# Supplementary material for: Electrothermal mineralization of per- and polyfluoroalkyl substances for soil remediation
Source: Nat Commun. 2024 Jul 20;15:6117. doi: 10.1038/s41467-024-49809-6 (PMC11271446; doi:10.1038/s41467-024-49809-6)
Supplement: Supplementary file 4 — Supplementary Data 1 [file 41467_2024_49809_MOESM4_ESM.zip]

Archive with 34 entries (33 files):
- Supplementary Data 1/
- __MACOSX/._Supplementary Data 1
- Supplementary Data 1/PFAS_F105Ca96_2500K_cool.trj
- __MACOSX/Supplementary Data 1/._PFAS_F105Ca96_2500K_cool.trj
- Supplementary Data 1/PFAS_F240Ca32_2500K_pMD.xyz
- __MACOSX/Supplementary Data 1/._PFAS_F240Ca32_2500K_pMD.xyz
- Supplementary Data 1/PFAS_F240Ca32_2500K_cool.trj
- __MACOSX/Supplementary Data 1/._PFAS_F240Ca32_2500K_cool.trj
- Supplementary Data 1/PFAS_F240Ca32_2500K.trj
- __MACOSX/Supplementary Data 1/._PFAS_F240Ca32_2500K.trj
- Supplementary Data 1/PFAS_F135Ca72_2500K_cool.trj
- __MACOSX/Supplementary Data 1/._PFAS_F135Ca72_2500K_cool.trj
- Supplementary Data 1/PFAS_F105Ca96_2500K_init.xyz
- __MACOSX/Supplementary Data 1/._PFAS_F105Ca96_2500K_init.xyz
- Supplementary Data 1/PFAS_F270Ca0_2500K_pMD.xyz
- __MACOSX/Supplementary Data 1/._PFAS_F270Ca0_2500K_pMD.xyz
- Supplementary Data 1/PFAS_F240Ca32_2500K_init.xyz
- __MACOSX/Supplementary Data 1/._PFAS_F240Ca32_2500K_init.xyz
- Supplementary Data 1/PFAS_F270Ca0_2500K.trj
- __MACOSX/Supplementary Data 1/._PFAS_F270Ca0_2500K.trj
- Supplementary Data 1/PFAS_F135Ca72_2500K_init.xyz
- __MACOSX/Supplementary Data 1/._PFAS_F135Ca72_2500K_init.xyz
- Supplementary Data 1/PFAS_F270Ca0_2500K_cool.trj
- __MACOSX/Supplementary Data 1/._PFAS_F270Ca0_2500K_cool.trj
- Supplementary Data 1/PFAS_F270Ca0_2500K_init.xyz
- __MACOSX/Supplementary Data 1/._PFAS_F270Ca0_2500K_init.xyz
- Supplementary Data 1/PFAS_F135Ca72_2500K.trj
- __MACOSX/Supplementary Data 1/._PFAS_F135Ca72_2500K.trj
- Supplementary Data 1/PFAS_F135Ca72_2500K_pMD.xyz
- __MACOSX/Supplementary Data 1/._PFAS_F135Ca72_2500K_pMD.xyz
- Supplementary Data 1/PFAS_F105Ca96_2500K_pMD.xyz
- __MACOSX/Supplementary Data 1/._PFAS_F105Ca96_2500K_pMD.xyz
- Supplementary Data 1/PFAS_F105Ca96_2500K.trj
- __MACOSX/Supplementary Data 1/._PFAS_F105Ca96_2500K.trj
