# Supplementary material for: Electrothermal mineralization of per- and polyfluoroalkyl substances for soil remediation
Source: Nat Commun. 2024 Jul 20;15:6117. doi: 10.1038/s41467-024-49809-6 (PMC11271446; doi:10.1038/s41467-024-49809-6)
Supplement: Supplementary file 4 — Supplementary Data 1 [file 41467_2024_49809_MOESM4_ESM.zip › Supplementary Data 1/PFAS_F105Ca96_2500K_cool.trj]

MD                                      
           1
    15.000000    0.000000    0.000000
     0.000000   15.000000    0.000000
     0.000000    0.000000   22.000000
   C    F    O    H    Ca
  56 105 110   7  96
Direct configuration=    20
   0.23826922  0.45164572  0.08480494
   0.23571476  0.44152481  0.15643278
   0.93413217  0.44182262  0.18332597
   0.13854744  0.43139588  0.19033177
   0.11243041  0.48668962  0.23783993
   0.16898263  0.56844049  0.25961033
   0.16167231  0.58341840  0.32858988
   0.29537433  0.64170501  0.39827213
   0.15770039  0.65877930  0.22245468
   0.22091631  0.73580899  0.23295927
   0.19770335  0.82626438  0.26307564
   0.18072752  0.82368855  0.32587813
   0.21042425  0.95928063  0.44666225
   0.19392856  0.74140293  0.34710259
   0.21356086  0.65463191  0.35449661
   0.20781195  0.24689986  0.52268448
   0.29143008  0.97851454  0.41052002
   0.28780393  0.03230809  0.35882359
   0.37062100  0.03033325  0.32121219
   0.45936820  0.07310078  0.33117277
   0.49803548  0.93629001  0.07456031
   0.52316235  0.10233837  0.36751300
   0.58021291  0.01107895  0.50811841
   0.45173380  0.96696829  0.68329241
   0.46366455  0.52603655  0.32941297
   0.53919152  0.49795001  0.33924907
   0.63153952  0.49424880  0.33611357
   0.67135451  0.46610376  0.27973218
   0.74200918  0.41578105  0.30118210
   0.74044721  0.39942336  0.36701356
   0.69293542  0.49069996  0.38657105
   0.65240352  0.48524889  0.45029609
   0.69358484  0.50147502  0.17641115
   0.65092682  0.51809566  0.22822723
   0.58387099  0.59786277  0.22724686
   0.61269281  0.68643889  0.24558217
   0.57757581  0.77180831  0.25137890
   0.47160543  0.79812580  0.26202689
   0.45612090  0.83211754  0.32704939
   0.75413393  0.05463625  0.70885132
   0.87517339  0.62292753  0.23935899
   0.80622645  0.34959904  0.27452727
   0.90675611  0.36944231  0.28979239
   0.95137216  0.43168624  0.25309419
   0.02317983  0.48967630  0.27338778
   0.00565017  0.53412580  0.32673213
   0.07317635  0.58924933  0.35763160
   0.12404527  0.31515510  0.33760598
   0.97645444  0.53641284  0.08648086
   0.94750966  0.52405632  0.15133871
   0.91697791  0.60232251  0.18135679
   0.91723085  0.66810860  0.13725974
   0.83532856  0.60046584  0.28878046
   0.79996323  0.61222803  0.34089717
   0.75056675  0.58571676  0.38473434
   0.70690674  0.65388053  0.41734613
   0.11584049  0.17587984  0.08773028
   0.97984629  0.17516440  0.98302885
   0.54888348  0.19865560  0.16281790
   0.95465443  0.06233086  0.18604056
   0.85196547  0.32472327  0.93118580
   0.78979417  0.07704610  0.25352744
   0.83008181  0.19844151  0.48068269
   0.90240830  0.99461708  0.97987738
   0.48104193  0.22216282  0.56574090
   0.39225089  0.31573883  0.08670547
   0.00516316  0.15027791  0.43260792
   0.25849822  0.54490338  0.24333525
   0.42841473  0.80268285  0.49905417
   0.23524476  0.40654129  0.75291316
   0.63974604  0.68872012  0.56855346
   0.07023661  0.69185512  0.24608592
   0.33360859  0.38315455  0.94428288
   0.13927134  0.62900209  0.15392077
   0.93589551  0.53731339  0.95222637
   0.91908443  0.86750176  0.38899540
   0.88650043  0.05916231  0.38820940
   0.76311699  0.91669985  0.29180492
   0.06272747  0.62650321  0.83580787
   0.21689449  0.78833737  0.92140910
   0.24452942  0.60209844  0.51764604
   0.10640106  0.05426131  0.53959595
   0.16660297  0.79340244  0.57442593
   0.43198706  0.45344758  0.66213802
   0.03795381  0.00040769  0.32373055
   0.29095077  0.66809156  0.61339751
   0.36245621  0.93418092  0.42494662
   0.12024813  0.08380002  0.22197016
   0.31158957  0.23824601  0.30485457
   0.90164679  0.80740829  0.03104108
   0.96028430  0.49917247  0.71478620
   0.69170323  0.39327054  0.87926000
   0.19948292  0.81589746  0.04113047
   0.34553992  0.38256798  0.37209006
   0.62528072  0.27931673  0.48459443
   0.95052630  0.16812321  0.28795110
   0.40086486  0.68648736  0.98916462
   0.70050691  0.07112151  0.44226852
   0.25257988  0.50177439  0.65828068
   0.82109500  0.86168109  0.69161977
   0.31847529  0.70694346  0.07846014
   0.59777822  0.24647981  0.31733321
   0.59328777  0.35111032  0.15275203
   0.61629273  0.92177616  0.92588139
   0.02613979  0.23378811  0.66006852
   0.00831820  0.59337895  0.54375936
   0.72054185  0.39717808  0.02226764
   0.87404784  0.32400174  0.05747654
   0.72228633  0.20833898  0.16539463
   0.83501397  0.92736549  0.18113637
   0.61456464  0.03005214  0.25021367
   0.93006007  0.52112200  0.36359796
   0.49570533  0.76959793  0.36707665
   0.69746256  0.21078630  0.58430470
   0.55832673  0.59270574  0.64565736
   0.20116520  0.02904625  0.68092321
   0.74719466  0.42994413  0.15894038
   0.70435947  0.57482648  0.13669974
   0.77275115  0.62980792  0.02575032
   0.55646994  0.69100808  0.06092433
   0.40407307  0.45274354  0.77885031
   0.93752337  0.24474302  0.14629177
   0.31327146  0.99402160  0.01459506
   0.70349077  0.66711612  0.26397995
   0.09258639  0.62540255  0.65623374
   0.69614070  0.06388235  0.14300390
   0.33359646  0.85070248  0.60021305
   0.37230612  0.82093819  0.33437034
   0.42514618  0.70977520  0.26954419
   0.50811547  0.91265298  0.34671948
   0.19618544  0.99737837  0.83710542
   0.22571229  0.23745716  0.19293160
   0.16286463  0.86895339  0.70715519
   0.75477746  0.17830942  0.34298896
   0.84075582  0.28690510  0.59486191
   0.30305901  0.01089347  0.14714517
   0.85810464  0.95749387  0.53836123
   0.45396963  0.37655446  0.26291991
   0.86976524  0.19224396  0.87842533
   0.48441080  0.34573925  0.97159526
   0.31317464  0.10287205  0.89726943
   0.60818617  0.21906809  0.69599486
   0.45021337  0.25893607  0.42599225
   0.93740217  0.70056897  0.46696069
   0.18133760  0.69221308  0.75137987
   0.75856947  0.80675675  0.55371547
   0.56220022  0.57736825  0.80695759
   0.74770903  0.59162914  0.86607016
   0.17277307  0.39503323  0.49322442
   0.41223555  0.15237390  0.22579489
   0.08175534  0.89480564  0.94149835
   0.72474370  0.77307313  0.16604759
   0.05210483  0.36150171  0.96734208
   0.16474110  0.05280569  0.96648626
   0.86370621  0.11224867  0.07324682
   0.95694892  0.86765076  0.25653765
   0.43719492  0.84016473  0.21591816
   0.71255078  0.88329283  0.43204043
   0.44281252  0.63027975  0.53292007
   0.40086238  0.27526685  0.69390766
   0.02203305  0.88049066  0.49141041
   0.33285603  0.71126124  0.41478849
   0.30784296  0.56709211  0.41785954
   0.91677430  0.30399857  0.74845620
   0.77938685  0.66414209  0.73736750
   0.82928828  0.27215554  0.73082819
   0.37718009  0.99535853  0.68584210
   0.44789468  0.15517415  0.00490302
   0.64468519  0.21829350  0.83128523
   0.71120383  0.15716167  0.82699817
   0.30766384  0.18227134  0.78471180
   0.11246590  0.25291056  0.53546040
   0.21911009  0.89610013  0.49049970
   0.24773393  0.29315115  0.85512276
   0.31844226  0.81946693  0.77624058
   0.04822649  0.19622611  0.82247957
   0.30495746  0.06221213  0.55327015
   0.76964183  0.59824831  0.69525305
   0.51127908  0.57288923  0.95256035
   0.23297965  0.23443502  0.97672104
   0.49315971  0.50496033  0.07181363
   0.40582335  0.68470263  0.69797679
   0.64709901  0.76096379  0.97502916
   0.29463939  0.72050618  0.20639606
   0.19785893  0.40393845  0.05252240
   0.10881366  0.28236747  0.28653807
   0.13998764  0.00537769  0.43197904
   0.19659062  0.89280983  0.22623635
   0.53004708  0.08127709  0.50807815
   0.90978017  0.40216140  0.45335831
   0.11094902  0.28493298  0.38999179
   0.09113600  0.36294374  0.15973576
   0.96781608  0.89405866  0.77718256
   0.21487482  0.55903629  0.93856993
   0.38666864  0.92745361  0.90588715
   0.30228181  0.55048045  0.89915297
   0.19125671  0.21245307  0.67537438
   0.06085471  0.92968428  0.07379186
   0.49533528  0.75114995  0.81659095
   0.41694627  0.12017138  0.07197872
   0.52111769  0.57052411  0.18926698
   0.51482852  0.03360897  0.66551105
   0.48150268  0.89315359  0.70731616
   0.42790356  0.87471522  0.08000739
   0.34829670  0.62737143  0.73573575
   0.48436128  0.20875100  0.86330100
   0.95539606  0.78615784  0.63538765
   0.74171263  0.06692649  0.96354085
   0.82963314  0.45056572  0.82693945
   0.38488223  0.55728279  0.31762601
   0.37677549  0.10264652  0.77138359
   0.55503280  0.94868665  0.46780508
   0.55961338  0.46260020  0.46476349
   0.02373955  0.06763524  0.68533671
   0.84571066  0.51985714  0.59173908
   0.71182372  0.49596283  0.48858841
   0.51911196  0.98523229  0.02217119
   0.80358755  0.61000750  0.58096719
   0.80797717  0.94920552  0.83892343
   0.05465577  0.69991886  0.95646525
   0.48047034  0.30155617  0.84267786
   0.75575458  0.07344726  0.65288531
   0.83384833  0.06596185  0.73531191
   0.08334154  0.42228207  0.84203756
   0.54893927  0.95974000  0.12424799
   0.68827471  0.02650115  0.73669773
   0.91828612  0.12859604  0.55633099
   0.74343546  0.87613878  0.82685343
   0.51425352  0.78803848  0.87692830
   0.29928537  0.61184331  0.85035775
   0.70429985  0.13542053  0.92016823
   0.92715040  0.61856988  0.08006700
   0.35039334  0.99047380  0.26987337
   0.23557511  0.09022320  0.33834836
   0.65694676  0.21459733  0.02939002
   0.30649199  0.42333905  0.17818162
   0.62011988  0.84496068  0.25300074
   0.29066876  0.52257538  0.07125069
   0.77285676  0.28551449  0.24684336
   0.64011222  0.00649254  0.55066847
   0.94124514  0.33835150  0.34056183
   0.95314794  0.40542394  0.51999748
   0.02768313  0.68654113  0.35698656
   0.03599536  0.98602903  0.64961640
   0.35564330  0.42116865  0.55563216
   0.00859193  0.02413442  0.85941586
   0.05580995  0.42358519  0.61706933
   0.04140685  0.85127564  0.79913681
   0.99915231  0.42679006  0.80731095
   0.92342415  0.75045749  0.87782139
   0.63937058  0.38786178  0.58236071
   0.21879850  0.23151574  0.46719054
   0.08806841  0.55076129  0.41428176
   0.61101331  0.38848991  0.78430277
   0.60401639  0.52704025  0.92951406
   0.16546842  0.39859649  0.33060689
   0.55196732  0.85203853  0.58907588
   0.77840663  0.34891066  0.40933033
   0.92664131  0.68923670  0.73903834
   0.63685687  0.77625108  0.68862530
   0.91972452  0.75016911  0.13430062
   0.62295285  0.67673793  0.40915923
   0.74118409  0.69902967  0.46449792
   0.25086375  0.83828405  0.82425413
   0.71089287  0.92015903  0.06927606
   0.25316764  0.25761754  0.57347078
   0.61972138  0.42874395  0.72204961
   0.84832188  0.77554957  0.91980249
   0.09798951  0.60836836  0.99320072
   0.51265265  0.01959175  0.81836610
   0.01500158  0.49931688  0.04446578
   0.91994918  0.36979205  0.15975068
   0.06271172  0.01601221  0.88586047
   0.19081900  0.51592373  0.34589795
   0.24748827  0.03874471  0.53104640
   0.64388189  0.71590280  0.69689229
   0.99228417  0.66948081  0.39471410
   0.04148955  0.42528163  0.57436640
   0.31707502  0.13920003  0.68419279
   0.36891636  0.54286484  0.60092098
   0.13723368  0.28998570  0.75375215
   0.31453090  0.36302273  0.64280706
   0.89217782  0.15787195  0.65211738
   0.01604575  0.28569521  0.06358769
   0.26564934  0.12284814  0.05672573
   0.02337281  0.04323527  0.00702140
   0.67808163  0.01611920  0.86481632
   0.62523695  0.80115372  0.50411103
   0.72480845  0.51830672  0.78269508
   0.31499602  0.73826154  0.52810253
   0.18464288  0.16573215  0.88126632
   0.46845457  0.41728573  0.15709249
   0.43972062  0.63768818  0.11224640
   0.06222584  0.53180879  0.91484848
   0.57989114  0.13648332  0.60864372
   0.80700996  0.48100941  0.92508662
   0.40800811  0.48486412  0.99421945
   0.06103993  0.94605921  0.18473417
   0.43923316  0.27992859  0.32534909
   0.08698908  0.12765906  0.35483377
   0.89016955  0.21530326  0.37274264
   0.05397023  0.80008070  0.02261276
   0.48304731  0.62812529  0.43109088
   0.36950323  0.16502459  0.47987076
   0.06104848  0.42655605  0.42962446
   0.65148452  0.91300463  0.64501176
   0.08377627  0.98518746  0.76247124
   0.22925343  0.93979309  0.92821046
   0.43993108  0.04037852  0.91824675
   0.51089727  0.72812507  0.62455457
   0.13281057  0.74129066  0.85832271
   0.81503916  0.19368642  0.98973056
   0.50829663  0.81386711  0.98274739
   0.28296946  0.89609078  0.09345541
   0.92504871  0.13430709  0.79398480
   0.68109879  0.91648314  0.17131340
   0.43200727  0.93301704  0.52848683
   0.77423129  0.09218335  0.53985275
   0.35968418  0.31665984  0.79083835
   0.65619020  0.17564584  0.24406612
   0.18911435  0.36374972  0.94158975
   0.63987781  0.06286837  0.05260326
   0.66927993  0.53816842  0.59430132
   0.29405431  0.42060561  0.45199965
   0.83247802  0.77746239  0.78587418
   0.66203859  0.20191411  0.40695391
   0.23705733  0.55107248  0.76298391
   0.50823307  0.24001449  0.07863884
   0.48940374  0.54714454  0.73097201
   0.36981300  0.24601526  0.94512668
   0.58162136  0.88446821  0.79237416
   0.76169979  0.73145802  0.64078271
   0.36760866  0.97637312  0.80282738
   0.92155008  0.92013552  0.62125639
   0.27130244  0.77798213  0.68635081
   0.50023507  0.05740691  0.19424794
   0.74576533  0.87078589  0.96352340
   0.61209962  0.66817101  0.89533368
   0.70288858  0.75503184  0.07382125
   0.26782076  0.12163631  0.23610380
   0.71447573  0.30201418  0.09407080
   0.28697738  0.38205186  0.27375420
   0.06909042  0.21795716  0.20585127
   0.88260033  0.00199654  0.29906079
   0.67192454  0.97385676  0.36690246
   0.84655703  0.14612150  0.18129787
   0.83345628  0.80501495  0.23262196
   0.68675636  0.34251078  0.66994814
   0.88090228  0.96810512  0.08381245
   0.05854822  0.87942762  0.38348597
   0.95723133  0.25397973  0.52162638
   0.13194145  0.16402715  0.60935120
   0.16171092  0.52957894  0.59206473
   0.96895070  0.03665598  0.49507613
   0.77444945  0.30097799  0.83154510
   0.99370003  0.27857435  0.88437628
   0.92836191  0.57683896  0.80825187
   0.59180763  0.25643068  0.93980815
   0.03909545  0.77885011  0.71029781
   0.83756912  0.81041229  0.47047487
   0.94693450  0.60924148  0.65714792
   0.94169047  0.38378337  0.66658542
   0.52512917  0.16372383  0.77667595
   0.52495474  0.44569136  0.86747607
   0.36400704  0.77331117  0.87976059
   0.24996506  0.66228879  0.98992732
   0.02823211  0.75393794  0.54163305
   0.74801158  0.33819728  0.51676927
   0.17494303  0.94145573  0.60386580
   0.89621784  0.54734143  0.49864143
   0.50754134  0.39912012  0.54414692
   0.90136421  0.67740261  0.98051182
   0.94531640  0.91025041  0.88554813
   0.61531689  0.53118388  0.03290266
Direct configuration=    40
   0.23975213  0.46188919  0.08453333
   0.23737560  0.44634285  0.15360012
   0.93554186  0.42563194  0.18300629
   0.14215975  0.43109790  0.18994532
   0.10548550  0.49357624  0.23390932
   0.16415056  0.56727237  0.25613516
   0.17575565  0.58659196  0.32178256
   0.29270028  0.65029649  0.40561205
   0.14272577  0.65610119  0.22186565
   0.22405632  0.73827761  0.22532614
   0.20513846  0.82949181  0.25415645
   0.18756094  0.82409300  0.31543811
   0.20283063  0.97078328  0.44440866
   0.21689383  0.74503306  0.33067414
   0.22327194  0.66382133  0.34990588
   0.19727439  0.24800721  0.52441869
   0.28213867  0.99544586  0.40753499
   0.29815844  0.05372735  0.36015210
   0.38040426  0.03168644  0.32326365
   0.46101490  0.06852577  0.33821862
   0.49232735  0.96235794  0.08121476
   0.52304781  0.11178719  0.36518177
   0.57724904  0.01376772  0.50955659
   0.45036866  0.96446743  0.68572340
   0.46876942  0.54184888  0.33274294
   0.54929918  0.52099879  0.33581673
   0.63103678  0.49109857  0.33777930
   0.68337913  0.46321175  0.28234299
   0.74405823  0.39980745  0.31327139
   0.74562618  0.40819447  0.37632647
   0.68526478  0.49049894  0.38856186
   0.65496915  0.48385318  0.44844938
   0.69926514  0.52161551  0.17782835
   0.65873954  0.52138870  0.23086367
   0.58166873  0.59924820  0.21804682
   0.60944888  0.68995697  0.23841611
   0.57200716  0.78021231  0.24658253
   0.47229798  0.79362523  0.26126298
   0.45081903  0.83359444  0.32499761
   0.75968812  0.04805149  0.70420106
   0.88528536  0.60740895  0.24014877
   0.81370354  0.34348612  0.28155261
   0.90438792  0.36831220  0.28810521
   0.94301100  0.42326583  0.24983731
   0.02256191  0.47953193  0.26718467
   0.00478367  0.52869626  0.31820917
   0.07082963  0.58372902  0.35103313
   0.12539360  0.32024416  0.33311045
   0.96727878  0.53086487  0.09660211
   0.94902004  0.51286383  0.15654580
   0.91273529  0.59679400  0.17931428
   0.90782098  0.66256574  0.13614075
   0.84199828  0.60209112  0.29052920
   0.79878987  0.60424427  0.34113804
   0.74568461  0.57429251  0.38613031
   0.69508869  0.64838622  0.42623363
   0.11136223  0.18775075  0.08998931
   0.98361236  0.19344393  0.98561899
   0.54566520  0.19679628  0.16413668
   0.96815903  0.06250498  0.18118203
   0.85810590  0.32641059  0.92394343
   0.78494744  0.07419759  0.25158344
   0.83345663  0.20651787  0.48142901
   0.88456656  0.99078403  0.97285165
   0.48204891  0.22005841  0.56573119
   0.38096543  0.30422858  0.08130421
   0.01677233  0.13843742  0.42961670
   0.25454982  0.54717356  0.23537051
   0.44671240  0.79323979  0.50772396
   0.25573662  0.39867233  0.75104689
   0.64090032  0.68784778  0.57569885
   0.07102738  0.69546233  0.24444899
   0.34515135  0.39221462  0.94368672
   0.14529278  0.63013899  0.16585733
   0.92858473  0.51689779  0.94556720
   0.90711097  0.87137695  0.39437380
   0.88339174  0.04397988  0.39187016
   0.74050816  0.93385633  0.29427801
   0.07828901  0.62090521  0.84017734
   0.22244907  0.79634683  0.92583348
   0.25319143  0.61627369  0.52134780
   0.10966258  0.04037730  0.54988469
   0.17098543  0.77421230  0.58097116
   0.44642591  0.44605855  0.65937121
   0.03347802  0.00120894  0.32291390
   0.30858182  0.65762370  0.62103190
   0.36469568  0.93361363  0.41556911
   0.12833429  0.07590636  0.22481675
   0.30670549  0.23998813  0.31036948
   0.88602548  0.83352707  0.03004071
   0.96011144  0.49168845  0.71579535
   0.68950399  0.37586690  0.88803974
   0.19656371  0.78993304  0.03583660
   0.34625973  0.36885837  0.37450401
   0.62231625  0.28866892  0.48430893
   0.96126563  0.16484999  0.28956575
   0.40699153  0.67703373  0.97695391
   0.70521377  0.04670572  0.44926972
   0.25770803  0.49298017  0.65585349
   0.81694114  0.86071134  0.69769731
   0.32672004  0.71238986  0.07825398
   0.58453346  0.24127522  0.31902852
   0.60584088  0.36135560  0.15396892
   0.60700031  0.91314895  0.91267854
   0.02142038  0.22462915  0.65711587
   0.02258834  0.59665361  0.52780494
   0.72839042  0.39821836  0.00520820
   0.87869480  0.31715052  0.06472554
   0.72359594  0.20733288  0.15924125
   0.83675359  0.93220838  0.18698217
   0.62487858  0.02424347  0.25437761
   0.93349658  0.50944831  0.35686092
   0.49455036  0.77976711  0.37077376
   0.69548638  0.19539904  0.58370756
   0.55932719  0.58088982  0.64744878
   0.20326017  0.04069319  0.67794740
   0.74740994  0.45047731  0.15967773
   0.70176278  0.57769294  0.13365271
   0.77924436  0.62937164  0.02036861
   0.57150963  0.67691102  0.07142951
   0.40977084  0.46998815  0.77903098
   0.94397709  0.24130259  0.14129485
   0.33299446  0.99953472  0.02476100
   0.69421229  0.68125691  0.26170301
   0.09095922  0.62867897  0.66179017
   0.72274136  0.06123238  0.14639102
   0.32942923  0.84727057  0.59859549
   0.36000319  0.83266301  0.34260028
   0.42794388  0.71852487  0.25830987
   0.50108822  0.90569853  0.34447619
   0.21451038  0.00124494  0.83130815
   0.22487323  0.23278941  0.19936342
   0.15517041  0.86637160  0.71736578
   0.75515014  0.18536957  0.34029986
   0.85202112  0.27872026  0.59518507
   0.27988785  0.00398409  0.14993980
   0.87375214  0.95888937  0.52754414
   0.43851259  0.40354395  0.24810504
   0.86690247  0.16623801  0.88153085
   0.48676229  0.32562220  0.99001302
   0.30866167  0.10581180  0.89295608
   0.62583428  0.22252110  0.70696383
   0.45865040  0.26247534  0.43166266
   0.94329835  0.70455845  0.45481898
   0.16225440  0.67665785  0.74951262
   0.74161519  0.81011450  0.55340945
   0.56490068  0.57986401  0.81840431
   0.74098629  0.59862258  0.86913785
   0.16026334  0.40645042  0.49172090
   0.40580661  0.15899128  0.22247662
   0.07115558  0.89308950  0.93647007
   0.71695368  0.77200030  0.16825930
   0.05322731  0.35726145  0.96384793
   0.18172875  0.05927512  0.97488782
   0.87928575  0.11658651  0.07467260
   0.96467894  0.86785984  0.25206086
   0.43263991  0.85171301  0.21142904
   0.71525857  0.87725377  0.43440443
   0.45429703  0.62195522  0.53134672
   0.38759806  0.26421750  0.68339871
   0.02089530  0.86657339  0.49341234
   0.34120747  0.71664225  0.42563120
   0.30344895  0.57024688  0.41621541
   0.92604568  0.29238405  0.75513237
   0.77696647  0.68007107  0.73731609
   0.83475071  0.25839917  0.73030080
   0.36440790  0.97276552  0.68729913
   0.43564408  0.13027419  0.00492751
   0.65279008  0.21824800  0.84412727
   0.72812421  0.15824519  0.83329120
   0.31637386  0.17591893  0.79073904
   0.11153413  0.24954792  0.53420333
   0.22046679  0.91480802  0.48676721
   0.24094238  0.29483563  0.85422703
   0.32612737  0.80582336  0.79221127
   0.06666778  0.21082243  0.82359324
   0.30548590  0.05756480  0.55512519
   0.76102630  0.60462931  0.70036959
   0.51737930  0.58313306  0.94397310
   0.24029089  0.23807295  0.97153245
   0.48941513  0.48190157  0.07353562
   0.40492762  0.68991464  0.68871589
   0.64975945  0.76973286  0.96728458
   0.30696992  0.73517053  0.21196672
   0.21012946  0.39869473  0.05813015
   0.11185414  0.27176894  0.28482642
   0.12984949  0.99962420  0.42366189
   0.19940664  0.89494977  0.22222488
   0.52886815  0.08868282  0.50508319
   0.90263830  0.40734685  0.46793782
   0.09620981  0.29085279  0.38654912
   0.09127034  0.36599531  0.17634915
   0.95930224  0.88429134  0.78576412
   0.21998173  0.56531010  0.91992109
   0.35437422  0.90019493  0.90342479
   0.31522441  0.55089139  0.90011049
   0.19929787  0.21689447  0.69314343
   0.06328267  0.93877977  0.07383620
   0.50902391  0.75481514  0.81200040
   0.41840358  0.13231085  0.06907601
   0.51446886  0.58346604  0.18732284
   0.51375397  0.02714921  0.67072021
   0.49480193  0.87972393  0.69508707
   0.43431734  0.89818929  0.07974908
   0.34760451  0.65469305  0.73216784
   0.48386942  0.21651342  0.87993844
   0.94850226  0.78699578  0.63258144
   0.73342549  0.06156058  0.96235730
   0.84068138  0.46572376  0.82556085
   0.39030881  0.54529835  0.32953336
   0.37932846  0.11594081  0.77309057
   0.56833394  0.95154832  0.46912638
   0.57393586  0.47429572  0.46272718
   0.01698169  0.07400813  0.68569298
   0.84347312  0.53027971  0.60304304
   0.71414394  0.49314990  0.48871390
   0.51019356  0.99517474  0.02734908
   0.81264339  0.62018507  0.58299867
   0.80404052  0.96211382  0.84291444
   0.05422838  0.68043305  0.95286620
   0.49796667  0.30187480  0.84199009
   0.76181048  0.05571957  0.64110987
   0.83760174  0.06777302  0.73539901
   0.09319997  0.41835349  0.82294130
   0.54327184  0.96749814  0.12640218
   0.68515098  0.02261599  0.73226896
   0.93255064  0.11619794  0.56196694
   0.74199326  0.89288111  0.82316375
   0.52184975  0.79371133  0.87494768
   0.32035613  0.61537720  0.84780956
   0.68898252  0.12539558  0.92564086
   0.93353848  0.62792043  0.07999613
   0.35548314  0.99325555  0.27796943
   0.23033795  0.09890802  0.33425982
   0.64086604  0.21754167  0.03059070
   0.30857140  0.43497010  0.17476779
   0.62023093  0.85181489  0.24903656
   0.29884539  0.52580204  0.05973121
   0.78780095  0.27447019  0.25662291
   0.62656374  0.99922568  0.55852943
   0.94152378  0.34674918  0.34004419
   0.95527495  0.40988063  0.52456553
   0.03779216  0.66772950  0.35699084
   0.03681240  0.98618395  0.65297243
   0.36311805  0.40779875  0.54483047
   0.99658066  0.05536009  0.86610573
   0.06339401  0.42317817  0.61126901
   0.05698816  0.84633574  0.80934983
   0.00054105  0.42417588  0.80769859
   0.89968339  0.72505436  0.87028004
   0.65279352  0.39107975  0.57852917
   0.23572668  0.22509654  0.47447332
   0.08776201  0.55236867  0.40911285
   0.60059208  0.39922818  0.78473880
   0.58668728  0.51818300  0.93539489
   0.16174321  0.39465330  0.32821189
   0.55361378  0.86292909  0.58172976
   0.77825000  0.35103010  0.41068161
   0.92375695  0.68884692  0.74348161
   0.64711905  0.78464983  0.69099811
   0.87484398  0.73897171  0.14590153
   0.61693375  0.66995913  0.41090605
   0.74842964  0.68533627  0.46609581
   0.24092680  0.82905711  0.81702217
   0.71915136  0.90384979  0.06168612
   0.25280738  0.25096891  0.57026138
   0.63680030  0.44167989  0.72819605
   0.86367509  0.80060423  0.91599821
   0.08802164  0.61390741  0.98759316
   0.50869978  0.01296060  0.82143368
   0.01445333  0.49884632  0.05898241
   0.90850668  0.36163127  0.16243838
   0.05312622  0.07737595  0.85492157
   0.20151678  0.52762862  0.33059675
   0.26609740  0.10584384  0.54329952
   0.62989634  0.76748674  0.72957838
   0.00204735  0.66655043  0.39771244
   0.07326459  0.37949856  0.58309352
   0.31236293  0.13968282  0.68165411
   0.37405084  0.54453898  0.59924393
   0.13130819  0.28334738  0.75421372
   0.31721722  0.36035863  0.63898578
   0.89243764  0.16065089  0.65298589
   0.03102250  0.29073822  0.06859817
   0.27118337  0.12567287  0.05696659
   0.02542929  0.03924258  0.00304067
   0.67332302  0.02283000  0.86001965
   0.62016381  0.79184948  0.49140953
   0.72709333  0.51722097  0.78355481
   0.31187191  0.73526946  0.53139434
   0.17665347  0.16866343  0.88630148
   0.47156044  0.41975302  0.15317524
   0.42346009  0.63969335  0.10948743
   0.05794303  0.54143123  0.90983754
   0.56724334  0.13288691  0.60924137
   0.80994976  0.46964083  0.92606890
   0.41063966  0.48942101  0.98911691
   0.05364554  0.94946207  0.18077320
   0.42954191  0.28312059  0.32920187
   0.08704252  0.12096360  0.34841232
   0.88436120  0.21822148  0.37667766
   0.06072355  0.81373765  0.02021602
   0.47595694  0.63903407  0.43377166
   0.37153173  0.16088990  0.48288060
   0.06724480  0.40968364  0.42771426
   0.64932215  0.92380289  0.64765053
   0.07125297  0.98640128  0.76516716
   0.23222475  0.94552641  0.93128441
   0.43768305  0.03786864  0.91232387
   0.51249396  0.73994625  0.62346414
   0.12133276  0.74562788  0.85953598
   0.83170792  0.19372912  0.98996058
   0.50090365  0.81670736  0.98115240
   0.28162143  0.89980808  0.09014107
   0.92796513  0.13355921  0.79725092
   0.67835851  0.93328053  0.17039493
   0.42887718  0.92845270  0.53410435
   0.77980858  0.07649924  0.53372012
   0.35117670  0.32115267  0.79371323
   0.66707608  0.18223277  0.24721755
   0.19723631  0.35816742  0.94097999
   0.64129144  0.05425096  0.05583030
   0.67190902  0.52862023  0.59288732
   0.28950447  0.42277748  0.45425394
   0.83968191  0.79333112  0.77955701
   0.66262445  0.21922148  0.41245426
   0.24442565  0.54935185  0.77159235
   0.49950804  0.23856418  0.08159516
   0.47839157  0.55323735  0.73044620
   0.36718077  0.23276973  0.93835019
   0.57895708  0.88207005  0.78330747
   0.76249473  0.72775783  0.64509063
   0.34545744  0.97947742  0.81469107
   0.92044395  0.92049750  0.62310430
   0.27978067  0.77778449  0.69059400
   0.49999178  0.05771598  0.19877591
   0.73918991  0.86767417  0.96497841
   0.61343016  0.66056214  0.89764924
   0.70313314  0.76871474  0.07052087
   0.26923344  0.12193489  0.23872226
   0.70515025  0.30473675  0.09264118
   0.27220825  0.38034903  0.27223133
   0.06098824  0.21637218  0.20626184
   0.88473812  0.99926096  0.29803404
   0.67168918  0.97840248  0.36358482
   0.83972791  0.13767150  0.17841465
   0.84292373  0.79457523  0.24053813
   0.69685904  0.34525033  0.66582195
   0.88239306  0.95182949  0.07645663
   0.05100157  0.87772977  0.37160931
   0.97110343  0.25227465  0.52366256
   0.13339779  0.15006194  0.60630940
   0.16037616  0.53914695  0.58962014
   0.97358469  0.03254317  0.49289402
   0.77561116  0.30353935  0.83468211
   0.97333381  0.27864151  0.89154182
   0.93860602  0.58755760  0.81197574
   0.58593462  0.26880804  0.93075938
   0.04272882  0.77257206  0.71511971
   0.83388563  0.82224478  0.46831573
   0.94216610  0.60148310  0.64984990
   0.93733359  0.37021987  0.66357825
   0.51926838  0.16432119  0.76677976
   0.51386064  0.44836977  0.85357605
   0.36457026  0.76586149  0.88367757
   0.25646853  0.66821399  0.99716849
   0.03368248  0.75564058  0.54746349
   0.74803776  0.33707921  0.52146733
   0.17088848  0.94974571  0.60950936
   0.89865352  0.54738295  0.49538251
   0.50408197  0.37977538  0.54492754
   0.89137979  0.67850441  0.98571519
   0.93290786  0.90941747  0.88057765
   0.61634759  0.52569171  0.04322977
Direct configuration=    60
   0.24339004  0.46409427  0.08063209
   0.22881406  0.46022592  0.14793102
   0.92968684  0.41982583  0.17684353
   0.13618265  0.44169874  0.18280559
   0.10933115  0.50658089  0.23402468
   0.17082204  0.57841020  0.25815125
   0.17386159  0.58417793  0.33014028
   0.29255117  0.64108829  0.40132213
   0.15925199  0.67252850  0.22395504
   0.22158525  0.74353761  0.22292288
   0.19215785  0.83918431  0.23732130
   0.19792292  0.82051745  0.30461431
   0.20547498  0.96869657  0.43960079
   0.21348431  0.74677112  0.33436535
   0.24265729  0.66697917  0.35096119
   0.20306437  0.24126579  0.52225577
   0.28936838  0.01091505  0.41322860
   0.29761045  0.06219515  0.36454438
   0.38154539  0.04724484  0.31830885
   0.46048571  0.07534894  0.35358827
   0.49068750  0.95509071  0.07261337
   0.53846938  0.10123825  0.36783948
   0.57483269  0.01238560  0.50712665
   0.45470694  0.95452866  0.68632930
   0.46265903  0.54046469  0.32634355
   0.55265815  0.56075974  0.33263414
   0.62146283  0.49907420  0.33591342
   0.67643880  0.47292354  0.28139420
   0.75370469  0.40883895  0.30497294
   0.75406306  0.40701834  0.37255749
   0.69350846  0.48292735  0.39245253
   0.64808440  0.48405065  0.46134139
   0.71097476  0.52558449  0.18029368
   0.65592112  0.52954584  0.23012939
   0.57716274  0.59950694  0.22362742
   0.59894583  0.69075065  0.24167221
   0.56010042  0.77703411  0.23982967
   0.47437197  0.79266327  0.25503756
   0.46025565  0.82806953  0.32953141
   0.76218465  0.03770589  0.69857392
   0.88494789  0.60442564  0.24615612
   0.80936994  0.33375793  0.27939145
   0.91091730  0.36767610  0.28819233
   0.95713528  0.40938222  0.23796579
   0.02831562  0.47827538  0.26167311
   0.02946592  0.51629729  0.31971356
   0.08309276  0.58032346  0.36035716
   0.12093640  0.31654785  0.33265014
   0.96933041  0.52937408  0.09928462
   0.93124159  0.50513065  0.15838307
   0.91025081  0.58187453  0.19087211
   0.89283131  0.65255089  0.14133268
   0.84349261  0.60842861  0.29551630
   0.79615251  0.59445054  0.34087897
   0.73117403  0.57684474  0.38075675
   0.70063202  0.64796520  0.42618122
   0.11585758  0.18337263  0.09554312
   0.98981185  0.20717965  0.98669243
   0.56048053  0.17413918  0.18626625
   0.97676157  0.06017604  0.17687153
   0.84554840  0.32983781  0.92281295
   0.77762595  0.08315377  0.25624180
   0.82684365  0.21784222  0.47205715
   0.87961960  0.98147423  0.97127271
   0.46748954  0.23241736  0.56559353
   0.36217047  0.30648458  0.08484775
   0.01310452  0.14493350  0.43232903
   0.25233315  0.55765439  0.23125862
   0.46691004  0.76969399  0.50714924
   0.26516746  0.39773957  0.74067606
   0.63308792  0.67991084  0.57955976
   0.07030210  0.70062274  0.23475478
   0.35193778  0.39258703  0.93413704
   0.14317486  0.64277840  0.16016589
   0.92885557  0.51626840  0.94329648
   0.89909017  0.87840054  0.38670067
   0.87664640  0.03784745  0.39643650
   0.75195402  0.92837458  0.29463963
   0.08463842  0.60503210  0.82782929
   0.23000991  0.78857143  0.93902622
   0.24795837  0.60333790  0.52686049
   0.10870005  0.02526941  0.55161398
   0.17301844  0.76269336  0.59000290
   0.45728006  0.43911128  0.65239032
   0.02062560  0.98611756  0.31544548
   0.30383863  0.65936788  0.62169001
   0.35583210  0.95239521  0.41982926
   0.12941059  0.07060479  0.22810014
   0.29031425  0.24151151  0.30854112
   0.87966577  0.83079558  0.02392613
   0.95247945  0.49157150  0.71297021
   0.67824174  0.36932933  0.90305788
   0.19181435  0.77723648  0.03933735
   0.34172007  0.36887424  0.37253152
   0.61799012  0.30602506  0.48829696
   0.96681655  0.15890684  0.29348144
   0.40406718  0.68541034  0.96626462
   0.71622663  0.04237140  0.45080220
   0.26449752  0.48904535  0.65366737
   0.80592007  0.87044269  0.69038944
   0.32697314  0.73690038  0.08122397
   0.57245895  0.25003777  0.31931438
   0.61369977  0.37299471  0.15094621
   0.59875522  0.92199449  0.90812307
   0.01369137  0.24060811  0.65041688
   0.04899781  0.60787341  0.52667955
   0.72729617  0.41108754  0.99892963
   0.86897740  0.30871624  0.06102925
   0.72431132  0.22485397  0.15415491
   0.84238471  0.93046672  0.18802595
   0.61998826  0.03272603  0.25333444
   0.94809753  0.50287124  0.34589794
   0.49147946  0.76514319  0.37210449
   0.69928043  0.18180838  0.57869173
   0.55572493  0.57176933  0.64807000
   0.20146873  0.05190364  0.67492752
   0.76625305  0.46009453  0.15751845
   0.69681787  0.58750288  0.12703026
   0.76670853  0.62259137  0.01957047
   0.57985498  0.66456879  0.08537517
   0.39573469  0.46667811  0.79371469
   0.95586270  0.23026410  0.15173070
   0.32540238  0.99468410  0.02859342
   0.69193136  0.70861542  0.26215383
   0.08359991  0.62778236  0.65402874
   0.74388377  0.05041082  0.13848411
   0.32678206  0.84642254  0.59718472
   0.37169088  0.84667251  0.33763761
   0.43539493  0.71285796  0.25256843
   0.48310731  0.91263485  0.33124025
   0.19823703  0.01414609  0.82895645
   0.21697692  0.24627706  0.19765029
   0.15418434  0.86899515  0.71339947
   0.75226394  0.18428021  0.34250533
   0.86206249  0.28709654  0.59745249
   0.25791457  0.01612773  0.15068287
   0.86757703  0.94016996  0.51924157
   0.41624756  0.41737571  0.24348408
   0.86950950  0.15533204  0.89137299
   0.49050006  0.31332267  0.00220192
   0.31976298  0.09360626  0.89382314
   0.63620887  0.22391020  0.71081714
   0.45879503  0.26521377  0.43691797
   0.94331869  0.71005176  0.44674104
   0.15228274  0.66956143  0.75375006
   0.73644532  0.82678273  0.55511149
   0.56797431  0.57735431  0.82026728
   0.73854614  0.60573435  0.87703556
   0.15981441  0.42685325  0.50136228
   0.40173740  0.16645919  0.21919479
   0.05894383  0.89569002  0.93566986
   0.71145760  0.78274047  0.17134975
   0.05191120  0.35476154  0.95865518
   0.17673986  0.07181040  0.98842632
   0.89120500  0.10569742  0.07095184
   0.97701281  0.87061863  0.25010070
   0.43979355  0.85878034  0.21939514
   0.71429492  0.86394585  0.42906869
   0.46640562  0.61437871  0.53061143
   0.39444125  0.24756920  0.68235538
   0.01379038  0.86445570  0.49131441
   0.33250854  0.70847076  0.43237014
   0.30338015  0.56636278  0.42568103
   0.92082463  0.27022851  0.76687640
   0.75267146  0.67573766  0.74835347
   0.83936675  0.26088820  0.72961634
   0.37193183  0.95000109  0.69237442
   0.41943130  0.12137483  0.99864995
   0.65715873  0.20990482  0.84016102
   0.73449098  0.16457249  0.83649466
   0.30950166  0.17880076  0.79667683
   0.12339362  0.25363411  0.52464381
   0.21414915  0.92713641  0.48546311
   0.23126435  0.29630173  0.85332963
   0.32896375  0.80289205  0.79535367
   0.06847357  0.20527071  0.83355773
   0.31750703  0.05742437  0.55878767
   0.75094311  0.59944465  0.70330390
   0.51114629  0.57888655  0.94110037
   0.22718967  0.21979895  0.97834938
   0.48675989  0.48877662  0.06932476
   0.43290127  0.69304420  0.69109475
   0.63598803  0.76171006  0.97420355
   0.29843978  0.73094971  0.19783526
   0.21193588  0.39910293  0.05547553
   0.12089768  0.25054038  0.28713717
   0.12231779  0.98914059  0.41752903
   0.19103076  0.90241124  0.20248032
   0.52449009  0.08363826  0.50707792
   0.90024553  0.39472180  0.47570607
   0.08210176  0.27053549  0.38158476
   0.09768202  0.36855262  0.17906590
   0.97183694  0.87037237  0.78278704
   0.22211287  0.55546451  0.90720070
   0.35516023  0.89854985  0.90668567
   0.31661787  0.55969641  0.89332015
   0.22171543  0.22673111  0.70038260
   0.04553492  0.94806787  0.07919708
   0.51809168  0.75635863  0.81129016
   0.41484359  0.11886817  0.06867218
   0.51185686  0.59107911  0.19205507
   0.49788870  0.02767135  0.67683380
   0.49581563  0.87580013  0.69058672
   0.43248657  0.89693528  0.08369364
   0.35424104  0.66899389  0.73030728
   0.47334516  0.21327464  0.87911063
   0.95691879  0.77385851  0.61596662
   0.72308950  0.05561145  0.96951557
   0.85421111  0.47164765  0.82691400
   0.38767045  0.54356939  0.33204776
   0.38591764  0.12053240  0.77299854
   0.57281839  0.94808044  0.46930532
   0.56838589  0.48882133  0.46488386
   0.01392897  0.07042567  0.68884528
   0.82177222  0.51928010  0.60783170
   0.72835054  0.49522464  0.50029163
   0.51574499  0.99445686  0.02647813
   0.83490471  0.61961378  0.57759594
   0.79807438  0.96779597  0.84810299
   0.03866879  0.68640176  0.94516570
   0.50431062  0.28681093  0.84257711
   0.77171123  0.02549761  0.64134143
   0.82895249  0.06491389  0.72787961
   0.10317752  0.42073212  0.81019220
   0.54369068  0.98791782  0.12812437
   0.68944884  0.01933776  0.72457799
   0.93853237  0.11056497  0.56918822
   0.73081770  0.90582076  0.82108837
   0.52749348  0.79040769  0.86837194
   0.34864397  0.62045280  0.84677956
   0.68267187  0.12731703  0.94287677
   0.94860259  0.64336943  0.09001645
   0.37882204  0.99521717  0.27698731
   0.22761192  0.10151397  0.33892909
   0.62804483  0.20694247  0.03336541
   0.30111139  0.43854573  0.17020432
   0.61209780  0.84368690  0.25015128
   0.29105379  0.52984668  0.05696930
   0.80992040  0.26324150  0.25201882
   0.62694089  0.01859052  0.55764443
   0.94048047  0.35278968  0.34291933
   0.96607999  0.41129726  0.53207229
   0.03945353  0.67720752  0.35751958
   0.03972555  0.98282084  0.66764689
   0.36909647  0.41222432  0.53388569
   0.00648608  0.07117301  0.87188974
   0.07585725  0.42202973  0.61224764
   0.04681965  0.85564376  0.81980417
   0.01457304  0.41910428  0.81925777
   0.87268377  0.71596028  0.87266663
   0.65532896  0.39619982  0.59182778
   0.24984326  0.22197714  0.46911744
   0.08144921  0.54468137  0.41337637
   0.60941828  0.40956129  0.77658664
   0.57582128  0.49463250  0.94816911
   0.15406947  0.39670414  0.34428049
   0.54533585  0.86600342  0.57169622
   0.76758612  0.34958440  0.41151090
   0.94324028  0.67864175  0.74224132
   0.63843831  0.79089094  0.70392303
   0.84556521  0.72167678  0.14623132
   0.62322161  0.66303043  0.42264502
   0.75166997  0.68153580  0.46616470
   0.23967190  0.81927057  0.80882865
   0.73085170  0.91212024  0.06069271
   0.24961901  0.24579817  0.57558681
   0.63977147  0.45647685  0.72477534
   0.87564862  0.78630770  0.91358977
   0.10099428  0.62631761  0.00381590
   0.51036905  0.00910041  0.82508650
   0.01494750  0.48333340  0.06750827
   0.90577532  0.37425259  0.14618494
   0.02934882  0.13159203  0.87835580
   0.21589766  0.52956692  0.35348656
   0.26408643  0.06462458  0.53964716
   0.63609333  0.72584396  0.70918351
   0.00465553  0.69020954  0.39562260
   0.11381936  0.38045892  0.59619423
   0.31172270  0.13231775  0.67710418
   0.38518742  0.54310850  0.59371899
   0.12166421  0.28618445  0.75906611
   0.31246593  0.35383614  0.63292357
   0.89132827  0.15765575  0.65406286
   0.04170942  0.30484581  0.06892414
   0.27275289  0.13692619  0.05542793
   0.03395817  0.04244309  0.99626341
   0.66354012  0.02803141  0.85087404
   0.61444208  0.79164427  0.48686006
   0.72512996  0.52308205  0.78843204
   0.30380732  0.73923265  0.53437279
   0.17454644  0.17048480  0.89058515
   0.47036986  0.41683089  0.15339826
   0.41948147  0.63211583  0.10765974
   0.06199512  0.53465240  0.91144059
   0.56075824  0.13105923  0.60894215
   0.79488850  0.45501870  0.92555611
   0.41765719  0.49482792  0.98637806
   0.05484285  0.95589179  0.17852113
   0.43910113  0.28300380  0.33421202
   0.09303702  0.12109059  0.34228981
   0.88123522  0.21441060  0.38325509
   0.06461251  0.82600923  0.01789826
   0.46428649  0.64560622  0.43716506
   0.38363305  0.15987094  0.48798036
   0.05791854  0.40179919  0.42771038
   0.64243284  0.93387997  0.64601630
   0.07011665  0.98604882  0.76483652
   0.23172205  0.94759261  0.93367358
   0.44633632  0.03333148  0.91364212
   0.51959593  0.75426478  0.62350745
   0.11641761  0.75502278  0.86184484
   0.84466077  0.19299366  0.98966485
   0.50267359  0.82058051  0.97751940
   0.28281878  0.89803684  0.08725197
   0.92893226  0.13717609  0.79746396
   0.68223366  0.94255965  0.17326213
   0.42532490  0.92615630  0.54275188
   0.78135701  0.06529439  0.53075456
   0.34460378  0.32420373  0.79797365
   0.67272904  0.18588691  0.25237433
   0.20995662  0.36075746  0.94087164
   0.65014904  0.05224390  0.05518806
   0.67956190  0.53363531  0.59076255
   0.28841117  0.42716163  0.45993781
   0.84543692  0.81076250  0.77868766
   0.65283911  0.22653661  0.41357114
   0.24932004  0.54934254  0.77882147
   0.49562301  0.24455161  0.07445684
   0.47858208  0.57127136  0.72647988
   0.36325075  0.22922693  0.93532869
   0.57172211  0.88300491  0.77930601
   0.76789164  0.73035108  0.64166496
   0.33035002  0.97209103  0.81621598
   0.90734203  0.92290233  0.62824555
   0.28648592  0.77650945  0.69649745
   0.49212899  0.06145524  0.20753958
   0.73567789  0.87598622  0.95711416
   0.61829896  0.65963766  0.89881599
   0.69981288  0.76689333  0.06669319
   0.27143621  0.11615133  0.23846374
   0.70192966  0.31502539  0.08597668
   0.26543592  0.37376942  0.26804722
   0.05648586  0.20804951  0.20110259
   0.88843373  0.99624647  0.29743390
   0.66159364  0.98699490  0.36607328
   0.84675117  0.13354858  0.16886751
   0.84418511  0.78258064  0.24628832
   0.70497066  0.33252433  0.66482876
   0.87327622  0.94301802  0.07466443
   0.04383468  0.87232664  0.36384852
   0.97634949  0.24943081  0.52565251
   0.12549160  0.13884585  0.61647248
   0.14784374  0.55164886  0.58483411
   0.99620830  0.02595724  0.48338883
   0.78071047  0.30608374  0.83145995
   0.96909497  0.28050969  0.89616536
   0.94132760  0.59262512  0.81128223
   0.59371558  0.28255019  0.92965541
   0.04616021  0.75916415  0.71860599
   0.83617614  0.82915168  0.46956385
   0.94221241  0.60031878  0.64624329
   0.93907337  0.35857963  0.66123615
   0.52199986  0.16308007  0.76254625
   0.50742766  0.45605448  0.84455793
   0.36711399  0.75007412  0.88210182
   0.25674257  0.66969281  0.00346781
   0.04062091  0.74655847  0.55230897
   0.75550042  0.33372756  0.52536925
   0.17488787  0.94675119  0.61359161
   0.89589693  0.55197015  0.49309791
   0.50644994  0.35119940  0.54345463
   0.88800990  0.68314503  0.98096474
   0.92752983  0.91666393  0.87876237
   0.61927657  0.52287300  0.04679523
Direct configuration=    80
   0.23041388  0.47312114  0.07151196
   0.21973565  0.46334127  0.14165531
   0.93297255  0.41758823  0.18761142
   0.14318512  0.45501606  0.17792314
   0.11813628  0.51021603  0.23049058
   0.16952930  0.58912744  0.25223794
   0.18357590  0.58926374  0.32262608
   0.28127919  0.64037789  0.40941585
   0.15162941  0.67129507  0.21525927
   0.21447547  0.74471200  0.20503696
   0.19933766  0.83665057  0.23049878
   0.19604447  0.81728421  0.29588275
   0.20416968  0.97518071  0.44499399
   0.21706916  0.74919409  0.33045040
   0.23217195  0.66701965  0.35579355
   0.21422623  0.23558571  0.52140951
   0.28683812  0.02298354  0.41651673
   0.29619935  0.05182177  0.36256952
   0.38505728  0.04973696  0.33407909
   0.46635113  0.08968427  0.35659038
   0.49718967  0.95301017  0.07273351
   0.54271941  0.09363576  0.37654594
   0.57600695  0.01753365  0.50829463
   0.44582910  0.94224829  0.68959061
   0.46686280  0.54949573  0.32456245
   0.55316764  0.56875390  0.32746190
   0.62256655  0.51244914  0.33372112
   0.67048984  0.47523964  0.28338138
   0.74637040  0.41035775  0.29745287
   0.73315617  0.40652180  0.36494449
   0.67698681  0.49064440  0.38662009
   0.64927114  0.49216791  0.45454775
   0.71312543  0.52789016  0.17672099
   0.66023626  0.52978644  0.22661479
   0.58191959  0.60608184  0.22907159
   0.61440101  0.69379364  0.24581670
   0.56987446  0.77810035  0.24874507
   0.47284400  0.78461624  0.25608259
   0.45209504  0.83008633  0.31952238
   0.76516529  0.02790487  0.69918957
   0.88905633  0.60151407  0.24968710
   0.82361135  0.34447146  0.26513069
   0.92485213  0.36300356  0.28756310
   0.97292352  0.41736631  0.24146689
   0.04165369  0.47740071  0.26181635
   0.03067012  0.52616703  0.31719431
   0.08525689  0.58260274  0.36148278
   0.11760161  0.28901934  0.34372218
   0.97776071  0.52906573  0.10265942
   0.93256357  0.50134668  0.15795801
   0.89679959  0.58145260  0.18991276
   0.89763331  0.65128796  0.14327742
   0.84702922  0.61338483  0.30004643
   0.78733709  0.59424208  0.34255015
   0.73468807  0.57915203  0.39117746
   0.70518890  0.64887186  0.43332865
   0.11842827  0.18136627  0.10139014
   0.99834874  0.21283581  0.98779049
   0.57904391  0.16373330  0.20154353
   0.97032287  0.07328217  0.17696327
   0.82836457  0.31605059  0.92623366
   0.78335258  0.09593057  0.25742059
   0.81396079  0.22071184  0.46993847
   0.88523706  0.97097795  0.97047435
   0.44404338  0.21909619  0.57242752
   0.35257715  0.31118541  0.09346883
   0.99956005  0.15669288  0.43908443
   0.26372744  0.57130739  0.23437222
   0.47266052  0.74920344  0.49880946
   0.26420374  0.40167961  0.73068821
   0.63236836  0.68126451  0.58128719
   0.06192664  0.71405594  0.22944855
   0.36232197  0.38398025  0.91980606
   0.14724072  0.65729939  0.15170190
   0.92691943  0.52517356  0.94423300
   0.89932728  0.87874752  0.36885950
   0.87328459  0.04613295  0.40068270
   0.77304239  0.90983863  0.29716175
   0.08276140  0.58987702  0.82425794
   0.23241838  0.77586012  0.94395571
   0.24919879  0.58793803  0.52930643
   0.10857139  0.01934993  0.55058689
   0.17547684  0.76629501  0.59877348
   0.45652922  0.42955465  0.64532598
   0.02568732  0.98326956  0.31026144
   0.29846757  0.67045262  0.62108325
   0.36296062  0.96502536  0.43786697
   0.12627117  0.07174977  0.23604620
   0.29420828  0.24397158  0.30395736
   0.88061184  0.79874695  0.01511375
   0.94219826  0.48603103  0.70665750
   0.68230357  0.38059711  0.90051439
   0.17875900  0.78924336  0.05687906
   0.33734157  0.37930647  0.37017190
   0.62238356  0.31865956  0.48919203
   0.96443586  0.15042000  0.29774277
   0.39816235  0.70084093  0.96812128
   0.72173082  0.05188553  0.44358138
   0.27192831  0.49489617  0.64356578
   0.79493604  0.87160630  0.68164937
   0.33733552  0.75924876  0.08385156
   0.57686786  0.26472026  0.32003942
   0.60927075  0.38553457  0.14305503
   0.59370519  0.93939769  0.91416794
   0.01872028  0.25204145  0.64283572
   0.05751092  0.61556287  0.52499822
   0.71371620  0.42498323  0.01572888
   0.85329029  0.29789609  0.05416501
   0.73161031  0.23724198  0.15509899
   0.85037217  0.92142627  0.18670310
   0.61023009  0.04269160  0.25438209
   0.95201113  0.50339163  0.34783824
   0.48827536  0.76958474  0.36238676
   0.70502367  0.17564222  0.57450499
   0.55166769  0.57165051  0.64469981
   0.19317163  0.04974351  0.67483783
   0.77517363  0.47186162  0.15854957
   0.70169067  0.58740156  0.13224444
   0.74910223  0.61643637  0.02083140
   0.57412688  0.65858899  0.09519145
   0.37609960  0.46630862  0.80315468
   0.94793185  0.23457161  0.15134003
   0.29646964  0.98368059  0.02120468
   0.69482537  0.71558093  0.26870577
   0.07422756  0.63282133  0.64390229
   0.76079321  0.04944005  0.12165940
   0.32567546  0.85150173  0.59727907
   0.37251268  0.83665083  0.33193422
   0.42063635  0.70081455  0.25025154
   0.50075323  0.91193612  0.32562675
   0.16753962  0.02748931  0.83144065
   0.21615162  0.25643385  0.19321171
   0.15873982  0.87538877  0.70050044
   0.73928443  0.18211522  0.35352606
   0.85779018  0.29560385  0.59796200
   0.24610979  0.03935794  0.14449453
   0.86224437  0.93860577  0.52208166
   0.39841929  0.41709255  0.24836654
   0.87812155  0.16101357  0.90316578
   0.48939422  0.32144970  0.99210890
   0.32577027  0.07391651  0.89698359
   0.63699851  0.21592740  0.70627730
   0.46062892  0.26581866  0.44018302
   0.93745303  0.71142472  0.44430942
   0.16572724  0.67508285  0.75412321
   0.73573465  0.84385959  0.56079881
   0.57303573  0.57663691  0.81290126
   0.74235012  0.59908168  0.88697040
   0.16090174  0.44682403  0.51162881
   0.39727348  0.17868621  0.21739475
   0.05697817  0.90601170  0.93676438
   0.70475763  0.80702297  0.16561387
   0.06112614  0.36426448  0.95531305
   0.16391301  0.06513076  0.99657070
   0.89907692  0.09023620  0.06099542
   0.98199796  0.86096487  0.24915311
   0.43636714  0.86276393  0.22760863
   0.70384761  0.85104763  0.41581491
   0.47570757  0.60464415  0.53099670
   0.41898076  0.23527995  0.68403190
   0.00865514  0.86627571  0.48662478
   0.32059942  0.71400843  0.43681717
   0.30535418  0.56145266  0.42771438
   0.91283316  0.26627984  0.77598403
   0.73081880  0.66415307  0.75618815
   0.83915611  0.27491958  0.72688391
   0.36194145  0.93903968  0.70037314
   0.40207798  0.13148551  0.00186610
   0.65008261  0.20634469  0.82771269
   0.74019809  0.16322648  0.84046492
   0.30496386  0.17642460  0.79584122
   0.13147355  0.24978425  0.51489164
   0.21514480  0.92422416  0.48755648
   0.22194698  0.29734937  0.85633053
   0.33684542  0.81207374  0.78896450
   0.04704337  0.20534859  0.84051314
   0.33287786  0.05391930  0.56427047
   0.74367032  0.60795667  0.70503436
   0.51791145  0.56283065  0.93732462
   0.21882621  0.22644837  0.97948375
   0.47924325  0.51024014  0.07430334
   0.44695795  0.70672240  0.69774980
   0.62502217  0.76023979  0.98454795
   0.28927944  0.72833796  0.18117994
   0.20505408  0.40375868  0.04318590
   0.13612979  0.26525452  0.28980566
   0.12421490  0.97895642  0.40507285
   0.18211329  0.89305244  0.19240440
   0.50833860  0.07201885  0.50697100
   0.90654477  0.37654286  0.48713833
   0.06844943  0.25432888  0.38709333
   0.10549125  0.38033707  0.16463949
   0.97909321  0.87448815  0.77077873
   0.22026001  0.55100072  0.89538264
   0.37585467  0.91454017  0.90954590
   0.33046117  0.55776789  0.89234474
   0.22724277  0.23878778  0.69940969
   0.02244520  0.94437936  0.07248809
   0.51542835  0.74430644  0.80592915
   0.42081985  0.10628280  0.06142431
   0.51190160  0.58296097  0.19818045
   0.48548253  0.03629241  0.67837474
   0.50430163  0.88467942  0.68682084
   0.44616134  0.88919325  0.08680582
   0.37717406  0.66250840  0.73151997
   0.47291946  0.20016558  0.87213909
   0.94218717  0.77520063  0.61650682
   0.72362138  0.04802986  0.97308015
   0.84442214  0.46134304  0.82984971
   0.38751308  0.54181128  0.32565157
   0.37343971  0.11565546  0.77459016
   0.57307306  0.95609266  0.47029619
   0.58277381  0.49745395  0.47692132
   0.01392067  0.07493967  0.69560096
   0.81874134  0.51409601  0.60405101
   0.71596713  0.48882119  0.49628098
   0.52451658  0.96734794  0.01869158
   0.84615343  0.60291028  0.57583531
   0.78796915  0.96363499  0.85254899
   0.04308896  0.68464554  0.95501938
   0.50039637  0.28377229  0.83497263
   0.77950796  0.00247324  0.63615332
   0.82912575  0.06303567  0.72551622
   0.11442877  0.42985651  0.79956451
   0.54256855  0.00237747  0.12310172
   0.68310119  0.01947458  0.71917284
   0.93965594  0.10386505  0.56264995
   0.72642218  0.90260107  0.81819732
   0.53178948  0.78379955  0.86881859
   0.35996952  0.61065301  0.83944959
   0.68457112  0.13250843  0.95280631
   0.95710601  0.63141601  0.10226706
   0.39168570  0.02045079  0.27960143
   0.23162285  0.10677624  0.33936055
   0.62559374  0.20312017  0.03891118
   0.28891010  0.43765572  0.16735284
   0.60846532  0.85525888  0.25052534
   0.28225973  0.53567966  0.05584575
   0.81641048  0.27249885  0.24573876
   0.63871278  0.02925489  0.55114109
   0.93640722  0.34705269  0.34364759
   0.97362582  0.41221092  0.53077524
   0.04658695  0.67242346  0.35820554
   0.03312146  0.97290645  0.67665530
   0.38248402  0.41750442  0.53614595
   0.02405122  0.04950162  0.88189265
   0.08364835  0.41667540  0.62378666
   0.03785110  0.86905805  0.82776040
   0.03542780  0.41351753  0.84078248
   0.85054712  0.70580813  0.86710073
   0.65380405  0.38311054  0.60006140
   0.26025615  0.22320868  0.46821309
   0.07319658  0.54632653  0.41927987
   0.62963365  0.41152272  0.77054740
   0.55780130  0.47653641  0.95417405
   0.14158269  0.36698882  0.34894648
   0.54250356  0.87954149  0.57119710
   0.75879882  0.34542281  0.40155765
   0.93887171  0.68103487  0.73425607
   0.63110203  0.79140364  0.70845241
   0.83267122  0.70426416  0.14351682
   0.61805072  0.66437874  0.43490567
   0.76623993  0.68436059  0.46441329
   0.23302049  0.81390181  0.80579597
   0.72673102  0.92110699  0.05797376
   0.24854667  0.22967010  0.57591604
   0.63752435  0.46153173  0.71093939
   0.87946748  0.78515094  0.91064215
   0.09618990  0.65562519  0.99915997
   0.51307934  0.01275195  0.81842000
   0.01458778  0.47870417  0.06526552
   0.90228094  0.36262397  0.16827160
   0.03858097  0.10740522  0.85775672
   0.22441418  0.52580897  0.34578888
   0.31133606  0.01129152  0.53887048
   0.65719433  0.76100220  0.74505467
   0.99907201  0.67910664  0.39122522
   0.09098823  0.39295269  0.58236427
   0.32268291  0.12325511  0.67299653
   0.39544384  0.53610170  0.58790252
   0.11549221  0.29366603  0.76558359
   0.30761220  0.34779959  0.62924079
   0.88916133  0.14986433  0.65366760
   0.05164531  0.31783221  0.06731345
   0.26800127  0.15127187  0.05663613
   0.03625576  0.04988555  0.99129077
   0.65283450  0.04055246  0.84339765
   0.61230059  0.79791829  0.48967197
   0.72532104  0.53535357  0.79537299
   0.29170148  0.73794002  0.53662037
   0.17941395  0.16580136  0.89376261
   0.46498467  0.41386912  0.15573917
   0.42466221  0.62254159  0.10852344
   0.07060776  0.52417324  0.91914625
   0.55741764  0.13398772  0.60708662
   0.78212717  0.45894316  0.92365791
   0.42200363  0.49521770  0.98445941
   0.06075956  0.95994558  0.17631145
   0.44118162  0.28307699  0.33929376
   0.09005622  0.12225949  0.33770366
   0.88382855  0.20660756  0.38616182
   0.06125641  0.83070707  0.01898178
   0.45654095  0.64409202  0.44115952
   0.39730411  0.16020454  0.49357065
   0.04420657  0.39772392  0.43272446
   0.63299142  0.93425779  0.63847436
   0.07968421  0.98443979  0.76712536
   0.23149366  0.95016563  0.93750836
   0.46385291  0.02466351  0.91986851
   0.52971596  0.76208332  0.62451828
   0.11988768  0.75472325  0.86679148
   0.85077461  0.18727042  0.99158258
   0.50694124  0.82760495  0.97207675
   0.28374644  0.89240381  0.09060284
   0.92466064  0.13173044  0.79825254
   0.68815048  0.93892843  0.18228163
   0.42160178  0.92518792  0.54924479
   0.78542945  0.05805751  0.53094971
   0.34081537  0.32282870  0.80086318
   0.67712180  0.18834784  0.25655868
   0.21928427  0.36556255  0.94290379
   0.65771083  0.05519979  0.05573236
   0.67975191  0.54779495  0.59218754
   0.28715569  0.42873732  0.46341623
   0.83978147  0.81543084  0.77877858
   0.63995562  0.22852629  0.41112120
   0.24994785  0.54874546  0.78380036
   0.49115598  0.23802102  0.07434834
   0.48555900  0.58060097  0.72595211
   0.35579247  0.23022276  0.93771287
   0.56588240  0.88303283  0.78108146
   0.77303057  0.73438683  0.63546897
   0.32467840  0.96088484  0.81087524
   0.89768413  0.92386176  0.63043274
   0.28875360  0.77792618  0.70058144
   0.48231318  0.06111499  0.21582026
   0.73188288  0.89046218  0.94547337
   0.61950149  0.66551230  0.90123697
   0.69536962  0.75590356  0.06770360
   0.26693912  0.11558141  0.23264313
   0.70526630  0.32435123  0.07565386
   0.25999253  0.36265833  0.26338003
   0.06981967  0.19363188  0.19994959
   0.88237662  0.99605731  0.29614193
   0.65540721  0.98991724  0.36871856
   0.85681261  0.13342650  0.15930962
   0.83880195  0.77829286  0.24858613
   0.71133485  0.31795507  0.67087173
   0.86262428  0.94512490  0.07855507
   0.03707946  0.85820048  0.35911697
   0.97619359  0.24670308  0.52717713
   0.10896827  0.13981470  0.62963261
   0.14052172  0.55323847  0.58269181
   0.01668047  0.01508520  0.47525841
   0.78269748  0.30934550  0.82278522
   0.97797082  0.28485129  0.89691479
   0.93771959  0.58885611  0.80969512
   0.59533646  0.28112718  0.93505078
   0.05503382  0.74560064  0.71642766
   0.84277727  0.82504640  0.46936787
   0.94327648  0.59967014  0.64919359
   0.94763022  0.36507059  0.66301705
   0.52901849  0.16282629  0.76490439
   0.50849627  0.46078544  0.84423144
   0.37105396  0.74193375  0.87812901
   0.25149867  0.66633373  0.00706261
   0.05122394  0.73919336  0.54891321
   0.76543788  0.33473170  0.52744899
   0.18393490  0.92934064  0.61760738
   0.89523131  0.55624083  0.49114934
   0.51138347  0.34170176  0.54115720
   0.88749593  0.68013878  0.97420076
   0.92961683  0.93383255  0.88243768
   0.62311721  0.52547161  0.04585936
Direct configuration=   100
   0.22824413  0.47532032  0.06897632
   0.21895746  0.46413806  0.14046263
   0.94913966  0.41961755  0.19723881
   0.13755671  0.46518969  0.17002726
   0.12452257  0.50680517  0.22997581
   0.17441643  0.59185822  0.24743828
   0.17209065  0.59618874  0.32100228
   0.27501467  0.65697830  0.41004937
   0.13786542  0.67292567  0.20315170
   0.22320066  0.74085100  0.20309072
   0.20035280  0.82476320  0.23140887
   0.19718564  0.81225577  0.29149444
   0.20935991  0.95918533  0.44116915
   0.22129168  0.74376384  0.32437236
   0.21478628  0.66872825  0.35380090
   0.21526796  0.22608445  0.51661671
   0.28367380  0.00798623  0.42377127
   0.30090791  0.05883347  0.37860678
   0.38285387  0.06248334  0.34252160
   0.46171066  0.09164962  0.36701751
   0.51164188  0.94949757  0.07908511
   0.53503610  0.11256754  0.38689179
   0.57518043  0.01387626  0.50468807
   0.44037652  0.95900703  0.69137808
   0.46961319  0.56447190  0.32577728
   0.55204821  0.55783616  0.32356626
   0.62797554  0.51001239  0.32774605
   0.68140912  0.48153870  0.27969530
   0.73712581  0.40745069  0.29567197
   0.72185470  0.41056158  0.35995799
   0.67721609  0.49343202  0.38694306
   0.64366478  0.48460260  0.46167558
   0.70880017  0.53250845  0.17593096
   0.66374987  0.53566322  0.22763966
   0.59648297  0.60667428  0.22969074
   0.61572361  0.69513106  0.24693457
   0.56747522  0.78157119  0.24405180
   0.46404420  0.78766195  0.25741182
   0.45758591  0.82319151  0.31818657
   0.75985845  0.03281510  0.69681707
   0.88207924  0.59799888  0.24963377
   0.82152661  0.35737908  0.27140542
   0.91566752  0.37611084  0.29378882
   0.97860998  0.42263650  0.25568804
   0.04997074  0.48820449  0.27142971
   0.02044490  0.53048002  0.32387610
   0.07843950  0.58429411  0.35240855
   0.11082571  0.29307290  0.34468898
   0.97157707  0.52691824  0.10458904
   0.95343700  0.50079717  0.16715235
   0.91239617  0.58086938  0.19520592
   0.89194879  0.63701518  0.14167077
   0.84281235  0.60498580  0.29898189
   0.79726280  0.60854617  0.34977761
   0.73815459  0.57631482  0.39019121
   0.71377881  0.64497622  0.43885481
   0.11798334  0.18822498  0.10518619
   0.00910905  0.21529458  0.99114052
   0.57387036  0.17249413  0.19629352
   0.97891122  0.07656910  0.18477029
   0.82015907  0.30116884  0.92979267
   0.79909138  0.09701378  0.25184296
   0.80114640  0.21653261  0.47589083
   0.88939267  0.96143020  0.97380763
   0.43199845  0.20202335  0.58419018
   0.36385671  0.31141317  0.10130348
   0.98042854  0.15201782  0.45345246
   0.26950629  0.58802359  0.23705543
   0.46861736  0.75825139  0.49382833
   0.26190063  0.40518546  0.72920976
   0.64611047  0.69950116  0.57799527
   0.06488608  0.71438729  0.22361860
   0.37444722  0.37638857  0.90861662
   0.13635021  0.65062632  0.14203947
   0.92249188  0.53621310  0.94514152
   0.90132481  0.86867830  0.35661022
   0.88073437  0.05621800  0.39934347
   0.77933793  0.88744317  0.29550638
   0.07130131  0.58792794  0.83398498
   0.22914853  0.77106525  0.93826961
   0.26416624  0.58849431  0.52825195
   0.11478920  0.01748066  0.55626381
   0.16808199  0.78278936  0.60185658
   0.44839937  0.41677753  0.64252904
   0.03787625  0.98751935  0.31095513
   0.30549997  0.68235277  0.62384866
   0.36626814  0.98206098  0.45649275
   0.12487027  0.07323542  0.24446639
   0.32232485  0.24010928  0.30137528
   0.88278519  0.78249118  0.02388970
   0.93218874  0.48886705  0.71259278
   0.67334174  0.38627061  0.88358507
   0.17471060  0.80850064  0.07784187
   0.33853204  0.38969778  0.36918580
   0.63791234  0.31724142  0.48092937
   0.95302170  0.14564377  0.29927253
   0.39510512  0.70993707  0.97958549
   0.71644051  0.06499465  0.43488287
   0.27528058  0.50449372  0.62828075
   0.78572225  0.84849068  0.68675180
   0.35399292  0.76042804  0.07757730
   0.59061627  0.28115671  0.32222550
   0.59662860  0.39535032  0.12985044
   0.59645547  0.95395782  0.92014261
   0.02153511  0.24820874  0.63752677
   0.04133583  0.60892767  0.51378115
   0.70596107  0.44316751  0.02784408
   0.83858787  0.29161185  0.04973898
   0.74153982  0.24237723  0.15604235
   0.85371782  0.91171803  0.18551708
   0.61413635  0.03467053  0.26589243
   0.94749524  0.50588331  0.35390879
   0.49317150  0.77121953  0.36216480
   0.70838480  0.17875420  0.57609365
   0.54608988  0.58016919  0.63561386
   0.19339275  0.03831149  0.67854946
   0.77172473  0.47064240  0.16250846
   0.70885928  0.59049606  0.13696353
   0.73699890  0.61345620  0.02142371
   0.56365039  0.66046834  0.09848324
   0.37337301  0.45807936  0.80472586
   0.95107839  0.25705733  0.14547502
   0.27494680  0.96992109  0.01895990
   0.70758914  0.70248118  0.27410648
   0.07477677  0.65122539  0.63880340
   0.76993870  0.04808965  0.11415371
   0.32153641  0.85396100  0.59943700
   0.36005207  0.83443489  0.32963645
   0.41522198  0.71893837  0.25074198
   0.51168515  0.89382234  0.32617619
   0.17289327  0.03734302  0.84031995
   0.22035965  0.25273691  0.18778187
   0.16319349  0.86792062  0.69864612
   0.73036348  0.17787114  0.35875385
   0.85108401  0.29577198  0.60333836
   0.24382117  0.06181873  0.13680999
   0.86633317  0.94293405  0.52925832
   0.39543007  0.40277583  0.25243379
   0.89551063  0.16226092  0.90119011
   0.47950291  0.33322971  0.98145036
   0.31671009  0.06559587  0.89993422
   0.62612214  0.19465898  0.69513286
   0.47157975  0.26631004  0.44100489
   0.93398768  0.70713138  0.44569998
   0.19204102  0.68186469  0.75019673
   0.73295699  0.84966940  0.56569860
   0.58266488  0.57699256  0.80634579
   0.73914061  0.58364882  0.89750177
   0.15870902  0.45225634  0.51357854
   0.39665151  0.18787124  0.21375876
   0.07383061  0.90933214  0.94140624
   0.70255466  0.81577202  0.15704696
   0.07881882  0.38553396  0.96022336
   0.16697953  0.05753494  0.99640920
   0.90636202  0.08209259  0.05107655
   0.97864482  0.84155149  0.24896459
   0.42546257  0.85430608  0.22065703
   0.69425342  0.84136300  0.40507735
   0.48435818  0.59996099  0.52996167
   0.44863055  0.22261205  0.68976176
   0.00801555  0.86106602  0.47940165
   0.30566845  0.72010258  0.44223274
   0.30431477  0.57842881  0.41610548
   0.90917885  0.27965024  0.77235273
   0.71857197  0.67254252  0.75864345
   0.84353251  0.28671414  0.72231514
   0.35933030  0.94065028  0.70486728
   0.39180086  0.14883277  0.00511374
   0.65613451  0.20025743  0.81751116
   0.73706319  0.16819035  0.84540759
   0.29807374  0.16599653  0.78949919
   0.12345165  0.24481805  0.51191351
   0.21208831  0.91558090  0.48848845
   0.21701965  0.29272298  0.85787864
   0.33284821  0.82178598  0.79251046
   0.03835476  0.19628550  0.83215718
   0.34146782  0.04348195  0.56996560
   0.74260456  0.62282056  0.70184498
   0.53586330  0.55653403  0.92670783
   0.22269868  0.24810703  0.97736842
   0.47093874  0.50592683  0.08148930
   0.43731715  0.72990324  0.70305811
   0.62885090  0.76102326  0.98124421
   0.28871726  0.72807449  0.16683882
   0.18901814  0.42194231  0.03163163
   0.12743187  0.24834690  0.29231983
   0.14255510  0.97783170  0.40721044
   0.19283283  0.88509619  0.19493417
   0.50205976  0.06563675  0.51902347
   0.91215068  0.36593012  0.48772633
   0.06919831  0.24476915  0.38123727
   0.10052625  0.39183273  0.14590410
   0.98560765  0.87726901  0.76321195
   0.23938174  0.54938617  0.88742266
   0.38773143  0.90983486  0.90668207
   0.32885944  0.55886736  0.89695124
   0.22215497  0.23615215  0.69800305
   0.00817314  0.93743795  0.07158160
   0.50769112  0.73575125  0.80942398
   0.42758801  0.09860527  0.06299724
   0.52096927  0.57848831  0.20603784
   0.46456933  0.04057757  0.67177150
   0.49553905  0.90125298  0.68776732
   0.45670923  0.88908224  0.09091449
   0.38509905  0.66085761  0.73098435
   0.48085856  0.20271931  0.86697900
   0.92496839  0.77847467  0.61465607
   0.73846543  0.05326359  0.96222321
   0.82334500  0.44959100  0.83152188
   0.38637064  0.54586812  0.31692391
   0.35734323  0.10488680  0.77575852
   0.58161273  0.95601933  0.46242955
   0.56975427  0.49787994  0.47892512
   0.00989362  0.07154844  0.70436626
   0.83356568  0.50032215  0.60030456
   0.72983436  0.48238104  0.47865226
   0.53615233  0.95392374  0.01901509
   0.83856998  0.60288999  0.57434541
   0.77588083  0.95554800  0.85473324
   0.03679282  0.69644643  0.94421931
   0.48814976  0.28549182  0.83084194
   0.77402091  0.01657672  0.63460463
   0.82700514  0.05473077  0.72797567
   0.10948023  0.43857807  0.79860363
   0.54172854  0.00417822  0.11694742
   0.67725588  0.02185133  0.71603388
   0.93219480  0.10619693  0.56062009
   0.72081802  0.89209188  0.81777696
   0.53247719  0.77464197  0.86678930
   0.36024389  0.60093592  0.84069505
   0.69399340  0.13132998  0.95359932
   0.95941044  0.61733558  0.09689178
   0.37414847  0.03739819  0.28252640
   0.24685562  0.09438798  0.33212975
   0.62407306  0.21754353  0.04150840
   0.29474518  0.44078773  0.16145546
   0.60185941  0.85784482  0.25301358
   0.27431633  0.53865880  0.05104733
   0.80687996  0.29247810  0.24427196
   0.63768460  0.03260641  0.54312711
   0.93656217  0.33544804  0.34009720
   0.98055593  0.41468727  0.52839294
   0.04839420  0.67644362  0.36017386
   0.01183468  0.98754406  0.67287822
   0.38875483  0.40744760  0.53399984
   0.03114752  0.03600645  0.88731030
   0.08592807  0.41756641  0.63717056
   0.02705192  0.86817828  0.82902389
   0.06997295  0.41775482  0.85386310
   0.84474103  0.71312421  0.86150082
   0.65310199  0.37189488  0.59705424
   0.27424430  0.23067254  0.47556843
   0.08192138  0.55154500  0.41059102
   0.65082953  0.41062630  0.76188420
   0.54993540  0.46248556  0.95076598
   0.14530008  0.37452463  0.36466270
   0.54594566  0.87952248  0.57213621
   0.75293529  0.34691721  0.38924764
   0.91625870  0.68296322  0.73461726
   0.63732949  0.79182463  0.70194272
   0.84203360  0.70192403  0.13850228
   0.62544066  0.67012098  0.44553468
   0.77193295  0.69195485  0.46529029
   0.24192978  0.82208565  0.80869207
   0.71021332  0.90693189  0.04816736
   0.24816681  0.20889456  0.56865742
   0.63964221  0.45549679  0.70912996
   0.87304255  0.79189354  0.88754102
   0.10708540  0.66427589  0.00408149
   0.51567712  0.02106223  0.80532223
   0.01237375  0.49458285  0.06358900
   0.92258785  0.35678969  0.17210645
   0.01202360  0.10557089  0.87039217
   0.20510404  0.52880752  0.33555330
   0.30055108  0.08927226  0.57674111
   0.62786971  0.72796885  0.70999206
   0.01938907  0.66432817  0.40170797
   0.07109837  0.38330632  0.59782697
   0.33469000  0.11941788  0.66925207
   0.39882190  0.52722411  0.58833827
   0.11739363  0.29823663  0.77272943
   0.30454053  0.34707927  0.63089357
   0.88877878  0.14420322  0.64859199
   0.06070800  0.32388960  0.06406900
   0.25915546  0.16110078  0.06162122
   0.02038311  0.05518497  0.99082215
   0.64994540  0.05367645  0.83902736
   0.61458044  0.81071478  0.49588626
   0.72468139  0.54048246  0.79830453
   0.27986919  0.73034531  0.53862143
   0.18240225  0.15788711  0.89211100
   0.45507479  0.41483755  0.15903379
   0.43093128  0.62858979  0.11406011
   0.07690014  0.51704165  0.92743533
   0.55739066  0.14090393  0.60724838
   0.78572474  0.47195498  0.92635726
   0.41735877  0.48680073  0.98450775
   0.05884973  0.96367449  0.17137951
   0.42948825  0.28705028  0.34283750
   0.08289226  0.11622110  0.33673173
   0.88506635  0.19541323  0.38544158
   0.04778723  0.82725626  0.02194329
   0.45438744  0.63283270  0.44240743
   0.39807060  0.15879714  0.49578653
   0.03653400  0.39659567  0.43953360
   0.63222601  0.93052926  0.63085674
   0.09269664  0.98004381  0.76917549
   0.23578586  0.95143213  0.93761599
   0.47846700  0.01933012  0.92636790
   0.53690336  0.75807181  0.62921259
   0.12601997  0.74945749  0.87142777
   0.84859704  0.17877123  0.99438213
   0.50424700  0.83573881  0.96734990
   0.28739718  0.88551856  0.09891408
   0.91807779  0.11861471  0.80416651
   0.69396924  0.94158426  0.19150861
   0.41823377  0.93093526  0.54883681
   0.79132110  0.06038886  0.52958165
   0.33586133  0.32049824  0.79934857
   0.68591340  0.19445607  0.26109803
   0.22203709  0.37136034  0.94129846
   0.65376546  0.05837996  0.05822503
   0.67170458  0.55080591  0.59526968
   0.28591584  0.42503590  0.46584322
   0.83086481  0.80932032  0.77907811
   0.62892689  0.22892652  0.41179791
   0.24372161  0.54333595  0.78458316
   0.48480085  0.22372542  0.07604996
   0.50139672  0.57474446  0.72869112
   0.35566339  0.23117910  0.93788971
   0.56129170  0.87930998  0.78748412
   0.77963686  0.73910678  0.62945224
   0.32350599  0.95520750  0.80722879
   0.90236821  0.92055334  0.62710847
   0.29012592  0.77452469  0.70278046
   0.48216354  0.06137225  0.21367862
   0.72825816  0.90328592  0.93883414
   0.61739175  0.67570961  0.90494004
   0.69196285  0.74687733  0.07065614
   0.26378393  0.12290487  0.22573269
   0.71191495  0.31873325  0.07364091
   0.25281836  0.35291420  0.26059775
   0.08388660  0.18710323  0.19774132
   0.87825335  0.99995546  0.29629576
   0.65875890  0.98296711  0.37068826
   0.85557630  0.14326242  0.15202146
   0.83311680  0.78530788  0.24733458
   0.71624529  0.31093503  0.67885349
   0.85828099  0.94432722  0.07974460
   0.03533675  0.84134670  0.35349008
   0.97587636  0.24032939  0.52878770
   0.09763959  0.14221512  0.63651492
   0.14875844  0.53543282  0.58674875
   0.02461482  0.00921872  0.47298748
   0.77947905  0.31541151  0.81531028
   0.98245984  0.29520996  0.89817527
   0.93007964  0.57873415  0.80669239
   0.59395083  0.26712333  0.93780155
   0.06404445  0.74165058  0.71068314
   0.84851560  0.81810601  0.46476426
   0.93582029  0.59851599  0.65552884
   0.95501849  0.37990449  0.66392093
   0.52787393  0.16347724  0.77029630
   0.51185248  0.45823225  0.84933709
   0.37521614  0.74689328  0.87116836
   0.24410692  0.67109025  0.01091427
   0.05167683  0.74956045  0.54598767
   0.76813573  0.34084981  0.52738580
   0.19185885  0.91856803  0.61416124
   0.89675660  0.55684444  0.48790116
   0.51366461  0.35136374  0.54353481
   0.88529975  0.66460001  0.96657414
   0.93312799  0.94697896  0.88676869
   0.61888099  0.53796548  0.04443107
Direct configuration=   120
   0.22496131  0.48829888  0.06687968
   0.22704131  0.47060889  0.13387873
   0.96583361  0.42572302  0.19332983
   0.14284423  0.46302902  0.17387435
   0.11719278  0.49974620  0.23013926
   0.17027350  0.58682047  0.24732731
   0.16469717  0.60051069  0.32034923
   0.27612401  0.66198021  0.40640423
   0.14833595  0.66177247  0.20016909
   0.21690622  0.73861245  0.19031314
   0.20965219  0.82366510  0.22649828
   0.19585125  0.82039412  0.29084870
   0.21266181  0.95038721  0.44613781
   0.20577534  0.74894183  0.32564040
   0.21748882  0.66924770  0.34935365
   0.21998133  0.22348152  0.51607290
   0.29646481  0.00227395  0.42632524
   0.29752670  0.06155152  0.37358219
   0.38640366  0.06804424  0.34353116
   0.45875993  0.08642396  0.37104543
   0.51363446  0.94564758  0.08347112
   0.52186734  0.12183527  0.39751624
   0.57884494  0.01286003  0.50447189
   0.43784236  0.97353735  0.68530689
   0.46278923  0.55316870  0.32006593
   0.54918092  0.55257827  0.32842070
   0.62302713  0.51287346  0.33236982
   0.67620431  0.48981738  0.27834390
   0.74371970  0.43507430  0.30076902
   0.73663302  0.41240954  0.36407709
   0.68124839  0.49170243  0.38499308
   0.65501335  0.48344539  0.44627062
   0.71680827  0.53101109  0.17574792
   0.67106009  0.54594076  0.22842387
   0.59430580  0.60941560  0.23143000
   0.61163291  0.69594980  0.24873689
   0.57097428  0.77820437  0.24350280
   0.46652671  0.79138844  0.24988462
   0.46290162  0.81703341  0.32407288
   0.75350850  0.03769480  0.69460814
   0.87811641  0.59745742  0.25011811
   0.80966722  0.37041906  0.27717802
   0.91046563  0.37231215  0.30621402
   0.96567935  0.41668360  0.25736198
   0.04008980  0.47995728  0.27387799
   0.02420139  0.53955591  0.32459232
   0.07815871  0.59940441  0.35875422
   0.11393122  0.28588009  0.35070349
   0.98675555  0.52825781  0.10041802
   0.97091547  0.51303194  0.16548003
   0.92313782  0.58439953  0.19687162
   0.90607379  0.64579987  0.14481151
   0.83485482  0.59443852  0.30001938
   0.80581325  0.61015414  0.35657422
   0.73894324  0.59073713  0.39298710
   0.71763008  0.65601680  0.43898357
   0.11619022  0.19972198  0.10070116
   0.01645544  0.22012367  0.99359822
   0.56521959  0.18235034  0.18609810
   0.98505565  0.08148755  0.19295959
   0.81937269  0.29829552  0.93213545
   0.80849561  0.09271373  0.23645059
   0.79612836  0.21073283  0.48029878
   0.88850754  0.95098048  0.98217503
   0.42711228  0.20147280  0.59057759
   0.38617831  0.30789951  0.10815742
   0.97138385  0.13885409  0.46236614
   0.26424862  0.59915502  0.23697608
   0.46015440  0.77803621  0.48832654
   0.26034111  0.41040098  0.72703590
   0.66610325  0.71416461  0.57219549
   0.07651499  0.70446572  0.21385941
   0.37373294  0.37506105  0.89875377
   0.11751191  0.63266891  0.13839872
   0.92416107  0.53050018  0.94212223
   0.90213005  0.85416944  0.35587188
   0.89205562  0.04511849  0.39081535
   0.76393693  0.88721456  0.28995133
   0.05650699  0.60571943  0.84868874
   0.23035087  0.77130757  0.93093904
   0.28264265  0.59077051  0.52744845
   0.11724413  0.01872937  0.56162150
   0.15063902  0.79120007  0.59680436
   0.43858251  0.40113030  0.64571199
   0.03361312  0.97435955  0.31550951
   0.31976611  0.68589852  0.62831651
   0.36713145  0.00023135  0.46738287
   0.13355090  0.07305521  0.24540155
   0.33354435  0.22704615  0.29676626
   0.88813638  0.77139360  0.03782948
   0.92240865  0.50179486  0.73312999
   0.65397738  0.38626084  0.86669467
   0.16428500  0.82533479  0.09428376
   0.33959880  0.40053767  0.37290803
   0.64553571  0.32096054  0.47922605
   0.93651099  0.14058040  0.30018598
   0.39579993  0.71156684  0.98054353
   0.71262112  0.07371634  0.43134105
   0.27466426  0.50088346  0.62095124
   0.79077994  0.83914143  0.69401994
   0.36597880  0.75098494  0.06979666
   0.59655270  0.29765416  0.32280830
   0.58533633  0.39902735  0.11561810
   0.60642786  0.96452360  0.91653582
   0.00623147  0.25749832  0.63321937
   0.02177267  0.60415476  0.51170820
   0.71814156  0.45244787  0.02997336
   0.84221248  0.28564985  0.04778017
   0.74899536  0.23511614  0.15609586
   0.85138245  0.90788617  0.18499807
   0.62542696  0.02291812  0.27957701
   0.94287784  0.50601790  0.36132164
   0.49094957  0.75366000  0.37017734
   0.70830998  0.18625967  0.58210280
   0.53333013  0.59532313  0.63025286
   0.19819741  0.02786819  0.68291052
   0.76950922  0.45510123  0.16541383
   0.71364744  0.60469965  0.13017497
   0.73627259  0.61720144  0.01980352
   0.56447494  0.67236500  0.09732970
   0.38986437  0.44601916  0.79813537
   0.96690579  0.27366281  0.13764053
   0.27754132  0.94561792  0.03744579
   0.69955556  0.69311943  0.27008962
   0.07948554  0.65941125  0.62838998
   0.76886483  0.04745131  0.11678135
   0.31989550  0.84869365  0.60076988
   0.37196824  0.84076232  0.33243593
   0.40559568  0.71918039  0.24894013
   0.49922647  0.89858194  0.33630373
   0.20086006  0.02839444  0.84366305
   0.22234070  0.24704580  0.18274297
   0.16131967  0.84987162  0.70941675
   0.73512258  0.16996465  0.34830905
   0.84977322  0.29316329  0.61236396
   0.24355555  0.07654544  0.13344768
   0.88018379  0.93329903  0.52722544
   0.39765991  0.37662864  0.25650829
   0.91419472  0.15581300  0.89813812
   0.46825831  0.32750752  0.98049966
   0.30894435  0.07156663  0.90545435
   0.61876094  0.17476611  0.68242831
   0.48546098  0.26734791  0.44427353
   0.94058848  0.69918118  0.44896208
   0.20838094  0.67965321  0.74602955
   0.73243909  0.85288891  0.56520503
   0.59026220  0.57215822  0.80679167
   0.72415339  0.59044384  0.90289259
   0.15625189  0.43967177  0.50606902
   0.40277076  0.18273427  0.20175890
   0.09972456  0.89862730  0.95014270
   0.70530566  0.81270573  0.15438223
   0.07757495  0.39345623  0.97008368
   0.15933904  0.06942461  0.99005658
   0.90861982  0.08436094  0.05359611
   0.97178326  0.82405319  0.25208141
   0.42004971  0.85257067  0.20809063
   0.68940948  0.83871145  0.39867661
   0.48615091  0.60234659  0.53215929
   0.47037858  0.21265713  0.69948007
   0.00867143  0.85224238  0.46787772
   0.28447116  0.73049649  0.43507684
   0.30692148  0.58283015  0.40774226
   0.91821754  0.28117110  0.76520697
   0.71906173  0.68673426  0.75357547
   0.85180606  0.29670212  0.71692224
   0.35188206  0.95928560  0.70725712
   0.39450339  0.15469885  0.01847366
   0.67005963  0.20357379  0.81036923
   0.74333500  0.17900493  0.84793792
   0.28067018  0.16684803  0.78059949
   0.13093707  0.23755344  0.50796665
   0.20378430  0.88449917  0.49300182
   0.22030280  0.28225798  0.85248183
   0.33543595  0.81514775  0.79161553
   0.04241639  0.18679248  0.82618477
   0.32684669  0.04703537  0.57848735
   0.73621483  0.63781350  0.70181901
   0.54942602  0.55184993  0.92236681
   0.23223976  0.25361376  0.98493774
   0.45704757  0.49732082  0.07742740
   0.42823030  0.74215212  0.71238241
   0.63561612  0.77012670  0.97360798
   0.28904536  0.72212617  0.16218458
   0.17084198  0.44227188  0.03419032
   0.12591378  0.25889264  0.29141026
   0.14585149  0.97217728  0.41223382
   0.20655647  0.90060559  0.19826109
   0.50222380  0.04598578  0.52291448
   0.91449130  0.36378787  0.48484944
   0.06182103  0.25022434  0.38920743
   0.09085279  0.41020681  0.14239735
   0.98580314  0.87143763  0.76446740
   0.23108982  0.53859686  0.89151899
   0.40104269  0.89376962  0.90350806
   0.33576290  0.56953879  0.90367948
   0.21706149  0.22558103  0.69644586
   0.99988720  0.94002492  0.08559241
   0.49577904  0.73146103  0.81163335
   0.41954369  0.08529189  0.06147031
   0.52025677  0.58555361  0.20369141
   0.45433921  0.04648125  0.66167650
   0.49903518  0.90734898  0.69356857
   0.45762481  0.88450656  0.09944836
   0.39067888  0.65284928  0.72760104
   0.48866943  0.21031128  0.87237254
   0.92919896  0.77511969  0.59972248
   0.76343940  0.06109518  0.95577580
   0.82205337  0.45679362  0.83622580
   0.38607740  0.56678295  0.30841066
   0.34848161  0.08917496  0.77477918
   0.57684257  0.96662764  0.45561818
   0.57869745  0.47796843  0.47410184
   0.00155640  0.07969389  0.72135743
   0.84358687  0.49918542  0.59365301
   0.72649618  0.47651952  0.48194254
   0.55014933  0.96240811  0.02535341
   0.82459032  0.59477333  0.57682707
   0.76998111  0.95586492  0.84572833
   0.04109894  0.70242586  0.94751191
   0.47566253  0.29153651  0.82786802
   0.76884166  0.03856947  0.63754843
   0.81784789  0.05021098  0.73155336
   0.10584825  0.45105702  0.79438064
   0.55328897  0.00871446  0.12535525
   0.67257816  0.02505082  0.71663741
   0.92714863  0.10841576  0.56442823
   0.70610510  0.88532474  0.82524547
   0.52850079  0.77771982  0.86805935
   0.36814070  0.60740035  0.84985186
   0.69784249  0.13503641  0.94798208
   0.93266106  0.61110139  0.08475166
   0.37128419  0.04576061  0.28551089
   0.22349145  0.08204047  0.34070393
   0.61685890  0.22469970  0.03697302
   0.30115644  0.44897817  0.16220409
   0.60754255  0.85062906  0.24356725
   0.27765049  0.54498176  0.04732164
   0.80229517  0.30721783  0.24620173
   0.64569981  0.02723817  0.53975741
   0.93167306  0.32821050  0.34824595
   0.97809028  0.41577277  0.52940563
   0.03545603  0.69552844  0.36441225
   0.99367362  0.01075102  0.66723858
   0.37635961  0.39383708  0.52790843
   0.03242337  0.06105772  0.88806308
   0.09568882  0.42573645  0.64824282
   0.02875673  0.85067289  0.82165568
   0.10014267  0.41899919  0.86272806
   0.84193038  0.70782669  0.85724375
   0.65100515  0.37178512  0.59196608
   0.26696918  0.24825834  0.47049595
   0.10157622  0.54646231  0.40441017
   0.67056061  0.39904644  0.75828527
   0.54756468  0.45804999  0.94945447
   0.15170706  0.36773592  0.36240991
   0.53645293  0.86326125  0.56909181
   0.75523384  0.33913798  0.39253288
   0.91240731  0.68263758  0.73988859
   0.63247496  0.79267756  0.68837656
   0.85273537  0.70711865  0.13785855
   0.63070654  0.66309888  0.45103492
   0.77616766  0.68952550  0.46946540
   0.23802686  0.84302189  0.82240457
   0.70587355  0.89551780  0.04001779
   0.23654609  0.18615585  0.57366236
   0.64334147  0.45609132  0.70311980
   0.86849599  0.80472342  0.87101402
   0.08902861  0.67080738  0.99216324
   0.52018227  0.02197925  0.80102079
   0.01067767  0.48873102  0.05622154
   0.93865948  0.36737982  0.15986516
   0.01855500  0.12017953  0.85308311
   0.19264336  0.54143365  0.32221140
   0.27371059  0.08084149  0.56248493
   0.68400866  0.78900807  0.71869546
   0.98751654  0.68416829  0.39478945
   0.12116197  0.36534736  0.63037478
   0.34028067  0.12137839  0.66796831
   0.40268422  0.52314506  0.59014608
   0.12432176  0.29797848  0.78026042
   0.30108059  0.34570967  0.63643846
   0.88535873  0.14197915  0.64575046
   0.06880189  0.32479014  0.05681959
   0.24904040  0.17025943  0.06406002
   0.00932513  0.05513474  0.99336594
   0.65616137  0.05899853  0.83499785
   0.61874590  0.82342553  0.50136656
   0.72156154  0.53941018  0.79612570
   0.27135128  0.72655180  0.54125972
   0.18128284  0.15307655  0.88958855
   0.44534964  0.41521143  0.16143040
   0.43175732  0.64561392  0.12261379
   0.08143480  0.52483555  0.93646633
   0.56358945  0.14812118  0.61056591
   0.79369515  0.46632895  0.93490850
   0.41364511  0.47472573  0.98630241
   0.05637161  0.95978657  0.16429351
   0.42538357  0.29925428  0.34669063
   0.08289576  0.10387238  0.33915322
   0.87850298  0.18871798  0.38593857
   0.03183793  0.81568705  0.02542974
   0.45553535  0.62164156  0.44269156
   0.39269277  0.15559853  0.49549785
   0.04082791  0.39886072  0.44272205
   0.64359084  0.92949483  0.62847605
   0.10676710  0.97343867  0.76670857
   0.23847312  0.94806591  0.93071935
   0.47667098  0.02318890  0.93078041
   0.53610683  0.75014407  0.63449664
   0.12985782  0.74527680  0.87173156
   0.83808462  0.17213996  0.98883123
   0.49604010  0.83521488  0.96470602
   0.29791455  0.87892280  0.10951768
   0.91003079  0.11215635  0.80843040
   0.69935473  0.94966157  0.20113261
   0.41623613  0.93480797  0.54653552
   0.79248848  0.07566632  0.52482423
   0.33026820  0.31529304  0.79510390
   0.69100252  0.20304230  0.26361975
   0.22471257  0.38012014  0.93062486
   0.64563594  0.06187303  0.05436772
   0.66879979  0.54338164  0.59852212
   0.28469759  0.42143462  0.46406997
   0.82570467  0.79676163  0.77839818
   0.62480362  0.22885863  0.41493707
   0.23479705  0.53331896  0.78257317
   0.48107010  0.21653128  0.07907820
   0.51825386  0.56735959  0.72968305
   0.36353055  0.23352388  0.93323553
   0.55744101  0.87264956  0.79219512
   0.78737976  0.74235743  0.62233231
   0.32597324  0.96184715  0.80812606
   0.90494171  0.91513147  0.62421329
   0.29346020  0.77122731  0.70408874
   0.48818657  0.06629517  0.20741490
   0.72562648  0.90653064  0.94078924
   0.61983806  0.68122511  0.90733377
   0.68894850  0.74373366  0.06938787
   0.27053567  0.13140861  0.22325138
   0.70866808  0.31328566  0.07959472
   0.24829028  0.34588106  0.25958795
   0.08606509  0.19352668  0.19345589
   0.88464653  0.00265057  0.29921791
   0.66255427  0.97121035  0.37294792
   0.85725741  0.16375339  0.14722859
   0.83436855  0.79060495  0.24116466
   0.71182979  0.30726619  0.68185273
   0.85523738  0.93243096  0.07588477
   0.04110338  0.82569827  0.34366741
   0.97271921  0.23325707  0.53315222
   0.10288786  0.13151609  0.64128328
   0.15551118  0.51949314  0.59155192
   0.02556353  0.00847355  0.47842547
   0.77109977  0.32337164  0.81217388
   0.98514836  0.30495708  0.89793568
   0.92147733  0.56628701  0.80371345
   0.59504220  0.25320379  0.93755715
   0.06563310  0.74735166  0.70875272
   0.85294053  0.81609043  0.45861447
   0.92061277  0.60246950  0.65878763
   0.95388522  0.38493128  0.66218060
   0.51760005  0.16509287  0.77340385
   0.51592612  0.44760518  0.85686504
   0.38007328  0.75289531  0.86735532
   0.24435147  0.68793147  0.01610429
   0.03782191  0.76023114  0.54358650
   0.76577625  0.34668426  0.52821017
   0.20225078  0.92723704  0.60522059
   0.89916675  0.55705489  0.48605269
   0.52256144  0.36404706  0.54834980
   0.87842006  0.66027882  0.95811682
   0.93126627  0.94350129  0.88674043
   0.59831947  0.55362854  0.04332850
Direct configuration=   140
   0.22692272  0.50736464  0.07344194
   0.22408293  0.48206579  0.14218318
   0.95511148  0.43440022  0.19007657
   0.13661427  0.46135780  0.18337574
   0.12446677  0.50152073  0.23840224
   0.16317683  0.59105348  0.24697541
   0.16286528  0.60862948  0.31208856
   0.26871092  0.65915942  0.39637255
   0.14272539  0.66067769  0.19299475
   0.21482213  0.73546490  0.18539580
   0.20589462  0.83546300  0.22145060
   0.19345352  0.81578544  0.28048083
   0.21122996  0.94280567  0.45060885
   0.20238756  0.76239130  0.32174030
   0.21768510  0.68133582  0.33947516
   0.20288383  0.22525021  0.51735763
   0.27989793  0.99471651  0.43380217
   0.28214110  0.04065817  0.37550999
   0.37302610  0.05741686  0.34033759
   0.45081220  0.08070017  0.37070119
   0.52269393  0.95428247  0.08835605
   0.50908352  0.11247390  0.40633521
   0.57776518  0.01276539  0.50616879
   0.44330682  0.98013521  0.68549954
   0.45481537  0.55176969  0.31131883
   0.53359079  0.54804942  0.34528876
   0.61832353  0.51480383  0.33873595
   0.69079985  0.49155732  0.28010132
   0.76019782  0.44338311  0.30541411
   0.74417534  0.42559468  0.36750719
   0.68747451  0.50674094  0.39267545
   0.66204158  0.47836869  0.45296681
   0.71950135  0.53288585  0.17741094
   0.66050117  0.53792809  0.22408368
   0.58606668  0.61097915  0.22044791
   0.60419890  0.69316867  0.24989099
   0.56421147  0.77620029  0.23945519
   0.46712954  0.78896113  0.25515486
   0.45442902  0.82609081  0.32760441
   0.74756041  0.04152464  0.70044636
   0.89124741  0.59422152  0.24345903
   0.82348377  0.37394495  0.27905990
   0.91948182  0.36521380  0.29847602
   0.97156415  0.42096974  0.25493135
   0.03880485  0.48052900  0.27404768
   0.01381985  0.53208918  0.32497098
   0.07837077  0.59391484  0.35523716
   0.10988987  0.29098762  0.34922877
   0.97190423  0.52580023  0.09669752
   0.97182976  0.52071131  0.16349001
   0.92562127  0.59401377  0.18433712
   0.89713530  0.64923815  0.13794747
   0.84737834  0.59489033  0.29491260
   0.80598460  0.60784672  0.34909437
   0.74452182  0.58920610  0.39313129
   0.71378118  0.65096341  0.44832886
   0.11272944  0.20806688  0.09135364
   0.01573377  0.22363479  0.98904938
   0.56918088  0.18978079  0.17827810
   0.98459934  0.08958906  0.19517126
   0.82591708  0.31067582  0.92959860
   0.80307755  0.08743401  0.21913361
   0.80057325  0.20977734  0.47916510
   0.89270959  0.93843924  0.97848427
   0.42456350  0.21211189  0.58784646
   0.39896983  0.31017995  0.11586429
   0.97069381  0.12778986  0.45456209
   0.26068021  0.58403699  0.23726989
   0.44737314  0.79077733  0.47836304
   0.26158640  0.41023722  0.72553856
   0.67254601  0.70910340  0.56876003
   0.05928580  0.70700124  0.21405760
   0.35890004  0.38172392  0.89377116
   0.11978444  0.61263916  0.14020278
   0.93158533  0.51591285  0.93737384
   0.89548474  0.83888162  0.36203259
   0.90098785  0.02039175  0.38817993
   0.74554567  0.90942618  0.28782189
   0.04349639  0.62854055  0.86049834
   0.24421833  0.77088270  0.93262431
   0.29904181  0.58443726  0.52730632
   0.11063883  0.02498336  0.56325518
   0.13955677  0.80236447  0.58959211
   0.43212371  0.39082126  0.65045953
   0.02208601  0.95581397  0.31940654
   0.33538667  0.67826908  0.62485127
   0.36338202  0.01671450  0.46132684
   0.14458159  0.07976332  0.23973989
   0.32417161  0.21386945  0.29430719
   0.89336985  0.76368116  0.04368294
   0.91601940  0.48752828  0.72339991
   0.63879121  0.38015397  0.85894890
   0.14659519  0.83019637  0.10415682
   0.34220655  0.41006227  0.37562915
   0.64065912  0.32460746  0.48602788
   0.93060650  0.14053948  0.30401382
   0.40372069  0.70769765  0.96319454
   0.71405299  0.07829805  0.43235377
   0.28331057  0.48146807  0.62951853
   0.80826113  0.85459671  0.68733413
   0.36460662  0.74597762  0.07210724
   0.59316779  0.30542891  0.32292567
   0.57935385  0.39608932  0.10611197
   0.60336823  0.98045507  0.91086246
   0.00216989  0.25597963  0.63123500
   0.01702264  0.60198298  0.52352142
   0.73283859  0.45261235  0.02974267
   0.84930634  0.27643671  0.05232237
   0.73646993  0.22973629  0.15853828
   0.84774665  0.91139604  0.18404567
   0.63310855  0.02181795  0.28620989
   0.95402982  0.50879856  0.36629873
   0.47986006  0.75149786  0.35858489
   0.70689187  0.19614023  0.58724627
   0.52538680  0.60210396  0.63676294
   0.19640613  0.01959166  0.68782365
   0.76078830  0.46203475  0.16336457
   0.72515545  0.59010939  0.13002087
   0.74124669  0.63016868  0.01572116
   0.56771058  0.68969252  0.09284331
   0.41554563  0.44652328  0.78396702
   0.98513422  0.27422086  0.13081403
   0.28090593  0.92759132  0.03705548
   0.69271356  0.70157579  0.26612304
   0.07909598  0.64694964  0.62076587
   0.75644502  0.04717160  0.12030243
   0.32334905  0.83961296  0.60098227
   0.37677782  0.83860926  0.33998058
   0.40558492  0.71469653  0.24700405
   0.49926598  0.90101942  0.34756339
   0.21369898  0.00349945  0.83665386
   0.22158724  0.25591729  0.17892980
   0.16169041  0.84444559  0.71591970
   0.74697411  0.16411227  0.33718155
   0.84249172  0.29412724  0.61175922
   0.24224630  0.07792643  0.13954696
   0.89462948  0.92755881  0.51670347
   0.40145077  0.35083822  0.26037717
   0.91407442  0.16259064  0.90665975
   0.46005587  0.30924501  0.98506962
   0.32340920  0.08868754  0.91694830
   0.63818942  0.17433065  0.69479997
   0.49033912  0.26961776  0.45013342
   0.93990373  0.69550923  0.45321106
   0.20070731  0.66241532  0.74716346
   0.74517613  0.86771312  0.56097449
   0.58756777  0.56546568  0.81694937
   0.72657437  0.59170465  0.90377703
   0.15411162  0.42417572  0.50224961
   0.40799681  0.16730008  0.18229746
   0.11649462  0.88317356  0.95942414
   0.71289583  0.81194692  0.15882794
   0.05481929  0.38148518  0.96540771
   0.15189332  0.08533518  0.98180365
   0.89768031  0.09799518  0.06564493
   0.96928854  0.81028184  0.25358564
   0.43606558  0.84611930  0.21314518
   0.69095547  0.83405986  0.40095986
   0.48332492  0.60553796  0.53238630
   0.46230215  0.21948142  0.69563153
   0.00919862  0.85050676  0.45371709
   0.26947198  0.73051823  0.43004935
   0.31931269  0.58850981  0.41105756
   0.92855065  0.27598902  0.76326185
   0.71993723  0.69164526  0.75497466
   0.85705842  0.30521421  0.72112771
   0.35502878  0.97555081  0.70141654
   0.39244312  0.14755095  0.02027885
   0.68241916  0.21011914  0.79828144
   0.75718233  0.19065331  0.84674737
   0.27026082  0.16271347  0.77280400
   0.11747590  0.23205037  0.50829584
   0.21340298  0.87428084  0.48774313
   0.23343325  0.27175929  0.85078625
   0.30957393  0.82407525  0.79261959
   0.05720387  0.20036541  0.82427048
   0.29999833  0.04196846  0.58028881
   0.73092894  0.64185504  0.69601857
   0.55146533  0.54997763  0.93250839
   0.24457315  0.26750463  0.98521677
   0.44486729  0.52276717  0.07432780
   0.44071636  0.73008258  0.72285627
   0.63992850  0.79247297  0.97269412
   0.28809936  0.71848026  0.15895570
   0.16907093  0.46241980  0.03963177
   0.12226435  0.26135698  0.29330228
   0.13735327  0.96317619  0.42437829
   0.22899904  0.91729023  0.19942702
   0.50432005  0.05004136  0.52717777
   0.91194632  0.36673089  0.48605330
   0.06635047  0.24882423  0.39182698
   0.09087604  0.40705213  0.14820891
   0.98193254  0.87284587  0.76371914
   0.23617358  0.53088733  0.90047451
   0.40812613  0.90562708  0.90512901
   0.32227034  0.57783824  0.91167004
   0.21436437  0.22069215  0.69452651
   0.98986931  0.93431296  0.08270600
   0.49710743  0.73196547  0.81248219
   0.41117316  0.07206658  0.05983754
   0.50646962  0.58856480  0.19396268
   0.47446059  0.03533752  0.64753211
   0.50101160  0.91109110  0.70022184
   0.47030711  0.89615278  0.10246516
   0.40725418  0.64752478  0.72519499
   0.49300878  0.21723757  0.87706783
   0.92460474  0.77546007  0.59481409
   0.76761933  0.05763119  0.94994593
   0.83361233  0.46965493  0.84622238
   0.38591141  0.58178774  0.29767858
   0.34014358  0.11201422  0.77035953
   0.57525281  0.97246567  0.45317766
   0.57271099  0.45987990  0.46303471
   0.00306221  0.08132710  0.73194427
   0.85486141  0.49565178  0.59020591
   0.72913815  0.48411909  0.49506460
   0.53596511  0.96161764  0.03406900
   0.80168609  0.59072162  0.58267257
   0.76985818  0.95300717  0.83376301
   0.01644486  0.72072539  0.94406224
   0.46794026  0.28294428  0.83101389
   0.76398479  0.04715974  0.63757730
   0.81497775  0.05681849  0.73894292
   0.09864383  0.45569849  0.79914850
   0.56281643  0.99338133  0.13499291
   0.66510305  0.01662699  0.71683946
   0.92711307  0.09667498  0.56405881
   0.69709470  0.88428300  0.83523783
   0.52769352  0.78005451  0.86812733
   0.37039755  0.60316414  0.85888528
   0.69971373  0.12662780  0.94409842
   0.92337309  0.60594064  0.08195335
   0.38803110  0.04994641  0.27942215
   0.21077654  0.07495005  0.35504418
   0.61051750  0.21182164  0.03032737
   0.30265768  0.46147301  0.16623042
   0.60364827  0.84567353  0.23595806
   0.28285764  0.55888240  0.04470575
   0.79477250  0.31836939  0.24472097
   0.65263375  0.01526943  0.53616261
   0.92324175  0.33904590  0.35155378
   0.96668615  0.40902556  0.53226976
   0.03542560  0.66838792  0.36826026
   0.98510091  0.04624439  0.67123709
   0.37330016  0.39104391  0.53744696
   0.03133281  0.05489575  0.88664149
   0.10556397  0.42392086  0.66243657
   0.04341189  0.83044795  0.81715499
   0.11941949  0.41948649  0.85821332
   0.84582584  0.70700199  0.86723049
   0.65206665  0.38687427  0.59714186
   0.26909438  0.25172544  0.47859575
   0.10766893  0.55335822  0.41082625
   0.67989909  0.40060198  0.74701119
   0.55434632  0.46376014  0.96095560
   0.16238105  0.35566366  0.36004157
   0.53116885  0.85808366  0.58006384
   0.76306089  0.35117723  0.39393800
   0.92849012  0.68093495  0.73832008
   0.63877837  0.80635346  0.68174473
   0.86150981  0.72310701  0.14834405
   0.62550785  0.66301351  0.45237978
   0.77589849  0.68904124  0.47442208
   0.24610559  0.85792546  0.83202816
   0.71779017  0.89327410  0.03885439
   0.23375522  0.18464379  0.56246489
   0.64755053  0.46094338  0.70147980
   0.86541497  0.80202507  0.87387097
   0.09153367  0.66510385  0.99851965
   0.51990523  0.01790107  0.81155999
   0.00386787  0.48357369  0.05703871
   0.93022663  0.37719397  0.16349595
   0.01995044  0.11023177  0.85433775
   0.21098164  0.54717978  0.33128978
   0.27055723  0.09927949  0.55875639
   0.63390588  0.85572223  0.70915575
   0.00976252  0.67463032  0.41192447
   0.11132897  0.35936351  0.67957700
   0.33500876  0.12979097  0.66761049
   0.40563737  0.52326338  0.58980285
   0.12853534  0.29646105  0.78379100
   0.29893333  0.34117105  0.64076602
   0.87931999  0.14505603  0.65323091
   0.07434973  0.32299891  0.05016039
   0.24256732  0.17772290  0.06137445
   0.01358603  0.05348585  0.99583697
   0.66823868  0.05534618  0.82990535
   0.62094848  0.82713612  0.50136278
   0.72177119  0.53653606  0.79045677
   0.26686992  0.72999166  0.54264694
   0.17505352  0.14950993  0.89053929
   0.44392323  0.41566896  0.16110135
   0.42803665  0.65803241  0.13000184
   0.08320913  0.54507143  0.94497968
   0.56530707  0.14894810  0.60624986
   0.79500106  0.45107131  0.94473068
   0.41004957  0.46072856  0.98927276
   0.06019631  0.95335924  0.16309174
   0.43301694  0.31479889  0.35090621
   0.08102690  0.09324565  0.34104391
   0.86773530  0.18768044  0.38918870
   0.02134849  0.80486736  0.03089580
   0.46054322  0.61639592  0.44245563
   0.38740492  0.15629945  0.49694561
   0.05517896  0.40258856  0.44079727
   0.65246810  0.92896731  0.62968696
   0.11724258  0.96619135  0.76358810
   0.24141038  0.94053016  0.93001872
   0.46402034  0.02913967  0.93253885
   0.52489538  0.74222679  0.63409343
   0.12768554  0.74196609  0.86611199
   0.82991174  0.17669086  0.97827756
   0.48914943  0.82760722  0.96856317
   0.31380127  0.87030608  0.12406668
   0.90157357  0.11342961  0.80678915
   0.70721966  0.95872123  0.20724032
   0.41648004  0.92685425  0.54803193
   0.78974920  0.09259963  0.51983609
   0.33112287  0.31003469  0.78802428
   0.68975543  0.21184291  0.25871579
   0.22466239  0.38613378  0.91763749
   0.64548236  0.06785432  0.04716471
   0.67235724  0.53092920  0.60056245
   0.28049431  0.41896033  0.45807330
   0.82537193  0.78308561  0.77724693
   0.63335811  0.22803880  0.41603068
   0.22825294  0.52461324  0.78172239
   0.48623188  0.21581194  0.08599188
   0.52893997  0.55935893  0.72811294
   0.37128614  0.23516978  0.93042053
   0.55310643  0.87047802  0.79307510
   0.79142104  0.74213847  0.61404519
   0.33877223  0.96663609  0.81120804
   0.90217028  0.91325640  0.62386530
   0.29343058  0.77255469  0.70164673
   0.49543851  0.07370519  0.20357316
   0.72644707  0.90057080  0.94511179
   0.62220393  0.67963564  0.90503578
   0.69067067  0.74988627  0.06436393
   0.28298411  0.13187644  0.22574956
   0.69734159  0.31950736  0.08632402
   0.24755323  0.34270387  0.26107989
   0.07722554  0.20410987  0.19059344
   0.89370849  0.99979836  0.29791758
   0.66544710  0.96143743  0.37291371
   0.87285290  0.17827316  0.14323616
   0.83696662  0.78912231  0.23301454
   0.69996095  0.30279503  0.67583045
   0.84774096  0.91639098  0.07495535
   0.04807510  0.82188591  0.33250986
   0.97089081  0.23406275  0.53710033
   0.11209374  0.12033715  0.64673003
   0.14875085  0.51582818  0.58805958
   0.02115594  0.00587983  0.48833749
   0.76679013  0.33216819  0.81312710
   0.98661198  0.30859151  0.89696700
   0.92053932  0.56610032  0.81438807
   0.60113479  0.24732299  0.93735754
   0.05850202  0.75228924  0.71040503
   0.85765164  0.81812636  0.45010803
   0.90603978  0.60904969  0.65955276
   0.94485969  0.38761986  0.66031391
   0.51025222  0.16156415  0.77995171
   0.51705187  0.43211205  0.86028025
   0.37865361  0.75589390  0.87239087
   0.24987619  0.71036368  0.01988126
   0.02395852  0.75922112  0.53481679
   0.76550777  0.34860600  0.53160580
   0.21524270  0.94046311  0.59919242
   0.89615826  0.55496035  0.48681574
   0.53111328  0.37349939  0.54946741
   0.86804315  0.66934983  0.95247315
   0.93299039  0.93019156  0.88227023
   0.57706248  0.55555632  0.03999871
Direct configuration=   160
   0.22634431  0.51953409  0.07727701
   0.22215763  0.49174797  0.14418864
   0.94791880  0.42534215  0.18981243
   0.14196380  0.46286299  0.17812702
   0.11746908  0.50596292  0.23055823
   0.16300006  0.59090293  0.24845661
   0.17201051  0.59841066  0.31638347
   0.27053146  0.66929024  0.39624364
   0.13420204  0.66908697  0.20200805
   0.19968742  0.75445697  0.18229740
   0.20646084  0.83779131  0.21326779
   0.19187435  0.81242538  0.27211283
   0.20188460  0.93513191  0.45515546
   0.21371588  0.76062788  0.31121328
   0.22251652  0.68488625  0.34280732
   0.19130893  0.22316069  0.51480514
   0.27409722  0.99791960  0.43002573
   0.28763124  0.03579707  0.36754153
   0.36890935  0.04058232  0.33914629
   0.43332712  0.08587580  0.37902191
   0.52252010  0.94293051  0.09415860
   0.50725677  0.10780272  0.40455950
   0.57602226  0.01743793  0.50567393
   0.45074221  0.97189407  0.67902075
   0.46776985  0.56504612  0.31574400
   0.52852720  0.52369972  0.34634415
   0.62514394  0.51588957  0.34041844
   0.66917712  0.49781121  0.29110237
   0.76173649  0.44594809  0.30292172
   0.74721941  0.43666947  0.36619483
   0.68635735  0.50328358  0.39351855
   0.65720442  0.49407601  0.45711839
   0.70582198  0.52885174  0.17546955
   0.65096318  0.53301273  0.22829046
   0.58613837  0.59729345  0.22279588
   0.60504775  0.68736477  0.23883515
   0.56012733  0.77205724  0.24601983
   0.46359560  0.79074454  0.26046736
   0.44595272  0.82633195  0.32732806
   0.73944074  0.03780472  0.70363137
   0.89350938  0.60821591  0.24734027
   0.81746054  0.38022185  0.27020140
   0.91416590  0.37660057  0.29174229
   0.98294730  0.41976367  0.24995874
   0.04460830  0.47965253  0.27367806
   0.03673209  0.51538191  0.33365190
   0.09574434  0.58238907  0.36060195
   0.12668964  0.28666114  0.34599717
   0.95055598  0.52528654  0.09399291
   0.94558321  0.50917599  0.16218223
   0.91815130  0.58582694  0.18868011
   0.89544014  0.64955144  0.13737661
   0.85326834  0.61512812  0.29795718
   0.80194972  0.60442432  0.34278870
   0.75348904  0.59398348  0.38863271
   0.71675006  0.65584515  0.44078339
   0.11367634  0.19674321  0.08669721
   0.01166464  0.21944291  0.98104926
   0.58036498  0.19662425  0.17479766
   0.98454847  0.09423287  0.19227066
   0.83479294  0.32339805  0.92333918
   0.79376365  0.08572054  0.21472152
   0.80579574  0.23041720  0.47271943
   0.90191341  0.92894345  0.96618585
   0.42771269  0.21973941  0.57913722
   0.39376706  0.31508818  0.11972407
   0.97243696  0.12962586  0.44010827
   0.25276539  0.57107049  0.23218470
   0.43593532  0.80092907  0.46972329
   0.26384349  0.39874216  0.73513835
   0.65766401  0.69773978  0.56705528
   0.05297968  0.70037453  0.20904706
   0.36009737  0.39656429  0.89306128
   0.13180947  0.61721172  0.14617368
   0.93944496  0.51365295  0.93557746
   0.88924176  0.82406567  0.35434231
   0.90102091  0.99890668  0.39386126
   0.75351538  0.92302788  0.29696418
   0.03834084  0.63440162  0.86461887
   0.25660570  0.76759137  0.93426507
   0.30247914  0.57727165  0.52834686
   0.10549955  0.02997469  0.56723988
   0.13659183  0.81604694  0.58344241
   0.43846859  0.39098191  0.65515589
   0.02331504  0.95209518  0.31748715
   0.34812825  0.66986353  0.61741690
   0.36501903  0.00791967  0.46117291
   0.14532916  0.08905665  0.23573207
   0.31559951  0.22052152  0.30420670
   0.88041630  0.76152042  0.04038910
   0.90731588  0.48519023  0.71187237
   0.64301845  0.36177167  0.86218958
   0.13085951  0.82492552  0.11245607
   0.34899364  0.41838496  0.37002790
   0.63648732  0.30895938  0.49363291
   0.93695196  0.14318027  0.30996772
   0.41736546  0.70275986  0.95323277
   0.71830443  0.08416294  0.43112701
   0.27732225  0.47358028  0.63725032
   0.82271528  0.87236142  0.68048481
   0.36352238  0.75698076  0.07023141
   0.58681963  0.29994852  0.32542472
   0.56912740  0.39192659  0.10252360
   0.59703471  0.99660089  0.91383211
   0.00902141  0.24248208  0.63483290
   0.02030180  0.59417911  0.53793759
   0.73809640  0.44275215  0.03758977
   0.84066212  0.27055409  0.06258941
   0.72046223  0.23123161  0.15850393
   0.85220453  0.91959270  0.18635676
   0.62549784  0.03807975  0.28353706
   0.95686599  0.50650025  0.36904918
   0.48269341  0.74514161  0.35015539
   0.70055325  0.20556244  0.58595935
   0.53045140  0.58909179  0.64202941
   0.19134371  0.01164558  0.68988352
   0.76718865  0.45638659  0.16192117
   0.72789940  0.58110565  0.12981717
   0.74485342  0.64657866  0.01183131
   0.56056323  0.70243095  0.08795970
   0.44591114  0.45098489  0.76839526
   0.98984156  0.27371233  0.12838502
   0.28381100  0.90507912  0.02933961
   0.69043275  0.70970825  0.26314689
   0.08095161  0.63176646  0.62515221
   0.73579781  0.04365268  0.11507592
   0.32740373  0.83423039  0.60332241
   0.35298413  0.84256544  0.34581762
   0.41512757  0.72302516  0.25147968
   0.50882275  0.88917890  0.34923728
   0.20489006  0.00748934  0.83541720
   0.21989660  0.26837723  0.17924878
   0.17250111  0.84748719  0.71412500
   0.75453184  0.16343496  0.33242613
   0.83345030  0.29393460  0.60659164
   0.23861865  0.07457591  0.14138724
   0.90455980  0.92430544  0.50823679
   0.40849607  0.33889938  0.25595016
   0.91252017  0.17297428  0.90568141
   0.46072650  0.29977994  0.99354634
   0.33462520  0.10246716  0.92225264
   0.64783641  0.18108567  0.70626573
   0.48508675  0.27182953  0.45297405
   0.93311034  0.69224580  0.45920032
   0.18335311  0.64796385  0.75056395
   0.76093993  0.88120768  0.55549343
   0.58098044  0.55452304  0.82823988
   0.74624505  0.58193176  0.90206883
   0.15908588  0.41632551  0.51038874
   0.40267075  0.15616017  0.15930301
   0.12128270  0.86984495  0.96761225
   0.72666834  0.81022234  0.16313214
   0.04048641  0.38383656  0.95423820
   0.15487679  0.09579048  0.97831692
   0.89064813  0.10856541  0.06477583
   0.96932795  0.80919516  0.25109056
   0.44006425  0.85759850  0.21910198
   0.69738738  0.82367001  0.41248940
   0.48678994  0.60965657  0.53267903
   0.44186403  0.22730003  0.69161072
   0.01335988  0.84748170  0.44034576
   0.25525032  0.73044203  0.43882839
   0.32061849  0.59717510  0.40450015
   0.93016075  0.26875391  0.76470560
   0.71350961  0.67303351  0.75450932
   0.85475822  0.30388108  0.73158561
   0.37804952  0.98617040  0.69285076
   0.39210231  0.14235530  0.01954052
   0.69830582  0.20598901  0.79543781
   0.76334522  0.19630875  0.83597273
   0.25376281  0.17630939  0.77149757
   0.11219619  0.23528580  0.50639877
   0.23167923  0.87551981  0.49158779
   0.25251302  0.26101856  0.85420390
   0.29958163  0.82731153  0.79116350
   0.06131664  0.20725449  0.84137552
   0.30038099  0.04545352  0.57133585
   0.73358525  0.64371907  0.69440843
   0.53784178  0.55363047  0.94734777
   0.25256304  0.29153578  0.98267533
   0.43950825  0.55154515  0.07884607
   0.45562234  0.72420363  0.72678905
   0.62782982  0.79658693  0.96753005
   0.27058872  0.71624072  0.16515490
   0.16814130  0.47316425  0.04354867
   0.10593763  0.24768376  0.28747381
   0.12573670  0.95522795  0.43501567
   0.24322024  0.91451597  0.19822325
   0.51588957  0.06626910  0.52889053
   0.90648313  0.36952111  0.48049554
   0.07256329  0.24726014  0.38557259
   0.10178098  0.38797103  0.16227649
   0.98742839  0.87451200  0.77018889
   0.23509044  0.53595422  0.90128418
   0.39432610  0.92035391  0.90851743
   0.31388298  0.58467245  0.92399507
   0.21467685  0.22281172  0.68880691
   0.99270715  0.93268626  0.07381157
   0.50747747  0.73065214  0.81655168
   0.40572427  0.06536630  0.05955660
   0.51277743  0.58083572  0.19341057
   0.48909244  0.03106191  0.63890318
   0.49433192  0.91166361  0.70913078
   0.46122041  0.88918965  0.11334262
   0.41243895  0.63596096  0.72874803
   0.50182077  0.20666995  0.87796971
   0.91952635  0.77965526  0.60408932
   0.75523053  0.03968997  0.94308066
   0.82584807  0.46682840  0.84823277
   0.39878508  0.57548541  0.28998261
   0.34899378  0.13103409  0.77103132
   0.56919313  0.96396711  0.45623670
   0.57255553  0.45781340  0.46087799
   0.01665500  0.08030042  0.74129740
   0.85679338  0.50192871  0.58629109
   0.70876589  0.49552360  0.50002108
   0.53271465  0.97460702  0.03468429
   0.80079182  0.58421084  0.58727239
   0.78055641  0.93553498  0.82603521
   0.01408946  0.72546314  0.95984199
   0.46250427  0.27624433  0.83602871
   0.76156258  0.04322212  0.64691625
   0.79829638  0.07058945  0.73843920
   0.08542199  0.45954661  0.79691569
   0.58215017  0.98709242  0.13247873
   0.67192671  0.00336309  0.72170085
   0.91805535  0.08916688  0.56464326
   0.70010524  0.88429142  0.83964302
   0.53149301  0.78027628  0.87281359
   0.35894451  0.58898967  0.86681192
   0.69577450  0.11464860  0.94240711
   0.91119270  0.61788530  0.08104267
   0.38677425  0.04153652  0.28035428
   0.21649296  0.07012061  0.35200829
   0.61259246  0.20400358  0.03365150
   0.29763597  0.46779159  0.17128081
   0.59300649  0.84539921  0.23382689
   0.27783504  0.58042601  0.05670108
   0.78587868  0.32243756  0.23442318
   0.64974221  0.01093413  0.53684064
   0.93421118  0.35594953  0.34605550
   0.96703601  0.40104167  0.53804415
   0.03433130  0.66770713  0.36515571
   0.98337275  0.06234182  0.67560045
   0.37816133  0.40199757  0.54287093
   0.02892062  0.02543802  0.88133406
   0.10340979  0.42165156  0.67133188
   0.04747735  0.82779606  0.80352338
   0.11670627  0.42167759  0.85267586
   0.83949834  0.70773853  0.86033769
   0.65510506  0.39292988  0.60193974
   0.25696600  0.25875006  0.47736870
   0.11155244  0.55079705  0.41616696
   0.68553139  0.41063848  0.74016396
   0.56058993  0.45362511  0.97338683
   0.17215090  0.35916940  0.36375269
   0.53832220  0.86444994  0.58268724
   0.76785675  0.37336070  0.40055087
   0.94539740  0.67970788  0.74012919
   0.64939725  0.81512756  0.68036396
   0.87261217  0.72825077  0.14295707
   0.63204735  0.65975124  0.45004393
   0.76775798  0.69057662  0.47964767
   0.23829291  0.85619166  0.84541195
   0.72415070  0.89601948  0.04362658
   0.22704436  0.18942089  0.56557674
   0.65005643  0.48003861  0.70303891
   0.86437250  0.79165941  0.89276671
   0.08370233  0.68579761  0.99679953
   0.50643159  0.02277319  0.82334700
   0.98855402  0.47971701  0.05668953
   0.91316963  0.37325040  0.17331246
   0.03170409  0.08988331  0.87465650
   0.21681552  0.54556356  0.34085973
   0.25075812  0.09814783  0.56108303
   0.69019429  0.80073237  0.71381669
   0.99621344  0.66788815  0.40426572
   0.14639560  0.37371783  0.66907719
   0.33299617  0.13457780  0.66516260
   0.40020174  0.52341625  0.59140090
   0.13012060  0.29883912  0.78123649
   0.30013414  0.33571077  0.63860257
   0.87615858  0.15401494  0.66264619
   0.07667600  0.32734089  0.04511570
   0.24403216  0.17889607  0.05664802
   0.01783230  0.05199249  0.00030961
   0.67944100  0.04989803  0.82585562
   0.61955823  0.82244209  0.50066692
   0.72577128  0.53516432  0.78489733
   0.26572322  0.73224611  0.53990080
   0.16781887  0.14611011  0.89051785
   0.45056583  0.42535682  0.16057607
   0.42437593  0.66269929  0.13281982
   0.08031747  0.55858244  0.95185103
   0.56474229  0.14651999  0.60481028
   0.79616864  0.44425198  0.95039134
   0.40463983  0.44851253  0.99322250
   0.06663805  0.94894735  0.16235674
   0.44755333  0.32336324  0.35451626
   0.07003506  0.08817105  0.34140110
   0.86312165  0.18765195  0.39148891
   0.02338008  0.80080797  0.03738338
   0.46759049  0.61753664  0.44067370
   0.38358023  0.16450288  0.49952806
   0.06342923  0.40422749  0.43610902
   0.65420199  0.93112974  0.62911355
   0.11886863  0.95856026  0.76476249
   0.24657507  0.93055882  0.93575626
   0.45549110  0.03571757  0.93365926
   0.51418911  0.74016909  0.63147267
   0.12617098  0.74378514  0.86229412
   0.82541364  0.19081906  0.97418970
   0.48824399  0.82249623  0.97849980
   0.33244376  0.86877083  0.13082464
   0.89794501  0.12559662  0.80591942
   0.71272923  0.97257018  0.20258135
   0.42002515  0.91505898  0.54895423
   0.78627727  0.09577446  0.52140872
   0.34178090  0.30664481  0.77877248
   0.68467575  0.21795170  0.24701011
   0.21975043  0.38275481  0.91161361
   0.65525184  0.06935451  0.04026751
   0.67636532  0.52358416  0.60403681
   0.27929211  0.41692573  0.45743990
   0.82986375  0.77453944  0.77431058
   0.64396110  0.22460795  0.41523260
   0.22431513  0.51996185  0.78209155
   0.49354284  0.21259570  0.09095427
   0.53269549  0.54752126  0.73101436
   0.36791789  0.23693424  0.92953791
   0.55107453  0.87611482  0.79405537
   0.78222599  0.74274296  0.60806931
   0.36626425  0.97126186  0.81101264
   0.90105711  0.92236750  0.62094036
   0.29516268  0.76879004  0.69837810
   0.50698869  0.07576328  0.20489861
   0.72726487  0.89599334  0.94286123
   0.62388476  0.67524060  0.90165211
   0.69625818  0.76266384  0.06022527
   0.28944304  0.12576280  0.22606300
   0.68887668  0.32651572  0.08953995
   0.24873675  0.34134504  0.26483713
   0.07259968  0.21372249  0.19065533
   0.89266785  0.99589861  0.28904801
   0.66849053  0.95952603  0.37056920
   0.88446706  0.18520803  0.14041680
   0.82959278  0.78780345  0.22943772
   0.69031117  0.29876238  0.66604844
   0.84175419  0.90645740  0.08014811
   0.04761613  0.81465464  0.32995979
   0.96924039  0.23680007  0.53730081
   0.11561023  0.11909272  0.65121735
   0.13916259  0.51492374  0.58399901
   0.00877695  0.00230944  0.49779324
   0.77134521  0.34235365  0.81584332
   0.98400346  0.30441620  0.89270632
   0.93081447  0.57166110  0.82596614
   0.61371210  0.24695813  0.93749621
   0.04457046  0.74994377  0.71218579
   0.85961966  0.82212879  0.44388334
   0.89699990  0.61097205  0.65923306
   0.93816636  0.38547603  0.65475790
   0.50756470  0.15397331  0.78393992
   0.50849828  0.42428116  0.86131690
   0.36984129  0.75800296  0.87438645
   0.25325756  0.73003473  0.02092201
   0.01904285  0.74878336  0.52208201
   0.76786124  0.34936160  0.53609754
   0.21911885  0.94133075  0.59729836
   0.88849291  0.55071190  0.49240435
   0.52923649  0.37572347  0.54692293
   0.85861642  0.67546070  0.95716501
   0.93938646  0.91202363  0.87382697
   0.56497312  0.55370303  0.03823462
Direct configuration=   180
   0.21816691  0.52884605  0.07909733
   0.22393632  0.47951189  0.13908603
   0.94223902  0.42024665  0.18456068
   0.14009572  0.45691079  0.18022795
   0.10315075  0.51126711  0.23279483
   0.16591571  0.59284692  0.25373620
   0.17967108  0.59367918  0.32630865
   0.26840224  0.67270883  0.40330821
   0.13070833  0.67465844  0.20685395
   0.19546547  0.75024123  0.18920157
   0.20282169  0.84086745  0.21681839
   0.19112027  0.81759166  0.27704487
   0.21298871  0.94550313  0.45824053
   0.21748775  0.74366593  0.30561021
   0.22772302  0.67871291  0.34498986
   0.18764553  0.23903549  0.51731972
   0.28611757  0.99209945  0.42808769
   0.27229365  0.03824816  0.36713643
   0.37413187  0.05074574  0.33887796
   0.44353663  0.08303784  0.37726115
   0.52872983  0.95126944  0.09689881
   0.51274955  0.12145660  0.39489535
   0.57850278  0.01786473  0.50697328
   0.45826524  0.97659510  0.68249208
   0.46918702  0.54648142  0.31591148
   0.53369519  0.51925363  0.34916735
   0.62781788  0.50974447  0.33485203
   0.66885123  0.48645244  0.28233192
   0.74775483  0.43701062  0.30420198
   0.74917052  0.43899544  0.37214086
   0.68656598  0.51819818  0.39006589
   0.65111424  0.49277119  0.45601934
   0.70565768  0.50701563  0.17213678
   0.66411865  0.53212580  0.22489611
   0.58595492  0.60269281  0.22118698
   0.60145471  0.69815172  0.24134874
   0.55598680  0.78436015  0.24401994
   0.45688643  0.80451017  0.26219598
   0.44869695  0.81260278  0.32851981
   0.74110375  0.03624127  0.70930469
   0.89517952  0.62308428  0.24820541
   0.80637406  0.38717612  0.27294575
   0.90460736  0.38525548  0.29013515
   0.96392200  0.42084860  0.24665752
   0.04047936  0.47336895  0.27251970
   0.04876886  0.50933362  0.32976836
   0.10051774  0.57409417  0.36842565
   0.11859365  0.28360321  0.34264088
   0.93497698  0.51933871  0.09422843
   0.92383313  0.49863374  0.15945383
   0.89916615  0.58549040  0.18746985
   0.90037875  0.65328422  0.14067597
   0.85597844  0.63604928  0.30128387
   0.80261262  0.61113977  0.34727889
   0.74477315  0.60028040  0.39104577
   0.71399212  0.65910323  0.44321302
   0.11222376  0.18002456  0.08327226
   0.01091083  0.21564437  0.97901399
   0.57319153  0.19571926  0.17882999
   0.98288981  0.09295890  0.18594667
   0.84131901  0.31916049  0.91761975
   0.79115596  0.09432447  0.22172597
   0.80480143  0.24762804  0.47215241
   0.90931700  0.92401975  0.95726531
   0.44099505  0.22579226  0.57615270
   0.38595163  0.31967197  0.11758126
   0.97915542  0.13280887  0.43118433
   0.25139467  0.58134417  0.22936762
   0.42910480  0.80654873  0.46741568
   0.25876206  0.38609798  0.74955014
   0.62973388  0.69098479  0.56866597
   0.04455803  0.68944138  0.20747269
   0.37583312  0.41548117  0.89658717
   0.14238191  0.63694671  0.14863129
   0.94003132  0.52611338  0.93541596
   0.88432524  0.80568313  0.33264073
   0.88968424  0.97854990  0.39649587
   0.77323228  0.93059022  0.30502986
   0.05012354  0.63274965  0.86986774
   0.25865891  0.76003112  0.93237906
   0.28675683  0.57552839  0.52592224
   0.10650891  0.02993281  0.57449683
   0.13422315  0.82044365  0.57479241
   0.44873016  0.39742043  0.65708271
   0.03284643  0.95960932  0.30788168
   0.35805515  0.67175487  0.61205459
   0.35963436  0.98005486  0.46303443
   0.13658783  0.09642260  0.23477569
   0.30827589  0.23331809  0.31715984
   0.85614619  0.77531473  0.03153710
   0.89239704  0.49949166  0.71098813
   0.64779977  0.33996954  0.87520032
   0.11863301  0.81452776  0.12072022
   0.35368959  0.42612104  0.36413524
   0.63733767  0.28134938  0.49915746
   0.94372288  0.13913844  0.31303907
   0.43634993  0.69763151  0.95767354
   0.72355917  0.09046940  0.42739077
   0.25904526  0.47870177  0.64108197
   0.82060663  0.87804946  0.68877782
   0.37641387  0.77146972  0.06946697
   0.58943671  0.28322010  0.32887169
   0.55160746  0.39091833  0.10361863
   0.59021163  0.00358230  0.92296193
   0.01402513  0.22825493  0.63917487
   0.01636503  0.58248969  0.54039338
   0.73825688  0.43197536  0.04791981
   0.81962340  0.27054266  0.06922904
   0.72516090  0.23352378  0.14894208
   0.86421541  0.93209787  0.19321066
   0.60823916  0.06213772  0.27339548
   0.96550044  0.50523893  0.36783645
   0.47691160  0.73621188  0.35709246
   0.69107287  0.20420987  0.57956041
   0.54163162  0.57169740  0.63832550
   0.19254171  0.00878838  0.68490924
   0.76800104  0.44561730  0.16697373
   0.71073295  0.58046638  0.13351166
   0.73717603  0.65672136  0.01020113
   0.55126671  0.71288079  0.08240618
   0.46571722  0.43718326  0.76400963
   0.98383974  0.28227442  0.12195468
   0.28722858  0.87455284  0.02891570
   0.69258079  0.70575672  0.25724544
   0.08896113  0.62687508  0.64411267
   0.72886510  0.04059258  0.11191352
   0.33116351  0.83207239  0.60896981
   0.36711452  0.84421798  0.34583977
   0.40310610  0.72241123  0.25160620
   0.50058280  0.87525960  0.34690756
   0.20059570  0.03156990  0.83892188
   0.22310324  0.26976506  0.18432974
   0.18346731  0.84219777  0.70165261
   0.74850692  0.17283786  0.32712101
   0.83685010  0.28474535  0.61010659
   0.23378202  0.07070189  0.13502537
   0.90180284  0.91008157  0.50782791
   0.41903705  0.33995338  0.24693519
   0.90801685  0.17127562  0.89313565
   0.46674905  0.30037392  0.00170760
   0.32463433  0.10596465  0.91710254
   0.62855037  0.17855719  0.70468410
   0.47336827  0.27405121  0.45131058
   0.92358834  0.68024734  0.45944341
   0.16540299  0.64576860  0.75501518
   0.76815476  0.88455730  0.55156535
   0.58099802  0.53961648  0.83724393
   0.75890355  0.57536835  0.90475553
   0.16543928  0.41385942  0.52156950
   0.39890568  0.13619205  0.14712999
   0.12295149  0.85914106  0.97408984
   0.73785946  0.81314209  0.16213176
   0.04696281  0.40046413  0.95525943
   0.16513165  0.09632479  0.98499525
   0.88833483  0.10912575  0.04793111
   0.96664324  0.82322367  0.24272302
   0.42735778  0.87801623  0.22672686
   0.70800786  0.82754963  0.42338544
   0.49125429  0.61480262  0.53362419
   0.42128745  0.23160535  0.69370064
   0.01471012  0.82869759  0.42916024
   0.24504381  0.72754495  0.44720647
   0.32639402  0.61378463  0.40064900
   0.93027138  0.26028911  0.76878623
   0.70766409  0.66504230  0.75432483
   0.84981584  0.29516234  0.73222233
   0.37105178  0.99935555  0.68719527
   0.39760691  0.14056569  0.02603657
   0.69953507  0.19957541  0.79612977
   0.77795244  0.19044132  0.83903151
   0.25946939  0.18747302  0.77083281
   0.10873850  0.23633880  0.50595900
   0.24590895  0.89311423  0.49907820
   0.26662909  0.25760372  0.85567220
   0.29918437  0.83458947  0.79509067
   0.06307312  0.21087240  0.85647982
   0.32208370  0.06168419  0.55938009
   0.74935701  0.64324431  0.69077714
   0.51530850  0.53217387  0.95500403
   0.25331623  0.30993839  0.99191369
   0.43276952  0.54883687  0.08276252
   0.45609691  0.71541564  0.72428078
   0.61472477  0.78010693  0.96056742
   0.26632305  0.72835876  0.16126483
   0.16864483  0.48446829  0.04528942
   0.12029376  0.25968121  0.28772570
   0.13195653  0.94842408  0.44817402
   0.24153189  0.91245588  0.19433027
   0.51899389  0.07937404  0.51513742
   0.91571365  0.38175530  0.48275695
   0.07811817  0.24334622  0.39016775
   0.12040956  0.37424163  0.17054009
   0.97630623  0.88234641  0.76802793
   0.20841990  0.54530873  0.90929644
   0.37688105  0.91154933  0.91116645
   0.30216123  0.57719159  0.92377890
   0.21891508  0.22905975  0.68305682
   0.00689497  0.94857319  0.07654468
   0.51878683  0.72823702  0.82660333
   0.39728136  0.06351634  0.05577065
   0.52132571  0.56751714  0.19807665
   0.51406933  0.01631645  0.63634674
   0.49574539  0.90860503  0.70673405
   0.48030943  0.88954947  0.11558873
   0.40356773  0.63866930  0.73627219
   0.51205598  0.19305997  0.87785612
   0.93784957  0.77411244  0.60813589
   0.75292920  0.04057689  0.93700216
   0.82222979  0.46399106  0.84099139
   0.41101801  0.57108997  0.28297974
   0.34295639  0.15091271  0.77671091
   0.55894499  0.95750191  0.46574093
   0.56346230  0.46859639  0.46171540
   0.03021519  0.07797560  0.74450775
   0.85820702  0.49541905  0.58423600
   0.69349373  0.50964540  0.49880197
   0.52593686  0.96762600  0.03529838
   0.80887079  0.59450558  0.58449255
   0.79797606  0.91327028  0.82024019
   0.00776893  0.71824033  0.96097686
   0.46492145  0.27045959  0.84762694
   0.75984172  0.03954146  0.64740191
   0.78726833  0.08953854  0.74515271
   0.06412922  0.46595372  0.78802720
   0.58690908  0.98447502  0.13540938
   0.67196575  0.98941092  0.72946198
   0.90249841  0.09356535  0.56568702
   0.70604175  0.88180961  0.83570835
   0.53032152  0.79204148  0.87717199
   0.35669206  0.58567752  0.87339422
   0.69528412  0.12235528  0.93892217
   0.91301596  0.60626442  0.08398754
   0.38556904  0.02382053  0.28673303
   0.21616024  0.06371564  0.33133505
   0.62596233  0.21521018  0.03923624
   0.29860078  0.46104501  0.16701123
   0.60567819  0.85499681  0.23872146
   0.25825107  0.60055945  0.07368629
   0.78507340  0.33404328  0.22616487
   0.65387138  0.01914236  0.53748120
   0.94329293  0.35841288  0.34060636
   0.96995913  0.38616567  0.53620021
   0.04683722  0.66197174  0.35865840
   0.98575764  0.05960669  0.68654976
   0.38081310  0.41066159  0.53464291
   0.02769949  0.00532974  0.87714326
   0.08895340  0.42002758  0.67027993
   0.05614301  0.82372644  0.79943653
   0.10764577  0.42262864  0.84352893
   0.83308735  0.71225770  0.85438931
   0.64832664  0.37951302  0.59367545
   0.24371733  0.26042210  0.47073857
   0.12392187  0.54763685  0.42655884
   0.69074606  0.40858611  0.73186092
   0.55347822  0.44606491  0.96818221
   0.17371065  0.34455543  0.35025094
   0.54838449  0.86315953  0.57615435
   0.77907388  0.38093507  0.40928585
   0.93222878  0.66456253  0.75327562
   0.66307386  0.80092632  0.68571488
   0.88295478  0.73457400  0.14115350
   0.63004857  0.65937719  0.43615650
   0.77199634  0.69896553  0.47884644
   0.23305253  0.83443622  0.84216257
   0.71217759  0.90769857  0.03867892
   0.21521592  0.20252353  0.57300159
   0.66291608  0.50059098  0.70740049
   0.85464784  0.77119411  0.90620474
   0.10289495  0.69768110  0.00097656
   0.49668413  0.03026415  0.82555964
   0.96416167  0.47879871  0.05103063
   0.91370640  0.36769685  0.16422177
   0.00854645  0.06487231  0.87978316
   0.22087170  0.53776539  0.33738178
   0.31249239  0.04253153  0.51761692
   0.63100003  0.74581596  0.68046408
   0.99030812  0.64577262  0.38113295
   0.11631306  0.37824503  0.64656505
   0.33281168  0.13207447  0.66077326
   0.39053491  0.52564828  0.59711614
   0.12870166  0.30281829  0.77519796
   0.30865790  0.33341368  0.62972766
   0.87527068  0.16676437  0.67041198
   0.07708682  0.33392986  0.04029520
   0.25243227  0.17644430  0.05204612
   0.01717825  0.04716387  0.00564198
   0.69136028  0.04287339  0.82687676
   0.61683379  0.81133734  0.50083551
   0.73373169  0.53488254  0.78423450
   0.26717085  0.73053874  0.53650143
   0.16624542  0.14190941  0.88645722
   0.45593739  0.44100306  0.16157097
   0.42101341  0.66436464  0.13329846
   0.07513335  0.56318337  0.95837897
   0.56415609  0.14491638  0.60739480
   0.79919246  0.45558390  0.95168455
   0.39956961  0.43861876  0.99997159
   0.07195092  0.94889204  0.15790970
   0.46248205  0.32885228  0.35648753
   0.06134196  0.08980579  0.34308767
   0.86679457  0.18918341  0.38883764
   0.02689299  0.80760453  0.04696858
   0.47567860  0.62143642  0.43897832
   0.37812984  0.17311157  0.49786823
   0.06411892  0.40033275  0.43178489
   0.65179400  0.93375127  0.62771183
   0.11574529  0.95229914  0.77138270
   0.25010108  0.92364183  0.94169630
   0.45839180  0.04317024  0.93664661
   0.50995277  0.73729031  0.62811701
   0.12793230  0.75028756  0.86199588
   0.82135961  0.20119773  0.97636990
   0.48817035  0.82301653  0.99110417
   0.34596101  0.87340996  0.12879524
   0.90317500  0.14015871  0.80694298
   0.71162725  0.98336759  0.19218269
   0.42494178  0.90814035  0.54421930
   0.78005143  0.09271333  0.52714555
   0.36342142  0.29767899  0.77135718
   0.67980866  0.21968232  0.23910965
   0.21152632  0.37654425  0.91010253
   0.66708037  0.06107103  0.03088803
   0.67489165  0.52912890  0.60994643
   0.28500570  0.41519231  0.46085760
   0.83530802  0.77276387  0.76748789
   0.65155486  0.21912073  0.41289188
   0.21874881  0.51888488  0.78380578
   0.49534298  0.21365352  0.09044677
   0.53213167  0.54153986  0.73852808
   0.36136374  0.24348168  0.92847084
   0.55932403  0.88235707  0.79718786
   0.76399582  0.74730737  0.60259051
   0.38509538  0.97693726  0.80852546
   0.90592638  0.94062863  0.61237344
   0.29952295  0.75775137  0.69910948
   0.51863839  0.07364878  0.20845673
   0.72805706  0.89206006  0.93777327
   0.62772616  0.66485643  0.89826951
   0.69717913  0.77277650  0.05900334
   0.28706308  0.12114519  0.22432752
   0.68551013  0.32839609  0.09017829
   0.25384743  0.34108464  0.26875520
   0.08137963  0.22124421  0.19391548
   0.88740750  0.99529296  0.27993455
   0.66954922  0.96281469  0.36984259
   0.88177030  0.18603724  0.14003584
   0.82039737  0.78695295  0.23265122
   0.68667225  0.29876110  0.66186862
   0.84822985  0.90381620  0.08795493
   0.04069752  0.80516439  0.33459718
   0.96846422  0.23870123  0.53458791
   0.11303300  0.12693965  0.65439606
   0.12899031  0.51416834  0.58430277
   0.99861293  0.00909841  0.50184580
   0.77904335  0.34825900  0.81626153
   0.97716758  0.29761829  0.88387429
   0.93941957  0.57186364  0.83272154
   0.62575762  0.24657247  0.93849725
   0.03867807  0.74860885  0.70841521
   0.85684901  0.82729285  0.43842260
   0.89787455  0.61114982  0.66105589
   0.93863804  0.37812721  0.64748416
   0.50723930  0.14903158  0.78278279
   0.50067530  0.42399685  0.86200126
   0.36317953  0.75879417  0.86870763
   0.24749223  0.74514622  0.02330751
   0.01920373  0.73817619  0.51736655
   0.76559904  0.35651047  0.53404297
   0.21274991  0.93384479  0.59967246
   0.88042472  0.54504354  0.50033858
   0.52008351  0.37219285  0.54303634
   0.85444629  0.67482517  0.96592812
   0.94727008  0.89104900  0.86371027
   0.56539257  0.55933273  0.04628492
Direct configuration=    20
   0.20072657  0.53746012  0.08744927
   0.22762221  0.48073596  0.14449519
   0.93044692  0.43329391  0.19124870
   0.15054067  0.45251993  0.19144427
   0.11535188  0.50074437  0.23568259
   0.17020794  0.59016398  0.24691791
   0.18597932  0.58573829  0.31351830
   0.26784247  0.67103413  0.40413058
   0.13752233  0.67091585  0.20837109
   0.20801691  0.76133553  0.19524604
   0.21108078  0.83952646  0.23075607
   0.20843281  0.82641769  0.29759285
   0.21787203  0.95558430  0.46742388
   0.19649585  0.75481904  0.32672868
   0.22586510  0.67144884  0.34394046
   0.18711537  0.24795395  0.52036419
   0.28195379  0.98675511  0.42527119
   0.28526175  0.02878615  0.37059392
   0.38467824  0.04689875  0.34128405
   0.46176336  0.09611345  0.36619456
   0.54040649  0.95139660  0.09827142
   0.53476959  0.13497947  0.37854891
   0.57019121  0.02784563  0.50213162
   0.46439902  0.96961621  0.68230958
   0.46424361  0.52775645  0.30071882
   0.53719621  0.52830273  0.34106109
   0.61864644  0.50563463  0.33898720
   0.67582572  0.48307481  0.29280937
   0.74859203  0.42156546  0.31360289
   0.74445733  0.42912921  0.37832120
   0.68250956  0.51707187  0.39221754
   0.64181739  0.50124154  0.44920407
   0.70076407  0.52253240  0.17887080
   0.66402418  0.52911877  0.23501239
   0.58673928  0.60478419  0.22871254
   0.60649952  0.70084604  0.23505370
   0.56257096  0.78612456  0.24090302
   0.46504020  0.80318825  0.26292783
   0.45982117  0.81030870  0.33288181
   0.74291237  0.03795324  0.71158815
   0.87309558  0.60639475  0.24789064
   0.81109500  0.36394039  0.27687405
   0.90844836  0.35869187  0.30157145
   0.95398311  0.43718192  0.25417642
   0.03000201  0.48756500  0.27087452
   0.04112611  0.50644397  0.33122720
   0.10893334  0.56037470  0.35873823
   0.12861348  0.29307064  0.34674269
   0.92165048  0.52604416  0.09112457
   0.92233181  0.51413673  0.15624733
   0.89307531  0.59105416  0.18287415
   0.89882662  0.66399584  0.13605689
   0.84536702  0.60738642  0.30401595
   0.80820273  0.63024025  0.35597534
   0.74681233  0.59925998  0.39413186
   0.70692154  0.67006734  0.43620081
   0.10845972  0.17588756  0.08386362
   0.00891942  0.22873718  0.98075801
   0.54730258  0.20100194  0.18549648
   0.97439208  0.09502712  0.17431701
   0.83050711  0.32602361  0.92238024
   0.79256103  0.11158219  0.23442840
   0.81172185  0.23280315  0.47343387
   0.91266018  0.92281478  0.95743872
   0.45967617  0.23910126  0.58134491
   0.38942506  0.32903924  0.10633842
   0.98554700  0.12116365  0.43616203
   0.25943220  0.60111706  0.22536437
   0.42992240  0.79191145  0.47685162
   0.24882638  0.38703913  0.76847015
   0.61991813  0.68596118  0.57356193
   0.05009800  0.69021673  0.22124180
   0.36164151  0.41905943  0.91284597
   0.12900088  0.63789734  0.15038368
   0.91795490  0.55657313  0.93911928
   0.87639627  0.77842382  0.32557210
   0.86888335  0.95840285  0.39792127
   0.76594277  0.93288519  0.30543234
   0.08028879  0.61742635  0.87339285
   0.24795236  0.74192685  0.93117543
   0.24671538  0.58411969  0.52877657
   0.09709835  0.02665460  0.57938801
   0.13178266  0.79650612  0.55629438
   0.44616756  0.41298728  0.64523719
   0.03822282  0.96589909  0.29467226
   0.36600822  0.68013200  0.61192487
   0.36949941  0.96607120  0.42817658
   0.12473408  0.09900810  0.23412360
   0.32125688  0.23751988  0.33004105
   0.82627796  0.80843383  0.02879917
   0.87091895  0.48500152  0.71617297
   0.66363690  0.35362929  0.87916839
   0.10757667  0.80127935  0.13054374
   0.35783316  0.42462977  0.36440594
   0.62799041  0.26074930  0.49118196
   0.93088929  0.13165230  0.30527007
   0.45454641  0.69916186  0.96525255
   0.73679621  0.08667052  0.42306056
   0.24538598  0.48566016  0.64438856
   0.82914551  0.88529435  0.68503581
   0.40332672  0.76004268  0.07268082
   0.60365606  0.26576703  0.32647429
   0.55118078  0.38847152  0.10534605
   0.59836631  0.98778809  0.93797234
   0.00173961  0.23727708  0.63738430
   0.00834101  0.57744964  0.53785065
   0.74711937  0.45455117  0.03639277
   0.81041472  0.27927767  0.05650478
   0.74201007  0.21331641  0.15581481
   0.85449652  0.94468635  0.18633477
   0.62641534  0.08341759  0.27361021
   0.96273542  0.49896048  0.37205036
   0.46363213  0.73180438  0.36044676
   0.69510984  0.18205693  0.58699798
   0.53190679  0.55956264  0.64078100
   0.20219396  0.02537672  0.67958402
   0.74767838  0.45531931  0.15467511
   0.68775640  0.57376993  0.12499102
   0.69792154  0.64147556  0.01746841
   0.54895199  0.71304497  0.07951212
   0.47069523  0.38918793  0.77817917
   0.98134439  0.28536224  0.11184046
   0.29057401  0.88322459  0.04009451
   0.69418136  0.70592194  0.25231359
   0.09713910  0.62510119  0.66703864
   0.77686547  0.05733384  0.10827083
   0.33631052  0.84069070  0.61408736
   0.37201921  0.83069109  0.34533177
   0.39709802  0.74124341  0.23469329
   0.52044810  0.87577960  0.35193198
   0.21917289  0.02080652  0.82727671
   0.25078502  0.23476122  0.19744838
   0.18135052  0.82780697  0.67600550
   0.74538459  0.20086899  0.32901074
   0.83845296  0.27292769  0.60827662
   0.23128127  0.06232094  0.12549116
   0.92155316  0.89589099  0.51802639
   0.44003764  0.35698632  0.24477203
   0.89814557  0.15687142  0.90354604
   0.46758822  0.29852869  0.99802699
   0.31186056  0.09777055  0.90941280
   0.57199793  0.17603622  0.69367921
   0.44976330  0.28862807  0.44408250
   0.91782887  0.66240458  0.44951923
   0.15659471  0.66389459  0.76879815
   0.74653286  0.87482946  0.55916134
   0.60269651  0.53021324  0.83609217
   0.74416005  0.58916684  0.91885522
   0.17387185  0.40732891  0.52485647
   0.40107659  0.10164957  0.16382210
   0.12820434  0.85994383  0.97960960
   0.73860393  0.83647975  0.14463137
   0.07151648  0.41568865  0.95472413
   0.17929626  0.07541480  0.99080652
   0.88665748  0.10148621  0.02664061
   0.97499103  0.85223348  0.22658130
   0.41529863  0.87420098  0.24817745
   0.71407784  0.87137188  0.42162959
   0.47356673  0.61993524  0.53379482
   0.41575142  0.23111449  0.68353073
   0.00590151  0.79460779  0.42881607
   0.22697037  0.72028882  0.43768060
   0.35229184  0.63891722  0.41392323
   0.93496583  0.28658948  0.76498706
   0.70400873  0.67309212  0.74495845
   0.85412417  0.29102728  0.72249132
   0.39212096  0.00573397  0.68837003
   0.41274105  0.13693944  0.02332790
   0.68412349  0.20217093  0.80719051
   0.76618699  0.18372946  0.84641903
   0.27867756  0.20366854  0.77420865
   0.10443980  0.23401321  0.50800647
   0.25616459  0.91467776  0.51187620
   0.25538695  0.27656740  0.85718053
   0.31983699  0.84871285  0.78093166
   0.07193915  0.22483602  0.83023028
   0.35582635  0.06291679  0.55545618
   0.76935607  0.65016717  0.69167887
   0.48936329  0.51412243  0.95594376
   0.24823038  0.31856792  0.00104050
   0.44012145  0.52718297  0.08740871
   0.44579550  0.70244478  0.72436579
   0.63487227  0.76534814  0.95487702
   0.27290694  0.75886530  0.15662245
   0.16141440  0.49882297  0.04300842
   0.12148669  0.25459597  0.28861831
   0.13184486  0.96143328  0.46206361
   0.21360712  0.91588517  0.19387903
   0.51994121  0.09303247  0.49982294
   0.93716005  0.39943236  0.48670299
   0.08110825  0.24520520  0.37856252
   0.11504251  0.37795133  0.16704346
   0.97291536  0.86442947  0.74750016
   0.19995798  0.55122781  0.90330397
   0.39552802  0.90311433  0.90904054
   0.28688158  0.55925447  0.92526034
   0.22816605  0.23254441  0.68473789
   0.99594388  0.95072453  0.08087582
   0.53461545  0.73922428  0.83983200
   0.37064885  0.04882464  0.03092853
   0.51580791  0.58766876  0.19147292
   0.52338417  0.01525776  0.64170699
   0.48490516  0.88906864  0.71502994
   0.51054447  0.87275325  0.11857802
   0.38602334  0.63545914  0.74607513
   0.51678640  0.17816870  0.88720725
   0.95666427  0.75537746  0.61420002
   0.76976038  0.05888678  0.92823170
   0.85062062  0.46370631  0.84809187
   0.39661003  0.55292023  0.27403450
   0.33389443  0.13939340  0.77929381
   0.56529521  0.94941792  0.46940390
   0.56139880  0.48018561  0.45871361
   0.03884081  0.08265449  0.74481518
   0.82912959  0.49387595  0.59902428
   0.69268353  0.51882000  0.49507797
   0.54370478  0.97086782  0.04364338
   0.81818902  0.58719491  0.57966424
   0.81084866  0.89726077  0.82030923
   0.02404282  0.71193115  0.97458115
   0.48023778  0.26322672  0.86232100
   0.76355698  0.04450398  0.64804808
   0.78766463  0.09455600  0.74835279
   0.04793651  0.47193657  0.78136644
   0.57663146  0.01497585  0.13204133
   0.67898832  0.98748317  0.73199330
   0.91430241  0.09215185  0.56331704
   0.71561428  0.87817028  0.82820157
   0.52359402  0.81276782  0.87973243
   0.32586808  0.58663242  0.87263055
   0.71457125  0.13809077  0.92599010
   0.91127230  0.61204238  0.07559981
   0.38752885  0.02252166  0.28300645
   0.22524691  0.04115615  0.32473891
   0.64309523  0.21348242  0.03627080
   0.29467954  0.44016508  0.15836803
   0.60598435  0.85364879  0.25286452
   0.24077338  0.61115444  0.08437963
   0.78992633  0.32875116  0.22874597
   0.63660751  0.02897964  0.54053687
   0.93457634  0.33054651  0.35157385
   0.98443232  0.38094557  0.54455437
   0.05708051  0.64293348  0.36319875
   0.97938358  0.04740956  0.69887862
   0.37809907  0.41467177  0.53741241
   0.04191541  0.99625049  0.87462654
   0.06854686  0.40302958  0.65438394
   0.04705256  0.82053184  0.79611759
   0.09673619  0.42030006  0.82894469
   0.82904208  0.70551395  0.86515505
   0.64256804  0.39012864  0.58517651
   0.24370384  0.25384115  0.47336455
   0.13012707  0.53154812  0.41448998
   0.69203281  0.40073505  0.73209044
   0.54731426  0.43752992  0.96514090
   0.16768056  0.36351002  0.36209748
   0.54637143  0.84286399  0.57711809
   0.79442147  0.39483434  0.41740245
   0.91871295  0.66469007  0.76099454
   0.65725690  0.78815084  0.67236478
   0.90298608  0.74721657  0.14058776
   0.61970741  0.68549137  0.42921328
   0.74392217  0.70759071  0.47752380
   0.23878323  0.83228268  0.81536603
   0.71841949  0.91999525  0.03114049
   0.21994981  0.24754399  0.57529381
   0.67323558  0.49332520  0.70870117
   0.83499896  0.78401039  0.90461114
   0.10545826  0.68842935  0.00529700
   0.53749210  0.01746837  0.81873381
   0.92744245  0.46313834  0.05325329
   0.90828881  0.36892582  0.16741020
   0.02248029  0.06498139  0.86226409
   0.23485130  0.53493412  0.32748625
   0.29777988  0.03821551  0.54780339
   0.69460213  0.79201616  0.70666213
   0.03441910  0.64682629  0.40477951
   0.11926898  0.36819191  0.63678158
   0.32127233  0.12305770  0.64816033
   0.37803244  0.53319715  0.60353589
   0.12289540  0.30631952  0.76285175
   0.32325360  0.33993257  0.61221116
   0.88090724  0.16914578  0.67551789
   0.07907442  0.33122770  0.03852521
   0.26001118  0.16986477  0.05324158
   0.01512234  0.04708376  0.00735954
   0.71214602  0.03839040  0.83912065
   0.61159102  0.79263848  0.49527991
   0.75790596  0.53898923  0.78907151
   0.27454158  0.72770802  0.54031581
   0.17647649  0.13948325  0.88890357
   0.44415967  0.44733381  0.16582776
   0.41207724  0.65807609  0.13061292
   0.06821190  0.56367690  0.97186240
   0.56170231  0.14323213  0.60435774
   0.80773612  0.46937941  0.94878060
   0.39287235  0.42440439  0.01727387
   0.08515941  0.96472093  0.16227790
   0.47025369  0.33646395  0.35192818
   0.07452189  0.09566143  0.34651184
   0.87038682  0.20104977  0.37920892
   0.02527548  0.81749082  0.04951591
   0.48561346  0.62502165  0.44034412
   0.37262342  0.18561834  0.48863850
   0.06111656  0.38873589  0.43155980
   0.64602573  0.92505596  0.63247967
   0.11914766  0.95556968  0.78100097
   0.24575809  0.92771067  0.94378833
   0.45849315  0.04849796  0.94126260
   0.50715696  0.72821835  0.62261159
   0.12997899  0.74843078  0.87219212
   0.82858161  0.20402001  0.98239671
   0.48401415  0.82112160  0.00517491
   0.34627139  0.89728046  0.12192139
   0.92608456  0.13072974  0.80159097
   0.70712386  0.98396925  0.18697494
   0.43115788  0.90752323  0.53182830
   0.76112773  0.09544482  0.53351990
   0.38769101  0.29396419  0.77300127
   0.68103585  0.21917884  0.23998658
   0.19556268  0.37518115  0.91020125
   0.67428111  0.04427065  0.01355731
   0.67472758  0.53919970  0.61215231
   0.29116411  0.41797195  0.46253606
   0.82855065  0.77934955  0.74826851
   0.65770145  0.20981777  0.40760298
   0.19804157  0.52381339  0.78732866
   0.49017197  0.23150676  0.08542350
   0.52796383  0.55684006  0.74242764
   0.36337250  0.25331737  0.93098710
   0.58657689  0.88521675  0.79732959
   0.74749670  0.75361315  0.60153209
   0.36622777  0.97831787  0.80425897
   0.90370131  0.95364032  0.61377295
   0.30668291  0.73694332  0.70752966
   0.50096943  0.06429183  0.20820106
   0.73153575  0.88298701  0.93303915
   0.62670936  0.65007561  0.89649981
   0.68464567  0.78385445  0.05971135
   0.27042697  0.11304116  0.21893071
   0.67704414  0.32582565  0.09043821
   0.27383477  0.34715186  0.27006789
   0.09725371  0.22559723  0.18826410
   0.89968356  0.00674123  0.27187645
   0.66719397  0.97453241  0.37421873
   0.86562956  0.17545220  0.13496971
   0.82283837  0.79191439  0.24378420
   0.68713931  0.29950851  0.66462378
   0.85741929  0.91539540  0.09263132
   0.02494278  0.80207692  0.33203073
   0.95833232  0.23337553  0.52923230
   0.10860823  0.13701061  0.65818786
   0.11788690  0.51519097  0.59338594
   0.99935743  0.02868012  0.49745958
   0.78087651  0.33164991  0.81084273
   0.97119923  0.30903769  0.87919710
   0.94788763  0.56172034  0.83103885
   0.62022467  0.24169948  0.94714613
   0.03960939  0.74416097  0.69730892
   0.85374915  0.82957940  0.42248321
   0.91415774  0.61560974  0.66487930
   0.93628638  0.38092585  0.64911402
   0.51683277  0.15565514  0.77849891
   0.50843180  0.42370136  0.87088626
   0.37215374  0.75228474  0.86424452
   0.22520732  0.73926957  0.03221158
   0.02181279  0.72664487  0.52405020
   0.75431961  0.36867983  0.52338813
   0.20097032  0.92136362  0.60886731
   0.87635976  0.54172673  0.49849773
   0.51039511  0.35805848  0.53513658
   0.86282825  0.65882543  0.97863574
   0.94318962  0.86303063  0.86322721
   0.57145826  0.56692815  0.05554699
Direct configuration=    40
   0.21394364  0.53050331  0.08784851
   0.21672989  0.47118833  0.14524766
   0.92225642  0.43488463  0.19631903
   0.13355138  0.45820806  0.18266251
   0.11714019  0.50854870  0.23147318
   0.17595456  0.59463785  0.25033916
   0.19360126  0.59410414  0.31762107
   0.26316513  0.68333517  0.40802542
   0.14885974  0.67525273  0.20685985
   0.19713212  0.76236690  0.19574935
   0.19640754  0.84739602  0.23772883
   0.20111408  0.82210415  0.29628815
   0.22375478  0.96062617  0.46694327
   0.21068781  0.75330488  0.32602029
   0.23124922  0.67664020  0.34651768
   0.18942311  0.24831098  0.51679261
   0.28940590  0.99168398  0.41434812
   0.29296917  0.02002387  0.35699274
   0.38416731  0.05349274  0.33342771
   0.45029263  0.09459538  0.35836156
   0.55101738  0.95791280  0.10025676
   0.52658714  0.11764561  0.36980452
   0.56646459  0.02946782  0.49983454
   0.46352002  0.96755372  0.69026520
   0.45751767  0.54736242  0.29839900
   0.53592786  0.53658136  0.32495742
   0.62173271  0.51174347  0.33401908
   0.67810583  0.48140482  0.28548347
   0.74919700  0.42298183  0.31108786
   0.76114783  0.44069406  0.37718421
   0.68432890  0.50712145  0.39180575
   0.64586042  0.50290547  0.45764486
   0.69678945  0.52614384  0.17780480
   0.64822588  0.53355742  0.22754141
   0.57942259  0.61096677  0.22446822
   0.60690531  0.70215318  0.23607950
   0.56565127  0.77822606  0.25119522
   0.46354467  0.79682991  0.26346067
   0.45006892  0.80559808  0.33103108
   0.74978859  0.04193272  0.70911211
   0.86007694  0.60182372  0.24499805
   0.80490808  0.36148523  0.28271763
   0.90608969  0.37140083  0.29949020
   0.95605464  0.41519937  0.25767697
   0.03957754  0.47407433  0.27633213
   0.03086685  0.51565706  0.33326541
   0.09986060  0.56551627  0.36436876
   0.12554409  0.29150059  0.34349340
   0.91629010  0.51636940  0.09609131
   0.92438144  0.51563964  0.16484410
   0.89424329  0.60250075  0.18273932
   0.90636579  0.66713562  0.13719577
   0.83054280  0.58984476  0.29938575
   0.80168763  0.60700794  0.35335501
   0.73815936  0.60728604  0.39216872
   0.69497778  0.67645568  0.43704117
   0.11649763  0.18418303  0.08689483
   0.01068279  0.24723164  0.97627342
   0.53454497  0.21220798  0.18711705
   0.97327741  0.09625090  0.17086577
   0.82618491  0.32891991  0.92921837
   0.79700424  0.10830541  0.23889204
   0.82122688  0.21320862  0.47483685
   0.91966461  0.92259980  0.95949569
   0.45529980  0.24587135  0.57264674
   0.39142358  0.33243509  0.09924426
   0.97981301  0.13178513  0.42670181
   0.27060898  0.59430555  0.21260284
   0.43524546  0.76874226  0.48342655
   0.25484798  0.40071140  0.77621187
   0.64135364  0.67291237  0.56921615
   0.06239230  0.70892147  0.24146862
   0.34789047  0.39850484  0.92381825
   0.10746880  0.63780575  0.15548862
   0.92768921  0.56415008  0.93940321
   0.88506894  0.77155932  0.33731638
   0.87082376  0.96111651  0.39283092
   0.75708183  0.93098023  0.29325285
   0.07519833  0.60397827  0.87273247
   0.24695953  0.73856533  0.93320397
   0.22092331  0.59224523  0.54013808
   0.08955152  0.02727699  0.58365718
   0.14771159  0.77638304  0.54645240
   0.43653720  0.42409087  0.64038294
   0.03945657  0.97221764  0.29749947
   0.35713766  0.68119337  0.61861881
   0.39417825  0.95300085  0.42062983
   0.11831045  0.09405539  0.23295094
   0.33957470  0.24242647  0.33151523
   0.82777129  0.79837248  0.02770278
   0.86566427  0.47506306  0.72027804
   0.67342710  0.37561857  0.87941139
   0.10544166  0.80005763  0.13213631
   0.35547176  0.41927943  0.36706197
   0.61838339  0.26743301  0.48828857
   0.93788187  0.13433641  0.30491297
   0.45449129  0.69742918  0.96346892
   0.74567793  0.08022004  0.42484509
   0.25201457  0.48659416  0.64638434
   0.83057821  0.88805466  0.67258558
   0.38675887  0.76599640  0.07320556
   0.59634373  0.28002504  0.31974400
   0.55923248  0.38650398  0.11014855
   0.61202025  0.97343996  0.94045058
   0.99322828  0.24527237  0.63389090
   0.00980098  0.57928236  0.54025752
   0.74047633  0.46785535  0.02786190
   0.81751361  0.29578778  0.05551867
   0.72679075  0.21218109  0.15721966
   0.83441829  0.94865171  0.18682416
   0.64424901  0.07797210  0.27103371
   0.96479957  0.49093690  0.37097677
   0.48087463  0.72578092  0.35983453
   0.70003107  0.18483129  0.60528553
   0.51323040  0.56716715  0.64908473
   0.21148064  0.04055143  0.67822988
   0.73449125  0.45799569  0.15077937
   0.67110776  0.57972064  0.12982268
   0.68120672  0.62977625  0.02888282
   0.55763638  0.70148253  0.08383913
   0.49813825  0.40115596  0.78481452
   0.98237861  0.27754350  0.11193121
   0.28410492  0.89680612  0.03791584
   0.70441193  0.71443067  0.25249079
   0.09495506  0.60743405  0.66799991
   0.80544074  0.06069486  0.10491615
   0.33586112  0.85110732  0.61086631
   0.37052332  0.83549539  0.34873656
   0.41248846  0.74018820  0.22974581
   0.51961382  0.85759066  0.35538211
   0.23639854  0.00592577  0.82259422
   0.26853321  0.23820077  0.19996581
   0.16963275  0.80582782  0.66865142
   0.76049824  0.22268195  0.33636409
   0.82881553  0.27755659  0.59691858
   0.22919873  0.05218965  0.12438915
   0.94226136  0.89303833  0.52465227
   0.44616811  0.36751534  0.25385622
   0.91456951  0.15106048  0.90075746
   0.46902801  0.29220580  0.99076878
   0.31702218  0.09219557  0.90764406
   0.55939333  0.19061953  0.69157068
   0.43599326  0.30536174  0.44024926
   0.91954138  0.65311297  0.44694087
   0.16554513  0.68130870  0.78200016
   0.72915816  0.87658108  0.56293017
   0.61828816  0.53477177  0.82568428
   0.73846769  0.59436429  0.92610849
   0.17615897  0.40764750  0.52041183
   0.37424258  0.08818381  0.16666999
   0.13224919  0.86495665  0.98120951
   0.73629318  0.85283223  0.14441776
   0.07268008  0.41663299  0.95484598
   0.17822094  0.05553006  0.98437023
   0.89381963  0.08850195  0.02711226
   0.97741246  0.86542135  0.22569046
   0.42943578  0.88681574  0.24627412
   0.71394390  0.88592926  0.42355481
   0.45147691  0.62105841  0.53641460
   0.41087905  0.22685404  0.67679638
   0.00127065  0.78608966  0.42933358
   0.21838348  0.72305168  0.44518926
   0.34574576  0.64166400  0.41777621
   0.93059289  0.28906323  0.76561376
   0.71341290  0.66916960  0.74525550
   0.85369430  0.30172953  0.72256947
   0.39442536  0.00759036  0.70062074
   0.41420050  0.12904883  0.01830213
   0.67190368  0.20564915  0.81200056
   0.75209302  0.18982683  0.83461837
   0.27080205  0.19722225  0.77611932
   0.11368705  0.22804003  0.51114820
   0.25805940  0.92642302  0.51526765
   0.25164231  0.27016571  0.86568029
   0.33373696  0.84100810  0.77085608
   0.06070015  0.21730696  0.82449966
   0.36364324  0.06394777  0.55362354
   0.76419105  0.66095220  0.69171025
   0.49139758  0.51699809  0.95758654
   0.23924985  0.30328164  0.00135217
   0.43930712  0.53239484  0.08864322
   0.44991914  0.68663780  0.72932024
   0.64590161  0.77913979  0.95618012
   0.26270276  0.76199111  0.15788357
   0.15062712  0.50095643  0.05614982
   0.14562903  0.27051920  0.28443372
   0.13865140  0.97704736  0.46347474
   0.22229515  0.91905760  0.21087059
   0.51399777  0.09115324  0.48984190
   0.93690853  0.39913235  0.49196293
   0.07777234  0.24489168  0.38703983
   0.10802191  0.37218013  0.16065990
   0.98345114  0.85070068  0.75074399
   0.19303749  0.52987044  0.90811420
   0.39253683  0.90606089  0.91077957
   0.28173791  0.56149602  0.91813733
   0.22408502  0.22842185  0.69206945
   0.99813726  0.94460938  0.08230690
   0.53772243  0.75283590  0.84021531
   0.34920859  0.04597166  0.01090071
   0.51468000  0.59824838  0.19029022
   0.52344303  0.99591210  0.65126695
   0.48867392  0.89217515  0.71131262
   0.52454617  0.88271481  0.12216596
   0.38476345  0.61397671  0.75668522
   0.50600422  0.16915059  0.89382916
   0.95327731  0.73276404  0.62215208
   0.78731222  0.06071442  0.93276275
   0.85952069  0.44212679  0.85313450
   0.38565879  0.52459194  0.26741635
   0.34050694  0.12465810  0.77718073
   0.56084465  0.95963052  0.46239048
   0.55659460  0.48129983  0.45893628
   0.04821446  0.08660416  0.74251726
   0.80253806  0.48673201  0.60110019
   0.69908818  0.51635603  0.50035081
   0.54277051  0.96305099  0.04158540
   0.82343667  0.59711282  0.58713996
   0.82036688  0.91052608  0.82160696
   0.01444270  0.71484734  0.97690260
   0.48915175  0.25947932  0.86628131
   0.76850515  0.04793952  0.65036305
   0.79919433  0.08660423  0.74687388
   0.05130474  0.47133334  0.77679361
   0.57751497  0.02507817  0.13525270
   0.68831471  0.99361375  0.72708085
   0.91044773  0.08902470  0.56079813
   0.72988522  0.86999049  0.82935547
   0.52882841  0.81750263  0.88737107
   0.32407562  0.59551027  0.86611865
   0.72545076  0.13115626  0.92224221
   0.90743203  0.62386963  0.08024284
   0.38888601  0.03408461  0.27789572
   0.21826043  0.04365087  0.32715221
   0.63490842  0.19947184  0.03839972
   0.28889615  0.43779140  0.15464186
   0.60516309  0.85019300  0.25386511
   0.25520677  0.60259297  0.08488835
   0.79673380  0.32094145  0.23360795
   0.62308782  0.02916199  0.54878798
   0.93633582  0.32892307  0.34626883
   0.99490701  0.38778442  0.55146534
   0.05040578  0.65679856  0.36874222
   0.97016650  0.04661381  0.70133137
   0.37466899  0.42357712  0.53829451
   0.05814933  0.99155893  0.87264581
   0.08911732  0.39238470  0.64894346
   0.04263130  0.81429275  0.79167052
   0.08194312  0.42094723  0.82957628
   0.83296692  0.70606032  0.86432368
   0.64930790  0.39045514  0.58982443
   0.24639468  0.25639921  0.47065745
   0.14207900  0.50730302  0.40484964
   0.68883952  0.40123130  0.74338499
   0.55252720  0.44010749  0.97858809
   0.16689364  0.36197536  0.35573768
   0.53709253  0.84291035  0.57400104
   0.79485330  0.39727850  0.42437649
   0.92163113  0.67104972  0.75547369
   0.63684992  0.79397727  0.66342618
   0.90738204  0.75118890  0.13397314
   0.61389770  0.68895645  0.41473405
   0.74033463  0.71712153  0.47609933
   0.24122828  0.83623787  0.80318915
   0.72604783  0.91907848  0.03246050
   0.22014838  0.25560898  0.57671826
   0.66775713  0.48035401  0.71837458
   0.82856711  0.76674278  0.91509663
   0.09018334  0.68337521  0.01791758
   0.55295903  0.01448604  0.80815339
   0.91199733  0.46262611  0.05220522
   0.89534532  0.37180339  0.16846034
   0.03069845  0.05668748  0.89272903
   0.25664741  0.54216494  0.32443375
   0.30568905  0.06115301  0.53330366
   0.61828698  0.73814440  0.67968783
   0.02006675  0.66952850  0.40664716
   0.10277323  0.33861111  0.61917036
   0.31540987  0.11998345  0.64447304
   0.37411414  0.53788747  0.60401078
   0.12298789  0.31014319  0.75084272
   0.32979180  0.34444091  0.60876625
   0.88640414  0.15756829  0.66973285
   0.08233061  0.32188599  0.04212630
   0.26242960  0.16168459  0.05541604
   0.01511663  0.04910027  0.00407392
   0.71670388  0.03972001  0.84234245
   0.60679452  0.79506258  0.49328649
   0.77469026  0.54337792  0.78675593
   0.27966570  0.72853753  0.53929107
   0.18198544  0.14616832  0.88725897
   0.43799318  0.44179745  0.16917341
   0.40356494  0.64609204  0.12938417
   0.06398016  0.55723376  0.97632540
   0.55352033  0.13689881  0.59457922
   0.80840696  0.46315293  0.94459167
   0.38648243  0.41787070  0.02912464
   0.08789151  0.98102453  0.16890169
   0.47232346  0.33751095  0.34391422
   0.09170004  0.10052607  0.34495215
   0.87274461  0.20737229  0.37565923
   0.02180311  0.82081794  0.04648209
   0.48841267  0.62318533  0.44308804
   0.37518079  0.18629946  0.48205341
   0.06086993  0.38261846  0.43895837
   0.63893558  0.92076805  0.63455554
   0.11853264  0.95613567  0.78181511
   0.25143341  0.93859653  0.94291014
   0.45697780  0.04407242  0.94196967
   0.50413023  0.72152439  0.62448451
   0.13374259  0.74323363  0.87484242
   0.83593406  0.20471065  0.98057426
   0.48790877  0.81887240  0.00500813
   0.34429614  0.92026161  0.12171987
   0.94431083  0.12143578  0.80079439
   0.70657788  0.98666568  0.18805440
   0.43363755  0.91204567  0.52640887
   0.76087840  0.09817471  0.53413169
   0.38127737  0.29377401  0.77607559
   0.67871212  0.21344373  0.24666385
   0.19192058  0.38159338  0.91025308
   0.67734491  0.04337947  0.00919753
   0.67538164  0.54061524  0.60981792
   0.28686416  0.42318858  0.45923736
   0.82274818  0.78171363  0.74166895
   0.66375165  0.20415551  0.40369024
   0.18045169  0.53080707  0.78953277
   0.49095605  0.23920122  0.08442794
   0.52330607  0.56615953  0.74221506
   0.36450277  0.25600278  0.93217584
   0.59477122  0.88464178  0.79097647
   0.74973077  0.74435554  0.60369046
   0.35728323  0.98209667  0.80272469
   0.90312684  0.95697370  0.61917211
   0.30279347  0.73275587  0.71241806
   0.49577229  0.05818499  0.21856567
   0.73475824  0.87501122  0.93402190
   0.61649169  0.64858646  0.90038339
   0.67338159  0.78873093  0.05728692
   0.26178541  0.08748218  0.22070368
   0.68537330  0.32467670  0.08938096
   0.28974676  0.34903963  0.27356928
   0.09721515  0.22776410  0.17755818
   0.90669663  0.01353488  0.26543067
   0.66253425  0.99139134  0.37377823
   0.86309010  0.16753255  0.12805653
   0.82564207  0.80266581  0.24073164
   0.68502564  0.30316617  0.66245045
   0.85386752  0.93172854  0.08818386
   0.01932254  0.80211666  0.32343608
   0.94613580  0.22986679  0.52891626
   0.10412149  0.14089755  0.65923254
   0.11704903  0.51353807  0.59812729
   0.00555535  0.02475526  0.49847421
   0.77951063  0.32455505  0.80930932
   0.97302729  0.31953569  0.87777711
   0.96082195  0.55727642  0.82611430
   0.60608834  0.24889543  0.94745010
   0.04893420  0.74831276  0.69518092
   0.85292050  0.82391814  0.41900826
   0.92102848  0.61118993  0.66551203
   0.92036434  0.38583261  0.65429660
   0.52837124  0.15112129  0.78394958
   0.51800783  0.42112521  0.88091464
   0.38311898  0.74793563  0.86503611
   0.22013814  0.73462716  0.03932261
   0.01427738  0.72225547  0.53008349
   0.74572594  0.37096992  0.51905385
   0.19255545  0.91278504  0.61351005
   0.87754738  0.53992718  0.49185031
   0.51441725  0.35460457  0.53082886
   0.85453371  0.67265995  0.98604402
   0.93423387  0.85563168  0.86808682
   0.57382769  0.56674213  0.05174241
Direct configuration=    60
   0.20614041  0.53274840  0.09094789
   0.21770755  0.47309153  0.15146991
   0.92750950  0.43353282  0.19256434
   0.13393668  0.45701669  0.18100830
   0.11678338  0.50068523  0.22961141
   0.17082908  0.58669884  0.24460028
   0.19585663  0.59652954  0.31354753
   0.25939266  0.68040831  0.41542775
   0.12997594  0.68058368  0.21901550
   0.18752512  0.76895761  0.19085422
   0.19523659  0.85516436  0.23201222
   0.18590500  0.82405939  0.29057571
   0.24137903  0.96614732  0.46079559
   0.22172938  0.75322766  0.31947488
   0.22664495  0.67739180  0.34799750
   0.18594492  0.23828836  0.51635685
   0.30911805  0.97507821  0.41331795
   0.28838064  0.03028223  0.36304103
   0.36925861  0.05203231  0.32310900
   0.44606430  0.09248554  0.35769816
   0.54776999  0.96011007  0.09995214
   0.52768099  0.10211245  0.36490735
   0.56243701  0.02865574  0.49317526
   0.46919558  0.96087777  0.69171722
   0.46187359  0.53069792  0.29600813
   0.53086601  0.55540529  0.31834153
   0.61162876  0.51598238  0.33485135
   0.67247828  0.48330461  0.28568952
   0.75278734  0.43570742  0.30977181
   0.74040180  0.44524622  0.37433369
   0.67281674  0.51730960  0.38829368
   0.64903197  0.50267596  0.45554996
   0.67324239  0.51885362  0.17067438
   0.64982008  0.52971100  0.22736660
   0.58650365  0.61174615  0.21916616
   0.60811204  0.69830847  0.25020470
   0.57172336  0.79071731  0.24692492
   0.46774680  0.79848782  0.25810061
   0.45495360  0.79509630  0.33270087
   0.76260654  0.04019545  0.70734295
   0.85771151  0.61816615  0.24313190
   0.81488190  0.37618407  0.27950968
   0.91748940  0.37303154  0.29069491
   0.96535298  0.42157654  0.24975317
   0.04059913  0.47615894  0.27074549
   0.03755395  0.51548258  0.32811772
   0.10581171  0.56768287  0.35692717
   0.14151161  0.29289410  0.33400006
   0.90996177  0.51852887  0.10266498
   0.91720721  0.51009061  0.16540687
   0.90574656  0.60078569  0.18894467
   0.89840534  0.66470465  0.14131767
   0.82340524  0.59215279  0.29234784
   0.79179626  0.59312883  0.34540024
   0.73634373  0.58876516  0.39084055
   0.70252458  0.67525533  0.42239586
   0.13254320  0.18976915  0.08506664
   0.00942138  0.26180421  0.96880380
   0.52340472  0.21587059  0.19008147
   0.97655901  0.09489815  0.17115220
   0.82864163  0.31275914  0.93552114
   0.80141930  0.10427244  0.23820182
   0.82121528  0.20100480  0.47535603
   0.93262043  0.92228907  0.96108004
   0.44263571  0.24272676  0.55623844
   0.38766619  0.32607969  0.10410631
   0.97637024  0.13575043  0.42252943
   0.25898968  0.58023097  0.20673279
   0.44510397  0.75232882  0.48634011
   0.26408437  0.41500540  0.78198673
   0.64983423  0.65950780  0.56011201
   0.07719237  0.71944481  0.25743366
   0.34322700  0.38480265  0.93447852
   0.09350153  0.64736608  0.16464054
   0.93800710  0.56122225  0.93807397
   0.88691479  0.76503893  0.33319113
   0.88440564  0.96403609  0.38497219
   0.75271357  0.92567689  0.27881459
   0.06699377  0.60564857  0.87307136
   0.25256711  0.74041260  0.93866121
   0.20167904  0.60409920  0.55483479
   0.08611066  0.02432945  0.59153427
   0.15738808  0.76869935  0.54558718
   0.43704253  0.42599561  0.64773561
   0.04409892  0.97709487  0.30847334
   0.34031390  0.68788761  0.63190427
   0.39022120  0.94793378  0.42704260
   0.11146938  0.09583372  0.23066223
   0.36452809  0.24804344  0.33047663
   0.83773710  0.78935699  0.03592139
   0.86665701  0.47983120  0.72397259
   0.67437035  0.39261150  0.88635772
   0.10808429  0.80432343  0.13142915
   0.35075319  0.41774318  0.36661449
   0.61914702  0.27480759  0.48240518
   0.95879034  0.14487135  0.30733109
   0.45088294  0.69222177  0.95476670
   0.74592149  0.08084479  0.42950571
   0.26057582  0.48373142  0.64926348
   0.81305688  0.87119909  0.66678189
   0.36015461  0.77952167  0.07289893
   0.59681666  0.29330694  0.31659249
   0.56496287  0.38200263  0.11871904
   0.62122409  0.96375904  0.93032263
   0.98852023  0.24218202  0.63176133
   0.01048344  0.57795444  0.54395011
   0.72133287  0.46939487  0.02728184
   0.82941057  0.30430872  0.05984820
   0.70765953  0.21788614  0.15101290
   0.83958577  0.94942125  0.19580426
   0.64434928  0.06021477  0.26759076
   0.96981483  0.48709063  0.37061409
   0.48132051  0.71335981  0.35397388
   0.69414163  0.18593978  0.61831846
   0.50759240  0.58413755  0.64854757
   0.21020119  0.03757182  0.67529772
   0.73316762  0.44989392  0.15119225
   0.66237886  0.59516955  0.13659135
   0.69359423  0.64223575  0.03468601
   0.55528104  0.69914840  0.09027415
   0.51599558  0.41716929  0.78873581
   0.98108564  0.26394736  0.11626320
   0.27326051  0.89982863  0.03592526
   0.70315993  0.71718128  0.24940652
   0.08425248  0.59187089  0.67321365
   0.79279428  0.05133734  0.10746029
   0.32773584  0.86177944  0.60377214
   0.37594465  0.82866384  0.35265468
   0.41930103  0.73390115  0.23115436
   0.51211576  0.85291726  0.35818689
   0.22315343  0.00369902  0.82947567
   0.27968187  0.24354148  0.19849130
   0.17283890  0.78369259  0.66527914
   0.75441729  0.24563152  0.33577226
   0.82183619  0.29100776  0.58377002
   0.21666070  0.03509680  0.12498292
   0.96161106  0.89076003  0.53364762
   0.44647338  0.37276835  0.25537282
   0.94058217  0.15005399  0.89343901
   0.47718181  0.29178701  0.99011998
   0.32484847  0.09048227  0.90127103
   0.56859724  0.21061737  0.68595528
   0.43129025  0.31852040  0.43967153
   0.92084667  0.65045034  0.44774831
   0.18139562  0.69031081  0.79119867
   0.72034940  0.87548736  0.56059241
   0.62711811  0.55081416  0.82105585
   0.74132269  0.59187203  0.92977624
   0.17010718  0.41159021  0.51300190
   0.35999581  0.06985990  0.15865804
   0.13556396  0.86405371  0.97970859
   0.72640172  0.85598156  0.14947984
   0.05805980  0.40834503  0.96042241
   0.16357042  0.04808670  0.97563244
   0.89822183  0.09172447  0.03188395
   0.96912354  0.87490474  0.23233162
   0.45688737  0.88661555  0.24008168
   0.71404480  0.88439908  0.42888778
   0.43524906  0.62183789  0.53979915
   0.39096653  0.22967790  0.67625853
   0.99725635  0.79559533  0.42676754
   0.22106386  0.72663627  0.45141802
   0.33598919  0.63715897  0.42632285
   0.92015811  0.27483943  0.76478260
   0.71466577  0.67309799  0.75024350
   0.84768984  0.29323483  0.71919602
   0.39238065  0.01128985  0.71161798
   0.39889210  0.12512856  0.01591314
   0.65684375  0.21142688  0.81119056
   0.74631896  0.18420117  0.82486652
   0.25874869  0.16462676  0.77931263
   0.10156297  0.21755400  0.51143680
   0.26672944  0.93555474  0.51299367
   0.25871050  0.25575306  0.86891396
   0.34191478  0.83129867  0.77532878
   0.05270658  0.20707612  0.82810004
   0.36231606  0.07230682  0.54830093
   0.75572172  0.66092335  0.68617038
   0.50772424  0.51960161  0.96071571
   0.22631608  0.27586140  0.00459081
   0.43145454  0.51976997  0.08871473
   0.44102113  0.67916977  0.74043610
   0.63037621  0.77781863  0.96086893
   0.25738865  0.76088327  0.15641338
   0.13858836  0.50342938  0.06119335
   0.15155508  0.26072966  0.28222867
   0.16403012  0.99932389  0.44976668
   0.23090331  0.92763756  0.22183129
   0.51306145  0.10125765  0.48914504
   0.92759530  0.38890265  0.50241386
   0.08884695  0.24964637  0.37386980
   0.09623496  0.38438054  0.15812016
   0.98500569  0.86050283  0.75584046
   0.20182115  0.51849339  0.91347956
   0.38641476  0.90431646  0.91130620
   0.28557140  0.57195300  0.91527150
   0.21273081  0.22054470  0.70156386
   0.01613469  0.96295321  0.08618768
   0.53598760  0.76577983  0.83850049
   0.34295736  0.05188105  0.01228032
   0.51562350  0.60014478  0.19619932
   0.51109000  0.01034649  0.65087763
   0.48581811  0.88645586  0.71475940
   0.52858007  0.89098170  0.13446987
   0.38859769  0.60592796  0.76242200
   0.49080153  0.16672359  0.89735893
   0.94185751  0.72562125  0.62293197
   0.79827342  0.05835169  0.94179373
   0.87295618  0.43250988  0.84525004
   0.38875522  0.51426444  0.26887592
   0.34713304  0.14490329  0.77357373
   0.56721291  0.96180192  0.45642196
   0.56015996  0.48148452  0.46412230
   0.05824005  0.07553753  0.73207730
   0.80290330  0.48341246  0.59576883
   0.69657359  0.51346391  0.49727828
   0.53723731  0.96750964  0.03760685
   0.82619358  0.59302158  0.58797804
   0.82329641  0.92980578  0.82274872
   0.00955104  0.71306293  0.96979042
   0.49413998  0.25639966  0.86458681
   0.78125322  0.04777972  0.64852932
   0.81329575  0.08274201  0.74500153
   0.05843819  0.45771795  0.76514019
   0.58241836  0.03359071  0.13374789
   0.69471335  0.99454058  0.72399158
   0.89678216  0.08924824  0.56210496
   0.74566399  0.86830045  0.82835985
   0.54385619  0.82137016  0.89362923
   0.31696893  0.59977617  0.85808000
   0.72927843  0.12666545  0.92696279
   0.91180007  0.61048687  0.08800354
   0.37287214  0.04198098  0.26654680
   0.22419985  0.04474343  0.32558134
   0.62175353  0.19839998  0.03877175
   0.28199371  0.42544011  0.16125165
   0.61547724  0.86516694  0.25671090
   0.27169147  0.58264663  0.07942789
   0.79155904  0.31639647  0.23805317
   0.61175714  0.02579095  0.54184785
   0.94289714  0.34059392  0.34387930
   0.99247456  0.39283558  0.55299345
   0.06153256  0.65432308  0.38004721
   0.97514733  0.04932198  0.70446945
   0.37638489  0.43600828  0.52256723
   0.07042420  0.99058928  0.87055379
   0.10243530  0.37136374  0.65281659
   0.05404799  0.80647470  0.80290650
   0.06443295  0.42268484  0.83262145
   0.84344578  0.71053557  0.85651217
   0.64632431  0.38684187  0.58965698
   0.25014090  0.26072497  0.47487379
   0.13489862  0.51971033  0.40494055
   0.68616920  0.39726029  0.75593989
   0.55205493  0.44778327  0.99410948
   0.17230932  0.36876546  0.35927554
   0.52645617  0.84492645  0.56485768
   0.79260941  0.40787509  0.41160922
   0.92779731  0.66512302  0.75340729
   0.62148656  0.76793761  0.67373476
   0.90818085  0.74994496  0.13661936
   0.62040681  0.69291125  0.41283341
   0.73435673  0.72190872  0.46493979
   0.24841098  0.83940456  0.79167264
   0.72946243  0.92536775  0.03580716
   0.22920832  0.24419492  0.57230014
   0.66274932  0.47757527  0.72195041
   0.83132686  0.74973401  0.91254355
   0.05888742  0.68308009  0.03292361
   0.56290833  0.01835633  0.80529519
   0.90860263  0.47421308  0.05757387
   0.89595887  0.36847282  0.17704465
   0.99689220  0.99964672  0.88296707
   0.22346497  0.52671529  0.31751241
   0.32496962  0.01621879  0.54897797
   0.66251505  0.76240541  0.70694027
   0.00380025  0.63325914  0.39497383
   0.07079569  0.34335055  0.61441597
   0.31768474  0.12297377  0.64610194
   0.37003432  0.54093395  0.60218667
   0.12408798  0.32005867  0.74043504
   0.33112942  0.34651876  0.61237768
   0.88407692  0.15178468  0.66055324
   0.08920643  0.31437205  0.04591877
   0.26428092  0.15132099  0.05522114
   0.02337336  0.04167748  0.99994071
   0.71595999  0.03906217  0.83962488
   0.60128160  0.81077610  0.49424702
   0.78518848  0.54590471  0.78322984
   0.28959909  0.72712133  0.53640243
   0.18295815  0.15183356  0.88077595
   0.43945482  0.43688965  0.17097184
   0.39184022  0.64183504  0.12849797
   0.05970609  0.55136626  0.97700104
   0.53923290  0.13347524  0.59170169
   0.80500582  0.45964078  0.93934532
   0.38000980  0.42187789  0.03199132
   0.08223053  0.99096431  0.17082579
   0.47007935  0.33693048  0.34137535
   0.09968379  0.10924161  0.34279985
   0.89029049  0.20758194  0.37802515
   0.01806037  0.82345956  0.04354678
   0.47974354  0.61898923  0.44667106
   0.38179108  0.18437258  0.47414354
   0.06662420  0.37683416  0.45001361
   0.63214969  0.92170827  0.63338325
   0.11429236  0.95163146  0.78049395
   0.26021974  0.95196705  0.94237370
   0.45872712  0.03155340  0.93990397
   0.49888857  0.71886649  0.62523820
   0.13706849  0.73647328  0.87412635
   0.84628835  0.20179532  0.97463328
   0.49157531  0.81614213  0.00022991
   0.34001336  0.94383073  0.12076136
   0.95985464  0.11613556  0.80491638
   0.70213875  0.99294755  0.19151984
   0.43002934  0.91614581  0.52428232
   0.76638158  0.09885232  0.53561378
   0.36908578  0.29991315  0.77678052
   0.67579345  0.20831748  0.25231302
   0.19729072  0.38238871  0.90904179
   0.67844261  0.05032185  0.01085081
   0.66916549  0.53641546  0.61044002
   0.28202117  0.42927861  0.45426054
   0.81955044  0.78430537  0.74274702
   0.66369182  0.20155670  0.40189398
   0.16869825  0.53989482  0.79244899
   0.50029291  0.23463003  0.08507695
   0.52471773  0.56269244  0.74738838
   0.35985518  0.24810402  0.93240339
   0.59749332  0.88079783  0.78251514
   0.76318055  0.73433137  0.60508254
   0.36571400  0.98002798  0.80208581
   0.91085807  0.96356792  0.62008040
   0.29501120  0.72778224  0.71721400
   0.50425854  0.06020714  0.22825223
   0.74172244  0.87360773  0.93632875
   0.60231390  0.65172933  0.90824100
   0.66693713  0.79028831  0.05744171
   0.25192892  0.06210593  0.22721812
   0.69962545  0.32288400  0.08630242
   0.29948672  0.34770201  0.27966260
   0.09288747  0.23093093  0.17269851
   0.91033826  0.01782022  0.25868168
   0.65853882  0.00417193  0.36794804
   0.86847651  0.17430871  0.12451029
   0.82822242  0.81923867  0.23352543
   0.67973864  0.30846988  0.66245071
   0.84986026  0.93982023  0.07775009
   0.02306228  0.80613141  0.31650917
   0.94091344  0.23316567  0.53095940
   0.10125312  0.14671034  0.65559627
   0.12397655  0.50655604  0.59727185
   0.01197674  0.01623752  0.49787374
   0.77790784  0.32813770  0.81138344
   0.97574571  0.33023438  0.87484295
   0.96800730  0.55245244  0.82155930
   0.59446173  0.25909349  0.94412995
   0.05327876  0.74588554  0.70000032
   0.85077081  0.82194873  0.42432295
   0.92442237  0.59921880  0.66638286
   0.90919300  0.38955172  0.65633539
   0.54006295  0.14294006  0.79096709
   0.53169121  0.42063252  0.88883243
   0.39266245  0.74657520  0.86799434
   0.22407033  0.74003130  0.04561627
   0.00472582  0.72226187  0.53429286
   0.74131514  0.36654448  0.52017212
   0.18840095  0.90903540  0.61229257
   0.87824052  0.53548234  0.48941571
   0.51828522  0.36559569  0.52776976
   0.83967699  0.67741857  0.99253784
   0.92752790  0.84985926  0.87333188
   0.56817255  0.55567789  0.04414639
Direct configuration=    80
   0.21192368  0.51987505  0.09016905
   0.22062388  0.46197331  0.14888675
   0.93297344  0.43059954  0.18511907
   0.13117483  0.45148644  0.18653817
   0.10918955  0.51209987  0.23282841
   0.16716210  0.59314198  0.24813978
   0.19014333  0.59377331  0.31856600
   0.26139022  0.67326074  0.41121008
   0.14031484  0.68291689  0.21044259
   0.18751360  0.77350325  0.18633982
   0.20294296  0.84518816  0.22906682
   0.19821725  0.81922393  0.29119577
   0.24098272  0.97729412  0.45889931
   0.20798485  0.75092802  0.32615579
   0.22994358  0.66959883  0.34470324
   0.19514388  0.23058574  0.52357456
   0.30490348  0.97486133  0.40929915
   0.29763559  0.02041741  0.35699124
   0.37836542  0.05264455  0.32556656
   0.46473836  0.07958771  0.34560246
   0.54215384  0.97018866  0.10320685
   0.53779470  0.10710162  0.36297855
   0.57028594  0.03050185  0.48855796
   0.46652558  0.97071324  0.68994927
   0.46079858  0.52242353  0.29691852
   0.51910196  0.54980867  0.33069083
   0.61223671  0.51739773  0.33461411
   0.66101768  0.48833352  0.28136544
   0.74093696  0.44551631  0.30071789
   0.73862868  0.43719032  0.36626649
   0.66498834  0.51235909  0.38670986
   0.63810645  0.50729500  0.45197508
   0.66712983  0.51549425  0.17347387
   0.64820639  0.53346673  0.22923634
   0.57515729  0.61899393  0.23650297
   0.62311815  0.70604193  0.24205294
   0.57714715  0.78656812  0.25290339
   0.48605434  0.80163005  0.26132165
   0.46447446  0.79651969  0.33234335
   0.77054700  0.03346385  0.70465775
   0.87605728  0.63115739  0.24516074
   0.81912231  0.38376910  0.27196919
   0.91589591  0.37686865  0.29072462
   0.96934060  0.42645124  0.24883055
   0.03470873  0.49198796  0.26857522
   0.04521271  0.51332678  0.32804912
   0.10679165  0.56315274  0.36220184
   0.14521591  0.29582121  0.33223581
   0.90837410  0.52021521  0.09806660
   0.91534863  0.51148614  0.16221607
   0.90390336  0.59834139  0.19001485
   0.91632162  0.66057098  0.14227712
   0.82975888  0.61082949  0.29084830
   0.78834701  0.59205823  0.34139451
   0.73686015  0.59979795  0.39126040
   0.69771513  0.67558946  0.42216876
   0.13892528  0.18612962  0.08788206
   0.00216242  0.26160362  0.96633888
   0.51788588  0.20340801  0.19866129
   0.97210148  0.09857061  0.17349884
   0.82683971  0.31899218  0.92835236
   0.79614545  0.11249461  0.23557888
   0.81615343  0.20849530  0.47271909
   0.94424404  0.92013536  0.96497352
   0.43205509  0.23999121  0.54505110
   0.38744745  0.31510593  0.11059622
   0.99111319  0.12194404  0.43651423
   0.23800568  0.57249599  0.20934400
   0.45540694  0.75499865  0.48129915
   0.26848592  0.42609481  0.78661265
   0.64461819  0.65647837  0.55124927
   0.07149111  0.70399795  0.26297120
   0.34569427  0.39232245  0.94194703
   0.07319556  0.66130684  0.17214347
   0.92267968  0.55256778  0.93430412
   0.88119605  0.76556679  0.32114057
   0.89934043  0.96161265  0.37844525
   0.75358669  0.92652793  0.27908674
   0.07506663  0.61631077  0.87342708
   0.25744240  0.74383722  0.94446937
   0.19975930  0.61739126  0.56854716
   0.07919564  0.01411454  0.59488650
   0.14704854  0.78043183  0.55437812
   0.44125369  0.42135407  0.65799469
   0.04927562  0.97803195  0.31977738
   0.33084485  0.69004062  0.63753315
   0.39172344  0.94846100  0.43146243
   0.10818875  0.11058545  0.23229208
   0.38326135  0.24079846  0.32973516
   0.84757858  0.80633723  0.05240845
   0.87809065  0.48786586  0.72149558
   0.67673519  0.39956478  0.89914949
   0.11297956  0.81221699  0.13330563
   0.34678554  0.42269084  0.36085053
   0.62985385  0.28199784  0.47373722
   0.97733197  0.15250880  0.30358262
   0.45285614  0.68439251  0.94519289
   0.73122705  0.08353684  0.42960820
   0.26266983  0.47323630  0.65225694
   0.79258714  0.85077983  0.65778339
   0.35456210  0.78236705  0.07171090
   0.60614556  0.29548737  0.31741902
   0.57104233  0.37208352  0.12728547
   0.63020470  0.96752769  0.91841091
   0.98514756  0.23480882  0.62921031
   0.00940768  0.57204641  0.54807324
   0.70097845  0.45835369  0.02918897
   0.84863203  0.29276305  0.06281437
   0.69717342  0.22092468  0.15075191
   0.85581513  0.95313226  0.18453241
   0.63088492  0.05116331  0.27114090
   0.97958123  0.49549171  0.36694788
   0.46482658  0.70707631  0.34235331
   0.68842858  0.17387234  0.61443763
   0.51488405  0.58924917  0.64441838
   0.20552776  0.01897783  0.66798667
   0.72870572  0.45506191  0.14926477
   0.66913202  0.58816060  0.13501234
   0.71711004  0.66854517  0.03698763
   0.53668732  0.70638678  0.09157468
   0.51369555  0.42901638  0.79552788
   0.98325522  0.25263463  0.11960381
   0.26236149  0.90167061  0.03848841
   0.70748907  0.71267294  0.24954174
   0.07122598  0.58231860  0.68434893
   0.75615158  0.06049251  0.11825781
   0.32166041  0.86922395  0.59615309
   0.37922116  0.80551731  0.35030902
   0.42289534  0.74003700  0.23555849
   0.51800059  0.85827488  0.36129406
   0.21386876  0.00691969  0.84152385
   0.28267546  0.24191212  0.19809190
   0.19105107  0.77562230  0.66060372
   0.75072452  0.25320504  0.33988252
   0.82335336  0.29899882  0.58006501
   0.19383959  0.01802051  0.12498247
   0.97727677  0.88980953  0.54486409
   0.44585665  0.36546878  0.24948644
   0.95288003  0.14844582  0.90009981
   0.47616574  0.29806376  0.99518854
   0.33497118  0.08707938  0.89297596
   0.57180523  0.22714167  0.68311946
   0.43895537  0.31970426  0.44141083
   0.92204557  0.65702879  0.45024569
   0.19683484  0.68017379  0.78876131
   0.71799493  0.86512758  0.55622695
   0.62822764  0.57844312  0.82958670
   0.73930228  0.58993786  0.92774637
   0.16354978  0.42077161  0.51262295
   0.37462033  0.06420259  0.15259446
   0.13330306  0.85464024  0.97624826
   0.71719498  0.84998898  0.15428356
   0.05122532  0.40474842  0.96346316
   0.15311120  0.06073176  0.96704147
   0.90476532  0.10776426  0.04241324
   0.96577246  0.87977971  0.24210267
   0.46100147  0.87949627  0.23580659
   0.71239978  0.88659848  0.42792455
   0.42736297  0.62776021  0.54464766
   0.37450991  0.25091753  0.67780048
   0.99369757  0.81847483  0.42564568
   0.22407821  0.73110772  0.44080594
   0.31913956  0.62026071  0.43320566
   0.90868218  0.25379381  0.75870182
   0.71857588  0.68114781  0.75099053
   0.83487084  0.27310536  0.71263757
   0.38277321  0.01247757  0.71217327
   0.39609478  0.13552835  0.01330271
   0.65861607  0.23072413  0.81554328
   0.74406695  0.17388562  0.81806505
   0.25823423  0.14611942  0.77258906
   0.10935961  0.21519074  0.51114613
   0.26768151  0.93954497  0.50715367
   0.27304613  0.27408530  0.85832709
   0.35287550  0.82991582  0.78797419
   0.07201884  0.22242383  0.83023077
   0.36060404  0.07912230  0.54831186
   0.74937505  0.64390900  0.69352183
   0.52411600  0.52652878  0.95398514
   0.21611647  0.25795168  0.99945162
   0.43212309  0.51668920  0.09304605
   0.42712392  0.68808078  0.75384211
   0.61467435  0.76738359  0.96988158
   0.25637427  0.75151893  0.15510695
   0.13563663  0.51203453  0.06470573
   0.16296907  0.25995000  0.28145870
   0.17465545  0.02269662  0.43963106
   0.23075546  0.91915403  0.21123807
   0.51907151  0.10728146  0.48341586
   0.91631227  0.37361193  0.50209492
   0.09336152  0.25471744  0.37055090
   0.08325916  0.39199606  0.15594426
   0.99754581  0.86460440  0.77142045
   0.21699368  0.53383082  0.91633395
   0.39606844  0.89623326  0.90849009
   0.29525653  0.58139214  0.91562678
   0.20910683  0.20615348  0.71085254
   0.02445694  0.97604347  0.08147297
   0.53888705  0.76961530  0.84150826
   0.34776197  0.03600115  0.02247974
   0.51354183  0.60226485  0.19995192
   0.50229776  0.02022546  0.64796933
   0.48496698  0.89712557  0.70827446
   0.52170095  0.90114359  0.13124636
   0.38290694  0.60402930  0.76404955
   0.48578414  0.17400376  0.89490733
   0.93099274  0.73737860  0.62212455
   0.79592372  0.05446841  0.94543595
   0.87358484  0.44094522  0.83820054
   0.38847596  0.52137711  0.27020408
   0.34776311  0.16105930  0.77328733
   0.56095392  0.97147531  0.44852207
   0.55215084  0.48209822  0.46834975
   0.06972577  0.05842210  0.72615603
   0.82064409  0.47854769  0.58928071
   0.70273520  0.51232358  0.48746461
   0.52905685  0.96991283  0.04834259
   0.82810205  0.57848100  0.58126273
   0.82533874  0.94459782  0.82743343
   0.00998773  0.70830479  0.97144463
   0.48803696  0.25760360  0.85921849
   0.79230954  0.03270863  0.64256112
   0.82241420  0.07892207  0.74292583
   0.06019810  0.44213236  0.75944928
   0.57754880  0.04090218  0.12488713
   0.69689070  0.99164948  0.72203268
   0.90677326  0.08608566  0.56191469
   0.75352105  0.87115354  0.82421630
   0.55456799  0.82713326  0.88884839
   0.29949911  0.60208889  0.85363053
   0.73396563  0.12664049  0.93190930
   0.90634456  0.62662279  0.08334274
   0.37035815  0.04832273  0.27288606
   0.22731756  0.04249385  0.33548454
   0.62305160  0.21101884  0.02722302
   0.28380337  0.41948097  0.16980469
   0.61648808  0.86410638  0.25541809
   0.26509883  0.57342779  0.06763997
   0.78065273  0.32322593  0.24023126
   0.61774550  0.02550222  0.53851104
   0.94830439  0.34338728  0.34543055
   0.98646148  0.39074925  0.55642187
   0.07570826  0.65257301  0.37930214
   0.97765565  0.04718864  0.69869264
   0.38177525  0.44667096  0.52399790
   0.06081098  0.99273978  0.86884989
   0.10222359  0.35734286  0.64676074
   0.05074331  0.81178860  0.80824553
   0.06847846  0.43748891  0.82532853
   0.86134173  0.71447331  0.83795070
   0.62827898  0.39038783  0.58214540
   0.23174709  0.25600842  0.47156972
   0.13352743  0.53011014  0.41518478
   0.68206836  0.40258034  0.75744075
   0.53688442  0.43000124  0.98981097
   0.18917751  0.37156681  0.35225504
   0.52213594  0.84704069  0.57647667
   0.78846015  0.41158345  0.40747824
   0.93343244  0.65121514  0.75451468
   0.61374056  0.75476576  0.68483807
   0.89934163  0.74273008  0.14870537
   0.61250809  0.68505773  0.40931895
   0.75861616  0.72099461  0.45234195
   0.25490356  0.84662495  0.78297788
   0.72297461  0.91998903  0.02886461
   0.22533552  0.21597850  0.57656672
   0.66458451  0.47543807  0.71660342
   0.82917034  0.75014429  0.90395890
   0.04014720  0.68667845  0.03487721
   0.56800191  0.99951054  0.81214144
   0.90927702  0.46698484  0.05742429
   0.94101366  0.36997488  0.15689884
   0.99689800  0.98150241  0.89013870
   0.23489295  0.53696016  0.32259736
   0.29663379  0.08721622  0.53332567
   0.62041038  0.69697912  0.70205811
   0.03236701  0.63835755  0.41188764
   0.09980339  0.31953780  0.60954367
   0.32018323  0.12397760  0.65030941
   0.36657539  0.53979719  0.60079336
   0.12503386  0.32928232  0.73990932
   0.32892319  0.34737850  0.61447331
   0.87456858  0.15604378  0.65622596
   0.09637268  0.31141142  0.04430165
   0.26236026  0.14421898  0.05702184
   0.03364396  0.02898101  0.99574159
   0.71347639  0.03570739  0.83606354
   0.60625565  0.82582163  0.49038060
   0.78082626  0.55188273  0.78206072
   0.30231182  0.72296571  0.53576322
   0.17223665  0.14541345  0.87386995
   0.44742945  0.43109699  0.16781820
   0.38439660  0.64557845  0.12790214
   0.05870169  0.55168876  0.97696216
   0.52418856  0.13766023  0.59633620
   0.80034602  0.45904924  0.93605051
   0.37479150  0.42682576  0.02884029
   0.07197946  0.98858976  0.16586343
   0.47123360  0.33905619  0.34907034
   0.09780132  0.11684126  0.34084483
   0.90444171  0.21210119  0.37768558
   0.01562637  0.82941313  0.04039730
   0.46736071  0.61441567  0.44936490
   0.38634756  0.18282388  0.46446729
   0.07216276  0.37195505  0.45773047
   0.62659608  0.91768051  0.62992728
   0.11260393  0.94344881  0.77857967
   0.26306011  0.96239309  0.94296973
   0.46351861  0.01771885  0.93812221
   0.49400171  0.72689284  0.62463856
   0.14003001  0.73589681  0.87829454
   0.86390548  0.18699270  0.96937302
   0.48730187  0.81422643  0.99399007
   0.33099141  0.95543056  0.11242862
   0.97078943  0.10980001  0.80612394
   0.70202819  0.99362995  0.19164911
   0.41974618  0.91964976  0.52675793
   0.76377021  0.09647784  0.53848141
   0.35306003  0.30834671  0.77835915
   0.67565583  0.20951393  0.25101685
   0.20434137  0.36873673  0.90804455
   0.67314623  0.06021191  0.01716177
   0.66061458  0.52909242  0.61371424
   0.27878159  0.43570391  0.44608122
   0.82399627  0.78332574  0.75107968
   0.65747896  0.20399089  0.40302053
   0.16786200  0.54648995  0.79739148
   0.51040797  0.22405341  0.08924793
   0.53435372  0.54766885  0.75408041
   0.35688371  0.22734015  0.93631072
   0.60140190  0.87671523  0.77603096
   0.77896536  0.72933278  0.60325139
   0.37397222  0.97365229  0.80776850
   0.91975610  0.96438628  0.62243859
   0.28584817  0.72246496  0.72580290
   0.51192384  0.06932217  0.23031012
   0.74638778  0.87675097  0.93914221
   0.59198207  0.65371789  0.91610042
   0.66717759  0.79173954  0.06561590
   0.23839023  0.05845852  0.22914614
   0.70607352  0.32575477  0.08087726
   0.29803585  0.34314817  0.28172023
   0.09209448  0.23321734  0.17842359
   0.91973625  0.02581335  0.26012628
   0.66214971  0.99752236  0.36154782
   0.87013824  0.18110108  0.12372851
   0.82678077  0.82990668  0.22601006
   0.67227118  0.31459010  0.66975966
   0.85504275  0.94016952  0.06822477
   0.02446878  0.82131370  0.32172706
   0.94318757  0.24063538  0.53387780
   0.10349462  0.15168202  0.64735257
   0.13218032  0.49549883  0.59372287
   0.02007739  0.01028445  0.49299759
   0.77823280  0.33205373  0.81559321
   0.97677709  0.33334891  0.87286302
   0.96553044  0.54489752  0.81789457
   0.59244346  0.26192241  0.94206673
   0.04258330  0.73528036  0.71075913
   0.85035739  0.82482989  0.42838891
   0.92590150  0.58753318  0.66542090
   0.90337351  0.38712450  0.65409409
   0.54219999  0.14369956  0.79252155
   0.54355209  0.42363785  0.89155690
   0.39404727  0.74969973  0.87151520
   0.22537591  0.75273910  0.04725913
   0.00192537  0.72530682  0.53446396
   0.74074748  0.36143250  0.52082801
   0.18792371  0.90508050  0.60714094
   0.87710735  0.52831326  0.49218696
   0.51448150  0.38220436  0.52619757
   0.82940395  0.65515470  0.99653549
   0.92765476  0.84252431  0.87421725
   0.56752219  0.55112603  0.04650845
Direct configuration=   100
   0.20826013  0.51090887  0.08316630
   0.22159410  0.45482658  0.14904106
   0.93565598  0.43021987  0.18643175
   0.12633197  0.46230909  0.17610741
   0.10023939  0.51916903  0.22739015
   0.16374666  0.59171124  0.24326518
   0.19425346  0.58098444  0.31509429
   0.26261975  0.66625708  0.41231103
   0.11669508  0.67856560  0.22068005
   0.19442396  0.75053040  0.19266704
   0.21155784  0.83772732  0.23068093
   0.21138588  0.81363371  0.29206146
   0.23051663  0.98395596  0.45342505
   0.20805118  0.74794323  0.32510926
   0.23648591  0.66914724  0.34390702
   0.19102636  0.21882414  0.52056376
   0.30872133  0.97824761  0.41144079
   0.31031233  0.02320120  0.35567111
   0.39530927  0.04071167  0.32059077
   0.48037614  0.06898920  0.34878126
   0.53325581  0.97640060  0.09907954
   0.54991506  0.11850141  0.35724909
   0.57183415  0.03605517  0.48663634
   0.45181408  0.97945972  0.68414879
   0.44667639  0.53709102  0.30275278
   0.50709318  0.52006378  0.34559345
   0.61133401  0.50844624  0.33495298
   0.65908719  0.49107128  0.28380769
   0.74483849  0.44808128  0.30750027
   0.74830622  0.45097138  0.37162998
   0.66816492  0.50887996  0.38729383
   0.63940248  0.50086097  0.44671100
   0.68078267  0.52752145  0.17876402
   0.63735454  0.53418466  0.22860255
   0.58392228  0.62092704  0.22020569
   0.61963235  0.70432202  0.24018947
   0.57826255  0.78964784  0.24967499
   0.47988669  0.80275224  0.26320499
   0.45544592  0.79431959  0.32908263
   0.76955352  0.02237606  0.70015050
   0.89394611  0.61432716  0.24550580
   0.80228612  0.37688975  0.27847833
   0.90161486  0.38406716  0.29312989
   0.95722121  0.43510731  0.25170780
   0.03281661  0.48824383  0.27104707
   0.04292525  0.52383458  0.33346278
   0.12085371  0.56965409  0.36846532
   0.14588044  0.29764932  0.33943439
   0.91489391  0.51936216  0.09252576
   0.92162692  0.51369559  0.15923197
   0.90833778  0.60162435  0.18886854
   0.89269005  0.66712721  0.14281402
   0.85430761  0.62722797  0.29524037
   0.79448625  0.60497967  0.33858104
   0.72321991  0.59231059  0.37795342
   0.69903089  0.66643411  0.41509846
   0.13128615  0.18200034  0.10202007
   0.99587797  0.25494778  0.97222054
   0.52308587  0.19507227  0.20728406
   0.96346912  0.10215133  0.17939574
   0.82865417  0.32034240  0.91598139
   0.78960801  0.12206409  0.23634090
   0.81254312  0.22533588  0.46897302
   0.94540622  0.91418135  0.96926615
   0.42954233  0.24708493  0.54600862
   0.39483827  0.30773460  0.10969023
   0.00406635  0.11995328  0.44455014
   0.24787584  0.57507871  0.21331757
   0.46081590  0.77064804  0.47156570
   0.26092552  0.43853342  0.78784951
   0.63602710  0.66076185  0.54843180
   0.05737686  0.69947375  0.26614653
   0.34476523  0.39892180  0.93850585
   0.06244497  0.66738230  0.16688700
   0.90483389  0.54383842  0.93424123
   0.87620705  0.78065608  0.31317504
   0.90681079  0.95725272  0.37312588
   0.76509379  0.94067790  0.28797840
   0.08116361  0.61655196  0.87086755
   0.26114650  0.74890491  0.94815043
   0.21226776  0.62293920  0.57842076
   0.07159827  0.00442720  0.59032185
   0.13036287  0.79649931  0.55758128
   0.43845666  0.41797597  0.66356623
   0.05416135  0.97987389  0.32600471
   0.33780430  0.68451424  0.63318337
   0.39904911  0.94870096  0.42746178
   0.10603258  0.11741014  0.23584644
   0.38762138  0.22418467  0.33223211
   0.86415785  0.80931333  0.05846983
   0.88689797  0.48160310  0.71862372
   0.68474392  0.39368294  0.90929178
   0.11682728  0.82154139  0.13740366
   0.34875035  0.42775516  0.35542311
   0.63504901  0.30112706  0.47285603
   0.97610873  0.16145021  0.29564669
   0.45523270  0.67737851  0.94317053
   0.71212557  0.08179178  0.42655642
   0.25716244  0.45742916  0.65299969
   0.77572406  0.83593833  0.65554021
   0.37284746  0.77631856  0.06803159
   0.60477995  0.29435847  0.32255592
   0.58055696  0.35861185  0.13161116
   0.63711922  0.98158405  0.91537668
   0.98585450  0.23123488  0.62849086
   0.00967716  0.56664535  0.55416089
   0.68814055  0.44796972  0.03048471
   0.85407769  0.27782710  0.06121509
   0.69404219  0.22461215  0.15270272
   0.86709542  0.96440421  0.16101488
   0.63020157  0.05286911  0.27468373
   0.97001222  0.50259100  0.37216075
   0.47325352  0.70045351  0.33789683
   0.68540303  0.16311703  0.60272212
   0.52726053  0.58016975  0.64521042
   0.21182886  0.00670427  0.65881262
   0.72212990  0.45917006  0.15401394
   0.67640245  0.58231416  0.12269688
   0.72305077  0.68340242  0.04719621
   0.51424732  0.71022683  0.08626408
   0.49461860  0.42822200  0.80391521
   0.99821925  0.25338840  0.12140800
   0.24425650  0.90377968  0.03529631
   0.72212977  0.70256760  0.24970124
   0.06742623  0.57592162  0.69164572
   0.73267525  0.07623868  0.11712564
   0.32918126  0.86504000  0.58990041
   0.37261432  0.80798366  0.34683448
   0.42061660  0.74199126  0.23838137
   0.51815068  0.84606953  0.36424257
   0.21640943  0.00465201  0.85210365
   0.27416392  0.23034739  0.19919547
   0.19041342  0.77673424  0.66585266
   0.76767733  0.24091664  0.34684918
   0.82897714  0.29193398  0.59296368
   0.18587844  0.01735892  0.12243690
   0.98642191  0.88565509  0.55025587
   0.44481299  0.34943485  0.25407699
   0.96132186  0.13330004  0.90223210
   0.46188105  0.29366602  0.00346428
   0.34644606  0.07597672  0.88965741
   0.55531595  0.22854805  0.68602888
   0.44816580  0.31219285  0.44478677
   0.92590041  0.66561348  0.45797760
   0.18792868  0.67471264  0.78788642
   0.71909013  0.84862785  0.54915185
   0.62295445  0.59969220  0.83863599
   0.73178384  0.58914763  0.92608909
   0.17662601  0.43041856  0.51782612
   0.39467917  0.07909975  0.15520620
   0.12612896  0.84522689  0.97122672
   0.71388349  0.84500088  0.16028827
   0.05774353  0.41464159  0.96163746
   0.17045397  0.08402558  0.95812719
   0.91610321  0.11184329  0.05333809
   0.97254571  0.88711114  0.24748076
   0.44873810  0.88434817  0.23726868
   0.71294282  0.89190403  0.42146346
   0.42542620  0.64485591  0.54556642
   0.36655870  0.27121490  0.68007381
   0.99671016  0.84254072  0.42792320
   0.23383768  0.74317613  0.43681622
   0.30324816  0.59737871  0.43609584
   0.89675188  0.23889891  0.74916041
   0.72300827  0.68127500  0.75288190
   0.81895646  0.26787587  0.71000737
   0.37808791  0.01392027  0.70894408
   0.39536273  0.11923084  0.01566742
   0.66523909  0.24035343  0.82227541
   0.73413382  0.18490018  0.81447716
   0.25590248  0.12703295  0.75388441
   0.09723654  0.21998386  0.52181656
   0.24200555  0.94473155  0.50347133
   0.27811120  0.28169355  0.85169005
   0.35150121  0.82931332  0.79674838
   0.08678555  0.25070703  0.82579927
   0.36335820  0.08397072  0.54971844
   0.75253080  0.63023927  0.69755396
   0.53866963  0.52408917  0.95701026
   0.21609171  0.25428076  0.98397710
   0.44351663  0.53239308  0.09546429
   0.42287999  0.68575502  0.76950173
   0.61579198  0.76622988  0.98181381
   0.25149673  0.73469939  0.15318407
   0.12395940  0.50746278  0.06755623
   0.16700906  0.26456642  0.28138397
   0.16492949  0.03676360  0.44909019
   0.23025731  0.90539909  0.19703970
   0.53129339  0.11775197  0.48163385
   0.92464283  0.37601114  0.49289294
   0.09187711  0.27175792  0.37953494
   0.08527989  0.39007994  0.16119890
   0.98648919  0.86034311  0.77652624
   0.21434659  0.53491033  0.92951537
   0.40062003  0.89415987  0.91169911
   0.29973761  0.57977948  0.90951678
   0.21560286  0.19317960  0.72092080
   0.01333381  0.96160453  0.07145133
   0.54478177  0.76164405  0.84187907
   0.36604461  0.03426951  0.02266114
   0.49900515  0.61157916  0.20588261
   0.49809381  0.02509298  0.64556245
   0.48936375  0.91369895  0.70013731
   0.51215275  0.91091117  0.13549696
   0.38223786  0.60007631  0.75977283
   0.49468882  0.17639053  0.88850900
   0.92794034  0.74111148  0.62588934
   0.78939036  0.04715687  0.94737195
   0.85446945  0.45073918  0.83841059
   0.38509253  0.53222610  0.26736402
   0.34842178  0.16556546  0.77427958
   0.55746947  0.97657751  0.44834135
   0.55678817  0.50315781  0.46100357
   0.07054893  0.05174157  0.72221186
   0.82878861  0.46655988  0.58512354
   0.70425530  0.50925386  0.48713093
   0.51822327  0.97303389  0.03335477
   0.82648840  0.57647149  0.57790994
   0.83291751  0.93901575  0.83676242
   0.00814434  0.70514136  0.96831924
   0.47842906  0.26498997  0.85256301
   0.79027466  0.01538951  0.64535403
   0.81933071  0.06645057  0.73530838
   0.05201593  0.45692959  0.75872569
   0.57237049  0.05158050  0.12709638
   0.69810181  0.98852897  0.71906263
   0.91949192  0.08582189  0.55672097
   0.75636433  0.88247639  0.82049861
   0.56429992  0.83438656  0.88355179
   0.30115379  0.62307893  0.85309040
   0.73890487  0.12809414  0.93257710
   0.90355366  0.62786460  0.08499657
   0.37968430  0.05623898  0.26488669
   0.23031371  0.04447400  0.33341754
   0.64165599  0.22152700  0.02251417
   0.28741133  0.42314543  0.17323682
   0.62553031  0.86010712  0.25717364
   0.26564809  0.56978305  0.06549653
   0.78095221  0.33210901  0.23011178
   0.62263148  0.02790164  0.53482422
   0.93916883  0.34953543  0.33866343
   0.97539006  0.37756664  0.54941479
   0.06981767  0.66241873  0.37481080
   0.97966827  0.04946460  0.69507801
   0.36960671  0.45228718  0.53138608
   0.03628358  0.99984321  0.86687666
   0.10317909  0.35207302  0.63206749
   0.05825464  0.80318595  0.81822038
   0.08375433  0.44159367  0.82678947
   0.87541336  0.71367315  0.84050474
   0.62380568  0.39254721  0.58371519
   0.24086700  0.24983792  0.47719951
   0.14197114  0.51687065  0.42428724
   0.68219856  0.41056008  0.75651838
   0.51051048  0.43785160  0.97745411
   0.19469706  0.36885498  0.34685855
   0.52420284  0.85658660  0.57966470
   0.78797882  0.40120147  0.40584283
   0.93521783  0.64885318  0.75217089
   0.59613290  0.75930794  0.69009737
   0.90290739  0.74832460  0.15958472
   0.61941341  0.68836779  0.42131441
   0.75528541  0.71812965  0.44244372
   0.26023786  0.86131731  0.77959283
   0.71747446  0.91900575  0.02697108
   0.22475305  0.19413426  0.57488132
   0.66952864  0.47745981  0.70766128
   0.82702869  0.74486171  0.89644541
   0.04479372  0.68605547  0.03630176
   0.55103658  0.00170084  0.81763440
   0.90811722  0.46718360  0.04979538
   0.90456285  0.37320912  0.16387019
   0.97860027  0.02374698  0.88109649
   0.25259536  0.53914129  0.31810676
   0.29594698  0.07017591  0.55012164
   0.66003073  0.74647804  0.68433476
   0.02150799  0.66216434  0.40570472
   0.07744182  0.32213468  0.60079871
   0.31695641  0.11997160  0.65752605
   0.36564483  0.53716985  0.60573936
   0.13091930  0.32636703  0.74790735
   0.32701096  0.34910893  0.61237743
   0.86379864  0.16080570  0.65728030
   0.09883903  0.30876322  0.03798747
   0.25873076  0.14298301  0.06049481
   0.03627694  0.02251580  0.99056428
   0.70945844  0.02977659  0.83505239
   0.61426472  0.83488560  0.48644179
   0.76686774  0.55861712  0.78214970
   0.30436675  0.72030085  0.53650872
   0.16288937  0.14141447  0.86668036
   0.45800730  0.42243853  0.16271162
   0.38458156  0.65227996  0.12749260
   0.05792120  0.55769741  0.97599869
   0.51671346  0.14983615  0.59935765
   0.79733929  0.45964343  0.93472154
   0.37510781  0.42781126  0.02807239
   0.05833622  0.97852194  0.16031454
   0.48084965  0.34714962  0.35446822
   0.09998857  0.11694312  0.34297850
   0.91074026  0.21770433  0.37825793
   0.01424753  0.83289830  0.03751550
   0.45754968  0.61115450  0.45035166
   0.38873884  0.18152562  0.45386760
   0.07036747  0.36650695  0.45884328
   0.62491439  0.91084981  0.62677613
   0.12317608  0.93674954  0.77819429
   0.26237874  0.96716067  0.94406506
   0.47418105  0.00918838  0.93779656
   0.48941326  0.73825522  0.62545259
   0.14612220  0.74404490  0.88579385
   0.87812964  0.17874971  0.96507273
   0.47677577  0.81416099  0.99050673
   0.32479798  0.95068852  0.10319026
   0.97953730  0.10656726  0.80259741
   0.70522922  0.98715818  0.19038572
   0.40915896  0.92516699  0.53432000
   0.75962143  0.09207854  0.53992530
   0.34291387  0.32047678  0.78102094
   0.67761620  0.21644615  0.24623815
   0.21037815  0.35658360  0.90839588
   0.66466231  0.06699665  0.02585381
   0.65408395  0.52462170  0.61512946
   0.27790927  0.44450563  0.43973170
   0.83155917  0.78236312  0.75682662
   0.65315663  0.20800034  0.40344399
   0.17409936  0.54104052  0.80233452
   0.51602544  0.21357081  0.09530797
   0.54282072  0.53853837  0.75585805
   0.35540858  0.21254224  0.93887617
   0.60729316  0.86778689  0.77108333
   0.79051424  0.72536774  0.60073537
   0.37772001  0.96685275  0.81579063
   0.93072637  0.95865592  0.62465886
   0.28534527  0.72439289  0.73138901
   0.50304700  0.07441846  0.22485870
   0.74332805  0.87901906  0.93812214
   0.58929177  0.65365117  0.91989024
   0.66614871  0.79860306  0.07817973
   0.23429328  0.06766427  0.22749523
   0.70717845  0.32915374  0.07422242
   0.29685732  0.33422833  0.27551158
   0.09627352  0.23750774  0.18891212
   0.92657563  0.03352746  0.26692173
   0.67161714  0.97794511  0.35743726
   0.86172647  0.18025183  0.12811095
   0.82459549  0.82858629  0.22194193
   0.66651169  0.32351341  0.67711148
   0.85688310  0.95159257  0.06325570
   0.02244662  0.83785344  0.33390750
   0.94865971  0.23899416  0.53529439
   0.10689625  0.14701450  0.63939503
   0.13507045  0.49179539  0.59426815
   0.02857537  0.00291289  0.48978750
   0.77992863  0.33004594  0.81791675
   0.97957040  0.33081331  0.87197717
   0.96191909  0.53994991  0.81675773
   0.59538513  0.25993385  0.93862890
   0.03137685  0.72476336  0.72023531
   0.85285232  0.83208737  0.42597241
   0.92672952  0.58707579  0.65820951
   0.90266846  0.37531217  0.65132214
   0.54041445  0.14755147  0.79263335
   0.54719137  0.42724001  0.88612613
   0.38759557  0.75466317  0.87238951
   0.22143302  0.76692431  0.04412673
   0.00687579  0.73019308  0.53444597
   0.73897675  0.35971947  0.51811841
   0.18551910  0.89926218  0.60075932
   0.87791691  0.52291697  0.49510875
   0.50270624  0.38906353  0.52727477
   0.83271709  0.63698983  0.99073278
   0.93418477  0.83800023  0.87129961
   0.57032191  0.54983951  0.05525587
Direct configuration=   120
   0.19762134  0.51276583  0.08775435
   0.21318586  0.47023021  0.14959510
   0.92565782  0.43891160  0.19381266
   0.13351481  0.45362479  0.18120233
   0.10614866  0.50631395  0.23571591
   0.16292531  0.58536152  0.24994480
   0.18327936  0.58325042  0.31695953
   0.25684941  0.66511647  0.40873845
   0.11834663  0.67937509  0.21811291
   0.19065060  0.73935141  0.19722927
   0.21876369  0.83134713  0.22585563
   0.21397800  0.81499056  0.28941418
   0.23087979  0.99507731  0.45871468
   0.22943692  0.74272985  0.31375911
   0.23406465  0.66791930  0.34719274
   0.18707041  0.21906566  0.52561063
   0.31041357  0.99329025  0.41797153
   0.31439275  0.02795274  0.35526136
   0.39402306  0.04321147  0.32211413
   0.47826581  0.05126714  0.34543790
   0.52383932  0.98395509  0.09398469
   0.53357233  0.11544677  0.34754680
   0.57199729  0.04791868  0.48675587
   0.45780770  0.98703674  0.68585317
   0.43934078  0.52832020  0.30559168
   0.50474901  0.51235518  0.34283590
   0.59883087  0.49209195  0.33588201
   0.65248965  0.48728663  0.28372681
   0.73838919  0.44100033  0.30184707
   0.74550692  0.43599969  0.36884210
   0.67462812  0.51559306  0.38403517
   0.64552707  0.51693113  0.45021981
   0.69192954  0.52823550  0.17003348
   0.64241054  0.54122319  0.22047797
   0.58496657  0.62467006  0.22281826
   0.61800558  0.70572978  0.23578537
   0.58902167  0.79208351  0.24517081
   0.46923663  0.80131522  0.25844773
   0.45900913  0.78662138  0.32617464
   0.75918288  0.00930548  0.70060033
   0.90249112  0.58763716  0.25127624
   0.79543268  0.38617877  0.26950378
   0.89705991  0.38849331  0.29389414
   0.94492002  0.45039390  0.25442231
   0.02724818  0.49015171  0.27379355
   0.03176967  0.51333576  0.33523057
   0.10678399  0.56327022  0.36128261
   0.14416590  0.31164019  0.34411970
   0.91289556  0.53498826  0.09283458
   0.93744557  0.51102953  0.15395252
   0.90419423  0.58711335  0.19236040
   0.89717914  0.66221989  0.14884952
   0.87604594  0.62141093  0.30249943
   0.80028158  0.61616233  0.33501528
   0.72561403  0.60839321  0.37098504
   0.69422781  0.68159605  0.41555433
   0.13708034  0.17812233  0.11161420
   0.00185494  0.25380231  0.97815038
   0.54103482  0.21843406  0.20846597
   0.95992526  0.09987212  0.18814534
   0.84584452  0.30095915  0.90614089
   0.79034637  0.12466952  0.23674582
   0.81177444  0.23821882  0.46831302
   0.93361417  0.90914477  0.96546082
   0.42931376  0.26283001  0.55571032
   0.40447672  0.30741190  0.10738389
   0.00610943  0.13822147  0.43486902
   0.25096767  0.58948130  0.21806006
   0.45726482  0.78539206  0.46095765
   0.25806311  0.43509192  0.78375484
   0.62993694  0.66757136  0.55493909
   0.04614157  0.71016644  0.26457749
   0.33996521  0.40089850  0.93002718
   0.07076665  0.66620121  0.16752631
   0.91273451  0.54205527  0.93616677
   0.87538832  0.80558411  0.31433789
   0.90570582  0.95362038  0.36886723
   0.79079062  0.95829084  0.28829471
   0.07894404  0.61129024  0.86957943
   0.26902442  0.75632941  0.95010237
   0.22660090  0.61741673  0.58299471
   0.07594013  0.00047787  0.58517711
   0.11852296  0.79750783  0.54912911
   0.43191697  0.42378041  0.66319359
   0.06308775  0.98930987  0.32822872
   0.35622945  0.68494252  0.63821397
   0.38392187  0.95126035  0.42773555
   0.10485146  0.10131425  0.24270750
   0.38390950  0.21675603  0.34256786
   0.88224246  0.81009887  0.05692564
   0.88958057  0.46694034  0.71537593
   0.67458427  0.37316451  0.91219084
   0.11035381  0.83250000  0.13432793
   0.35429582  0.42373892  0.35122414
   0.62378567  0.32498832  0.47048280
   0.96551878  0.17330972  0.29462191
   0.44759806  0.67870627  0.94705099
   0.70072070  0.07502862  0.42420274
   0.24699770  0.44704497  0.65411843
   0.75925426  0.82708581  0.66669688
   0.37469861  0.78163464  0.06089452
   0.60708673  0.29153171  0.32930400
   0.58647322  0.34611344  0.13199239
   0.63688865  0.99803198  0.92285185
   0.98641228  0.22931494  0.63495054
   0.01149488  0.56464629  0.56175826
   0.68137426  0.45254405  0.02765723
   0.84206583  0.26941434  0.05308607
   0.69656127  0.23437373  0.14902877
   0.86949716  0.97030947  0.15006544
   0.63856836  0.05660747  0.26603724
   0.96377788  0.51200295  0.37719467
   0.48473396  0.70209316  0.34159771
   0.67952587  0.16437713  0.59545999
   0.53077886  0.57219768  0.65169385
   0.22407788  0.00973807  0.65085587
   0.73380634  0.44477090  0.15974968
   0.68243254  0.58511077  0.12347056
   0.73030112  0.68357608  0.05758655
   0.50682463  0.70703633  0.08031015
   0.45862568  0.42284868  0.80115512
   0.00142887  0.26258575  0.12279525
   0.22373387  0.91146567  0.02904468
   0.70778590  0.69788267  0.24477753
   0.07183920  0.57801630  0.68806519
   0.73115519  0.08922343  0.10865986
   0.32634063  0.83989541  0.59259846
   0.37339609  0.81960621  0.34289079
   0.40903280  0.74161465  0.23376065
   0.51119298  0.82803342  0.36656847
   0.21312441  0.99307130  0.85657199
   0.25580625  0.20885127  0.19916673
   0.17457859  0.78795081  0.67678901
   0.78988848  0.21764104  0.34894369
   0.82333674  0.27428965  0.60187426
   0.19738771  0.03213046  0.11818712
   0.98141529  0.87422188  0.54549450
   0.44197089  0.34067555  0.25723569
   0.97403176  0.11870780  0.89514300
   0.44609192  0.27720725  0.00926831
   0.36102355  0.06295979  0.89408864
   0.53611677  0.22160919  0.69258144
   0.45801329  0.30601153  0.44643641
   0.93069721  0.67676151  0.46897171
   0.15948908  0.68760516  0.78553580
   0.73075976  0.83245622  0.54289987
   0.61518321  0.59604387  0.83044123
   0.72325940  0.58711808  0.92848262
   0.19339979  0.42636367  0.51440863
   0.39706810  0.08883183  0.14985336
   0.11907210  0.84266499  0.96048030
   0.71757791  0.84653848  0.17041302
   0.07141081  0.41689313  0.95524641
   0.18873509  0.09918327  0.95777530
   0.92742634  0.10159629  0.05276832
   0.97814229  0.90420421  0.24355724
   0.44060028  0.88960424  0.24653315
   0.72645928  0.88499733  0.41982166
   0.42828503  0.65810014  0.54221247
   0.35896018  0.27088182  0.68628559
   0.00638975  0.86404665  0.44006362
   0.26462278  0.73707341  0.44257614
   0.29006067  0.59954059  0.43818393
   0.88557407  0.23738246  0.74173042
   0.72264334  0.69253416  0.74535330
   0.80110147  0.28082408  0.71802690
   0.38287803  0.00449791  0.70667420
   0.40689941  0.11938916  0.02089596
   0.64752367  0.24895291  0.83261737
   0.72770383  0.18313635  0.81146702
   0.26591842  0.11466925  0.75304305
   0.10204217  0.23234117  0.52510077
   0.22407798  0.93529099  0.50377266
   0.26876553  0.25008796  0.85674354
   0.33773987  0.82965931  0.79210323
   0.07710314  0.25926326  0.82542388
   0.37233629  0.07780990  0.54997770
   0.75816411  0.63684944  0.69386368
   0.55336012  0.52884001  0.96292792
   0.22080216  0.25253529  0.97949181
   0.45104164  0.52726006  0.09914808
   0.42592936  0.66961032  0.77951351
   0.61805087  0.77715594  0.98681105
   0.23411807  0.70592747  0.15772081
   0.12181976  0.49520864  0.06292101
   0.14546370  0.25298904  0.29623884
   0.16229048  0.04797408  0.44539252
   0.23853629  0.90146992  0.19502071
   0.54263705  0.12969919  0.48358062
   0.93405826  0.38053664  0.47487188
   0.09238776  0.27553467  0.37951784
   0.09616956  0.38306692  0.16194117
   0.98734178  0.84028300  0.77832967
   0.21956597  0.54222006  0.93388961
   0.39017754  0.89552732  0.92356178
   0.29918271  0.56632393  0.91073521
   0.20716553  0.19251690  0.71829120
   0.00249504  0.95262041  0.06770163
   0.55070122  0.75992007  0.84375184
   0.35547745  0.02006050  0.01918566
   0.49919931  0.62090176  0.20558185
   0.48427182  0.04498701  0.63752294
   0.49359902  0.90536966  0.70308146
   0.49951791  0.92182967  0.12950367
   0.38637046  0.59491757  0.75651350
   0.50319329  0.18255718  0.88203850
   0.93902006  0.73430526  0.63013215
   0.78794779  0.04506685  0.95211545
   0.83212824  0.45920847  0.84296706
   0.38732229  0.54961273  0.27318836
   0.34249040  0.14807459  0.77132206
   0.55801846  0.97590979  0.45236036
   0.56130081  0.51415565  0.46040049
   0.07368031  0.05205832  0.72303118
   0.82817799  0.46850879  0.58223724
   0.70546861  0.49880164  0.49704071
   0.52491107  0.97583328  0.03722525
   0.81193971  0.57016829  0.58368736
   0.83633770  0.92908261  0.84874573
   0.00813340  0.70058101  0.96924103
   0.47806090  0.26795259  0.85485558
   0.78648128  0.00093435  0.63624714
   0.81352643  0.05409617  0.73576160
   0.05824769  0.46362038  0.77141344
   0.56043930  0.05430673  0.11351606
   0.68159332  0.97858504  0.72024674
   0.91445248  0.08361698  0.55274390
   0.75279193  0.88945662  0.81846085
   0.57746535  0.83322385  0.87850848
   0.29503810  0.63249736  0.86116715
   0.74649092  0.12501904  0.93040620
   0.89302077  0.62154651  0.08768290
   0.37463037  0.05823641  0.26448387
   0.24889020  0.05392727  0.31841713
   0.65227485  0.21881895  0.02841262
   0.27940465  0.43141945  0.16779766
   0.62971999  0.85905197  0.26293295
   0.26418511  0.55817414  0.06717045
   0.78142548  0.34218636  0.22375597
   0.62462137  0.02635804  0.53305467
   0.92543972  0.35336702  0.33850216
   0.97860496  0.37311195  0.54129155
   0.07297128  0.64970077  0.38002434
   0.98125414  0.05576186  0.69973744
   0.35722612  0.45167041  0.53225444
   0.02248770  0.99582395  0.85985177
   0.11052315  0.35022356  0.62970301
   0.06156302  0.80759391  0.81372533
   0.07844396  0.42394027  0.83159869
   0.88370871  0.69753790  0.85500602
   0.62943261  0.38518549  0.59163025
   0.24181637  0.23797017  0.48582237
   0.13565747  0.52630801  0.40826004
   0.67772976  0.42402645  0.76479166
   0.48817200  0.45332749  0.97588824
   0.19794666  0.37831105  0.35437988
   0.52046085  0.86524781  0.56349425
   0.79200154  0.39778343  0.40920624
   0.91353803  0.64906031  0.75152265
   0.58733926  0.77923409  0.69389632
   0.89993318  0.74470230  0.15525111
   0.61168402  0.68545170  0.43166348
   0.76670582  0.72186077  0.43544674
   0.25964977  0.87862312  0.78138508
   0.71741070  0.92944643  0.03981709
   0.22430077  0.17064268  0.57476534
   0.67546625  0.47737851  0.70489857
   0.82050116  0.74038908  0.90022329
   0.06595507  0.68517610  0.02753651
   0.52328299  0.01274624  0.81842263
   0.90764483  0.49104571  0.04644521
   0.90238937  0.38131263  0.16905719
   0.96924957  0.98908707  0.87925222
   0.21112933  0.51088755  0.32314759
   0.30546910  0.07717524  0.54873930
   0.62191328  0.72089915  0.70227082
   0.01446412  0.65122809  0.39858445
   0.07982250  0.32680805  0.59598558
   0.31333531  0.11903193  0.66347035
   0.36815787  0.54033240  0.61763035
   0.13753816  0.32558630  0.75545291
   0.32300259  0.34856548  0.60296621
   0.85532957  0.15745099  0.65930250
   0.09518417  0.30447111  0.03206156
   0.25428904  0.14719553  0.06319950
   0.03976185  0.02401670  0.98266779
   0.70621127  0.02733940  0.83437993
   0.61453490  0.83524333  0.48349327
   0.75464984  0.55564380  0.78490929
   0.29586464  0.72083741  0.53824221
   0.16068633  0.14535819  0.85793880
   0.46743856  0.41099243  0.16147949
   0.39035052  0.65935045  0.12697094
   0.05805126  0.56761693  0.97322801
   0.51747700  0.16797224  0.59775451
   0.79395997  0.45621981  0.93473636
   0.37983797  0.42805829  0.02862760
   0.04159784  0.96361066  0.15396732
   0.48785421  0.35602443  0.35402832
   0.10658794  0.11652566  0.35093276
   0.91038448  0.22389745  0.38240893
   0.01092445  0.82073128  0.03646972
   0.45339748  0.61430743  0.45032852
   0.39055686  0.17846470  0.44609865
   0.07191234  0.36690082  0.46033947
   0.62981437  0.90732881  0.62590903
   0.13788286  0.92996155  0.77912029
   0.26577165  0.96780744  0.94466925
   0.49161203  0.00753929  0.93494410
   0.48639886  0.74533018  0.62643157
   0.15133052  0.74960708  0.89346598
   0.87685184  0.17883946  0.96761871
   0.46903804  0.81075947  0.99069371
   0.32706707  0.94333313  0.10183801
   0.98123579  0.10830988  0.79039864
   0.70790555  0.98505123  0.19095621
   0.41002552  0.93747353  0.53883914
   0.76113323  0.08470774  0.53666881
   0.35000493  0.33423034  0.77887840
   0.67886240  0.22640898  0.24405958
   0.21062471  0.35564603  0.91096847
   0.65774602  0.06978865  0.03211338
   0.65249331  0.52795136  0.61067977
   0.27651053  0.45376023  0.43745040
   0.83983228  0.78073135  0.75705700
   0.65531369  0.21372086  0.40477639
   0.18061460  0.53817704  0.80763270
   0.52022193  0.20540480  0.10090584
   0.54727477  0.53714155  0.75165852
   0.35734205  0.20767241  0.93565741
   0.60870665  0.85891168  0.76853239
   0.79368346  0.71993877  0.59571684
   0.38314316  0.96516092  0.82048610
   0.94125283  0.95222555  0.62457314
   0.29207454  0.73121861  0.73070836
   0.49517979  0.06525320  0.21597549
   0.73315497  0.87769351  0.93430907
   0.59332504  0.65791546  0.92471814
   0.65821491  0.80764093  0.08468513
   0.24388826  0.07768441  0.22296447
   0.70976673  0.32653872  0.07069094
   0.30390721  0.32207675  0.26553218
   0.09910633  0.24766508  0.19915526
   0.92460495  0.03747404  0.27490294
   0.67635713  0.96357877  0.35187526
   0.85148779  0.17745363  0.13877398
   0.82801865  0.82531932  0.22441040
   0.65837660  0.33056645  0.68102263
   0.85420452  0.96825161  0.05706329
   0.02046274  0.85177544  0.34399666
   0.94955561  0.22280759  0.53225586
   0.10772348  0.13433465  0.63193401
   0.13262867  0.49712828  0.60136502
   0.03241676  0.99242152  0.49112746
   0.78269052  0.32672126  0.81530942
   0.98596933  0.33104424  0.87234769
   0.95769662  0.54028232  0.81719301
   0.59933312  0.25710790  0.93383682
   0.03259721  0.71847655  0.72610032
   0.85263472  0.83820487  0.41947577
   0.92759200  0.59102752  0.64940417
   0.90980247  0.36172442  0.65208409
   0.53552147  0.15417948  0.79068573
   0.55000729  0.43161786  0.87932457
   0.38289516  0.75532297  0.87444872
   0.21360941  0.77301943  0.04110453
   0.01239128  0.73295607  0.53725385
   0.74289842  0.35853458  0.51863691
   0.18384335  0.89557076  0.59740698
   0.88344805  0.52157812  0.49491164
   0.49215433  0.39003090  0.52924856
   0.83883148  0.63503977  0.98197523
   0.94604857  0.83924668  0.87345939
   0.57286052  0.55005182  0.05991758
Direct configuration=   140
   0.19255964  0.51205382  0.08853615
   0.20817493  0.47241893  0.15309217
   0.93185787  0.42836087  0.18347497
   0.13248996  0.44581433  0.19587387
   0.10640925  0.50453981  0.24835812
   0.15534346  0.59378140  0.25317230
   0.17934046  0.59448234  0.32168216
   0.27188642  0.66825593  0.41047964
   0.12390169  0.67980832  0.22320550
   0.18998577  0.74562125  0.19069088
   0.21990957  0.83150846  0.22091814
   0.22033738  0.80691690  0.28214994
   0.22624748  0.99699210  0.45586528
   0.23232350  0.73916259  0.31524359
   0.22631280  0.66754893  0.34939600
   0.19335525  0.20755201  0.52797614
   0.30016267  0.01783121  0.41962542
   0.29735249  0.03447612  0.35515173
   0.39369335  0.03257475  0.32525941
   0.48060939  0.04475483  0.33646514
   0.52347076  0.98360706  0.08706122
   0.52963797  0.11158399  0.34684230
   0.57893021  0.04693996  0.49017880
   0.44769160  0.98430423  0.68407411
   0.44533249  0.52831300  0.30308781
   0.51734812  0.52408877  0.33850202
   0.61027065  0.52009249  0.33357454
   0.65298505  0.47607389  0.28207172
   0.73176478  0.42777749  0.29764751
   0.73603479  0.45166869  0.36611485
   0.67750764  0.51963684  0.38610267
   0.64146453  0.51161279  0.45312081
   0.68267447  0.51394339  0.17465717
   0.64413202  0.53429996  0.22968341
   0.58314406  0.62395102  0.22473289
   0.61593616  0.71228276  0.23260451
   0.57168375  0.79339720  0.24968477
   0.47599012  0.80360230  0.25899585
   0.46710803  0.78639199  0.33280621
   0.74914694  0.00086114  0.69716579
   0.90310279  0.56668407  0.25639867
   0.79233363  0.38337503  0.26692237
   0.88726300  0.39502336  0.29448893
   0.93250832  0.46166159  0.24716882
   0.02749610  0.48462223  0.27789624
   0.02789634  0.51807109  0.33544070
   0.10180013  0.56466106  0.36451548
   0.14219157  0.30411252  0.35208583
   0.91217644  0.53882746  0.09139103
   0.92407309  0.51067205  0.15303796
   0.92273705  0.59077916  0.19667678
   0.90201476  0.65784958  0.15144515
   0.86103917  0.60409252  0.30696573
   0.79970094  0.61689539  0.34522323
   0.72461205  0.61144653  0.37231114
   0.69992086  0.68019558  0.41392382
   0.14507276  0.18666328  0.11609626
   0.00184637  0.24849840  0.97323430
   0.55307641  0.22680899  0.20603390
   0.95691311  0.09572003  0.19302844
   0.86428325  0.28045604  0.89995499
   0.79328381  0.12426305  0.23174209
   0.81073433  0.23824732  0.47325720
   0.91893155  0.90889894  0.95615791
   0.42666755  0.27776611  0.56742815
   0.40842623  0.31231299  0.11240389
   0.00211776  0.14785254  0.42648449
   0.23769467  0.58971856  0.22937008
   0.44860085  0.78872690  0.45534446
   0.25498091  0.41809205  0.77727076
   0.62738259  0.67508405  0.56980709
   0.04792872  0.72389687  0.25605531
   0.34049651  0.40025648  0.92419095
   0.07995600  0.65212140  0.16991347
   0.93469028  0.53459962  0.93286561
   0.87933558  0.82260295  0.32434225
   0.90679722  0.95679086  0.37028245
   0.80672849  0.96838168  0.27803453
   0.07244396  0.60601230  0.87074320
   0.27468034  0.76338450  0.95177027
   0.23591995  0.60290835  0.58695143
   0.08374477  0.99737668  0.58282309
   0.14414103  0.79521053  0.53736745
   0.42648221  0.42961638  0.65858474
   0.06797054  0.99073663  0.33307612
   0.36999788  0.68944571  0.65411547
   0.37015588  0.94962545  0.43712200
   0.11044972  0.08134539  0.24841559
   0.37355515  0.22063941  0.35522894
   0.87647231  0.81356007  0.05142354
   0.89262292  0.45729611  0.71142792
   0.66630350  0.36342063  0.91226738
   0.10130447  0.83554244  0.12369622
   0.35953332  0.41166600  0.34905020
   0.61044352  0.34212902  0.46216693
   0.95872331  0.18410039  0.30281771
   0.44241556  0.68400541  0.95200942
   0.70124902  0.06834626  0.42059639
   0.24577147  0.44880213  0.65748597
   0.75064823  0.82145334  0.67786515
   0.34759749  0.79662291  0.06098297
   0.61763835  0.28957728  0.33224020
   0.58628047  0.34325266  0.12745617
   0.63523007  0.00862265  0.93246647
   0.98373302  0.22211269  0.63983981
   0.01113677  0.56652400  0.56576596
   0.68406393  0.46079798  0.02492607
   0.82750691  0.26101514  0.04437580
   0.71064551  0.24129102  0.14669148
   0.85905097  0.96672133  0.15763815
   0.64121845  0.05885614  0.25211893
   0.95765582  0.51645693  0.37555386
   0.47465886  0.69638766  0.34212590
   0.67366031  0.17424588  0.59293763
   0.52380627  0.57527671  0.65826511
   0.22927386  0.01474878  0.64111457
   0.74358885  0.45344202  0.15650489
   0.69982928  0.57798231  0.13377893
   0.73952357  0.68669731  0.06060371
   0.51876068  0.69959551  0.07718705
   0.44028347  0.43339039  0.79808102
   0.98995806  0.27404609  0.12488986
   0.20854632  0.92011133  0.03238262
   0.70896464  0.70510093  0.24034213
   0.07857630  0.58251380  0.67807319
   0.75022798  0.09203032  0.10920655
   0.31945884  0.81967166  0.59783996
   0.38193062  0.81503215  0.33909177
   0.40413278  0.75473370  0.22734397
   0.52264773  0.83641962  0.36345815
   0.20201650  0.98809828  0.85723428
   0.24208528  0.21166851  0.19885756
   0.15297667  0.80529122  0.68571565
   0.78419317  0.19053085  0.34422204
   0.81529275  0.25625284  0.59793159
   0.22153224  0.03871426  0.11832830
   0.95900631  0.87236357  0.54286983
   0.44055584  0.34296863  0.25533815
   0.97267401  0.13002935  0.89929127
   0.43948232  0.26037724  0.00611220
   0.37374235  0.05798044  0.90145431
   0.52679492  0.21679486  0.69888070
   0.46283546  0.30425496  0.44411970
   0.92804698  0.68232044  0.47455472
   0.15145915  0.69254508  0.77916993
   0.74783518  0.82486659  0.53968724
   0.60597614  0.57662822  0.82161121
   0.71975356  0.58034966  0.93264878
   0.19339718  0.41739172  0.51350667
   0.38369744  0.09595113  0.14161477
   0.10982408  0.85187054  0.94942176
   0.71975540  0.84780694  0.17653432
   0.08569098  0.40853528  0.94806203
   0.19352026  0.09626869  0.96119553
   0.93234825  0.09891610  0.04378865
   0.98171338  0.91622893  0.23862957
   0.44091181  0.88588652  0.25373268
   0.72896842  0.88250117  0.42081149
   0.43080330  0.66103450  0.54036709
   0.34899373  0.26513117  0.68852952
   0.01706578  0.87578047  0.44714536
   0.27926971  0.74918109  0.43748534
   0.29633805  0.59550147  0.43784296
   0.87696010  0.24987309  0.73930264
   0.71658527  0.69542579  0.73478709
   0.78941591  0.28979998  0.71993608
   0.38217425  0.99401959  0.71446797
   0.40682961  0.10118065  0.02351443
   0.64524717  0.24245472  0.83274169
   0.70115975  0.18148873  0.81343835
   0.24558127  0.11602549  0.76316422
   0.11623166  0.23796416  0.52960587
   0.21942600  0.93607463  0.49659895
   0.26383168  0.22651991  0.85451488
   0.34069578  0.82303987  0.79050426
   0.05620715  0.22971290  0.82347283
   0.37711248  0.08219316  0.54475468
   0.75841033  0.65665816  0.68745418
   0.56439446  0.53135042  0.95912139
   0.22237432  0.26466764  0.99412368
   0.44735532  0.50803793  0.10674301
   0.43565424  0.65483229  0.78506303
   0.61820607  0.79019819  0.98386505
   0.22534842  0.70017631  0.15274976
   0.12834121  0.48759554  0.05676081
   0.15249787  0.26163737  0.29990709
   0.16650047  0.05378638  0.44065616
   0.25511723  0.90065006  0.19475806
   0.55202127  0.12766238  0.48234995
   0.93437777  0.37718647  0.46980251
   0.07958007  0.28052264  0.39510215
   0.10703618  0.37953161  0.16465754
   0.98632975  0.83482538  0.76944619
   0.21751885  0.54420789  0.93594693
   0.39054562  0.88570176  0.92989787
   0.30330728  0.56227763  0.91068163
   0.19648611  0.18410912  0.71648333
   0.00771521  0.95690729  0.05364497
   0.55168765  0.75958589  0.84510489
   0.34870968  0.03570058  0.02273713
   0.50109024  0.61358593  0.19777295
   0.48351195  0.03612593  0.64314603
   0.51100177  0.91811071  0.69376746
   0.48149235  0.92892101  0.12647751
   0.38531518  0.58676911  0.74986689
   0.49631146  0.18211718  0.88571894
   0.95017965  0.73097147  0.63118894
   0.79399249  0.04887788  0.95933874
   0.82168014  0.46679781  0.84545795
   0.38515037  0.56015752  0.28188164
   0.34955562  0.13161619  0.77282700
   0.54889703  0.98769256  0.45044892
   0.56488442  0.51731089  0.47019794
   0.08090403  0.05117660  0.72058124
   0.82761920  0.46566698  0.58358477
   0.70615356  0.50684201  0.49524418
   0.52988544  0.96453811  0.03277294
   0.79654860  0.56681725  0.58615698
   0.82018946  0.92354674  0.85809162
   0.00790007  0.70211440  0.97437207
   0.48235245  0.27939244  0.86195754
   0.77335253  0.99245119  0.64076712
   0.80111916  0.03740336  0.73584984
   0.07528204  0.45917622  0.77719976
   0.55682107  0.06254663  0.11366369
   0.67238665  0.97583427  0.71277109
   0.90460333  0.07104266  0.55260827
   0.75222234  0.88578422  0.81862407
   0.58855030  0.83696413  0.87749892
   0.27736187  0.63177681  0.87043898
   0.75264226  0.11984420  0.92466429
   0.88780153  0.62575847  0.09554133
   0.37828684  0.05416774  0.26572803
   0.23302473  0.06839180  0.32440512
   0.63620735  0.20910238  0.02506838
   0.28333732  0.43943480  0.15900298
   0.62127181  0.85842090  0.27033947
   0.26074958  0.55455200  0.06773148
   0.78517070  0.33834134  0.21919966
   0.63006088  0.02538705  0.53986475
   0.91555995  0.36399839  0.33888249
   0.97800140  0.37519081  0.52862880
   0.06254907  0.65661699  0.38519295
   0.98214908  0.05192083  0.69505714
   0.36553597  0.45603232  0.53293495
   0.02630866  0.96527163  0.84655926
   0.11343247  0.35311707  0.63663499
   0.06755990  0.81066956  0.81036838
   0.08080630  0.42465829  0.83946431
   0.88021027  0.69005301  0.87084821
   0.62920050  0.37516142  0.59602390
   0.24745270  0.23059062  0.48555042
   0.13071761  0.51219450  0.41057592
   0.65717621  0.43587749  0.77355349
   0.49062194  0.47184607  0.96640296
   0.19229971  0.36879337  0.35306808
   0.53071689  0.86008252  0.55803791
   0.78344294  0.40450445  0.40097284
   0.89094672  0.64097089  0.75362668
   0.58441533  0.77820756  0.68812264
   0.89264086  0.74069415  0.15656612
   0.62367238  0.68952612  0.43544980
   0.76146050  0.72924865  0.43243981
   0.26736765  0.88483869  0.78115106
   0.71217764  0.93467790  0.05448542
   0.21829772  0.15883357  0.57635798
   0.67661835  0.47634205  0.71346315
   0.81920470  0.73667665  0.90908486
   0.09968163  0.69088220  0.01260400
   0.51428896  0.02153721  0.82150670
   0.90629672  0.50582244  0.04072594
   0.95627995  0.35920125  0.16095099
   0.00008102  0.01598144  0.85722033
   0.22177672  0.53146275  0.31819197
   0.34377532  0.13547297  0.54523116
   0.63594646  0.73289272  0.69833099
   0.02728715  0.62695848  0.41462054
   0.10873144  0.30238437  0.60625429
   0.31830826  0.12232839  0.66386276
   0.37054409  0.54497823  0.62983622
   0.14381115  0.32799728  0.75793826
   0.31243509  0.34458164  0.59372416
   0.84672983  0.14964164  0.66312323
   0.09310734  0.30260842  0.03376440
   0.25481298  0.15308900  0.06156343
   0.04240034  0.02598039  0.97574371
   0.70436285  0.03225191  0.83375272
   0.60485340  0.82952993  0.48256282
   0.74831957  0.55322753  0.78678835
   0.28514126  0.72065361  0.53957914
   0.16292694  0.14927087  0.85074060
   0.47462679  0.40154632  0.16454704
   0.39743581  0.65984734  0.12575239
   0.06185785  0.56540431  0.96814444
   0.52637591  0.18358801  0.59416748
   0.78848801  0.44728381  0.93668615
   0.38078326  0.42554341  0.02936609
   0.02768220  0.95432382  0.15009713
   0.48880688  0.35852255  0.35310814
   0.11471705  0.12271930  0.35839727
   0.91213227  0.23261984  0.38815743
   0.00866870  0.80740225  0.03729459
   0.45396193  0.62557296  0.44937409
   0.39258251  0.17468381  0.44175773
   0.08502215  0.37445851  0.46268841
   0.63573160  0.90497536  0.62435655
   0.13998494  0.92826595  0.77939958
   0.27236333  0.96840851  0.94485690
   0.50270594  0.00935283  0.92897954
   0.48837683  0.75372348  0.62203557
   0.15255387  0.74442056  0.89493601
   0.87232180  0.18028867  0.97228431
   0.46789411  0.80744486  0.99375388
   0.32955826  0.93740716  0.10293295
   0.97562248  0.11514666  0.78204671
   0.71618383  0.99391956  0.18913697
   0.41596052  0.94634128  0.54052303
   0.76303169  0.07667301  0.53072666
   0.36402124  0.33267481  0.77658662
   0.68078319  0.23502716  0.24504052
   0.20767299  0.35889821  0.91298607
   0.65516337  0.06882282  0.03094630
   0.65675373  0.53491219  0.60172538
   0.27357417  0.45910651  0.43680374
   0.84486227  0.77740488  0.75549120
   0.66057222  0.21581630  0.40858939
   0.18250312  0.54778147  0.81514974
   0.52225786  0.20543303  0.10247595
   0.54128033  0.53657871  0.74440507
   0.36116513  0.20657380  0.93033721
   0.60657958  0.85535422  0.77181950
   0.78873185  0.71908295  0.59265987
   0.38746051  0.96746588  0.81998540
   0.94606362  0.94790115  0.62454751
   0.29476960  0.73427561  0.72742570
   0.49753888  0.05821982  0.20651344
   0.72000883  0.87345382  0.93400112
   0.59914779  0.66794469  0.92802498
   0.65047685  0.81283745  0.08230253
   0.25083397  0.07690366  0.21336075
   0.71232522  0.32424501  0.07009480
   0.30719913  0.30866049  0.25917419
   0.09405350  0.24842480  0.20550096
   0.92047051  0.04340748  0.28159503
   0.67489609  0.96054615  0.34419230
   0.84796606  0.17471870  0.14901141
   0.84101722  0.82338593  0.23037906
   0.64854725  0.33222527  0.68331841
   0.85302915  0.98003189  0.04769777
   0.02200872  0.86458248  0.34612856
   0.94817852  0.20499318  0.52702491
   0.10440560  0.12106983  0.63065399
   0.13142451  0.50188246  0.60889638
   0.03104723  0.98848929  0.49152329
   0.78214324  0.32203302  0.81126227
   0.99012691  0.33116178  0.87849742
   0.94876155  0.54498171  0.81941569
   0.60329361  0.24673675  0.93493978
   0.04314062  0.71347340  0.72786777
   0.85762799  0.83758938  0.41464014
   0.92718777  0.59019983  0.64732285
   0.92026120  0.35130167  0.65500238
   0.52953255  0.16066518  0.78571582
   0.54769064  0.43888080  0.87505378
   0.38224263  0.75325199  0.87583018
   0.20372386  0.77216698  0.03998456
   0.00910204  0.72659776  0.54299192
   0.74734397  0.35552532  0.52376658
   0.18693999  0.89362975  0.60082006
   0.89100483  0.52406919  0.49363557
   0.49232189  0.39179825  0.52992567
   0.84140195  0.65097513  0.97768422
   0.95767996  0.84004685  0.88103509
   0.57604573  0.55273341  0.05960725
Direct configuration=   160
   0.19399888  0.50579469  0.08372097
   0.21854201  0.47208047  0.14882493
   0.94902773  0.43467888  0.18595275
   0.14082748  0.46137650  0.19363491
   0.09722875  0.51146339  0.24206437
   0.14923947  0.59031587  0.26495415
   0.17998597  0.59183796  0.33830182
   0.27758184  0.67743482  0.41084621
   0.11015113  0.68266935  0.22096410
   0.19522086  0.74377203  0.18521326
   0.22839038  0.82920798  0.21722216
   0.22978429  0.79778706  0.27398628
   0.21647485  0.00925458  0.45268664
   0.21493938  0.75485766  0.32306213
   0.22612644  0.67493149  0.34927862
   0.20215386  0.20404394  0.52819748
   0.29801412  0.00658873  0.41650400
   0.30737198  0.04487394  0.36109999
   0.38926185  0.03599255  0.31929713
   0.47574143  0.04532692  0.34259948
   0.51594702  0.98099823  0.08359241
   0.53743697  0.10281658  0.34928773
   0.57797418  0.04509691  0.49306262
   0.46200828  0.98641105  0.68386173
   0.45474787  0.55705626  0.30307344
   0.52002244  0.55068071  0.33919957
   0.61328809  0.52603382  0.33570527
   0.64892599  0.49247658  0.27977847
   0.72314618  0.42751097  0.29981042
   0.73566142  0.44951586  0.36601522
   0.67026989  0.52512151  0.38972361
   0.63807214  0.51584384  0.45659763
   0.68241678  0.51042190  0.17363579
   0.63177712  0.52632464  0.22491403
   0.58883276  0.61595381  0.21428697
   0.62055272  0.70131497  0.23489615
   0.57386937  0.78694555  0.24945183
   0.48080842  0.80043897  0.26000463
   0.45970347  0.78794584  0.33046139
   0.74092103  0.99756419  0.69766813
   0.89649457  0.55248664  0.24626771
   0.78884807  0.37009291  0.27173504
   0.87945675  0.39731562  0.29109448
   0.93961194  0.45338626  0.25386279
   0.02636119  0.48631875  0.28374794
   0.02668981  0.52693094  0.33943046
   0.09320681  0.56780391  0.37930386
   0.14445220  0.30774654  0.34746586
   0.90268834  0.53672254  0.08960574
   0.92304051  0.51142815  0.15229262
   0.91194634  0.58508791  0.18855594
   0.89699883  0.66631031  0.16396974
   0.84401107  0.57869792  0.29546741
   0.80278321  0.60009138  0.34416411
   0.73130637  0.60593983  0.38247997
   0.70094622  0.68469459  0.42016701
   0.13836428  0.20651597  0.11619652
   0.00249209  0.25016897  0.96578229
   0.54971825  0.21693375  0.20093728
   0.95954370  0.09315842  0.19209697
   0.86345777  0.27215126  0.89098642
   0.79203538  0.12498483  0.22848170
   0.80734000  0.22332273  0.47882811
   0.90327208  0.91733277  0.95402455
   0.42684540  0.28074695  0.57731449
   0.40265582  0.30913333  0.11728349
   0.99379829  0.13501258  0.43379684
   0.23748311  0.58125411  0.23572882
   0.44513056  0.78115511  0.45410226
   0.24679531  0.40926535  0.77682208
   0.63046196  0.68282950  0.58699957
   0.05274406  0.73855256  0.24971410
   0.34805049  0.39548865  0.92304153
   0.08010466  0.63291417  0.16880492
   0.94418046  0.51888373  0.92523155
   0.88907021  0.81871787  0.32720441
   0.91285188  0.97378237  0.38016448
   0.79402818  0.96236916  0.26765936
   0.06643965  0.61094601  0.86906323
   0.26954092  0.77102658  0.95171176
   0.24179711  0.59262527  0.58984015
   0.08294931  0.98641684  0.58129949
   0.17054590  0.78236696  0.52708827
   0.42854541  0.41967516  0.65562428
   0.06981168  0.99472811  0.34359469
   0.38091588  0.69050174  0.66641077
   0.36348102  0.95423209  0.44271363
   0.12052718  0.07037758  0.24713934
   0.35795809  0.23230976  0.35674775
   0.85396711  0.81668515  0.04292179
   0.89983910  0.45729666  0.70893046
   0.67079945  0.37149755  0.91171103
   0.09446579  0.82565673  0.11164389
   0.35671937  0.40291996  0.35047032
   0.61600185  0.35252959  0.45296273
   0.96031677  0.19148836  0.31157224
   0.44578815  0.68388974  0.95671055
   0.71229181  0.06355487  0.41745379
   0.25748446  0.45923534  0.65944360
   0.75475023  0.82943943  0.68068876
   0.32622325  0.80700503  0.06956492
   0.62569764  0.29227759  0.33139712
   0.58951646  0.34728717  0.11587885
   0.64614328  0.01043880  0.93860841
   0.98049920  0.20381162  0.63760307
   0.00866785  0.57082839  0.56111415
   0.69753660  0.46014109  0.02692429
   0.81916958  0.25994275  0.03981213
   0.72800675  0.23988229  0.14860546
   0.85379465  0.95330531  0.16589705
   0.62782277  0.06303321  0.24281067
   0.94949182  0.51855177  0.37530026
   0.46375380  0.69810733  0.34496943
   0.67217932  0.18311482  0.59287414
   0.51726115  0.58880473  0.64733839
   0.23219995  0.01812310  0.63128828
   0.74598737  0.45491522  0.15730135
   0.70819480  0.59014943  0.14014003
   0.73977952  0.69213234  0.05639868
   0.53229612  0.69422505  0.07646089
   0.44959624  0.46244853  0.80144921
   0.97238489  0.27948745  0.12855613
   0.20159906  0.92333871  0.03853436
   0.70988619  0.71895815  0.23907761
   0.07873665  0.59175644  0.67242373
   0.77272933  0.08637824  0.10774242
   0.31712773  0.82257023  0.60523890
   0.38307848  0.80897979  0.34787555
   0.41763217  0.76478292  0.22510226
   0.53397453  0.84271360  0.35790643
   0.19378517  0.99244577  0.86113193
   0.23785099  0.23509352  0.20001149
   0.13358327  0.82716865  0.68866645
   0.76720274  0.16768782  0.34054930
   0.82081405  0.24522051  0.58722203
   0.24067913  0.03486493  0.12120366
   0.93185021  0.87296603  0.54276747
   0.44381665  0.34853175  0.25395353
   0.96844677  0.12532436  0.90340214
   0.44064619  0.25590314  0.00281229
   0.37457070  0.06145457  0.90728110
   0.52798020  0.22347629  0.69543775
   0.45627964  0.30128223  0.44213993
   0.91693051  0.68048111  0.47499110
   0.18191198  0.67573875  0.77690773
   0.75913893  0.83271179  0.53610405
   0.60107616  0.56377117  0.82845553
   0.72619538  0.57473147  0.93829983
   0.19596658  0.41360582  0.52480391
   0.37175246  0.10391100  0.14189463
   0.09591836  0.86640462  0.93866257
   0.71821024  0.84858227  0.18011950
   0.08673455  0.39523330  0.94842329
   0.18566833  0.08695762  0.96494186
   0.94003774  0.10872991  0.03566395
   0.98227546  0.91514084  0.24238974
   0.45312230  0.89534804  0.25608289
   0.71320991  0.89806839  0.41584244
   0.42565885  0.66075422  0.54540822
   0.33655199  0.26293358  0.68278193
   0.02727252  0.86500684  0.43672409
   0.28967447  0.75976922  0.43034071
   0.31488552  0.61069269  0.43566555
   0.86965027  0.26577014  0.73819317
   0.70503666  0.68180819  0.73512468
   0.78365837  0.28679156  0.70430448
   0.38456589  0.98182037  0.71345363
   0.41585828  0.10007697  0.01980409
   0.63689925  0.24906435  0.82855779
   0.68875594  0.16524105  0.80450195
   0.23420189  0.11948230  0.76340233
   0.11119121  0.23570872  0.53296786
   0.21757729  0.94549111  0.49044120
   0.27376543  0.25263265  0.85253236
   0.36376209  0.81937716  0.79622702
   0.03896282  0.21542035  0.80885500
   0.38267515  0.10604029  0.53592257
   0.75676828  0.66593671  0.67780257
   0.57321693  0.53653416  0.95157285
   0.22519919  0.29037133  0.01254577
   0.45087282  0.50559070  0.10191340
   0.43871509  0.63318205  0.78303952
   0.61341679  0.79674200  0.98249078
   0.23453810  0.72193480  0.13800782
   0.12766803  0.48139178  0.05488932
   0.15314089  0.25323974  0.30241386
   0.14721684  0.05540089  0.44779539
   0.26715657  0.89624526  0.19375087
   0.56445896  0.13550138  0.48681444
   0.92320274  0.37268533  0.46410023
   0.08082107  0.27410714  0.38954091
   0.11302831  0.38415630  0.18136326
   0.98403731  0.83502616  0.76335582
   0.21653232  0.52580274  0.94135249
   0.40970323  0.87817313  0.92492746
   0.28879829  0.56799355  0.91083621
   0.19840269  0.17228466  0.72174735
   0.01720174  0.95026500  0.04447854
   0.54804575  0.76321436  0.84981676
   0.33690477  0.03513281  0.03071007
   0.50487182  0.60167621  0.19467859
   0.47222459  0.04448862  0.64057664
   0.51633871  0.91453960  0.69043706
   0.46632456  0.93602522  0.12853581
   0.37814992  0.59185454  0.74773257
   0.48402591  0.18890580  0.88351417
   0.95232744  0.73319292  0.63419424
   0.79361013  0.05753333  0.96536371
   0.82518050  0.45921935  0.84425625
   0.37545297  0.56037372  0.28916825
   0.33306259  0.12340391  0.77357691
   0.54483752  0.98508850  0.45738564
   0.56274856  0.51626662  0.47681702
   0.07183815  0.04529312  0.71523476
   0.83474947  0.46408814  0.58121171
   0.71311794  0.51449113  0.48640774
   0.53385805  0.95362758  0.03169251
   0.80078214  0.56525724  0.58415514
   0.79930750  0.92081617  0.86244686
   0.01984668  0.69821599  0.97091566
   0.48541358  0.28389025  0.87153923
   0.77102186  0.99340253  0.63997356
   0.79519833  0.03077661  0.73891679
   0.08137240  0.45926787  0.77527456
   0.56361987  0.05108775  0.11045593
   0.65862853  0.97729976  0.71182920
   0.90706587  0.05614080  0.55406443
   0.74810719  0.87383452  0.81711452
   0.59266896  0.84242822  0.87295044
   0.27134470  0.64981641  0.86924566
   0.75941152  0.11421099  0.91765286
   0.89685525  0.63274670  0.09513388
   0.37253856  0.04076784  0.25827529
   0.24326693  0.07215166  0.33693399
   0.61137391  0.20743741  0.02912788
   0.29330173  0.43820461  0.15872423
   0.60745783  0.85932833  0.27335812
   0.26109802  0.55975710  0.07091835
   0.79615699  0.32985109  0.21881383
   0.62239799  0.01810626  0.53771541
   0.91317765  0.37784113  0.33475504
   0.97189082  0.37164945  0.52864512
   0.05208046  0.65737257  0.39112619
   0.99097351  0.03917044  0.68292360
   0.37618633  0.46255774  0.53157553
   0.02329827  0.95910032  0.83655381
   0.10427956  0.35661336  0.65030845
   0.05913540  0.80430635  0.80737720
   0.09837623  0.44029087  0.84477616
   0.88087976  0.69084467  0.88482617
   0.62433547  0.37414524  0.58914656
   0.26413422  0.22055027  0.48471955
   0.12301358  0.50635474  0.42458971
   0.62981261  0.42301266  0.77559706
   0.49247782  0.48636288  0.95911688
   0.19150294  0.36984022  0.36818196
   0.53614291  0.85864167  0.56472145
   0.78133069  0.40467871  0.40345117
   0.88835986  0.62853005  0.75455333
   0.59063154  0.76574182  0.68305210
   0.89193693  0.74789358  0.16517098
   0.61567978  0.69208412  0.43810287
   0.76613088  0.73652889  0.43061232
   0.28384314  0.87238213  0.77760255
   0.70477878  0.94004974  0.06806869
   0.22921079  0.15579149  0.57298987
   0.67280300  0.47381859  0.72075929
   0.80658505  0.75842512  0.90823738
   0.10863824  0.69024005  0.98944854
   0.53737537  0.02685986  0.82559934
   0.90532654  0.50460938  0.03715477
   0.95656962  0.36412326  0.17049701
   0.04553203  0.99122677  0.86403127
   0.23482074  0.54700692  0.33556951
   0.32206665  0.08993870  0.53614246
   0.65553321  0.75564935  0.67578753
   0.01447831  0.66433549  0.42654269
   0.09141788  0.31708192  0.61128967
   0.32937690  0.12335580  0.66543010
   0.37128962  0.54973742  0.63912536
   0.14560608  0.32537370  0.75725222
   0.29365055  0.34758532  0.58807009
   0.83603921  0.14094568  0.66762527
   0.09251506  0.30362077  0.04260260
   0.26100264  0.16092875  0.05594775
   0.04508231  0.02761213  0.96834640
   0.70428082  0.03759114  0.83428177
   0.59437727  0.82265646  0.47995310
   0.74477029  0.55769020  0.78644035
   0.27664969  0.71260203  0.53675372
   0.16191757  0.14123752  0.84788508
   0.48156668  0.39958264  0.17255427
   0.40206236  0.65073461  0.12340769
   0.07193326  0.54930402  0.96365626
   0.53953929  0.18892883  0.59095370
   0.78290220  0.44059849  0.94077832
   0.38004691  0.41972099  0.02918841
   0.01509420  0.95505929  0.14493486
   0.49008281  0.35532832  0.35298331
   0.11417462  0.13564800  0.36232763
   0.90653486  0.25002947  0.39089767
   0.00486826  0.80797271  0.04164376
   0.46154080  0.64140073  0.44852178
   0.39785881  0.16950883  0.44245911
   0.09552000  0.38567547  0.46614381
   0.64098844  0.90252429  0.62136067
   0.13071590  0.93236632  0.77655687
   0.27699549  0.96661429  0.94635816
   0.50182447  0.00901526  0.92103338
   0.49310473  0.75794959  0.61356341
   0.15256606  0.73197680  0.89362391
   0.86961045  0.17937313  0.97346741
   0.46920559  0.80901906  0.00064420
   0.32793218  0.93470151  0.10265724
   0.96519041  0.12368708  0.78130503
   0.73360669  0.00335001  0.17968579
   0.42621815  0.95031707  0.54152374
   0.76163007  0.07017742  0.52364079
   0.37544355  0.31490704  0.77507607
   0.68543665  0.23773801  0.24832409
   0.21205017  0.35933529  0.91368433
   0.66188838  0.06420409  0.02674801
   0.65618316  0.54023245  0.59397826
   0.27467958  0.45586922  0.43637667
   0.84379664  0.77335487  0.75365449
   0.66643525  0.21161708  0.41397341
   0.18695402  0.55282000  0.82231730
   0.51982738  0.21497773  0.09730187
   0.52469858  0.53405820  0.73859417
   0.36252427  0.20782002  0.92551525
   0.60181025  0.85498216  0.77570301
   0.77944084  0.72281343  0.59275910
   0.38570007  0.97145868  0.81592376
   0.94192912  0.94332256  0.62559340
   0.28984287  0.73511452  0.72533961
   0.50101453  0.05370429  0.20008242
   0.70921202  0.86851224  0.93725714
   0.60596256  0.68060489  0.92673722
   0.65041166  0.81259950  0.07739608
   0.25136237  0.06627751  0.20456449
   0.70672328  0.32487963  0.06930401
   0.30496967  0.29822792  0.25987642
   0.08119727  0.23565555  0.20792363
   0.92074175  0.05546227  0.28686931
   0.67307155  0.96571898  0.33774487
   0.85606191  0.17742128  0.15493830
   0.85393107  0.82859509  0.23550745
   0.63930905  0.33184199  0.68739732
   0.85355354  0.98123123  0.04000641
   0.02830339  0.87289689  0.34247925
   0.94875865  0.19446565  0.52341888
   0.09958124  0.11177261  0.63647893
   0.13556653  0.49842888  0.61420370
   0.02687035  0.99467861  0.49093640
   0.77695702  0.31889996  0.81205714
   0.99610440  0.32558522  0.88778921
   0.93914078  0.54746207  0.82388222
   0.60363271  0.23059914  0.93742464
   0.04902470  0.71048652  0.72474428
   0.86328630  0.83225506  0.42056382
   0.92049248  0.58294494  0.65410992
   0.92980743  0.34189633  0.65723059
   0.52252570  0.16250430  0.78628083
   0.54209770  0.44684801  0.87072325
   0.38497697  0.74792998  0.87621188
   0.20024886  0.77645464  0.04176695
   0.01167363  0.72369698  0.55099470
   0.74639501  0.35251443  0.53197095
   0.19333098  0.89221652  0.60751921
   0.89774068  0.52419443  0.49348891
   0.50252630  0.39665289  0.52861627
   0.84384533  0.66628258  0.98149764
   0.96546393  0.83934645  0.88626550
   0.57931137  0.55429882  0.05773555
Direct configuration=   180
   0.20390310  0.50249147  0.08469784
   0.22014168  0.46569415  0.15109410
   0.94926201  0.43784983  0.17794602
   0.13910566  0.46376858  0.19863833
   0.10943884  0.51674466  0.24701686
   0.15653032  0.60274071  0.26660318
   0.16366154  0.59882444  0.33399868
   0.28274342  0.69348279  0.40832650
   0.13223285  0.67773444  0.21507052
   0.19756522  0.74586001  0.18319793
   0.23063723  0.82301036  0.21766035
   0.22365612  0.80559967  0.27930094
   0.20330162  0.00394337  0.45839615
   0.20871287  0.75168599  0.32223292
   0.21402962  0.68102954  0.36255900
   0.20651539  0.19924429  0.53052063
   0.30374272  0.00477340  0.41600371
   0.30889914  0.04044889  0.35592323
   0.38840245  0.04118961  0.31735406
   0.47344295  0.05795574  0.34315307
   0.52624002  0.97440845  0.08818404
   0.54614590  0.09393061  0.35765987
   0.57737633  0.04031311  0.49654484
   0.46302326  0.97696054  0.67441646
   0.44614697  0.56789583  0.31383673
   0.52115651  0.56828819  0.34379864
   0.60184767  0.52269419  0.33413304
   0.64703585  0.49090345  0.27801243
   0.72165311  0.43167764  0.29972861
   0.72729183  0.43259240  0.37379494
   0.67093019  0.51820546  0.38660454
   0.64999445  0.51953971  0.45428264
   0.69521268  0.52451492  0.16448484
   0.64671118  0.52942236  0.22021530
   0.58075688  0.62193281  0.21799213
   0.61789778  0.70578187  0.23298777
   0.57786478  0.78676848  0.25004978
   0.47421350  0.80859905  0.26243531
   0.45524290  0.79661274  0.32875094
   0.74061577  0.00396388  0.70062818
   0.88545312  0.54645855  0.24855527
   0.79703057  0.39182073  0.26828228
   0.89535179  0.39738533  0.29621245
   0.93926553  0.46609046  0.25121198
   0.02444761  0.49739912  0.28365927
   0.02361583  0.51500912  0.34440329
   0.09425005  0.57056653  0.37913116
   0.14685371  0.30348922  0.35537481
   0.92139528  0.54184248  0.08870892
   0.92728515  0.51766432  0.14917747
   0.88584006  0.58013376  0.18701491
   0.89184586  0.65908233  0.15093888
   0.82649397  0.57535034  0.29410015
   0.78475786  0.59457273  0.33945539
   0.73540190  0.59710842  0.38690764
   0.70454561  0.67923743  0.41530964
   0.12653421  0.21753101  0.11182249
   0.01071081  0.25365702  0.97238763
   0.54215720  0.20147284  0.19529024
   0.97225734  0.09247239  0.18999362
   0.85169769  0.27275452  0.88233481
   0.79187933  0.12371879  0.23343301
   0.79845330  0.20121044  0.47522308
   0.89397243  0.93067301  0.95328107
   0.43061602  0.28124386  0.58252092
   0.39734536  0.30757316  0.12108780
   0.97829824  0.12281362  0.44507386
   0.24062746  0.58108924  0.24038736
   0.45687188  0.78139960  0.45817183
   0.26097204  0.40715551  0.78119619
   0.64015547  0.69273326  0.59141382
   0.05950502  0.73981298  0.23751897
   0.36122551  0.38952677  0.92854545
   0.07918393  0.63416450  0.17322797
   0.94258962  0.49615132  0.92078439
   0.90459445  0.80289711  0.33040455
   0.91437128  0.98785498  0.39074385
   0.77656308  0.95416820  0.27017445
   0.06475735  0.62204715  0.86271171
   0.25933248  0.78510546  0.95051049
   0.24184246  0.59542568  0.59103617
   0.07569686  0.96737800  0.58204547
   0.16088293  0.77727091  0.52577512
   0.43985616  0.40966071  0.65999469
   0.07346872  0.01602467  0.35261921
   0.39322562  0.69589553  0.66643176
   0.36662631  0.95226668  0.44664892
   0.12336324  0.07182133  0.23968675
   0.34545903  0.24213064  0.34811133
   0.84068698  0.81754557  0.03206241
   0.91172989  0.45732186  0.70654203
   0.66922811  0.37004273  0.91200464
   0.09061968  0.81174707  0.11133391
   0.35161092  0.40643745  0.35597118
   0.63134393  0.35141836  0.44503421
   0.96935578  0.19194309  0.31306200
   0.45669443  0.68024243  0.96178360
   0.72505948  0.06330967  0.42183286
   0.26694930  0.46509776  0.65879386
   0.76772681  0.84434893  0.67625359
   0.34121888  0.80042978  0.07369186
   0.62426536  0.29504088  0.33176645
   0.58125466  0.35947866  0.10998168
   0.64333822  0.00068510  0.93562712
   0.97664611  0.18684051  0.63211826
   0.01069796  0.57395341  0.55459729
   0.71226961  0.45523674  0.03448295
   0.81693722  0.26983207  0.03883162
   0.73326395  0.23444621  0.14808458
   0.88142172  0.93084922  0.16377927
   0.62047735  0.06239280  0.23799628
   0.94273797  0.52317190  0.37880806
   0.46852899  0.71283802  0.34728271
   0.68791127  0.18627363  0.59537661
   0.51718343  0.59643771  0.62965121
   0.24039228  0.02162663  0.62824735
   0.74662764  0.44312051  0.16059625
   0.70560114  0.60563443  0.13920687
   0.73000248  0.69194727  0.04743263
   0.53582454  0.69314648  0.08007743
   0.44375455  0.47014988  0.80411537
   0.95971192  0.27618088  0.13363489
   0.20443762  0.92093311  0.03838668
   0.71153999  0.71374099  0.24317517
   0.07492829  0.60015621  0.66941796
   0.79925244  0.08591331  0.09612495
   0.32183955  0.82873420  0.60951279
   0.37897962  0.82539480  0.35642334
   0.42252354  0.75987338  0.21987463
   0.52174213  0.83198053  0.36093109
   0.19135305  0.00075234  0.86480497
   0.22842690  0.23730159  0.19412327
   0.12316223  0.84661939  0.68673983
   0.75512503  0.16174686  0.33808605
   0.84327729  0.24014589  0.57922730
   0.22288186  0.03471291  0.11094315
   0.91609165  0.86462529  0.53328652
   0.44647779  0.34908545  0.26147460
   0.97059808  0.10434013  0.90249882
   0.44378559  0.26730688  0.00234827
   0.35770956  0.06638079  0.90425211
   0.53242816  0.23388358  0.68990975
   0.45040339  0.30074290  0.44339486
   0.91216577  0.67826091  0.47748565
   0.20575499  0.66261353  0.76951244
   0.75667653  0.84956121  0.53322257
   0.60266833  0.56901435  0.83794236
   0.74175057  0.58160589  0.94366760
   0.20044701  0.42143180  0.54090754
   0.37547435  0.11862073  0.15094187
   0.08444983  0.87891836  0.92818346
   0.71720152  0.85330909  0.17934373
   0.07823970  0.38627483  0.95939820
   0.17508893  0.08586442  0.96620624
   0.95753727  0.11140443  0.03694873
   0.98431570  0.91140450  0.25044991
   0.47207904  0.90047863  0.25581759
   0.69827689  0.90461321  0.41040126
   0.41614189  0.66115945  0.55065119
   0.32296348  0.27013311  0.67698425
   0.03238047  0.84553766  0.43031986
   0.28764279  0.76796774  0.43366252
   0.32109570  0.62186237  0.42986099
   0.86104362  0.26801469  0.73599402
   0.70205854  0.66736984  0.73579890
   0.78612532  0.27524059  0.68928546
   0.38858476  0.98063164  0.71041757
   0.41503555  0.09592356  0.01259100
   0.63664292  0.24850440  0.82031167
   0.67341720  0.17123532  0.78624685
   0.22973958  0.09785686  0.76379187
   0.12697441  0.22873565  0.52585461
   0.21658357  0.94702656  0.50081027
   0.26569081  0.27601249  0.84779852
   0.38148470  0.82345533  0.78920427
   0.05557160  0.23868830  0.80335101
   0.39683357  0.10861846  0.52826557
   0.74825933  0.65668002  0.68283867
   0.57803935  0.53957999  0.95207130
   0.23688856  0.31281287  0.02126973
   0.46033035  0.51429562  0.08997977
   0.43204343  0.62690404  0.78469681
   0.60142182  0.79264033  0.98849099
   0.23686648  0.72686834  0.13431347
   0.13370789  0.48050399  0.06028693
   0.16170050  0.26537520  0.30281948
   0.14159674  0.06548317  0.45238867
   0.27054155  0.88777075  0.19190533
   0.57528107  0.13291804  0.48768691
   0.92260339  0.36854145  0.46807289
   0.07178854  0.28115560  0.38576630
   0.11207374  0.37946225  0.19765115
   0.98099522  0.83073180  0.76384399
   0.21909976  0.51705982  0.93668359
   0.42393381  0.89036692  0.91550150
   0.28851871  0.57267298  0.91060000
   0.19762774  0.17749951  0.71611254
   0.00989000  0.94478690  0.05088972
   0.54326416  0.76766086  0.85238280
   0.34235261  0.03727298  0.02874137
   0.50828553  0.60363518  0.19455094
   0.46680373  0.05280536  0.63782050
   0.51813188  0.91293321  0.68630376
   0.47097255  0.93787777  0.12563420
   0.36047221  0.59530286  0.75052358
   0.48635111  0.18650234  0.87600917
   0.94512749  0.73551826  0.64286768
   0.78587220  0.06435879  0.96946276
   0.82439437  0.44350904  0.83906713
   0.37005671  0.56478964  0.29008571
   0.32591920  0.12239698  0.77544444
   0.53100403  0.98820585  0.46362046
   0.56726929  0.52219015  0.47674462
   0.06469009  0.03549265  0.72593045
   0.84529420  0.46246363  0.57646416
   0.71503740  0.51781824  0.49125220
   0.52471112  0.94658665  0.03749362
   0.81694432  0.57250735  0.58040766
   0.78374782  0.91985331  0.85772870
   0.00797784  0.69624383  0.96045728
   0.48029551  0.29112231  0.87384752
   0.76959656  0.00501300  0.64137510
   0.79625845  0.03083313  0.74396789
   0.07604658  0.46545944  0.78301506
   0.56514180  0.04490427  0.10248231
   0.65698958  0.98449675  0.71332045
   0.91166100  0.05205549  0.55188145
   0.74527404  0.86198139  0.81193825
   0.59087549  0.84733333  0.86937080
   0.26378473  0.65313557  0.87465834
   0.76658813  0.11729335  0.91231450
   0.90771919  0.63929756  0.08758744
   0.37488506  0.02777618  0.26234556
   0.25201709  0.09013592  0.33364702
   0.61706082  0.20672119  0.03154631
   0.29624196  0.43713321  0.16375906
   0.62725610  0.85187002  0.26399898
   0.25589050  0.56795238  0.06786703
   0.79756689  0.32713141  0.22636237
   0.62368432  0.01513367  0.54228872
   0.92197345  0.37414681  0.34210196
   0.96385430  0.36420548  0.52681216
   0.05182211  0.65196551  0.40263248
   0.98470784  0.03634452  0.68255424
   0.37099455  0.46413621  0.52446404
   0.00814483  0.98165820  0.83176958
   0.08474167  0.35903404  0.66091715
   0.05237482  0.78597051  0.80186192
   0.10297579  0.43703295  0.84168620
   0.87100038  0.71296186  0.89556986
   0.62522279  0.38363615  0.58426506
   0.25085123  0.22657959  0.48393469
   0.11027528  0.53824074  0.43850264
   0.61306117  0.39899837  0.76586882
   0.48697659  0.50088245  0.96196643
   0.18874732  0.36970241  0.37583447
   0.53351351  0.87145821  0.55990511
   0.78272159  0.39594312  0.41051345
   0.89580764  0.62994976  0.75246013
   0.60225512  0.77002545  0.68684920
   0.90262671  0.73536917  0.16683768
   0.62427770  0.68355062  0.43574859
   0.75497898  0.74182107  0.43270739
   0.28767156  0.85575629  0.77723420
   0.71032545  0.94710014  0.07533014
   0.23168411  0.16052673  0.57733318
   0.65815798  0.46646165  0.72637559
   0.80157276  0.76773110  0.89853291
   0.11956433  0.68260903  0.97543929
   0.55717094  0.02558437  0.82445120
   0.89777067  0.50446645  0.04253160
   0.97579840  0.37483855  0.16835330
   0.06107089  0.98775917  0.85507878
   0.20214076  0.53442286  0.33393267
   0.33773980  0.12324420  0.54177715
   0.59161047  0.70562368  0.68970697
   0.99039867  0.65628341  0.41146999
   0.10816143  0.30486083  0.63402777
   0.34009806  0.12012878  0.66488726
   0.37382664  0.54996029  0.64202785
   0.14167433  0.31868960  0.75476345
   0.28769603  0.35101523  0.58720473
   0.82470390  0.13857769  0.66804842
   0.08901927  0.30884753  0.05320866
   0.26924219  0.17047076  0.05339368
   0.04429390  0.02713127  0.96415879
   0.70295137  0.03680608  0.83571024
   0.58844713  0.82547833  0.47506459
   0.74272390  0.55951594  0.78775464
   0.28419314  0.69607532  0.53132043
   0.16141831  0.13938636  0.84955639
   0.48734956  0.40627163  0.17474530
   0.40392221  0.63353773  0.11949272
   0.07920519  0.53107314  0.96117790
   0.54337588  0.18846254  0.58783177
   0.78387508  0.44201016  0.94398268
   0.37890284  0.41006540  0.02788877
   0.00684466  0.96154077  0.13968231
   0.49048493  0.35037519  0.35440322
   0.10955218  0.14202768  0.36477311
   0.89650356  0.26816272  0.39427588
   0.99098038  0.81079153  0.04171300
   0.47380140  0.64940816  0.45006666
   0.40397356  0.16569954  0.44518439
   0.08950532  0.38328895  0.46779040
   0.64765211  0.90160618  0.61947346
   0.12274000  0.93054834  0.77114611
   0.28026018  0.95780800  0.95115236
   0.50227277  0.00252865  0.91717629
   0.49274894  0.74685353  0.61070722
   0.14814391  0.72656438  0.89138931
   0.87031081  0.18127318  0.96652961
   0.46824785  0.81391814  0.00845282
   0.32358226  0.93529553  0.10184070
   0.94683054  0.11933669  0.78201738
   0.73918879  0.00591539  0.16780408
   0.43638558  0.95766141  0.54288121
   0.76206603  0.06424140  0.51685227
   0.37873082  0.30336419  0.77647099
   0.68699379  0.22880735  0.25079092
   0.22512151  0.36144174  0.91445371
   0.67148306  0.06146031  0.02675633
   0.65040185  0.54122083  0.58940698
   0.28710157  0.45317223  0.43756932
   0.83810208  0.76572839  0.75104782
   0.67003216  0.20272290  0.41691108
   0.19602791  0.54378810  0.82561318
   0.50645215  0.22179086  0.09134714
   0.51370311  0.53153539  0.73186699
   0.35964839  0.21549597  0.92431972
   0.59466949  0.85516922  0.77260433
   0.77465666  0.72966568  0.59289678
   0.38329618  0.97474426  0.80934812
   0.92762826  0.93311261  0.62371257
   0.28600956  0.74303706  0.72692188
   0.49848962  0.05315849  0.19630490
   0.70590577  0.86812746  0.94253270
   0.61386906  0.68722152  0.92205677
   0.65952336  0.80788246  0.07721246
   0.24953231  0.06204692  0.20630202
   0.69905945  0.32356981  0.06826775
   0.30620950  0.29632042  0.27110822
   0.06947582  0.21927375  0.20692996
   0.91802479  0.06382617  0.29259986
   0.67173240  0.97895862  0.33134144
   0.87083095  0.18948715  0.15236043
   0.85490940  0.84350272  0.23983559
   0.63211163  0.33213483  0.68930484
   0.85433605  0.97441580  0.03569904
   0.03751610  0.87285131  0.33462504
   0.94999160  0.19031105  0.52582911
   0.10283991  0.10983617  0.63880772
   0.14059326  0.49142611  0.61802404
   0.01525991  0.99816238  0.48769486
   0.76758031  0.31904150  0.81321198
   0.00146087  0.32150288  0.88868500
   0.93586278  0.54384808  0.82999807
   0.60346263  0.22101926  0.93405603
   0.04969954  0.71189661  0.72165799
   0.86730885  0.83336764  0.43553667
   0.90879526  0.57499196  0.66432306
   0.93565822  0.33481972  0.65824450
   0.52278757  0.15827285  0.78972451
   0.54053365  0.44847727  0.86875913
   0.39252851  0.73984584  0.87994581
   0.19796685  0.78270791  0.04261080
   0.01648141  0.72598264  0.55535971
   0.74379773  0.34903874  0.54055399
   0.19700089  0.89195176  0.61035718
   0.90139951  0.52116401  0.49476631
   0.50996044  0.39750529  0.52726425
   0.84411633  0.67764387  0.99065567
   0.96495164  0.83778364  0.88816626
   0.58430479  0.55241492  0.05307721
Direct configuration=   200
   0.19716207  0.51614712  0.09562330
   0.21955528  0.47076661  0.16105419
   0.95599704  0.44410889  0.18601420
   0.14145656  0.44877563  0.21433349
   0.11133269  0.51679866  0.24902075
   0.15961011  0.60104765  0.26128509
   0.16805924  0.60595567  0.33828159
   0.26183523  0.70207653  0.41395091
   0.13020352  0.68000161  0.21774610
   0.20757490  0.73931497  0.18987582
   0.23051201  0.82124035  0.22396173
   0.20647058  0.82060238  0.28452852
   0.22442773  0.00768020  0.46751280
   0.21143235  0.75385397  0.31976783
   0.20451953  0.69304898  0.36286437
   0.20144258  0.21203855  0.52583377
   0.28481172  0.00926213  0.42293141
   0.30086156  0.04703488  0.36204937
   0.39387443  0.03210066  0.32192022
   0.47643727  0.07617021  0.33909561
   0.51951763  0.97623955  0.08633191
   0.54581604  0.09388371  0.36645034
   0.57907218  0.04383082  0.49919213
   0.46415862  0.98033517  0.67554264
   0.44415512  0.55658763  0.32136953
   0.52502243  0.55472819  0.34324793
   0.60407350  0.51806808  0.33618641
   0.65538661  0.47891021  0.28575937
   0.73228527  0.43046610  0.30330448
   0.73176128  0.43871563  0.37149641
   0.66921263  0.49962067  0.39203757
   0.65356088  0.50733645  0.45872860
   0.69467171  0.52750322  0.17639043
   0.65225782  0.54898636  0.23253668
   0.58264193  0.62369266  0.21714859
   0.61614450  0.70470228  0.23582998
   0.58875948  0.78769088  0.25207013
   0.48402910  0.81271934  0.26102490
   0.45938795  0.80471024  0.33308763
   0.74568922  0.01265316  0.70536632
   0.86558857  0.55878907  0.23964760
   0.80144472  0.38415918  0.28297436
   0.89645834  0.41031016  0.29244377
   0.94702520  0.47145445  0.24538527
   0.02677912  0.50611085  0.28526272
   0.01857795  0.52608386  0.34577455
   0.08572991  0.58241547  0.39193712
   0.12946142  0.32237704  0.36039239
   0.92105162  0.54457239  0.08340410
   0.92672994  0.51138746  0.14505921
   0.88325512  0.58340339  0.18098080
   0.89352417  0.66539270  0.15107905
   0.82638130  0.58846845  0.29075745
   0.78166725  0.60599152  0.33636796
   0.72411525  0.59708985  0.37960711
   0.70095978  0.67381661  0.42107062
   0.11629790  0.20679457  0.11113208
   0.01441950  0.24341315  0.98457529
   0.53826830  0.19146747  0.18944983
   0.97972964  0.09866786  0.18950096
   0.85050116  0.27290101  0.88139119
   0.80579527  0.11938509  0.23409720
   0.78997943  0.18901660  0.46599047
   0.89620336  0.93558062  0.94202346
   0.43900013  0.28128042  0.58025718
   0.39484712  0.31689013  0.12544019
   0.96350895  0.12708160  0.44516637
   0.25187554  0.59295501  0.24098507
   0.46586202  0.78954839  0.46664125
   0.28034856  0.41128778  0.78372973
   0.64640781  0.69956157  0.58050037
   0.06662574  0.74070986  0.23465232
   0.37828058  0.38426628  0.93490421
   0.08701822  0.63736195  0.16776413
   0.93886966  0.46720905  0.92627106
   0.92043945  0.78816065  0.33733845
   0.91018826  0.98935384  0.39703003
   0.77447114  0.95469554  0.27573853
   0.06390205  0.62022787  0.85294365
   0.25350162  0.80826418  0.94810138
   0.23789498  0.60412523  0.59569286
   0.06259290  0.94703550  0.58509049
   0.14041224  0.77341267  0.53739342
   0.45887173  0.41694318  0.67032285
   0.06513172  0.01522658  0.35329758
   0.39427498  0.69923223  0.66731721
   0.35996683  0.95480945  0.44044015
   0.11467404  0.08106974  0.23234647
   0.35217085  0.23416575  0.35228734
   0.83337373  0.81699850  0.02112259
   0.92517604  0.44241403  0.70939862
   0.66256422  0.35855691  0.91354073
   0.08621195  0.79857905  0.11578126
   0.35691904  0.41812380  0.35946663
   0.63911827  0.33691243  0.44536524
   0.97884835  0.18915375  0.30946642
   0.46677335  0.68144292  0.96374117
   0.73351956  0.06087917  0.42664783
   0.26772661  0.45864009  0.65853857
   0.79007658  0.85318976  0.66585803
   0.37060107  0.78583583  0.07078599
   0.61649494  0.29066116  0.33176989
   0.56296035  0.37332155  0.10830123
   0.63667763  0.99068551  0.93095361
   0.97998801  0.18088642  0.62979418
   0.02044164  0.57427583  0.55136967
   0.72434583  0.45505331  0.04154220
   0.82763118  0.28182182  0.03267854
   0.72882659  0.22884187  0.14831860
   0.89333553  0.90923373  0.15591873
   0.63205992  0.05611037  0.23734835
   0.93918716  0.52463980  0.37886141
   0.46166499  0.71432176  0.34572926
   0.70473350  0.18941251  0.59829327
   0.52425374  0.58762558  0.61822885
   0.24936058  0.02098240  0.63213867
   0.74096109  0.45943296  0.15667739
   0.71193842  0.59862575  0.13102068
   0.71618811  0.68212961  0.03758756
   0.53088437  0.69537253  0.08848399
   0.42754181  0.45773350  0.80449793
   0.97747165  0.28673240  0.13635939
   0.21239152  0.91673778  0.03210741
   0.70656107  0.69675701  0.24697892
   0.07330114  0.59510412  0.66272491
   0.83052353  0.09389851  0.08590560
   0.33301986  0.82916892  0.60940831
   0.37444773  0.85136119  0.35165325
   0.42594292  0.76649722  0.22214249
   0.52203457  0.84625468  0.36581468
   0.18973981  0.00028199  0.86448806
   0.22382891  0.22405830  0.19423168
   0.12120239  0.85453480  0.68499852
   0.74917638  0.16944412  0.33418115
   0.85723803  0.24787783  0.57785218
   0.19183718  0.04745342  0.10574591
   0.91851777  0.85169535  0.52580633
   0.45177145  0.34958157  0.26603848
   0.97033470  0.09976042  0.89877165
   0.44702246  0.28495582  0.00291543
   0.33671717  0.06931379  0.89370014
   0.52571429  0.23151945  0.68779542
   0.45290722  0.30371078  0.44873533
   0.90945025  0.67965569  0.48241960
   0.19763495  0.64872791  0.76040020
   0.73989487  0.86769131  0.53486381
   0.61401746  0.58382917  0.84094614
   0.76190196  0.59454105  0.94641146
   0.18009811  0.43461324  0.54131803
   0.38003179  0.13014498  0.16024910
   0.08221355  0.88968367  0.92269165
   0.72591218  0.85969336  0.17115266
   0.08011509  0.38627495  0.97029519
   0.17028046  0.09650409  0.96568914
   0.97445129  0.10920580  0.03927873
   0.98461453  0.91847325  0.25485224
   0.48097658  0.90085224  0.24947763
   0.68168569  0.90013346  0.40458882
   0.41545256  0.65586309  0.55043939
   0.31233638  0.27988130  0.67536400
   0.02865755  0.83155506  0.42749812
   0.27933235  0.77129332  0.44020196
   0.32752884  0.62527262  0.42351615
   0.85248238  0.25222613  0.73352647
   0.69401223  0.66831108  0.74022641
   0.78824308  0.27687543  0.68338008
   0.38423465  0.98804383  0.70397216
   0.41685232  0.10707313  0.00499684
   0.63077837  0.24262442  0.81378795
   0.66908683  0.17726685  0.76606414
   0.23294005  0.09644053  0.74808151
   0.11123364  0.22556611  0.52661896
   0.21082938  0.95221511  0.51109437
   0.25407065  0.26220167  0.84577700
   0.38638036  0.82864912  0.77828468
   0.05854920  0.24298434  0.81371980
   0.41186398  0.10231208  0.53450014
   0.74711013  0.63356406  0.68554001
   0.57528866  0.53881353  0.95447755
   0.25523057  0.32026280  0.02043382
   0.46329303  0.50523881  0.08434448
   0.41899433  0.63556434  0.78856902
   0.60683933  0.78927644  0.99111141
   0.23433155  0.71378157  0.13712342
   0.13377364  0.47751319  0.06733652
   0.16409273  0.28051634  0.30834218
   0.16330746  0.05838662  0.45610767
   0.26727028  0.88486797  0.19236759
   0.58314356  0.12806687  0.48644472
   0.92610423  0.36377576  0.47137576
   0.06076427  0.29201361  0.38833308
   0.10445795  0.36916204  0.20720924
   0.97548249  0.82812814  0.77182274
   0.22451546  0.51864739  0.92409751
   0.41125073  0.89279394  0.91045198
   0.30814839  0.56991040  0.91486139
   0.20067567  0.16231467  0.71666516
   0.99065195  0.94079271  0.04711968
   0.54139693  0.77033057  0.84899531
   0.34965479  0.03589238  0.02279888
   0.50965798  0.60775490  0.20147749
   0.48026363  0.03968082  0.63395435
   0.51263397  0.92129487  0.67169841
   0.48100310  0.93256646  0.13628033
   0.34854010  0.59306262  0.75472117
   0.48346196  0.18892929  0.87987604
   0.93215382  0.74326288  0.64541252
   0.78281905  0.07297527  0.96426176
   0.81448364  0.44709711  0.83504710
   0.37753089  0.57470844  0.29635468
   0.32361085  0.11841407  0.77795043
   0.52403166  0.99860818  0.46848220
   0.56695828  0.53053567  0.47767592
   0.05112448  0.04146536  0.72881781
   0.84383166  0.47337418  0.58012893
   0.71514911  0.51512982  0.49612701
   0.52450906  0.94170510  0.02998837
   0.82648163  0.56689284  0.57669302
   0.77758894  0.90828122  0.84620065
   0.00988813  0.70230436  0.95679014
   0.47109129  0.28477607  0.86842936
   0.76485299  0.01559572  0.64854389
   0.79995716  0.03774201  0.74624014
   0.06625444  0.47247088  0.79027230
   0.56818236  0.05206619  0.10481992
   0.66578467  0.99010238  0.71558299
   0.90604797  0.04689097  0.54952472
   0.74064732  0.85807324  0.80495734
   0.58910198  0.84693562  0.87317472
   0.26408809  0.64463142  0.88462884
   0.76204918  0.12229572  0.91015716
   0.92579766  0.63501065  0.08518485
   0.38338745  0.01812447  0.26946890
   0.24859677  0.10505358  0.32680152
   0.63873497  0.20639571  0.02217355
   0.29440546  0.43755913  0.17404589
   0.64327701  0.84931220  0.26486623
   0.25628303  0.56581606  0.06863155
   0.79692748  0.33620868  0.23436739
   0.62952710  0.01813470  0.54700380
   0.93546940  0.38291299  0.33265547
   0.97114237  0.35406506  0.53319452
   0.04214158  0.66670288  0.39984269
   0.96998036  0.03719776  0.69429045
   0.36915034  0.45620623  0.51903915
   0.99529684  0.99940618  0.82715726
   0.07405504  0.35789489  0.66435047
   0.05203883  0.78048277  0.80951703
   0.09481309  0.41652692  0.84739788
   0.87613702  0.72433133  0.90002631
   0.62786418  0.39899277  0.58876279
   0.26026256  0.23230177  0.48098407
   0.11713158  0.54244212  0.44142605
   0.59682854  0.39575771  0.77168897
   0.49035829  0.51385946  0.96425907
   0.18906238  0.37381826  0.38583707
   0.53779764  0.85853515  0.55836698
   0.77227791  0.38471400  0.40333330
   0.90179768  0.63525720  0.76387151
   0.59898064  0.77928656  0.69042156
   0.90700589  0.74173514  0.16689472
   0.61739245  0.67186303  0.43350927
   0.75002526  0.74362649  0.42870752
   0.28790311  0.85993556  0.79148309
   0.72507089  0.94177598  0.07307259
   0.23714549  0.17714136  0.57860553
   0.64072813  0.46685941  0.72957308
   0.78261775  0.76938323  0.89160434
   0.09997243  0.67471320  0.98377622
   0.55171062  0.02086524  0.82004190
   0.89885832  0.49938056  0.03915996
   0.98017369  0.38479453  0.16801465
   0.04025346  0.00006345  0.86392440
   0.22155727  0.55529775  0.35268370
   0.38599760  0.15682098  0.54815863
   0.62548629  0.72816304  0.71616903
   0.98051411  0.66165171  0.41209027
   0.09498537  0.31433906  0.63016224
   0.34230588  0.11928679  0.66343853
   0.37548563  0.54864035  0.63783141
   0.14395159  0.31710491  0.75384299
   0.30380272  0.34694367  0.59152166
   0.81742754  0.14475739  0.66149831
   0.08464181  0.32329741  0.05899609
   0.27554663  0.17997545  0.05627511
   0.03964073  0.02181281  0.96717790
   0.69952487  0.03833618  0.83512346
   0.59427201  0.83935896  0.46849138
   0.74251966  0.55154041  0.79183787
   0.28976303  0.68328445  0.52362523
   0.16133369  0.14834482  0.85184665
   0.48601925  0.42016112  0.17318654
   0.40312351  0.61723075  0.11393319
   0.08093288  0.52013298  0.95989117
   0.54353940  0.18231564  0.58590045
   0.79065454  0.44864287  0.94478810
   0.37720759  0.39927830  0.02787585
   0.01626783  0.97440418  0.14024926
   0.48955018  0.34641475  0.35817178
   0.10952294  0.14618032  0.36873814
   0.88347896  0.27328899  0.40198074
   0.97515552  0.80730048  0.03919349
   0.48669919  0.64338790  0.45245200
   0.40651713  0.16531281  0.44255951
   0.07979897  0.37723949  0.46979269
   0.65288190  0.90144979  0.61897425
   0.11383662  0.92102164  0.76937372
   0.28268035  0.94748973  0.95287963
   0.50223552  0.99809900  0.91749982
   0.49748637  0.74041055  0.61008848
   0.13906542  0.73571622  0.88470658
   0.87802879  0.18539891  0.95999282
   0.46443987  0.81507463  0.01288384
   0.31970723  0.93890404  0.10147696
   0.93475641  0.11103330  0.78631048
   0.73782650  0.00140069  0.15679250
   0.43655363  0.96663556  0.54557270
   0.76963595  0.05725039  0.51362976
   0.37017378  0.30218398  0.77896584
   0.68395175  0.21194709  0.25125773
   0.23445015  0.37081523  0.91847756
   0.67456447  0.06517160  0.03001035
   0.64821254  0.54124204  0.58684764
   0.30254416  0.45499038  0.44160454
   0.83136244  0.75704602  0.74567662
   0.66985361  0.19248017  0.41631153
   0.21033592  0.52700502  0.82214797
   0.48881062  0.22104905  0.08597748
   0.50809559  0.52666994  0.72630262
   0.35964741  0.22623173  0.92340372
   0.58560392  0.85907297  0.76497488
   0.78074730  0.73911533  0.59429908
   0.37945763  0.97459393  0.80423325
   0.90894523  0.92103628  0.61943598
   0.29468947  0.75163493  0.72207750
   0.49074055  0.05733457  0.19350219
   0.70626728  0.87124099  0.94892276
   0.62115880  0.68608705  0.91749251
   0.67242647  0.80322698  0.08358146
   0.25008065  0.06389644  0.21041723
   0.69316548  0.31522146  0.06867139
   0.30290828  0.30214427  0.27761252
   0.06844755  0.20520029  0.20516895
   0.91080945  0.06550525  0.30013842
   0.66764820  0.99679620  0.32758931
   0.87099080  0.19402080  0.14565657
   0.84836195  0.84985105  0.24210988
   0.63170591  0.32865189  0.68194198
   0.85527274  0.96956659  0.03611568
   0.05225230  0.86944666  0.33092492
   0.95508289  0.18992999  0.53299133
   0.11092546  0.10627001  0.63994161
   0.13853251  0.49174698  0.62337382
   0.99967487  0.99318082  0.48262524
   0.75574845  0.32088179  0.81019056
   0.00306399  0.31986175  0.88168232
   0.93981566  0.53817733  0.83251837
   0.60588912  0.21931999  0.92847152
   0.04432168  0.71418582  0.71681600
   0.87039171  0.83518112  0.44868549
   0.89789509  0.57472079  0.66990587
   0.93407848  0.32752454  0.65723954
   0.53232512  0.14853743  0.78514996
   0.54111388  0.44384520  0.87198800
   0.40139890  0.73478989  0.88339721
   0.19528695  0.77990066  0.04143693
   0.01837306  0.72697145  0.55614934
   0.74687874  0.34241291  0.54695109
   0.19838077  0.89377797  0.60510957
   0.90482060  0.52154074  0.49547630
   0.50658177  0.39570219  0.52420218
   0.84092965  0.68376165  0.99777917
   0.95532506  0.83968236  0.88338457
   0.59244236  0.55168239  0.04731946
Direct configuration=   220
   0.19988747  0.50795796  0.10631173
   0.21334191  0.47013004  0.17486745
   0.95582695  0.45374954  0.18790770
   0.13848185  0.44855495  0.21481192
   0.10836326  0.51347093  0.25704539
   0.15846042  0.59705069  0.27053853
   0.17015319  0.60913571  0.33965129
   0.27014146  0.70726847  0.40816597
   0.12444285  0.68055665  0.21728952
   0.20396291  0.73183958  0.19370208
   0.23060451  0.82318335  0.22135955
   0.20665553  0.83021739  0.28123490
   0.21642298  0.01390404  0.46617571
   0.20253885  0.77587394  0.32722701
   0.21325853  0.69649392  0.35668321
   0.19968623  0.22124884  0.52429936
   0.29164009  0.01153383  0.42173349
   0.30866944  0.05628535  0.36554512
   0.38210059  0.04782798  0.32523918
   0.46938182  0.07575086  0.34857857
   0.52688453  0.97681084  0.09201691
   0.54135188  0.10751915  0.36709292
   0.58140824  0.05757318  0.49830901
   0.46790534  0.97863575  0.66503581
   0.45345196  0.55219692  0.31670601
   0.52517786  0.52819671  0.35163638
   0.60713831  0.50405106  0.34353182
   0.65968963  0.49589235  0.28967340
   0.73769481  0.43369414  0.30808693
   0.73913779  0.43052816  0.37383087
   0.68096806  0.51804695  0.39566979
   0.65227952  0.51164193  0.46035924
   0.70419892  0.53641630  0.18095569
   0.63825803  0.53970311  0.22793199
   0.57531631  0.61061854  0.22963008
   0.62085707  0.70375597  0.24019032
   0.59150318  0.79246866  0.25670228
   0.49656859  0.81678353  0.26279273
   0.45829424  0.81736789  0.33040007
   0.74398152  0.01454339  0.70939663
   0.88406072  0.57042779  0.24089950
   0.80175591  0.38467838  0.27336437
   0.90248998  0.40835440  0.29367550
   0.93141103  0.48899606  0.25391429
   0.02284577  0.52185592  0.28944371
   0.01978836  0.55003022  0.34582727
   0.08782576  0.58552585  0.38223124
   0.13323866  0.32655207  0.36973400
   0.91583861  0.52937058  0.08212837
   0.92160456  0.51312158  0.14514205
   0.89227254  0.59274962  0.18140518
   0.91399814  0.66926392  0.14774971
   0.83346428  0.61014736  0.28521429
   0.79044991  0.61000647  0.33465874
   0.72478427  0.60176976  0.37897062
   0.68944770  0.68060921  0.41123393
   0.11513842  0.19360931  0.10687268
   0.01577886  0.24036247  0.98864422
   0.54195627  0.19228438  0.18383388
   0.96221469  0.10447808  0.18512204
   0.85660942  0.27642673  0.88127012
   0.82333374  0.11552689  0.22695457
   0.79537801  0.19785065  0.46511183
   0.89721495  0.93985851  0.93371400
   0.44910843  0.28008079  0.57380365
   0.39415584  0.32512466  0.12832502
   0.95769752  0.14515403  0.43676415
   0.25155658  0.60403059  0.24177671
   0.46306969  0.78446011  0.47105942
   0.27948405  0.41203822  0.78142828
   0.65126176  0.70134913  0.56348980
   0.06157308  0.74270126  0.24341596
   0.38496231  0.38611510  0.92922505
   0.10088490  0.63695280  0.16325148
   0.93937683  0.44187993  0.93203241
   0.92824034  0.78542346  0.33874153
   0.89770322  0.97630098  0.40165235
   0.78966028  0.96731450  0.28081158
   0.06816876  0.60950025  0.84998733
   0.24357020  0.81305295  0.94578322
   0.23686798  0.61279700  0.60335461
   0.04663238  0.93374554  0.58821744
   0.14371961  0.77114973  0.55479740
   0.47057634  0.42978344  0.67488615
   0.05174596  0.00410752  0.35065532
   0.39366888  0.68567689  0.66775140
   0.36289943  0.95479204  0.43034062
   0.11546409  0.07477663  0.23210137
   0.37480415  0.22324900  0.36371521
   0.82256438  0.82168527  0.01433752
   0.93336819  0.43540950  0.71444411
   0.65882695  0.35191580  0.91594460
   0.08047569  0.79387412  0.11196351
   0.37116657  0.42473502  0.35592440
   0.63309722  0.31585555  0.45868092
   0.98578900  0.18336762  0.30507124
   0.47369979  0.68813543  0.96187433
   0.73152539  0.04695921  0.41642112
   0.26807103  0.44588445  0.65741156
   0.80149093  0.85185658  0.65549897
   0.36935580  0.77241291  0.07782948
   0.60869078  0.27590992  0.32867743
   0.56586952  0.36842701  0.10049912
   0.64116589  0.99396859  0.93039769
   0.99363367  0.18142429  0.63390215
   0.02982480  0.57193716  0.55025999
   0.72728468  0.45629699  0.04234714
   0.83868163  0.29538924  0.02683073
   0.72028345  0.22308194  0.15105165
   0.88788648  0.90092271  0.14670936
   0.64483283  0.05116605  0.23506470
   0.93728756  0.52897206  0.37711289
   0.44598838  0.73013316  0.34527786
   0.70319059  0.19599578  0.59693252
   0.52345069  0.57077822  0.61848616
   0.24914682  0.01770781  0.63579621
   0.73710011  0.46500741  0.15903442
   0.70395230  0.58861718  0.13029843
   0.70071204  0.66522064  0.03469436
   0.52707174  0.69685190  0.09768128
   0.42691650  0.44052053  0.80616427
   0.99725055  0.29795718  0.13728550
   0.21915408  0.91245137  0.03530139
   0.71524308  0.68967877  0.25062526
   0.05848276  0.59930985  0.66229966
   0.83972740  0.09386165  0.08351570
   0.33745462  0.82964638  0.60626577
   0.38897783  0.85662681  0.33651029
   0.43505049  0.77720972  0.23265007
   0.52369571  0.86418475  0.36520040
   0.18175840  0.99204606  0.85680157
   0.23136924  0.20460414  0.20468002
   0.12845843  0.84776007  0.68308584
   0.75241083  0.17658381  0.33181178
   0.84988583  0.26454591  0.58239043
   0.17736102  0.05366799  0.11316844
   0.93722027  0.84450514  0.54030963
   0.45359397  0.35083094  0.26168112
   0.96527610  0.11759562  0.89924328
   0.46269052  0.28911062  0.00378749
   0.32567120  0.07147761  0.88332580
   0.51050913  0.21785036  0.68471059
   0.45795133  0.30312987  0.45536642
   0.90472299  0.68582827  0.48801235
   0.17629354  0.64730194  0.74853052
   0.73084748  0.88246316  0.53712389
   0.62439864  0.59118530  0.84220854
   0.77523077  0.59483228  0.94156792
   0.16383987  0.43330157  0.53531383
   0.37169172  0.13225785  0.16228010
   0.08217871  0.89131419  0.92097892
   0.73804552  0.85814892  0.16739252
   0.09226326  0.38387448  0.97252918
   0.16939760  0.11282355  0.96419241
   0.98474925  0.10210156  0.04014120
   0.97651690  0.93581838  0.25403840
   0.48851329  0.90490054  0.24237438
   0.67084991  0.90207748  0.39118500
   0.42372785  0.64286785  0.54587776
   0.30829390  0.28346757  0.68224592
   0.01930922  0.83513442  0.42978580
   0.26312413  0.76830547  0.44495411
   0.31421261  0.63181515  0.42514916
   0.84497383  0.23734803  0.73048318
   0.70041840  0.67180002  0.73573019
   0.78599267  0.29985713  0.69078188
   0.39295065  0.99398566  0.69678060
   0.41000471  0.12710026  0.00474300
   0.63333479  0.22371835  0.81297930
   0.67678802  0.19044366  0.75222248
   0.24942977  0.08111636  0.74663130
   0.11552740  0.22278653  0.52193245
   0.22923058  0.95690442  0.51651692
   0.25263980  0.25481059  0.85203120
   0.37497257  0.83380828  0.77486097
   0.05183506  0.22429527  0.81844266
   0.41704881  0.12258232  0.54131396
   0.74328609  0.61313671  0.69057868
   0.58686752  0.53700400  0.94552000
   0.26416745  0.30838494  0.01310474
   0.46205782  0.49026806  0.08767736
   0.40751665  0.64193662  0.78889163
   0.62065979  0.79340267  0.99325460
   0.24377298  0.70690950  0.14339524
   0.12691264  0.48183344  0.07962517
   0.14924272  0.28790818  0.31412881
   0.15382736  0.07188367  0.45865568
   0.26166767  0.89412945  0.18999662
   0.58838250  0.14272366  0.49122391
   0.92625316  0.36311889  0.48335012
   0.05857365  0.30090779  0.38828908
   0.10902634  0.36516574  0.21435906
   0.97608259  0.82404181  0.78200906
   0.23231657  0.51045095  0.92061175
   0.39469076  0.87879401  0.91304357
   0.30685454  0.56964141  0.91874345
   0.19607045  0.16786962  0.70751622
   0.98922480  0.92890864  0.04466034
   0.54725446  0.77046249  0.84326074
   0.36322858  0.03858373  0.02517172
   0.50009823  0.59731380  0.20489731
   0.48525897  0.05929143  0.63077595
   0.50629921  0.90981103  0.67324184
   0.48212456  0.93119255  0.12896045
   0.35173441  0.58940578  0.75789643
   0.48031085  0.18042261  0.88039430
   0.91955522  0.74827052  0.64098252
   0.78304506  0.07606138  0.95854069
   0.80629514  0.45551914  0.84137310
   0.38181708  0.57988959  0.30523086
   0.32371814  0.12209119  0.77199729
   0.53144550  0.99964401  0.47210331
   0.56824911  0.51022174  0.48541036
   0.04301267  0.05759075  0.72047978
   0.83793393  0.46554137  0.58949021
   0.71600767  0.49987200  0.49252089
   0.52951203  0.95973809  0.03449267
   0.82182878  0.57989066  0.57643659
   0.78293042  0.89711639  0.83850351
   0.00822083  0.71702366  0.95633080
   0.46686669  0.27717356  0.85611716
   0.76884247  0.01495854  0.64650732
   0.80128694  0.04893969  0.74883558
   0.06932486  0.46102075  0.79769350
   0.56074731  0.05406406  0.10436648
   0.66607301  0.98523875  0.72741234
   0.89952027  0.03731386  0.54933761
   0.72821784  0.85545422  0.78913933
   0.58698245  0.83904470  0.87724005
   0.28245162  0.65169213  0.89048310
   0.74619511  0.13027838  0.90562169
   0.93474906  0.64261787  0.08759850
   0.37602396  0.01234534  0.27393967
   0.24403420  0.09634382  0.32903578
   0.64104420  0.20400030  0.01581421
   0.29176744  0.44589239  0.18235207
   0.64432509  0.85249898  0.27593209
   0.25725213  0.55940500  0.07995140
   0.79006674  0.32475101  0.23250974
   0.62823267  0.02166199  0.54487723
   0.95035185  0.37689864  0.32900090
   0.97977011  0.34627456  0.54210273
   0.03734165  0.67570302  0.39145260
   0.95174233  0.03199844  0.70165338
   0.38046145  0.44684784  0.53309779
   0.99470464  0.98174928  0.81932264
   0.08441303  0.35370811  0.66055284
   0.04969963  0.79109378  0.81156012
   0.09864875  0.41665721  0.85114475
   0.86037163  0.72968813  0.90481164
   0.62838544  0.39777545  0.59261038
   0.25479329  0.23950225  0.48260172
   0.11978808  0.54125219  0.43222465
   0.59231355  0.40548783  0.77887856
   0.48902453  0.51894494  0.96358565
   0.18207111  0.38777206  0.39797311
   0.54704948  0.85027756  0.56140581
   0.78266395  0.37163507  0.40020991
   0.90569054  0.63507625  0.77308229
   0.59906486  0.77918474  0.68260041
   0.90074858  0.74799427  0.16043308
   0.61344446  0.68186873  0.43829900
   0.74924255  0.73640292  0.42712324
   0.29223395  0.85870215  0.80556905
   0.72536047  0.93481765  0.05942533
   0.23745749  0.20298110  0.58010636
   0.63534974  0.46427210  0.73305982
   0.77745337  0.75231996  0.88861677
   0.08218027  0.67191958  0.99908292
   0.53144747  0.00760844  0.81798061
   0.91035078  0.50118619  0.03158739
   0.98730241  0.39676192  0.16857114
   0.02318058  0.03218598  0.85315388
   0.22559029  0.56114644  0.35203921
   0.35411789  0.12033440  0.54967343
   0.64176688  0.73588240  0.68707760
   0.01681456  0.67376902  0.43310613
   0.10109637  0.32573196  0.62174617
   0.33904919  0.12482350  0.66278418
   0.37243916  0.54935857  0.62901816
   0.14923587  0.31912590  0.75719424
   0.32199649  0.34389320  0.59291228
   0.81909577  0.15548172  0.65207853
   0.08140550  0.33238424  0.06304405
   0.27243396  0.18444839  0.06115566
   0.03829880  0.01862089  0.97479476
   0.69497281  0.04004637  0.83224690
   0.60545761  0.85322670  0.46626361
   0.73813648  0.54593608  0.79239689
   0.28507963  0.67756956  0.51925894
   0.16356674  0.15216955  0.85528485
   0.47549220  0.43704545  0.17365233
   0.40005671  0.61087046  0.10843471
   0.07986645  0.52339969  0.95841441
   0.54663933  0.16994343  0.58675303
   0.79737201  0.45350153  0.94409588
   0.37609903  0.39819467  0.03377447
   0.03692967  0.98921058  0.14068293
   0.48993716  0.34492145  0.36167939
   0.11070294  0.15154051  0.37340096
   0.87510576  0.27242883  0.40613893
   0.97091857  0.79778141  0.04020993
   0.48607304  0.63708213  0.45454881
   0.40587669  0.16552387  0.43960590
   0.07643442  0.37615817  0.47327244
   0.64944116  0.90288613  0.61967011
   0.10284827  0.91532208  0.77505977
   0.28351626  0.95056601  0.94358276
   0.49315387  0.99730924  0.91854032
   0.50941408  0.74275981  0.60985451
   0.13222787  0.74409958  0.88216042
   0.88951762  0.18840257  0.95926410
   0.47155103  0.80977002  0.00839336
   0.31665556  0.94398605  0.10008339
   0.92798346  0.10623061  0.79209610
   0.73697197  0.99691348  0.15145781
   0.43201770  0.95898464  0.55043516
   0.77850447  0.05012632  0.51595692
   0.35973839  0.30521315  0.78218186
   0.67774272  0.19731257  0.24812784
   0.23832837  0.37543441  0.92341854
   0.67264997  0.07241993  0.03076005
   0.65595405  0.54501504  0.58786322
   0.30575489  0.46054091  0.44447314
   0.82566886  0.74926409  0.74055325
   0.66451218  0.18830750  0.41218335
   0.22208083  0.51804609  0.81295427
   0.47885910  0.21438377  0.08157305
   0.50443564  0.52461074  0.73001853
   0.36046995  0.22937554  0.92319770
   0.57386391  0.87095890  0.76273468
   0.79258740  0.74228272  0.59606332
   0.37454210  0.97628876  0.80613010
   0.89852578  0.91742888  0.61707512
   0.30159148  0.75593731  0.71714833
   0.48833205  0.06194806  0.19572734
   0.71117969  0.87470222  0.95419421
   0.62800674  0.68330287  0.91483793
   0.68115716  0.79692245  0.09020796
   0.24989836  0.07094993  0.21442719
   0.69159752  0.30833388  0.06986795
   0.29622720  0.31242159  0.27752408
   0.07623552  0.20533457  0.20304196
   0.90415076  0.06149886  0.30798821
   0.66336126  0.00926688  0.32976056
   0.86845075  0.19853908  0.13820718
   0.84429631  0.84333134  0.24415853
   0.63316707  0.32771985  0.67555500
   0.85834280  0.97178493  0.03364989
   0.06437773  0.86088756  0.33338813
   0.96760737  0.18890658  0.53730332
   0.11774974  0.09988769  0.64052312
   0.13230616  0.49476761  0.62735185
   0.99091781  0.98527587  0.47655825
   0.74720645  0.32209032  0.80493018
   0.99784198  0.31775130  0.87906306
   0.94747751  0.53244359  0.83256712
   0.61242798  0.22328129  0.92165508
   0.03640549  0.71449405  0.71425361
   0.86598702  0.82825651  0.44332044
   0.88969539  0.57493239  0.67378623
   0.92646116  0.32182475  0.65577554
   0.53551386  0.13921107  0.77573333
   0.53812081  0.43819384  0.87569606
   0.40489102  0.73581435  0.88224915
   0.19120527  0.76610839  0.04054147
   0.01104798  0.72045870  0.55558647
   0.75142238  0.33820529  0.54960523
   0.19897755  0.89166010  0.59589302
   0.90892139  0.52566419  0.49667650
   0.50263180  0.39373029  0.52193236
   0.83964348  0.67908605  0.99813404
   0.94342457  0.84771316  0.87288379
   0.60094584  0.55386423  0.04622299
Direct configuration=   240
   0.19396201  0.50165844  0.11400792
   0.21553134  0.46526667  0.18028136
   0.94326036  0.45100057  0.19203983
   0.13979916  0.45508227  0.22055489
   0.10547423  0.52594358  0.25939330
   0.15929007  0.61605525  0.26378146
   0.17631913  0.62557081  0.32739744
   0.26637284  0.69892236  0.41379210
   0.13718563  0.68435658  0.22204783
   0.20080521  0.75157790  0.19218365
   0.22112550  0.83961223  0.21759343
   0.21494956  0.83496353  0.27619209
   0.22077263  0.02765434  0.45740154
   0.20792641  0.78219027  0.32105263
   0.22502379  0.70186272  0.35119120
   0.20414192  0.22932347  0.52511147
   0.29849203  0.02124477  0.41590958
   0.29043124  0.05417560  0.36157401
   0.37766805  0.04345772  0.32977843
   0.46689820  0.06833097  0.35016221
   0.51943775  0.98823117  0.08639095
   0.53403984  0.11960229  0.35994148
   0.58421769  0.05838044  0.50085796
   0.46615222  0.98471237  0.67298525
   0.45747319  0.55248304  0.32507192
   0.52603009  0.51132548  0.36044989
   0.61273575  0.51740672  0.34316436
   0.65910299  0.48457957  0.28568871
   0.74263191  0.43781126  0.30335957
   0.74853305  0.43560381  0.36497917
   0.67906415  0.50457857  0.39133215
   0.66363370  0.49638398  0.46031564
   0.69320965  0.52773864  0.18147932
   0.64774386  0.53005209  0.23257902
   0.57292662  0.61498514  0.22747967
   0.61829156  0.69985881  0.24905893
   0.59809719  0.78876425  0.26427210
   0.50699716  0.82340782  0.25989669
   0.46570203  0.82958814  0.32709180
   0.74221431  0.01529473  0.71081847
   0.89800830  0.59376914  0.24565750
   0.80397626  0.37976763  0.26965474
   0.90041232  0.40670418  0.28702831
   0.93727757  0.48770716  0.25515404
   0.01846686  0.51992147  0.28432312
   0.01746903  0.54693507  0.33970844
   0.09233693  0.59761562  0.37157326
   0.13251062  0.33292030  0.36851701
   0.93566092  0.54406854  0.08689503
   0.91929050  0.51727312  0.15240736
   0.90871489  0.60209587  0.18516075
   0.90678532  0.67111138  0.14182432
   0.85105761  0.62705543  0.29419066
   0.79746122  0.61337218  0.33917567
   0.72397094  0.60770516  0.37997725
   0.69848531  0.68400929  0.41435252
   0.12452640  0.19747635  0.09944613
   0.01897075  0.25317436  0.98732289
   0.54942718  0.19746403  0.18207450
   0.95588682  0.11393664  0.17243454
   0.85897398  0.28290785  0.87790025
   0.82112111  0.11728915  0.21763963
   0.79740317  0.20583202  0.47506356
   0.89059326  0.95177380  0.93542525
   0.46356284  0.27918780  0.57105269
   0.38975598  0.32599296  0.12759594
   0.96086851  0.16130079  0.42921016
   0.24346483  0.60078685  0.24757200
   0.45825467  0.77145577  0.46965165
   0.25660662  0.40165476  0.77021712
   0.66162546  0.69555103  0.54897094
   0.05442153  0.72844778  0.24557763
   0.38424216  0.39282608  0.92103281
   0.10104729  0.63819086  0.17236552
   0.95094069  0.42813524  0.93287144
   0.92323594  0.79447249  0.33424165
   0.87722664  0.95534970  0.41046985
   0.80290734  0.97871618  0.28752315
   0.08215715  0.60057932  0.86093208
   0.22372455  0.79582912  0.94592516
   0.23789110  0.61771390  0.60940433
   0.04623360  0.93532810  0.59119866
   0.15978882  0.75926789  0.56889338
   0.46365284  0.42608900  0.66787903
   0.04147198  0.99964193  0.35440235
   0.40233357  0.66756312  0.66281188
   0.36679596  0.95348439  0.42841681
   0.11434910  0.05700574  0.23417880
   0.39060718  0.23513827  0.35503200
   0.82002760  0.81590353  0.01216824
   0.93744218  0.44228046  0.71986894
   0.66085853  0.36232963  0.91613460
   0.08315283  0.79406278  0.10417295
   0.37233993  0.42286726  0.35515635
   0.62574811  0.29847907  0.47587755
   0.99328528  0.17547017  0.30117401
   0.47871974  0.69018852  0.95551567
   0.72898782  0.04244621  0.40966624
   0.26665093  0.44092617  0.65356127
   0.77607524  0.84176378  0.65735392
   0.35309358  0.76372064  0.08150185
   0.60263006  0.25730495  0.32336131
   0.57692871  0.35321359  0.09869734
   0.63659731  0.00675215  0.92848482
   0.00189891  0.18704615  0.63722651
   0.03469192  0.56629706  0.54772437
   0.72255404  0.45693064  0.03817456
   0.84378444  0.30655511  0.02693978
   0.71424864  0.21404831  0.15030601
   0.88295115  0.91948617  0.13776396
   0.64759068  0.04669029  0.22861564
   0.93883337  0.54213996  0.38100675
   0.44276652  0.74809861  0.34898302
   0.68896864  0.20410334  0.59426052
   0.52090516  0.55994132  0.62710706
   0.24031678  0.01190154  0.63369299
   0.74330165  0.44518855  0.16822320
   0.68604209  0.59920664  0.13660594
   0.69670384  0.64759701  0.03527362
   0.52967154  0.69479047  0.10406987
   0.43675071  0.42657141  0.80944197
   0.99743116  0.29999950  0.14001050
   0.22193098  0.90331975  0.04137139
   0.70853780  0.69431066  0.24927815
   0.02878912  0.60426224  0.66317912
   0.82011361  0.08735256  0.08498276
   0.33792455  0.83207482  0.60067645
   0.38284314  0.87320433  0.31944028
   0.43499725  0.77064534  0.23436600
   0.52111648  0.87151466  0.36600483
   0.17293586  0.98316273  0.84458955
   0.24262490  0.20811266  0.22171069
   0.14297041  0.83221272  0.68547829
   0.76411769  0.17750691  0.33169833
   0.85374349  0.26020361  0.58725946
   0.18500927  0.04166158  0.12809952
   0.94094056  0.83659586  0.54033832
   0.44654250  0.35154727  0.25650908
   0.97064861  0.12657125  0.89552209
   0.48124310  0.29091013  0.99917755
   0.32716247  0.07002892  0.87923124
   0.49507204  0.20369236  0.68297103
   0.45639933  0.29790590  0.45377207
   0.90001718  0.69236393  0.49245134
   0.15929077  0.65426432  0.73611797
   0.74245761  0.89395727  0.53310769
   0.62620535  0.59081511  0.83986528
   0.77989156  0.58371380  0.93048345
   0.16738879  0.43355253  0.53560527
   0.35966961  0.12360142  0.15620508
   0.07908689  0.88395631  0.92045103
   0.73951104  0.84857749  0.17597214
   0.11212582  0.38779544  0.96899071
   0.17202121  0.12572566  0.96212655
   0.98460172  0.09530958  0.04427661
   0.96559138  0.94747337  0.25450820
   0.50420062  0.91367551  0.23992611
   0.67148501  0.90015358  0.37605266
   0.42268439  0.63098113  0.53983930
   0.31526777  0.28154311  0.69445094
   0.01044865  0.85291077  0.43842182
   0.24955899  0.77333909  0.44328421
   0.31012912  0.62858938  0.42835587
   0.83997005  0.24124742  0.72648457
   0.70504940  0.66777064  0.73112233
   0.78693074  0.32057448  0.70737738
   0.38702061  0.00202723  0.70012727
   0.39406213  0.13814304  0.01310257
   0.65126097  0.20024334  0.81222831
   0.67635550  0.20024055  0.74935507
   0.24812348  0.09312400  0.74057229
   0.12184448  0.21989209  0.51519838
   0.25056473  0.97964478  0.50448922
   0.26196722  0.27471453  0.85970133
   0.37506617  0.83986305  0.78029730
   0.04637157  0.20710642  0.80958690
   0.40154865  0.13090729  0.54064208
   0.74152972  0.60214233  0.68704617
   0.59237542  0.53314250  0.94255828
   0.26775442  0.29015393  0.00799577
   0.45684332  0.49980696  0.08967489
   0.40391563  0.65081648  0.78915922
   0.62294509  0.79449638  0.99937483
   0.25416946  0.70626033  0.15746343
   0.11599563  0.48584658  0.09209445
   0.16632819  0.29686799  0.32304756
   0.14305717  0.06192048  0.46404647
   0.25694512  0.89730223  0.18310814
   0.58224392  0.14402334  0.49083817
   0.92103791  0.36352909  0.50042764
   0.05906315  0.29840750  0.39971869
   0.12255353  0.36872322  0.21503294
   0.96569674  0.81836180  0.76796920
   0.22732919  0.52163924  0.91955343
   0.40427862  0.87487172  0.92377740
   0.30913179  0.57665013  0.92403719
   0.20183316  0.15621881  0.71228538
   0.01115679  0.92482815  0.04947121
   0.55435521  0.76579269  0.83627517
   0.36749612  0.05041278  0.02939024
   0.49276973  0.59216378  0.21321924
   0.50001767  0.04754984  0.63408806
   0.50475962  0.91170688  0.66761587
   0.47787958  0.93511674  0.12118736
   0.35265309  0.57889590  0.75856275
   0.48697079  0.16913599  0.87194593
   0.92209200  0.73332494  0.64146634
   0.78264865  0.08369388  0.95056407
   0.80930987  0.44908447  0.85145772
   0.38700417  0.58489171  0.30729520
   0.33637768  0.13090429  0.76455740
   0.53535068  0.00950309  0.46686366
   0.58265997  0.50443972  0.47901972
   0.02819968  0.06839542  0.70855749
   0.83096426  0.48431396  0.59783468
   0.72769818  0.48604758  0.49400824
   0.53460023  0.96422509  0.02717066
   0.82051300  0.57132919  0.57680606
   0.77829714  0.88085233  0.82590028
   0.00823608  0.71768970  0.96059748
   0.47338396  0.25654249  0.84212856
   0.76268529  0.01267627  0.65451582
   0.79233263  0.05879762  0.74867174
   0.08412039  0.43901484  0.79264703
   0.56225201  0.06243464  0.11388171
   0.67058261  0.98511342  0.72846712
   0.91270686  0.03909817  0.54918465
   0.72725088  0.85719020  0.78002478
   0.58570586  0.83125396  0.88129895
   0.28800410  0.65809455  0.89433180
   0.73563401  0.13537370  0.90551485
   0.93132157  0.63703630  0.08255124
   0.36651024  0.02249482  0.27389648
   0.22628203  0.09516568  0.33616526
   0.62735797  0.20770578  0.01546680
   0.29290092  0.45254602  0.19794177
   0.65018286  0.84668628  0.28190795
   0.25935063  0.54486676  0.09499490
   0.78515210  0.32203946  0.23227295
   0.63687231  0.03450877  0.54802430
   0.94128247  0.36225657  0.32397271
   0.98195031  0.34269474  0.55273344
   0.05188766  0.67852306  0.38657790
   0.94308990  0.02256147  0.70574214
   0.36802243  0.45830030  0.54278736
   0.98577834  0.96912367  0.82313584
   0.09829374  0.34977120  0.65538300
   0.05367509  0.78951638  0.80904013
   0.11908516  0.42365756  0.86088295
   0.85260534  0.72883149  0.90782457
   0.63473142  0.38803405  0.59043567
   0.24981157  0.24920254  0.47842502
   0.11223978  0.55052746  0.42444139
   0.60216445  0.41006799  0.78324017
   0.50609052  0.52224967  0.96039172
   0.17998067  0.38770678  0.39627293
   0.54861074  0.86944047  0.55659114
   0.78139373  0.38349775  0.40329987
   0.90369331  0.63232957  0.76740763
   0.61350312  0.77855949  0.67440037
   0.89940512  0.75249843  0.15024817
   0.61936885  0.69818094  0.43249407
   0.75126493  0.74837837  0.42375583
   0.28354932  0.84239352  0.81314421
   0.70844866  0.93989187  0.05321887
   0.23299088  0.21987615  0.58502101
   0.65031325  0.45824894  0.73402075
   0.76267965  0.74349502  0.88417800
   0.06673575  0.67602528  0.00534573
   0.50923017  0.99340050  0.81649982
   0.92428138  0.51158826  0.03599024
   0.96684200  0.38272622  0.19383650
   0.01356496  0.98359269  0.87105671
   0.21135611  0.56398524  0.32669594
   0.33929664  0.15874644  0.54589894
   0.65479722  0.73306652  0.71171025
   0.04429031  0.67868467  0.43220475
   0.13793630  0.30595237  0.64536056
   0.33372064  0.13886122  0.66268689
   0.36869822  0.54605818  0.61804199
   0.14933257  0.31707230  0.76217802
   0.33646001  0.33858463  0.59504580
   0.82247577  0.16174018  0.64451432
   0.08061235  0.33032001  0.06359569
   0.25892530  0.18146866  0.06538625
   0.04549750  0.01510261  0.97896946
   0.69044527  0.03779480  0.83021157
   0.61148110  0.86008223  0.47106419
   0.73061018  0.54814982  0.78799394
   0.27585642  0.67715633  0.52444847
   0.16620375  0.14412790  0.86057232
   0.46575950  0.44456369  0.17569256
   0.39633741  0.61821544  0.10321612
   0.07780570  0.53376477  0.95552595
   0.54987704  0.16166002  0.59038769
   0.79929164  0.44919190  0.94355742
   0.37958460  0.40185671  0.03984085
   0.05231227  0.00143868  0.13863817
   0.49337325  0.34233161  0.36240210
   0.10558434  0.15452599  0.37574458
   0.88182362  0.26657164  0.40516886
   0.97482922  0.78738099  0.04706108
   0.47640418  0.63291131  0.45570684
   0.40656792  0.16457728  0.44790408
   0.07569394  0.37979286  0.47834544
   0.64159111  0.90713373  0.62280178
   0.09780292  0.91890097  0.77960480
   0.27471864  0.96265405  0.93126803
   0.48243846  0.99626703  0.92047910
   0.51790836  0.74017265  0.60882494
   0.12947837  0.74806877  0.88564195
   0.89304410  0.19221989  0.96557656
   0.48593441  0.80717801  0.00487501
   0.31721698  0.94966489  0.09800507
   0.92720150  0.10765847  0.79753900
   0.74261226  0.99282980  0.14986905
   0.42885675  0.94031757  0.55332158
   0.77539714  0.04516237  0.51436523
   0.35682475  0.30319848  0.78515740
   0.67232875  0.18927561  0.24114468
   0.23655325  0.36610598  0.92727320
   0.66913963  0.07641859  0.02647895
   0.67073291  0.54788484  0.59173200
   0.30125421  0.46482290  0.44769898
   0.82320469  0.74620848  0.73881843
   0.66099789  0.19294258  0.40781908
   0.22496924  0.53049413  0.80426231
   0.48005039  0.20631774  0.08053033
   0.50219697  0.53000792  0.74311873
   0.36235009  0.22631848  0.92537299
   0.56113088  0.88177783  0.76568144
   0.80049983  0.73469762  0.59228151
   0.36850170  0.98195182  0.80844824
   0.90516623  0.92838955  0.61794055
   0.29879978  0.75498491  0.71252322
   0.49007341  0.06482845  0.20149330
   0.72027393  0.88129046  0.95572474
   0.63451878  0.68348073  0.91526206
   0.68456772  0.78820188  0.09082866
   0.25144877  0.07012914  0.21975629
   0.69383055  0.30658997  0.06895888
   0.29100283  0.32285883  0.27657269
   0.08310113  0.21292398  0.20201992
   0.90210240  0.05499539  0.31374616
   0.66380373  0.01357429  0.33207883
   0.87139242  0.20845431  0.13358854
   0.84661614  0.83434817  0.24487858
   0.62831883  0.32926531  0.67538190
   0.86493657  0.97620330  0.02867747
   0.06118036  0.85351710  0.33743747
   0.97993471  0.18934286  0.53818377
   0.12355497  0.09304998  0.63881168
   0.12787668  0.49574933  0.62833982
   0.99036635  0.97754473  0.47126600
   0.74392527  0.32465784  0.80045670
   0.99256734  0.31412522  0.88036834
   0.95286099  0.52534899  0.83008232
   0.61856678  0.22537423  0.91552141
   0.02997453  0.71760140  0.71722827
   0.86321023  0.81505400  0.43004905
   0.88599535  0.56835823  0.67720030
   0.92783379  0.32650235  0.65841865
   0.52995136  0.13253974  0.76437279
   0.53001926  0.43031776  0.88025000
   0.40487734  0.74305012  0.87496467
   0.18776772  0.75063419  0.04061127
   0.00317732  0.71066649  0.55823784
   0.74485296  0.34340916  0.54507399
   0.19503342  0.88607270  0.59068419
   0.90923913  0.52987877  0.50198394
   0.51199536  0.38723465  0.52577804
   0.83804639  0.66963414  0.99643129
   0.93031644  0.85878685  0.86411473
   0.60358647  0.55201417  0.04589590
Direct configuration=   260
   0.19512737  0.49318658  0.12341662
   0.22483148  0.46800942  0.18723808
   0.93308905  0.45848634  0.18559424
   0.14583364  0.45627368  0.22663951
   0.09912874  0.53421246  0.24830120
   0.16547689  0.60600266  0.26382586
   0.17530802  0.61729438  0.33784522
   0.26252746  0.69968552  0.41044931
   0.11866833  0.69181132  0.22043401
   0.19794377  0.75681150  0.19559276
   0.21971586  0.85140186  0.21309433
   0.21221387  0.84206628  0.27576660
   0.22452060  0.01994465  0.47049186
   0.23408504  0.77841107  0.31190819
   0.21905017  0.70410717  0.34874199
   0.20460223  0.23523131  0.52274422
   0.28672027  0.02595983  0.41512439
   0.28495422  0.05985952  0.35973757
   0.37968198  0.04784199  0.31989448
   0.45435186  0.06405431  0.34464446
   0.51937386  0.98938833  0.08258164
   0.52663618  0.10438457  0.35351720
   0.58503547  0.05911368  0.49913388
   0.45813103  0.98470926  0.66997758
   0.45144403  0.54661681  0.33875138
   0.53285301  0.53033072  0.35523130
   0.61110238  0.50233454  0.34456965
   0.65585405  0.48525118  0.28254102
   0.73563379  0.43763432  0.30200351
   0.75236810  0.44345411  0.36603564
   0.69667469  0.51701108  0.38857915
   0.67354354  0.49349642  0.45697245
   0.67043182  0.50919279  0.18141716
   0.63995157  0.53122931  0.23421498
   0.57978205  0.61315352  0.23388699
   0.60810551  0.69482916  0.24957577
   0.59420262  0.78495301  0.26410566
   0.49852808  0.82473132  0.26641866
   0.45979501  0.83869931  0.32577268
   0.73667603  0.02502397  0.71146631
   0.89293693  0.58371313  0.25291416
   0.79506927  0.37862998  0.26593057
   0.88499146  0.40714812  0.28551462
   0.93266509  0.48419199  0.25546226
   0.02285548  0.51427008  0.28703558
   0.01830219  0.54728628  0.34318009
   0.09512407  0.60377697  0.37587711
   0.14843462  0.33001054  0.37439583
   0.93362780  0.54588044  0.08951483
   0.94348571  0.53245468  0.15552574
   0.91351990  0.60718645  0.19051642
   0.90543685  0.67977776  0.14777750
   0.85762558  0.62714395  0.30285351
   0.80110119  0.62143442  0.34457372
   0.73923957  0.60437383  0.38605421
   0.68967629  0.68839892  0.41325340
   0.12940135  0.21094976  0.09974697
   0.01946662  0.26868295  0.98323233
   0.54800830  0.20039352  0.18554113
   0.97963770  0.12648423  0.15683176
   0.85421131  0.27962531  0.87726902
   0.80239896  0.12273465  0.21118899
   0.79216685  0.20598478  0.48448205
   0.88588530  0.96019735  0.93685655
   0.47471578  0.27274160  0.57619283
   0.38441512  0.32207237  0.12318263
   0.97371315  0.15586047  0.42776568
   0.25846373  0.59033140  0.24127274
   0.45137272  0.76225992  0.46924089
   0.24359350  0.40410904  0.75851962
   0.66958746  0.68526813  0.54203131
   0.04660289  0.72466376  0.24798111
   0.38322948  0.39610843  0.91919985
   0.09435626  0.64239468  0.17090260
   0.96455489  0.43249759  0.93251816
   0.91443234  0.80795975  0.32629699
   0.85744602  0.94515827  0.42156549
   0.79336254  0.96999252  0.28993830
   0.09357901  0.59909550  0.87334673
   0.21149298  0.78473932  0.95368105
   0.23582094  0.61528943  0.61463025
   0.06569863  0.94696836  0.59525734
   0.16339216  0.73690578  0.57377269
   0.45008729  0.41428188  0.66310175
   0.03341538  0.99777605  0.36553152
   0.41057739  0.67121903  0.66001991
   0.35795389  0.96675789  0.42832620
   0.10681635  0.04549852  0.23258084
   0.39511136  0.25010680  0.34022580
   0.83042230  0.80214208  0.01801103
   0.94183165  0.45074453  0.72569752
   0.66450530  0.37357512  0.91475655
   0.10136628  0.79087569  0.10609200
   0.35884898  0.41779581  0.36099215
   0.62335059  0.29443795  0.48640405
   0.00430733  0.16911825  0.29688085
   0.48268293  0.68501536  0.94541329
   0.72971231  0.05910641  0.41789087
   0.26268618  0.44423188  0.64705705
   0.75909324  0.83339725  0.65739034
   0.33734707  0.76133033  0.07306388
   0.60212037  0.24872236  0.31779919
   0.57431967  0.34721560  0.10652896
   0.62402270  0.01380714  0.92409052
   0.00184407  0.19477472  0.63492604
   0.03536465  0.55723982  0.54383416
   0.71456550  0.45517102  0.03415863
   0.84504547  0.30854478  0.03230737
   0.71834753  0.21049469  0.13963823
   0.87633392  0.94736394  0.12953097
   0.63942586  0.04042537  0.22463599
   0.95127110  0.55152233  0.38184284
   0.44358186  0.76088831  0.35212094
   0.68264595  0.21272977  0.59899800
   0.53398762  0.56461706  0.63435063
   0.23401952  0.00655066  0.62994286
   0.74339342  0.45415363  0.17057879
   0.68258067  0.58750811  0.14561164
   0.71395046  0.64523926  0.03448050
   0.53638379  0.69213241  0.10466514
   0.44106742  0.42021520  0.80677684
   0.98912729  0.29233063  0.14254422
   0.21767919  0.89308417  0.03784670
   0.70715463  0.69080676  0.24656859
   0.01340238  0.58959870  0.65551736
   0.79149084  0.09174987  0.08410123
   0.33609519  0.83153152  0.59476505
   0.37913808  0.88963404  0.30948924
   0.44470186  0.77049479  0.22889266
   0.50653591  0.88134513  0.36526311
   0.17553313  0.98914595  0.84258395
   0.24489673  0.22420646  0.23479787
   0.16384504  0.82158365  0.69081091
   0.77801920  0.17578733  0.33555753
   0.85780384  0.25506755  0.58454619
   0.20761841  0.03312055  0.13677001
   0.92870503  0.83647986  0.53406771
   0.43780135  0.35403810  0.25427966
   0.98069065  0.12575572  0.89856736
   0.48465060  0.30064705  0.99075280
   0.32961086  0.07263659  0.88542864
   0.48093287  0.19858418  0.68006067
   0.45278273  0.30013163  0.44990186
   0.89302349  0.68752131  0.49277817
   0.16029483  0.65781243  0.72945890
   0.76020216  0.90124242  0.52636783
   0.61159443  0.58954325  0.83485151
   0.78041717  0.57832348  0.92239780
   0.18688913  0.44169070  0.54008325
   0.35498705  0.10729754  0.14739830
   0.07270792  0.88368100  0.91843608
   0.73272526  0.83810030  0.18536212
   0.12029949  0.40202959  0.97512872
   0.17447819  0.12267644  0.95975872
   0.97148993  0.09706473  0.04624565
   0.95677102  0.94443190  0.25587692
   0.51732603  0.90924840  0.23831045
   0.67653354  0.88647875  0.37854041
   0.41168070  0.62882429  0.54114904
   0.32423229  0.27762480  0.69612652
   0.01726913  0.85273369  0.43854862
   0.24634292  0.76576244  0.44657541
   0.30393721  0.63165231  0.43357871
   0.84410723  0.25346319  0.72438224
   0.69809673  0.65697789  0.72845080
   0.79367943  0.33697723  0.70909259
   0.39199893  0.00432879  0.70263098
   0.37747107  0.15044805  0.01911585
   0.67006391  0.16595585  0.81085683
   0.65759936  0.21102043  0.74464180
   0.25910527  0.09381197  0.75073371
   0.11531142  0.21387847  0.51415691
   0.26331227  0.98248980  0.51717669
   0.25935112  0.26476807  0.85862673
   0.36979052  0.83795055  0.78640064
   0.05208136  0.20335173  0.80446140
   0.37924718  0.11965637  0.54887129
   0.73586768  0.60475368  0.67765203
   0.60767922  0.53233725  0.94407915
   0.27599282  0.28510173  0.01031457
   0.45803230  0.51281540  0.08628734
   0.39952383  0.65159792  0.78368634
   0.63531997  0.79080506  0.00128230
   0.26303926  0.71420885  0.16888533
   0.11679324  0.48480029  0.10156854
   0.16771193  0.28679859  0.32780215
   0.14749858  0.04560731  0.45501361
   0.25332128  0.91014176  0.17818376
   0.57187379  0.14694135  0.48551964
   0.91652646  0.36728752  0.50985952
   0.06638803  0.29491604  0.39799824
   0.12744573  0.37833529  0.21638170
   0.96660652  0.82563861  0.76204009
   0.22825514  0.53480307  0.92089111
   0.40582758  0.88774314  0.93735355
   0.30241738  0.58442431  0.92938842
   0.19080896  0.16224880  0.71453590
   0.02722709  0.93104508  0.05058970
   0.56317123  0.76400882  0.83297733
   0.35472369  0.04875020  0.02891119
   0.50155388  0.59646739  0.22112171
   0.50498769  0.03548794  0.64146433
   0.49066640  0.90098591  0.67531173
   0.46386697  0.94312112  0.11486175
   0.35650641  0.57351107  0.76086378
   0.49656866  0.14999228  0.86520759
   0.92165316  0.72109595  0.64560754
   0.78616213  0.08969529  0.95016537
   0.81999241  0.44955342  0.84037680
   0.39618536  0.58826743  0.31010102
   0.34785668  0.14195540  0.76429923
   0.54083977  0.00228704  0.46816747
   0.59590766  0.50622241  0.47120402
   0.01770346  0.05823505  0.71043898
   0.82396964  0.47992126  0.60517542
   0.74095537  0.47920870  0.49159349
   0.53476361  0.98422063  0.02201093
   0.82317753  0.58610692  0.57315580
   0.77479976  0.87520448  0.82265445
   0.99888659  0.70985288  0.95779400
   0.48762687  0.23673655  0.83249728
   0.76351210  0.01733378  0.65402761
   0.78656145  0.06601776  0.75300075
   0.08970023  0.42629996  0.80063448
   0.56047232  0.05978557  0.10792479
   0.65731049  0.99230622  0.72690714
   0.91993843  0.05607781  0.54681552
   0.72283521  0.85076430  0.77195702
   0.58409937  0.82259878  0.88068925
   0.28531569  0.66161305  0.89565147
   0.73939239  0.14124848  0.90328605
   0.91933957  0.64469107  0.08827176
   0.37479678  0.03280097  0.26005693
   0.22111558  0.09274942  0.33530019
   0.61528602  0.21158427  0.01640310
   0.30072935  0.45184411  0.20889073
   0.65715975  0.83119953  0.27690621
   0.25528971  0.53260664  0.09877262
   0.78420181  0.31559907  0.23035026
   0.63450790  0.04251047  0.54465270
   0.92626421  0.35307775  0.31901068
   0.98694356  0.34896444  0.56108610
   0.05797047  0.70519818  0.38574258
   0.93693096  0.01439722  0.70326726
   0.35904149  0.46100890  0.52825626
   0.97288745  0.98684773  0.83341004
   0.10531447  0.34857468  0.65958991
   0.03075524  0.78755254  0.80194270
   0.12795881  0.43112483  0.85937199
   0.85000130  0.73637549  0.90299886
   0.63502732  0.39480313  0.59001554
   0.26647613  0.25547458  0.48238368
   0.11333292  0.56219591  0.42424911
   0.61662008  0.40791610  0.78521095
   0.51538252  0.52110796  0.96202548
   0.17881786  0.40227213  0.40024828
   0.54301898  0.87468232  0.55227805
   0.78928150  0.39191994  0.40294378
   0.90088704  0.62294337  0.76528497
   0.61822911  0.78106925  0.67250673
   0.89387214  0.76402884  0.13967093
   0.60664147  0.69992912  0.42465352
   0.74473283  0.75100182  0.41825465
   0.27986377  0.82489359  0.81396753
   0.71009991  0.94411753  0.05663627
   0.23107396  0.23232881  0.57926350
   0.66206898  0.44864855  0.72931789
   0.75982082  0.74643252  0.88071452
   0.06620655  0.67007107  0.00999572
   0.49999452  0.99432672  0.81448641
   0.94650740  0.50520108  0.04158755
   0.94132879  0.38731617  0.17978838
   0.01586486  0.00496393  0.87134550
   0.22522621  0.56796729  0.35228483
   0.33107889  0.16900752  0.55332421
   0.66687498  0.72914767  0.67089868
   0.04803715  0.70824360  0.43140107
   0.13130718  0.32256149  0.62570553
   0.33237025  0.15173685  0.66075312
   0.36905291  0.53574015  0.61322948
   0.14258309  0.30479287  0.76446607
   0.34487592  0.33766037  0.60200893
   0.82102424  0.15469779  0.64359603
   0.08226000  0.32829168  0.05785372
   0.25029501  0.17115117  0.06733879
   0.05869637  0.00859377  0.97976905
   0.68663117  0.03397595  0.83190659
   0.61776790  0.86090180  0.47346544
   0.73271521  0.54854255  0.78683277
   0.26773857  0.68165243  0.53464849
   0.16885033  0.14015179  0.86203591
   0.45910238  0.44106418  0.17986225
   0.39227470  0.63899625  0.10068805
   0.07615409  0.54109455  0.95308454
   0.55116333  0.15905154  0.59358455
   0.79833677  0.43462355  0.94519657
   0.38634652  0.40096602  0.04083455
   0.05406137  0.00774949  0.13614866
   0.49469031  0.33975218  0.35780489
   0.09447824  0.15518844  0.37701697
   0.89073053  0.26630173  0.40095090
   0.97997618  0.78680815  0.05527320
   0.47456171  0.63011399  0.45117057
   0.40822529  0.16564503  0.45510508
   0.07365929  0.38723193  0.48531139
   0.64002400  0.91511998  0.62739574
   0.09734718  0.92359959  0.77331191
   0.26120445  0.96237223  0.92588230
   0.47958773  0.99881280  0.92363076
   0.52274498  0.73278393  0.60602081
   0.12477996  0.74561506  0.88966616
   0.88834475  0.19543327  0.97297658
   0.49556971  0.80904546  0.00636302
   0.32410686  0.95506944  0.09558732
   0.93234453  0.11327066  0.79964042
   0.75225146  0.98942759  0.15089271
   0.42283013  0.92463711  0.55332859
   0.77415880  0.04159725  0.50822223
   0.35939201  0.30140569  0.78890004
   0.67362130  0.18924213  0.23364512
   0.23367020  0.36279972  0.92881300
   0.66482744  0.07661893  0.02003725
   0.68095126  0.54549747  0.59743481
   0.29174418  0.46430891  0.45071812
   0.82497643  0.74940986  0.73873076
   0.66218183  0.20168591  0.40684795
   0.22074118  0.54810520  0.79866440
   0.49200190  0.20370648  0.08126730
   0.50034312  0.53290061  0.75447366
   0.37139448  0.22232048  0.92927901
   0.55210134  0.88223150  0.76896655
   0.80245088  0.72621305  0.58464592
   0.35872814  0.98568999  0.80334505
   0.91388065  0.94051073  0.62121306
   0.29415753  0.74920518  0.71012815
   0.49266890  0.06783095  0.20646559
   0.72181858  0.88777789  0.95491587
   0.63599385  0.68460914  0.91756550
   0.68373436  0.78159284  0.08703738
   0.25070400  0.06388287  0.22509962
   0.69834668  0.30702464  0.06513152
   0.29524740  0.33535914  0.27711943
   0.08690432  0.21838663  0.20514565
   0.90818450  0.05354879  0.31705111
   0.66675058  0.01120331  0.32813574
   0.87040992  0.21415814  0.13225464
   0.85092776  0.83218537  0.24441937
   0.61867220  0.33268370  0.67968438
   0.87200740  0.97788469  0.03149950
   0.04857954  0.85007695  0.34147761
   0.98557306  0.19131397  0.53746393
   0.12292306  0.09005585  0.63438111
   0.12604188  0.49519384  0.62851748
   0.99330295  0.97965108  0.47038686
   0.74421960  0.32966043  0.80198695
   0.99876282  0.31016367  0.87919620
   0.95473482  0.51798670  0.82265374
   0.61905999  0.22743136  0.91257980
   0.02854962  0.71507132  0.71864894
   0.87276619  0.80502885  0.41826049
   0.88628727  0.55956270  0.67956755
   0.94034980  0.33902181  0.66393514
   0.52291795  0.12862109  0.75874385
   0.52240239  0.42038719  0.88683390
   0.40501068  0.75498030  0.86496984
   0.19080853  0.74069354  0.04221376
   0.00389149  0.70325267  0.56611579
   0.74120472  0.34586575  0.53566424
   0.18985765  0.88601969  0.58720075
   0.90445700  0.52944572  0.50739001
   0.52759813  0.38629239  0.53133265
   0.83421995  0.65704437  0.99104420
   0.91318877  0.85853871  0.85964473
   0.59619652  0.54236531  0.04618611
Direct configuration=   280
   0.20959924  0.49154797  0.12395744
   0.23309596  0.46538353  0.19181886
   0.94839447  0.46678739  0.19150049
   0.14441553  0.45031956  0.22442051
   0.10917310  0.52249809  0.26241701
   0.15867551  0.60743362  0.26155327
   0.18516041  0.62486316  0.32929752
   0.26170569  0.70576719  0.41446207
   0.12986211  0.68328969  0.22006777
   0.19403052  0.75580030  0.19662629
   0.21838130  0.84712841  0.21816576
   0.20793359  0.84151693  0.28274389
   0.22760771  0.00515238  0.47261390
   0.22642373  0.76865347  0.31073294
   0.23885130  0.70281869  0.35151493
   0.21750469  0.23584942  0.52700939
   0.29588442  0.02670890  0.41640426
   0.28193042  0.05638324  0.35328956
   0.37135105  0.05611812  0.31878030
   0.45319225  0.07035834  0.34283106
   0.51584612  0.00385736  0.07581688
   0.53400670  0.08104151  0.35370753
   0.57576838  0.05674333  0.49342734
   0.45866078  0.97339898  0.67753632
   0.46043102  0.55783951  0.32978676
   0.53272711  0.54124075  0.35933604
   0.61712934  0.51593831  0.35740175
   0.65277987  0.47521809  0.29319677
   0.73160094  0.41839049  0.30468781
   0.76597389  0.43824504  0.36626431
   0.70209328  0.51503612  0.38988125
   0.67699509  0.51069632  0.45703748
   0.66273839  0.50901413  0.17885328
   0.62694528  0.51957271  0.23916203
   0.56702771  0.60586973  0.24185405
   0.62020156  0.68143755  0.24552448
   0.60430459  0.77317937  0.26778050
   0.50397372  0.81809563  0.26218175
   0.45009117  0.84427333  0.32002353
   0.72985550  0.03079888  0.71014907
   0.88702402  0.58017766  0.24967892
   0.79206717  0.37263225  0.26027825
   0.87769286  0.40456124  0.28134632
   0.92766295  0.48668233  0.25700328
   0.02097361  0.52080982  0.28926821
   0.02629198  0.56313795  0.34389627
   0.10610662  0.60581229  0.38014937
   0.13717418  0.32811909  0.37613287
   0.94744664  0.55691241  0.09544696
   0.93851128  0.53955459  0.16225050
   0.91729990  0.62089606  0.19187399
   0.89993299  0.68931512  0.15188628
   0.84572780  0.60801381  0.30204001
   0.80718959  0.62679140  0.35121686
   0.73558451  0.61470704  0.38479771
   0.68001945  0.69277892  0.40495007
   0.12431886  0.22410126  0.11112828
   0.01221088  0.27738963  0.97321018
   0.53762291  0.20073025  0.19090222
   0.00851997  0.14063421  0.14843695
   0.85491237  0.27431435  0.88378788
   0.79236434  0.12306706  0.20674576
   0.78660512  0.20557931  0.48187952
   0.88237339  0.95243628  0.93666585
   0.47552771  0.27039209  0.58079864
   0.38509550  0.31659347  0.11955836
   0.97640217  0.13645434  0.43248429
   0.24721559  0.59233763  0.23964726
   0.44361324  0.76358554  0.47269767
   0.24756116  0.42074478  0.75376486
   0.67171215  0.67512696  0.54245354
   0.04493924  0.72895068  0.25167582
   0.37767451  0.39443230  0.91995709
   0.08959647  0.65367210  0.16588138
   0.96887914  0.44844778  0.92841901
   0.90851161  0.81688537  0.32165610
   0.85052423  0.95006611  0.43281969
   0.78636007  0.95620862  0.28866620
   0.09746484  0.61192814  0.86573400
   0.21008523  0.78178256  0.95905251
   0.23533400  0.60129912  0.62489812
   0.07793903  0.96400710  0.59864703
   0.13505652  0.73523781  0.57743460
   0.43966663  0.40377667  0.65930442
   0.02074843  0.99795316  0.37788580
   0.40819724  0.68797355  0.65807757
   0.36868084  0.97526773  0.42986821
   0.09995414  0.04167701  0.22731923
   0.38780864  0.25102352  0.32705853
   0.84558974  0.79166931  0.02731171
   0.95418526  0.45238815  0.73333254
   0.66955926  0.37000569  0.91146982
   0.12076678  0.78780266  0.11908751
   0.34612599  0.41624170  0.36884111
   0.62788013  0.30272085  0.48398574
   0.01110814  0.16481543  0.29168579
   0.48532919  0.68997668  0.93733089
   0.72041327  0.08496615  0.42087972
   0.26273385  0.45024099  0.63956235
   0.77073681  0.82700902  0.64972484
   0.32921699  0.76651512  0.05552777
   0.60784899  0.25147072  0.31452512
   0.56649623  0.34646478  0.11868158
   0.62059729  0.01310752  0.92145967
   0.00180139  0.19698812  0.63341602
   0.03506932  0.54747505  0.53829456
   0.71308933  0.44620786  0.03010350
   0.84280589  0.30497835  0.04046438
   0.72164050  0.22203379  0.12587419
   0.88750998  0.97047026  0.12832414
   0.62919617  0.03687859  0.22662656
   0.95420661  0.54762580  0.38575475
   0.42833018  0.76592629  0.35310903
   0.68560438  0.22139780  0.61264387
   0.55397766  0.57645379  0.64026020
   0.23281225  0.00307323  0.63222358
   0.73947853  0.46221213  0.16908700
   0.68537349  0.57581803  0.13837780
   0.72625423  0.64290096  0.04048497
   0.54206723  0.69617444  0.09746175
   0.44343936  0.41891870  0.80152661
   0.98175854  0.29153621  0.14295461
   0.21688896  0.89461158  0.02994626
   0.71433232  0.67841453  0.24605774
   0.02564497  0.57113312  0.64513175
   0.77422298  0.10559241  0.07648586
   0.32239348  0.81916186  0.59069563
   0.37976219  0.88941815  0.31011225
   0.45158319  0.77952033  0.22276518
   0.49444879  0.90619975  0.36544357
   0.18590028  0.99992523  0.84509817
   0.23746032  0.22017331  0.23568531
   0.18063283  0.82487129  0.69506078
   0.79637001  0.17368523  0.34282656
   0.85798635  0.25388443  0.58218524
   0.21351081  0.04265260  0.12817223
   0.91942715  0.84207580  0.53280184
   0.43911726  0.35922453  0.25603472
   0.99209518  0.12800215  0.91402096
   0.47770469  0.31447235  0.97822374
   0.33057419  0.07510442  0.89602695
   0.46962272  0.20321949  0.67541289
   0.45590454  0.30839330  0.44557982
   0.88953006  0.67472737  0.49139732
   0.17458372  0.65152279  0.73039353
   0.76897191  0.90120625  0.52265694
   0.58827611  0.58580562  0.82633292
   0.77810279  0.56741849  0.91540158
   0.19793683  0.44693178  0.53926260
   0.36210336  0.09045606  0.14268992
   0.06989454  0.88963252  0.91449123
   0.73075554  0.83538308  0.18222897
   0.12102721  0.42329701  0.99033145
   0.17320604  0.10273801  0.96141736
   0.95155654  0.10547360  0.03833182
   0.95035404  0.93386481  0.25772455
   0.52075813  0.90415111  0.23539172
   0.67614475  0.88912918  0.38716499
   0.40259613  0.63525334  0.54496301
   0.33157612  0.28472878  0.69171620
   0.03265672  0.83969965  0.43526005
   0.24142565  0.76994035  0.45297330
   0.29766805  0.62877122  0.43300007
   0.85190509  0.26760707  0.72262918
   0.68888462  0.65396136  0.72339030
   0.80580624  0.34570490  0.69892016
   0.39004159  0.01164428  0.69765666
   0.37519414  0.14311895  0.02245958
   0.67638143  0.16875009  0.79410235
   0.63617848  0.20904623  0.74968985
   0.26059095  0.11287713  0.76250304
   0.13475978  0.21844381  0.50440834
   0.24930243  0.98244439  0.52389864
   0.25294829  0.24170842  0.85607534
   0.36038954  0.83848999  0.78041243
   0.05593958  0.21174033  0.81344819
   0.36635106  0.10544273  0.56237405
   0.73951576  0.62262875  0.67537819
   0.61934781  0.53120826  0.94647561
   0.28155554  0.29596027  0.01117378
   0.45620173  0.51980942  0.08781246
   0.39496432  0.65255667  0.77725114
   0.64408663  0.78787775  0.98987628
   0.26884908  0.72199175  0.17532603
   0.12421195  0.46803023  0.11449544
   0.17898584  0.28131249  0.33668704
   0.14820840  0.02483241  0.45948601
   0.24882039  0.91190828  0.18481208
   0.55301993  0.14370579  0.47991440
   0.92886994  0.37316828  0.51015956
   0.06707768  0.30506970  0.40633617
   0.12107887  0.37336633  0.21853967
   0.96020040  0.85185160  0.75876255
   0.23122323  0.52540241  0.92647460
   0.38690288  0.89037023  0.94540192
   0.29399749  0.60140034  0.93428040
   0.19591075  0.15298753  0.72080439
   0.02401305  0.93326302  0.05402898
   0.56964997  0.75956164  0.83046122
   0.33487727  0.05925297  0.01518139
   0.48586214  0.59219859  0.21932419
   0.51049564  0.02498171  0.64184130
   0.46634103  0.87686433  0.68468515
   0.47183215  0.94351487  0.10547712
   0.35538721  0.56873308  0.76042136
   0.50682365  0.14001570  0.86767787
   0.91545186  0.72551409  0.64898650
   0.78429446  0.09353940  0.95681307
   0.83164099  0.45019050  0.82634965
   0.38399473  0.58933127  0.32042896
   0.34851001  0.15060021  0.76765272
   0.54466127  0.98784143  0.46771084
   0.60075778  0.50598466  0.47240570
   0.02819322  0.03760337  0.71879763
   0.81698911  0.48697348  0.59932906
   0.74774689  0.48515342  0.48707470
   0.52625320  0.98804185  0.02203012
   0.83314006  0.57644895  0.58392651
   0.76180244  0.88089338  0.82110038
   0.99535305  0.68967134  0.96404997
   0.50205190  0.22986159  0.83303126
   0.76071853  0.01954720  0.65501770
   0.78088024  0.06433957  0.75338702
   0.07110565  0.43162696  0.80992854
   0.55755916  0.06180473  0.10518134
   0.64318330  0.01158398  0.72309488
   0.91969537  0.06632397  0.54602622
   0.71236852  0.84440912  0.76935119
   0.58176158  0.82624577  0.87954113
   0.28837150  0.67067489  0.88983069
   0.75176688  0.14620247  0.90116334
   0.90519873  0.64012079  0.08827413
   0.37807201  0.04045703  0.25711623
   0.21664533  0.09456283  0.32484415
   0.61478315  0.21147827  0.01314786
   0.31068545  0.44462173  0.20516784
   0.65735523  0.83443673  0.27726588
   0.26558014  0.53437990  0.09089744
   0.77650401  0.31216801  0.22609259
   0.63206566  0.04950624  0.53924935
   0.91724255  0.34953959  0.31820634
   0.98731895  0.36620625  0.56370678
   0.05808512  0.71313588  0.38327517
   0.92896171  0.01175384  0.70218117
   0.38289975  0.44544190  0.52141972
   0.97750755  0.99845526  0.83732523
   0.10004838  0.35364057  0.66866544
   0.01772779  0.79040382  0.80723899
   0.13307119  0.43031719  0.86364798
   0.84942506  0.73906216  0.89825647
   0.63866678  0.41018436  0.59946052
   0.26938265  0.25505900  0.48218758
   0.11151907  0.58047015  0.43608390
   0.62551001  0.40667968  0.78283156
   0.52210671  0.51412304  0.96257437
   0.17095119  0.40092759  0.39806812
   0.55226829  0.85390919  0.56150911
   0.81165936  0.38441469  0.39624995
   0.89674371  0.62494017  0.77030166
   0.60028490  0.78421384  0.67022596
   0.88413079  0.76998881  0.15111780
   0.59791727  0.68985523  0.41460801
   0.73129407  0.75328633  0.41962045
   0.27357162  0.81184097  0.81437085
   0.72854296  0.93707623  0.05861189
   0.23021861  0.23530670  0.58364982
   0.66674159  0.44732992  0.72958176
   0.76683555  0.75986301  0.87755551
   0.06220525  0.66820752  0.00581556
   0.49752796  0.99776560  0.81403692
   0.95951589  0.50276161  0.05212037
   0.95235860  0.40040683  0.16530591
   0.95322941  0.03280826  0.87816322
   0.23413745  0.56618328  0.33643680
   0.30038049  0.10682408  0.54670760
   0.60868184  0.75168319  0.71440309
   0.07897697  0.71645113  0.42595297
   0.12246615  0.30281721  0.64375736
   0.33273967  0.15214318  0.65749345
   0.37528566  0.52610492  0.61432987
   0.13917153  0.28610870  0.76041115
   0.34791375  0.34403100  0.60853081
   0.81966082  0.14873444  0.64706810
   0.08436782  0.33323481  0.05211052
   0.25239320  0.15690980  0.06656816
   0.07204936  0.00324793  0.97725912
   0.68438321  0.02487665  0.83601987
   0.62695070  0.85581296  0.47160793
   0.73965044  0.54611284  0.79163489
   0.27165648  0.68524598  0.54069103
   0.16995799  0.14184446  0.85812666
   0.45612831  0.43688369  0.17911297
   0.39219304  0.65679199  0.10300021
   0.07284728  0.54122106  0.95700549
   0.55253716  0.15480419  0.59565139
   0.79819897  0.41978877  0.94227132
   0.39347441  0.39800018  0.03781207
   0.05104063  0.00827988  0.13387674
   0.49092214  0.34118308  0.34933303
   0.09144476  0.15218205  0.37615956
   0.89633020  0.27048817  0.39715549
   0.98853697  0.79362016  0.06002446
   0.47484092  0.62700839  0.44645118
   0.41004111  0.16885724  0.46041245
   0.07519388  0.39914326  0.49173052
   0.63898426  0.92373535  0.63069513
   0.08984540  0.92881025  0.76348593
   0.25136222  0.94803383  0.93049870
   0.47737126  0.00881169  0.92460074
   0.52517090  0.72192267  0.60163337
   0.11330538  0.74191735  0.89156515
   0.88323475  0.19396300  0.97678129
   0.49868324  0.81186326  0.00725228
   0.32487627  0.95689977  0.09047042
   0.93890944  0.12391232  0.79675759
   0.75240913  0.98790694  0.15448799
   0.41216592  0.91788348  0.54915034
   0.78188877  0.03965619  0.50133302
   0.35982159  0.30246583  0.79227350
   0.67972863  0.19611568  0.22554163
   0.23404309  0.36561451  0.92788906
   0.66220443  0.07407451  0.01455716
   0.68081010  0.53666570  0.60102934
   0.27810243  0.46345244  0.45123476
   0.82562905  0.75286167  0.73677195
   0.66629479  0.20863926  0.40954216
   0.21344005  0.55904363  0.79598053
   0.50755205  0.20834004  0.08177822
   0.50274968  0.53684448  0.76203637
   0.38279401  0.21780837  0.93349383
   0.54895549  0.87313143  0.77085542
   0.80055410  0.72660069  0.57620663
   0.34802231  0.98844863  0.79404230
   0.91912617  0.94865092  0.61979999
   0.29433624  0.73926131  0.71049021
   0.49719605  0.07118142  0.20552451
   0.71885312  0.89086477  0.95565332
   0.63077123  0.68257544  0.91916021
   0.68563574  0.77683519  0.08544523
   0.24087556  0.06361427  0.22826505
   0.69538190  0.31054383  0.06041501
   0.30383836  0.34745751  0.28345486
   0.08949355  0.22437999  0.21143724
   0.91389759  0.05245235  0.31674576
   0.67145948  0.99676122  0.32622532
   0.86445396  0.21059100  0.13361399
   0.84830082  0.83570723  0.23888740
   0.60653227  0.33574345  0.68320700
   0.87586622  0.97987361  0.03935630
   0.04417823  0.84969630  0.34084264
   0.97665290  0.19747519  0.53734101
   0.11392669  0.09393780  0.63201549
   0.13009883  0.49202194  0.62754327
   0.99366750  0.98999085  0.47417378
   0.74960325  0.33212296  0.80624773
   0.01032522  0.30664796  0.87550641
   0.95390449  0.51058193  0.81462142
   0.61479189  0.22767515  0.91111288
   0.02826332  0.70142069  0.71569612
   0.88396003  0.79382010  0.41451828
   0.88068603  0.55495652  0.68003043
   0.95526146  0.34764688  0.66720953
   0.51755029  0.12200335  0.75854022
   0.51791723  0.41310630  0.89543089
   0.40616843  0.76541709  0.85995182
   0.19967215  0.73418861  0.04607653
   0.00718845  0.69668499  0.57474988
   0.74764217  0.33902093  0.52973972
   0.19013074  0.88237373  0.58523113
   0.89615753  0.52209550  0.50811013
   0.53759386  0.39180901  0.53393583
   0.83879036  0.64809023  0.98231451
   0.89973054  0.85765301  0.85747510
   0.58575229  0.53371070  0.04957506
Direct configuration=   300
   0.21913940  0.49885060  0.12383959
   0.23468577  0.46843319  0.18708237
   0.96662046  0.46864210  0.19735477
   0.15574830  0.44511050  0.22883968
   0.11015378  0.52137470  0.26122208
   0.15837687  0.60972212  0.26967026
   0.18579970  0.61712492  0.33556167
   0.26326565  0.70470996  0.41884927
   0.12909581  0.68979595  0.22299229
   0.20752288  0.75564639  0.19942197
   0.21124471  0.84595804  0.22670843
   0.20008751  0.83859606  0.28610039
   0.22241308  0.00640553  0.46367180
   0.21533022  0.78238831  0.32823678
   0.23987334  0.70530638  0.35428537
   0.21625863  0.23438088  0.52154845
   0.29080969  0.01880265  0.41882389
   0.29271900  0.05404678  0.35827530
   0.37206295  0.06059414  0.32535140
   0.46215232  0.08838840  0.34736200
   0.52231143  0.99703376  0.07145846
   0.54146087  0.07003441  0.35353037
   0.57120593  0.05287660  0.49049876
   0.44128812  0.96835858  0.67381556
   0.46286093  0.57572452  0.33258962
   0.53428196  0.54400254  0.35561079
   0.62141941  0.51755834  0.34040435
   0.64950902  0.46740991  0.29265957
   0.72793038  0.41551152  0.30481641
   0.75738658  0.43177217  0.36818675
   0.69556276  0.50926247  0.39045316
   0.67682511  0.49896677  0.45940585
   0.67661237  0.51527896  0.18230970
   0.62372442  0.51731914  0.23388937
   0.56640847  0.60019406  0.23051405
   0.62065258  0.67937644  0.25052626
   0.59944028  0.77549168  0.26382064
   0.51264382  0.81992811  0.25984873
   0.44974068  0.84616801  0.32535811
   0.72363724  0.03405402  0.71184658
   0.89271773  0.58354070  0.25446681
   0.78523745  0.36777870  0.26290496
   0.88750227  0.40937690  0.27378505
   0.94298966  0.49180220  0.25849551
   0.02868117  0.51896861  0.29647518
   0.03016142  0.55363557  0.35342703
   0.09347113  0.61461179  0.38035737
   0.12855019  0.32737162  0.38543184
   0.93888130  0.56201542  0.09903280
   0.94622038  0.53654191  0.16428589
   0.89762556  0.61386797  0.19376878
   0.88585227  0.68068599  0.15195234
   0.83908008  0.60675251  0.30020679
   0.79908239  0.62674667  0.34905932
   0.72485378  0.61163493  0.37856444
   0.68119981  0.68750890  0.40805379
   0.14092969  0.23812367  0.11832040
   0.00704433  0.28692803  0.96754193
   0.53101977  0.20656536  0.19431533
   0.01883426  0.14232203  0.14768779
   0.86272397  0.28063195  0.89304979
   0.79880742  0.11326239  0.20435043
   0.78593619  0.21231018  0.47232111
   0.87257247  0.93373794  0.94023277
   0.47555669  0.27515655  0.57574507
   0.39607333  0.31080729  0.11718203
   0.96495076  0.12525027  0.43928688
   0.23756690  0.59568058  0.23418432
   0.43576198  0.76970079  0.47779719
   0.25132539  0.43393388  0.75790187
   0.66701022  0.66576751  0.54508961
   0.05755215  0.73520705  0.25064219
   0.36721104  0.39338404  0.91547339
   0.08920666  0.65227989  0.16658787
   0.95710854  0.46610456  0.92030431
   0.90295606  0.81194277  0.32710646
   0.86162864  0.95848011  0.43587536
   0.79882617  0.94984055  0.28160015
   0.09326885  0.61785777  0.84726242
   0.20557529  0.77865704  0.95289461
   0.23829119  0.60159095  0.62839240
   0.06869225  0.97604924  0.59657675
   0.12113729  0.75089305  0.58007499
   0.45243672  0.41100355  0.66236311
   0.00825335  0.99817523  0.37775723
   0.40059421  0.70053063  0.65317389
   0.38616548  0.98383336  0.43048627
   0.09239331  0.04003339  0.22456788
   0.37944765  0.23763408  0.32030700
   0.86052376  0.78563525  0.03622794
   0.97221106  0.44996523  0.72700689
   0.67402705  0.35215804  0.90420938
   0.13320561  0.79336067  0.13209611
   0.34190551  0.41776145  0.37310461
   0.63636058  0.31461296  0.47374778
   0.01052053  0.16034683  0.29226942
   0.48300142  0.70420040  0.93561921
   0.70560500  0.08912407  0.41470258
   0.27139448  0.44695462  0.63700151
   0.78890454  0.82938899  0.63906553
   0.34640307  0.77230174  0.04113073
   0.61780519  0.25739562  0.31501618
   0.56123556  0.34805936  0.12633906
   0.62748333  0.00488517  0.92550922
   0.00476073  0.19591339  0.63660013
   0.03378022  0.53750597  0.53113940
   0.71802221  0.43844785  0.02494851
   0.83786872  0.29789336  0.04763553
   0.71455879  0.23990195  0.13025945
   0.90808576  0.98886180  0.14889044
   0.63356636  0.03685847  0.23172747
   0.95468213  0.54472493  0.39026161
   0.41819536  0.77513577  0.35143664
   0.68713853  0.22336101  0.62847243
   0.56024888  0.58841233  0.64693247
   0.23079516  0.00504111  0.64137496
   0.73776637  0.45018363  0.17229984
   0.66927954  0.57304635  0.13568338
   0.72974128  0.63967631  0.04936995
   0.54287216  0.71006706  0.08484616
   0.45146217  0.41720792  0.80221943
   0.97007579  0.30688674  0.14306273
   0.21584973  0.91279551  0.02669722
   0.71353106  0.65785899  0.24492559
   0.02904454  0.57274405  0.64601735
   0.77458807  0.11161316  0.06975510
   0.30553503  0.80265725  0.58565618
   0.36931347  0.88504698  0.30558031
   0.44958738  0.78181278  0.21757529
   0.49004291  0.90646312  0.35689953
   0.19933807  0.99715662  0.84090312
   0.22870264  0.20676881  0.22971428
   0.18303230  0.83994656  0.69468142
   0.82357475  0.17310138  0.34807349
   0.85299167  0.25188857  0.58307008
   0.19688618  0.05430292  0.11362607
   0.92375487  0.84639369  0.53576703
   0.45297048  0.36903793  0.25850143
   0.00162073  0.12855005  0.93206004
   0.48585410  0.31815589  0.96806031
   0.33477594  0.07174898  0.90089621
   0.47244490  0.20235671  0.67750898
   0.46771729  0.31169691  0.43764749
   0.89101994  0.66601042  0.48958402
   0.17723423  0.64857233  0.73053658
   0.75802680  0.89509022  0.52370323
   0.57924537  0.58388294  0.82781870
   0.77474139  0.55119072  0.90848404
   0.19924841  0.44993376  0.53276481
   0.37766786  0.07627249  0.14280904
   0.07453578  0.89005790  0.91299474
   0.73015408  0.84202141  0.16799392
   0.13578647  0.44183191  0.00261252
   0.17494270  0.08153244  0.96609231
   0.93740549  0.11249185  0.03371490
   0.95548546  0.93264097  0.25818830
   0.52403770  0.90098361  0.23524372
   0.67235211  0.90560912  0.39353532
   0.40642265  0.63853869  0.54759627
   0.32704840  0.29299824  0.69640233
   0.03915944  0.84380281  0.44054636
   0.23890129  0.76768692  0.45299947
   0.29671221  0.62797594  0.44207374
   0.86194487  0.27159790  0.72268789
   0.68045495  0.65726622  0.72530363
   0.81278238  0.34615579  0.69093620
   0.38425720  0.02042126  0.69465680
   0.40002572  0.13334754  0.02063658
   0.68115160  0.18586196  0.79303787
   0.61607629  0.21851486  0.74232007
   0.25225595  0.12200122  0.77634157
   0.13722065  0.21799962  0.50361668
   0.25436747  0.97504732  0.51151314
   0.26251954  0.25945995  0.85900767
   0.33977262  0.84433668  0.76983781
   0.05084024  0.21235282  0.81770170
   0.36987633  0.08807637  0.56327311
   0.75086947  0.64571836  0.67791380
   0.61800931  0.52923852  0.94910719
   0.28010704  0.30677194  0.00798920
   0.44538672  0.52244092  0.09612331
   0.38984560  0.65505667  0.77441170
   0.63663103  0.78427906  0.98653093
   0.27305387  0.72085280  0.16946476
   0.14654112  0.45072956  0.11653890
   0.17567285  0.27497697  0.35049293
   0.13383917  0.01308683  0.45719187
   0.24482476  0.90780620  0.19409413
   0.53680133  0.12521119  0.47787736
   0.94145836  0.37070903  0.50259479
   0.04910745  0.29957575  0.40756988
   0.11247708  0.36739603  0.22496443
   0.96149068  0.85455368  0.75926696
   0.24479342  0.53712768  0.93032188
   0.38109462  0.88660786  0.94544011
   0.28442265  0.61615422  0.93956256
   0.20448206  0.14499140  0.71877598
   0.01115524  0.93004232  0.05402192
   0.57364864  0.75490247  0.83569952
   0.32113304  0.06110013  0.00471627
   0.47983565  0.59461542  0.21972923
   0.51602104  0.98994805  0.64378257
   0.44356406  0.88488028  0.68776687
   0.48111625  0.92874239  0.10723789
   0.35300164  0.56646693  0.75673293
   0.51480096  0.15122231  0.87582432
   0.92605064  0.72846064  0.65195716
   0.77268803  0.09366732  0.95704690
   0.82727442  0.43724080  0.82239524
   0.37994134  0.58273669  0.32839424
   0.35316564  0.16003652  0.77014769
   0.54278300  0.98259551  0.46523237
   0.60228045  0.51380433  0.48138920
   0.03022325  0.03373342  0.71341276
   0.82207380  0.46582928  0.59895917
   0.75181775  0.49706201  0.49377741
   0.52588367  0.99331453  0.01344216
   0.84602697  0.58688688  0.59203141
   0.74056125  0.89573784  0.81427159
   0.98865853  0.67228565  0.96580618
   0.50441971  0.23726268  0.84676708
   0.75013512  0.01520252  0.65517077
   0.77884129  0.05918626  0.75059600
   0.06442181  0.42143947  0.81844575
   0.55601918  0.07344714  0.10351914
   0.64022566  0.02659755  0.72156305
   0.91394479  0.06368064  0.55209054
   0.69972802  0.84843359  0.77235244
   0.57409408  0.83533103  0.87173501
   0.28423085  0.65953815  0.88170699
   0.75635205  0.13797684  0.90134559
   0.90575604  0.64773635  0.09073967
   0.35986372  0.04744474  0.26644900
   0.21675899  0.08262527  0.33151228
   0.61423328  0.21180310  0.00608464
   0.30816914  0.43807283  0.19914413
   0.66068510  0.82816925  0.28584537
   0.26586481  0.53860431  0.08527760
   0.77355524  0.31794860  0.22171487
   0.63656361  0.05421543  0.53483908
   0.92027176  0.35217468  0.31105357
   0.98507690  0.37880270  0.56774664
   0.06017714  0.70075013  0.37546810
   0.93724960  0.03154934  0.70887440
   0.41648909  0.43875922  0.53011722
   0.97859389  0.00467079  0.83896878
   0.10182789  0.35384025  0.67665051
   0.00748165  0.79797138  0.80147702
   0.13497412  0.42272834  0.86687406
   0.85448568  0.72631818  0.89893258
   0.64416885  0.39581155  0.60418500
   0.28690422  0.25211473  0.48891307
   0.12127711  0.59917227  0.43736531
   0.62651470  0.40669509  0.78187119
   0.52645445  0.51154849  0.96459935
   0.16235661  0.41122049  0.39381840
   0.55550180  0.84181966  0.56675630
   0.82047762  0.39356283  0.39709077
   0.89078908  0.63570366  0.76711402
   0.58664222  0.78865981  0.68334490
   0.88552961  0.76030324  0.15744445
   0.59820993  0.68822710  0.40364814
   0.72824208  0.75846620  0.42554396
   0.27514465  0.80745283  0.81319385
   0.74059248  0.92803924  0.05912348
   0.22919949  0.23323827  0.58651829
   0.67114559  0.46031707  0.73285398
   0.76762374  0.77280227  0.87670830
   0.07406603  0.67637788  0.01314695
   0.49406418  0.98684176  0.81275468
   0.97134442  0.51210615  0.05991148
   0.01465881  0.41227003  0.18817207
   0.98397145  0.00069538  0.88301097
   0.21994935  0.55322678  0.35046014
   0.33124385  0.03169040  0.56573193
   0.64005238  0.74034540  0.67902107
   0.06967696  0.74064507  0.41137517
   0.14400807  0.33437735  0.64225123
   0.33184740  0.14321046  0.65516873
   0.38749835  0.52552618  0.61687842
   0.14636912  0.27965214  0.75420825
   0.34407651  0.34472751  0.60437576
   0.82242258  0.15433925  0.65249618
   0.08272891  0.33490355  0.05344257
   0.25299215  0.15426737  0.06495871
   0.07489006  0.99903382  0.97256492
   0.68358517  0.01985814  0.83698238
   0.63288467  0.84563983  0.47480179
   0.74367831  0.54838664  0.80037771
   0.27627110  0.68804112  0.54552373
   0.16572273  0.13730823  0.85750778
   0.45893411  0.43434788  0.17037403
   0.39846107  0.66336018  0.10971077
   0.06854331  0.54174068  0.95900719
   0.55481479  0.14950575  0.59783502
   0.80304522  0.41118251  0.93529222
   0.39428713  0.39752773  0.03301960
   0.04871523  0.00716205  0.13375278
   0.48569937  0.34385788  0.34303901
   0.10006882  0.14914864  0.37590384
   0.90383373  0.26942302  0.39591534
   0.99822757  0.79808587  0.06188112
   0.47009973  0.62586357  0.44641713
   0.40598908  0.17803534  0.46655140
   0.08159678  0.41441439  0.49366985
   0.63689009  0.92246370  0.63054210
   0.08398711  0.92891787  0.76105599
   0.24988893  0.92743521  0.93851779
   0.46362289  0.01642219  0.92086484
   0.52698468  0.70979633  0.59602947
   0.09953821  0.74701881  0.89461912
   0.88046868  0.19265179  0.97437809
   0.49624563  0.81539200  0.00380805
   0.31921415  0.95540037  0.08466316
   0.94478413  0.13129606  0.79082611
   0.74335626  0.98778497  0.15581974
   0.41075279  0.91126040  0.54290354
   0.79120257  0.03889813  0.49581064
   0.35558747  0.30606853  0.79354355
   0.67794971  0.20700481  0.21891941
   0.23330458  0.36900943  0.92588535
   0.66255084  0.06976687  0.01284989
   0.67767016  0.53566904  0.60262510
   0.27051401  0.46391411  0.45247882
   0.82359123  0.75574582  0.73123728
   0.66755473  0.21689320  0.41150281
   0.20883703  0.55647410  0.80001805
   0.51727528  0.21742340  0.08343015
   0.50373847  0.54106040  0.76123558
   0.38566372  0.21190931  0.93535110
   0.54899551  0.86314411  0.77091960
   0.79623030  0.73382597  0.56914249
   0.33761988  0.99056886  0.78752830
   0.91929649  0.94816077  0.61360186
   0.29975763  0.72930207  0.71336511
   0.49534571  0.07036447  0.20077019
   0.71899131  0.89052556  0.95668346
   0.62316998  0.67809376  0.91702717
   0.69277174  0.77287289  0.08272312
   0.22924244  0.06664819  0.22405084
   0.68555324  0.31867991  0.05363385
   0.30299755  0.35089901  0.29313182
   0.09041905  0.23151806  0.21550928
   0.91458917  0.04961774  0.31318212
   0.67078388  0.98102818  0.32729094
   0.86442207  0.20179540  0.13399503
   0.83909371  0.84112512  0.23344193
   0.59381045  0.33801784  0.68459981
   0.87489577  0.98194479  0.03919103
   0.05070621  0.85270474  0.33403526
   0.96530960  0.21089841  0.53516956
   0.10674209  0.10037663  0.63467804
   0.14211722  0.48406032  0.62452850
   0.99237415  0.99387918  0.48065599
   0.76102577  0.32849459  0.80625592
   0.01790698  0.31289763  0.87526361
   0.95191208  0.51236621  0.81636638
   0.61513408  0.22328365  0.91041119
   0.02561153  0.68960280  0.71752939
   0.88837929  0.77993236  0.42134562
   0.87464360  0.55441566  0.68055723
   0.96049532  0.34886656  0.66643131
   0.51038905  0.11215302  0.76010630
   0.51586441  0.41016184  0.90003513
   0.40735935  0.77159417  0.86202372
   0.20342489  0.72784890  0.04859702
   0.99830153  0.68391865  0.57769494
   0.76013296  0.33123320  0.53302728
   0.19028303  0.87690534  0.58828858
   0.88984304  0.51422726  0.50502413
   0.53585578  0.39672687  0.53336637
   0.84907631  0.64502694  0.97469251
   0.89611569  0.86641451  0.85483163
   0.58137651  0.53059149  0.05361240
Direct configuration=   320
   0.21555270  0.49921545  0.12059775
   0.23696631  0.47072594  0.18811147
   0.98528304  0.48251327  0.19614420
   0.14834718  0.46001608  0.22833663
   0.10764067  0.52980533  0.26205116
   0.16622921  0.60759026  0.26576809
   0.18240099  0.62425830  0.33567802
   0.25562889  0.69285150  0.42833289
   0.13121527  0.68549689  0.22508107
   0.21076117  0.74835184  0.19602260
   0.22353788  0.84211223  0.23208646
   0.19734008  0.83713480  0.29212437
   0.22914497  0.98593413  0.45772185
   0.21206014  0.78377201  0.33977617
   0.21890389  0.70355034  0.36364318
   0.21055895  0.22926108  0.52537253
   0.29188284  0.00902328  0.41926935
   0.29615700  0.06142749  0.36669536
   0.37223439  0.07723535  0.32763479
   0.46124067  0.09348130  0.34585493
   0.52342119  0.99226606  0.07264912
   0.54241337  0.07948188  0.34783887
   0.57100508  0.04417815  0.49108159
   0.43866596  0.95556149  0.67430666
   0.45336617  0.56357511  0.34296327
   0.53911242  0.55019756  0.34271953
   0.61338797  0.49842542  0.33815979
   0.65022023  0.47132923  0.28728427
   0.73207858  0.42062504  0.30158585
   0.75112344  0.44114074  0.36520366
   0.68419627  0.50598328  0.39434411
   0.67022361  0.51142142  0.45917349
   0.68248086  0.50672238  0.18138942
   0.62534170  0.51408884  0.22954265
   0.56680915  0.60458478  0.23121473
   0.61077969  0.68444425  0.24292161
   0.59733477  0.76633159  0.26927274
   0.50063482  0.81813577  0.26116102
   0.44108686  0.84161209  0.31484941
   0.72104030  0.03728309  0.71244278
   0.89208166  0.57594812  0.25782499
   0.79825700  0.38570477  0.26121555
   0.89428691  0.41068465  0.27873525
   0.94135172  0.48884260  0.26167493
   0.03784826  0.50362461  0.30415852
   0.03323474  0.54301756  0.36144185
   0.10269172  0.60851287  0.38216307
   0.12164831  0.33020416  0.38557689
   0.95141865  0.55464764  0.09809899
   0.93885975  0.52588865  0.15962599
   0.88262136  0.59493125  0.19580299
   0.88573335  0.67386115  0.15478018
   0.85177047  0.61943215  0.30495915
   0.78782495  0.61409721  0.34196317
   0.73179947  0.59895737  0.38941890
   0.67659651  0.68173226  0.40477775
   0.16944333  0.25508990  0.11795224
   0.00728076  0.30149528  0.97705099
   0.53025106  0.21019292  0.19531684
   0.01190612  0.14539526  0.14988190
   0.87218158  0.29519571  0.89789156
   0.80382747  0.10772152  0.20542663
   0.79582907  0.22527273  0.46379530
   0.86115062  0.91436974  0.94667651
   0.47538846  0.26969419  0.56585723
   0.41161579  0.30828531  0.11149506
   0.95529130  0.13498826  0.44538399
   0.25179531  0.59295673  0.22869126
   0.43129456  0.77559252  0.48263900
   0.25077233  0.43390622  0.76559338
   0.65916320  0.66305830  0.54798556
   0.06591334  0.74687942  0.24730564
   0.37129669  0.39887258  0.90853280
   0.09809954  0.64494648  0.17817383
   0.93870689  0.48576462  0.91535938
   0.90077147  0.80092115  0.33477469
   0.87903986  0.95881573  0.43158621
   0.80331915  0.96400345  0.27735398
   0.07823430  0.62013155  0.83170675
   0.20048503  0.77772926  0.94977997
   0.24281331  0.61038483  0.62230417
   0.05426420  0.97614199  0.58575738
   0.12173877  0.76465561  0.58002113
   0.47484784  0.42634039  0.66864699
   0.00581292  0.99489701  0.36759957
   0.40061090  0.70252187  0.64279190
   0.37817425  0.99971611  0.43811822
   0.08808035  0.03762159  0.22862377
   0.37265713  0.23032251  0.31912443
   0.86885858  0.78052665  0.03976898
   0.98832475  0.46142820  0.71987588
   0.68254107  0.34008447  0.89556143
   0.13799379  0.80679498  0.13402457
   0.34760289  0.41949790  0.37573247
   0.64899297  0.33533533  0.46698679
   0.01180149  0.15940305  0.29927929
   0.47405002  0.71526591  0.93844919
   0.69914852  0.07031638  0.40701264
   0.28343937  0.44140979  0.63882923
   0.80035364  0.84412884  0.63164261
   0.36629874  0.76851928  0.03859994
   0.62767400  0.26443317  0.31757896
   0.57003214  0.35649573  0.12411379
   0.63062238  0.99156452  0.92927520
   0.00103489  0.20343879  0.63765352
   0.03103641  0.53593971  0.52750675
   0.72832008  0.44738602  0.01719536
   0.83007344  0.28787161  0.04933495
   0.70583456  0.25505571  0.13671053
   0.90856799  0.00143478  0.16977201
   0.64405025  0.04178737  0.23195629
   0.95443016  0.54074309  0.39469713
   0.42136129  0.77436054  0.35367759
   0.68276861  0.21173284  0.63945134
   0.55220443  0.59057984  0.65410677
   0.22668515  0.01135085  0.64597745
   0.73882000  0.44614533  0.16796211
   0.65486799  0.56818434  0.13906837
   0.73720697  0.63507646  0.05240399
   0.53586684  0.72212497  0.07483135
   0.46387650  0.41648177  0.80691843
   0.95894317  0.32056533  0.14243693
   0.20092787  0.92691375  0.03358447
   0.69719839  0.65347444  0.24509498
   0.03233060  0.58074973  0.65199877
   0.78207367  0.11021282  0.07286823
   0.30525640  0.80813462  0.58309938
   0.36432685  0.88420644  0.29420700
   0.44781611  0.77728516  0.21609347
   0.49349764  0.89413872  0.34859875
   0.20717253  0.98369777  0.83458771
   0.22527552  0.20086647  0.22487739
   0.17619384  0.85679394  0.69220098
   0.85041887  0.16971453  0.34786218
   0.84818894  0.24809512  0.58696730
   0.17572731  0.05007248  0.10653314
   0.93221330  0.84547056  0.53838835
   0.45929382  0.38567666  0.25352451
   0.01452475  0.12056166  0.94356882
   0.49936862  0.31095023  0.97043658
   0.33211236  0.07086543  0.89026758
   0.48162785  0.19496563  0.67924093
   0.48212427  0.30658852  0.43139189
   0.89395773  0.66420042  0.48885687
   0.16575458  0.64870868  0.72930111
   0.74070066  0.88511995  0.52765161
   0.58946238  0.58568483  0.84243836
   0.77290869  0.54390309  0.90564951
   0.20615137  0.45140651  0.53371865
   0.37897125  0.06172498  0.14349490
   0.08269378  0.88429544  0.91238700
   0.72708848  0.85113041  0.15906797
   0.15213704  0.45230566  0.00897528
   0.18647304  0.07408295  0.96756442
   0.93769722  0.11006150  0.04523287
   0.97372215  0.92788521  0.25935731
   0.53185443  0.90853602  0.23636240
   0.67206621  0.90958175  0.41100522
   0.42423164  0.63034984  0.54640922
   0.31260053  0.29488522  0.69870281
   0.03771306  0.84624628  0.44050593
   0.24351780  0.76367947  0.45492250
   0.30621562  0.62719369  0.45317638
   0.86953972  0.26713162  0.72608025
   0.68801350  0.65744133  0.72978457
   0.81490064  0.33657820  0.69078113
   0.39155171  0.03019681  0.69088745
   0.41810002  0.11172828  0.01573819
   0.67098883  0.20948029  0.79202729
   0.61207446  0.21931969  0.74606463
   0.25688393  0.13816530  0.77688416
   0.13852068  0.21636924  0.50249140
   0.26179870  0.95334562  0.50889014
   0.26008825  0.27217340  0.86529845
   0.32555989  0.84745713  0.76827349
   0.06186944  0.20692992  0.80849165
   0.38710528  0.07048133  0.55661288
   0.74444780  0.65907936  0.67825783
   0.61415117  0.52706876  0.95335127
   0.28037814  0.30190873  0.00826228
   0.44216463  0.52770063  0.09674635
   0.39378419  0.65038166  0.77918348
   0.63292349  0.78244491  0.99164834
   0.27272611  0.72387818  0.16136040
   0.16383173  0.43604305  0.10959399
   0.17358482  0.27043831  0.36103363
   0.14239265  0.01966694  0.44606476
   0.24101192  0.91310375  0.19907021
   0.53162222  0.12463129  0.48228559
   0.94540972  0.35947529  0.50101347
   0.04556388  0.30228146  0.40491453
   0.12353819  0.37784873  0.24130431
   0.94871740  0.84882128  0.75378512
   0.24783265  0.54128622  0.93969722
   0.39469941  0.88126386  0.93673205
   0.27659858  0.63353304  0.93499962
   0.20727012  0.14076432  0.71752280
   0.00744189  0.93542453  0.04610994
   0.57139868  0.75592893  0.84077720
   0.33444229  0.06821127  0.01448553
   0.48682207  0.60064568  0.21498690
   0.50315096  0.98854315  0.63750594
   0.41156838  0.88205937  0.68942044
   0.49387717  0.92467611  0.10382815
   0.35331065  0.57478678  0.74977081
   0.50164788  0.15170458  0.87880973
   0.93635639  0.72910461  0.65197010
   0.77243052  0.08662803  0.95565722
   0.83318415  0.43931705  0.82797998
   0.37660834  0.58585902  0.33189964
   0.34962030  0.15179934  0.77209510
   0.54664705  0.96712941  0.47126975
   0.59628422  0.52506697  0.48861992
   0.03653503  0.05213245  0.70350683
   0.83514948  0.47513949  0.60079186
   0.73867579  0.49543087  0.49728427
   0.52971752  0.98907896  0.01727828
   0.85335730  0.57246154  0.58629835
   0.73697804  0.90917175  0.81148632
   0.01139217  0.66836542  0.97095649
   0.48705922  0.25355782  0.85980121
   0.74852837  0.01888437  0.65024890
   0.78184063  0.05822983  0.75018519
   0.07334863  0.41125349  0.81491717
   0.55577737  0.06036737  0.09925381
   0.63542211  0.03336538  0.72636331
   0.90167143  0.06630076  0.56062013
   0.69427765  0.84582599  0.76787201
   0.56500604  0.84232336  0.86633893
   0.28739747  0.65610703  0.87468279
   0.75463206  0.12753906  0.88966371
   0.91373548  0.64121574  0.09571772
   0.36122166  0.05567904  0.27412524
   0.21616057  0.06421696  0.34075526
   0.61368771  0.21120644  0.00999001
   0.30505656  0.42536778  0.20065435
   0.66279068  0.81092931  0.28864907
   0.25650294  0.55379951  0.08684830
   0.78213939  0.32615320  0.22617986
   0.64093705  0.05045666  0.52936323
   0.93657975  0.34739855  0.30233665
   0.98620748  0.37539857  0.55981083
   0.04364876  0.70710718  0.37186617
   0.93213456  0.05554563  0.70578231
   0.39880892  0.45862960  0.54253516
   0.98187809  0.00605262  0.83883640
   0.12198888  0.35520998  0.67135010
   0.01449006  0.79492273  0.79916046
   0.12213707  0.42172944  0.87047359
   0.85605148  0.72874380  0.89211107
   0.64896853  0.37763742  0.59511246
   0.28558771  0.25524701  0.50031353
   0.13021689  0.60557431  0.44037675
   0.63208266  0.41050381  0.77745737
   0.51328089  0.51608169  0.97306397
   0.13971816  0.41142506  0.39921431
   0.55374730  0.84238686  0.56019539
   0.81026107  0.41225790  0.40192322
   0.88943501  0.63065104  0.76463919
   0.58531637  0.78746245  0.69002455
   0.88949595  0.75583142  0.15839874
   0.59257600  0.70243275  0.40561612
   0.73693481  0.73951860  0.43179436
   0.27121667  0.80794375  0.81563232
   0.73722723  0.92799424  0.05837874
   0.22423794  0.23125896  0.58895613
   0.66893489  0.47516799  0.73626024
   0.77762176  0.77236468  0.88245683
   0.07732367  0.68598410  0.01496404
   0.48271485  0.97857855  0.81316491
   0.97764957  0.52150324  0.05015845
   0.00967522  0.41580824  0.18419272
   0.98564503  0.05707739  0.86130079
   0.23216215  0.57209888  0.34341437
   0.32093827  0.07544121  0.54622235
   0.64466061  0.76905131  0.71557499
   0.05960432  0.75073402  0.40811793
   0.13507217  0.29489776  0.64915769
   0.32853912  0.13800839  0.65409664
   0.40299490  0.53504993  0.62174700
   0.16004461  0.28118721  0.75326060
   0.34494687  0.33436096  0.59446487
   0.82543881  0.16155091  0.66042693
   0.07919587  0.33361008  0.05982416
   0.25755291  0.17084197  0.05941912
   0.06152630  0.99534646  0.97194595
   0.67940934  0.02929134  0.83478006
   0.62958479  0.83609847  0.48300671
   0.74243576  0.55731877  0.81075840
   0.27337111  0.68420208  0.54721900
   0.16222713  0.13366093  0.86440522
   0.46126020  0.42969512  0.16274249
   0.40951578  0.66304675  0.11801853
   0.06826702  0.54052916  0.95815507
   0.55756099  0.14437950  0.60052903
   0.80972235  0.40925748  0.92664048
   0.38586243  0.39870674  0.02639612
   0.04634117  0.00544782  0.13501035
   0.48775232  0.34336572  0.34291141
   0.10799126  0.14032697  0.37885969
   0.91021172  0.26595855  0.39494417
   0.00409328  0.79474801  0.06506782
   0.46298940  0.62879914  0.44974434
   0.40123536  0.18794821  0.47198669
   0.08094722  0.42606800  0.48821640
   0.63698668  0.90972445  0.62741167
   0.08559240  0.92233812  0.76513569
   0.25602516  0.90863202  0.93879030
   0.44989970  0.01658226  0.91508230
   0.52821145  0.70525792  0.59390169
   0.08294596  0.75258907  0.89475217
   0.87662303  0.19456849  0.96714669
   0.49067568  0.82061571  0.99887469
   0.31876850  0.95474450  0.08080996
   0.94526320  0.13102340  0.78355934
   0.73384431  0.99143998  0.15313101
   0.42009359  0.89997311  0.53493461
   0.79180790  0.04044266  0.49031413
   0.35349682  0.31619451  0.79461709
   0.66853904  0.21358232  0.21910548
   0.23136392  0.37316271  0.92656465
   0.66079730  0.06784048  0.01707860
   0.68186519  0.53596801  0.60503120
   0.27695155  0.46945450  0.45178178
   0.82021963  0.76138342  0.72493536
   0.66442575  0.22291635  0.40845929
   0.21017674  0.54604248  0.80889931
   0.51814455  0.22303441  0.08540933
   0.50064537  0.54281653  0.75279622
   0.37931409  0.20899144  0.93380815
   0.54547839  0.85492913  0.76700773
   0.79209548  0.74301065  0.56380115
   0.32923411  0.99108700  0.78502011
   0.91467895  0.94283148  0.61230817
   0.29946909  0.72312290  0.71592396
   0.48794005  0.06482481  0.19832320
   0.72096780  0.88338889  0.95704424
   0.61711138  0.67269473  0.91410029
   0.70138145  0.77074710  0.07547427
   0.22160429  0.06569642  0.21647382
   0.67718928  0.32048387  0.04820518
   0.29278957  0.34671676  0.29910412
   0.08432034  0.23545748  0.21454633
   0.91050146  0.04689195  0.30659705
   0.66961691  0.97541854  0.32333662
   0.87130414  0.19300184  0.13114300
   0.83371443  0.84261570  0.23355151
   0.58297259  0.34145077  0.68597163
   0.87003324  0.98280542  0.03764854
   0.05213046  0.86111386  0.32751186
   0.95936322  0.22185779  0.53224239
   0.10785616  0.10415543  0.63920387
   0.15017646  0.48277227  0.62457803
   0.99301876  0.98839198  0.48662567
   0.76876760  0.31454707  0.79938017
   0.01857616  0.32511158  0.87865533
   0.94859798  0.52053867  0.82083024
   0.62759417  0.21698674  0.91068175
   0.02386806  0.68268827  0.72536914
   0.89058414  0.77025469  0.43190633
   0.87128298  0.55165880  0.68443670
   0.95534931  0.34384186  0.66178570
   0.50355615  0.10447805  0.76436074
   0.51695250  0.41139824  0.89565907
   0.40462698  0.77588488  0.86660966
   0.20870075  0.72267909  0.04868484
   0.98574744  0.66707816  0.57447987
   0.76614549  0.33130789  0.54252358
   0.18281811  0.88254640  0.59673356
   0.88711074  0.50945167  0.50294751
   0.54146545  0.39254687  0.53015762
   0.85189548  0.64300747  0.97277121
   0.89370589  0.87612533  0.85054001
   0.58265007  0.53448110  0.05441371
Direct configuration=   340
   0.22157543  0.49770630  0.12124571
   0.22809112  0.46292979  0.18782918
   0.97560576  0.46950591  0.19852596
   0.15694740  0.46452084  0.23593026
   0.12135510  0.53275847  0.26388285
   0.16749733  0.62135530  0.27064689
   0.18678306  0.62619584  0.33837533
   0.25445020  0.69841455  0.43453806
   0.15349612  0.69660399  0.22156430
   0.21865826  0.76039434  0.19495979
   0.22406237  0.84025339  0.23123386
   0.22096810  0.82910616  0.29302334
   0.23690886  0.98051920  0.46211405
   0.21608369  0.77272410  0.33707710
   0.22400724  0.69833469  0.36897654
   0.20316739  0.23320648  0.53641509
   0.30634375  0.01256513  0.42048992
   0.28667435  0.05890139  0.36176168
   0.37091886  0.08260547  0.32294221
   0.46122195  0.09616434  0.34724757
   0.52764549  0.97980023  0.07353331
   0.54692943  0.09867715  0.33718565
   0.57690533  0.04072086  0.49744592
   0.43221482  0.95634740  0.66665741
   0.43969427  0.55113504  0.33405738
   0.52535606  0.55001883  0.33958223
   0.60556505  0.49790250  0.34956154
   0.64944827  0.47080853  0.29518570
   0.74753999  0.44500165  0.30733660
   0.75334713  0.45316882  0.36957772
   0.67559068  0.50789079  0.39701977
   0.65745354  0.50545514  0.46436087
   0.66524827  0.49734242  0.18057019
   0.62681188  0.51163847  0.23800905
   0.55041481  0.59441640  0.23265249
   0.60517837  0.67725511  0.24258557
   0.59653641  0.76034283  0.26445870
   0.50390170  0.81388494  0.25524302
   0.44572382  0.83530998  0.30588501
   0.71999283  0.04041240  0.71237047
   0.88636070  0.58009693  0.25243024
   0.80910321  0.38654292  0.27136370
   0.90788372  0.39760536  0.28052120
   0.95938971  0.49551918  0.26615088
   0.03240452  0.52393056  0.29787325
   0.03202406  0.54571571  0.35962983
   0.10139503  0.60619141  0.38372200
   0.12458840  0.33003800  0.38816434
   0.95102930  0.54455299  0.09443900
   0.93356356  0.51465137  0.15912014
   0.89023271  0.59011891  0.19149011
   0.89802411  0.66907626  0.15272299
   0.85606890  0.61198631  0.30743002
   0.79661665  0.59852740  0.34964339
   0.71002205  0.60379458  0.37797925
   0.67981887  0.68145414  0.41175213
   0.18640181  0.26735435  0.11694155
   0.00818173  0.31565043  0.98808241
   0.52645252  0.20381812  0.19323921
   0.00753293  0.15693941  0.15449938
   0.88457657  0.29483959  0.89474957
   0.79707507  0.12113843  0.20867192
   0.80463700  0.23918908  0.45863639
   0.86185452  0.90158759  0.95003791
   0.47165697  0.25663383  0.55615862
   0.41553293  0.31414563  0.10228139
   0.95603824  0.15055775  0.45023291
   0.25659058  0.59372660  0.23856338
   0.43319530  0.77231698  0.48161349
   0.25335624  0.41708972  0.77428751
   0.65685151  0.66779052  0.55287552
   0.07168347  0.74991685  0.24357440
   0.38030733  0.40753214  0.90549972
   0.10019620  0.63509852  0.17689809
   0.93250083  0.50823888  0.92323145
   0.89712092  0.79441343  0.33700702
   0.88345771  0.95279217  0.42916708
   0.78964906  0.97622528  0.27574698
   0.06160340  0.62351554  0.82649858
   0.19929542  0.77479127  0.95196156
   0.24481288  0.60760263  0.62105187
   0.05072046  0.97386858  0.57418075
   0.11624312  0.75689797  0.57541242
   0.48862603  0.44344363  0.67580433
   0.01750350  0.99703243  0.35913038
   0.39907742  0.69578222  0.63733473
   0.38925450  0.00541596  0.45110937
   0.08842194  0.03839166  0.23399436
   0.37057796  0.24096255  0.32250181
   0.86611528  0.77455704  0.03598789
   0.99077318  0.47214557  0.71611454
   0.69491972  0.34102230  0.88929047
   0.13131660  0.81565541  0.12682228
   0.35897893  0.41456376  0.37457104
   0.66118564  0.35371836  0.46233267
   0.02218396  0.16673455  0.30579191
   0.46650804  0.70810895  0.94001812
   0.70528782  0.06647368  0.39885646
   0.29802944  0.44151494  0.64355211
   0.79903532  0.85898759  0.63268033
   0.36456061  0.75995375  0.04791629
   0.63096581  0.27431769  0.31947731
   0.58759267  0.37288106  0.11208574
   0.62910273  0.98407382  0.92468225
   0.99759833  0.21507834  0.63366250
   0.02534980  0.54643138  0.52947015
   0.73968590  0.45438684  0.01103053
   0.82178466  0.27455788  0.04181598
   0.70024962  0.26422528  0.13333381
   0.89586382  0.99900882  0.17814692
   0.64553145  0.05266354  0.22647772
   0.96070525  0.53212742  0.39936634
   0.41938295  0.76720583  0.34955037
   0.67377847  0.19312174  0.64440577
   0.54225969  0.58338341  0.65827434
   0.22264330  0.02198232  0.64243618
   0.73565174  0.45649008  0.15471491
   0.65745046  0.56557803  0.13684973
   0.74763597  0.62870614  0.04881692
   0.52731324  0.72091286  0.07499088
   0.47101780  0.42124607  0.80378964
   0.96018440  0.32494793  0.14042819
   0.18651021  0.92359997  0.03515013
   0.70073277  0.67017975  0.24691920
   0.04038170  0.58420344  0.65138859
   0.78056733  0.10071032  0.08186378
   0.31205530  0.82868704  0.58340030
   0.37351610  0.87976125  0.28837411
   0.45156040  0.77690520  0.21417463
   0.49989112  0.89657675  0.34661536
   0.19574309  0.96969297  0.83106880
   0.22095483  0.20910037  0.22479235
   0.16154820  0.86812773  0.69758259
   0.86003377  0.15895298  0.34037535
   0.84901330  0.24641412  0.59238850
   0.17094580  0.05191868  0.10596751
   0.93370867  0.83724223  0.53604583
   0.45842732  0.39967457  0.25474842
   0.02057389  0.12451011  0.94232767
   0.50111542  0.31181220  0.98208469
   0.31358082  0.07496882  0.87475783
   0.48654353  0.19151389  0.67614577
   0.49537772  0.29529309  0.43537971
   0.89326429  0.65611334  0.49631127
   0.16238557  0.64564010  0.73215167
   0.73629078  0.87456295  0.53652681
   0.59833241  0.57501114  0.84429778
   0.76834079  0.56065996  0.91364953
   0.20631122  0.44873955  0.53637044
   0.35857743  0.05143894  0.14310963
   0.08912507  0.88825206  0.91219551
   0.72728515  0.85229388  0.16481074
   0.15648259  0.44941667  0.00352546
   0.19226993  0.07290435  0.96348317
   0.94432450  0.11350664  0.05656399
   0.98354467  0.91103643  0.25573007
   0.53065213  0.90037528  0.24048792
   0.68097999  0.91044317  0.41652068
   0.44463374  0.61964326  0.54090620
   0.30164372  0.28872413  0.69614806
   0.03110400  0.84346832  0.43540838
   0.24816790  0.76354922  0.46800357
   0.30339399  0.62434020  0.44962044
   0.87869141  0.26011988  0.73427191
   0.70031711  0.65893960  0.73568880
   0.81332828  0.31998814  0.70024875
   0.39996887  0.03545558  0.70337351
   0.43663183  0.11233765  0.01026243
   0.65847459  0.21069147  0.80295321
   0.59962236  0.22024202  0.75282321
   0.24642205  0.14882530  0.77492947
   0.13811119  0.21238529  0.50354048
   0.24005727  0.92777345  0.50766973
   0.24763304  0.26049792  0.86757802
   0.31928479  0.83866338  0.77764199
   0.07193011  0.20683140  0.81035928
   0.39507186  0.07288775  0.55115563
   0.73212089  0.64967282  0.66948510
   0.59040753  0.51942374  0.95958116
   0.28832717  0.28928710  0.00403818
   0.44695834  0.52774132  0.08739994
   0.40726172  0.64521103  0.78685642
   0.63912279  0.77536123  0.98685417
   0.26563464  0.72940686  0.15761194
   0.17613041  0.42877077  0.11041862
   0.18324499  0.28171688  0.36370037
   0.15833795  0.01522263  0.44887782
   0.24526878  0.91218762  0.20282197
   0.53629305  0.11890661  0.48548302
   0.93215325  0.36048341  0.49536893
   0.04573425  0.30141389  0.40574524
   0.14527493  0.37896598  0.25353031
   0.94562369  0.83762259  0.75756594
   0.24158817  0.55181248  0.94756794
   0.39701327  0.88536572  0.92572588
   0.27389938  0.63610667  0.93012237
   0.20747336  0.14223532  0.71897038
   0.00029714  0.92984972  0.05100557
   0.56209277  0.76077381  0.83848216
   0.35031783  0.06140141  0.02259260
   0.47786810  0.59437780  0.20465225
   0.49913285  0.97342071  0.62990039
   0.40296127  0.88733689  0.68154123
   0.49083960  0.91951506  0.10495999
   0.35310241  0.58734633  0.74094307
   0.48786354  0.16207743  0.87309401
   0.92694850  0.72829278  0.64942665
   0.78239588  0.08844263  0.94439121
   0.83517148  0.43940227  0.82710532
   0.36907103  0.59134336  0.33885498
   0.35703578  0.15540841  0.77064217
   0.53906788  0.96920135  0.47942571
   0.57787668  0.53876277  0.48526838
   0.02422557  0.05320245  0.71517124
   0.83875809  0.47348050  0.60355286
   0.72749296  0.49611842  0.49987029
   0.53107562  0.97123775  0.01393922
   0.85079819  0.57433120  0.57825512
   0.74661516  0.89859279  0.80773506
   0.02043675  0.68199795  0.96776715
   0.46947556  0.25371798  0.86784553
   0.73924656  0.02650951  0.65496110
   0.77940980  0.06561763  0.74928514
   0.08631839  0.41542733  0.80406493
   0.56503985  0.05653296  0.10955078
   0.63896362  0.02965542  0.72798981
   0.88612816  0.06786621  0.55951168
   0.70665149  0.85103636  0.76399949
   0.55839731  0.84768558  0.87044882
   0.29437345  0.65833364  0.86714265
   0.76322130  0.12180791  0.88650760
   0.92447037  0.64054275  0.09363703
   0.36300733  0.06837740  0.27008837
   0.20613698  0.06065547  0.32973208
   0.62136646  0.19927049  0.01595034
   0.29274066  0.41831659  0.20450605
   0.65757500  0.80755920  0.29092618
   0.23740581  0.57168913  0.09589088
   0.79908012  0.32762814  0.23151562
   0.64796164  0.04519985  0.52973263
   0.95449943  0.33374694  0.29937259
   0.99513063  0.36057616  0.55370595
   0.02958872  0.69712862  0.37831082
   0.93154554  0.06112758  0.68680721
   0.37753843  0.46272690  0.54076494
   0.98644131  0.01007525  0.84004910
   0.12651025  0.34872039  0.65746087
   0.01771116  0.80316440  0.79658691
   0.10556591  0.44315408  0.87678759
   0.87487401  0.73200133  0.88577287
   0.64646345  0.37976469  0.58931577
   0.27350419  0.26665870  0.50472964
   0.13278629  0.60178895  0.43699168
   0.64351448  0.41223205  0.77043321
   0.50038926  0.51736604  0.97136936
   0.14666627  0.40914606  0.39674182
   0.54701545  0.83756502  0.56492145
   0.81569749  0.41378958  0.40277715
   0.88367951  0.62250986  0.76972849
   0.59564133  0.78050022  0.67977220
   0.89100921  0.74957136  0.16544008
   0.60006690  0.70660659  0.41321624
   0.74467450  0.72376011  0.43868137
   0.25491977  0.80828449  0.82355526
   0.72589572  0.93861167  0.05264459
   0.20938648  0.21827998  0.59495327
   0.66540543  0.49011082  0.73392860
   0.77795462  0.76709515  0.88824200
   0.08742844  0.68808423  0.01999306
   0.46830250  0.97841323  0.81386410
   0.98327402  0.52208423  0.04402631
   0.03363943  0.43143680  0.18728252
   0.99163972  0.02033167  0.87769709
   0.22304816  0.56461025  0.34008549
   0.36611500  0.02648778  0.53222723
   0.60529118  0.70825519  0.68402590
   0.06568440  0.72241263  0.41406779
   0.15802324  0.32051227  0.62043803
   0.32522900  0.13685194  0.65254900
   0.41002364  0.54756032  0.62849084
   0.17445640  0.28889178  0.75670753
   0.34619233  0.32808920  0.58601341
   0.82601170  0.16131191  0.66646867
   0.07607664  0.33533842  0.06891339
   0.26122586  0.18977926  0.05494580
   0.05175013  0.99344394  0.97324752
   0.67063304  0.04384147  0.83135250
   0.61969649  0.82513968  0.48407365
   0.73908445  0.56662133  0.81732916
   0.27064450  0.68471656  0.54667752
   0.16393244  0.13166658  0.87369450
   0.45970725  0.42526995  0.15956566
   0.42213604  0.66157808  0.12497347
   0.07481840  0.53258477  0.95708169
   0.56190696  0.13581843  0.60128582
   0.81014939  0.41782300  0.92152966
   0.37650088  0.40323504  0.01880312
   0.03937442  0.00190644  0.13673161
   0.49406987  0.34226039  0.33969455
   0.10801755  0.12610177  0.38429023
   0.90950708  0.26601843  0.39355842
   0.00585180  0.79172894  0.07073767
   0.45831733  0.63680263  0.45284853
   0.40520155  0.19061932  0.47582313
   0.07545421  0.43000952  0.48115718
   0.63725105  0.89638715  0.62339472
   0.08866168  0.91980248  0.76910238
   0.26041793  0.89842290  0.93424225
   0.44888277  0.01016836  0.91206894
   0.52998261  0.71300715  0.59667921
   0.06719020  0.75018436  0.88992067
   0.87554569  0.19103984  0.96495312
   0.49069776  0.82757266  0.99793669
   0.32187920  0.95377219  0.08089259
   0.94469490  0.13058824  0.77743401
   0.72714747  0.00111072  0.14846876
   0.42995480  0.89182927  0.52836201
   0.78563570  0.04139358  0.48427306
   0.35540475  0.32687043  0.79677490
   0.66294328  0.21557773  0.22690117
   0.23108646  0.37958091  0.93048047
   0.65891429  0.06668915  0.02306133
   0.68820607  0.53251947  0.60826186
   0.29092355  0.47871470  0.45213309
   0.82050362  0.76684065  0.71955442
   0.66168934  0.21709805  0.40597284
   0.21143689  0.53917938  0.81742213
   0.51604234  0.21855175  0.08601909
   0.50359785  0.54499344  0.74792614
   0.36882528  0.21039895  0.93076277
   0.53485297  0.85427843  0.76335550
   0.78913473  0.75116017  0.56157365
   0.32571972  0.99242971  0.78276930
   0.90784754  0.94033996  0.61747526
   0.29461120  0.71909279  0.71525513
   0.48456732  0.05734310  0.20078338
   0.71944303  0.87399043  0.95578048
   0.61157437  0.67040261  0.91836993
   0.70850307  0.77192452  0.06917513
   0.22315659  0.05787002  0.21124647
   0.67990360  0.32421317  0.04590015
   0.27669432  0.33745174  0.29959773
   0.07500816  0.23988892  0.21235563
   0.90950273  0.04825508  0.29723729
   0.66694932  0.97125915  0.32446564
   0.87726783  0.18731988  0.12761954
   0.83454508  0.84080646  0.23852485
   0.58278518  0.34059354  0.68686686
   0.86211407  0.98246156  0.03649993
   0.04509803  0.87038522  0.32750710
   0.96094237  0.21943275  0.53143823
   0.11473188  0.10856522  0.63810856
   0.15574660  0.48902001  0.63015099
   0.99892028  0.97932789  0.48830395
   0.77644156  0.30915214  0.79000231
   0.01576511  0.32742388  0.87941968
   0.95072614  0.52731516  0.82014343
   0.63641996  0.20681822  0.91133016
   0.02232739  0.68034339  0.73401380
   0.89626795  0.77475401  0.43544383
   0.87176749  0.54922203  0.69003075
   0.95403114  0.34220546  0.65789955
   0.49748661  0.10211629  0.76840490
   0.52486630  0.41639735  0.89211162
   0.39982313  0.77685152  0.86807036
   0.22060412  0.71783987  0.04788989
   0.98566041  0.65824805  0.57239255
   0.76122333  0.34037388  0.54990968
   0.17640325  0.89638028  0.60427351
   0.88390135  0.50257259  0.49648165
   0.54488052  0.38619294  0.52388591
   0.85024648  0.64214421  0.97562151
   0.88934985  0.88477996  0.84654708
   0.58671056  0.54421957  0.05180437
Direct configuration=   360
   0.20765084  0.50531986  0.13539513
   0.23994352  0.46721137  0.19783322
   0.97115591  0.45432191  0.19485720
   0.16183643  0.46417036  0.24553379
   0.12159199  0.53583244  0.26168221
   0.17473916  0.62083859  0.27388638
   0.17704626  0.62350272  0.34586688
   0.26201204  0.70662361  0.43233828
   0.13475336  0.68868162  0.22324498
   0.21475226  0.75047394  0.19086832
   0.23168418  0.84687223  0.22816826
   0.23017719  0.82303308  0.28773110
   0.22060970  0.97844775  0.46552808
   0.23560371  0.77660817  0.33290215
   0.23177416  0.70450784  0.37039034
   0.19840078  0.22454911  0.53508669
   0.30337705  0.02116816  0.42233868
   0.29740808  0.04262801  0.35986927
   0.37350240  0.07335277  0.31966471
   0.45661410  0.09552381  0.33942933
   0.52498857  0.96585696  0.08233005
   0.53721778  0.12336420  0.33097249
   0.57998511  0.04098606  0.49967110
   0.43805082  0.95985238  0.66785527
   0.43713188  0.56642930  0.33664550
   0.51132766  0.53315867  0.34425255
   0.60703708  0.50257733  0.34323407
   0.65905208  0.47356816  0.28786458
   0.74534753  0.44038017  0.31242565
   0.75501562  0.45359136  0.37507961
   0.67822401  0.51444291  0.39331365
   0.65386645  0.52216321  0.46558267
   0.66239690  0.50634731  0.17932919
   0.61844292  0.50307687  0.23468027
   0.56141274  0.58445317  0.23059234
   0.61265508  0.67386417  0.24872420
   0.59294464  0.75819346  0.26188335
   0.50688114  0.80875412  0.25559298
   0.46034964  0.83329862  0.31537027
   0.71243291  0.03955326  0.71187726
   0.89819550  0.56617948  0.25695904
   0.81642425  0.39198639  0.28457697
   0.91991507  0.40060796  0.29393990
   0.94653631  0.48074510  0.25864623
   0.02883627  0.53481345  0.29302884
   0.03686292  0.55083820  0.35585518
   0.09901829  0.61306997  0.38620619
   0.14109909  0.33183336  0.38844072
   0.95000787  0.54938286  0.09465048
   0.93782727  0.51678972  0.15912398
   0.90012351  0.58857664  0.19312289
   0.90095508  0.66598273  0.15438030
   0.84281679  0.59477772  0.30211941
   0.79723258  0.60694887  0.34906297
   0.71448287  0.60487537  0.37531766
   0.69199848  0.68513279  0.41505884
   0.18670763  0.27119013  0.11613624
   0.00774596  0.32808453  0.98976916
   0.51858671  0.19253254  0.18895646
   0.01038475  0.15897387  0.15975045
   0.88636491  0.28286829  0.89073194
   0.78578802  0.15000397  0.21061395
   0.79663385  0.24649863  0.45671072
   0.87458396  0.90063459  0.94906936
   0.46708906  0.24821268  0.55053681
   0.40715720  0.32346425  0.09279413
   0.96754272  0.15307459  0.44466522
   0.26669202  0.60555254  0.25464176
   0.44030619  0.76478269  0.47378089
   0.25606216  0.40842826  0.78612564
   0.66135657  0.67932852  0.55791129
   0.07770172  0.74685270  0.24044615
   0.37505137  0.41461413  0.90517691
   0.11200852  0.64582382  0.17193783
   0.93428062  0.53325590  0.93674298
   0.89016608  0.79843508  0.33258002
   0.87936224  0.94484563  0.42937072
   0.77356916  0.97379414  0.27419702
   0.05704437  0.62865083  0.83093197
   0.19996957  0.76835553  0.95526379
   0.24875257  0.60184852  0.62762340
   0.05980097  0.97294122  0.57560302
   0.11666763  0.74501092  0.57025979
   0.48871807  0.44566743  0.68181196
   0.03111429  0.01099455  0.35563097
   0.38665301  0.69133262  0.63618260
   0.39198256  0.01364680  0.44406461
   0.08795769  0.04014878  0.23463630
   0.38154944  0.25401550  0.32997067
   0.85074555  0.76976868  0.02947707
   0.98167827  0.46985431  0.71653262
   0.69926839  0.34050228  0.88913066
   0.11964897  0.81985708  0.11829914
   0.37238828  0.40435709  0.37274079
   0.66689016  0.35495539  0.45606837
   0.03612033  0.17739050  0.30838872
   0.46386226  0.69388235  0.94287747
   0.71742520  0.08219072  0.39015995
   0.31271367  0.44404209  0.65154894
   0.78400581  0.86309693  0.64456246
   0.35666124  0.75952289  0.06012065
   0.63114552  0.28667483  0.32067351
   0.59230646  0.40108991  0.09783370
   0.62489244  0.98976423  0.91425107
   0.00554768  0.21309344  0.62808340
   0.02281055  0.54035336  0.52727719
   0.74902308  0.45298117  0.00663846
   0.81789568  0.25939604  0.02882927
   0.69679806  0.26101864  0.13701756
   0.87895278  0.98796882  0.17711305
   0.63218220  0.06409289  0.22207897
   0.97411787  0.52003317  0.39809647
   0.42012870  0.76263200  0.33871628
   0.66781141  0.18185463  0.64644549
   0.54633410  0.58933438  0.65404537
   0.22639512  0.02846921  0.63205823
   0.72695385  0.45750217  0.15383824
   0.65211908  0.57317447  0.14038755
   0.75220345  0.62512476  0.04472960
   0.53227565  0.71332803  0.07926980
   0.47003630  0.42817003  0.79367873
   0.97177019  0.31761961  0.13527258
   0.18866752  0.90974666  0.02815559
   0.70458925  0.67004142  0.24550419
   0.05210364  0.58909680  0.64705459
   0.77651577  0.08994633  0.08876715
   0.31372127  0.84374544  0.58583360
   0.39138136  0.87718129  0.28759265
   0.45526569  0.77638638  0.20631603
   0.49833298  0.89500063  0.34823423
   0.18063462  0.96375824  0.83059336
   0.21198907  0.21438322  0.22861117
   0.15000546  0.86920488  0.70160826
   0.85344023  0.15282856  0.33382540
   0.84664966  0.25654317  0.59360756
   0.17475688  0.06309089  0.11196964
   0.92651321  0.82846045  0.53059277
   0.45666878  0.40827362  0.25871525
   0.01641178  0.13822846  0.93514321
   0.49581727  0.32359068  0.99669557
   0.30028463  0.07429862  0.86578933
   0.48309356  0.19455242  0.66869125
   0.51230476  0.28219405  0.43999144
   0.88759071  0.65723803  0.49907222
   0.17076288  0.63825570  0.73949370
   0.72823168  0.86908996  0.53960635
   0.59892898  0.55690755  0.83918343
   0.75464861  0.58806938  0.92460103
   0.19057033  0.44583045  0.53415850
   0.33949077  0.05022421  0.15115633
   0.09283636  0.89537647  0.91193145
   0.73112079  0.85212469  0.17575407
   0.15616817  0.42780516  0.99847197
   0.18924553  0.07146428  0.96222690
   0.95105778  0.11296214  0.05792797
   0.97218149  0.89330308  0.23972638
   0.53140094  0.89609554  0.23503098
   0.69321277  0.90568615  0.41471142
   0.46297505  0.61238053  0.54434440
   0.30149455  0.27759805  0.69152688
   0.02720915  0.84457866  0.42835082
   0.24705279  0.76568650  0.46763734
   0.29930624  0.62909952  0.44967466
   0.89846681  0.25634695  0.73878220
   0.71276211  0.66417843  0.72986784
   0.82234190  0.29611451  0.69935351
   0.41357938  0.03148372  0.69657886
   0.44253364  0.12772545  0.00378378
   0.64415495  0.19693203  0.81889533
   0.58527794  0.22365768  0.76513809
   0.25434172  0.15931982  0.77807193
   0.12007459  0.20158420  0.50774471
   0.23785522  0.91538163  0.50079507
   0.23638812  0.26187201  0.87207685
   0.31265254  0.82245334  0.79224064
   0.06454492  0.21527770  0.81929205
   0.38967116  0.09396140  0.55557496
   0.72573274  0.63266406  0.67202623
   0.57868306  0.50775271  0.95545924
   0.29889787  0.29984725  0.98528392
   0.44996644  0.51884549  0.08167454
   0.41213657  0.64176789  0.78509092
   0.63920625  0.76086409  0.98405176
   0.27086281  0.74194015  0.15394677
   0.18651243  0.43512377  0.10931671
   0.18758666  0.26194593  0.36712110
   0.15154684  0.01676261  0.45263933
   0.25954345  0.91589846  0.20104166
   0.55389786  0.12259747  0.48563777
   0.92249126  0.36622797  0.50018032
   0.06132969  0.30381934  0.40893257
   0.14558680  0.37967822  0.26032483
   0.94638254  0.83543808  0.75993437
   0.22979671  0.56334023  0.94254720
   0.38956837  0.88740446  0.92963699
   0.28433483  0.64167628  0.92739560
   0.20175923  0.14081866  0.71574304
   0.97995318  0.92703835  0.06428081
   0.55017416  0.76589002  0.83692981
   0.37351495  0.06045497  0.02367277
   0.48776927  0.57634132  0.20752637
   0.49721313  0.97145467  0.62570221
   0.40040646  0.88796077  0.67638455
   0.47456437  0.91536716  0.11169522
   0.36219404  0.59936003  0.74044485
   0.48971067  0.16027205  0.86868097
   0.90495194  0.72275576  0.64814719
   0.78902486  0.07905932  0.94696205
   0.83331989  0.44111311  0.81921630
   0.35983728  0.58777810  0.33995451
   0.34204704  0.16851701  0.76625479
   0.53868508  0.97109268  0.48511756
   0.56821293  0.53041094  0.47906640
   0.01921601  0.04277399  0.71690900
   0.83475975  0.46878286  0.60190133
   0.70765381  0.50322968  0.50526952
   0.54184601  0.96711416  0.02309396
   0.83716174  0.56188348  0.58600428
   0.75733238  0.89464958  0.80905287
   0.02571416  0.69429971  0.96993907
   0.46251516  0.26414216  0.86653813
   0.73293191  0.02880068  0.65704780
   0.77262590  0.07943818  0.75349550
   0.09239993  0.43576374  0.81343650
   0.56996017  0.03453054  0.10750728
   0.62866748  0.01854259  0.73365460
   0.87505457  0.05580300  0.54848256
   0.71014221  0.85746518  0.75830836
   0.55809389  0.84349818  0.87253196
   0.29479628  0.64221046  0.86634112
   0.77772039  0.13112553  0.88016439
   0.93523054  0.64110722  0.09272862
   0.36156931  0.08355873  0.26336639
   0.23208626  0.05250927  0.32784967
   0.63153625  0.19732100  0.01422765
   0.29988178  0.41027087  0.20090896
   0.64659914  0.81536529  0.29086940
   0.22163535  0.57697189  0.10625459
   0.80094900  0.33410619  0.24218360
   0.65235125  0.03883527  0.53440991
   0.97099032  0.33173184  0.29213809
   0.99838780  0.34828115  0.53997132
   0.03344419  0.68220130  0.38802185
   0.94415813  0.05319329  0.67071239
   0.37947561  0.44441411  0.52700330
   0.98170434  0.01057728  0.83905574
   0.11406955  0.34681915  0.64761447
   0.01697723  0.80417918  0.80124173
   0.10037976  0.46619166  0.87096926
   0.88452980  0.74283474  0.88114106
   0.62705154  0.39188263  0.59878654
   0.26601696  0.27488965  0.51312177
   0.12642053  0.58682935  0.43897496
   0.66210070  0.41275295  0.75878119
   0.47425307  0.51660232  0.96482088
   0.16689913  0.42119089  0.39334519
   0.54446812  0.83623304  0.56308095
   0.82913549  0.41659768  0.40549164
   0.87524963  0.62962859  0.77567184
   0.60574056  0.77061764  0.67208127
   0.89668734  0.74421911  0.16713404
   0.60776673  0.70009144  0.42317832
   0.74891821  0.71908912  0.44792520
   0.23924392  0.80621853  0.83337756
   0.71775923  0.93601125  0.04711217
   0.20554441  0.20467591  0.59213152
   0.66593984  0.50030718  0.72896887
   0.79472279  0.74597363  0.89491879
   0.08686188  0.67352604  0.02326639
   0.46247603  0.97778422  0.81231164
   0.98412115  0.50471305  0.05191202
   0.99799747  0.39025903  0.19884425
   0.98243647  0.06276355  0.85809799
   0.21396945  0.56050415  0.35847358
   0.33750445  0.06960998  0.56930355
   0.64157723  0.77549418  0.71423440
   0.06984043  0.72119569  0.41856440
   0.14578112  0.28999392  0.64081762
   0.32684090  0.13799354  0.65234653
   0.40331063  0.55227409  0.63176066
   0.18047815  0.29677603  0.76009111
   0.34312270  0.33692649  0.58306400
   0.82180419  0.15607206  0.66663480
   0.07308587  0.34119470  0.07957614
   0.26404174  0.19256914  0.05594097
   0.05346564  0.98982969  0.97869910
   0.66458184  0.05100267  0.82646256
   0.61114372  0.81747134  0.47763030
   0.73993906  0.57413611  0.81773146
   0.27083924  0.69288102  0.55121162
   0.16668602  0.13155781  0.87992697
   0.45633270  0.42379407  0.15740687
   0.42883035  0.65985944  0.12839420
   0.07873670  0.53363386  0.95772797
   0.56449559  0.12153812  0.60063450
   0.80781516  0.43213457  0.91946160
   0.37741576  0.41384595  0.01257517
   0.03020628  0.99818899  0.13978827
   0.49599886  0.34153142  0.33538926
   0.10247000  0.11821812  0.39011079
   0.90542110  0.26725948  0.39001182
   0.00520309  0.78715109  0.07626738
   0.45993834  0.64274298  0.44720940
   0.41085953  0.18621918  0.47768654
   0.07088423  0.43354184  0.47648980
   0.64175661  0.89121490  0.62173314
   0.08721141  0.92747566  0.77579898
   0.25004575  0.89732270  0.92770467
   0.45453459  0.01013623  0.90991636
   0.52972159  0.71560682  0.60399682
   0.05553179  0.74883074  0.88360887
   0.88186398  0.18647431  0.96565813
   0.49417598  0.82608992  0.99871750
   0.31870913  0.94798114  0.08190584
   0.94959815  0.13097763  0.77638012
   0.72187739  0.00909815  0.14823210
   0.43199344  0.88963929  0.52689579
   0.78100957  0.03874846  0.47841177
   0.36566025  0.32876382  0.80047367
   0.66634966  0.21603482  0.23356486
   0.23230169  0.38214301  0.92952310
   0.65922978  0.06228874  0.02404747
   0.69199740  0.52880565  0.61122391
   0.30486298  0.48196884  0.45587862
   0.82092434  0.76615788  0.71449722
   0.65938030  0.20570106  0.40733596
   0.21048247  0.53648501  0.82254055
   0.51632333  0.20817413  0.08212334
   0.51486331  0.54731903  0.75073446
   0.35567043  0.20900714  0.92686637
   0.52514524  0.85796092  0.75912807
   0.79242730  0.75045248  0.56379372
   0.32040389  0.99351872  0.78272957
   0.90320767  0.94515188  0.62261253
   0.28850457  0.71774668  0.71302395
   0.48314449  0.04920241  0.20431705
   0.71690802  0.87051164  0.94856431
   0.60306352  0.66895572  0.92378129
   0.71714583  0.77465665  0.06839883
   0.22915368  0.05581073  0.20824895
   0.69114202  0.33056091  0.04380145
   0.26273985  0.32727374  0.29644853
   0.07138920  0.24881233  0.21703489
   0.91610740  0.05237637  0.28264944
   0.66008758  0.96724071  0.33078263
   0.87444102  0.18963458  0.12613783
   0.83754264  0.83855138  0.24611684
   0.59053588  0.33382635  0.68739702
   0.85537693  0.98042580  0.03483205
   0.04271542  0.86908780  0.33467850
   0.96414678  0.20847046  0.53506577
   0.10992083  0.11741181  0.63839121
   0.16247039  0.49556892  0.63833644
   0.00344956  0.96855280  0.48324299
   0.77546604  0.31480968  0.79091581
   0.02042161  0.32146471  0.87450922
   0.95638800  0.52470634  0.81905634
   0.63796949  0.20027674  0.91349920
   0.01744927  0.68255051  0.73793585
   0.90274137  0.78506765  0.43459082
   0.87058206  0.55002535  0.69139781
   0.95836642  0.34736877  0.65496314
   0.49158350  0.10844702  0.76992984
   0.53797623  0.42078280  0.89128491
   0.39584401  0.76956097  0.86421267
   0.23257518  0.71304403  0.04641773
   0.99421957  0.66469620  0.57577848
   0.75774336  0.35037638  0.55235143
   0.17305739  0.90243115  0.60657744
   0.87663420  0.49881584  0.48755755
   0.54100304  0.38194749  0.51459768
   0.85213223  0.64550528  0.97939034
   0.88493600  0.89183663  0.84553421
   0.58848920  0.55646883  0.04854714
Direct configuration=   380
   0.22009697  0.50797906  0.13958591
   0.24713250  0.46810783  0.20077693
   0.96774844  0.45198904  0.19801663
   0.16080078  0.46494636  0.24691336
   0.11752324  0.53722117  0.26000111
   0.16552189  0.62529598  0.27195484
   0.17620587  0.63376087  0.33841119
   0.26030560  0.70313722  0.43133292
   0.15273771  0.69519105  0.22009099
   0.22373470  0.76293080  0.19355444
   0.23589451  0.85044585  0.22418331
   0.22901798  0.83006030  0.28415394
   0.22175482  0.98556277  0.45716776
   0.24245492  0.78385558  0.33057429
   0.23177756  0.71349759  0.36731170
   0.19259796  0.21940299  0.53756858
   0.29648464  0.02226345  0.41781201
   0.29575381  0.03468639  0.35690362
   0.38362300  0.06468008  0.31872546
   0.47433365  0.09196346  0.32992651
   0.51983572  0.96456536  0.08808489
   0.54298138  0.14015984  0.33315903
   0.58898518  0.04109688  0.49683942
   0.43890418  0.96479908  0.66347035
   0.44645337  0.56077499  0.34529438
   0.51913214  0.52920887  0.34931187
   0.61186592  0.51384540  0.34282353
   0.66130479  0.46872070  0.29352435
   0.73819979  0.43104683  0.31834859
   0.74784166  0.45192650  0.37881132
   0.68619943  0.52111093  0.39825207
   0.64778859  0.51311120  0.46155429
   0.67197692  0.50809218  0.17334118
   0.63990543  0.50516780  0.23294079
   0.57431356  0.58771165  0.23423794
   0.61914778  0.67186619  0.24560181
   0.59491911  0.75677332  0.26818469
   0.51836588  0.80838392  0.24612250
   0.45202757  0.83103455  0.30737677
   0.70096279  0.03827548  0.71147485
   0.88970043  0.55542069  0.25251437
   0.81229742  0.38497030  0.29425340
   0.91423410  0.40071082  0.29008014
   0.95399364  0.47926630  0.26293533
   0.04041548  0.51260642  0.29208327
   0.03781798  0.54185994  0.35122441
   0.09980825  0.59949411  0.38709935
   0.14954233  0.32068049  0.39271620
   0.96598612  0.54098384  0.10289700
   0.94773263  0.51853563  0.16441213
   0.91022824  0.59227316  0.19308681
   0.90716694  0.67171701  0.16294325
   0.84255202  0.59020397  0.29943798
   0.78953357  0.62285362  0.33682380
   0.74252498  0.60885956  0.38756521
   0.69720201  0.68133299  0.42462852
   0.17807920  0.26331737  0.11440068
   0.00528416  0.33471111  0.98581303
   0.51037704  0.18314333  0.18109038
   0.00660058  0.14615930  0.16506572
   0.87886654  0.27897153  0.88580485
   0.78978866  0.17042261  0.20828809
   0.78291418  0.24167747  0.45595558
   0.88686611  0.90871859  0.94553877
   0.46845339  0.25585470  0.55417427
   0.39535800  0.32203268  0.09138060
   0.97963381  0.14546327  0.43291617
   0.27282222  0.61797902  0.26149299
   0.44610663  0.77891910  0.46561289
   0.25964462  0.41629490  0.79704280
   0.66755019  0.69096467  0.56164151
   0.06906005  0.74544842  0.24429923
   0.36466013  0.41945362  0.89931134
   0.11141824  0.65405552  0.17175494
   0.93076311  0.54756955  0.94187314
   0.89206962  0.80638749  0.33330030
   0.87614168  0.93455562  0.42846672
   0.76915022  0.96634861  0.27418061
   0.06312862  0.63026189  0.83600141
   0.20109126  0.76228062  0.95778976
   0.25545828  0.60733625  0.63190888
   0.06332708  0.97404462  0.58045961
   0.13044918  0.74018425  0.56843620
   0.48060680  0.43417598  0.68365560
   0.02959679  0.01010692  0.35039864
   0.37085890  0.70234185  0.63402324
   0.38768885  0.01662709  0.43811527
   0.08175766  0.03703309  0.23230173
   0.39157549  0.25517592  0.33549117
   0.83797374  0.77333742  0.02591535
   0.97268176  0.46319890  0.71912728
   0.69472390  0.34240111  0.89451101
   0.12149390  0.82357482  0.11720887
   0.37889388  0.40297753  0.37772850
   0.66696404  0.34666990  0.45396582
   0.04318966  0.18345534  0.30603426
   0.46079130  0.68869871  0.94816409
   0.72788728  0.09042283  0.38141559
   0.31330227  0.44596996  0.66026922
   0.77547183  0.86140646  0.65509446
   0.36808641  0.77050861  0.06857347
   0.63669416  0.29486237  0.32223619
   0.59252822  0.43413061  0.08676498
   0.61652568  0.00375840  0.90847088
   0.00939376  0.21091581  0.62603408
   0.00800159  0.53392749  0.52964333
   0.75654788  0.44842735  0.00564875
   0.81460399  0.25428759  0.02625359
   0.69247860  0.25613997  0.14155482
   0.86157187  0.98623000  0.17296349
   0.61682440  0.07017023  0.22198907
   0.97937333  0.50462382  0.39141765
   0.42991232  0.75586754  0.33629924
   0.67001673  0.18779524  0.64825110
   0.55408003  0.59508323  0.65093061
   0.23628692  0.02950724  0.61864069
   0.73113018  0.44592809  0.15751503
   0.64351350  0.58940852  0.14267608
   0.74315823  0.62408818  0.04808127
   0.55011313  0.70523914  0.08357761
   0.46818321  0.42988181  0.79196295
   0.96786747  0.29368438  0.13357612
   0.20183296  0.89994573  0.01947055
   0.70858553  0.65458979  0.24446984
   0.06216904  0.59616956  0.64982234
   0.78196999  0.09456273  0.08533888
   0.30627303  0.84419743  0.58786336
   0.38812118  0.89212686  0.28736445
   0.45477113  0.77620959  0.20712283
   0.50180022  0.88196648  0.35614690
   0.18987768  0.97857655  0.83745344
   0.20497738  0.21431793  0.23439107
   0.14763702  0.85956745  0.69756633
   0.84600665  0.15567819  0.32900108
   0.84381771  0.26493494  0.58932802
   0.17802573  0.07332847  0.11565646
   0.91913761  0.82550547  0.52764450
   0.45614842  0.41231255  0.25360586
   0.01650091  0.14244546  0.92778847
   0.49865057  0.33626724  0.00590289
   0.30238348  0.06853409  0.86819895
   0.47799683  0.20156960  0.66338804
   0.52740139  0.26970643  0.43649498
   0.88760629  0.66723668  0.49838492
   0.17698022  0.62916453  0.74849797
   0.71945645  0.86942183  0.53508885
   0.59503171  0.54175463  0.83814270
   0.72961618  0.59976652  0.92476557
   0.17823802  0.45008948  0.53511439
   0.34322275  0.05422482  0.15422484
   0.08888880  0.89646218  0.91338422
   0.73361224  0.85250408  0.18076906
   0.14478394  0.40732282  0.00099224
   0.18309819  0.06568777  0.97134224
   0.95318060  0.10723186  0.05144292
   0.96642438  0.87981158  0.23287296
   0.53630798  0.89587716  0.22496048
   0.70264026  0.90079597  0.41193647
   0.46983803  0.61060364  0.54786572
   0.30314932  0.27882424  0.68463841
   0.03762251  0.84953254  0.42587097
   0.24571565  0.77168502  0.45736533
   0.31017974  0.63875758  0.45988981
   0.91037789  0.25888254  0.73817589
   0.71041530  0.66746246  0.73335301
   0.83856868  0.28082761  0.69850193
   0.41669808  0.03151243  0.69148341
   0.44250332  0.13863167  0.99890792
   0.63501192  0.19270407  0.81798697
   0.58048585  0.23096378  0.77810687
   0.23942689  0.16281023  0.77255636
   0.11765903  0.18931768  0.50953352
   0.24426077  0.92742505  0.49386466
   0.22801931  0.26853574  0.87040066
   0.29807961  0.81791051  0.79497763
   0.05593705  0.21502550  0.81786434
   0.37485143  0.11300411  0.56400114
   0.73740340  0.62685316  0.67886349
   0.56714235  0.51487939  0.96046098
   0.29921626  0.29299572  0.98844281
   0.44656069  0.52672331  0.08647177
   0.41869280  0.65357853  0.78512109
   0.64152350  0.76354483  0.99101260
   0.27220260  0.74229128  0.15425307
   0.18144153  0.44061063  0.11401766
   0.19466303  0.25356934  0.37532570
   0.14001687  0.01171823  0.45777633
   0.27398519  0.90659123  0.19274151
   0.57443404  0.12524018  0.48281175
   0.91608931  0.36002717  0.49980427
   0.06976420  0.32305149  0.41223722
   0.12269386  0.38572667  0.25765945
   0.94690725  0.83877459  0.75316509
   0.22128072  0.57276271  0.93788252
   0.38526978  0.88127062  0.94290224
   0.29390693  0.62729435  0.92794862
   0.19961607  0.13801646  0.72318535
   0.96840034  0.92784984  0.06801983
   0.53997239  0.75924150  0.83374718
   0.38586866  0.06758637  0.02284842
   0.49808582  0.57450024  0.21434299
   0.50728584  0.97522113  0.62069055
   0.40600542  0.87870229  0.68304889
   0.46085371  0.91535876  0.11242219
   0.37017034  0.59638626  0.73861955
   0.48795784  0.16749772  0.87149513
   0.89781455  0.70637282  0.63981917
   0.78361740  0.07006051  0.94252759
   0.83248995  0.45622744  0.81944104
   0.37137495  0.58283858  0.34286909
   0.34808246  0.17543189  0.76551910
   0.54515341  0.97462950  0.47966508
   0.56214034  0.52224698  0.46685703
   0.02866710  0.02430343  0.71326798
   0.83040633  0.44535825  0.60422171
   0.70409241  0.51458129  0.50158216
   0.54032952  0.94944590  0.02880642
   0.83100591  0.55258234  0.59463505
   0.75102747  0.89468340  0.81059543
   0.02520123  0.69535664  0.98114308
   0.47224500  0.25859805  0.86509652
   0.72843751  0.02252035  0.66183539
   0.75270795  0.08563332  0.75038052
   0.08484938  0.44628656  0.80892845
   0.56732644  0.02066627  0.11770053
   0.62281479  0.01042073  0.73242894
   0.88154880  0.03702277  0.54030442
   0.70331794  0.86463296  0.75694004
   0.56422468  0.83818251  0.87450620
   0.30543655  0.63875139  0.86398444
   0.78910194  0.12740117  0.89262541
   0.93644516  0.63015776  0.09601450
   0.35460016  0.09184430  0.26488783
   0.22826559  0.03779814  0.32910615
   0.63519549  0.21031037  0.01256152
   0.30921252  0.41449976  0.19826681
   0.64755790  0.81688698  0.29175546
   0.22026553  0.58907571  0.11980064
   0.79965117  0.33366767  0.24538061
   0.65591624  0.02896462  0.53991296
   0.96987149  0.33663465  0.29406736
   0.99676488  0.34343413  0.53826266
   0.04129204  0.69820852  0.39884214
   0.96059340  0.06217383  0.66278998
   0.40806844  0.42305904  0.51751082
   0.97389893  0.01634156  0.84085680
   0.10465136  0.35599487  0.65243097
   0.01298577  0.80461625  0.80317720
   0.09791120  0.47799293  0.87910741
   0.89776238  0.74903782  0.87988014
   0.61847870  0.39487739  0.60304664
   0.24565606  0.26237105  0.50507214
   0.11912034  0.57213937  0.44488827
   0.67974182  0.41389152  0.74684722
   0.47521358  0.51820842  0.95222269
   0.18816590  0.39647448  0.38679632
   0.54747047  0.83427612  0.55310212
   0.82182819  0.43197266  0.40351256
   0.88050306  0.63745121  0.77524679
   0.61385646  0.78268389  0.68577558
   0.89845794  0.74947201  0.16375587
   0.60530781  0.68380351  0.42357143
   0.75255907  0.72937246  0.45116886
   0.23089646  0.79796974  0.84326381
   0.72154247  0.91348147  0.04402238
   0.21077980  0.19330561  0.59136049
   0.68112639  0.50206980  0.72632034
   0.80980143  0.73452682  0.90017745
   0.08318491  0.65636013  0.02685513
   0.46030475  0.97857918  0.80816066
   0.98314175  0.48911721  0.05935151
   0.99694724  0.39121648  0.18003321
   0.99012718  0.01840612  0.88133133
   0.23744148  0.58989108  0.34712317
   0.34262921  0.07071823  0.53881984
   0.64856290  0.71903293  0.69841253
   0.07441699  0.72507246  0.43385414
   0.13043783  0.32739563  0.61892416
   0.33139257  0.14556002  0.65399280
   0.39797503  0.54509248  0.63203105
   0.17488768  0.29746457  0.76204875
   0.33806325  0.34981417  0.58669868
   0.81694803  0.15049421  0.66045439
   0.07696019  0.35372205  0.07989236
   0.26956026  0.19144039  0.05782033
   0.05862274  0.98649701  0.98790302
   0.66814817  0.04943492  0.82552210
   0.60884616  0.81940391  0.47300132
   0.74603252  0.58082825  0.81341810
   0.27127430  0.70496869  0.55902635
   0.16263843  0.13694554  0.87820075
   0.45382886  0.42242934  0.15545314
   0.42719433  0.65477456  0.12911934
   0.07929874  0.54420889  0.96542339
   0.55961823  0.10912626  0.60100897
   0.80861778  0.44527814  0.91810206
   0.38868683  0.42736911  0.00982040
   0.02319564  0.99670074  0.14508511
   0.49330466  0.34095438  0.33531671
   0.10193227  0.12760304  0.39258942
   0.90538848  0.26694909  0.38676791
   0.99931131  0.77974482  0.07669669
   0.46801145  0.63575970  0.43923227
   0.41303937  0.17847833  0.47460635
   0.07282262  0.43594267  0.47119210
   0.64630238  0.89711239  0.62004736
   0.07268927  0.93866808  0.77999610
   0.23113722  0.89966960  0.92112721
   0.46203012  0.01227507  0.90980838
   0.52730684  0.71052058  0.61107904
   0.05164692  0.75200651  0.88439961
   0.89490158  0.18068186  0.96268235
   0.49537086  0.81515440  0.99876116
   0.31114581  0.94207397  0.08219808
   0.95767006  0.13184088  0.77883483
   0.71557794  0.00356142  0.15828377
   0.42343435  0.89456196  0.52941551
   0.77919833  0.03118111  0.47330295
   0.38267118  0.32400311  0.80337270
   0.66839691  0.21782619  0.23813132
   0.23253429  0.38394501  0.92034069
   0.66082833  0.05678750  0.01834292
   0.68311935  0.52489317  0.61237280
   0.30999472  0.47462523  0.45565818
   0.82013723  0.76399104  0.71683896
   0.65248748  0.20325044  0.41118606
   0.20826732  0.53917540  0.82357423
   0.51672019  0.20264968  0.07363751
   0.53092187  0.55017495  0.75386025
   0.34851169  0.20284895  0.92045256
   0.52022506  0.86520475  0.75612203
   0.79951686  0.74039778  0.56862297
   0.31426858  0.99135801  0.78230359
   0.89698334  0.94894569  0.62107116
   0.28248056  0.72074256  0.71249666
   0.48128261  0.04412199  0.20568508
   0.71387055  0.86974610  0.93764122
   0.59262808  0.66065267  0.92132335
   0.72244471  0.77807675  0.07312307
   0.22812469  0.06429113  0.21189351
   0.69970051  0.33366610  0.04427327
   0.26529878  0.31361474  0.29477566
   0.07361049  0.25752836  0.22818325
   0.92517088  0.05940999  0.26604495
   0.65224816  0.96692212  0.33769055
   0.86664140  0.19786050  0.12569260
   0.83559939  0.83632713  0.24918259
   0.59451248  0.32472535  0.68598326
   0.85062692  0.97771704  0.03194957
   0.04310959  0.86498410  0.33417124
   0.96267962  0.19412619  0.53668724
   0.09955523  0.11935851  0.64220276
   0.16758532  0.49105605  0.64482208
   0.00222776  0.96246826  0.47942947
   0.76997049  0.32202090  0.79888830
   0.02930144  0.31646262  0.87107625
   0.96116232  0.51601163  0.81952182
   0.63630103  0.19962144  0.91967413
   0.01173008  0.68946707  0.73793044
   0.89734489  0.78878073  0.43278286
   0.86328993  0.55483899  0.68808308
   0.96358455  0.35314583  0.65042573
   0.48426829  0.12009736  0.76761762
   0.54394665  0.41744414  0.88651035
   0.39448739  0.75689174  0.86347283
   0.23112255  0.70560631  0.04279917
   0.00092089  0.67542225  0.57732894
   0.75122426  0.35736560  0.55007186
   0.17641425  0.89949371  0.60582775
   0.86682160  0.50806321  0.48350092
   0.53363325  0.37997781  0.50702807
   0.86035715  0.65333524  0.98148165
   0.88559912  0.89789458  0.84805591
   0.58582384  0.56522942  0.04522334
Direct configuration=   400
   0.22354813  0.51555276  0.14339211
   0.24377781  0.45827225  0.19531370
   0.97664399  0.44737964  0.20248158
   0.16672500  0.46761279  0.23172313
   0.12966960  0.53960266  0.25802122
   0.17340371  0.63303792  0.27071035
   0.17803203  0.63092170  0.34477935
   0.27058729  0.71205079  0.43092052
   0.14653644  0.70810639  0.22621014
   0.21874604  0.76694053  0.19391080
   0.24711599  0.85194423  0.21847692
   0.22858394  0.84722565  0.28923689
   0.23019078  0.99051295  0.45683034
   0.22794947  0.78481131  0.33445282
   0.23187135  0.70635722  0.36571127
   0.19148857  0.20513489  0.53126937
   0.29542075  0.02423436  0.41263760
   0.28930400  0.03959022  0.34986307
   0.38102544  0.07364571  0.32278193
   0.48212508  0.07865378  0.32940387
   0.51737871  0.95566591  0.09020178
   0.54589870  0.13214245  0.33473832
   0.59881386  0.03530595  0.49541028
   0.44546242  0.96770297  0.66582340
   0.45406642  0.53591282  0.34126574
   0.54026013  0.54160462  0.35037961
   0.62664383  0.51453321  0.34153269
[truncated: 1,479,907 more chars]
