# Supplementary material for: Electrothermal mineralization of per- and polyfluoroalkyl substances for soil remediation
Source: Nat Commun. 2024 Jul 20;15:6117. doi: 10.1038/s41467-024-49809-6 (PMC11271446; doi:10.1038/s41467-024-49809-6)
Supplement: Supplementary file 4 — Supplementary Data 1 [file 41467_2024_49809_MOESM4_ESM.zip › Supplementary Data 1/PFAS_F240Ca32_2500K_pMD.xyz]

         480
MD_PS                                             
C    0.30689  19.41378   7.43248
C    0.57477  20.39412   8.62941
C    1.17255  19.70796   9.91139
C    1.19293  20.59418  11.20206
C    1.91899  19.99424  12.46566
C    1.43610  18.67258  13.11314
C    4.68112   1.71650   6.58606
C   14.78586  13.06329  14.48102
C   12.76595   5.80745   3.71828
C   12.49437   6.73982   2.48956
C   13.33977   6.41839   1.21827
C   12.93565   7.17973  15.74005
C    9.21047   3.51649   1.14539
C    8.48553   3.24996   2.21349
C    7.74198   2.98171   3.19429
C   19.35839  10.43745   3.77725
C   11.61162  16.08317   7.87128
C   16.74174   8.25227   3.03914
C    5.57285   2.12026   5.69679
C    6.51821   1.33370   4.81152
C    6.93398   2.66904   4.19553
C    8.65693  18.62792  10.34529
C    1.36117   9.16170   5.14075
C    3.31492  20.73924   5.33778
C   18.65519  20.67937   3.17342
C   17.78707  20.18995   2.01853
C    8.31736  20.57077   8.80384
C   18.66500  17.75024   1.31255
C    9.71628   0.16274   7.89590
C   14.04327   7.97023   6.52986
C    8.04927  20.02428   4.39096
C   11.34806  13.77259  10.35332
C   19.86230  15.41641  10.50198
C   19.52150  13.93993  10.12895
C   18.67958   9.60336   8.03957
C   18.98477   9.74144   9.36832
C   18.16663  10.32504  10.35591
C   18.34732  10.22237  11.75272
C   17.83062  11.06573  12.69738
C    1.82213  18.14305   0.79894
C   18.30958   2.33101   8.88311
C   19.28223   2.02673  10.06630
C   18.88400   4.30124  11.45693
C   19.87433   3.22941  10.88864
C    5.89768   3.44200   0.11695
C    4.91805  19.92615   1.68689
C    0.89510   2.11307   6.59232
C    2.61227   3.35943  13.95059
C   20.22343   6.24810  12.36400
C   19.46214   5.16209  12.54685
C   16.02664  17.71831  14.34048
C   17.34611  17.76449   0.69654
C   17.12900  17.93158  15.06768
C   16.89089  20.98353   1.46526
C   16.02635  21.65558   0.76044
C   16.52548  17.54071   9.48099
C    6.81143  20.45495   8.71843
C    9.05614  19.46889   9.37862
C   17.97860  18.84144   1.55617
C    8.93295  21.61868   8.28488
C    1.27826  12.06009   6.68006
C   19.63576  13.75982   1.98841
C   13.90948  11.27221  11.28761
C    8.52895   3.83388  11.20875
C   13.03717  18.22358   2.47024
C   13.66259  19.04576   3.65184
C   12.97445  18.81920   5.03362
C   13.65547  19.44440   6.30612
C   15.41740  21.57013   8.34169
C   14.22360  21.47905   7.73936
C   13.95980  20.97930   6.34352
C   15.82919  11.08317   1.97935
C   13.39890   4.48280   8.47270
C   13.64966   3.01189   8.02431
C    1.85849   7.06461   8.43821
C   17.58312   4.24537   1.23383
C   17.49531   2.93448   1.43531
C   16.88903   7.67219  14.03277
C   18.70970  14.49798  14.21648
C   14.88628   7.61206  10.94329
C    4.27847   2.43597  10.20642
C    5.56076   2.10604  10.06905
C    4.00959   9.08184  15.17917
C    2.78577   8.64014  14.40655
C    2.35782   9.13661  13.28323
C    1.89222   9.61315  12.16323
C   14.17981  14.21161   1.89170
C   11.19597   0.98218   3.66830
C    1.33532   5.38559   1.87139
C    1.40488   5.17110   3.41760
C   16.73448  14.94419   5.90333
C   19.81457   5.50830   4.62829
C   14.95516  13.01388   6.57402
C   17.80989   5.39701   6.17872
C   13.74320  13.50398   5.72208
C   15.12152   4.18185  13.06635
C    0.10242  10.48371   0.08788
C   11.10051  22.37045  11.66739
C   12.54884   0.03785  11.94728
C   13.28299  21.40703  12.36836
C   12.79469  20.04992  12.60041
C   12.79433  19.07756  11.68037
C   12.22970  17.68231  11.82348
C    5.27097   7.31411   2.43794
C   20.61057   0.27557   0.42597
C   20.26808   1.05801  14.95595
C   11.55593   4.04663  13.14423
C    5.73062   4.68466   5.26709
C    4.75488   5.26344   6.24148
C    6.01199   3.38189   5.09209
C    9.43342   4.05453   6.19259
C    5.29981   5.80735  13.42843
C    5.58673  21.84693  13.83030
C    6.75683  20.93975  13.32734
C    7.80068  20.40392  14.37700
C    8.47046  21.44556  15.34401
C    9.69371  20.90739   0.19008
C   10.94439  21.37271   0.08258
C   14.51264   1.77734   4.04372
C   13.47131   1.91867   0.00026
C   18.66268  16.57269   5.16552
C   18.28872  15.20786   5.83215
C    0.09428   4.74005   4.04483
C   16.37950  13.41736   6.03591
C   18.51139   5.02356   5.07874
C   14.95705  11.46213   6.64838
C   18.27621   6.19780   7.31387
C   17.51302  20.51944  11.97991
F    1.43348  18.69034   7.14306
F   20.65576  20.12681   6.33500
F   19.96857  18.56842   7.71251
F   13.57101  20.36507   3.32404
F   14.98287  18.70387   3.74699
F    0.42487  18.59344  10.18228
F    2.44653  19.32457   9.62171
F   12.79273  19.17820   7.34031
F    1.82798  21.76578  10.90266
F    1.79497  20.95645  13.43649
F    8.92606   9.42489   3.72823
F   12.15921  11.93110  15.67427
F    4.13138  11.32115   6.46367
F    6.69274   9.06448   5.68097
F    8.22204  14.10878   4.54775
F   14.08713   5.78297   4.01419
F   12.08944   6.29796   4.77413
F   12.34852   4.54958   3.47090
F   12.74263   8.02162   2.86607
F   11.15800   6.62181   2.19015
F   14.63811   6.74649   1.47859
F   13.25933   5.08226   0.96079
F   11.64991   6.95043  15.40713
F   13.10676   8.52056   0.09918
F    3.41488   0.90235   0.79415
F    8.47884   8.06212  15.29113
F    2.60146   8.19384   8.30486
F    9.37414   4.72225   0.60843
F   18.24315  18.36890  14.41138
F    3.48887  13.57737   7.75730
F    4.29858   6.47331   5.81291
F    4.51783  10.98667  11.04911
F    3.24753  19.83885  12.18425
F    2.78781  14.92229  12.57551
F    4.89872  15.57370   5.58341
F   10.52744  11.94524   3.56360
F   12.21038  10.55140   7.11094
F    8.82345  15.41264   9.14555
F   14.05140   2.26515   9.07867
F    4.97340   8.11254  15.13757
F    6.73144  14.87419   7.51418
F    4.54484  10.22209  14.68031
F    7.51032  15.77956  15.14506
F    6.80561  19.51781   4.46908
F   13.73567   6.77352  14.74022
F   18.08855  20.36405   4.36637
F   19.89386  20.09620   3.14426
F    6.26273  19.95793   9.85689
F   11.31163  17.61822  12.80998
F    5.92755   0.42993   3.94730
F   17.46059   1.31835   5.33828
F   10.22025   6.60519  12.58605
F   10.16291   7.28030   9.46425
F   20.25946  21.40425   0.31867
F    4.34450  16.53243  14.60930
F   10.07182   1.20410   8.65964
F    7.37611  17.20778   2.07605
F    4.90747   7.15179  10.99420
F   10.25445   0.28985   6.67864
F    6.59996  11.81411   5.70346
F   19.17955  15.79395  11.60068
F   19.57238  16.24835   9.49606
F    0.53581  15.50528  10.78551
F   10.57581   1.19543  11.48527
F    6.84839  15.60434  12.00467
F   17.51701   9.90255   7.50404
F   19.54955   9.13845   7.16322
F    2.54680  21.22545   0.72375
F   12.59602  13.12429   6.31685
F   17.12590  11.06574   9.92805
F    2.49473  12.83154  10.20973
F    9.61318  13.79868  13.06851
F   19.09849   9.19386  12.22018
F   17.95180  10.84513  13.99231
F   17.19083  12.18591  12.42105
F   18.05162   1.18052   8.23057
F   17.14577   2.85771   9.30760
F   18.89278   3.19907   8.01049
F   20.36053   1.37120   9.52663
F   18.64249   1.17840  10.91521
F   18.47433   5.08006  10.39872
F   17.79599   3.63659  11.95712
F   20.52835   2.65843  11.94914
F    0.13514   3.86824  10.11348
F    4.08109  18.11975   5.98030
F   19.82495   0.30417   5.67105
F   10.39978  19.42333   9.09498
F   10.61959  17.02503   0.09170
F   10.42796  16.20931   5.33030
F    6.20392   5.48745  10.04835
F   20.59554   6.71514  11.18113
F    0.01872   6.97907  13.36511
F    6.04436   0.60446  14.29861
F    5.15286   9.78885   8.69818
F   19.17720   4.77019  13.80977
F    7.18952  19.43590  15.13122
F   15.98973  17.91928  13.02069
F   19.78476  13.13426  11.18642
F   16.30964  17.01979   1.27004
F    9.46605  19.81810   0.95654
F    5.11096  14.00983  13.47140
F   11.31234   0.00348  15.17484
F   14.73627  21.81870   1.07097
F    9.88176   2.59960   0.44758
F   16.32094  22.31429  15.45973
F    6.45828  19.56202   7.69857
F    6.20700  21.61701   8.42329
F   18.83127  22.02037   3.12580
F    8.06260   6.17028   6.88761
F    1.36793  15.66726   7.81796
F    9.04136  10.67001   8.71167
F    7.50823   0.61648   5.44904
F   10.45930   9.73391   0.89401
F    8.71172  19.62224   5.47996
F    1.96718  14.95822   0.86129
F   16.33344   1.50321  12.86621
F    6.38704   5.61207   4.51348
F    7.68976   7.51482  11.07652
F    0.07185  18.63226  13.19583
F    1.17347  10.56242   0.87450
F   11.70763  18.43952   2.39665
F   13.25429  16.89824   2.62747
F   13.61505  18.61776   1.31481
F   20.04544  20.97948   8.92399
F    1.44567  21.34895   8.19263
F   11.69420  19.28363   4.96771
F   12.93862  17.47012   5.25935
F   20.57081  20.88136  11.56606
F   14.82366  18.78079   6.54654
F   16.57115  21.22469   7.80186
F   15.55170  22.02538   9.58219
F    1.85486  17.60205  12.35965
F   13.11470  21.82465   8.44273
F   15.03913  21.21727   5.53853
F   12.86995  21.64553   5.83905
F   14.55411   5.03211   8.90588
F   12.93107   5.20021   7.42526
F   12.48881   4.51411   9.46797
F   14.61037   2.97340   7.07368
F   12.51333   2.48350   7.51815
F   10.15076   8.38601   6.41634
F    7.37947   8.51555   8.60617
F   18.70080   4.94740   1.42451
F   16.55541   4.99663   0.85505
F   18.51193   2.17830   1.85344
F   16.37089   2.23770   1.24612
F    9.72405  13.30493   7.01497
F   17.55038   7.40623  15.14699
F   16.01639   8.61640  14.37956
F    3.71656   9.29238   0.66198
F    3.44017   1.79531  11.02310
F    3.68926   3.40866   9.51559
F    6.76434  12.38547  15.10031
F    6.15341   1.12923  10.76022
F    6.38941   2.69580   9.20362
F    7.60459  12.95667  11.56455
F    2.68550  12.46163  14.02699
F    2.18671   7.60606  15.04884
F    1.03702  10.63592  12.06715
F   13.73244  14.85571   5.63730
F    3.95672  16.26688   8.03670
F    7.08131   9.77590   1.01763
F    2.21209   9.17380  10.94667
F    4.63888  16.37260   2.55620
F    7.86745  10.44435  10.64944
F    0.90757   4.25212   1.26933
F    2.56269   5.69546   1.39312
F   19.98524  16.81414   5.34185
F    2.34469   4.20018   3.64961
F    1.84897   6.34200   3.96701
F   16.16720  15.41999   4.75610
F   16.23555  15.64014   6.96067
F   20.01000   6.84166   4.74033
F    3.67700  12.33174   1.83685
F   14.80004  13.56327   7.82812
F    9.12689  11.23690   6.22846
F   12.10409  15.71753  14.74614
F   16.53258   5.00091   6.28758
F   13.77619  12.99758   4.46727
F    6.18309  16.99360   9.37066
F   20.23669  11.71202  15.82359
F   11.50119  11.81456  12.94532
F    4.72231  14.41246  10.60544
F   18.21913  13.83368   9.80672
F   20.27091  13.53208   9.08296
F    7.09085  14.70987   1.85042
F   13.12395   1.24237  11.82361
F   20.20186   9.28423   9.74563
F   14.59210  21.61612  12.67540
F   12.33998  19.81961  13.85838
F   10.65829   9.88336  10.68639
F    6.16918  11.10559   3.20459
F   13.32561  19.32182  10.46620
F   13.21262  16.78419  12.06726
F   11.61246  17.33070  10.66017
F    6.02211  12.41921   8.45982
F    2.17989  15.31541   4.34457
F    2.48285   1.02716   4.54943
F   19.21543   0.51836  14.31910
F   20.00893   2.34407  15.24315
F    2.49102   6.19390   9.24146
F    5.23076  13.78350   3.70740
F    3.68132   4.42454   6.37855
F    9.36408   9.70652  13.24320
F    5.26084   5.44363   7.48941
F   19.81038  17.10621   1.44917
F    3.17752  10.79283   3.46002
F    6.66720   9.21650  13.05425
F   10.16218  14.08147   0.39736
F    9.70847  15.30346   3.24824
F    4.90171  21.20950  14.81492
F    4.74505  22.08827  12.80834
F    8.35825   6.87236   3.14122
F    6.18895  19.82502  12.76144
F    7.42513  21.61975  12.35814
F   14.86303  17.28876  14.80674
F    8.79175  19.80792  13.65226
F    7.52809  21.79323   0.46645
F    8.77664   0.14671  14.61778
F    4.71525  14.39666   0.60993
F    7.50137  16.72402   5.67792
F    0.69486   0.99472  14.14864
F   11.97521  20.82474   0.69598
F   12.29502   8.79594  13.14981
F    9.49707  11.61694  15.00137
F   17.95839  17.58699   5.70823
F   18.42128  16.52645   3.83734
F    0.48512   6.39459   1.58021
F   18.89795  14.22609   5.10638
F   18.79749  15.20441   7.09120
F    8.30004  12.24276   1.98431
F   20.55242   3.40886   3.96038
F   16.57810  12.84615   4.81771
F   17.27193  12.86905   6.93055
F    1.68507   6.50909   7.21393
F   17.90302   4.18156   4.22247
F   14.93164  11.04509   7.92615
F   12.72035   8.38034   9.48214
F    4.24695  17.22556  10.59819
F   19.64536   6.29369   7.32656
O   16.96143  11.39148   2.06182
O   13.96096  13.62212  13.85256
O   19.65252   9.89485   2.77606
O   19.05402  10.96813   4.78055
O   11.22773   0.04564   2.95817
O   16.93173  18.13790   8.59456
O    5.04466   3.52920   0.87263
O   10.49799  13.01323  10.04786
O    4.99196  18.96541   1.01720
O   18.84553  14.30280   1.30783
O   11.15543   1.92303   4.37162
O   15.33710  14.30166   2.07203
O   13.02228  14.11265   1.70369
O    4.89403   8.05986   3.26925
O   11.93005  10.23144   4.79054
O    8.35085  17.89732  11.20117
O    5.63003   6.56857   1.61189
O    1.93381  18.23498   1.93265
O    1.65368   4.01797  14.12452
O    3.56971   2.69973  13.77764
O   13.86953   1.69980  14.73994
O    2.45196   8.88107   5.33866
O    8.90768   4.30022  10.19559
O    8.15576   3.36181  12.21497
O    1.40002  11.38904   7.64672
O   11.83479   4.12429  14.28559
O   17.59868  14.87599  14.27684
O    9.07163   3.41419   7.10994
O    2.72011  20.51593   4.33731
O   15.05299   7.80799   7.04058
O   14.54300  10.92204  12.21731
O    8.46987  20.70645   3.51991
O   15.61128  12.52083  15.11074
O   14.69514  10.78618   1.88977
O   15.70169   8.29527  10.45416
O   14.10370   6.90781  11.47816
O    3.90096  20.98398   6.31646
O   13.07268   2.12930   1.08313
O   14.49236   3.88133  12.11973
O   15.73264   4.49823  14.01994
O   15.87535  14.81639  11.60176
O   15.33165  14.07427  10.74961
O    1.43628   3.00290   7.05077
O   13.29358  11.61850  10.35162
O   20.35227   9.51069  15.37488
O    3.92908   1.31470   7.38331
O   15.08378   2.76189   3.94270
O   20.41334  13.20966   2.67753
O    0.48959   0.72857   1.39337
O   12.19166  14.52239  10.65640
O    9.81776   4.65475   5.25675
O    6.47414   5.90813  13.46722
O    1.12853  12.70872   5.71867
O   19.82051  14.11778  14.14016
O   17.53314  20.91757  13.08485
O   17.48757  20.12137  10.87339
O    4.13802   5.67882  13.43837
O   17.09529   7.21550   3.36622
O   12.70949  16.25313   8.12443
O   10.42231  21.38238  11.61874
O   11.29129   3.93947  12.00677
O    4.85505  20.88256   2.36397
O   15.03940  10.73060   5.70927
O   17.60512   6.70424   8.16801
H    3.38952  11.49850   2.64009
H    9.47566  12.26002   6.66027
H   15.59387   1.01493  13.18290
H    1.86461  18.59031  14.12624
H   11.40683  16.40140  15.31542
H    3.04865  22.25615   0.52248
H    8.51448  10.46642   9.67335
H   10.23317  15.91092   4.39362
H   18.32347   0.91642   5.45811
H    8.95405  14.57529   3.89049
H   12.07576  10.44456   5.99400
H    5.19143  17.14975   9.94718
H    5.54391   6.25942  10.50051
H   11.37997  10.95694   4.32494
H   20.51719   0.93162   5.97692
H   11.37141   9.42631   4.78958
Ca   8.45785   7.60217   5.25564
Ca   8.94283  15.35093   6.97332
Ca   7.04867  10.41946   7.52991
Ca  11.30122  10.13423  14.52006
Ca   3.85048  11.53660   8.82711
Ca  10.94730   9.17564   8.38123
Ca   8.29733  11.52466   4.12301
Ca   5.73762  16.43419   0.58768
Ca   7.60948  10.30148  14.80834
Ca   6.09070  12.63678   1.52299
Ca   4.94609  10.17301   4.73126
Ca   2.76187  14.97337   9.37451
Ca   2.54012   0.11327   2.71777
Ca   5.74131  17.12968   7.09249
Ca   6.00757   9.08781  10.75526
Ca   9.56278  11.53257  11.80524
Ca   9.00961  15.87850   1.07113
Ca  11.54238   7.86153  11.28308
Ca   8.36594   7.57305  13.12217
Ca   3.05144  14.43911  14.87033
Ca   7.44117  14.06506  13.59042
Ca   2.65661  16.38984   6.16149
Ca   4.72526  16.05657  12.43618
Ca   8.74627   8.44485   1.68554
Ca   8.09426   6.49963   9.07369
Ca   6.96511  14.48526   9.93751
Ca  10.41437  12.02106   1.33751
Ca   5.26290  13.45164   6.40491
Ca   3.69883  12.76787  12.11663
Ca   6.42837  15.78824   3.79713
Ca  11.39222  13.63733  14.35052
Ca   3.24536  14.53401   2.61751
