# Supplementary material for: Electrothermal mineralization of per- and polyfluoroalkyl substances for soil remediation
Source: Nat Commun. 2024 Jul 20;15:6117. doi: 10.1038/s41467-024-49809-6 (PMC11271446; doi:10.1038/s41467-024-49809-6)
Supplement: Supplementary file 4 — Supplementary Data 1 [file 41467_2024_49809_MOESM4_ESM.zip › Supplementary Data 1/PFAS_F240Ca32_2500K_cool.trj]

MD                                      
           1
    20.663988    0.000000    0.000000
     0.000000   22.418841    0.000000
     0.000000    0.000000   15.826272
   C    F    O    H    Ca
 128 240  64  16  32
Direct configuration=    20
   0.01635080  0.89048192  0.47688487
   0.04487158  0.94899780  0.52204709
   0.05985018  0.94768350  0.62334769
   0.06116196  0.01133956  0.67358114
   0.11537672  0.02822658  0.73018195
   0.11983266  0.00393962  0.81504066
   0.23265083  0.05525319  0.46514528
   0.74722318  0.39169819  0.83950968
   0.58047025  0.31244077  0.25240691
   0.56923307  0.31796339  0.14817891
   0.62236041  0.28315715  0.09177217
   0.63012420  0.28895465  0.00274965
   0.40513935  0.12413733  0.10765914
   0.36982024  0.10204228  0.17009190
   0.33486620  0.06681681  0.21218023
   0.95756553  0.49657522  0.12336300
   0.80528681  0.57922888  0.63352087
   0.70350533  0.42479539  0.15008712
   0.24904322  0.05184239  0.38302504
   0.29645262  0.01593595  0.33709895
   0.28555344  0.04710307  0.25471930
   0.41689356  0.85800126  0.65064877
   0.14145035  0.30803074  0.23265325
   0.10484819  0.94461643  0.11882422
   0.92352114  0.87538598  0.18699365
   0.85732968  0.86836831  0.13485157
   0.44483556  0.94828649  0.57070713
   0.89822234  0.77582383  0.04224777
   0.50343539  0.97927928  0.43372061
   0.61777506  0.44354262  0.45004629
   0.42153404  0.86586846  0.21117567
   0.44860100  0.69880521  0.68266116
   0.95290483  0.66866937  0.72859460
   0.00579191  0.69044249  0.66972231
   0.07192280  0.44221439  0.36441565
   0.01596832  0.40057250  0.35794143
   0.96618040  0.39414625  0.41084535
   0.95735653  0.42349972  0.49184886
   0.89895887  0.44659647  0.53899837
   0.06633239  0.73723986  0.04031709
   0.84519871  0.17661571  0.63646672
   0.89262763  0.18099356  0.70967404
   0.89916296  0.30581589  0.76205148
   0.93506980  0.24250097  0.73969810
   0.25984241  0.06468156  0.73563663
   0.27969117  0.00580300  0.00429632
   0.83948691  0.00583087  0.48729678
   0.17711625  0.20701786  0.64971485
   0.98082463  0.37112390  0.86447638
   0.95370318  0.34996968  0.78905615
   0.78551055  0.73291370  0.88659114
   0.83138743  0.77401407  0.02029714
   0.79532206  0.77866539  0.93508823
   0.81404990  0.91417781  0.12265502
   0.77610391  0.95098837  0.15755067
   0.85096200  0.75071756  0.58171388
   0.37491901  0.97529986  0.60854633
   0.45400117  0.89025070  0.60418258
   0.86551437  0.82074526  0.07430200
   0.47952831  0.98071351  0.51616048
   0.15211566  0.56661691  0.29820920
   0.00507524  0.63185690  0.03479603
   0.60063413  0.55681908  0.61713893
   0.51052217  0.07328737  0.63320113
   0.61644198  0.79674481  0.36730492
   0.67344434  0.82319316  0.31697210
   0.73918602  0.82906573  0.39697358
   0.75483527  0.88483064  0.44272977
   0.70097400  0.02156580  0.50621935
   0.70247712  0.96864493  0.54766908
   0.69286983  0.91293549  0.48812691
   0.78534642  0.55725614  0.94907125
   0.64069976  0.26007837  0.61438613
   0.65617735  0.19791987  0.58967243
   0.05451003  0.27723408  0.52643540
   0.81676952  0.20090932  0.03775928
   0.78443842  0.14732313  0.03903486
   0.85631813  0.38359701  0.05469782
   0.97045449  0.51888827  0.74890035
   0.69708720  0.43770597  0.58386280
   0.32112078  0.18692042  0.46452071
   0.34094630  0.20189558  0.54361100
   0.14143099  0.35976944  0.04463559
   0.08406267  0.31171534  0.01384560
   0.09395870  0.27936634  0.94598822
   0.09253440  0.26057951  0.87003300
   0.64869838  0.69313115  0.98528731
   0.50287467  0.15988825  0.41230457
   0.95418654  0.22051037  0.21160047
   0.92892353  0.20564831  0.30950163
   0.91354689  0.63804276  0.34875977
   0.80474694  0.21249694  0.30568570
   0.79800582  0.60382285  0.26678460
   0.69907017  0.22309117  0.38080623
   0.77426247  0.57600388  0.17569422
   0.67925270  0.16698192  0.83800956
   0.09645390  0.48973011  0.95088427
   0.65357652  0.94676110  0.76889832
   0.70997998  0.90640178  0.75482649
   0.71250294  0.84806244  0.72029413
   0.66166753  0.80439326  0.71452758
   0.67570875  0.74755021  0.68365579
   0.62504377  0.69952974  0.66805270
   0.28438351  0.27571565  0.19487689
   0.97070425  0.07154551  0.94740682
   0.95739456  0.05899989  0.03573951
   0.43491802  0.09094048  0.85693596
   0.17235615  0.08292416  0.25132113
   0.10789217  0.09323200  0.28721491
   0.22453471  0.06817961  0.29204153
   0.45169936  0.34838883  0.48009697
   0.28013316  0.18673759  0.97125433
   0.38924518  0.91694513  0.88785599
   0.44269289  0.86817943  0.88337998
   0.48447519  0.85442761  0.96397458
   0.53095160  0.90630357  0.00934399
   0.58934857  0.88483434  0.06220460
   0.65124885  0.88760324  0.04275018
   0.58000188  0.01352525  0.21750767
   0.62100538  0.06146639  0.97332032
   0.00411467  0.72528824  0.33070587
   0.98765926  0.65127666  0.33576882
   0.86507578  0.17831087  0.31350258
   0.87440751  0.62770648  0.24884323
   0.73891686  0.19452450  0.32676911
   0.79032908  0.55248162  0.32734728
   0.71216075  0.28200814  0.42824053
   0.93998658  0.86758935  0.86134500
   0.94864353  0.88159268  0.50209065
   0.04674536  0.84743102  0.51748763
   0.02101917  0.87726925  0.39269326
   0.64192545  0.86535826  0.26455218
   0.70382888  0.78491927  0.26503359
   0.00532475  0.91676816  0.66181902
   0.11078187  0.91468275  0.62873142
   0.79747007  0.87248366  0.50152975
   0.07580964  0.05902302  0.60678551
   0.10468988  0.09334668  0.75196707
   0.41956339  0.40830435  0.26192490
   0.57252036  0.38053083  0.85352464
   0.18301545  0.43756513  0.42784854
   0.31149476  0.35219918  0.42190674
   0.48604709  0.69590912  0.11154184
   0.62945291  0.34673951  0.28291910
   0.53841434  0.33841704  0.30818783
   0.57904792  0.25604308  0.26102569
   0.57649275  0.37803166  0.11705113
   0.50971691  0.30031325  0.13895898
   0.68285286  0.30214118  0.13520517
   0.62350768  0.22188005  0.10851412
   0.57596002  0.26898892  0.95734790
   0.64285165  0.34855836  0.98630641
   0.06161669  0.16721909  0.05536827
   0.34671230  0.32646175  0.13816387
   0.07943906  0.22500740  0.50769045
   0.38522307  0.14263510  0.03104802
   0.76037792  0.83158079  0.91862146
   0.16010158  0.64698947  0.56935150
   0.05789837  0.09494570  0.22408952
   0.15925667  0.54810097  0.73633830
   0.17344021  0.01053967  0.69263026
   0.11044378  0.75853595  0.84572098
   0.32512850  0.77811735  0.32880520
   0.51677534  0.46843592  0.22540482
   0.38446986  0.54965093  0.51546032
   0.28256400  0.41981270  0.54437480
   0.60411757  0.16673853  0.56076835
   0.10322202  0.39475266  0.10217955
   0.35636648  0.64679859  0.42564676
   0.19564990  0.33955339  0.07912089
   0.33234863  0.68044302  0.95602369
   0.45123571  0.81191244  0.21010389
   0.68720525  0.26089864  0.97503210
   0.90052827  0.86323091  0.26807726
   0.97203129  0.83750135  0.16196898
   0.33115313  0.93492600  0.61193310
   0.56724656  0.70413135  0.69829705
   0.28358847  0.94605355  0.31426252
   0.76572040  0.03993432  0.26224741
   0.43326692  0.24677983  0.87363183
   0.27297691  0.24715975  0.79571934
   0.09655155  0.85548285  0.94442268
   0.25368132  0.81843883  0.95355039
   0.55016107  0.01803982  0.40974257
   0.38486953  0.76467474  0.07990740
   0.01983100  0.13586820  0.51498515
   0.47910125  0.94381660  0.36470744
   0.29249244  0.57847427  0.35112821
   0.90228716  0.64251201  0.68646738
   0.91684613  0.71954665  0.78326892
   0.97473974  0.64673292  0.80283827
   0.67834153  0.99881489  0.80467868
   0.24403653  0.83352258  0.76147464
   0.06269129  0.49394648  0.40133011
   0.08626794  0.46214180  0.28166394
   0.16201031  0.11292427  0.02401859
   0.70924536  0.56184182  0.16595037
   0.90887807  0.38431787  0.37713063
   0.01969680  0.51806695  0.53475728
   0.42251725  0.61092972  0.85774542
   0.99384244  0.40262418  0.56210139
   0.87700852  0.43285895  0.61157665
   0.87427001  0.49563270  0.51185055
   0.81104163  0.12587787  0.64286539
   0.80273864  0.22342443  0.64106346
   0.87754037  0.18457740  0.56085572
   0.93194011  0.13050738  0.71478590
   0.85007353  0.17335927  0.77977477
   0.87554065  0.33104848  0.69039203
   0.85849703  0.28920886  0.82648473
   0.96446388  0.22607722  0.81406368
   0.97395682  0.25319022  0.66914854
   0.36518039  0.83189492  0.50305306
   0.89690719  0.02120133  0.29115979
   0.51226468  0.85642109  0.59767083
   0.55936425  0.68109992  0.87229992
   0.61658613  0.65797633  0.41691742
   0.29477068  0.33921092  0.91230082
   0.96113179  0.34328471  0.92542892
   0.03720921  0.40527830  0.87220792
   0.40316817  0.95467766  0.95207287
   0.14956440  0.38255668  0.61340913
   0.98644368  0.36969970  0.72218261
   0.45688123  0.82136840  0.02225076
   0.73640393  0.73925083  0.82566419
   0.06540956  0.69572376  0.71740993
   0.79082179  0.73682223  0.07845118
   0.57112157  0.86315687  0.13158685
   0.21580821  0.71638056  0.94029140
   0.66890331  0.90926608  0.95258610
   0.74193250  0.93617078  0.22822159
   0.47540056  0.12144386  0.10380556
   0.73662751  0.99321381  0.12043657
   0.35793626  0.02313463  0.54805566
   0.36335491  0.00808610  0.67983547
   0.95220995  0.92624993  0.19849186
   0.25505612  0.31780974  0.64159469
   0.20237849  0.84757619  0.51469623
   0.37574130  0.51259485  0.71711995
   0.35530843  0.01796637  0.36879399
   0.44105242  0.40768605  0.05353232
   0.42710731  0.86902773  0.29827237
   0.12993554  0.66031194  0.23157744
   0.86923713  0.98859961  0.75297781
   0.17959861  0.09303822  0.16409071
   0.27560106  0.45309374  0.80744453
   0.09559814  0.93472323  0.79029088
   0.13795438  0.48627229  0.88594562
   0.63966349  0.78333305  0.43674062
   0.59993115  0.74867462  0.31352801
   0.56061040  0.82641750  0.36780177
   0.01094085  0.99847076  0.50445392
   0.11675983  0.96225806  0.49408575
   0.73478857  0.78507653  0.47033964
   0.79005960  0.80742647  0.35246715
   0.00759501  0.03899398  0.70561377
   0.77253768  0.92644704  0.38296206
   0.70433386  0.03415602  0.41863506
   0.70157153  0.07639312  0.53873408
   0.17425440  0.99038207  0.85871460
   0.73381217  0.97666303  0.62139605
   0.64333420  0.91861073  0.42775540
   0.68266961  0.86673610  0.54593385
   0.61198229  0.24401733  0.68989351
   0.68419575  0.30424477  0.61984923
   0.59295268  0.27616100  0.56971717
   0.67955948  0.16308303  0.65082974
   0.69892473  0.19812517  0.52180542
   0.38465292  0.46667365  0.43664992
   0.36370709  0.37998610  0.75079473
   0.86037889  0.20805477  0.97495952
   0.82607188  0.22834685  0.11223026
   0.79451718  0.10263883  0.98115889
   0.73355422  0.12921585  0.08168083
   0.51254961  0.64666186  0.44791491
   0.89970696  0.33532679  0.05758113
   0.87908130  0.41595819  0.98447996
   0.15767398  0.39293565  0.97673889
   0.27266930  0.21629438  0.42618953
   0.34634228  0.14145960  0.41199201
   0.52727935  0.57844871  0.05132236
   0.31379251  0.24785446  0.58486434
   0.39415485  0.17484479  0.57741020
   0.29527935  0.64967312  0.80712465
   0.09675656  0.63575417  0.97597642
   0.03166485  0.31395188  0.06085838
   0.07035190  0.29146545  0.80108923
   0.80202394  0.60951378  0.11235104
   0.27304176  0.72085125  0.53290819
   0.28034044  0.44149813  0.01064393
   0.10885329  0.19604060  0.85735130
   0.24966776  0.79547602  0.16274124
   0.25371233  0.49671362  0.62885542
   0.94796048  0.17868518  0.14266798
   0.02601118  0.24056248  0.21361451
   0.07267834  0.73221590  0.31757381
   0.97913438  0.17574152  0.34357105
   0.92887556  0.26415143  0.34145065
   0.88434937  0.68950439  0.37772838
   0.89210567  0.59060291  0.39891222
   0.80681248  0.26932778  0.29777345
   0.16929709  0.34562556  0.74959865
   0.76880475  0.65964326  0.28740359
   0.43566716  0.52033113  0.31443056
   0.57564547  0.57674875  0.80475514
   0.63363335  0.21423796  0.38976493
   0.80330396  0.51984242  0.17181000
   0.19001868  0.74577160  0.41332902
   0.12772038  0.49642455  0.02364009
   0.49456015  0.48058400  0.88122041
   0.21079585  0.72497040  0.70925372
   0.01310226  0.65928074  0.58783833
   0.99447555  0.74542842  0.64920500
   0.37718984  0.64564836  0.08706241
   0.76797851  0.92906373  0.78476755
   0.00519662  0.37741341  0.28068255
   0.77860751  0.82757507  0.70922443
   0.60245426  0.81711014  0.74718793
   0.50226515  0.43111860  0.67781849
   0.28634875  0.45428614  0.23984632
   0.72391261  0.74039910  0.62608704
   0.64869673  0.64781967  0.69372507
   0.62991219  0.69564637  0.57693474
   0.21271734  0.54743472  0.49374727
   0.18641840  0.85099498  0.29195825
   0.97720068  0.13337080  0.95191229
   0.93448099  0.99970572  0.03680520
   0.02486592  0.06513765  0.07003737
   0.99135880  0.28618667  0.49504652
   0.28812307  0.68450594  0.25453453
   0.10012657  0.05224504  0.34677112
   0.41735085  0.37989577  0.88458355
   0.11641628  0.15281036  0.31641130
   0.96071744  0.75053204  0.04215423
   0.24204333  0.57041038  0.11251588
   0.21994507  0.57695175  0.90410255
   0.58852294  0.45755603  0.99043072
   0.43122320  0.63851680  0.22725314
   0.32721301  0.89683649  0.88370872
   0.37949862  0.96262664  0.82255839
   0.38378040  0.20592277  0.29072274
   0.40299626  0.81631193  0.86899964
   0.47169479  0.88494055  0.81061020
   0.80791014  0.67554562  0.89630117
   0.53440700  0.82180060  0.93587056
   0.48476324  0.92887592  0.06502570
   0.53793151  0.95305958  0.95168333
   0.19943246  0.67464551  0.09783056
   0.43842769  0.71307229  0.34981441
   0.91526027  0.07598813  0.11094946
   0.70510891  0.86508220  0.06923380
   0.48031250  0.28837049  0.74957422
   0.37530512  0.51961207  0.91818374
   0.98837956  0.74827264  0.41397691
   0.97595768  0.74984642  0.26834605
   0.92903844  0.27350113  0.18088092
   0.01154982  0.62145199  0.26866432
   0.02455484  0.62823711  0.40502831
   0.37564696  0.51576985  0.11928037
   0.85975415  0.12190123  0.33766400
   0.86455288  0.67839969  0.20917700
   0.90879049  0.59290410  0.19199076
   0.09835555  0.31228370  0.46612443
   0.71032418  0.14510692  0.27907373
   0.74206489  0.55480507  0.39082472
   0.40833458  0.32928795  0.56085989
   0.13492923  0.80066881  0.69271573
   0.77731368  0.28978935  0.46131244
   0.84158665  0.55449986  0.93081510
   0.74521150  0.41960919  0.90028355
   0.01108079  0.51185534  0.12180461
   0.90712153  0.47496451  0.13340555
   0.49612807  0.17381493  0.48078950
   0.83897478  0.74886741  0.51073524
   0.26229462  0.08213690  0.80125060
   0.44459697  0.69414561  0.60968521
   0.32300900  0.01156900  0.05246963
   0.02492880  0.62299680  0.10366105
   0.51150025  0.14726120  0.34027787
   0.61991196  0.72018889  0.03644199
   0.67406149  0.67135352  0.92776159
   0.28434334  0.30628723  0.25248112
   0.60445193  0.58423223  0.27520679
   0.37777429  0.84303445  0.70137227
   0.27201134  0.23323472  0.14307313
   0.09811661  0.77155134  0.07124491
   0.14109386  0.23881852  0.68680860
   0.20231603  0.17508368  0.59692911
   0.59585244  0.09604249  0.92773222
   0.12377719  0.32143786  0.29653389
   0.54351748  0.03574628  0.66150382
   0.47566410  0.11088967  0.61099527
   0.16434606  0.54976476  0.22841419
   0.48483954  0.06877075  0.84246769
   0.92469055  0.49542452  0.78389175
   0.47737881  0.39882906  0.49123092
   0.04686394  0.95079220  0.12925237
   0.57691537  0.46110185  0.40673070
   0.54414148  0.54890957  0.61898977
   0.39873770  0.90161048  0.16199710
   0.73144746  0.36125611  0.78043825
   0.72535760  0.56378852  0.96235237
   0.65991547  0.46195895  0.62599148
   0.73713536  0.42172323  0.53709405
   0.16110957  0.93483766  0.09953581
   0.63219959  0.02851072  0.03114340
   0.72089953  0.20333352  0.85215865
   0.64170181  0.13531110  0.80876451
   0.72785001  0.52057467  0.77833385
   0.74981135  0.47371063  0.74865685
   0.86035211  0.04761986  0.46527918
   0.65152459  0.56029004  0.57290341
   0.04127239  0.50627454  0.94917874
   0.22250958  0.05839390  0.53462220
   0.62773781  0.03228635  0.18930691
   0.96693090  0.63315828  0.98116572
   0.97153411  0.04159734  0.89009871
   0.45147448  0.70351630  0.75659215
   0.44574167  0.30565700  0.43537384
   0.30693420  0.23406508  0.98118633
   0.14347251  0.57052009  0.37391703
   0.01618006  0.53196312  0.71078236
   0.92007833  0.89479348  0.92233176
   0.96729969  0.83999459  0.80364404
   0.25270044  0.14330091  0.96723439
   0.67602981  0.45851669  0.18633340
   0.79107130  0.61877637  0.59454787
   0.59877433  0.94182162  0.74827538
   0.38390274  0.10899948  0.87902505
   0.23395561  0.01637999  0.96923834
   0.81207955  0.50308200  0.30828047
   0.68467735  0.32560730  0.42671405
   0.15787127  0.36283593  0.66656283
   0.38914212  0.51062814  0.49927003
   0.86212304  0.94809278  0.73337229
   0.07243212  0.81354184  0.92592667
   0.58092756  0.64335736  0.84555564
   0.15909796  0.07518466  0.04571587
   0.25864948  0.45285829  0.58213343
   0.66186326  0.67190675  0.40874415
   0.74069196  0.07323674  0.25176508
   0.45917958  0.66476969  0.14594617
   0.55210388  0.66837944  0.45772240
   0.19424164  0.76942540  0.71024414
   0.02288012  0.10373385  0.55518029
   0.63755571  0.61158162  0.30536136
   0.93494474  0.04065934  0.26836817
   0.63030031  0.58523309  0.21913049
   0.38192130  0.29851195  0.33169605
   0.43790111  0.60235297  0.37596951
   0.19830518  0.34766165  0.50684522
   0.49215112  0.38204795  0.79194509
   0.12248935  0.54234948  0.60190054
   0.38883940  0.43405687  0.63128755
   0.48142419  0.43956004  0.34738348
   0.26631757  0.74750333  0.06264276
   0.33923809  0.43278491  0.90387463
   0.33366236  0.57277773  0.21997738
   0.28338407  0.45370086  0.39749580
   0.18083278  0.76024094  0.56311822
   0.13416333  0.19755277  0.12511611
   0.38175177  0.73990410  0.46716335
   0.24936968  0.53978797  0.76870990
   0.45798871  0.54549981  0.78531970
   0.45575511  0.65116245  0.99322617
   0.38329172  0.24716438  0.76032552
   0.38730126  0.31004572  0.96305326
   0.13643408  0.59906650  0.09572410
   0.31422430  0.58469967  0.99578827
   0.24661616  0.83822777  0.39797330
   0.16893838  0.84649175  0.85975874
   0.35047174  0.42719126  0.12821533
   0.26835256  0.34401393  0.76213349
   0.29462379  0.74598585  0.83267267
   0.50847023  0.49615885  0.09677087
   0.23634719  0.62662572  0.44991927
   0.15594532  0.65405802  0.87413553
   0.38517451  0.72846237  0.23882244
   0.60367705  0.48177016  0.86135471
   0.20242835  0.73040781  0.27360114
Direct configuration=    40
   0.01113114  0.89273423  0.48578904
   0.04958169  0.95449638  0.52193790
   0.05678871  0.94841791  0.62153943
   0.06276484  0.01351185  0.67655244
   0.11374125  0.02728742  0.74631681
   0.10777663  0.98019693  0.82473989
   0.22722646  0.05330959  0.46179536
   0.74124806  0.39055094  0.83601830
   0.58123089  0.32289313  0.24398895
   0.56757381  0.32221305  0.14198191
   0.62043809  0.27899532  0.09320346
   0.63256059  0.29490660  0.99057703
   0.40768775  0.12195157  0.10484402
   0.37109690  0.09911099  0.16553137
   0.33482061  0.07656642  0.22174664
   0.95555294  0.49163516  0.12853311
   0.81364552  0.58455940  0.63111175
   0.70790153  0.42420216  0.14847704
   0.23746161  0.03590766  0.38235376
   0.29580960  0.00263984  0.33751190
   0.29203201  0.04396139  0.26677985
   0.40492355  0.86593974  0.64751722
   0.12305302  0.29320979  0.23495172
   0.10428113  0.93619682  0.10487613
   0.92302650  0.87568309  0.18934949
   0.86987780  0.88122477  0.12187964
   0.44289154  0.94703135  0.56811634
   0.89656818  0.77400225  0.05215451
   0.50280099  0.98681171  0.42892242
   0.63007518  0.42922384  0.43420176
   0.42491826  0.86202853  0.22187277
   0.44293482  0.70442618  0.67837745
   0.95154089  0.67998566  0.73457677
   0.01007625  0.70498630  0.67330909
   0.06224112  0.44876755  0.35767855
   0.01811904  0.40507859  0.37590738
   0.96531424  0.40622287  0.42525231
   0.95225821  0.41028728  0.50933873
   0.89226415  0.43974791  0.54351313
   0.08140671  0.72811358  0.02690156
   0.84502349  0.18197007  0.63745886
   0.89236282  0.18760448  0.71397955
   0.90659659  0.30607117  0.76427210
   0.93471491  0.24268253  0.73875363
   0.27456479  0.08332552  0.74684454
   0.28450435  0.01776751  0.01847506
   0.84664154  0.01430480  0.48859926
   0.17732743  0.19672814  0.64895449
   0.98240992  0.36563531  0.86494824
   0.95973819  0.35217573  0.77991192
   0.77601114  0.73878418  0.89511703
   0.81837436  0.77952382  0.03800536
   0.78853547  0.78268776  0.94481872
   0.81752947  0.91503650  0.13300238
   0.77069282  0.94263832  0.16548921
   0.84416598  0.74287041  0.58396311
   0.37377221  0.97800126  0.60609252
   0.45929937  0.89071400  0.60827742
   0.86516884  0.82108850  0.08032827
   0.47098614  0.97057893  0.50348021
   0.14309639  0.57404976  0.30507913
   0.99607511  0.63340026  0.04078776
   0.59903419  0.55852741  0.59688983
   0.51008894  0.07275349  0.63459271
   0.61230989  0.78418660  0.35156531
   0.68469512  0.81628143  0.31990558
   0.74303074  0.82512045  0.39847813
   0.75168211  0.88402412  0.44064824
   0.71276314  0.02215372  0.48771853
   0.71815888  0.97008296  0.53356616
   0.69543059  0.90641309  0.49454993
   0.78728619  0.55891446  0.95712794
   0.63879994  0.25812257  0.62019647
   0.66238678  0.19499847  0.58763982
   0.05093475  0.28361059  0.53073806
   0.82379908  0.19265216  0.04020931
   0.78021456  0.14563874  0.03740333
   0.84816998  0.37757585  0.03968860
   0.97375869  0.51863450  0.73735237
   0.69598805  0.44081991  0.59819377
   0.31173503  0.17936773  0.46554703
   0.35344703  0.20448786  0.52345997
   0.13493962  0.36191523  0.04031603
   0.08691944  0.31407387  0.00769446
   0.08559511  0.28211033  0.94526631
   0.08616526  0.26133571  0.86806716
   0.64368040  0.69425883  0.97877908
   0.50131234  0.16885724  0.40459373
   0.95885331  0.22967499  0.21192727
   0.93055705  0.21438830  0.29647075
   0.90596689  0.63577138  0.34026943
   0.79820365  0.20617743  0.29812412
   0.79857229  0.60141634  0.26408364
   0.70862102  0.22886455  0.37839121
   0.78132048  0.57461372  0.18014659
   0.68173701  0.16786107  0.81299072
   0.09249702  0.50845364  0.94686947
   0.65341684  0.94416561  0.77297040
   0.70534125  0.90379120  0.76801748
   0.70365437  0.84597940  0.73411288
   0.65596454  0.80743420  0.72133430
   0.66216506  0.75372485  0.67290853
   0.62065431  0.69047631  0.65679091
   0.28724375  0.26902344  0.18932432
   0.96791716  0.07495478  0.95032491
   0.95596512  0.05684042  0.05055263
   0.43659103  0.08526333  0.86148912
   0.17548154  0.07971152  0.25207669
   0.10939570  0.09708601  0.28738415
   0.22433592  0.06417590  0.30005011
   0.44671791  0.33848649  0.49056209
   0.28582557  0.19445011  0.97029820
   0.38386764  0.92291942  0.89082494
   0.43366731  0.87357425  0.88491047
   0.49276910  0.85616525  0.95766292
   0.52150265  0.91166630  0.00907176
   0.58468498  0.89320442  0.06231868
   0.63997815  0.88853208  0.02441655
   0.57784857  0.01198926  0.22798674
   0.61497445  0.06017551  0.97896657
   0.99873018  0.71703937  0.33205412
   0.98532585  0.65305529  0.33854532
   0.86017935  0.18222316  0.31377495
   0.87525315  0.62292279  0.24807342
   0.73247742  0.18430641  0.32093972
   0.78686672  0.55083735  0.32815191
   0.72763860  0.28723514  0.41859867
   0.95538940  0.87080226  0.86911260
   0.94912947  0.88398034  0.50785934
   0.04563225  0.84701366  0.52351121
   0.02112702  0.88109868  0.40195238
   0.65327259  0.86706279  0.29755025
   0.70760831  0.78393321  0.25715883
   0.00632129  0.91653554  0.64711756
   0.11742866  0.91126896  0.63034473
   0.79993693  0.87738052  0.50770809
   0.07576668  0.05092636  0.61642325
   0.10234948  0.08610475  0.74955880
   0.41691805  0.40645571  0.26052668
   0.59579072  0.38903010  0.85193929
   0.17578044  0.42961508  0.42538714
   0.30739058  0.35216447  0.42342128
   0.48206813  0.68741920  0.12985172
   0.63860382  0.34627594  0.26624888
   0.52905664  0.34276514  0.30230995
   0.57588153  0.26037551  0.26412424
   0.58080052  0.37286318  0.10542664
   0.50876536  0.30044193  0.12196627
   0.67076927  0.30340018  0.13499755
   0.62285367  0.21648119  0.10364163
   0.58135298  0.26541737  0.94402748
   0.63405536  0.35154149  0.98276348
   0.05463426  0.18065703  0.06627505
   0.33411590  0.33012445  0.13051478
   0.07499613  0.22349284  0.52176988
   0.38301143  0.13918497  0.03235557
   0.75852150  0.83819457  0.92960823
   0.16174390  0.64863935  0.56774157
   0.05617240  0.09665877  0.23363981
   0.14582947  0.54738688  0.73279135
   0.17059140  0.02553530  0.69409652
   0.12767255  0.76589946  0.86317198
   0.32314988  0.78602496  0.31702247
   0.52350871  0.47692389  0.23086341
   0.39601612  0.54120828  0.51261463
   0.28183820  0.41313082  0.53640214
   0.60421027  0.17136793  0.56323458
   0.10233977  0.38938635  0.09729858
   0.35723614  0.65155692  0.42531425
   0.19366949  0.34289107  0.08771268
   0.32657719  0.67697821  0.96039961
   0.46031572  0.81021102  0.20551011
   0.68388863  0.26545363  0.95921225
   0.89145289  0.86596182  0.26876426
   0.96883666  0.83606321  0.16779870
   0.32412547  0.93373006  0.60811988
   0.56136685  0.69453799  0.69301126
   0.28341866  0.94759150  0.31915180
   0.77427498  0.03530582  0.27009329
   0.44201584  0.25308472  0.87621696
   0.29283347  0.25651043  0.79450705
   0.09127621  0.84892853  0.95820133
   0.25229793  0.80734231  0.95661787
   0.55067260  0.01857381  0.39536997
   0.37947094  0.76545693  0.08953902
   0.02876669  0.12865899  0.52699109
   0.49042470  0.94889727  0.36581717
   0.29278123  0.57920133  0.34429217
   0.90201555  0.64542540  0.70305108
   0.91999206  0.72522995  0.77062496
   0.98577975  0.64174936  0.78556718
   0.67810337  0.00115794  0.79713676
   0.24270872  0.84678766  0.76921783
   0.05166510  0.49493313  0.40291263
   0.09292512  0.44789859  0.28486503
   0.16164894  0.10870680  0.03609620
   0.71370629  0.57035283  0.17075133
   0.91172139  0.37988980  0.38188796
   0.01598003  0.52643832  0.53027592
   0.42862130  0.62240974  0.87355817
   0.00245661  0.39990472  0.56907726
   0.87678780  0.42437832  0.61537158
   0.86816408  0.49180263  0.52018929
   0.81769089  0.12499164  0.64876255
   0.80650694  0.22923385  0.64526787
   0.86571955  0.17152162  0.55209498
   0.92996642  0.13588414  0.69948745
   0.85225826  0.18418295  0.78254116
   0.87031653  0.32864577  0.69625150
   0.87465613  0.29065409  0.83325534
   0.97472260  0.23664580  0.80736874
   0.97460891  0.24879775  0.66738210
   0.36948677  0.82884249  0.48458841
   0.89541382  0.02314247  0.29828272
   0.51852253  0.85724829  0.59299837
   0.55268010  0.67258332  0.88300113
   0.62537450  0.65760155  0.41358933
   0.29544809  0.34584970  0.90431202
   0.96460542  0.34929813  0.94305871
   0.03263059  0.40190384  0.87024845
   0.40332002  0.96216212  0.95444922
   0.14539946  0.38639027  0.61585111
   0.98395316  0.37341529  0.70779378
   0.45558884  0.82307881  0.01834584
   0.73803626  0.73341639  0.82238340
   0.06342083  0.69180161  0.70853850
   0.78014686  0.73910748  0.08314707
   0.57254179  0.85366673  0.14131876
   0.21850061  0.70789425  0.92914737
   0.66437827  0.90635390  0.95755195
   0.73539276  0.92321732  0.23265938
   0.46710432  0.12178668  0.10378283
   0.74452441  0.99048915  0.11968831
   0.35739371  0.01491816  0.54726203
   0.36986500  0.00838071  0.68767732
   0.95683592  0.93155946  0.19283283
   0.25056173  0.32469136  0.61986320
   0.20065135  0.85973118  0.51861690
   0.38063517  0.51505482  0.69171940
   0.36044169  0.01818691  0.37755887
   0.45323933  0.40451149  0.04095119
   0.42757426  0.88080378  0.30122396
   0.12004748  0.65967034  0.22684018
   0.86145294  0.98923538  0.74590373
   0.17605070  0.08610646  0.16876075
   0.27912891  0.44691376  0.79978330
   0.09411515  0.92903228  0.77553473
   0.13313600  0.49343501  0.88188942
   0.63246707  0.76398417  0.44427022
   0.60261087  0.73775871  0.30738509
   0.56191298  0.82008693  0.36010935
   0.00755803  0.00191452  0.49816809
   0.10479115  0.95436692  0.48683391
   0.73464041  0.79435448  0.46468116
   0.79657095  0.79957938  0.35477239
   0.00497683  0.02124556  0.72680246
   0.76618093  0.93170392  0.38462536
   0.71706555  0.02546039  0.40950506
   0.70107133  0.07369959  0.53910732
   0.17408018  0.98720364  0.85114437
   0.72845372  0.96333135  0.62081143
   0.65320373  0.91651739  0.43001673
   0.66212287  0.86067647  0.54262397
   0.61219982  0.24626330  0.70096618
   0.68088076  0.30458960  0.62124655
   0.58434911  0.27600010  0.56070979
   0.68668832  0.16482554  0.65044630
   0.71201823  0.19400030  0.52749511
   0.37352097  0.45389381  0.44114799
   0.36066001  0.38936769  0.72313506
   0.85798999  0.20852095  0.97377288
   0.82547592  0.23231926  0.10642410
   0.79606528  0.10189231  0.98226320
   0.72383009  0.12874659  0.07468849
   0.51748223  0.64953531  0.45676778
   0.89796959  0.33538007  0.05326523
   0.87772397  0.42034843  0.99260972
   0.15115997  0.39390895  0.97039656
   0.26155369  0.20774804  0.43582753
   0.33415602  0.13225526  0.42117510
   0.52623216  0.58264808  0.04491997
   0.31431874  0.23861042  0.58422260
   0.40014267  0.18441261  0.55694551
   0.29568087  0.62296008  0.81253744
   0.08984857  0.63873458  0.98434290
   0.02762685  0.32081519  0.05147380
   0.07553295  0.28907684  0.80116324
   0.79684217  0.60566968  0.10758028
   0.26560893  0.70659693  0.53551329
   0.27759155  0.44003855  0.01058100
   0.11773919  0.21212072  0.84668262
   0.25351541  0.79475461  0.17705280
   0.25148264  0.50604890  0.62449775
   0.94037137  0.18181724  0.16474744
   0.02355505  0.23144847  0.21088694
   0.05983649  0.72654175  0.32133463
   0.96732268  0.17653971  0.34577571
   0.93896539  0.27168912  0.33629839
   0.88485833  0.68679599  0.37639714
   0.89325040  0.58967418  0.38821786
   0.81861683  0.26981558  0.29005130
   0.16445197  0.34874115  0.75790006
   0.76194153  0.64685451  0.28435545
   0.42939313  0.52301559  0.30680414
   0.55968507  0.58243135  0.81706383
   0.63928012  0.21349899  0.40094589
   0.81388719  0.52108456  0.16955981
   0.19872792  0.75051920  0.42451074
   0.12629391  0.49446181  0.02106975
   0.49838108  0.47991135  0.86786710
   0.20755285  0.71962563  0.71834544
   0.01358315  0.65816652  0.61021673
   0.00464485  0.76118790  0.64100232
   0.38241824  0.65570779  0.08512439
   0.76296940  0.92701005  0.78884445
   0.99759334  0.38498673  0.28780031
   0.76584058  0.82576787  0.71524096
   0.60337342  0.81908594  0.76723867
   0.50518275  0.43397280  0.67176269
   0.27900061  0.44930324  0.25512753
   0.71632708  0.75635715  0.62302662
   0.65176040  0.64053281  0.68346554
   0.61723050  0.68952858  0.57428555
   0.20459363  0.54931647  0.50056606
   0.18717181  0.83280114  0.28117441
   0.98439734  0.13860085  0.95884615
   0.93777330  0.00149550  0.05249684
   0.02237393  0.06094914  0.07215311
   0.99114655  0.28054220  0.48674062
   0.29201884  0.68210485  0.25928575
   0.10043253  0.05148614  0.34347361
   0.42219802  0.37870446  0.88890731
   0.10446952  0.15487430  0.32064611
   0.94898096  0.75015539  0.04411315
   0.24991145  0.56587168  0.11008866
   0.21844431  0.58454783  0.89337703
   0.57739918  0.45497099  0.98907763
   0.42670339  0.63936048  0.22851134
   0.32640682  0.89007383  0.87979282
   0.38411335  0.96398332  0.82654492
   0.37829772  0.20792913  0.30978196
   0.40885643  0.81491795  0.87217460
   0.47501756  0.88674112  0.81904207
   0.80126964  0.68511905  0.89285136
   0.53872097  0.81402078  0.92405645
   0.47271121  0.93071182  0.06370333
   0.54214667  0.95688508  0.95440807
   0.20089898  0.67602314  0.08494461
   0.44606309  0.70513091  0.36614204
   0.92016468  0.09135244  0.09952571
   0.69292807  0.86598244  0.08534084
   0.48706877  0.29527414  0.74398367
   0.36787690  0.52209025  0.92586749
   0.98423275  0.74879887  0.40609575
   0.96890166  0.74747704  0.26558828
   0.92366552  0.27862244  0.18863661
   0.01252276  0.62273633  0.27508648
   0.01837912  0.63054177  0.40648113
   0.38615404  0.51876042  0.11535927
   0.86259509  0.12722577  0.33020968
   0.86662568  0.67548808  0.20867420
   0.91404825  0.59425016  0.19790943
   0.09403647  0.31808872  0.47950571
   0.70871470  0.14129199  0.27715858
   0.74666639  0.56509549  0.39140108
   0.41783580  0.32829459  0.56664749
   0.13072655  0.79512976  0.70074050
   0.78457117  0.28643482  0.46920748
   0.84431509  0.55862446  0.94970941
   0.76011419  0.41787407  0.89264608
   0.01178666  0.50312900  0.13125019
   0.90146724  0.47799056  0.11964184
   0.49831140  0.19553079  0.47389962
   0.83563520  0.74631157  0.51237250
   0.26610939  0.05964276  0.81115405
   0.44811885  0.69102598  0.60505628
   0.32989578  0.00049641  0.05349503
   0.01869472  0.62624861  0.10795022
   0.50766234  0.14570028  0.33547860
   0.61828129  0.72264492  0.03158274
   0.67527493  0.66918543  0.92718158
   0.28037481  0.29125912  0.25972879
   0.60174793  0.58545920  0.28783492
   0.36778938  0.84049332  0.69170132
   0.27385172  0.23182101  0.13846747
   0.09405078  0.76787898  0.06769256
   0.14617104  0.22799420  0.69688418
   0.21468561  0.17132021  0.60314247
   0.61301969  0.10088074  0.92641411
   0.11405868  0.32313489  0.29423037
   0.54814277  0.03565026  0.65207297
   0.47596566  0.11325855  0.61237982
   0.14034834  0.55653106  0.23767807
   0.48539962  0.06643473  0.83436041
   0.92296272  0.49959542  0.76349700
   0.47648073  0.38605443  0.48178787
   0.05239808  0.94766009  0.12443674
   0.57977989  0.44918396  0.41912140
   0.55485953  0.55604917  0.65568807
   0.39362855  0.89276358  0.17377872
   0.73603460  0.35646579  0.78022600
   0.73335675  0.56288185  0.97588705
   0.65311624  0.46199179  0.63871612
   0.73121663  0.41643099  0.55052876
   0.15840856  0.93407766  0.08718224
   0.63950931  0.02926798  0.03011388
   0.72163419  0.19872226  0.83937527
   0.64420866  0.13308313  0.79739473
   0.73363177  0.51682113  0.78144548
   0.76152844  0.47336042  0.73297094
   0.86677346  0.05940007  0.46736913
   0.65262046  0.56693218  0.56642922
   0.03568358  0.52141274  0.94630888
   0.22207928  0.06934743  0.53272212
   0.62038035  0.03743808  0.20818777
   0.97077994  0.63883300  0.97545017
   0.98335028  0.04925292  0.88843035
   0.44377428  0.71541328  0.74396732
   0.44346502  0.30409089  0.43345009
   0.32144270  0.23247378  0.97012990
   0.15657771  0.58300960  0.37718222
   0.02509564  0.53823077  0.70698106
   0.93672635  0.89430399  0.93098835
   0.97127717  0.83413009  0.82292140
   0.24831970  0.15367715  0.96727182
   0.67798804  0.45483797  0.19529637
   0.78918802  0.62153770  0.59511172
   0.59767182  0.93662455  0.75756964
   0.38500097  0.10466708  0.87741151
   0.23418642  0.02250679  0.97148243
   0.80911966  0.49885381  0.32091765
   0.69174646  0.32541728  0.42753628
   0.15083366  0.37597124  0.67312838
   0.38683962  0.50807631  0.45837539
   0.86165002  0.97686020  0.69035723
   0.04991485  0.85316907  0.92135281
   0.56103018  0.63582157  0.85020005
   0.18709243  0.08037588  0.00931985
   0.25550408  0.46028434  0.57479223
   0.64428514  0.69440428  0.41171075
   0.79307442  0.06316362  0.30966879
   0.44001478  0.67005404  0.13236455
   0.56380056  0.65560181  0.46994245
   0.15254659  0.75552955  0.72773533
   0.05281992  0.10092711  0.56935076
   0.64174375  0.60522164  0.30500867
   0.94074672  0.01117845  0.27846448
   0.60233171  0.57682839  0.23011933
   0.38417270  0.29817691  0.32836510
   0.43822687  0.60486858  0.37982471
   0.19930181  0.35230768  0.50548076
   0.49878584  0.38283704  0.79073161
   0.12299414  0.53927844  0.60236104
   0.38848470  0.43351408  0.62449219
   0.47955896  0.44316443  0.34422658
   0.26916715  0.75151347  0.05369745
   0.33965286  0.43323763  0.90505278
   0.33850377  0.57789557  0.21219710
   0.28462148  0.44629105  0.40167596
   0.17216679  0.75953902  0.55450923
   0.12932669  0.20657978  0.11668055
   0.37935233  0.73960741  0.47795871
   0.25135520  0.53973201  0.77313797
   0.45993822  0.54474782  0.78999390
   0.45289750  0.65768872  0.98536897
   0.40119417  0.24902859  0.75332568
   0.38715368  0.30644293  0.95627393
   0.15140884  0.59354124  0.09646725
   0.31272277  0.57755134  0.98216975
   0.24583093  0.83970127  0.39076293
   0.17180019  0.84394816  0.86142538
   0.35323065  0.42688999  0.13241432
   0.26636448  0.34467666  0.77072721
   0.29252298  0.74158876  0.82315366
   0.50321389  0.49346996  0.09050027
   0.24503327  0.62492511  0.44224913
   0.15656492  0.65635778  0.87716272
   0.37812381  0.72984656  0.23271218
   0.61169558  0.48333705  0.86911522
   0.19764742  0.73798024  0.27454350
Direct configuration=    60
   0.01318915  0.88899305  0.49881724
   0.04398036  0.95334893  0.52250032
   0.05692961  0.94541200  0.62048130
   0.05673639  0.99647194  0.68470358
   0.11405749  0.02082946  0.74169180
   0.10721593  0.99031343  0.82275457
   0.22407582  0.04911839  0.45474978
   0.75191065  0.38114630  0.83275712
   0.57573568  0.32192251  0.23174725
   0.56846605  0.31672591  0.13100045
   0.62418624  0.27617171  0.09365405
   0.62757970  0.29176231  0.98402573
   0.40759752  0.11490465  0.10291257
   0.36899482  0.09884385  0.17115988
   0.32699958  0.07789241  0.22537032
   0.95983484  0.48127601  0.12666028
   0.81979891  0.58876447  0.62688499
   0.71226416  0.42774486  0.14772452
   0.23144904  0.02228606  0.37932667
   0.30433347  0.01250609  0.35483220
   0.28789326  0.05107261  0.28139881
   0.41094593  0.86026764  0.65442077
   0.10796794  0.28101869  0.24586904
   0.11080915  0.93786225  0.09266739
   0.92123239  0.88356087  0.18522882
   0.87126458  0.88349160  0.12272633
   0.43813122  0.94933089  0.56726839
   0.88428893  0.77399398  0.05784788
   0.50463602  0.97754871  0.42735809
   0.63974307  0.42219580  0.41699141
   0.42354301  0.86606782  0.23054138
   0.44160316  0.70854399  0.66827692
   0.95195431  0.68544743  0.73922508
   0.01170140  0.70421338  0.66853235
   0.05006600  0.45674448  0.34616776
   0.00180093  0.41257867  0.36589602
   0.95999194  0.40478513  0.43444329
   0.95683797  0.41397339  0.52116188
   0.89698322  0.43813130  0.55681343
   0.08645484  0.73943398  0.01420570
   0.84720362  0.18300869  0.63498454
   0.89562181  0.19206071  0.71564502
   0.91377706  0.30284591  0.76049612
   0.94077906  0.24558969  0.72271436
   0.28767120  0.09643850  0.78593744
   0.28257528  0.01319905  0.02392065
   0.86200229  0.02185002  0.49434098
   0.18591249  0.19470835  0.65077853
   0.98474444  0.36584228  0.85540396
   0.95807358  0.34993990  0.77693570
   0.77024489  0.74297701  0.89907122
   0.81309568  0.77367300  0.03076723
   0.77654541  0.78336002  0.95510514
   0.82713935  0.91598614  0.15164909
   0.76716196  0.93548886  0.15755190
   0.84110678  0.73652364  0.58694163
   0.37573911  0.97590001  0.59520536
   0.45914075  0.89614342  0.61508190
   0.85380775  0.82638468  0.07327080
   0.47047403  0.97327106  0.50514249
   0.14193441  0.58187548  0.30305523
   0.98684270  0.63369959  0.04161966
   0.60717706  0.56450629  0.61126334
   0.51671358  0.07553205  0.63230531
   0.62076282  0.76587701  0.35734353
   0.68508285  0.81204103  0.33366303
   0.74613017  0.81767873  0.38829458
   0.75591497  0.88337922  0.44095892
   0.71567062  0.01294525  0.49175825
   0.71337378  0.95834421  0.52629188
   0.69519691  0.90286266  0.48792089
   0.79197392  0.56167017  0.97447660
   0.62945261  0.25928123  0.62107020
   0.66574265  0.19540211  0.59091361
   0.04504865  0.28140737  0.53213595
   0.81666949  0.18741504  0.04397908
   0.77831696  0.13908278  0.02957059
   0.84488852  0.37166333  0.02625079
   0.97690129  0.51824445  0.71856911
   0.68932555  0.43894478  0.60873734
   0.30888013  0.17567976  0.45647114
   0.34573684  0.20236740  0.51856394
   0.12766153  0.36145992  0.04150920
   0.08335000  0.31410330  0.01164281
   0.08535496  0.28238097  0.94186231
   0.10021237  0.26146782  0.85954131
   0.64346515  0.69769422  0.97392745
   0.50453019  0.18135322  0.39279918
   0.94498055  0.22835770  0.21782394
   0.92774783  0.22265660  0.31124229
   0.90762612  0.63848816  0.33497787
   0.80838145  0.21752193  0.30093923
   0.80824652  0.59495507  0.26221168
   0.70898681  0.22628022  0.37588579
   0.78380709  0.57156036  0.16697253
   0.68724599  0.16395356  0.79979694
   0.08784853  0.51758077  0.94375811
   0.64871876  0.94505510  0.77826465
   0.70382679  0.90224820  0.78365518
   0.70158267  0.84440618  0.74144429
   0.64494004  0.80530225  0.73011314
   0.64931192  0.75756669  0.66531671
   0.62463481  0.69660470  0.65169102
   0.27914689  0.26243735  0.18621034
   0.97599606  0.08940122  0.95505570
   0.96419447  0.05468980  0.04882573
   0.43651760  0.07946931  0.85200877
   0.17433246  0.08366656  0.25910386
   0.10420517  0.09691299  0.29270566
   0.21988210  0.05302194  0.29644100
   0.45358506  0.33473192  0.48486467
   0.28718336  0.19620651  0.96066152
   0.38772147  0.92396890  0.88709838
   0.44697564  0.87012487  0.88547932
   0.49353892  0.85869684  0.95886596
   0.51665185  0.90809130  0.01256863
   0.57471649  0.88590966  0.05735904
   0.63174053  0.88913509  0.03077475
   0.57390391  0.00955186  0.23319495
   0.63730821  0.06995265  0.98686202
   0.99482949  0.71761524  0.33574707
   0.98527885  0.64773177  0.34004299
   0.86575130  0.18411646  0.30212026
   0.87283049  0.62951848  0.25947180
   0.74231863  0.19781509  0.31014678
   0.78896816  0.54592754  0.33246147
   0.73276377  0.28184688  0.42279059
   0.96309964  0.86141964  0.89072612
   0.95013231  0.89193485  0.50985396
   0.04848801  0.84142302  0.53521017
   0.01901732  0.89331280  0.41264294
   0.67281704  0.87008665  0.32107478
   0.70844119  0.78593535  0.25335362
   0.00373500  0.91337898  0.64343511
   0.11185554  0.91945073  0.62913487
   0.80839755  0.88405296  0.49937450
   0.07191911  0.04783471  0.61473509
   0.10041573  0.08164880  0.76811578
   0.40264612  0.39009389  0.24900282
   0.61895866  0.40100212  0.83562460
   0.17062868  0.41842783  0.42179104
   0.30257750  0.34435457  0.41130944
   0.48933895  0.68624054  0.13986742
   0.63463529  0.34259587  0.25056383
   0.52883579  0.34992725  0.27666500
   0.57966283  0.26345722  0.27010524
   0.57698671  0.37355526  0.10555126
   0.49977772  0.30048222  0.11019992
   0.67895292  0.29974318  0.12858522
   0.61533730  0.21800010  0.09957416
   0.58310406  0.26799939  0.93851747
   0.62889995  0.35068726  0.97432021
   0.03979121  0.19374050  0.07172904
   0.32538555  0.32833615  0.11684248
   0.07395416  0.22896543  0.53681793
   0.37810746  0.14075128  0.03104922
   0.75932357  0.84137739  0.94177597
   0.15738522  0.65163328  0.56198165
   0.05930633  0.09411180  0.23707194
   0.13931015  0.54990587  0.73221892
   0.17113941  0.03335166  0.70396019
   0.13753520  0.76082838  0.87667961
   0.31949467  0.79654020  0.31916176
   0.53584887  0.48284806  0.22646040
   0.41207695  0.53755199  0.50688645
   0.28070803  0.42819155  0.54785164
   0.61127561  0.16725144  0.55820197
   0.10190718  0.39980688  0.10327532
   0.35061416  0.65502412  0.43675068
   0.18355403  0.34306714  0.07873354
   0.32809323  0.67592173  0.95503423
   0.46467380  0.81862313  0.20758868
   0.68458944  0.27234353  0.95480922
   0.89325497  0.86804055  0.26217450
   0.96364368  0.83403269  0.18096019
   0.32283119  0.93582834  0.60774084
   0.56079491  0.68768336  0.69029900
   0.29159932  0.94344087  0.33115068
   0.78411250  0.03325928  0.27982359
   0.44698613  0.25330862  0.88153032
   0.32558479  0.26024099  0.79012140
   0.07669452  0.85116613  0.97800736
   0.25102521  0.81038637  0.94073710
   0.54788941  0.02555632  0.40562264
   0.36537881  0.76411624  0.10688393
   0.03265384  0.12201116  0.53342141
   0.49640927  0.95110651  0.35713917
   0.29503192  0.56820549  0.32749610
   0.90750231  0.64916585  0.71002582
   0.92563444  0.73696919  0.76864217
   0.99107307  0.64027907  0.77730422
   0.67380449  0.00271619  0.78987960
   0.25045267  0.85243414  0.77831925
   0.05788780  0.50298572  0.40069714
   0.10083362  0.43960845  0.29775462
   0.15560221  0.10343974  0.03889032
   0.71862050  0.57445760  0.17869224
   0.90516313  0.37962682  0.38977741
   0.02018593  0.53736741  0.54141309
   0.43424610  0.62507705  0.87246128
   0.00462299  0.39595077  0.56951913
   0.87335441  0.41593064  0.63235932
   0.86190485  0.48054827  0.51683958
   0.81660589  0.12863045  0.66195935
   0.80438903  0.23226947  0.63934028
   0.85881758  0.17075433  0.55434169
   0.93516280  0.14452890  0.69847402
   0.85385707  0.18702349  0.78737294
   0.86038469  0.32334149  0.70883007
   0.88193753  0.29918827  0.84403420
   0.98232836  0.23170267  0.80014858
   0.98262549  0.24781299  0.65729911
   0.36880833  0.82931909  0.46719473
   0.89987003  0.02111458  0.30412792
   0.50729788  0.86548764  0.59162701
   0.54196822  0.67033706  0.89926092
   0.64146374  0.65236646  0.41251403
   0.30008042  0.34684823  0.90067937
   0.96449174  0.35425048  0.93333622
   0.02987590  0.40194307  0.86224436
   0.39088587  0.95715931  0.95717985
   0.13811066  0.39453204  0.62257387
   0.98436212  0.37789947  0.71202300
   0.45803664  0.82592419  0.01446802
   0.73854985  0.74198943  0.82239545
   0.07222843  0.69774942  0.71139015
   0.77009121  0.74455007  0.09033633
   0.57090353  0.85638139  0.13571038
   0.23159347  0.70541417  0.91432992
   0.65924463  0.90546731  0.96248764
   0.73069450  0.91745810  0.22397385
   0.47277422  0.12153060  0.10207639
   0.74989465  0.98650790  0.12925386
   0.35337633  0.01608902  0.54151601
   0.38618288  0.99934826  0.67305245
   0.95273581  0.93697696  0.19955557
   0.24679854  0.32849366  0.60954692
   0.20039410  0.86331569  0.51514253
   0.38932215  0.52055172  0.67756328
   0.36058821  0.00437870  0.38849201
   0.45151623  0.40480306  0.03862414
   0.43094555  0.88125866  0.31111825
   0.12331125  0.66427860  0.22275446
   0.85498831  0.99027078  0.73590667
   0.17881944  0.08300148  0.17086224
   0.27450941  0.44438257  0.79195212
   0.09733078  0.91450440  0.77562144
   0.12235474  0.50271167  0.88364131
   0.60893150  0.74774536  0.43624691
   0.60324070  0.72488055  0.30002863
   0.56784188  0.81325113  0.35419570
   0.00829620  0.99971452  0.49606870
   0.09691844  0.95232762  0.46904144
   0.73194694  0.78651703  0.46437177
   0.80298818  0.80001423  0.35773699
   0.00328472  0.99989838  0.72467079
   0.76875212  0.92967643  0.39288657
   0.72227952  0.02395027  0.40952262
   0.70836957  0.06516418  0.52937921
   0.16826551  0.97235513  0.84324021
   0.71937081  0.95419688  0.61481980
   0.64825410  0.92412366  0.43055447
   0.65547847  0.87297469  0.54059715
   0.61255036  0.25503541  0.70043989
   0.67525413  0.29947397  0.62391974
   0.58513363  0.27786089  0.56565331
   0.69489301  0.16414753  0.65584616
   0.71549159  0.19396006  0.53437617
   0.38468938  0.44343999  0.44866216
   0.36058456  0.38297095  0.71208036
   0.85703437  0.20454933  0.98079092
   0.81840096  0.23457947  0.09594813
   0.79855407  0.10013533  0.97188453
   0.72341653  0.13579473  0.07639623
   0.52555155  0.64642017  0.47491094
   0.88909147  0.33867068  0.05108119
   0.87318212  0.41894805  0.99902999
   0.15101187  0.39252557  0.97103428
   0.24540255  0.19657580  0.44046902
   0.32214580  0.12356280  0.42599367
   0.51802827  0.58765622  0.03365090
   0.32051244  0.23661784  0.58391411
   0.41197899  0.19091830  0.54493306
   0.30626815  0.60635975  0.80462541
   0.09948625  0.61965571  0.98348712
   0.02649862  0.32423106  0.05953211
   0.07566381  0.29331951  0.79154113
   0.79632030  0.60941055  0.10457046
   0.27027292  0.69715895  0.53693030
   0.28249771  0.44145221  0.02239326
   0.12749380  0.21131166  0.84031619
   0.25890454  0.78460275  0.18381128
   0.25088459  0.50632039  0.62530029
   0.93193128  0.18276151  0.17413929
   0.01698879  0.22800073  0.21200695
   0.05912528  0.72394074  0.32605883
   0.96349089  0.17503902  0.34822369
   0.94119110  0.27633780  0.34328108
   0.87541820  0.68518633  0.37471809
   0.89755287  0.58458666  0.38275690
   0.81235871  0.27438022  0.27597036
   0.15632991  0.35881873  0.76308152
   0.75419067  0.64161170  0.28207137
   0.41684156  0.53130486  0.30528289
   0.54739782  0.58079210  0.82743365
   0.65210023  0.21715292  0.40519276
   0.81073850  0.52129213  0.16267345
   0.20464336  0.75339532  0.41948674
   0.12496482  0.50011549  0.01623798
   0.50446595  0.47382398  0.84544255
   0.20966580  0.71467203  0.73784778
   0.00351560  0.66248898  0.61729744
   0.01122911  0.76334700  0.63703419
   0.38054218  0.64943194  0.09324264
   0.76431637  0.92317796  0.79245820
   0.99559693  0.37977066  0.29317725
   0.76031868  0.82433764  0.72386421
   0.59707728  0.81408873  0.78654516
   0.49716805  0.43751218  0.67172807
   0.27844416  0.44554506  0.26625909
   0.70351908  0.76440545  0.62051108
   0.65675772  0.64329483  0.68100883
   0.60151639  0.68236807  0.56453492
   0.19702723  0.54279695  0.51057799
   0.17925525  0.82461680  0.28814795
   0.98460654  0.14397176  0.95746086
   0.93633619  0.99675479  0.06581192
   0.01869299  0.05552441  0.08367766
   0.99538437  0.27662668  0.48029920
   0.28968604  0.67204029  0.25969022
   0.09077256  0.05469335  0.35709537
   0.43299086  0.37442478  0.88324995
   0.09701373  0.15317275  0.33072020
   0.93741466  0.74584020  0.04349061
   0.26644870  0.55853098  0.10544370
   0.21420921  0.57720562  0.90091680
   0.56965352  0.46216841  0.99371423
   0.41346997  0.63060292  0.25035091
   0.32893365  0.89852442  0.89533991
   0.39013646  0.95953347  0.81860002
   0.37366111  0.21204515  0.32584936
   0.41508802  0.81754101  0.87141022
   0.48201067  0.88706709  0.81428813
   0.80598830  0.68877063  0.90462916
   0.53400828  0.81922151  0.91583657
   0.47029910  0.93254523  0.06150116
   0.54274123  0.95334819  0.96321084
   0.20514172  0.67768890  0.07441553
   0.45147008  0.70712550  0.38066530
   0.92664377  0.10383772  0.08026889
   0.67693655  0.86516733  0.09113086
   0.49319140  0.30250224  0.72734585
   0.37397747  0.51916761  0.91786592
   0.97545614  0.75014199  0.40095078
   0.95650280  0.74326544  0.26371945
   0.92830339  0.28254893  0.18673019
   0.01300408  0.62217603  0.26839433
   0.00521039  0.63376630  0.41914824
   0.39962191  0.52324598  0.10936227
   0.86897899  0.12758414  0.32362863
   0.86554167  0.68262955  0.20911891
   0.91362638  0.58489766  0.21061043
   0.08765186  0.32238688  0.48852361
   0.70948897  0.14539112  0.28521015
   0.75152240  0.57688692  0.39000127
   0.42577474  0.32658277  0.57837954
   0.12661398  0.78954043  0.70224719
   0.79236094  0.27746522  0.46475492
   0.84659201  0.56103716  0.96230970
   0.76717195  0.41822894  0.88746687
   0.01316488  0.49344558  0.14612095
   0.90370952  0.47937387  0.10836272
   0.50412897  0.21195231  0.45525867
   0.83607487  0.74203640  0.51641157
   0.27395180  0.04505103  0.79872829
   0.44639126  0.68867970  0.59755967
   0.33320030  0.99611786  0.06320573
   0.00811324  0.62933451  0.11038191
   0.50273518  0.14290599  0.33701253
   0.61487151  0.72402791  0.02679947
   0.67308734  0.66491805  0.93075623
   0.27530001  0.27645124  0.26300999
   0.59532119  0.58414448  0.30186620
   0.36254805  0.83769486  0.67472909
   0.27417700  0.23016288  0.13274352
   0.09555009  0.76674939  0.07614815
   0.14957888  0.21315725  0.69966725
   0.22128060  0.16541226  0.61016682
   0.61429205  0.10151577  0.93545955
   0.10711943  0.32271537  0.28769480
   0.55230768  0.03445821  0.64456814
   0.47595589  0.11191108  0.62131325
   0.11594430  0.55148205  0.24918442
   0.48820291  0.06343381  0.83102823
   0.92470509  0.50482693  0.74410606
   0.47888968  0.38805207  0.48668461
   0.05883966  0.94149470  0.11605561
   0.58882412  0.43819742  0.43282366
   0.56836517  0.56223904  0.66841727
   0.38825508  0.87952103  0.17193104
   0.73473289  0.35016875  0.77865421
   0.73843444  0.55774278  0.98181884
   0.64786277  0.45668637  0.65419303
   0.73131731  0.41447097  0.57078465
   0.16182810  0.92911545  0.07186208
   0.63749350  0.02356137  0.03121103
   0.72503203  0.19686326  0.82279956
   0.64439363  0.13269881  0.77213560
   0.73822483  0.50865749  0.78099016
   0.77202264  0.48041751  0.72299979
   0.87285680  0.07184014  0.47115495
   0.63835088  0.56965782  0.54661735
   0.03329759  0.53514058  0.93596348
   0.22030268  0.07594730  0.52033556
   0.61408821  0.04414737  0.22962796
   0.96861222  0.64375656  0.97310453
   0.98613626  0.05533337  0.89642224
   0.42958029  0.73017590  0.73814370
   0.44257565  0.28925062  0.44242340
   0.33436055  0.22795081  0.96311309
   0.15585660  0.60070902  0.36696983
   0.02769071  0.54164993  0.70903780
   0.95302647  0.90034962  0.93617161
   0.97927355  0.83408116  0.83374630
   0.24474850  0.16447307  0.96342516
   0.68108760  0.44955837  0.20328390
   0.78573851  0.62384514  0.59482085
   0.59192512  0.93427947  0.76737027
   0.38850054  0.10087878  0.87818798
   0.23943311  0.03634436  0.98659943
   0.80773980  0.49202753  0.34094439
   0.69770833  0.32242520  0.42144910
   0.13529195  0.37040723  0.66749556
   0.39016746  0.49705310  0.47186557
   0.85957659  0.01798177  0.69195624
   0.03588045  0.84866191  0.95933717
   0.53599117  0.61902153  0.86975154
   0.16373135  0.11153497  0.98012694
   0.26352556  0.46535666  0.58767572
   0.62927933  0.66302936  0.46523804
   0.81807166  0.00649593  0.26453180
   0.44801290  0.66107082  0.14156415
   0.54402848  0.64279874  0.41388833
   0.14835698  0.75441673  0.73756008
   0.05798804  0.10604588  0.58475347
   0.62972165  0.60909630  0.29299098
   0.90767197  0.98280210  0.29372463
   0.57034833  0.56830758  0.26087321
   0.38000511  0.29992401  0.31969844
   0.43903015  0.61118654  0.37947073
   0.20222069  0.35588938  0.50787612
   0.50949951  0.38517562  0.79004290
   0.12124765  0.53957516  0.59399237
   0.39223014  0.43635385  0.60637160
   0.47783495  0.44923447  0.34179483
   0.27579535  0.75115659  0.04805192
   0.33837162  0.43529700  0.90805484
   0.34045998  0.58440345  0.20540107
   0.27408571  0.44037025  0.39458459
   0.16648231  0.75599640  0.55268080
   0.13008042  0.21459202  0.11024657
   0.37564451  0.73703218  0.48421212
   0.25218508  0.53998202  0.77115565
   0.45860833  0.54797243  0.79329666
   0.45522350  0.66806619  0.98365348
   0.41665797  0.24898214  0.74370096
   0.39044333  0.30655970  0.95936055
   0.16358909  0.59476292  0.10140307
   0.30278146  0.58215643  0.97550505
   0.24822152  0.84410307  0.38655795
   0.17922013  0.84494067  0.86077303
   0.35208583  0.42461179  0.14101535
   0.26116846  0.34682592  0.77106890
   0.28544558  0.73425477  0.81811029
   0.50039646  0.48901357  0.08185726
   0.25463781  0.62849207  0.44401478
   0.14773559  0.66108829  0.87319055
   0.37283388  0.73260890  0.22352381
   0.61788594  0.48575436  0.88212573
   0.19284412  0.74102691  0.26462480
Direct configuration=    80
   0.01292946  0.89329935  0.49561297
   0.04419926  0.94982898  0.52272615
   0.06065879  0.94340512  0.62251862
   0.05940250  0.00233070  0.67565423
   0.10955425  0.01971814  0.74882299
   0.10965814  0.96634235  0.81244535
   0.21748631  0.04787284  0.45603332
   0.75911771  0.37783654  0.82972563
   0.57592100  0.30900333  0.22775777
   0.56469617  0.31325125  0.12629959
   0.61930358  0.28162386  0.07440702
   0.63007371  0.29089713  0.98180072
   0.40303114  0.11709719  0.10973145
   0.37022616  0.09862313  0.17476911
   0.32893782  0.07429512  0.22103403
   0.96548190  0.48361715  0.12844719
   0.82262105  0.59193177  0.61884929
   0.71445728  0.43357535  0.14991548
   0.23782833  0.02065228  0.38175314
   0.30247405  0.99874553  0.35327445
   0.29144156  0.04769554  0.27601355
   0.40504961  0.86508153  0.64855053
   0.10734638  0.27555523  0.25417397
   0.11856947  0.93277922  0.08382657
   0.92361706  0.88032206  0.18886453
   0.86648545  0.87521836  0.12835978
   0.43367395  0.94688312  0.55394414
   0.87175562  0.77318404  0.04359794
   0.50734944  0.98219595  0.42968832
   0.64476342  0.42521532  0.39950651
   0.41994017  0.86091396  0.22678868
   0.43047933  0.71271139  0.66290753
   0.96221268  0.68439143  0.73412174
   0.01307447  0.70385014  0.67108969
   0.05340020  0.45491336  0.36259374
   0.99200716  0.42328528  0.35327114
   0.94772666  0.40850795  0.42452462
   0.95598489  0.42249781  0.51687691
   0.90339416  0.43454340  0.56603377
   0.08493342  0.75274396  0.01596820
   0.83886342  0.18264064  0.64079042
   0.89950560  0.19209586  0.70246793
   0.90795206  0.30865915  0.76445070
   0.94500732  0.24661262  0.73037946
   0.28965992  0.08928149  0.82574659
   0.28809561  0.01640128  0.03556695
   0.87986911  0.03222417  0.50065157
   0.19314661  0.18086616  0.65985280
   0.98299257  0.37622096  0.85271342
   0.95633764  0.35435508  0.77457939
   0.77497900  0.74537627  0.89788541
   0.80246387  0.78001454  0.04289326
   0.77803810  0.78374588  0.95833410
   0.82865516  0.91888880  0.14680408
   0.76876456  0.94111767  0.16490860
   0.84060653  0.73308224  0.59288766
   0.37291151  0.97410102  0.58472254
   0.45094385  0.89952844  0.61227023
   0.85469510  0.82940898  0.06983237
   0.47711692  0.96902591  0.50063090
   0.12622698  0.58647302  0.30189346
   0.98368967  0.63980445  0.03799761
   0.60366748  0.56718399  0.60825432
   0.51829434  0.07203686  0.63337364
   0.61612339  0.76588586  0.35786362
   0.69560853  0.80440042  0.33908565
   0.75399687  0.81145559  0.40529444
   0.75737453  0.88153759  0.44231732
   0.71468377  0.01232815  0.49714512
   0.70819507  0.95849095  0.53426015
   0.68522938  0.91443381  0.47979851
   0.79702146  0.55625427  0.97918929
   0.63595618  0.26053229  0.62035879
   0.66253732  0.19495880  0.59116233
   0.04319510  0.28352902  0.53111430
   0.81223562  0.19665829  0.03012781
   0.78138935  0.14324305  0.02989217
   0.83452078  0.36694148  0.01059808
   0.97582757  0.52836816  0.71818564
   0.68602963  0.42850640  0.63076440
   0.30567947  0.17348029  0.46391786
   0.33836303  0.19654527  0.53252210
   0.12709076  0.36648848  0.03853707
   0.07264521  0.32249670  0.00665086
   0.09152309  0.28532841  0.94216916
   0.10503156  0.26463806  0.86122576
   0.64002957  0.69132838  0.98214424
   0.50707169  0.18005875  0.38795703
   0.94837729  0.22823273  0.21866561
   0.92940897  0.21774241  0.31553108
   0.90412647  0.63718171  0.33810325
   0.80669386  0.22229151  0.28108167
   0.80210186  0.59867108  0.26139808
   0.71209800  0.22752565  0.38072185
   0.77911553  0.57524519  0.17346119
   0.68270438  0.15984468  0.79303687
   0.08019333  0.52096496  0.93910615
   0.64765509  0.94418058  0.78692710
   0.70059434  0.90266394  0.77846410
   0.69700283  0.84112375  0.74926149
   0.63971592  0.80007789  0.73653284
   0.64278126  0.75714750  0.66992453
   0.61064253  0.69919762  0.65082484
   0.27057751  0.24922622  0.18820482
   0.98607917  0.07653387  0.95835496
   0.96703266  0.06402527  0.04807693
   0.44350012  0.07996009  0.84996087
   0.16702854  0.07445191  0.27272919
   0.10015188  0.09308737  0.30502183
   0.21974856  0.05091411  0.30397600
   0.45509835  0.33257306  0.50295544
   0.28937911  0.19545335  0.95330873
   0.38705432  0.92238040  0.88750588
   0.44549497  0.87463402  0.87330357
   0.47824273  0.85943210  0.95423010
   0.51941476  0.90675657  0.01153375
   0.56996586  0.87948618  0.06649279
   0.63203241  0.88525010  0.04901423
   0.57308090  0.00905202  0.23123745
   0.62974201  0.06135988  0.98608813
   0.98953476  0.72365323  0.33241267
   0.97261329  0.65396597  0.34288572
   0.86348390  0.19608634  0.31827865
   0.87009868  0.62581015  0.25590181
   0.74842026  0.20177606  0.31821493
   0.79794553  0.54998964  0.33813160
   0.74063974  0.28050469  0.42308581
   0.97136255  0.86874788  0.89133985
   0.94687335  0.89268021  0.51843495
   0.04040451  0.84535350  0.53218785
   0.01816684  0.89278722  0.41200925
   0.67814337  0.86324877  0.33041426
   0.70594609  0.78892589  0.25633949
   0.00175633  0.90598589  0.64662481
   0.11720975  0.91720762  0.62143432
   0.81015390  0.87947598  0.48684373
   0.06125241  0.04288007  0.61945615
   0.09053508  0.07631237  0.78571221
   0.39723027  0.37373688  0.24667375
   0.63670208  0.41269391  0.81208032
   0.16927529  0.41086370  0.41333565
   0.29484583  0.33642450  0.39586722
   0.49498788  0.68741696  0.14794853
   0.62824200  0.34560249  0.23929365
   0.52863984  0.35665122  0.24516797
   0.57692851  0.26184886  0.26964542
   0.56959292  0.37603719  0.10992697
   0.50654887  0.29850174  0.10602964
   0.68493884  0.28769892  0.11105027
   0.60750219  0.22262887  0.09826478
   0.57685975  0.26768900  0.93918440
   0.62442026  0.35391677  0.96810491
   0.03745619  0.20790568  0.07669910
   0.32090834  0.32478951  0.10635016
   0.07877990  0.23349302  0.55126724
   0.38018921  0.13650963  0.04268378
   0.75544520  0.84431475  0.94994854
   0.14766675  0.66037153  0.55243846
   0.05781678  0.08968831  0.23033489
   0.14776008  0.55701718  0.73420520
   0.17431314  0.02971541  0.70704396
   0.13732910  0.75319635  0.87978731
   0.32325561  0.79992810  0.31958761
   0.54237686  0.48490641  0.22374414
   0.42923756  0.53633402  0.49280572
   0.28201401  0.44165289  0.54876964
   0.62289420  0.15522532  0.55554179
   0.10174704  0.40903743  0.09755274
   0.35260854  0.64958278  0.44310653
   0.17847559  0.33356963  0.07488808
   0.34485436  0.67945856  0.95206710
   0.47351069  0.82509104  0.22215370
   0.69292123  0.27360809  0.95762849
   0.89211817  0.87216531  0.27041568
   0.97227515  0.83540859  0.18451412
   0.32550610  0.93868895  0.60445617
   0.56004313  0.68532714  0.70022038
   0.30254424  0.94053780  0.33489271
   0.79302722  0.02969004  0.28514492
   0.45207615  0.24795080  0.88223401
   0.34785427  0.26433218  0.78630834
   0.06697851  0.85857365  0.99544628
   0.25703317  0.81617644  0.92934110
   0.54193315  0.02992606  0.43219165
   0.36085955  0.76700109  0.10593520
   0.03235370  0.12348037  0.53088655
   0.50209165  0.95120883  0.35500830
   0.29286933  0.55404621  0.32245729
   0.90927057  0.65965975  0.70689996
   0.93677996  0.74015783  0.77923166
   0.99051544  0.65156100  0.79324059
   0.66764962  0.00183725  0.78460391
   0.26613868  0.85048993  0.77748310
   0.06772593  0.50984867  0.38983687
   0.09900776  0.44111984  0.31122762
   0.14319305  0.10587171  0.03347522
   0.71595511  0.56943448  0.17873477
   0.89268523  0.38123247  0.40885527
   0.02802289  0.54676597  0.55464795
   0.43553770  0.62514373  0.86032267
   0.00474608  0.39356347  0.56566094
   0.87427164  0.41703038  0.63746200
   0.85793366  0.45790742  0.52038818
   0.80941070  0.13473008  0.67550571
   0.80022164  0.23020293  0.63354622
   0.86200207  0.17836792  0.56454574
   0.94295262  0.14610557  0.70781947
   0.86586968  0.18742055  0.78274730
   0.85428211  0.31544050  0.71794403
   0.88762462  0.29742437  0.84709531
   0.98236035  0.21898701  0.78508179
   0.98191566  0.25237525  0.65586017
   0.36409212  0.83015898  0.45750597
   0.90873628  0.01480172  0.30926814
   0.50827423  0.86910779  0.58874258
   0.53625330  0.67464615  0.91380030
   0.65948220  0.63996904  0.41959908
   0.30398387  0.34120932  0.90247261
   0.95886566  0.35238134  0.92275256
   0.03746817  0.41095234  0.84880037
   0.39285136  0.95827787  0.95809126
   0.13101497  0.40484250  0.62800642
   0.99067443  0.38309572  0.71203404
   0.45574872  0.82076129  0.01723099
   0.73902953  0.75051337  0.82749404
   0.07223387  0.70235411  0.71268477
   0.76223271  0.74820801  0.10007997
   0.55511296  0.85709903  0.13827868
   0.23470188  0.69753468  0.91016023
   0.65796558  0.90866219  0.95825931
   0.72118526  0.91183485  0.21112590
   0.46877077  0.11820643  0.10020994
   0.74478590  0.99098686  0.13085835
   0.34816090  0.02406614  0.53845287
   0.40027370  0.99669002  0.66147536
   0.94837458  0.93505689  0.20471783
   0.24694540  0.32330676  0.62433941
   0.20099831  0.85647759  0.50691569
   0.39958232  0.52773319  0.67336231
   0.35671127  0.99911116  0.40161708
   0.43620841  0.40585203  0.04675482
   0.42880916  0.87597705  0.30752580
   0.13610678  0.66633628  0.21331937
   0.84944955  0.99307556  0.72337153
   0.17935505  0.08894048  0.18245477
   0.26929194  0.44526761  0.79480132
   0.09631595  0.91125919  0.79060047
   0.11986537  0.50736679  0.87220621
   0.59259088  0.73886749  0.43040038
   0.60894254  0.71858847  0.29530087
   0.57484762  0.80829915  0.34070450
   0.00408358  0.99313372  0.50075876
   0.10084292  0.95633730  0.46391974
   0.72963521  0.76865933  0.46866101
   0.80880393  0.80054209  0.35880059
   0.99831411  0.99043965  0.71964232
   0.77573399  0.92268113  0.38322771
   0.72136032  0.02252682  0.40552045
   0.71992581  0.06102742  0.53267772
   0.17555892  0.96018844  0.85249933
   0.71117943  0.94961838  0.61736602
   0.63788246  0.93350443  0.42181613
   0.65651650  0.87465182  0.54402146
   0.60469078  0.25660249  0.70217327
   0.68412752  0.30380266  0.61982043
   0.58807984  0.27470009  0.57457628
   0.69615206  0.16806855  0.65335731
   0.71122027  0.20382757  0.53493002
   0.39456187  0.44168100  0.44775242
   0.35857505  0.37099136  0.71003585
   0.86674829  0.19693581  0.98055795
   0.80086696  0.23204349  0.09339718
   0.79079723  0.10024835  0.96869374
   0.72713268  0.13426767  0.07463617
   0.53337072  0.63536544  0.47994771
   0.88326893  0.33474759  0.05702420
   0.86470788  0.41879935  0.99506706
   0.14894380  0.39575063  0.97297574
   0.24262467  0.18319379  0.44936501
   0.31421926  0.12103985  0.42542186
   0.50503452  0.58980481  0.02230288
   0.32623576  0.23915392  0.57880129
   0.40801834  0.19384377  0.52174483
   0.32667674  0.60537113  0.79651541
   0.12007873  0.60140830  0.98510240
   0.02579192  0.31735575  0.06653618
   0.08101934  0.28989815  0.79223189
   0.80258790  0.61659064  0.10787477
   0.28029772  0.69878812  0.54468339
   0.29367907  0.44413644  0.03790829
   0.13384514  0.21342645  0.84790810
   0.26365601  0.76942997  0.17438658
   0.25010175  0.51177657  0.64599097
   0.91693975  0.18094450  0.17191733
   0.01350955  0.22921944  0.22149420
   0.05846833  0.72833528  0.32662532
   0.97294281  0.18157886  0.35306566
   0.93217599  0.27223215  0.35746926
   0.86794334  0.68165399  0.38063191
   0.90307555  0.58216386  0.38235287
   0.80566902  0.28219693  0.26446919
   0.15259438  0.37201780  0.76447190
   0.75882245  0.64129029  0.27596832
   0.41117449  0.52794650  0.31139467
   0.54981831  0.57969088  0.84186899
   0.65558362  0.21554340  0.40105202
   0.80157208  0.51759596  0.15029725
   0.20723188  0.75043497  0.41001438
   0.11358827  0.51158720  0.01248174
   0.51507310  0.46988378  0.82897020
   0.20388581  0.70951617  0.75219022
   0.99811109  0.66463102  0.60148140
   0.01220903  0.75360420  0.63926613
   0.38055491  0.63959554  0.10682213
   0.76097764  0.91948795  0.79907700
   0.99068960  0.37115568  0.29490699
   0.75515908  0.82231817  0.73027147
   0.59239907  0.80110803  0.79370362
   0.48419688  0.43947730  0.67378253
   0.28261026  0.44037268  0.25956695
   0.68981573  0.76864444  0.61306883
   0.66429505  0.66517505  0.67459609
   0.60077519  0.68395906  0.57301328
   0.19685995  0.53900479  0.49809418
   0.16237159  0.83567843  0.30422304
   0.98176359  0.15057800  0.95779297
   0.93338675  0.01347761  0.06072946
   0.02473815  0.05071774  0.10272984
   0.99353874  0.27311725  0.47441960
   0.28329843  0.66423847  0.25575338
   0.08290553  0.05946634  0.37137424
   0.43776798  0.37260278  0.87546344
   0.09832558  0.14963173  0.34081064
   0.92720887  0.73949386  0.04571558
   0.27601258  0.55365253  0.09826726
   0.20824522  0.56728228  0.91313863
   0.57159051  0.47058675  0.99688387
   0.41056220  0.63816202  0.27129035
   0.32881834  0.89977653  0.90134626
   0.39615652  0.95085825  0.81254020
   0.37074415  0.21015023  0.33591390
   0.41699372  0.81973771  0.86251530
   0.48663608  0.88587646  0.80820363
   0.80815420  0.69136820  0.91859683
   0.53431076  0.82880563  0.91950527
   0.46938963  0.93268959  0.06406259
   0.54332821  0.95378772  0.96282233
   0.21331460  0.67796826  0.06584508
   0.45370547  0.71504398  0.39460454
   0.92571668  0.10347444  0.07052752
   0.67500450  0.86286066  0.09129916
   0.50451661  0.30963488  0.70792854
   0.38400279  0.52260926  0.90450486
   0.96689899  0.74979840  0.40116026
   0.95657108  0.73489012  0.26763072
   0.93239954  0.28245655  0.18210584
   0.01075399  0.62476556  0.28420097
   0.99431596  0.63496795  0.42045839
   0.40793580  0.51953165  0.11016435
   0.86855397  0.13258615  0.31486083
   0.86602245  0.67894226  0.21278797
   0.90386432  0.58060768  0.22032179
   0.08557768  0.32459896  0.49552720
   0.71596059  0.15163173  0.28571772
   0.75872627  0.57834548  0.39272414
   0.43502048  0.32473828  0.58117706
   0.13030602  0.78846039  0.69907553
   0.79820712  0.27075665  0.45584282
   0.85173909  0.56508191  0.97354028
   0.77186993  0.41317482  0.88022226
   0.01731345  0.47898999  0.16083962
   0.91363076  0.47665101  0.10122424
   0.52204013  0.21944085  0.43017633
   0.83925737  0.73695519  0.52129775
   0.28780931  0.04682029  0.78154405
   0.44553486  0.68759607  0.59510970
   0.32446077  0.99303252  0.07912222
   0.99513154  0.62923538  0.11022513
   0.49906325  0.14529722  0.33406825
   0.61266398  0.72909928  0.01895770
   0.66987624  0.66388830  0.93174889
   0.26953345  0.26954030  0.25501050
   0.58186759  0.58014671  0.31571814
   0.36465981  0.82822780  0.66612586
   0.26622467  0.22480339  0.12014510
   0.09939206  0.76200955  0.08543193
   0.15222377  0.20615125  0.69351890
   0.23038309  0.16241623  0.61423340
   0.62514604  0.11021288  0.95024707
   0.09970438  0.31920625  0.28483169
   0.55910235  0.03656744  0.63581067
   0.48039864  0.11153608  0.63308679
   0.10330806  0.54762437  0.26009072
   0.49078870  0.05777771  0.82438314
   0.92511312  0.50489295  0.72074192
   0.48522290  0.38145854  0.47919257
   0.06521843  0.93720039  0.10805624
   0.60080188  0.42755772  0.44251190
   0.58499683  0.56604649  0.67169232
   0.37735783  0.87821744  0.18132056
   0.73624829  0.34150194  0.78011562
   0.73853344  0.55075148  0.98522209
   0.64233654  0.45237334  0.66296768
   0.73011291  0.41657744  0.58703743
   0.17104460  0.92618213  0.05369231
   0.64646133  0.02472501  0.03619242
   0.72941862  0.19303438  0.80848408
   0.64303351  0.12984279  0.76293395
   0.74350469  0.50353935  0.77719257
   0.77985036  0.48950232  0.71935827
   0.87841925  0.08070363  0.47678708
   0.62483041  0.56724349  0.54089119
   0.02586886  0.54183049  0.94086379
   0.21349008  0.07701479  0.51494743
   0.60662411  0.05011332  0.25202123
   0.96135002  0.64656721  0.96991063
   0.98745805  0.05548228  0.88928434
   0.41760757  0.74210766  0.72766455
   0.43722308  0.29599966  0.44969681
   0.33915104  0.21638349  0.95443276
   0.15511753  0.62093767  0.34749032
   0.02769619  0.54005815  0.70591763
   0.96462290  0.90289097  0.94906050
   0.98480764  0.82723746  0.84454590
   0.23434289  0.17432793  0.95486914
   0.68633345  0.44389589  0.20833207
   0.78221510  0.62426446  0.59505796
   0.59024360  0.93553033  0.77743962
   0.39304015  0.09534951  0.87776280
   0.24662718  0.04300721  0.99918034
   0.80272610  0.49523871  0.35361561
   0.70758623  0.32476941  0.42647767
   0.14479523  0.40484591  0.68321087
   0.40839108  0.48513614  0.47118965
   0.85652202  0.03506281  0.73364367
   0.03138326  0.85923779  0.03169816
   0.54414733  0.62111184  0.87204124
   0.13564997  0.09657657  0.97326925
   0.26715750  0.47939442  0.61257308
   0.67328982  0.60200438  0.40801114
   0.81275769  0.03172869  0.23334960
   0.46996565  0.64910570  0.15167410
   0.57546981  0.65988200  0.47847412
   0.16424616  0.76445950  0.72741071
   0.01820782  0.10382477  0.57336477
   0.58977280  0.61551247  0.28618585
   0.91535388  0.97303258  0.31257030
   0.57721866  0.54450317  0.29134168
   0.37343571  0.30432974  0.31655430
   0.43867744  0.61776926  0.38259044
   0.20310430  0.35663707  0.51368786
   0.52322499  0.38776065  0.78528273
   0.11694589  0.54246555  0.58716243
   0.39969168  0.43877999  0.59214627
   0.47365785  0.45637528  0.33484844
   0.27917983  0.74913258  0.04084555
   0.33843772  0.43489149  0.90914740
   0.33761566  0.58620098  0.19788699
   0.26363352  0.43871056  0.38689577
   0.16573088  0.75087272  0.55162736
   0.12787050  0.21828050  0.10196606
   0.37223318  0.73879020  0.48720773
   0.24564776  0.53553424  0.76052097
   0.44870808  0.55008407  0.79106538
   0.45753697  0.67671933  0.98989222
   0.43237225  0.24760843  0.73277416
   0.39831325  0.31273111  0.96628430
   0.17108200  0.59932765  0.10819484
   0.29581790  0.59131004  0.96911354
   0.25154159  0.85155430  0.38797565
   0.18039685  0.85185513  0.86054024
   0.34663620  0.42419843  0.14681127
   0.25907660  0.34850008  0.76116727
   0.28601663  0.72958332  0.81324007
   0.49738051  0.48881980  0.07481173
   0.25642721  0.62770397  0.44916255
   0.13580924  0.66416483  0.86853841
   0.36632459  0.73421077  0.22557696
   0.62148988  0.49050646  0.89397636
   0.19022686  0.73495624  0.25179273
Direct configuration=   100
   0.00778901  0.89497931  0.48635010
   0.04736172  0.94874884  0.51915606
   0.06051778  0.94052559  0.61643270
   0.05686212  0.99412882  0.68073765
   0.11125922  0.00677146  0.75054124
   0.11651668  0.96734608  0.83702681
   0.22322690  0.04482796  0.46417707
   0.74992036  0.37361459  0.82710919
   0.57426605  0.32077722  0.21670651
   0.57215042  0.31738604  0.12086980
   0.62284300  0.27991422  0.07168662
   0.62873294  0.29531607  0.98366771
   0.40399481  0.11637615  0.12017567
   0.37178562  0.09510803  0.18735098
   0.33096300  0.06505622  0.23001402
   0.97239059  0.47229316  0.13745779
   0.82279565  0.59354226  0.60731228
   0.71497426  0.43592455  0.14973029
   0.23917813  0.01991884  0.39153668
   0.29964758  0.99811090  0.35296534
   0.29133606  0.02942327  0.27169832
   0.39925284  0.86054062  0.62862917
   0.12028161  0.27528427  0.25555782
   0.12823273  0.92562693  0.07091452
   0.92253048  0.87298510  0.20856109
   0.86366916  0.87611070  0.13226898
   0.42773107  0.94089034  0.54630115
   0.87151132  0.77582730  0.05034989
   0.50514295  0.98834932  0.43656706
   0.64486739  0.43280408  0.38695591
   0.41793597  0.86122325  0.23707993
   0.42377107  0.71684918  0.66128597
   0.96427646  0.69158649  0.74391466
   0.00821997  0.70175149  0.67091552
   0.04753261  0.45296213  0.36197803
   0.99245837  0.42158145  0.36947883
   0.94213778  0.42189662  0.43096108
   0.95115186  0.41655415  0.51659867
   0.89627828  0.42517349  0.55664510
   0.07493186  0.75622552  0.03412111
   0.84262934  0.18921136  0.64975404
   0.89741956  0.18940182  0.71799524
   0.91258821  0.30358605  0.76866020
   0.94397183  0.24401286  0.72673906
   0.28112620  0.06894275  0.83986652
   0.28609685  0.01971029  0.05657426
   0.89360785  0.04280782  0.50644759
   0.19611101  0.17568232  0.65513681
   0.98232549  0.38081595  0.84932838
   0.95603712  0.36531035  0.76758835
   0.77784218  0.74862461  0.91157147
   0.80595128  0.78123560  0.05177742
   0.77362933  0.79064214  0.96745743
   0.81563501  0.91655028  0.13642255
   0.76086339  0.94438523  0.16005732
   0.84093409  0.73489403  0.60041871
   0.37812392  0.98143127  0.58395500
   0.44121739  0.89105901  0.59287157
   0.85542353  0.82663975  0.08616436
   0.47360321  0.95789355  0.48710580
   0.12167324  0.59116528  0.30582912
   0.96914426  0.63783174  0.03596828
   0.60207320  0.56219413  0.60651085
   0.52458090  0.07381188  0.63837606
   0.61255662  0.76388210  0.35137208
   0.68544562  0.79621754  0.33655252
   0.74218056  0.80094443  0.40572162
   0.74817589  0.87372421  0.42999176
   0.71968376  0.02139026  0.49909391
   0.70302461  0.96782562  0.53424847
   0.68720601  0.91165791  0.48271025
   0.79767522  0.55209009  0.97488920
   0.63732268  0.25651536  0.62250684
   0.66751303  0.19785613  0.58873293
   0.04268218  0.28720875  0.53672025
   0.81482953  0.19255535  0.02148855
   0.77554969  0.14500084  0.02059989
   0.83093926  0.35636054  0.00213697
   0.97457539  0.52395398  0.70719712
   0.68359486  0.43263824  0.63578007
   0.29696429  0.16554813  0.47708971
   0.34355436  0.19444747  0.52310486
   0.12508303  0.37333037  0.03221646
   0.07479806  0.32662647  0.00974266
   0.08673689  0.29441136  0.94073608
   0.09835473  0.26644096  0.87276692
   0.63392757  0.69660082  0.97219057
   0.51674692  0.18262196  0.36846925
   0.94930926  0.23010614  0.22311169
   0.92839264  0.21922867  0.31454088
   0.89977408  0.63652934  0.35205146
   0.80363526  0.22463355  0.29104383
   0.79343396  0.59401720  0.26193960
   0.71783399  0.22866834  0.38065977
   0.77744149  0.57494026  0.17853940
   0.68248710  0.15685009  0.78183929
   0.07608215  0.53086176  0.94164702
   0.64364514  0.94309994  0.77870278
   0.69410953  0.89997513  0.78287441
   0.68934214  0.84171979  0.75069878
   0.63877466  0.80397192  0.74472820
   0.63457085  0.77210248  0.66759977
   0.61103426  0.70264151  0.66928867
   0.26462741  0.24115015  0.17831988
   0.98723860  0.08276093  0.95064251
   0.97109800  0.06455720  0.04684167
   0.45042590  0.07175741  0.85182658
   0.16951577  0.06760573  0.27317406
   0.10459782  0.08740962  0.31211786
   0.22194611  0.04966444  0.31015789
   0.45738790  0.33625712  0.48113116
   0.28247481  0.19604321  0.94578975
   0.38968830  0.91969052  0.88495369
   0.43950277  0.87102815  0.88427518
   0.48779735  0.85832760  0.95829998
   0.51515767  0.91336827  0.01890516
   0.56963749  0.88550517  0.06683519
   0.63054792  0.87874628  0.04590646
   0.57783294  0.01495648  0.22770328
   0.63763033  0.06910853  0.00333199
   0.98754622  0.72342646  0.33684366
   0.97052735  0.65459679  0.35385401
   0.86301654  0.19963377  0.30940041
   0.86745912  0.61992836  0.25450732
   0.74797027  0.19633638  0.31345226
   0.78565594  0.55182421  0.34218189
   0.74091227  0.28574221  0.42099679
   0.98573250  0.87069348  0.89950799
   0.94451584  0.89310482  0.51796141
   0.03480523  0.84042366  0.52196706
   0.01116089  0.88343480  0.39887403
   0.67156581  0.85574409  0.33610626
   0.71034715  0.78388064  0.26333382
   0.02100241  0.90225107  0.65027022
   0.12572670  0.90695720  0.62135682
   0.80450712  0.87185487  0.49419259
   0.04985044  0.04745424  0.62477970
   0.08738363  0.05775236  0.79256262
   0.40593744  0.37231369  0.24246903
   0.64774757  0.42468543  0.80159489
   0.17070635  0.40220287  0.41178568
   0.28014628  0.33676781  0.38889297
   0.49879460  0.68822848  0.15476466
   0.63542880  0.34369455  0.23735267
   0.51948462  0.35104699  0.23293188
   0.56819214  0.26494643  0.26169382
   0.56709969  0.37732129  0.10711998
   0.51180838  0.28963454  0.09803550
   0.68395128  0.28198593  0.09877579
   0.59721035  0.22037170  0.08973662
   0.58029176  0.26504084  0.93660135
   0.62386175  0.35442412  0.96063693
   0.03672156  0.21661355  0.07627224
   0.32351847  0.32154844  0.09693911
   0.08073217  0.23979890  0.55930349
   0.37612605  0.13582958  0.04433777
   0.74579310  0.84765957  0.94509143
   0.13645098  0.66452548  0.54056407
   0.06056411  0.08917541  0.24663657
   0.15569132  0.57072835  0.72936831
   0.16320739  0.02565880  0.71364582
   0.13174812  0.76077154  0.87539501
   0.32806520  0.79617988  0.31190860
   0.54264138  0.48679897  0.22559128
   0.44719686  0.53578765  0.47422238
   0.28326744  0.44892229  0.54019214
   0.62817972  0.15033868  0.55880522
   0.10604772  0.40792052  0.08849280
   0.35815062  0.64049532  0.44683995
   0.16755565  0.32674593  0.07404129
   0.36393209  0.69023020  0.95319514
   0.47126315  0.82207413  0.22353474
   0.68597537  0.27363452  0.95450979
   0.89348353  0.86970368  0.28510074
   0.97734356  0.84181415  0.18455400
   0.32432619  0.94076609  0.59936320
   0.55718311  0.68709612  0.71567133
   0.30705476  0.92834648  0.32235836
   0.79842742  0.02821829  0.28402168
   0.45943620  0.24281792  0.88084291
   0.35452624  0.26651672  0.78139842
   0.06043279  0.86223778  0.01105493
   0.26452877  0.81337785  0.93105212
   0.54457868  0.03765326  0.44564907
   0.37555241  0.77227877  0.09002088
   0.02873331  0.12995995  0.52278220
   0.51311271  0.95865920  0.35974108
   0.28251679  0.54053508  0.33084853
   0.90711441  0.66746844  0.70229007
   0.95119164  0.73911985  0.78600854
   0.98865645  0.65874517  0.81946737
   0.66824277  0.00389129  0.78535602
   0.27318451  0.84005949  0.77491758
   0.06277650  0.50700444  0.39338716
   0.09447121  0.43717506  0.31132771
   0.12647788  0.11154057  0.02512528
   0.70938316  0.56973036  0.16919285
   0.88294773  0.38589936  0.42035333
   0.02322740  0.55497624  0.55498986
   0.43838403  0.63619729  0.85493888
   0.01001449  0.39672358  0.55154965
   0.88828446  0.41698956  0.63894223
   0.84191900  0.44588992  0.51913105
   0.80427341  0.13943011  0.67624591
   0.79676325  0.22970394  0.64168752
   0.87103383  0.17707652  0.56587453
   0.94135484  0.14136682  0.69907778
   0.87205147  0.18556963  0.79212012
   0.85520160  0.31099732  0.72171556
   0.89106663  0.28822975  0.84450128
   0.98598343  0.21693822  0.78409037
   0.97702046  0.26584810  0.65821659
   0.35523815  0.83240580  0.45983679
   0.92200052  0.00823258  0.31610456
   0.50998268  0.87151309  0.59352371
   0.54256551  0.67899933  0.91526970
   0.67841259  0.62557454  0.42708297
   0.30658897  0.33703169  0.90566806
   0.96382036  0.36100691  0.92084691
   0.03396722  0.41601489  0.84746564
   0.40750242  0.96461735  0.94708534
   0.12759865  0.41858085  0.62417996
   0.99431795  0.38550480  0.69971156
   0.44972436  0.82070346  0.00649615
   0.74730206  0.74657024  0.83922515
   0.06855335  0.68887835  0.70518157
   0.75966573  0.75569973  0.10857406
   0.54230312  0.85788953  0.13746359
   0.22875831  0.68036919  0.91546885
   0.65158908  0.90784861  0.97322360
   0.72017685  0.91422839  0.20068289
   0.46982377  0.11180078  0.10561910
   0.73957435  0.99830775  0.13346132
   0.34643491  0.02920777  0.54950079
   0.40387049  0.00422805  0.65534200
   0.95012530  0.93157252  0.19776671
   0.24239027  0.31543777  0.63879119
   0.20059468  0.84202719  0.50252559
   0.40504240  0.53224893  0.66442019
   0.35445026  0.00513384  0.40537965
   0.41686953  0.40514983  0.05506115
   0.41941205  0.87765311  0.31604312
   0.14225815  0.65977794  0.18643318
   0.84454071  0.99871536  0.71107588
   0.17242345  0.10033279  0.20203376
   0.26576369  0.44674187  0.80717921
   0.09145592  0.90057497  0.79475883
   0.10618849  0.51088402  0.86958615
   0.59093002  0.73618304  0.42287722
   0.62105364  0.71985295  0.29510778
   0.57657596  0.80964190  0.32203954
   0.99723196  0.99409794  0.50647814
   0.10110480  0.96185287  0.48375411
   0.74165810  0.75998429  0.46330345
   0.80755445  0.79714172  0.37402957
   0.99569822  0.99809776  0.71790439
   0.77586740  0.90885947  0.36369695
   0.71527888  0.01782662  0.41319897
   0.73521727  0.07114814  0.54634556
   0.18230586  0.95271252  0.85918560
   0.70567344  0.95276605  0.61775949
   0.63981737  0.93446043  0.42584651
   0.65549361  0.86908733  0.52872966
   0.61295185  0.25352703  0.70373081
   0.68697072  0.29847867  0.61983233
   0.58601468  0.27480902  0.56601716
   0.69840233  0.17059766  0.65100977
   0.70897497  0.21846245  0.52552492
   0.39506755  0.44563637  0.43430500
   0.35454504  0.36530409  0.70331252
   0.87337601  0.19954111  0.98409296
   0.78938670  0.23210392  0.08406651
   0.78232454  0.09965845  0.96719713
   0.72981245  0.13113433  0.07508733
   0.53485592  0.62220001  0.47659447
   0.87341114  0.33485100  0.06001160
   0.85355309  0.41484716  0.98916741
   0.15187176  0.40229513  0.97010426
   0.23508093  0.17949338  0.46388825
   0.31951697  0.11932979  0.42235385
   0.49158358  0.58978797  0.01803876
   0.32687153  0.24497589  0.57526239
   0.40237742  0.18759133  0.50497616
   0.33367924  0.60621409  0.78697812
   0.13560220  0.60959956  0.98862915
   0.02724585  0.31162597  0.06018320
   0.08702012  0.28363080  0.80032839
   0.79953247  0.61547360  0.12589670
   0.28654460  0.70614231  0.55731941
   0.30273443  0.44898993  0.03704539
   0.13955536  0.21956294  0.86407329
   0.26224134  0.75609571  0.16297264
   0.24974265  0.51250103  0.63442886
   0.91376740  0.18865389  0.17629029
   0.01529879  0.22314513  0.22566111
   0.04697589  0.73660740  0.32846905
   0.97947961  0.18897461  0.35336893
   0.91964718  0.27277307  0.36538726
   0.85987259  0.67380310  0.39219433
   0.90121665  0.58196738  0.38512581
   0.80374744  0.28620085  0.25528815
   0.15482231  0.38765909  0.76794687
   0.75898095  0.64852395  0.27450642
   0.41018565  0.52294344  0.31796883
   0.56090400  0.58365376  0.86250843
   0.64988918  0.21040221  0.39207563
   0.79728307  0.51765106  0.13837262
   0.20975728  0.74012239  0.40248683
   0.10100872  0.50597892  0.01069121
   0.52841707  0.48045368  0.82555743
   0.18616910  0.70413417  0.75236153
   0.00654044  0.66443431  0.59416251
   0.00651801  0.76115556  0.63386726
   0.38493988  0.63844432  0.11288447
   0.75359845  0.91706082  0.80311424
   0.98732797  0.37767616  0.30342139
   0.74991296  0.81906405  0.72876216
   0.59172505  0.78616329  0.79566959
   0.47447661  0.43825641  0.67628588
   0.28529198  0.43355911  0.24636002
   0.67745699  0.77360056  0.60461391
   0.67317533  0.67753670  0.67552959
   0.60035906  0.69507882  0.58135586
   0.20255528  0.53979544  0.47459021
   0.15112808  0.84404866  0.31731848
   0.98465060  0.14144427  0.95292179
   0.93049874  0.01858433  0.04446925
   0.02032901  0.05593610  0.10811448
   0.99986473  0.26715810  0.47646857
   0.27360546  0.66245297  0.25076838
   0.07343065  0.05901521  0.37585020
   0.43964420  0.37532271  0.86929828
   0.10300078  0.14667645  0.33792705
   0.91630892  0.73216572  0.04610910
   0.27165756  0.55380747  0.08926934
   0.21484575  0.55743411  0.91222231
   0.58253395  0.47323188  0.00423851
   0.40760829  0.65785045  0.26698773
   0.32870081  0.89568909  0.89285006
   0.39074598  0.95158985  0.80898717
   0.36766899  0.20895283  0.33830156
   0.41069134  0.81840020  0.84560127
   0.47944512  0.88566590  0.81662468
   0.80321955  0.69739786  0.91882235
   0.53992497  0.83173055  0.92724972
   0.47067847  0.93268276  0.07159122
   0.54017850  0.95232873  0.95835973
   0.22351720  0.67398749  0.06157873
   0.45101524  0.72421746  0.41129146
   0.92683182  0.11036393  0.07797920
   0.68323366  0.85878990  0.08693901
   0.51740839  0.31551729  0.69462055
   0.38668905  0.52278847  0.89515240
   0.96250161  0.75525196  0.40586678
   0.96068125  0.73793545  0.25845707
   0.93092493  0.27738420  0.18397260
   0.00752712  0.62479600  0.29568626
   0.99151907  0.63699026  0.43313829
   0.40308003  0.51333851  0.12665675
   0.85677905  0.13952714  0.31365631
   0.86814397  0.67039105  0.21199769
   0.90141551  0.57545828  0.21585094
   0.08792335  0.32462161  0.49598900
   0.72073290  0.15110356  0.27584187
   0.76621366  0.58319871  0.40684156
   0.44254463  0.32515839  0.59077342
   0.14554660  0.79285598  0.69250383
   0.81145501  0.26995264  0.45274602
   0.85545134  0.56633494  0.98253808
   0.77896365  0.40762489  0.87000518
   0.02163266  0.47075979  0.17436444
   0.92596516  0.48137163  0.09579167
   0.53990419  0.21923916  0.41139150
   0.84626191  0.73259950  0.52785092
   0.30276679  0.05842332  0.77650755
   0.44015036  0.68932459  0.59852635
   0.31678508  0.98960767  0.09332534
   0.98787380  0.63044552  0.10625807
   0.49430628  0.14472446  0.33369780
   0.61242079  0.73178205  0.02136537
   0.66620460  0.65792338  0.94030842
   0.26178575  0.26288852  0.24492163
   0.56515542  0.57303285  0.32493887
   0.36866027  0.82556738  0.66135321
   0.25122997  0.21386569  0.11273627
   0.10588293  0.75828344  0.09290574
   0.15384036  0.19843468  0.69187004
   0.24360779  0.15461706  0.62708442
   0.62931537  0.11158794  0.96020306
   0.09368643  0.31425376  0.28793299
   0.56383752  0.03787890  0.62647258
   0.48442931  0.11007360  0.64544784
   0.09898654  0.55476917  0.26183516
   0.49681309  0.05475335  0.81517216
   0.92174669  0.51030636  0.70465523
   0.49754680  0.37744378  0.48670586
   0.07621011  0.93682085  0.10835870
   0.61738339  0.41844216  0.44716314
   0.59662344  0.56864651  0.67725482
   0.37674451  0.87308244  0.18949917
   0.74398404  0.33316987  0.78388007
   0.74114794  0.53992153  0.98452678
   0.63383180  0.44389497  0.66892368
   0.73023890  0.41244545  0.60539247
   0.18061633  0.92613402  0.03898915
   0.64798547  0.02259299  0.03251216
   0.72681811  0.18551022  0.80430495
   0.63567578  0.12412522  0.77833620
   0.74802561  0.50350263  0.77567464
   0.78715255  0.49912201  0.71680507
   0.88507783  0.08770871  0.48261695
   0.61521064  0.55956709  0.53337168
   0.01864804  0.53825178  0.93488287
   0.19737699  0.07193980  0.51702592
   0.59624154  0.05260188  0.27251914
   0.96031378  0.65057995  0.96416812
   0.99088056  0.05290292  0.89277956
   0.40758034  0.74268007  0.71846377
   0.42304906  0.30036026  0.44565922
   0.34051065  0.20405590  0.94352111
   0.14926287  0.63382852  0.33493942
   0.02836646  0.54455830  0.71605494
   0.96716721  0.90767872  0.95163002
   0.98663329  0.82794897  0.85473630
   0.22788387  0.18709253  0.94570318
   0.69285745  0.44001173  0.21284719
   0.77881698  0.62178749  0.59587573
   0.58605880  0.93199029  0.79047431
   0.40367929  0.09331815  0.88055598
   0.25616096  0.04676318  0.00788337
   0.80875874  0.49944760  0.34639658
   0.72036125  0.33482451  0.43993850
   0.13820589  0.40248225  0.69411912
   0.42218232  0.49722603  0.45357670
   0.84910421  0.01153869  0.76477713
   0.04303664  0.88819455  0.05308564
   0.55900461  0.63130960  0.87778146
   0.14230930  0.08757496  0.98509552
   0.25135980  0.49560440  0.57108236
   0.64917939  0.64651554  0.38822541
   0.81759500  0.06469498  0.30480906
   0.47077100  0.65425794  0.16196633
   0.58214052  0.62075345  0.48627435
   0.14534833  0.74330628  0.73499192
   0.98254323  0.12970142  0.53602136
   0.54895775  0.61076108  0.30161217
   0.93582480  0.96600665  0.33332150
   0.56175037  0.53248226  0.28110750
   0.36556068  0.30082900  0.32522543
   0.44568954  0.62111527  0.39551235
   0.20314648  0.35494239  0.52739583
   0.53691335  0.38746053  0.77397165
   0.11922925  0.54637265  0.58710173
   0.40894301  0.44020217  0.59068342
   0.47148848  0.45971551  0.32569819
   0.28046594  0.74798803  0.02577100
   0.33990407  0.43385491  0.91035947
   0.33560419  0.58198681  0.19772270
   0.25893462  0.44289583  0.37724797
   0.17086691  0.75065360  0.54643068
   0.12821897  0.21847501  0.09278749
   0.37020670  0.74498718  0.48582993
   0.24135430  0.53707532  0.76936809
   0.43733836  0.54925791  0.78762901
   0.45512727  0.67958673  0.99795281
   0.44888679  0.24785239  0.72474376
   0.40660541  0.31735130  0.97216242
   0.17619945  0.60218823  0.11353874
   0.29677679  0.60169182  0.95898905
   0.25281763  0.85618000  0.39070092
   0.18360076  0.85674459  0.85651898
   0.34125762  0.42228048  0.14833902
   0.26435916  0.34824411  0.75068027
   0.29793199  0.72838644  0.80884874
   0.49270263  0.49238483  0.07150368
   0.25017992  0.62279638  0.45289372
   0.12756581  0.66180172  0.86572670
   0.35855657  0.73345967  0.23520263
   0.62449059  0.49739380  0.89313845
   0.19052017  0.73478783  0.24828584
Direct configuration=   120
   0.00644711  0.88469122  0.48117688
   0.04121251  0.94386895  0.52691943
   0.06452403  0.93477613  0.62203550
   0.05401764  0.99332645  0.68355908
   0.10092258  0.99455731  0.75949334
   0.10959958  0.95638565  0.84837734
   0.21886541  0.03977207  0.46574698
   0.76092250  0.36377888  0.82170037
   0.57397081  0.32484474  0.21036295
   0.57236158  0.31965494  0.11863072
   0.62317203  0.27528915  0.07310161
   0.62444062  0.29321865  0.96979618
   0.40602598  0.10458223  0.12451248
   0.37131533  0.08905233  0.19113686
   0.33575108  0.05845736  0.23813008
   0.98148506  0.47085231  0.13972909
   0.82219188  0.59338513  0.59329069
   0.71364282  0.43289023  0.14465829
   0.23896561  0.01045177  0.39867983
   0.30405136  0.99011844  0.35130271
   0.29008568  0.03339170  0.28444661
   0.39848132  0.84670536  0.61849692
   0.13196066  0.28115876  0.25245722
   0.14207087  0.93816311  0.07009192
   0.91838302  0.88563862  0.20349506
   0.86045100  0.87424562  0.15237428
   0.42831845  0.94537594  0.53815348
   0.87043653  0.76856425  0.07341689
   0.51237852  0.98812167  0.42911387
   0.64063119  0.44077798  0.38572473
   0.41079917  0.86059015  0.24830028
   0.41944417  0.70987377  0.66063188
   0.96419809  0.69743221  0.75094270
   0.01530366  0.69726622  0.66698728
   0.03955331  0.45286176  0.35873281
   0.98834960  0.41776755  0.37368579
   0.94198899  0.41057488  0.43265884
   0.94436284  0.41930629  0.51582038
   0.89004652  0.42025591  0.56125194
   0.06500025  0.75154475  0.06075065
   0.84526164  0.18568983  0.65483892
   0.89910545  0.19159437  0.72064574
   0.91641012  0.30075395  0.76760781
   0.94662394  0.24769127  0.72908813
   0.27588521  0.04769604  0.82643435
   0.28383254  0.01744133  0.06263676
   0.89792760  0.04907135  0.51494370
   0.20517985  0.17285259  0.66271480
   0.98407150  0.38223858  0.84047226
   0.96135677  0.35492907  0.76571286
   0.77232873  0.74790025  0.91981335
   0.80489350  0.79256823  0.05928807
   0.76747356  0.79852673  0.96685818
   0.81345046  0.91943934  0.13434265
   0.75878506  0.94693782  0.14642704
   0.83985045  0.74242658  0.60591353
   0.37329189  0.98507612  0.58479208
   0.44019404  0.88544344  0.58017780
   0.85855497  0.82206054  0.09909830
   0.46649040  0.96663570  0.47893994
   0.12553375  0.60454893  0.29345148
   0.96965348  0.63822976  0.03055320
   0.61155326  0.55722162  0.60529283
   0.53078954  0.07656699  0.63961384
   0.62533733  0.75944502  0.33800650
   0.68444551  0.79945069  0.34539176
   0.74156037  0.80249397  0.40876860
   0.74552145  0.87354983  0.43723830
   0.72074953  0.02143112  0.50709279
   0.70891709  0.96501130  0.53707465
   0.69229655  0.90897424  0.47520002
   0.79856338  0.54940895  0.98693526
   0.63415133  0.25408186  0.62027232
   0.66847327  0.20005822  0.58688700
   0.04922928  0.28803466  0.53802949
   0.81334705  0.18463972  0.02550398
   0.77350570  0.13890543  0.00978995
   0.82878237  0.35217055  0.00002227
   0.97679648  0.52967576  0.69970922
   0.67721497  0.42507547  0.63720311
   0.29375947  0.16302197  0.47479986
   0.34158523  0.19872019  0.50101448
   0.12446124  0.37147175  0.03461405
   0.06862793  0.33018722  0.00059484
   0.07798775  0.29404685  0.93515879
   0.10479546  0.26761517  0.87034802
   0.63026482  0.69474069  0.97859451
   0.52239800  0.18169407  0.35898319
   0.94697378  0.23379997  0.22455323
   0.92369775  0.22914013  0.31921508
   0.89676757  0.62840854  0.35498438
   0.80788240  0.22901088  0.29011976
   0.79323684  0.59346376  0.27143731
   0.71521550  0.23642110  0.37046996
   0.76866215  0.56936029  0.16955281
   0.67729136  0.14773367  0.80610395
   0.05635760  0.51677701  0.93585065
   0.63967055  0.94381784  0.79734331
   0.69193981  0.90230765  0.78613640
   0.68416206  0.84279494  0.75434569
   0.62927144  0.80782502  0.73854917
   0.63193218  0.77440295  0.66480712
   0.61441085  0.70966137  0.66829136
   0.25158546  0.23644581  0.16236996
   0.98623487  0.08468312  0.95140740
   0.96279909  0.06690210  0.05044069
   0.45865715  0.06998964  0.84487157
   0.17009369  0.07316817  0.28916295
   0.09960951  0.08847929  0.31869208
   0.21891475  0.03665222  0.30325650
   0.45848280  0.33563015  0.49492738
   0.28192744  0.19871083  0.93393659
   0.39272066  0.92163685  0.87685129
   0.43731284  0.86938370  0.87457661
   0.48634266  0.85742957  0.95867642
   0.51374639  0.90926591  0.01259358
   0.56988409  0.89133855  0.07207655
   0.63248705  0.88147629  0.04351638
   0.58483798  0.02592154  0.22782904
   0.64468907  0.07082276  0.00144195
   0.98180407  0.72578001  0.34164068
   0.97163324  0.65692936  0.36323272
   0.86026388  0.19441776  0.30398830
   0.86513680  0.61530338  0.26299834
   0.74626036  0.20361151  0.30596346
   0.78652866  0.55631508  0.34308742
   0.74978348  0.28213468  0.42599119
   0.97378504  0.86918227  0.91161974
   0.94649375  0.89563888  0.50549865
   0.03271166  0.83388078  0.50775808
   0.00097923  0.88103357  0.39603752
   0.65918592  0.85530899  0.33357647
   0.71632884  0.77245776  0.26636668
   0.03037927  0.88968943  0.66109543
   0.12346365  0.91136657  0.61972782
   0.78689690  0.86765974  0.49899310
   0.05121330  0.05099163  0.63660100
   0.08167308  0.04949515  0.80097308
   0.41720297  0.37893161  0.24664745
   0.65404744  0.43145750  0.81345478
   0.17282491  0.39371678  0.42121144
   0.26596420  0.34150426  0.39046699
   0.50169225  0.68708647  0.15961367
   0.63111412  0.34035386  0.24211291
   0.51747228  0.34927256  0.24118200
   0.56160653  0.26744943  0.24974302
   0.57053109  0.37530701  0.08725043
   0.51398050  0.28640770  0.09064142
   0.68303395  0.27993107  0.10616512
   0.59636700  0.22002157  0.07453349
   0.57868472  0.26186724  0.92612575
   0.62355733  0.35167394  0.95640292
   0.03367492  0.21344912  0.07043027
   0.32997810  0.31565489  0.09023095
   0.08243843  0.24301035  0.57050496
   0.37427379  0.13528809  0.06088516
   0.73921365  0.84650539  0.94201167
   0.13032813  0.65837630  0.52627717
   0.05829715  0.08611974  0.25710418
   0.15506971  0.58885997  0.71734337
   0.16560262  0.02023266  0.71221994
   0.12603887  0.77249657  0.87264017
   0.32361154  0.79792342  0.31895642
   0.53883654  0.48863310  0.22406883
   0.46362305  0.52958362  0.45739605
   0.28544022  0.44463577  0.51745489
   0.62877478  0.15475398  0.55565769
   0.10874619  0.41128009  0.09613444
   0.35175500  0.63406025  0.45509508
   0.16438559  0.32809895  0.07199610
   0.36098891  0.70571649  0.94533674
   0.45786136  0.81659054  0.23376632
   0.68278749  0.27205454  0.94068784
   0.90619248  0.86364838  0.28778229
   0.96627736  0.84247160  0.19067252
   0.32365137  0.94543204  0.60310740
   0.57335949  0.69101723  0.72179727
   0.30711882  0.93206041  0.32224540
   0.80339683  0.03093547  0.28379244
   0.46861866  0.24143564  0.87564227
   0.36068100  0.26395735  0.76728248
   0.05685099  0.85779637  0.02360709
   0.26588447  0.80798009  0.92984070
   0.54647301  0.03998921  0.45466411
   0.38758984  0.76810338  0.07995203
   0.02284045  0.13778094  0.51361654
   0.52735064  0.97546345  0.35461588
   0.26939431  0.53368664  0.34031061
   0.90964875  0.67003915  0.71849512
   0.95494388  0.75018066  0.78655303
   0.98308873  0.65797973  0.81125235
   0.66609413  0.99894767  0.78466076
   0.27243929  0.81968099  0.77319438
   0.05164635  0.50105267  0.41156196
   0.08833705  0.43132076  0.30359500
   0.11153958  0.11759871  0.01566423
   0.70142274  0.57326298  0.16097650
   0.88346015  0.39551067  0.40026669
   0.01872816  0.55870973  0.55139203
   0.44329388  0.64858820  0.84926399
   0.00722451  0.40805295  0.53725841
   0.89564804  0.41407904  0.64742055
   0.82857695  0.43800305  0.53009870
   0.80982162  0.13666480  0.66758362
   0.80491314  0.23567259  0.65121593
   0.87363740  0.17860953  0.58023898
   0.92948344  0.14053716  0.68800529
   0.87268188  0.17772214  0.80719739
   0.86139915  0.31216549  0.71838322
   0.89852025  0.28487738  0.84892789
   0.99513186  0.22547666  0.78815758
   0.97219560  0.27321713  0.65761428
   0.33962365  0.84133334  0.46770721
   0.93683107  0.00298707  0.32626246
   0.50608903  0.87444210  0.59912075
   0.55152834  0.68551403  0.91278896
   0.68170808  0.62157308  0.43104203
   0.31133831  0.33637004  0.90988908
   0.96813991  0.37312716  0.91787786
   0.02770331  0.42275798  0.84807821
   0.41361426  0.96346616  0.92900969
   0.13188362  0.43198875  0.62258089
   0.98656228  0.37999054  0.70148911
   0.44824545  0.81951918  0.00226231
   0.74820680  0.74684136  0.83718876
   0.07164524  0.67993409  0.69307431
   0.76270572  0.76343610  0.11690692
   0.53892295  0.85716094  0.13808348
   0.23283810  0.66688978  0.90257156
   0.64614012  0.90766389  0.98216565
   0.71464550  0.92104216  0.20339693
   0.46661196  0.10644096  0.11624549
   0.74011827  0.00322057  0.13598188
   0.34808571  0.03351337  0.55497316
   0.40369539  0.00856732  0.65642917
   0.95009279  0.93480352  0.19870002
   0.22950798  0.30278532  0.63636505
   0.20102543  0.82940945  0.50173508
   0.40577954  0.53248544  0.64578288
   0.35575096  0.00647104  0.39561760
   0.41210431  0.40342327  0.04971992
   0.41687960  0.88022614  0.33087079
   0.13381564  0.66837558  0.17553416
   0.83992579  0.00558290  0.70104515
   0.16945281  0.11049990  0.21025458
   0.26655837  0.44784709  0.82038783
   0.09400162  0.89635797  0.80781040
   0.10008263  0.51747814  0.87336151
   0.59767042  0.74586406  0.41135638
   0.62608287  0.71467855  0.28774685
   0.56871013  0.80280770  0.30692357
   0.00164274  0.99196392  0.51358128
   0.10175320  0.96745920  0.49352826
   0.74423857  0.75244950  0.46836622
   0.80081765  0.79144144  0.37370590
   0.99477988  0.99771662  0.71722053
   0.76759063  0.88842312  0.35935210
   0.71384121  0.02840324  0.43070688
   0.74735802  0.07197363  0.54157870
   0.18701273  0.95395794  0.85444509
   0.70197521  0.95965293  0.62318164
   0.64558464  0.93235106  0.42497649
   0.65889619  0.86537280  0.51308389
   0.62497470  0.24546996  0.69909317
   0.68107470  0.29335590  0.62275569
   0.58930368  0.27406535  0.56305572
   0.70566850  0.17424435  0.64337925
   0.70612167  0.21991105  0.52425185
   0.39582650  0.45226061  0.42394692
   0.35483528  0.37166895  0.68580033
   0.86628531  0.20676868  0.99492421
   0.79086973  0.23450380  0.06819273
   0.77862464  0.09332978  0.95626581
   0.73095576  0.13408887  0.07798618
   0.53683467  0.61433302  0.47384965
   0.86439486  0.33557184  0.06091814
   0.84304911  0.40590922  0.98742034
   0.15936893  0.40063430  0.96810477
   0.22985556  0.17465111  0.47932197
   0.32138280  0.12351018  0.42786728
   0.47938465  0.58301121  0.02251274
   0.32951607  0.24192052  0.56611841
   0.40384361  0.18055439  0.49868848
   0.32531751  0.60782746  0.77976800
   0.13453449  0.62535451  0.98685929
   0.02398549  0.32422328  0.06001406
   0.08610880  0.28282398  0.78751661
   0.79084399  0.61626700  0.12783012
   0.28671958  0.71368765  0.56806516
   0.30240065  0.45619471  0.01886529
   0.14237185  0.21980972  0.88487614
   0.25998685  0.75097349  0.15171248
   0.24457297  0.51717127  0.61599601
   0.92148239  0.18923077  0.18297710
   0.01849269  0.21497227  0.21922268
   0.04629613  0.74293929  0.33546227
   0.97070055  0.19237791  0.35722720
   0.91429678  0.27924277  0.36445905
   0.85405352  0.66520933  0.39867904
   0.89582769  0.57393156  0.39719554
   0.80309295  0.28427855  0.25526035
   0.15795264  0.40257878  0.76255863
   0.75560013  0.65109382  0.27495772
   0.40357347  0.53436177  0.31659020
   0.57637735  0.58791083  0.88147077
   0.65295452  0.21038883  0.38655198
   0.79693572  0.52152050  0.14311842
   0.21488537  0.72519431  0.39582570
   0.09327477  0.49870802  0.01037253
   0.54002890  0.49020484  0.82535348
   0.17520493  0.70015017  0.75285484
   0.00781819  0.66766999  0.60070992
   0.00193832  0.75934309  0.64120266
   0.39050475  0.64230591  0.11204571
   0.75321656  0.92125610  0.80643989
   0.98185484  0.38402331  0.31194158
   0.74283950  0.81884886  0.72477916
   0.59448895  0.77870088  0.80537784
   0.48123886  0.43528446  0.69258641
   0.27569449  0.42821144  0.24825216
   0.66515158  0.78525706  0.59976615
   0.66928250  0.68099756  0.69068255
   0.58974329  0.69991831  0.58861510
   0.20140389  0.54114464  0.45765127
   0.15234546  0.84730973  0.32652381
   0.99189797  0.14538738  0.94208421
   0.92899531  0.01216742  0.03165914
   0.00859080  0.06192966  0.09854090
   0.00812503  0.26325084  0.48102913
   0.26490532  0.66052851  0.24933877
   0.07244352  0.05177764  0.38083115
   0.44357366  0.38135283  0.86703680
   0.11421756  0.14841775  0.33830324
   0.91124147  0.72542739  0.04674207
   0.26593049  0.55881387  0.08402531
   0.23122343  0.54558174  0.90008568
   0.59167583  0.47342124  0.01959944
   0.41300436  0.66457024  0.27035281
   0.33231867  0.90136254  0.89599554
   0.38093821  0.95276311  0.80583914
   0.36461710  0.20829628  0.33343365
   0.40583054  0.81950788  0.84755746
   0.48288527  0.88964211  0.81353797
   0.80718770  0.69595206  0.92992048
   0.54516287  0.82985667  0.93244986
   0.47166782  0.93700619  0.07571754
   0.53220761  0.95419939  0.95891255
   0.23943208  0.66692334  0.06100574
   0.45069172  0.72876409  0.42528551
   0.93453960  0.11639651  0.08628347
   0.68335621  0.84932584  0.08005538
   0.53344667  0.31507663  0.69378005
   0.38044639  0.51775734  0.89641629
   0.95539315  0.76245174  0.40200950
   0.95866839  0.74276112  0.25890559
   0.93324986  0.28776564  0.18879335
   0.00279054  0.62359667  0.30246614
   0.99065437  0.64404224  0.44350159
   0.39299008  0.50583362  0.15516309
   0.84491609  0.13689511  0.32089255
   0.86993358  0.66459372  0.21244367
   0.90118510  0.57184434  0.21695423
   0.09355837  0.32509279  0.48979137
   0.72446754  0.15177252  0.26699927
   0.78107817  0.58142029  0.42274634
   0.44411323  0.32533828  0.57912795
   0.16274134  0.79321946  0.68304249
   0.81012682  0.27259500  0.44231151
   0.85337498  0.56425832  0.98000065
   0.77624577  0.40811238  0.85944146
   0.02241427  0.46037632  0.18896639
   0.93869545  0.48182147  0.09350415
   0.55074039  0.21967432  0.39316590
   0.85730883  0.72873445  0.53998534
   0.31102928  0.07133526  0.78370682
   0.43536992  0.69213665  0.60171684
   0.31081852  0.98251251  0.11180922
   0.97806119  0.62844600  0.10307649
   0.48944666  0.14317957  0.32868211
   0.61482323  0.73679860  0.02106326
   0.66120151  0.65612422  0.94720784
   0.26066442  0.25775043  0.23417139
   0.54411396  0.56740383  0.32653491
   0.35837015  0.82352844  0.65503546
   0.23979207  0.20272016  0.11071112
   0.11173158  0.75784448  0.09709069
   0.15335985  0.18946519  0.68617915
   0.25273712  0.14492193  0.64410505
   0.63181425  0.11477323  0.97599575
   0.09281711  0.30518742  0.29312854
   0.56831133  0.03937186  0.62092816
   0.49030854  0.11091493  0.65888245
   0.10030500  0.56142062  0.26166920
   0.50345068  0.04921280  0.81015496
   0.92110709  0.51619537  0.68920593
   0.50394656  0.37060792  0.47901062
   0.09696671  0.94002056  0.11494296
   0.63650597  0.41243711  0.44669973
   0.60461276  0.57109913  0.68449344
   0.37932203  0.87096862  0.18910648
   0.73941289  0.32288059  0.78560651
   0.74574264  0.52878248  0.97136885
   0.62403558  0.44142073  0.65332940
   0.73208698  0.41278692  0.62329717
   0.18681579  0.92178996  0.02640985
   0.64671923  0.02414784  0.03398649
   0.72293800  0.17875493  0.80026288
   0.62888208  0.12125470  0.78923006
   0.75130780  0.50709370  0.77552179
   0.79456492  0.50984156  0.71437615
   0.89301148  0.09484970  0.48309995
   0.60623978  0.54233373  0.53242455
   0.00782669  0.54606925  0.93340173
   0.18483019  0.06010409  0.52005402
   0.58642454  0.05251711  0.28611705
   0.95612721  0.64972178  0.96040052
   0.99357891  0.04589058  0.90098871
   0.40110548  0.73350999  0.72334163
   0.42003395  0.31469619  0.44305422
   0.33707846  0.19526948  0.93156713
   0.14151700  0.63862390  0.34248119
   0.02630334  0.54458229  0.73071326
   0.96951693  0.91585751  0.94483954
   0.99609919  0.83462512  0.86495147
   0.22474420  0.19810386  0.94303887
   0.70070746  0.43839815  0.21702768
   0.77474976  0.61765385  0.59711144
   0.58098585  0.93275823  0.79205903
   0.41760866  0.08968639  0.88841344
   0.26089936  0.05441517  0.02038891
   0.80829302  0.50451797  0.33123881
   0.73406967  0.33282262  0.44566386
   0.12995410  0.41563431  0.68147696
   0.41000888  0.50397616  0.41739673
   0.84252352  0.97452799  0.74364575
   0.02456323  0.88341156  0.00038493
   0.55286511  0.63165665  0.90197609
   0.15468124  0.10667303  0.01909734
   0.26405829  0.48432168  0.58869687
   0.66323431  0.65077809  0.47155051
   0.80167481  0.01742498  0.33956013
   0.45698048  0.68426006  0.17791576
   0.53010590  0.56744805  0.47568780
   0.16502568  0.74995945  0.71251857
   0.98447665  0.16140807  0.48647412
   0.56638743  0.60453680  0.29985054
   0.95134010  0.96762070  0.33541894
   0.55806002  0.53138583  0.28959317
   0.35483454  0.29565162  0.33375688
   0.45443924  0.62435251  0.40217560
   0.20134709  0.35545081  0.53979804
   0.54822321  0.39239046  0.76375936
   0.12354070  0.55112853  0.58964511
   0.41196748  0.43983857  0.59225113
   0.47300881  0.45531452  0.31516648
   0.28625323  0.74729742  0.01596679
   0.34133809  0.43123282  0.91154349
   0.33520886  0.57538199  0.20401485
   0.25771440  0.44991584  0.36837515
   0.17931908  0.75379226  0.54146252
   0.13127719  0.21603324  0.08279465
   0.36622287  0.75005960  0.48281094
   0.24201236  0.54028694  0.78467553
   0.43087860  0.55200676  0.78622583
   0.45659567  0.67941165  0.00629026
   0.45838934  0.25189958  0.72485559
   0.41197466  0.31771917  0.97409245
   0.18256477  0.59559272  0.10800036
   0.30173734  0.61111744  0.95071811
   0.25128836  0.85553771  0.39124909
   0.18961134  0.85219515  0.84841704
   0.34031091  0.41580316  0.14352146
   0.27426048  0.34734338  0.75368665
   0.30730944  0.72818969  0.80715671
   0.48865953  0.49841539  0.06668296
   0.24431430  0.62000364  0.45315635
   0.12350688  0.66109632  0.86349773
   0.35034549  0.73253321  0.22958415
   0.62695966  0.50684169  0.88447987
   0.18951303  0.73708407  0.25249834
Direct configuration=   140
   0.00865740  0.88487879  0.47797802
   0.04325950  0.94249801  0.53065869
   0.06117333  0.93002493  0.63238885
   0.05215288  0.99424165  0.68798741
   0.10497873  0.00264596  0.76206395
   0.11110922  0.95634255  0.83193647
   0.20324233  0.02152226  0.45929657
   0.76096677  0.35883980  0.81609634
   0.57163565  0.31218007  0.21161365
   0.56659445  0.31438878  0.10565774
   0.62057609  0.27494881  0.05955014
   0.63008057  0.28652850  0.95569636
   0.40560431  0.10268950  0.13067530
   0.37461771  0.07706689  0.19607507
   0.32638066  0.06108237  0.24210417
   0.98568170  0.47099779  0.14394136
   0.82050389  0.59327561  0.57892422
   0.70987379  0.42596811  0.14283098
   0.22443920  0.99969688  0.38745241
   0.30365234  0.99678233  0.36583515
   0.28046656  0.03677629  0.28948072
   0.39238547  0.85248368  0.61118017
   0.13313700  0.28791229  0.24710542
   0.15537534  0.93277626  0.07252853
   0.91893614  0.88337841  0.20738644
   0.86222043  0.88055848  0.15241940
   0.42619810  0.94964430  0.53553369
   0.86727121  0.76962004  0.07416190
   0.51219350  0.99589816  0.43431195
   0.63345306  0.44581659  0.39584983
   0.40849161  0.85726324  0.25173916
   0.41425094  0.70270502  0.66638797
   0.96083981  0.69360193  0.74843016
   0.01481054  0.69991370  0.66307134
   0.04297478  0.44639014  0.37308625
   0.98687062  0.41311563  0.36229309
   0.93145766  0.41361159  0.41952474
   0.93498316  0.41881471  0.51428356
   0.88882532  0.42356546  0.57269793
   0.06054096  0.74315715  0.09200281
   0.84478962  0.18729592  0.65708561
   0.90130259  0.18690435  0.72085855
   0.92024712  0.30063618  0.77290233
   0.94569653  0.24462053  0.73731262
   0.28128347  0.03464782  0.79800347
   0.28671379  0.01500804  0.07237503
   0.89451750  0.05563795  0.52339906
   0.20757867  0.15519957  0.67830587
   0.98785215  0.38686884  0.84911413
   0.96875172  0.34819324  0.77877496
   0.77480385  0.74873350  0.91839580
   0.80207936  0.78572573  0.05710125
   0.77749832  0.79228453  0.97153839
   0.81342859  0.92326192  0.14796911
   0.76121090  0.95322305  0.15973589
   0.83976576  0.75195538  0.60696129
   0.37320150  0.98327194  0.58790302
   0.44332324  0.89158915  0.58123564
   0.85631399  0.82037771  0.10494814
   0.46218337  0.97541817  0.47900601
   0.11908053  0.60963145  0.29454785
   0.96637784  0.63700930  0.02814185
   0.60308398  0.54970081  0.61303519
   0.53371469  0.07647106  0.64413620
   0.61466342  0.76215780  0.32700308
   0.68121293  0.78994738  0.32985274
   0.73596497  0.79376379  0.40845801
   0.74542331  0.86108353  0.44159977
   0.72777706  0.01818249  0.50766071
   0.71433179  0.96151393  0.54434597
   0.68676403  0.91511616  0.47477250
   0.80197443  0.53931146  0.96508660
   0.63932267  0.25547672  0.61706415
   0.67067582  0.19461452  0.57696291
   0.05575020  0.29038667  0.53809712
   0.80896229  0.19132088  0.01925465
   0.77980035  0.13710647  0.01399339
   0.82341345  0.34463410  0.99655796
   0.97303477  0.53957886  0.70747970
   0.67290993  0.42157609  0.64150034
   0.29677601  0.16809456  0.46479797
   0.34168384  0.20299445  0.50247938
   0.12418595  0.36824175  0.03128523
   0.06783876  0.33746376  0.99564541
   0.06843826  0.30308905  0.93072629
   0.09733152  0.27341724  0.86863563
   0.63739992  0.69704683  0.99257565
   0.51564797  0.17826504  0.35892358
   0.95662007  0.23522528  0.22641463
   0.92345046  0.22888690  0.31658009
   0.89545825  0.62232571  0.35630385
   0.80704670  0.22855694  0.26502628
   0.78927488  0.60252910  0.26870577
   0.71354289  0.23542720  0.36411633
   0.76049647  0.57738013  0.17521622
   0.66906818  0.14463665  0.80642770
   0.05182897  0.52622220  0.93782142
   0.63987005  0.94186357  0.79737445
   0.69352197  0.90196163  0.80300008
   0.68426584  0.84908065  0.75359881
   0.62927220  0.80979297  0.74281942
   0.62745407  0.77443293  0.66981363
   0.61177857  0.71283651  0.66748341
   0.25209905  0.22470602  0.16887167
   0.97931967  0.08636618  0.95283886
   0.95461333  0.07329502  0.04363232
   0.47279877  0.06740907  0.85048260
   0.16649509  0.07043832  0.28551060
   0.10281363  0.08624157  0.32223547
   0.21447407  0.04252911  0.31756522
   0.46203178  0.34159987  0.47843498
   0.28616828  0.19686721  0.93161004
   0.38645350  0.92743076  0.87079583
   0.44845725  0.87582996  0.86271812
   0.48221642  0.86231423  0.95469819
   0.51610697  0.91284252  0.01537137
   0.56467346  0.87895680  0.07452270
   0.62778954  0.88096672  0.05198255
   0.59388135  0.03987549  0.22463354
   0.63570861  0.07044634  0.00596028
   0.97422551  0.72955966  0.34277157
   0.96161989  0.66052107  0.36525959
   0.85253178  0.19644526  0.31156829
   0.86670405  0.61258270  0.26569148
   0.74537781  0.20940419  0.29642913
   0.79559294  0.55464802  0.34110333
   0.75210802  0.28598459  0.41019231
   0.97982019  0.88217130  0.90122596
   0.94217087  0.89294026  0.50255940
   0.03124784  0.82949714  0.49778826
   0.00112377  0.88706368  0.39239565
   0.65939965  0.85228906  0.32122141
   0.72320291  0.77385982  0.27129236
   0.02989799  0.87989199  0.67200938
   0.12588360  0.92295607  0.62202374
   0.78713891  0.86766778  0.51405348
   0.06462811  0.04511939  0.64747243
   0.07925466  0.04962833  0.80689747
   0.41537006  0.38887704  0.25658649
   0.65504774  0.43102040  0.82547282
   0.16880286  0.39606620  0.43282605
   0.26580136  0.34084505  0.39230509
   0.50214190  0.68606035  0.16266424
   0.62179420  0.34245857  0.24786089
   0.52571740  0.35927736  0.24990223
   0.56062920  0.25790440  0.23598534
   0.57257368  0.37076134  0.06928297
   0.50917044  0.29389748  0.08807934
   0.67566742  0.27907433  0.11320412
   0.60532947  0.21784648  0.06290176
   0.57655334  0.26238662  0.92038452
   0.62202479  0.34705418  0.94914211
   0.03769728  0.20808531  0.06081589
   0.33978462  0.30837299  0.08506935
   0.08988332  0.24507460  0.58491045
   0.37560233  0.13603904  0.07610093
   0.73878255  0.83993657  0.94166020
   0.13687985  0.64991367  0.51418909
   0.05253841  0.08436553  0.26014706
   0.15698857  0.60042459  0.70921569
   0.15951791  0.00641402  0.72272271
   0.12201239  0.78019268  0.87223663
   0.31492818  0.79869600  0.33041484
   0.53325021  0.48705540  0.21107565
   0.48297258  0.52356481  0.44882838
   0.28881186  0.43709941  0.50359028
   0.62358301  0.15852909  0.54761106
   0.11310881  0.40901239  0.09726831
   0.34535366  0.63172885  0.46118021
   0.17001629  0.32997956  0.07297897
   0.35289817  0.71512523  0.92342209
   0.44644909  0.80788025  0.25736437
   0.68612247  0.26790993  0.92718613
   0.91211248  0.86911403  0.29685025
   0.95990463  0.83687072  0.17705618
   0.32245485  0.95248450  0.61367405
   0.57304045  0.69192311  0.73699419
   0.30646489  0.93792383  0.33009266
   0.80690727  0.03185402  0.28756018
   0.47441423  0.24499001  0.86385840
   0.36436500  0.26156669  0.74603239
   0.05237038  0.85243722  0.03433890
   0.26244241  0.80823726  0.91982990
   0.55112178  0.03818101  0.46400225
   0.38922264  0.75131721  0.08399529
   0.01594853  0.14604580  0.50306065
   0.53491312  0.98606866  0.34591227
   0.26316135  0.54783901  0.33159261
   0.90399974  0.67609919  0.73434590
   0.95535195  0.75529630  0.77819047
   0.98837694  0.65482139  0.80185290
   0.66216926  0.99853658  0.79005689
   0.26964124  0.79499550  0.76875796
   0.04997028  0.49424729  0.42215418
   0.08100219  0.43844636  0.31225375
   0.10620861  0.12386597  0.00827901
   0.69991292  0.57051995  0.16127875
   0.87717889  0.40212278  0.36983246
   0.02479497  0.55660249  0.55529139
   0.44561444  0.65202472  0.84262476
   0.99955468  0.42570917  0.54335051
   0.88481738  0.41424981  0.65471914
   0.82966378  0.42649206  0.55304744
   0.81560339  0.13234385  0.66580158
   0.81104720  0.24122648  0.65864929
   0.87465638  0.18884647  0.58402605
   0.93265696  0.13920971  0.69695347
   0.88041914  0.17105240  0.80461635
   0.87045539  0.31885408  0.72073605
   0.90259690  0.28901820  0.85957894
   0.99866695  0.23194130  0.78087646
   0.96730891  0.26378460  0.65617733
   0.32258470  0.85190129  0.48013070
   0.95164416  0.99917909  0.34095996
   0.50253488  0.87625962  0.60062120
   0.55088987  0.69236607  0.91200486
   0.67479850  0.62549169  0.43813946
   0.31761439  0.33360388  0.90903683
   0.95899353  0.37747734  0.92792899
   0.02597098  0.43363119  0.83046503
   0.41575484  0.96654431  0.92620190
   0.13927802  0.44606615  0.61623503
   0.98501108  0.36887583  0.70012925
   0.45221609  0.81867448  0.00076135
   0.74668224  0.74793759  0.84261178
   0.07796650  0.68204805  0.69269437
   0.75762504  0.77072528  0.12497888
   0.54167739  0.85583097  0.14493445
   0.23871920  0.66433757  0.87310713
   0.64812726  0.91520885  0.97040207
   0.70909163  0.92948578  0.20436449
   0.46940223  0.09937043  0.12362238
   0.74625036  0.00382141  0.12962587
   0.34878666  0.03673433  0.54404504
   0.40368513  0.00404415  0.66105918
   0.94629191  0.94543995  0.20428096
   0.21828235  0.28943965  0.64543491
   0.20418247  0.83629777  0.49809796
   0.40629822  0.52952337  0.63231942
   0.36579735  0.00182429  0.39118968
   0.42223661  0.40328231  0.03176931
   0.41589441  0.88024754  0.32796723
   0.12415093  0.67767992  0.18212660
   0.83525918  0.01050409  0.69305030
   0.17488557  0.11346785  0.22343706
   0.27077603  0.44537586  0.82181007
   0.10025963  0.88899713  0.82190831
   0.09655432  0.51941426  0.87620808
   0.60560821  0.75133325  0.41518531
   0.62595050  0.70457836  0.27782703
   0.56777399  0.78478170  0.28979267
   0.00360452  0.98561082  0.52350153
   0.09991762  0.96444879  0.49184752
   0.73010749  0.75582700  0.47484431
   0.79666517  0.78634534  0.36593436
   0.98738490  0.98552559  0.71806841
   0.76636948  0.88455380  0.35965784
   0.71265496  0.04339797  0.42491794
   0.75362695  0.06315717  0.54598458
   0.18101655  0.95463189  0.84598727
   0.70254299  0.95805470  0.62936396
   0.64899061  0.93976889  0.41124524
   0.65560849  0.86345223  0.51623747
   0.61881525  0.23212754  0.70654310
   0.68310147  0.30385361  0.62117059
   0.58880948  0.26900361  0.56915519
   0.71175115  0.17466405  0.64046926
   0.71074349  0.21271402  0.51494809
   0.39377861  0.45891627  0.41593641
   0.35635598  0.38781983  0.66051871
   0.86807204  0.20677453  0.98864369
   0.78582873  0.23305194  0.06866284
   0.77701582  0.09054376  0.95434183
   0.72911312  0.13292897  0.07235346
   0.54244471  0.60632822  0.48102735
   0.85846788  0.33153596  0.06886834
   0.83416682  0.40451478  0.98578704
   0.16267703  0.39343312  0.97577533
   0.23194743  0.16694553  0.48893648
   0.31031907  0.11902300  0.42449542
   0.46656468  0.58188679  0.02342830
   0.33606775  0.24314549  0.55751516
   0.40511891  0.17743416  0.49841287
   0.31477801  0.60927383  0.77774700
   0.12520288  0.63675958  0.98637457
   0.01697602  0.34352797  0.05817294
   0.09845265  0.27951480  0.78100878
   0.78182988  0.62250086  0.11157203
   0.28350245  0.72256783  0.57445667
   0.29498254  0.46267478  0.01789083
   0.12998901  0.22334105  0.88153985
   0.25591003  0.75565643  0.14980742
   0.23927782  0.52219464  0.60226367
   0.92556322  0.18957576  0.18155743
   0.01398525  0.22101214  0.21849302
   0.04587656  0.74227452  0.34754544
   0.95831725  0.19365973  0.36852540
   0.91339183  0.28170350  0.35332168
   0.85067124  0.65998566  0.40032869
   0.90263171  0.56963330  0.40612019
   0.81038581  0.28523528  0.25716071
   0.16281782  0.41385344  0.75554585
   0.75356670  0.64926794  0.27817879
   0.39867899  0.54857938  0.31654392
   0.58736644  0.59665420  0.89667707
   0.66112110  0.21778382  0.38669263
   0.79339619  0.52502791  0.15791440
   0.22360491  0.71212184  0.39398690
   0.07414044  0.49384975  0.99831893
   0.54024266  0.49589310  0.82039623
   0.17539529  0.70328348  0.75362606
   0.99236811  0.66575858  0.60324462
   0.00955301  0.75478472  0.65260745
   0.38940730  0.64606786  0.11136106
   0.75099987  0.92485966  0.80503049
   0.97261742  0.37306357  0.29147225
   0.73345660  0.82346290  0.72231683
   0.60214057  0.78368408  0.81231513
   0.48347485  0.43811171  0.70165796
   0.26501171  0.42065100  0.23646245
   0.65628465  0.79902129  0.59868520
   0.67160141  0.67860144  0.69308283
   0.58292615  0.69327513  0.58877649
   0.18579005  0.53605418  0.45673284
   0.16367264  0.84311629  0.33032724
   0.99961507  0.14514375  0.92913989
   0.92621116  0.02021253  0.03342362
   0.01364389  0.05550206  0.09404706
   0.01348736  0.26101311  0.48084290
   0.26229259  0.65566323  0.24923074
   0.08421429  0.05348254  0.38613010
   0.44807086  0.38662721  0.87089211
   0.11366154  0.14771594  0.35247031
   0.90362842  0.72521382  0.05694402
   0.27736429  0.55808554  0.08436679
   0.24612421  0.53893221  0.91891403
   0.59367362  0.47881812  0.02983103
   0.42360546  0.66474057  0.27852756
   0.33018300  0.90716398  0.91089135
   0.37600812  0.95049131  0.78889521
   0.36272384  0.20445111  0.32200114
   0.41012271  0.82310642  0.85531688
   0.48733188  0.88702290  0.79831639
   0.80764136  0.70003886  0.94628011
   0.53875899  0.82895716  0.93100293
   0.46735461  0.93901504  0.06882457
   0.52869025  0.95785429  0.96107180
   0.26150324  0.65727558  0.05390009
   0.45547885  0.72800420  0.43574926
   0.92458254  0.11367979  0.07941419
   0.67046160  0.84253965  0.08052981
   0.54687692  0.31041146  0.69917427
   0.37570151  0.52097345  0.89675395
   0.94581309  0.76531204  0.39338472
   0.95344209  0.74101871  0.27015862
   0.94483032  0.29321508  0.19682966
   0.00066398  0.62400351  0.31077115
   0.98944226  0.65558446  0.44245965
   0.38864387  0.49244708  0.17943535
   0.84369198  0.13823184  0.33433053
   0.87337312  0.66603961  0.21987360
   0.89824351  0.56760317  0.23022653
   0.09938939  0.32080441  0.48487045
   0.72359347  0.15862599  0.26342680
   0.79304775  0.56992636  0.42972966
   0.44410452  0.32253789  0.57656893
   0.17820178  0.78723156  0.67178008
   0.81702101  0.26241952  0.43510959
   0.84919349  0.56254292  0.98471672
   0.77662141  0.40464831  0.84185378
   0.02047333  0.45305712  0.19619251
   0.95140772  0.48082187  0.08788202
   0.54878600  0.22055336  0.37824432
   0.86979655  0.72682444  0.55891569
   0.31032595  0.07977210  0.79898527
   0.43440625  0.69113171  0.59788788
   0.29901631  0.97348190  0.11845006
   0.97307183  0.62364520  0.09792527
   0.48750337  0.14053829  0.31939792
   0.61810024  0.74025200  0.02363852
   0.66272505  0.65715075  0.96005451
   0.26330171  0.25845927  0.21814963
   0.52970001  0.57117768  0.32118296
   0.35113165  0.82057370  0.63849963
   0.23306459  0.19505686  0.10659010
   0.11271485  0.76339808  0.09521988
   0.15812225  0.18290903  0.67962750
   0.26164289  0.14099457  0.66306486
   0.63603937  0.12115907  0.98561413
   0.09783737  0.29528531  0.29964801
   0.57297613  0.04288260  0.61887012
   0.49978139  0.11622761  0.66898489
   0.11051528  0.56959532  0.25036280
   0.50799056  0.04343287  0.80320402
   0.92688313  0.52452687  0.66837349
   0.51411647  0.36891064  0.47620823
   0.12227856  0.95479076  0.12295956
   0.65571031  0.41197678  0.44052549
   0.61881208  0.57334860  0.67790850
   0.37485142  0.87957642  0.20169463
   0.73724170  0.31223233  0.78958090
   0.74810850  0.52083109  0.96630278
   0.61764422  0.43328062  0.62853403
   0.72804582  0.41301838  0.64253352
   0.19200297  0.92455590  0.01753239
   0.64811288  0.02367483  0.03271103
   0.72105649  0.16933899  0.81360596
   0.62178523  0.11720340  0.80792009
   0.75410140  0.51458978  0.77402682
   0.80131813  0.52064496  0.71428583
   0.90236749  0.09901807  0.47983958
   0.60973946  0.51999816  0.54415030
   0.99748036  0.54202366  0.93958641
   0.18329488  0.04553963  0.51722096
   0.58333127  0.05813589  0.28990817
   0.95630689  0.64722089  0.95746270
   0.99485738  0.04336841  0.91018250
   0.39967311  0.71867134  0.73352469
   0.41330228  0.32385356  0.43968681
   0.34083140  0.19024387  0.91428059
   0.13662682  0.64530401  0.34693301
   0.02486901  0.54243563  0.73742517
   0.95997271  0.92013437  0.94509751
   0.99526956  0.83459391  0.87748310
   0.23093704  0.20519746  0.95009553
   0.71029781  0.43752462  0.21651321
   0.77025736  0.61270499  0.59873216
   0.58066851  0.93729098  0.79619209
   0.43158617  0.08709270  0.89364080
   0.26337840  0.06068623  0.03601805
   0.79932003  0.50215447  0.32540920
   0.72905650  0.33130783  0.44867588
   0.15408916  0.44204909  0.67797872
   0.38949551  0.49340514  0.38503889
   0.83035785  0.97191597  0.67284497
   0.06457868  0.89670041  0.03325206
   0.56231908  0.64685055  0.90357346
   0.11529606  0.08009032  0.99737963
   0.26181850  0.49961449  0.56121814
   0.68791255  0.61636223  0.48965460
   0.80446256  0.99070535  0.28114735
   0.49044441  0.66626096  0.21952478
   0.52532044  0.54937462  0.46753775
   0.20074770  0.75159788  0.71458798
   0.02661463  0.17590009  0.46939212
   0.56547111  0.56634315  0.36785964
   0.97888278  0.96328107  0.33454377
   0.53084658  0.55241504  0.26986591
   0.34200189  0.29562444  0.34134953
   0.45472823  0.62960058  0.39848230
   0.19818250  0.36098124  0.54327018
   0.56202367  0.40181672  0.76236261
   0.12474261  0.55751704  0.58948770
   0.41257098  0.43988370  0.59550776
   0.47216513  0.44956445  0.30456452
   0.29305488  0.74699344  0.02126204
   0.34519648  0.42686529  0.91049779
   0.33553281  0.57156799  0.21469650
   0.25222411  0.45037134  0.37234690
   0.18578176  0.74559928  0.54309066
   0.12665110  0.21276963  0.06959657
   0.35742678  0.75418444  0.47947926
   0.24192779  0.54221434  0.77833856
   0.42807160  0.55850961  0.78494629
   0.46024132  0.67938726  0.01445341
   0.46322462  0.25704144  0.73386924
   0.41601296  0.31405364  0.97116307
   0.18024725  0.59177840  0.09758789
   0.30986023  0.61448253  0.94886903
   0.24689138  0.85418366  0.38897947
   0.19668899  0.84124165  0.83834417
   0.33821346  0.40675731  0.13556387
   0.28490101  0.34393762  0.76100228
   0.31158634  0.72720897  0.80817709
   0.48769815  0.50022730  0.06453840
   0.24009347  0.62162377  0.44926090
   0.12278748  0.66540528  0.85937960
   0.34250449  0.73142660  0.21194999
   0.63237723  0.51493230  0.88197161
   0.18555403  0.73835314  0.25886531
Direct configuration=   160
   0.00428629  0.88939947  0.48123073
   0.04178906  0.93743258  0.53201316
   0.06196019  0.93098392  0.62928903
   0.04660130  0.97851663  0.69246122
   0.09590561  0.98996324  0.77449366
   0.10585848  0.94991022  0.84738251
   0.19334221  0.00726818  0.46650715
   0.75054974  0.35396064  0.80944378
   0.56854701  0.31992748  0.20782495
   0.56627955  0.31396624  0.10169330
   0.61966199  0.27141368  0.05755875
   0.63373436  0.28660728  0.96291711
   0.40836115  0.10216816  0.14607068
   0.37155338  0.06990882  0.19964298
   0.31780664  0.06678665  0.23854699
   0.98564327  0.46275671  0.13948795
   0.81668097  0.59513854  0.57029827
   0.70655603  0.41789495  0.14662011
   0.22537119  0.99576873  0.38822238
   0.29733519  0.99544696  0.35637642
   0.28290887  0.04619322  0.29951147
   0.38675561  0.86691131  0.60347020
   0.12733163  0.29122442  0.24254259
   0.17269739  0.94307360  0.07063940
   0.91974458  0.87893164  0.20976858
   0.85731280  0.88108195  0.15401274
   0.42746768  0.95412163  0.53891202
   0.86642189  0.77728614  0.07585160
   0.51019590  0.00355323  0.44162207
   0.62636325  0.44636982  0.40852393
   0.40523722  0.85747650  0.26280596
   0.41705063  0.69889702  0.66335061
   0.96038637  0.69505755  0.75044755
   0.00389707  0.70019584  0.67251560
   0.03789266  0.43829458  0.37111326
   0.97919270  0.40537099  0.36132487
   0.92053343  0.41714603  0.41107914
   0.92829330  0.42299260  0.50931345
   0.88029345  0.42014820  0.57285268
   0.06618959  0.73923766  0.12008601
   0.85358340  0.19246334  0.65870146
   0.90734419  0.17993297  0.73490289
   0.92538643  0.30322085  0.78860941
   0.94731586  0.23978690  0.73537272
   0.29669131  0.03653495  0.77001996
   0.27573547  0.01560381  0.09241763
   0.89087907  0.06400080  0.52626905
   0.21575069  0.15516333  0.67547550
   0.98195536  0.39139305  0.84862933
   0.96847958  0.34918935  0.78479152
   0.78366438  0.74678050  0.92426802
   0.79517749  0.79477025  0.06689405
   0.77703458  0.78866177  0.98319652
   0.81477502  0.92147143  0.17106508
   0.76143150  0.95284932  0.17035168
   0.84167122  0.76079765  0.60404254
   0.37691096  0.98727463  0.58503469
   0.43593825  0.90088857  0.58325445
   0.85003736  0.83153961  0.09496004
   0.46358114  0.97385762  0.48135893
   0.12370841  0.60931917  0.29604411
   0.96121001  0.63158623  0.02458607
   0.62230182  0.53862471  0.61291712
   0.54391700  0.08478295  0.65083165
   0.61956879  0.74864371  0.32719337
   0.68788565  0.79162966  0.32179602
   0.73087309  0.80025579  0.41296925
   0.74174206  0.86842217  0.43803851
   0.72760455  0.01873319  0.50386050
   0.70163405  0.96357996  0.52285400
   0.68978690  0.90935381  0.47836257
   0.79779002  0.53484926  0.96517115
   0.64082300  0.25065308  0.62234651
   0.67784292  0.19862228  0.57514205
   0.05781526  0.29073713  0.54292029
   0.80760386  0.19271628  0.00924523
   0.77906057  0.14137496  0.01739590
   0.82180791  0.33852171  0.99810854
   0.97808593  0.53468292  0.69436271
   0.67121972  0.41944296  0.63280943
   0.29660519  0.16410846  0.47035318
   0.34526349  0.19418940  0.51226187
   0.13529428  0.36745891  0.03668543
   0.06895797  0.33700813  0.99948359
   0.06315657  0.31805258  0.92328633
   0.08907503  0.28264188  0.86187248
   0.65078275  0.70498024  0.00387920
   0.51034020  0.17957167  0.33618481
   0.95555846  0.23178654  0.22795030
   0.91978900  0.22183473  0.31986493
   0.89910668  0.63129838  0.37004740
   0.80894860  0.22900488  0.26554138
   0.78814967  0.60474127  0.26805975
   0.71787991  0.24061045  0.35055967
   0.76638446  0.58660653  0.17551665
   0.66754962  0.13803098  0.81836526
   0.04133249  0.52170819  0.93595972
   0.63787486  0.94972544  0.80255653
   0.68973858  0.90620289  0.79823666
   0.68258679  0.84796917  0.75592172
   0.63150175  0.80619158  0.75270767
   0.61807467  0.77150231  0.68228989
   0.61250269  0.70848991  0.67858503
   0.25450751  0.21968404  0.16425636
   0.98969930  0.08628136  0.95247306
   0.96258027  0.07267614  0.03458804
   0.47976737  0.06076275  0.85224060
   0.16606109  0.07122433  0.27985644
   0.10298199  0.08916626  0.32752284
   0.21290281  0.04233465  0.31761181
   0.46280778  0.34283485  0.47301031
   0.29286722  0.19762853  0.93092835
   0.38973783  0.92877498  0.86941538
   0.44468187  0.87769661  0.86957293
   0.48584966  0.86409967  0.94718159
   0.50530057  0.91378962  0.01734460
   0.55705303  0.88709865  0.06620292
   0.61809202  0.87584281  0.04123053
   0.60548245  0.05589615  0.21474364
   0.63823595  0.07419988  0.01825572
   0.97103529  0.72954750  0.34125189
   0.96349071  0.65916407  0.36635376
   0.85783156  0.19588449  0.29910641
   0.86663255  0.61620849  0.27421767
   0.73944069  0.20841195  0.28201271
   0.78083858  0.54182609  0.34081095
   0.75687459  0.27755142  0.41056809
   0.97896900  0.88266532  0.91490055
   0.94216207  0.88470221  0.50652202
   0.02922832  0.83152327  0.49168265
   0.01422532  0.89902046  0.39457877
   0.66395052  0.84450623  0.30360905
   0.72217509  0.77568954  0.25593348
   0.03679360  0.88524853  0.66880636
   0.13216537  0.92667663  0.63662318
   0.78778185  0.86281821  0.50675320
   0.06878925  0.03421795  0.64797900
   0.08695124  0.05207836  0.80182718
   0.39548400  0.38584535  0.26059315
   0.65325297  0.42713864  0.83180711
   0.16135426  0.40967755  0.43459356
   0.26466141  0.34189020  0.39950560
   0.50401986  0.68490027  0.16620342
   0.62718992  0.33486278  0.24494180
   0.52839522  0.35372923  0.24190054
   0.56089448  0.25616689  0.21908792
   0.57143612  0.36886177  0.07020904
   0.49668558  0.29753732  0.08491852
   0.67024767  0.28374794  0.10894512
   0.60905822  0.20922093  0.05610634
   0.58060159  0.25989230  0.91738333
   0.62862870  0.34586891  0.92931805
   0.02797776  0.20507444  0.05056790
   0.35449372  0.30293472  0.07799076
   0.09427499  0.25267442  0.58788613
   0.38091693  0.13800526  0.08870630
   0.73958067  0.84062525  0.94712653
   0.15337906  0.64520899  0.51098624
   0.05110735  0.08811871  0.27060160
   0.16263816  0.60049517  0.71125909
   0.15654694  0.00288602  0.72804711
   0.12023935  0.77798875  0.87331158
   0.31169162  0.78713011  0.33011261
   0.52564585  0.48702496  0.18973882
   0.50287275  0.51194650  0.44600542
   0.28585368  0.43874021  0.50772008
   0.62674238  0.16488750  0.54907102
   0.11446685  0.40658826  0.09569578
   0.34196241  0.63562273  0.46237690
   0.17347932  0.32223304  0.07463379
   0.35794391  0.71518126  0.92039758
   0.42883150  0.79888734  0.26897190
   0.68599855  0.26369370  0.92049186
   0.91285930  0.87936254  0.29192055
   0.96155485  0.84416757  0.16858666
   0.31790670  0.95845363  0.61998215
   0.56543768  0.69489330  0.74034683
   0.30629817  0.93313715  0.33228248
   0.81002524  0.02995649  0.29119814
   0.47386104  0.25175782  0.86248781
   0.35963905  0.26505683  0.72712490
   0.04990253  0.85306195  0.04409677
   0.26525615  0.80454579  0.92671845
   0.55862264  0.03647970  0.47038404
   0.38713815  0.74012800  0.09033262
   0.01246020  0.15247170  0.49284647
   0.52334684  0.98597234  0.35961253
   0.26172581  0.56381706  0.31742127
   0.89290351  0.67966054  0.73788526
   0.95894039  0.74659126  0.77489807
   0.99975557  0.65594493  0.80609498
   0.66530223  0.00697774  0.79732608
   0.26333794  0.78958669  0.74922223
   0.04568252  0.47842072  0.42798335
   0.08915998  0.44619034  0.32529070
   0.10904100  0.12125546  0.99927806
   0.69831876  0.57020242  0.17291432
   0.86864799  0.40971438  0.36330338
   0.03435815  0.55311822  0.56360262
   0.44398661  0.64268280  0.84009242
   0.98594611  0.43966092  0.54447293
   0.88658858  0.42012888  0.66232015
   0.81745429  0.41691250  0.55526253
   0.81801248  0.13980123  0.66601049
   0.80922547  0.23557643  0.67013702
   0.87687301  0.19964033  0.57297950
   0.95140352  0.13483384  0.70697087
   0.88257399  0.16789265  0.80585943
   0.87612003  0.32878186  0.73584745
   0.89848590  0.29355049  0.86479017
   0.00271985  0.22557332  0.77687476
   0.96035216  0.24829963  0.65035165
   0.31652431  0.85782217  0.49434385
   0.96597940  0.99804645  0.35922735
   0.49862950  0.87714964  0.60019023
   0.54149728  0.69811704  0.91594121
   0.66880826  0.63004800  0.44635187
   0.32399405  0.32676887  0.89964397
   0.95844157  0.38860554  0.92168620
   0.01643789  0.43648466  0.82477958
   0.40986829  0.97711857  0.91645506
   0.14712737  0.45848584  0.60683730
   0.99456570  0.35802090  0.70457011
   0.45048078  0.82645236  0.99841189
   0.74959892  0.74396720  0.85369414
   0.06691450  0.68540809  0.68665988
   0.74716188  0.77261212  0.12125277
   0.54778732  0.85604445  0.13988898
   0.23920241  0.66487229  0.85301275
   0.64845828  0.91248580  0.98158718
   0.70742849  0.93982048  0.20660491
   0.47215532  0.09297852  0.12668516
   0.75329396  0.00739714  0.11853266
   0.35397294  0.03215786  0.53867413
   0.40416063  0.00257088  0.65927929
   0.94252411  0.93798469  0.20771099
   0.21294477  0.28923785  0.66020687
   0.19616755  0.83855899  0.50764151
   0.40599003  0.53225222  0.63275028
   0.36015536  0.00192596  0.39243968
   0.43344382  0.40725887  0.01848225
   0.41978878  0.88622796  0.33869992
   0.12223449  0.67909425  0.19532729
   0.83013135  0.01251189  0.68561487
   0.18567250  0.11605109  0.22526511
   0.27884639  0.43934445  0.80860792
   0.10255253  0.89145626  0.82155504
   0.09049876  0.52979968  0.87739335
   0.60509816  0.74808889  0.40960942
   0.62334433  0.69650917  0.28556516
   0.56466072  0.77206110  0.27569124
   0.99436124  0.98535451  0.53424674
   0.09313672  0.94879158  0.48860988
   0.71435361  0.76159329  0.47271217
   0.78800839  0.77529157  0.37866642
   0.98497303  0.97945190  0.71685297
   0.77531617  0.89320791  0.37625168
   0.71357023  0.04342323  0.42875908
   0.75803630  0.05227534  0.56062157
   0.17958665  0.95306776  0.84239294
   0.71086029  0.95389096  0.60954035
   0.66144467  0.94180665  0.41160542
   0.64101704  0.88201451  0.51534117
   0.62143846  0.22574908  0.68913858
   0.67472823  0.30036123  0.62592703
   0.58735166  0.26403544  0.57926274
   0.70826610  0.16695444  0.63325588
   0.71863894  0.20270131  0.51040379
   0.38551119  0.46945838  0.39923681
   0.33871910  0.39601851  0.65464201
   0.86753110  0.20374719  0.97509029
   0.78154199  0.22801031  0.07383843
   0.78288001  0.09680699  0.96490678
   0.73182500  0.13005485  0.06636065
   0.54636812  0.60093193  0.49232565
   0.85085377  0.33078391  0.07319678
   0.82588214  0.40231929  0.98992768
   0.16745664  0.39322023  0.97202448
   0.23440805  0.16691989  0.49315066
   0.29932685  0.11181674  0.41498824
   0.45439450  0.58899158  0.01664673
   0.34017771  0.24863921  0.55401412
   0.40712604  0.17920200  0.49563776
   0.31362911  0.60790910  0.77456892
   0.11480112  0.64019357  0.99102814
   0.01331009  0.35938793  0.04609959
   0.11239384  0.28742497  0.78599166
   0.77280182  0.62236232  0.10739977
   0.28321162  0.72873115  0.57415206
   0.29257158  0.45369141  0.02817521
   0.11195080  0.22152693  0.88220639
   0.24700185  0.76747186  0.15549719
   0.24361645  0.52203169  0.58601453
   0.92242664  0.19686218  0.17114369
   0.02435214  0.22791168  0.22915572
   0.03159605  0.73597003  0.35796267
   0.95197732  0.19232143  0.37718750
   0.91502414  0.28636685  0.34317604
   0.84758542  0.65787189  0.40415465
   0.91718966  0.57678497  0.39983326
   0.82354207  0.29297298  0.24936231
   0.17020443  0.42360579  0.74893419
   0.75289317  0.65387674  0.29206801
   0.39695629  0.55482065  0.33459591
   0.58996469  0.60597351  0.90512121
   0.66072226  0.22851904  0.38649355
   0.79183438  0.52829381  0.16525351
   0.23406022  0.70835801  0.39917827
   0.06452608  0.48594290  0.00238922
   0.53791887  0.50245578  0.81484217
   0.18358253  0.71205936  0.75520261
   0.97884214  0.66324345  0.60804714
   0.02470350  0.76147890  0.64562681
   0.38035654  0.64337935  0.11581870
   0.75187330  0.92641214  0.80617311
   0.97499092  0.37437366  0.28791155
   0.73907732  0.82952244  0.71615319
   0.60711418  0.79313729  0.82316873
   0.47869708  0.44364273  0.69972542
   0.25688169  0.41281406  0.22307510
   0.64644897  0.80073568  0.60905393
   0.66747404  0.68015676  0.67684600
   0.58686170  0.68562494  0.60596046
   0.16893541  0.53104302  0.46213086
   0.16500832  0.82765697  0.31403888
   0.99891441  0.14019473  0.92098415
   0.91553142  0.02674474  0.04097019
   0.01460941  0.05253126  0.08539464
   0.02186617  0.25910531  0.48417674
   0.26598939  0.65615907  0.24362805
   0.09523013  0.05291253  0.39631329
   0.44864024  0.38576807  0.87601216
   0.10183793  0.14263402  0.36223554
   0.90221416  0.72376546  0.07231296
   0.28869697  0.55461809  0.09992916
   0.25332644  0.54191441  0.93524231
   0.58873790  0.49034821  0.02912555
   0.43070118  0.66975973  0.27600763
   0.33923531  0.91434310  0.91242718
   0.37324142  0.94161233  0.79346584
   0.35994586  0.20559440  0.30687052
   0.41628772  0.82350127  0.85476805
   0.47678311  0.87915490  0.79598235
   0.80777425  0.69336642  0.94816999
   0.53399551  0.83259704  0.91804596
   0.46031487  0.93538510  0.06459217
   0.53806674  0.95894912  0.96867930
   0.27540057  0.65701161  0.04419949
   0.45338207  0.72709392  0.44616795
   0.90814336  0.11430899  0.07735157
   0.65851842  0.84515051  0.08083449
   0.55433990  0.31655530  0.71679089
   0.37705348  0.53059783  0.88992543
   0.93467533  0.76748899  0.40089049
   0.95100047  0.74049285  0.26004232
   0.95349687  0.28795255  0.20180379
   0.00138853  0.62642365  0.31350646
   0.98591221  0.66236769  0.44888602
   0.39043997  0.47654181  0.19317336
   0.84818869  0.15073897  0.34429057
   0.87887247  0.66591479  0.22829218
   0.89564199  0.56320913  0.24021240
   0.10625454  0.31101590  0.48510460
   0.71180471  0.15948210  0.25609183
   0.79277005  0.55914686  0.41918610
   0.44907387  0.32278449  0.57377883
   0.18684917  0.78206469  0.65582853
   0.81284727  0.25855629  0.42849646
   0.84883627  0.55768851  0.97820211
   0.78262779  0.39746924  0.82187327
   0.01753453  0.45307434  0.19838437
   0.95860415  0.48281513  0.08044597
   0.53490564  0.21816125  0.38013442
   0.88022917  0.72820388  0.58036266
   0.30296172  0.07832846  0.81640215
   0.43233489  0.68739973  0.58963225
   0.29054377  0.96657537  0.11196376
   0.97172007  0.61804475  0.09427449
   0.48371343  0.13484284  0.31832102
   0.62194613  0.74382901  0.03529540
   0.67609619  0.66085824  0.98225309
   0.27092289  0.25906828  0.21090942
   0.52381654  0.57904881  0.30850943
   0.35795183  0.82122036  0.61899738
   0.23450509  0.18448945  0.11653909
   0.10567693  0.77006683  0.08929913
   0.16066717  0.16680477  0.68344667
   0.26740631  0.13181672  0.68660129
   0.62822737  0.12416576  0.98705323
   0.10603502  0.28804070  0.30768380
   0.57422955  0.04354484  0.62391247
   0.50730013  0.12138608  0.67475677
   0.12009802  0.57684977  0.23726774
   0.51346348  0.03792136  0.80125919
   0.93080964  0.53897776  0.65623760
   0.51375880  0.36585855  0.46823993
   0.14705509  0.96375927  0.13176007
   0.66978652  0.42003520  0.43108651
   0.62003325  0.57237801  0.67011983
   0.37572308  0.87845788  0.20508666
   0.73893483  0.30596914  0.79335657
   0.75009233  0.51084476  0.95199803
   0.61600153  0.41509123  0.61736320
   0.72165735  0.41417275  0.66480981
   0.19500080  0.92048618  0.01192199
   0.64213440  0.02094378  0.02617266
   0.71655532  0.15953344  0.82546349
   0.61412011  0.11667982  0.81970603
   0.75823388  0.52553038  0.76991655
   0.80516305  0.52946333  0.72031538
   0.90968351  0.09808399  0.47850173
   0.60630612  0.50837060  0.55853859
   0.98972350  0.54357571  0.92961555
   0.18024607  0.03122661  0.52821026
   0.59052266  0.07439496  0.28265359
   0.95827088  0.64945516  0.95607096
   0.99265587  0.04207498  0.90667228
   0.40493149  0.70490777  0.73927788
   0.41563042  0.33454826  0.42857263
   0.34433538  0.18556301  0.89768366
   0.12531603  0.64863543  0.34602710
   0.01989898  0.54517074  0.74780876
   0.95141347  0.92771574  0.93577504
   0.99255856  0.83852923  0.88059871
   0.24241729  0.20988837  0.95618298
   0.71813727  0.43525722  0.21098377
   0.76593572  0.60846293  0.59765552
   0.58035871  0.93578626  0.80020574
   0.44936376  0.08726821  0.90214133
   0.27157943  0.06000549  0.05050644
   0.79110600  0.49218600  0.31937784
   0.72951327  0.32360979  0.44345894
   0.15742359  0.44063455  0.67798302
   0.39397197  0.50997120  0.39222975
   0.83079214  0.01237947  0.62643567
   0.04104568  0.88446661  0.08468265
   0.57250710  0.66312533  0.89606770
   0.07283852  0.11617600  0.95818775
   0.24380060  0.47819008  0.55790696
   0.69645716  0.59568246  0.45887173
   0.84102054  0.01397542  0.25096131
   0.46880857  0.67953510  0.19984761
   0.51798953  0.55113761  0.48799649
   0.17119315  0.75298046  0.70436401
   0.03964843  0.17964139  0.51653401
   0.52838617  0.54087765  0.34005590
   0.99615035  0.96939457  0.33255855
   0.55523353  0.59403256  0.27604390
   0.33411671  0.29416015  0.34444772
   0.45261298  0.63457334  0.39759433
   0.19674429  0.36660578  0.54858612
   0.57248379  0.41010698  0.76530773
   0.12455386  0.56300230  0.58412837
   0.41843067  0.44231745  0.59327998
   0.47294473  0.44873250  0.29834179
   0.29646647  0.75095188  0.02853640
   0.35082334  0.42854018  0.91376174
   0.33346108  0.57106038  0.22189015
   0.24275785  0.44872031  0.37845092
   0.18894509  0.73704889  0.54533513
   0.12520722  0.21105414  0.05452405
   0.34849933  0.75838677  0.47375521
   0.23904035  0.54188354  0.76808143
   0.42802369  0.56554148  0.78323718
   0.46387056  0.68027348  0.02281488
   0.46835096  0.26286415  0.73917695
   0.42081329  0.30806725  0.96432450
   0.17779041  0.59326724  0.08561535
   0.32045455  0.60868589  0.94842008
   0.24630244  0.85918064  0.38693290
   0.19925157  0.83046751  0.82499101
   0.33480631  0.39905884  0.12660213
   0.29609690  0.33813455  0.76134255
   0.31157740  0.71692873  0.80665728
   0.49100820  0.49484628  0.06680983
   0.23603578  0.61889824  0.44053678
   0.12573377  0.67508621  0.85234136
   0.34056788  0.72547997  0.19824118
   0.63805428  0.52028284  0.88592570
   0.18022283  0.73798584  0.26683444
Direct configuration=   180
   0.00317239  0.88580002  0.48997392
   0.03535096  0.93439967  0.54637184
   0.06876620  0.93177223  0.64182336
   0.05125427  0.98170942  0.70016118
   0.09691691  0.99140550  0.77351519
   0.11313492  0.95098014  0.85759671
   0.20735008  0.01046398  0.47537973
   0.76389720  0.34509253  0.79998393
   0.57674672  0.31602028  0.19102886
   0.56358870  0.31636138  0.09781902
   0.61572010  0.27599010  0.05120159
   0.62866708  0.28755888  0.95003162
   0.41213329  0.09648013  0.14747483
   0.37021811  0.07378505  0.20130224
   0.32116023  0.06556983  0.24422524
   0.98746146  0.46862634  0.13381947
   0.81200714  0.59889557  0.56716728
   0.70457900  0.40945997  0.14676150
   0.22738623  0.00342535  0.39498985
   0.29123343  0.99412099  0.35525531
   0.27971787  0.03524677  0.28870246
   0.38950845  0.86215756  0.60005237
   0.12017968  0.29137195  0.24217052
   0.18173402  0.94705360  0.06951035
   0.92059602  0.89192265  0.20610492
   0.84880414  0.88209693  0.16190986
   0.42454272  0.95502422  0.54659048
   0.85722303  0.77873293  0.08706158
   0.51514376  0.99958628  0.44279621
   0.62396480  0.44153458  0.41341821
   0.40140436  0.85601873  0.27661176
   0.42325773  0.68977328  0.65605531
   0.96596511  0.70325214  0.74833357
   0.00344094  0.70319854  0.66743998
   0.03813819  0.44261125  0.37215107
   0.97962675  0.40971190  0.36239259
   0.92485822  0.41426892  0.42161500
   0.91370598  0.43231053  0.50324479
   0.86737990  0.41865265  0.56821191
   0.06738683  0.74494199  0.13516900
   0.85929155  0.18844545  0.65687051
   0.91169615  0.18141509  0.72990547
   0.92075743  0.29909950  0.78477630
   0.95204918  0.23697444  0.74032340
   0.31081343  0.05117194  0.76123775
   0.28253813  0.01188978  0.08433524
   0.88871364  0.07073107  0.52756133
   0.21819798  0.14387461  0.69411076
   0.97475812  0.39632307  0.83651019
   0.97701501  0.34154082  0.78230817
   0.77903178  0.74024481  0.93762026
   0.79553572  0.79271896  0.05862023
   0.77112503  0.79193951  0.97815481
   0.81004411  0.92158472  0.18207347
   0.75918170  0.95422256  0.16404449
   0.84440829  0.76859028  0.59980573
   0.37094845  0.99149726  0.58894385
   0.43267930  0.90077694  0.58923094
   0.84886124  0.83397097  0.10263015
   0.46563904  0.98111586  0.49503657
   0.12627090  0.61861681  0.28033220
   0.96687810  0.63208069  0.02352936
   0.61638266  0.53792129  0.61318183
   0.54624004  0.08748180  0.65604045
   0.62140153  0.74132968  0.32238516
   0.67947795  0.79280617  0.31409494
   0.72471741  0.79452942  0.39721773
   0.74463768  0.86955292  0.44255473
   0.72300540  0.02173640  0.50062861
   0.70921378  0.96317576  0.51925966
   0.68015049  0.91710988  0.46776257
   0.79724727  0.52925826  0.96329713
   0.64040879  0.24786642  0.61233369
   0.68174782  0.19173003  0.57382705
   0.06615422  0.29454834  0.53652584
   0.80821169  0.18991311  0.01577218
   0.77526251  0.13982869  0.00914363
   0.81867838  0.34219896  0.00296007
   0.98130679  0.54843849  0.68776224
   0.66907221  0.40139356  0.64124427
   0.29281453  0.15482900  0.48427316
   0.34806460  0.18224408  0.50768135
   0.13327660  0.36624401  0.03547477
   0.06668944  0.34703007  0.98956644
   0.07026917  0.32030223  0.92075862
   0.09999632  0.28343814  0.86545810
   0.65858046  0.70563377  0.02735147
   0.49860368  0.17343080  0.34917862
   0.96358813  0.23587081  0.22501483
   0.92631358  0.23012114  0.30963843
   0.89431090  0.62871304  0.36554191
   0.80853963  0.23212856  0.26503510
   0.79116200  0.59966994  0.27796240
   0.71743686  0.24126435  0.34770082
   0.76297148  0.58181514  0.17915360
   0.66095820  0.13273742  0.83795838
   0.03582843  0.52059767  0.92949329
   0.64160186  0.94962593  0.80119831
   0.69230043  0.91215229  0.78091791
   0.68657106  0.85287421  0.74881537
   0.63797648  0.81171803  0.76412195
   0.62077790  0.77679999  0.69135214
   0.60165662  0.70527668  0.68035051
   0.25776049  0.21969366  0.16096010
   0.97403290  0.07885146  0.94367815
   0.94788824  0.07061519  0.04204473
   0.49064623  0.06144111  0.85342383
   0.16743967  0.08138261  0.29711828
   0.10023120  0.09259255  0.33302328
   0.20748722  0.03948684  0.32043508
   0.46450703  0.34508663  0.46954898
   0.30062287  0.19902375  0.91951614
   0.39185201  0.93004850  0.87554822
   0.43389101  0.87284052  0.86743622
   0.48223909  0.86590605  0.94740323
   0.50633116  0.91477253  0.01181032
   0.55888365  0.89201072  0.06697178
   0.61924910  0.88386864  0.03784358
   0.61636060  0.07298605  0.20660060
   0.63079865  0.07049013  0.99819495
   0.96139189  0.73106175  0.34398431
   0.95750827  0.66407130  0.36932191
   0.86033218  0.20436016  0.30010658
   0.86000662  0.61588673  0.27748493
   0.74130485  0.21209978  0.27506386
   0.78185148  0.53556562  0.32034032
   0.75204387  0.27668176  0.39983410
   0.96070580  0.88365856  0.91152626
   0.93999058  0.87879757  0.50335393
   0.03246699  0.83332977  0.49048516
   0.02081460  0.90779424  0.40738665
   0.66213291  0.84835779  0.28796095
   0.72015009  0.77136617  0.24849598
   0.03942471  0.87574319  0.66210854
   0.13294596  0.92199291  0.63634922
   0.78819916  0.85511589  0.50071025
   0.05729377  0.02903116  0.64076046
   0.08823243  0.05040842  0.79966075
   0.37451794  0.36742055  0.26674080
   0.65795431  0.43029794  0.84102882
   0.15413827  0.41976482  0.43965812
   0.25308623  0.34852403  0.41640485
   0.50930109  0.68456187  0.16091139
   0.63332322  0.32275966  0.22941263
   0.52027563  0.34570197  0.23026253
   0.55900418  0.25383613  0.21298671
   0.57095711  0.37178312  0.07073029
   0.49929580  0.29899188  0.08752709
   0.67074335  0.28696406  0.10019154
   0.60833042  0.21475795  0.05924578
   0.58103259  0.25441224  0.91602579
   0.63782467  0.34229270  0.92474634
   0.02204574  0.20606444  0.04263727
   0.37040676  0.29917944  0.06804704
   0.09424322  0.25373495  0.59727728
   0.38937528  0.14370344  0.10019384
   0.74160132  0.84277117  0.95197166
   0.16775651  0.64554380  0.51960925
   0.04896219  0.08812262  0.28289360
   0.16825378  0.59462481  0.71919741
   0.15787446  0.99982113  0.72951561
   0.12069018  0.76813702  0.87388060
   0.31000654  0.77572796  0.32892468
   0.52065839  0.48326596  0.18267229
   0.51751373  0.49628489  0.43855259
   0.27653327  0.44065705  0.51591028
   0.62428932  0.16232176  0.54192967
   0.12365312  0.40373078  0.09590925
   0.34174115  0.64343061  0.45728520
   0.17286719  0.31663091  0.06769207
   0.36960146  0.71016477  0.94021199
   0.41199649  0.79810824  0.27900844
   0.68708918  0.25731338  0.93250403
   0.90960896  0.87151427  0.29056736
   0.96820277  0.84992455  0.17385569
   0.31829467  0.96121038  0.61211937
   0.56488522  0.69336737  0.74539392
   0.30563706  0.92790037  0.31968511
   0.81585368  0.02878890  0.29260119
   0.46953162  0.25591211  0.87513874
   0.36217379  0.26844152  0.71259077
   0.04438630  0.86281211  0.05339387
   0.26662649  0.80163541  0.93004578
   0.56513834  0.03642006  0.47291645
   0.39417750  0.74801032  0.08333299
   0.01380273  0.15387016  0.48922075
   0.51299268  0.98969161  0.36320579
   0.25447517  0.56814639  0.31612747
   0.90131229  0.67280891  0.74514996
   0.95973107  0.75343362  0.79618844
   0.99396629  0.66243891  0.80194088
   0.66317765  0.00963175  0.80801050
   0.27476458  0.79204606  0.73297279
   0.03522682  0.46731536  0.44713389
   0.09455709  0.44306495  0.32339705
   0.11541787  0.11545400  0.98400663
   0.69546327  0.57619604  0.19261646
   0.86437560  0.41582202  0.37845509
   0.03035447  0.54958712  0.57151524
   0.44364493  0.63541997  0.85164905
   0.96760912  0.44465652  0.53851574
   0.89308015  0.42874870  0.64220470
   0.80404754  0.40608735  0.55118938
   0.82297035  0.14085623  0.65864715
   0.81521351  0.23213147  0.68779725
   0.87431972  0.20301067  0.57955431
   0.96044353  0.13883726  0.71688147
   0.87924237  0.16315942  0.80668490
   0.87206614  0.33006094  0.74665644
   0.89694428  0.29044088  0.86600768
   0.01280990  0.21947037  0.77702255
   0.95804551  0.24367951  0.65417655
   0.31481118  0.86262303  0.49021328
   0.97735683  0.00194962  0.37534557
   0.49595996  0.87580911  0.59962839
   0.53148759  0.70306874  0.92512480
   0.66482227  0.63338248  0.45372163
   0.33138162  0.32074565  0.88863759
   0.95430739  0.40295713  0.91478432
   0.01207038  0.44568709  0.82441707
   0.41198559  0.98952074  0.90060505
   0.15406116  0.46299597  0.60573728
   0.00918957  0.35079723  0.70954787
   0.44290521  0.83275958  0.00275880
   0.75545577  0.73819517  0.85731252
   0.06038308  0.67584744  0.68300390
   0.74431605  0.77337848  0.11312006
   0.54266229  0.85276499  0.13941877
   0.23154013  0.65821543  0.86299483
   0.65003914  0.90812080  0.98244206
   0.70334234  0.95342664  0.21132544
   0.47271540  0.08717658  0.13315436
   0.76380847  0.00472725  0.11660624
   0.35537352  0.03708632  0.53993895
   0.40770755  0.01192871  0.66109592
   0.94870720  0.94056112  0.19532211
   0.21358720  0.30265066  0.67370566
   0.18366724  0.83370519  0.50769182
   0.40554741  0.53850047  0.64137677
   0.34661557  0.00336577  0.40010051
   0.43845764  0.41427763  0.02035146
   0.42472715  0.88628189  0.34374228
   0.12614272  0.67732744  0.19911272
   0.82673286  0.01327262  0.67724365
   0.19090381  0.11489534  0.22583554
   0.29345277  0.43409510  0.79741803
   0.09590187  0.88851774  0.81329869
   0.08520079  0.53728502  0.88888180
   0.59678646  0.74077637  0.39862811
   0.63001198  0.68326066  0.30134412
   0.57187934  0.76744420  0.27525156
   0.99148540  0.98274200  0.54209564
   0.09291647  0.93852007  0.48209178
   0.69568928  0.77142233  0.47212309
   0.78484193  0.77017252  0.39838214
   0.98500927  0.97811103  0.71328256
   0.78228274  0.90569038  0.38852777
   0.71845055  0.04700355  0.43004463
   0.75604481  0.04460286  0.56650904
   0.18369862  0.94727933  0.85977688
   0.72438240  0.94336989  0.60838180
   0.66800619  0.93921761  0.38471941
   0.62295710  0.89394506  0.51316747
   0.62595512  0.21845422  0.69090004
   0.67368113  0.29755089  0.63643743
   0.57960292  0.26210329  0.57427715
   0.70797304  0.15537630  0.63354297
   0.72827090  0.19787031  0.51142325
   0.37484620  0.47051100  0.38847201
   0.31611859  0.39805766  0.65668634
   0.85747771  0.20631043  0.96717109
   0.78876737  0.23267706  0.07447454
   0.79711320  0.09183736  0.96104903
   0.73136843  0.12924212  0.07635274
   0.54463169  0.59947002  0.50349318
   0.84432169  0.33127160  0.07649343
   0.81825542  0.39631545  0.99527020
   0.17110371  0.39146433  0.97482401
   0.23451659  0.17249950  0.49842572
   0.29841190  0.11847208  0.42242156
   0.44600499  0.58728248  0.00932251
   0.33958135  0.24279242  0.54169483
   0.40915317  0.18015871  0.49401401
   0.32115420  0.60267008  0.76803873
   0.10832177  0.63825780  0.99362927
   0.02068583  0.36599098  0.03399778
   0.11774101  0.30337909  0.79156114
   0.76987529  0.61947627  0.11817827
   0.29137263  0.73012007  0.57238345
   0.29444136  0.43415558  0.03076861
   0.09106466  0.22349395  0.89172101
   0.24069986  0.77940421  0.16074363
   0.25379245  0.52649639  0.57877317
   0.93128927  0.20409623  0.16459433
   0.02943068  0.21920737  0.24192982
   0.02720848  0.74181497  0.36036571
   0.94953010  0.19449550  0.37598347
   0.91893475  0.28282708  0.34375496
   0.85004160  0.65745105  0.41833911
   0.92320481  0.57892703  0.40048277
   0.82541459  0.28605411  0.23309926
   0.17315500  0.43493493  0.73700760
   0.75798859  0.65275291  0.30881966
   0.40052556  0.56780491  0.35435665
   0.59185050  0.61211278  0.90771006
   0.64848308  0.23956249  0.37819087
   0.79612858  0.53512415  0.15915460
   0.23914076  0.71447757  0.40832510
   0.05846132  0.48461908  0.99420636
   0.54329619  0.50932308  0.81356758
   0.18588468  0.72234367  0.74885884
   0.97284392  0.66814865  0.60879367
   0.01842359  0.75764497  0.63270605
   0.37098238  0.63340501  0.13248917
   0.75207760  0.92780460  0.80705008
   0.97588814  0.37734407  0.29451972
   0.74659430  0.83658591  0.71376982
   0.60996409  0.79671509  0.84345911
   0.47858772  0.44501763  0.69769646
   0.24853239  0.40549967  0.21625701
   0.63654335  0.79660501  0.61534529
   0.66998679  0.68071652  0.67844880
   0.57927820  0.68116235  0.60843107
   0.15903554  0.53123654  0.45618884
   0.16169128  0.81566711  0.29532592
   0.99773316  0.13890397  0.91813013
   0.90984979  0.02237896  0.03958918
   0.00460694  0.05881943  0.08293998
   0.02439415  0.25806985  0.49069492
   0.26989370  0.66406637  0.23205615
   0.10136725  0.04623543  0.39818794
   0.44605394  0.37851502  0.87062037
   0.09509246  0.14690657  0.36718488
   0.89841540  0.73556043  0.09220583
   0.28573705  0.55199688  0.11925895
   0.24677000  0.54732820  0.93816317
   0.58735940  0.50410902  0.01406297
   0.42940644  0.67917431  0.26616044
   0.33669772  0.91144821  0.92158079
   0.37324987  0.93545206  0.79147334
   0.35586936  0.21041061  0.29392306
   0.40604066  0.81739377  0.85863924
   0.47352154  0.88257126  0.79146170
   0.81232736  0.68583051  0.94566235
   0.53443648  0.83972372  0.90994472
   0.44729310  0.93283382  0.05721735
   0.54236848  0.96167869  0.97490476
   0.27118602  0.66467171  0.03763628
   0.44371718  0.72948574  0.45175124
   0.91721374  0.11751762  0.07187628
   0.65384626  0.84704017  0.08672408
   0.55736992  0.32711037  0.74308657
   0.37960552  0.53250046  0.88219693
   0.92576393  0.76188081  0.39516332
   0.95537759  0.74456122  0.26105774
   0.95402946  0.29026570  0.19737407
   0.00025531  0.63503067  0.31965332
   0.98137137  0.66451323  0.45156411
   0.39507776  0.47104344  0.19789793
   0.84481915  0.15470931  0.35111133
   0.88096468  0.66113496  0.22920912
   0.89192373  0.56581525  0.25137162
   0.11892028  0.30985036  0.48403967
   0.70361025  0.16564329  0.24168883
   0.78239900  0.55359572  0.41047439
   0.45355107  0.32558548  0.56166285
   0.17847752  0.78636351  0.64262977
   0.81663476  0.25630668  0.42911119
   0.84575218  0.55197092  0.97078385
   0.78385253  0.39425042  0.80640095
   0.01433672  0.45258701  0.19707947
   0.95601929  0.47890328  0.07335792
   0.51921114  0.21857096  0.37272973
   0.88570815  0.73396832  0.59968321
   0.29538677  0.06471017  0.82871708
   0.43024742  0.68427391  0.58191482
   0.28168851  0.96311798  0.11584139
   0.96797094  0.60895025  0.09179293
   0.48062431  0.13192624  0.30482472
   0.62537043  0.74787046  0.04434201
   0.69626908  0.66862851  0.00374646
   0.27782512  0.25905448  0.20377148
   0.52352921  0.58776919  0.29517664
   0.36544076  0.81705508  0.61872317
   0.23768767  0.17706413  0.12945885
   0.10078449  0.76838959  0.08906382
   0.16268620  0.15401552  0.68107032
   0.27420929  0.13258258  0.69416529
   0.61848835  0.12258389  0.99394719
   0.11822729  0.28460127  0.31548025
   0.57827845  0.04737303  0.63692734
   0.51756132  0.13084308  0.67733072
   0.13067036  0.57245504  0.23511068
   0.51365282  0.03043566  0.80238721
   0.93252104  0.54687204  0.64376469
   0.51682395  0.36403055  0.46185374
   0.17178793  0.97166293  0.13352494
   0.67894322  0.43432928  0.42187706
   0.62928341  0.56929079  0.66991642
   0.38229273  0.87362032  0.21052649
   0.73106380  0.30122578  0.79491239
   0.75044085  0.50345944  0.94003288
   0.61848474  0.39177250  0.60746030
   0.71621452  0.42185709  0.67457953
   0.19533920  0.91679288  0.01068017
   0.63930882  0.02046192  0.03089223
   0.71482003  0.14915269  0.83404246
   0.60909376  0.11816302  0.82429632
   0.76000343  0.53761170  0.76811532
   0.80917661  0.53685334  0.72855630
   0.91407385  0.09371275  0.47688123
   0.61367144  0.50296724  0.56258274
   0.98328445  0.53968948  0.92054497
   0.17589721  0.00920280  0.53749764
   0.60194505  0.09044899  0.27219424
   0.95549497  0.65408212  0.95678460
   0.99370526  0.03664212  0.89811428
   0.41409319  0.70011572  0.73274615
   0.41605025  0.33874097  0.42674086
   0.34586610  0.18273602  0.88867356
   0.11793020  0.63960818  0.34864504
   0.01577675  0.54034537  0.74645324
   0.94906631  0.93167550  0.93358377
   0.99189170  0.84220599  0.88949890
   0.25222181  0.21394285  0.96147521
   0.72251735  0.43123834  0.20449942
   0.76189467  0.60461887  0.59377618
   0.58475457  0.94096079  0.80607576
   0.46751658  0.08768250  0.91125110
   0.27247034  0.06019734  0.07117061
   0.77597572  0.48427540  0.30887042
   0.73295365  0.31854787  0.44478612
   0.14810227  0.43809116  0.67473231
   0.37658684  0.51778228  0.36412468
   0.85803432  0.04585227  0.67602933
   0.01955959  0.85438577  0.09561681
   0.55718974  0.66016657  0.90766188
   0.11049528  0.12810876  0.92589561
   0.27133022  0.48673324  0.56050211
   0.69509857  0.60288394  0.44184575
   0.85086726  0.05354613  0.30706074
   0.47384769  0.68348550  0.21751884
   0.54334765  0.55822509  0.48246838
   0.18782306  0.76203700  0.68557558
   0.02365954  0.16821102  0.55105416
   0.53292607  0.56630894  0.35029841
   0.99584163  0.97786638  0.34043713
   0.55443126  0.61463219  0.26898472
   0.33410314  0.29247763  0.34122149
   0.45013886  0.63958722  0.40508218
   0.19688165  0.37180824  0.55547767
   0.56951158  0.41747961  0.76602258
   0.13161470  0.56523011  0.57836967
   0.42333334  0.44624350  0.58881334
   0.46842265  0.44972231  0.29258565
   0.29607349  0.75680920  0.03161255
   0.35558468  0.43633678  0.91766269
   0.33322941  0.57114796  0.22259659
   0.23462654  0.44754281  0.37979472
   0.18836911  0.73269244  0.53912378
   0.12355042  0.21084198  0.04048630
   0.34179758  0.76024211  0.46603660
   0.23707769  0.53809288  0.76113558
   0.43051794  0.56601621  0.77352976
   0.46629540  0.68177565  0.03142812
   0.47182687  0.27043952  0.73471206
   0.42561375  0.30376674  0.95656067
   0.18210116  0.59792364  0.07265741
   0.33525721  0.59952138  0.94890822
   0.24400983  0.86318128  0.39116487
   0.19681031  0.82302719  0.81499071
   0.33245200  0.39260312  0.12673133
   0.30311050  0.33398590  0.75290833
   0.30933779  0.70612880  0.79648679
   0.49171441  0.49100299  0.06350265
   0.23721512  0.60906229  0.42766525
   0.13020770  0.68543793  0.84882759
   0.33957087  0.71509350  0.19928318
   0.63762296  0.52498204  0.89405402
   0.18022222  0.73466801  0.27463424
Direct configuration=   200
   0.00732562  0.88109892  0.49272570
   0.04040479  0.93187187  0.54355007
   0.06644850  0.91609699  0.62914939
   0.05339838  0.98118632  0.68915909
   0.11172933  0.99729154  0.77040565
   0.11322696  0.95124248  0.84413865
   0.20947041  0.00524291  0.47876555
   0.75990114  0.34404184  0.79594748
   0.57055088  0.29899013  0.18801585
   0.56606550  0.31955548  0.09526020
   0.61865150  0.28049521  0.04797726
   0.63159533  0.27935533  0.94753069
   0.41269128  0.10061433  0.15012023
   0.37280741  0.07777775  0.21009138
   0.32291622  0.05452708  0.24502688
   0.97979117  0.46855333  0.13253409
   0.80832819  0.60253062  0.56695587
   0.70218512  0.40035077  0.13450926
   0.22712303  0.00476415  0.39879621
   0.29090802  0.98500302  0.35615182
   0.26929822  0.02733104  0.27597430
   0.39503845  0.84690540  0.60534404
   0.11622704  0.29059749  0.24892827
   0.18191274  0.93934036  0.07790700
   0.92225828  0.88677358  0.20599090
   0.85590489  0.89092797  0.16171931
   0.42869053  0.95648109  0.55353822
   0.86203682  0.78105602  0.09871876
   0.51776820  0.00061757  0.44978296
   0.63247085  0.43095811  0.40493752
   0.40713089  0.85359816  0.27216836
   0.42531153  0.68878088  0.65035952
   0.96151994  0.70100353  0.76190752
   0.00115439  0.70247828  0.66026547
   0.03846027  0.43924961  0.38853501
   0.97912439  0.41389690  0.36318108
   0.92423171  0.42280800  0.41271663
   0.91445490  0.42998105  0.49752376
   0.85598533  0.42478598  0.55046549
   0.05970178  0.75801135  0.13873880
   0.85654728  0.18364956  0.66839237
   0.91445049  0.18086104  0.73193877
   0.93038942  0.29995093  0.78589235
   0.95290680  0.24095200  0.74648101
   0.32081631  0.06121907  0.77875763
   0.28673329  0.00930958  0.09477684
   0.88864850  0.07487922  0.53241185
   0.21995881  0.13578722  0.69202478
   0.97808126  0.40405240  0.83653418
   0.98231637  0.35117888  0.78593325
   0.77920177  0.73805564  0.92513731
   0.79593802  0.79218824  0.06577209
   0.77883741  0.79031021  0.96756316
   0.80414778  0.91847992  0.18168973
   0.75856362  0.96201109  0.17139011
   0.84468517  0.77690360  0.59742271
   0.37593809  0.99949019  0.59304428
   0.43512411  0.89604238  0.59052374
   0.83718919  0.83583231  0.11765595
   0.47304924  0.99048453  0.50848768
   0.12354519  0.61101898  0.26894745
   0.96089424  0.63229004  0.02577230
   0.62257224  0.53646486  0.61973366
   0.55196032  0.09440439  0.66554697
   0.61759581  0.74639618  0.32388770
   0.68246921  0.78666169  0.31831287
   0.72264185  0.80738002  0.40385159
   0.74077546  0.86584400  0.43620354
   0.72817045  0.01458117  0.50535050
   0.71337101  0.95444683  0.52633222
   0.68191868  0.91368927  0.45460310
   0.79963242  0.52176553  0.94254260
   0.64147955  0.23828429  0.61583110
   0.67291408  0.18401723  0.57006903
   0.07480250  0.29316729  0.53947415
   0.80733446  0.18907690  0.01965814
   0.78185765  0.13655095  0.01408626
   0.81469217  0.33768330  0.00814418
   0.97366516  0.54827184  0.68142755
   0.66483301  0.39864058  0.64123423
   0.29705728  0.15416772  0.48742669
   0.34972216  0.18864201  0.50085643
   0.13985359  0.36827556  0.03363490
   0.07649738  0.35606272  0.99748429
   0.07608702  0.32316122  0.92835716
   0.10101795  0.28617421  0.86998287
   0.66796037  0.71010411  0.04206733
   0.48744645  0.17259785  0.33649727
   0.96422308  0.23736395  0.22869339
   0.92132267  0.23162954  0.31195148
   0.89477207  0.62753400  0.37279268
   0.80108075  0.22689277  0.25417797
   0.79338751  0.59841514  0.27576352
   0.70829567  0.24485392  0.35075148
   0.76020213  0.58265769  0.19060044
   0.65772051  0.13183365  0.83291589
   0.02993416  0.52799695  0.93275141
   0.64092614  0.95355894  0.79828207
   0.69730368  0.91523562  0.78362450
   0.69214594  0.85575974  0.74660780
   0.63902984  0.80749311  0.75766825
   0.62020415  0.77291256  0.69067852
   0.60508945  0.70674049  0.68574210
   0.26494210  0.21856006  0.16990891
   0.97228628  0.07640326  0.93692588
   0.93950170  0.06958096  0.02938158
   0.50107849  0.05884625  0.86202390
   0.16955479  0.08461200  0.30605956
   0.10445109  0.09389711  0.34126890
   0.21416325  0.04673953  0.32769007
   0.46981892  0.34612266  0.45913225
   0.30350251  0.20033257  0.92111394
   0.38462586  0.92557888  0.86968749
   0.43353044  0.87898691  0.86643748
   0.47627582  0.87232902  0.95031854
   0.50382633  0.91712401  0.00943589
   0.55211178  0.88652189  0.07049899
   0.61794065  0.89197564  0.05054873
   0.62572217  0.08953271  0.19863992
   0.61871765  0.06712632  0.01806894
   0.96305166  0.73678239  0.34498298
   0.95767342  0.67227374  0.36932333
   0.85144784  0.20595476  0.30206008
   0.86722495  0.60954828  0.28423557
   0.73838895  0.21554753  0.28368425
   0.77678608  0.53484329  0.32533938
   0.75118030  0.27913879  0.41030445
   0.96735413  0.89163758  0.90909568
   0.93960518  0.87544205  0.49703127
   0.03870903  0.82889973  0.49650250
   0.00821289  0.90401834  0.41430349
   0.65750957  0.84233480  0.28235495
   0.71889619  0.76377044  0.25288996
   0.04033024  0.86300490  0.66468152
   0.13176276  0.91243689  0.62993201
   0.78000995  0.84861753  0.50283482
   0.05119001  0.03279855  0.64461036
   0.08563917  0.05243225  0.80658384
   0.36094518  0.35063393  0.26505777
   0.65690877  0.44085355  0.84799673
   0.14742616  0.42098172  0.45570312
   0.24531325  0.35204419  0.43092884
   0.51729141  0.68430974  0.15584477
   0.62868160  0.31917546  0.21640615
   0.52410771  0.34029002  0.22135821
   0.55742992  0.24528803  0.21338859
   0.57040868  0.37974403  0.06685252
   0.50673967  0.29873616  0.08225281
   0.67835850  0.29198095  0.08218826
   0.59980366  0.22553405  0.06643500
   0.58177988  0.25348976  0.90856289
   0.63993816  0.33656288  0.92652677
   0.03035388  0.21150179  0.03951370
   0.37984313  0.29887196  0.06726043
   0.09160932  0.25603990  0.60420275
   0.40056753  0.15151190  0.10442201
   0.74505860  0.83825228  0.94482918
   0.17770801  0.64157109  0.53235135
   0.04824834  0.08214737  0.29095503
   0.16686681  0.59017901  0.72167953
   0.16646255  0.99867030  0.72829207
   0.12149038  0.77412131  0.87833599
   0.30390064  0.77194748  0.32885199
   0.52285978  0.47497805  0.19514295
   0.52484553  0.49148598  0.42856941
   0.26997945  0.44219824  0.51691918
   0.62928224  0.15337094  0.52657913
   0.13410022  0.40154250  0.10321748
   0.34275711  0.65141809  0.44594190
   0.16444492  0.31103364  0.05432758
   0.37393389  0.69909475  0.95347856
   0.40869538  0.79443352  0.30040211
   0.68880886  0.24885388  0.94867942
   0.91122929  0.86887569  0.28639597
   0.96788979  0.85086944  0.18339040
   0.32141819  0.96401304  0.60656926
   0.56876403  0.68435517  0.75324157
   0.29930108  0.93231156  0.31327879
   0.82561540  0.03211179  0.29703412
   0.47062905  0.24596952  0.86078857
   0.38181451  0.26605071  0.69799242
   0.03872916  0.87786128  0.05908710
   0.25873913  0.80310245  0.91188851
   0.56793444  0.03059924  0.46524477
   0.40155404  0.75946291  0.08549904
   0.01773588  0.15052654  0.49335050
   0.50802147  0.99647348  0.36234184
   0.24905681  0.55732813  0.31041975
   0.91100783  0.67568653  0.74491226
   0.95719880  0.76110135  0.80890460
   0.99745075  0.66644934  0.80830856
   0.66440915  0.01112187  0.82101893
   0.29338147  0.79345963  0.73239947
   0.04491180  0.47153324  0.45627246
   0.07847640  0.44077557  0.32704692
   0.12440029  0.10938464  0.95871648
   0.69596787  0.57642264  0.21111976
   0.85871431  0.41288779  0.38267058
   0.03590029  0.55024557  0.57829075
   0.44210725  0.63144981  0.86883247
   0.96071115  0.45035170  0.55189665
   0.87876112  0.43308999  0.62431643
   0.80042961  0.39689347  0.55517906
   0.82673897  0.12858987  0.65172775
   0.82508501  0.23267049  0.70512998
   0.87392099  0.20262377  0.58854376
   0.95734664  0.13778248  0.71711783
   0.87446275  0.15876193  0.80332936
   0.87263532  0.31940696  0.74245943
   0.90443479  0.28153754  0.86230506
   0.01047340  0.22554722  0.77462175
   0.96775137  0.25356679  0.66179467
   0.31472871  0.86595903  0.47410317
   0.98304931  0.01237970  0.38713851
   0.49829802  0.87500736  0.59893807
   0.52731641  0.70265884  0.93520798
   0.66214614  0.63579300  0.46076612
   0.33790120  0.31692561  0.87989592
   0.94122302  0.40921483  0.90172565
   0.01031322  0.44753994  0.81051365
   0.40939535  0.97831495  0.88468714
   0.15609184  0.46535821  0.59898698
   0.02073848  0.34363756  0.71908770
   0.44316223  0.83288767  0.00109032
   0.75501786  0.73020594  0.84261075
   0.06173399  0.66629506  0.67944284
   0.74067745  0.77136793  0.11119947
   0.53163767  0.85407154  0.13607231
   0.22711937  0.65236425  0.87983779
   0.65238124  0.90771495  0.97508234
   0.69743168  0.96957503  0.21191546
   0.47484123  0.07963145  0.13811634
   0.76951252  0.00136258  0.11363190
   0.35317675  0.04986174  0.54877852
   0.40352763  0.02397094  0.66146542
   0.95213544  0.95151672  0.18942411
   0.21631918  0.32152504  0.68338282
   0.17467211  0.82610807  0.48716271
   0.40705775  0.54088059  0.64361371
   0.33957468  0.99923911  0.40844430
   0.43530053  0.42040966  0.02690735
   0.42670682  0.88014778  0.34438080
   0.12943087  0.66720894  0.19725675
   0.82772721  0.01385769  0.67432692
   0.18235222  0.11306029  0.23314017
   0.31084134  0.43566587  0.80058688
   0.09506875  0.89023355  0.80945144
   0.09145619  0.54516985  0.89139277
   0.58615054  0.73497025  0.39967618
   0.64310145  0.67815706  0.30873519
   0.57732505  0.76272935  0.26451580
   0.99722218  0.97446159  0.54440645
   0.09420561  0.94290575  0.50348303
   0.67748167  0.78507486  0.46055989
   0.77580473  0.76716881  0.40474028
   0.98533036  0.97752910  0.72127902
   0.77847000  0.91110381  0.39610180
   0.72346085  0.05278166  0.43330740
   0.75212158  0.05127737  0.56584660
   0.18102692  0.94009355  0.87233640
   0.73314063  0.93381552  0.59799839
   0.66563249  0.93482686  0.37176415
   0.62183846  0.90474340  0.48936482
   0.62243199  0.21516778  0.69723526
   0.67693963  0.28564910  0.63687444
   0.58969889  0.25679180  0.57421209
   0.70297582  0.14947098  0.62925565
   0.72706274  0.19576100  0.52082376
   0.36341040  0.46893503  0.38051588
   0.30444984  0.39995998  0.64493955
   0.84563362  0.21017063  0.96150582
   0.79801054  0.23318232  0.07129118
   0.80315725  0.09204383  0.96529866
   0.73514062  0.12207969  0.07426334
   0.53642052  0.59145442  0.50603866
   0.84103978  0.33190346  0.08290402
   0.80989949  0.40058015  0.99723627
   0.18000638  0.39114757  0.97434359
   0.23312640  0.17987784  0.50874685
   0.29865084  0.11388461  0.42605307
   0.43881798  0.57807412  0.00984026
   0.33495025  0.24048193  0.54134512
   0.41188196  0.17157752  0.48931987
   0.32875801  0.59881454  0.76220023
   0.10621955  0.63432919  0.99189196
   0.01856395  0.37336213  0.03032522
   0.12560482  0.30499378  0.79593363
   0.76903644  0.62735651  0.13111635
   0.29464499  0.72655216  0.57391765
   0.29450806  0.41880250  0.01416222
   0.08461245  0.22855545  0.88293299
   0.24387846  0.78388014  0.16098005
   0.26488738  0.54073866  0.58183763
   0.94846171  0.20221128  0.16022952
   0.02207236  0.21181742  0.24265876
   0.02792328  0.75525048  0.36190648
   0.95997838  0.19498780  0.36552438
   0.92430871  0.28859434  0.35083480
   0.85337668  0.65455465  0.43549687
   0.91373909  0.57145073  0.40685059
   0.81765357  0.27734168  0.21184732
   0.17541461  0.44664677  0.73978119
   0.76136171  0.63823582  0.32077417
   0.39809800  0.57343372  0.36159565
   0.59310011  0.62373295  0.90913079
   0.64606307  0.24586800  0.35925109
   0.79647695  0.53513626  0.15330826
   0.23368725  0.71884163  0.41998715
   0.05281636  0.48484972  0.98082488
   0.55116136  0.51595366  0.81392321
   0.19053374  0.72964842  0.74244525
   0.97081988  0.67024981  0.60567879
   0.00734513  0.75359832  0.62303490
   0.36959695  0.62757538  0.14597355
   0.75842326  0.93486868  0.80050789
   0.97159589  0.37712029  0.29722488
   0.74775038  0.83662882  0.71525938
   0.62835210  0.80034710  0.84193807
   0.48078490  0.44403395  0.69382934
   0.24159476  0.39948188  0.21471888
   0.63062370  0.79602609  0.61918269
   0.66308010  0.68337144  0.69251737
   0.56920926  0.68925085  0.61490307
   0.15984772  0.53782832  0.44001565
   0.15807467  0.82534320  0.29301498
   0.98768798  0.12945758  0.92261933
   0.90564551  0.01825359  0.03843617
   0.99529622  0.06440021  0.08554318
   0.02825950  0.26523213  0.49500670
   0.25738181  0.66225463  0.22990580
   0.10031217  0.04835596  0.39375122
   0.44322341  0.37335396  0.85615905
   0.09242353  0.15329505  0.37828367
   0.90423961  0.73735171  0.11447073
   0.26726915  0.54685556  0.12339347
   0.23586694  0.55255962  0.93722423
   0.58644595  0.51522409  0.99946015
   0.42960315  0.68826686  0.26384859
   0.33695609  0.91583851  0.93001233
   0.36342114  0.93612512  0.78464631
   0.35455378  0.21086829  0.28721713
   0.39467529  0.82510637  0.86187250
   0.46835013  0.88539400  0.79903834
   0.81318044  0.69238474  0.95294906
   0.53224974  0.84328590  0.91896232
   0.44607135  0.93626902  0.04443563
   0.53222908  0.96440418  0.97663659
   0.25757731  0.66964689  0.03341222
   0.43379890  0.73693250  0.44756800
   0.92521300  0.12169339  0.06292448
   0.65968846  0.84753279  0.09913983
   0.55515970  0.33146187  0.76848125
   0.38410707  0.52081708  0.87253121
   0.91339669  0.76301571  0.39026660
   0.95492005  0.74865448  0.26504848
   0.96518020  0.29807498  0.19332235
   0.00176639  0.63916415  0.31632595
   0.97277320  0.66641821  0.45066073
   0.39723378  0.47231327  0.19659669
   0.84076084  0.15378929  0.35216800
   0.87549381  0.65921359  0.22374729
   0.89447500  0.55992931  0.25481677
   0.12972759  0.30705365  0.48327670
   0.70585411  0.18125081  0.22200178
   0.76869271  0.54975251  0.40763016
   0.45476328  0.32867769  0.55901249
   0.15982728  0.80120765  0.64033552
   0.81656605  0.25569351  0.42668251
   0.84360962  0.54797837  0.97041805
   0.79109681  0.38879295  0.79500955
   0.01476143  0.45881062  0.18976871
   0.94831347  0.47605507  0.07000223
   0.50102837  0.21645791  0.37624917
   0.88456291  0.74452343  0.61586731
   0.29083456  0.04758345  0.83373464
   0.43257225  0.67467534  0.57789623
   0.29680902  0.96000756  0.11123556
   0.96902560  0.60128174  0.08669213
   0.47618841  0.12834151  0.30352900
   0.62480683  0.74375221  0.05434810
   0.71023665  0.67406549  0.02986398
   0.27994450  0.26456133  0.18974290
   0.52563357  0.59630217  0.29238050
   0.36989126  0.80461760  0.62806973
   0.23877122  0.17634282  0.13090968
   0.09970190  0.76192562  0.09119837
   0.16407884  0.14071417  0.68739370
   0.27541780  0.14201939  0.70025689
   0.60925881  0.11618426  0.98629900
   0.13254821  0.28355455  0.31803496
   0.58113622  0.05121661  0.65132409
   0.52488223  0.13935299  0.67558296
   0.14061281  0.56839981  0.23012729
   0.50890170  0.02844510  0.80186304
   0.92696268  0.55828465  0.64096552
   0.52455955  0.36459932  0.45250077
   0.17931320  0.97889329  0.12633853
   0.68388415  0.45054483  0.41554604
   0.63351262  0.56761039  0.67314795
   0.38425110  0.88163790  0.21268035
   0.72947893  0.29709215  0.79450099
   0.74831987  0.49842167  0.93792744
   0.62539503  0.36873525  0.60397383
   0.70693641  0.42497506  0.67581560
   0.19175723  0.91421813  0.01518984
   0.63977369  0.01970893  0.02217760
   0.71441608  0.13783089  0.84899684
   0.60165805  0.12122017  0.83178693
   0.75710983  0.55086463  0.76854133
   0.81649432  0.54232099  0.73789785
   0.91548634  0.08741509  0.47015107
   0.61804131  0.50070437  0.56345137
   0.97342485  0.53175921  0.91621879
   0.18482177  0.99320416  0.54493876
   0.61467029  0.10494003  0.26266753
   0.95659298  0.66155320  0.96204998
   0.98525307  0.03247848  0.89255344
   0.42374125  0.69673803  0.71918338
   0.41264417  0.33885169  0.42812649
   0.34765938  0.18100789  0.87727070
   0.12130023  0.63405681  0.33908972
   0.01573765  0.54268972  0.73213547
   0.93479510  0.93175001  0.93258708
   0.98106623  0.84100145  0.89736913
   0.26016027  0.21773828  0.95880123
   0.72268798  0.42366414  0.19614431
   0.75679338  0.60151179  0.58876741
   0.58634621  0.94026661  0.81095805
   0.48754797  0.09169925  0.91676509
   0.27605290  0.06099010  0.07843152
   0.76772327  0.49006351  0.29426147
   0.73177212  0.32363376  0.44967937
   0.17132321  0.46356154  0.67089392
   0.37796832  0.51144810  0.39518830
   0.85749700  0.01405302  0.71739610
   0.01649884  0.84533830  0.09164045
   0.55484581  0.65069984  0.92259207
   0.11928285  0.06870097  0.97789110
   0.27592664  0.50415495  0.54379833
   0.70481626  0.62692886  0.45797373
   0.80294635  0.03759000  0.34717861
   0.48409894  0.67948374  0.21372934
   0.53531879  0.54410665  0.46148385
   0.17648160  0.75655073  0.68352814
   0.02835024  0.16150314  0.54772780
   0.55845734  0.56604762  0.30167616
   0.99291481  0.97478252  0.35221155
   0.54554067  0.62826228  0.25056009
   0.33319288  0.29369879  0.34211854
   0.44811814  0.64843290  0.41745225
   0.19945564  0.37701928  0.56300698
   0.56210563  0.42689328  0.77033911
   0.13702720  0.56120064  0.57513092
   0.42250712  0.45103508  0.58586449
   0.46173403  0.44954334  0.29046800
   0.29492947  0.76318488  0.03555460
   0.35876704  0.44167458  0.91685426
   0.33555021  0.56903639  0.22703167
   0.22760862  0.44491926  0.37662337
   0.18982793  0.73584354  0.52737947
   0.11840241  0.21060687  0.02978399
   0.33710358  0.75893318  0.45695330
   0.23993062  0.52856030  0.75882443
   0.43618364  0.56214396  0.76153516
   0.46439039  0.68328805  0.03681486
   0.47356211  0.27836238  0.73202223
   0.42630488  0.30633173  0.95392311
   0.19190688  0.60356321  0.05858474
   0.34928797  0.59622681  0.95571467
   0.23474831  0.86212407  0.39638414
   0.19429253  0.81919492  0.80867874
   0.33245482  0.38283351  0.14151041
   0.30253227  0.33466270  0.74288974
   0.30716772  0.69690492  0.78752069
   0.49108568  0.49262727  0.05289731
   0.24082152  0.60162090  0.42169284
   0.13305771  0.68249384  0.84973440
   0.34418542  0.71298963  0.20311403
   0.63404330  0.52959292  0.89999166
   0.18950327  0.72739252  0.28125047
Direct configuration=   220
   0.00444369  0.87505730  0.48210774
   0.04125835  0.92536808  0.54616469
   0.06415538  0.91421343  0.64475326
   0.05324619  0.97750829  0.70140671
   0.10420656  0.98897087  0.76803117
   0.10947856  0.95167923  0.84312277
   0.20574120  0.98861726  0.47795085
   0.75630363  0.34268371  0.79349519
   0.56589512  0.30341910  0.19016681
   0.56838998  0.31831520  0.08270392
   0.62231991  0.27860632  0.04869623
   0.63597011  0.27502940  0.95437665
   0.41602502  0.10642626  0.16013052
   0.37077762  0.08173345  0.20505765
   0.32405648  0.05298769  0.23672206
   0.97435581  0.46683008  0.12649750
   0.80540170  0.60492785  0.57284089
   0.70111988  0.39781885  0.11731304
   0.22041008  0.99940579  0.39474818
   0.28903656  0.98428960  0.35594111
   0.28383513  0.03988089  0.30049274
   0.40283448  0.84608620  0.61323462
   0.11786289  0.29048114  0.25779686
   0.18153362  0.94449577  0.07200565
   0.91753189  0.89329987  0.20362088
   0.85063442  0.88839933  0.16348100
   0.43024614  0.96184826  0.56387058
   0.86185322  0.77307641  0.10892657
   0.51123493  0.00669207  0.45484002
   0.65365082  0.42175910  0.38908536
   0.40685656  0.85580508  0.28494432
   0.43176896  0.68212869  0.63898941
   0.96808280  0.70407063  0.76253097
   0.00119115  0.69626233  0.66344867
   0.03223524  0.43840294  0.39694341
   0.96639269  0.41529561  0.37812708
   0.90728578  0.42438279  0.41590373
   0.90950838  0.43391666  0.50392656
   0.85196378  0.42347565  0.55346155
   0.05580719  0.77171088  0.13410706
   0.85976921  0.18174201  0.67183157
   0.91035981  0.17469924  0.73960093
   0.93101001  0.29316567  0.78795015
   0.95631972  0.24209041  0.73533357
   0.32918241  0.06336057  0.81477810
   0.29654505  0.00733343  0.10190058
   0.89372197  0.07631698  0.53277612
   0.21707763  0.14347603  0.69248154
   0.97483626  0.40409724  0.82619507
   0.97340323  0.34740833  0.78363741
   0.78939685  0.74212300  0.91163953
   0.80355521  0.78979274  0.06702694
   0.78316772  0.78700823  0.96663858
   0.80114858  0.92459390  0.18940731
   0.75612003  0.96916735  0.17787018
   0.84249959  0.78564889  0.59650997
   0.38081372  0.00560966  0.59437864
   0.43915802  0.89754915  0.58241729
   0.84596868  0.83273170  0.11267788
   0.47910158  0.97971050  0.50975888
   0.13966357  0.60246800  0.26012694
   0.96137207  0.63150155  0.02513430
   0.63767623  0.53272550  0.62109505
   0.55797343  0.10210481  0.67029717
   0.62181775  0.73542503  0.32840660
   0.67779226  0.78325704  0.31575523
   0.71123970  0.80490915  0.39715569
   0.73331199  0.86915961  0.43309054
   0.73539167  0.01943625  0.51257644
   0.72032269  0.96180969  0.50787110
   0.68463876  0.91954370  0.45384139
   0.79454773  0.52056681  0.94992313
   0.64011116  0.22604134  0.62850169
   0.67244741  0.17444573  0.57072837
   0.08041574  0.30345666  0.54501013
   0.80690901  0.19096804  0.01309746
   0.78886677  0.13435639  0.02856826
   0.81119482  0.34055893  0.00704369
   0.96715532  0.55336711  0.67294590
   0.66465086  0.39472358  0.62969698
   0.29653217  0.16255651  0.47270188
   0.34641892  0.19426708  0.50277815
   0.14207404  0.37098193  0.03378932
   0.07548097  0.36114108  0.00163260
   0.07769425  0.32770657  0.92628386
   0.09580512  0.29255861  0.86565286
   0.67006925  0.70970661  0.05481519
   0.47730989  0.17234594  0.33416116
   0.96402131  0.23719141  0.21970844
   0.92451665  0.23017785  0.30889864
   0.89459289  0.62598441  0.37515999
   0.80868651  0.22808889  0.26389509
   0.79336285  0.58915990  0.28607898
   0.70749320  0.24487939  0.34497631
   0.76928324  0.58701023  0.20133504
   0.65620287  0.12589664  0.84307317
   0.03289722  0.52205770  0.91542191
   0.64477101  0.95202104  0.81795294
   0.70152850  0.91607986  0.78630396
   0.69620097  0.85980916  0.74620323
   0.64694662  0.81411348  0.75540428
   0.61556512  0.77873403  0.70062831
   0.60393318  0.71184403  0.70303493
   0.26334826  0.22199501  0.15762245
   0.96816357  0.06516174  0.93836361
   0.95243847  0.06810901  0.03032603
   0.50144800  0.06191611  0.86374634
   0.16583622  0.08884887  0.30521776
   0.10191374  0.09467510  0.34991316
   0.21356100  0.05180112  0.32761453
   0.47008293  0.34534422  0.46805013
   0.30692861  0.20056059  0.91448222
   0.37317274  0.92975495  0.85969784
   0.42884503  0.87968380  0.86874341
   0.47619635  0.86740672  0.94399556
   0.49821219  0.92069544  0.01223950
   0.55283716  0.88947287  0.06888334
   0.61402840  0.87702924  0.05676660
   0.63239899  0.10401451  0.18770984
   0.62224052  0.06654483  0.00853487
   0.96256248  0.73698964  0.34506336
   0.95901790  0.66547063  0.36962372
   0.86108507  0.20240700  0.30519492
   0.86792871  0.60755630  0.28614242
   0.73888138  0.21930344  0.27368589
   0.77226877  0.53312591  0.33133977
   0.74561543  0.28039948  0.41843688
   0.95258617  0.88712883  0.92404636
   0.94179276  0.86724337  0.50944522
   0.04012223  0.82326381  0.50225087
   0.00224732  0.89525032  0.40077462
   0.65245095  0.83400068  0.28206171
   0.72070361  0.75635617  0.26801451
   0.03994133  0.86225796  0.66940524
   0.12830373  0.90080143  0.63015982
   0.76394526  0.84836907  0.50788640
   0.05451704  0.03088800  0.65155003
   0.09565703  0.04445121  0.79953039
   0.36562026  0.35150468  0.25367504
   0.64552808  0.45210838  0.84891230
   0.14496123  0.41724276  0.46677605
   0.24631071  0.35117354  0.43528812
   0.51979911  0.68259242  0.16376373
   0.62974595  0.31731164  0.21960716
   0.52446203  0.33569473  0.22515248
   0.55557152  0.24155567  0.20853778
   0.56985510  0.37812831  0.07595035
   0.50604980  0.29832637  0.05650911
   0.68449139  0.29739246  0.06904447
   0.59217338  0.22628457  0.07511695
   0.58907382  0.25172440  0.90207732
   0.64387773  0.33356866  0.92246808
   0.02718222  0.21883820  0.04150220
   0.38221751  0.30234469  0.07859244
   0.09469450  0.25768006  0.60683900
   0.41418079  0.15162630  0.11471944
   0.74863006  0.83528489  0.93127927
   0.18856491  0.63978695  0.54067751
   0.05495387  0.08447803  0.29028777
   0.16577358  0.58554805  0.72139699
   0.17475638  0.00664916  0.72655163
   0.12156461  0.78131614  0.88147610
   0.29089308  0.77091657  0.31998615
   0.52770794  0.46801395  0.20107186
   0.52246797  0.49556675  0.41896378
   0.26744025  0.46172275  0.50851175
   0.63647131  0.14479430  0.51136941
   0.14909339  0.40078065  0.11271628
   0.34142704  0.65898097  0.42954614
   0.16275372  0.30500526  0.04770935
   0.36872050  0.68745698  0.96697425
   0.41249578  0.79727508  0.29880211
   0.68680478  0.23827926  0.94987814
   0.91381351  0.88175666  0.28723220
   0.96707411  0.85034511  0.18075560
   0.32435964  0.96956595  0.60874887
   0.57004891  0.67715652  0.76474141
   0.29264347  0.92732976  0.31874430
   0.83317167  0.03571118  0.30659859
   0.46960101  0.23313938  0.84130405
   0.39032267  0.26658622  0.68270808
   0.03506538  0.89562012  0.06101385
   0.25302286  0.79991849  0.90044988
   0.57961445  0.02793767  0.45628693
   0.39931914  0.76352904  0.10397676
   0.02152679  0.14483800  0.50506715
   0.50276966  0.00169731  0.36906949
   0.25260539  0.53509334  0.30245662
   0.90325234  0.68101867  0.74555461
   0.95597292  0.75060320  0.79535027
   0.01210352  0.67036254  0.82446163
   0.66667339  0.00994203  0.83060150
   0.30459122  0.78840518  0.74966631
   0.05504095  0.47656534  0.45139034
   0.07169933  0.43857002  0.33025617
   0.13383838  0.09936595  0.93841120
   0.70371573  0.57234786  0.21568560
   0.85811276  0.40724803  0.37247858
   0.04680925  0.55431187  0.57709859
   0.43645767  0.62039539  0.87530014
   0.96293652  0.45262696  0.55412744
   0.85154279  0.43993187  0.63622869
   0.80219476  0.39067475  0.54074205
   0.82998398  0.12984865  0.66186684
   0.82006022  0.22025900  0.71135228
   0.87679091  0.20305400  0.59233928
   0.95458267  0.13326645  0.71263091
   0.87753739  0.15686330  0.80469633
   0.88205632  0.31270728  0.73257070
   0.91619628  0.27730450  0.86793572
   0.01079320  0.22953925  0.78295325
   0.97369806  0.26597442  0.65669430
   0.31699559  0.86235670  0.45849418
   0.98558680  0.02238541  0.39489560
   0.50218274  0.87660152  0.59568809
   0.52532073  0.70498885  0.94526571
   0.66034492  0.63790671  0.46871958
   0.33964554  0.31297559  0.87050908
   0.92792042  0.41281859  0.88391370
   0.01353915  0.44941488  0.79805577
   0.41249187  0.97955831  0.88066399
   0.15817682  0.46634326  0.60317196
   0.03083893  0.34299317  0.73654391
   0.44540595  0.82866926  0.99904002
   0.75840579  0.72548541  0.83943525
   0.05684245  0.67273468  0.67201146
   0.74366918  0.77102323  0.10948050
   0.52373353  0.85941414  0.12728901
   0.23135396  0.65674055  0.88253701
   0.64313734  0.90503965  0.99099650
   0.70194608  0.98321343  0.21046501
   0.46933959  0.07535322  0.14258034
   0.76936623  0.00301353  0.10674329
   0.35603580  0.05461508  0.55509325
   0.39698259  0.03197900  0.66847437
   0.94692840  0.94633979  0.20117257
   0.21114506  0.33720029  0.68708020
   0.16291644  0.81715466  0.46463531
   0.40914563  0.53783393  0.62850374
   0.33983352  0.98920842  0.40596101
   0.42719712  0.42114669  0.02928335
   0.43364860  0.88105511  0.34904906
   0.13025813  0.66018922  0.19160915
   0.83162864  0.01128665  0.67727228
   0.17088559  0.11929641  0.22983531
   0.32130426  0.44091271  0.79802355
   0.09795016  0.89360236  0.80204565
   0.07951056  0.55555820  0.89318881
   0.57761764  0.73636452  0.39363770
   0.64968567  0.69117391  0.31102385
   0.58481828  0.75138234  0.25686360
   0.99675209  0.97040235  0.54392260
   0.09548687  0.95119913  0.50771955
   0.66334000  0.80037926  0.45742111
   0.76369914  0.76607821  0.40641432
   0.99650880  0.97366504  0.73130942
   0.77912480  0.90431707  0.39140327
   0.72393780  0.04662701  0.43910417
   0.74821276  0.05621700  0.56987673
   0.17033548  0.93751298  0.86589819
   0.73475687  0.92732034  0.57584290
   0.67145554  0.93570822  0.37129000
   0.62180984  0.90242147  0.47122766
   0.61549333  0.21389266  0.70020637
   0.69349564  0.26459363  0.63348280
   0.59534761  0.25121399  0.57238480
   0.69414403  0.13652544  0.63498102
   0.72183274  0.20079455  0.52350041
   0.35563417  0.47264839  0.37476864
   0.30440665  0.40268153  0.62836688
   0.84430698  0.21144499  0.94235659
   0.79792614  0.22944637  0.07854323
   0.80440933  0.09281093  0.97075913
   0.73949951  0.11032521  0.07057911
   0.51999074  0.57605153  0.49617360
   0.84096810  0.33820222  0.08787258
   0.80292160  0.40156904  0.00202880
   0.18752636  0.39266681  0.97991014
   0.24320502  0.17761986  0.51222730
   0.29265496  0.10694248  0.43549668
   0.43847644  0.56553955  0.02642602
   0.33946530  0.24361546  0.54537209
   0.40579652  0.16669038  0.48757481
   0.33308775  0.59627679  0.75734633
   0.10627269  0.63449517  0.98341797
   0.01811860  0.38448183  0.03166761
   0.13221396  0.29814211  0.80337730
   0.76664345  0.63671514  0.15223859
   0.28935637  0.72231857  0.57351514
   0.29812896  0.40299234  0.00540126
   0.09410040  0.23050611  0.86877656
   0.25687183  0.77901548  0.15618159
   0.27526346  0.54998502  0.58243562
   0.94788240  0.20110449  0.15482854
   0.02494094  0.21402009  0.24781428
   0.01606749  0.76787163  0.36991896
   0.96150459  0.19605662  0.35285050
   0.92226013  0.28732738  0.35284942
   0.85876151  0.65040564  0.43260039
   0.90352118  0.57231277  0.41043004
   0.80700579  0.26893430  0.19311670
   0.17709440  0.45935453  0.74524368
   0.75855121  0.63426959  0.33035130
   0.38999313  0.56323754  0.36036343
   0.59954467  0.63222140  0.90961438
   0.64582833  0.25175571  0.34562305
   0.78476380  0.53702853  0.14927497
   0.22613947  0.71459337  0.41188495
   0.05425645  0.48268101  0.97879766
   0.55096717  0.52602710  0.81292735
   0.19295573  0.73025968  0.73703337
   0.96541894  0.66390470  0.61155728
   0.00917711  0.75276617  0.62625613
   0.37808765  0.63229557  0.14177249
   0.75768197  0.94077883  0.78626718
   0.97139682  0.38490386  0.29850061
   0.74894944  0.83245199  0.71709405
   0.64488394  0.79894536  0.83661672
   0.47938270  0.44516146  0.68421039
   0.23993876  0.39454861  0.22123983
   0.62701946  0.79714628  0.60947428
   0.66143057  0.67837812  0.69891177
   0.56696556  0.70272811  0.62652357
   0.17000597  0.54429597  0.42426670
   0.15947817  0.83295397  0.30078766
   0.97829893  0.12912874  0.92307762
   0.89974544  0.02554629  0.04130699
   0.99731468  0.05709157  0.08615584
   0.03319783  0.27447715  0.49392057
   0.24914379  0.65466414  0.23470899
   0.09677709  0.05249929  0.41425250
   0.44400970  0.37618200  0.84056443
   0.09539401  0.14779788  0.38088421
   0.90846538  0.74093526  0.13212361
   0.25225925  0.54263661  0.12589566
   0.23322866  0.55397650  0.93582112
   0.57535761  0.52001907  0.00986178
   0.44330765  0.69281702  0.26451682
   0.33265733  0.92208675  0.92614392
   0.34219717  0.93102344  0.78520906
   0.35450813  0.20927665  0.28741412
   0.38883008  0.83061189  0.86108468
   0.46869224  0.88530887  0.80082889
   0.81389384  0.69725173  0.95432457
   0.53269110  0.83906303  0.92177349
   0.44502730  0.94490466  0.05001872
   0.52469640  0.97189272  0.96910969
   0.25354535  0.68332373  0.03320086
   0.43236288  0.74981597  0.43980521
   0.91288851  0.12527151  0.04402206
   0.66017967  0.86321745  0.10522148
   0.55560369  0.33774117  0.78797371
   0.39408174  0.51909878  0.85865555
   0.90846822  0.76951522  0.38833865
   0.95146021  0.75294389  0.26112316
   0.97985198  0.29257245  0.20005864
   0.00131775  0.64123172  0.31415387
   0.97628444  0.66914405  0.45763584
   0.39162208  0.47721943  0.19078105
   0.83952568  0.15765956  0.34967689
   0.87246922  0.65182348  0.22802077
   0.90474316  0.55556178  0.25546177
   0.13489342  0.29524476  0.49277282
   0.70186203  0.20137429  0.20932974
   0.75591088  0.54603727  0.41571508
   0.45915024  0.33659543  0.56182209
   0.14179278  0.80887095  0.64531176
   0.80581037  0.25986547  0.42814832
   0.84745150  0.54402633  0.96020131
   0.79387231  0.38330456  0.78996126
   0.01264129  0.46815805  0.18087462
   0.93531080  0.47289756  0.07468720
   0.48204759  0.21408758  0.37536584
   0.87924059  0.75756991  0.63102558
   0.28711506  0.03337212  0.83456956
   0.43503055  0.66447333  0.57535996
   0.32285466  0.96207749  0.10151303
   0.96783146  0.59770864  0.08138609
   0.47321316  0.12645976  0.30303667
   0.62288029  0.73771598  0.06372399
   0.71374714  0.67826148  0.04705606
   0.28045637  0.27352069  0.18079469
   0.53130689  0.60479033  0.29203962
   0.38343823  0.79755216  0.62915247
   0.24350226  0.17679869  0.13610372
   0.09856352  0.75414851  0.09398505
   0.16569909  0.12340457  0.69136982
   0.27306913  0.15107988  0.70031282
   0.59575252  0.11099802  0.99839125
   0.14651528  0.28278668  0.31642765
   0.58383362  0.05534627  0.66654420
   0.52779636  0.14621520  0.67237878
   0.14016883  0.55785178  0.22163219
   0.50350698  0.03008383  0.80471620
   0.91878126  0.56549783  0.64534969
   0.52190596  0.36085769  0.43687879
   0.17036214  0.98065066  0.12740396
   0.68071732  0.46340537  0.41113797
   0.63276209  0.56653979  0.67804150
   0.39230185  0.87529517  0.21635136
   0.72999231  0.29801796  0.79440749
   0.74619161  0.49357043  0.92867211
   0.62768967  0.36134102  0.60259789
   0.69322895  0.42827951  0.67371065
   0.18540386  0.90078019  0.03069963
   0.63692488  0.01714728  0.02675803
   0.71270383  0.12814152  0.85581463
   0.59776784  0.13064072  0.82501245
   0.75772160  0.56500797  0.76568584
   0.81897519  0.54667573  0.75342288
   0.91289170  0.08107568  0.46217630
   0.62010209  0.50003171  0.56871722
   0.97893593  0.53728298  0.90758453
   0.20669173  0.98852102  0.55066278
   0.62669042  0.11816873  0.25735949
   0.95452539  0.66921930  0.97492175
   0.97306659  0.02839558  0.88723433
   0.42915139  0.69695068  0.71033208
   0.41801758  0.34174553  0.42035823
   0.34659746  0.17933390  0.87160513
   0.12960906  0.63223485  0.32620907
   0.01139509  0.54547117  0.71893011
   0.92435730  0.93490484  0.92651396
   0.97998561  0.84317015  0.90092924
   0.26465724  0.22092545  0.95775268
   0.72006495  0.41130778  0.18474844
   0.74974111  0.59957410  0.58321003
   0.59141694  0.93663549  0.80782623
   0.50649284  0.09254202  0.92322414
   0.27941229  0.05574833  0.07950517
   0.76550855  0.49251809  0.28886021
   0.73017814  0.32905972  0.45655201
   0.14248665  0.46364080  0.70280553
   0.37790259  0.51513669  0.38663255
   0.83653121  0.97797933  0.71289947
   0.03063734  0.85454910  0.08848310
   0.57537990  0.67169770  0.92579792
   0.14772087  0.08959524  0.98910145
   0.26015078  0.50614465  0.54219014
   0.70589009  0.64644395  0.48546246
   0.79461265  0.01240578  0.29750499
   0.48919749  0.69447027  0.21109215
   0.51425973  0.53658158  0.46493850
   0.16790709  0.76204391  0.68476087
   0.04332173  0.16889145  0.54066004
   0.54936597  0.56862601  0.28372021
   0.98137895  0.99281731  0.35743047
   0.52455421  0.62955998  0.23452795
   0.32650783  0.28827288  0.35592922
   0.45029550  0.65560868  0.42979740
   0.20363959  0.37979878  0.56847696
   0.55755253  0.43234838  0.78045991
   0.13851358  0.55483207  0.57429593
   0.41687746  0.45378946  0.58398942
   0.45787003  0.44761568  0.29525346
   0.29198085  0.77090343  0.03242605
   0.36060346  0.43565203  0.91766631
   0.33212310  0.55959180  0.23242321
   0.21737000  0.44006075  0.37257332
   0.18924454  0.74220881  0.53062566
   0.12112749  0.20849131  0.01850923
   0.33207611  0.75722653  0.45170428
   0.24655797  0.51877747  0.76292196
   0.44481864  0.56067347  0.76154457
   0.45897969  0.68509307  0.03610536
   0.47934326  0.28527242  0.73390877
   0.42711150  0.30922722  0.94656489
   0.19899912  0.60433921  0.04514872
   0.35644235  0.59696358  0.95946123
   0.22180563  0.86117030  0.39125676
   0.19460015  0.82063326  0.80272638
   0.32815376  0.37498531  0.14812047
   0.30518689  0.33667378  0.73660056
   0.30314266  0.69153484  0.77942211
   0.49340255  0.49722239  0.04937211
   0.24325786  0.60006039  0.42453862
   0.13318102  0.67194214  0.85535862
   0.34701222  0.71912170  0.20729737
   0.63676769  0.53740638  0.89396950
   0.19820115  0.72628386  0.28453024
Direct configuration=   240
   0.00776715  0.87248789  0.49328001
   0.03369242  0.92747464  0.54406174
   0.06324100  0.91683231  0.63629943
   0.06160326  0.97163548  0.69880101
   0.11726648  0.99201819  0.76277471
   0.10499156  0.93937278  0.83111879
   0.21678888  0.99275582  0.47556068
   0.76561837  0.33839108  0.79116564
   0.56821206  0.30674675  0.19043242
   0.56630203  0.31575840  0.09034576
   0.61674000  0.28114273  0.03992805
   0.63414176  0.27363303  0.94771033
   0.41860274  0.10178736  0.15712742
   0.36256575  0.08371446  0.19825798
   0.32337741  0.06849619  0.25838340
   0.96501151  0.47519012  0.12465789
   0.79992919  0.60861579  0.58263811
   0.70146013  0.40685576  0.10580515
   0.21725621  0.99670736  0.39266607
   0.28662925  0.98647308  0.36035494
   0.28113586  0.03736690  0.30676187
   0.40898863  0.85398076  0.61177150
   0.12497674  0.29378372  0.26432006
   0.16745854  0.93622198  0.08391290
   0.91578048  0.89612470  0.21423228
   0.84782380  0.88051910  0.16813417
   0.43679599  0.96198512  0.56193960
   0.86821361  0.77935622  0.10346763
   0.51859636  0.00193239  0.45240545
   0.67780472  0.42091021  0.37272549
   0.41951891  0.85753473  0.28622638
   0.43668519  0.67550215  0.63879729
   0.97123015  0.69862982  0.75791516
   0.00028683  0.69440273  0.67092629
   0.02888975  0.44900867  0.38895374
   0.96895709  0.42078060  0.38723437
   0.90876265  0.41544911  0.43249264
   0.89637009  0.43838770  0.51702841
   0.84679432  0.41870053  0.57697297
   0.06021765  0.78400219  0.11963612
   0.85684385  0.18144199  0.67092635
   0.92024728  0.17927821  0.72760784
   0.93293998  0.29882898  0.77980055
   0.96173177  0.23830989  0.73773019
   0.32769180  0.05982610  0.85848406
   0.31629470  0.00989388  0.07945806
   0.90202445  0.07553733  0.52874842
   0.21808505  0.13738694  0.69995748
   0.96180214  0.40247596  0.80627143
   0.98068410  0.34302246  0.78640123
   0.79251094  0.73898428  0.92415514
   0.80485838  0.78939998  0.04942618
   0.78592684  0.79163195  0.96570302
   0.80427870  0.92586111  0.18632922
   0.76018813  0.96802958  0.16537062
   0.84033688  0.79346159  0.59602643
   0.37977264  0.00466246  0.60469581
   0.44065645  0.90327875  0.59221750
   0.84258809  0.83436554  0.11111008
   0.48712433  0.98154682  0.51109234
   0.13826698  0.60063843  0.24518748
   0.96221205  0.63603788  0.03298277
   0.62429870  0.53256003  0.62386505
   0.55453701  0.10264262  0.67265495
   0.61885265  0.73673700  0.31986309
   0.67386161  0.79099937  0.31739584
   0.70324032  0.80428503  0.40377132
   0.73364957  0.86965242  0.42906853
   0.72973246  0.02489198  0.50534495
   0.71437288  0.96363608  0.50101169
   0.68463602  0.92101999  0.43257400
   0.79719505  0.51652424  0.94375524
   0.64523220  0.22171430  0.61757483
   0.67479137  0.16376805  0.57394547
   0.08862944  0.29869630  0.54536915
   0.80468597  0.18604782  0.00621824
   0.78690630  0.13048984  0.01652130
   0.81303258  0.34829380  0.01405515
   0.96109245  0.55997935  0.67811902
   0.65590614  0.39171426  0.63480358
   0.28814700  0.16544307  0.47354392
   0.34611896  0.18800054  0.49889331
   0.14339320  0.36602764  0.04076536
   0.07408642  0.36484854  0.99180940
   0.07283071  0.32803298  0.91996568
   0.10502464  0.29341495  0.86862585
   0.66318685  0.70354742  0.06446829
   0.46639493  0.16966893  0.34284616
   0.97750705  0.23408067  0.22197952
   0.92961230  0.22919097  0.30274803
   0.90154830  0.62458370  0.37653774
   0.80076286  0.22903652  0.25426660
   0.79587114  0.58618939  0.30265961
   0.70936236  0.25424949  0.34746061
   0.76092562  0.58372324  0.20111651
   0.65379716  0.13080477  0.84367700
   0.02854133  0.53144221  0.92315067
   0.64837167  0.94865093  0.80931741
   0.70862614  0.91583121  0.78131660
   0.69732497  0.85928985  0.74594014
   0.64784715  0.81939069  0.75800368
   0.62664508  0.78006297  0.70234986
   0.60014463  0.71292094  0.70959550
   0.26324799  0.23130904  0.14899298
   0.96369332  0.06376641  0.93764670
   0.94167029  0.06753658  0.02754479
   0.50503354  0.06597741  0.86185543
   0.16744168  0.08263417  0.30344019
   0.10302912  0.09088703  0.35217807
   0.21503657  0.04829964  0.32999333
   0.46911150  0.34888914  0.44375067
   0.30597177  0.20101480  0.90749807
   0.37329460  0.93305604  0.86554546
   0.42438599  0.87420128  0.86451110
   0.47309044  0.86763880  0.94741048
   0.49732243  0.92360544  0.00556260
   0.54584452  0.89618129  0.06699257
   0.60980394  0.88637001  0.06034205
   0.63524858  0.11638276  0.18089125
   0.61444675  0.06242469  0.01687270
   0.94977262  0.74366948  0.35049357
   0.95996181  0.67035250  0.37270579
   0.85408056  0.20451319  0.29407749
   0.86959314  0.60470164  0.28860349
   0.73685577  0.22589637  0.27775124
   0.77500034  0.52954631  0.33403944
   0.73673301  0.28629303  0.40687935
   0.93880392  0.88575364  0.91221556
   0.94929016  0.86008359  0.52355920
   0.03670564  0.82216042  0.49577255
   0.00447487  0.88000730  0.40226076
   0.64658519  0.83538986  0.27338297
   0.72405690  0.75698369  0.27569977
   0.02902779  0.87099576  0.67972044
   0.13032062  0.90147595  0.63673611
   0.75119093  0.84640693  0.50468165
   0.06061755  0.02100744  0.65339256
   0.09909463  0.04850249  0.79578891
   0.38311887  0.34963909  0.27325453
   0.63295263  0.45819451  0.84645691
   0.14546769  0.40930780  0.46852358
   0.25601042  0.34622744  0.43195092
   0.52308948  0.67858862  0.16136455
   0.62560680  0.31478314  0.21871325
   0.51781685  0.33427645  0.23483714
   0.55250012  0.24628558  0.20393908
   0.57037814  0.37403693  0.08478702
   0.51365098  0.30124900  0.03183048
   0.67840096  0.29452352  0.07452897
   0.60435229  0.22111796  0.07474486
   0.59034094  0.24649849  0.89660904
   0.65396916  0.32688912  0.92132720
   0.02984514  0.22627019  0.04205581
   0.38525357  0.30497035  0.08036606
   0.09488203  0.26076081  0.61361756
   0.42602544  0.16077757  0.12215464
   0.75343138  0.83911029  0.92536790
   0.19651795  0.64280218  0.54420681
   0.05818367  0.08622632  0.28912925
   0.16937503  0.57826411  0.72466639
   0.16998478  0.00267771  0.72695428
   0.12290416  0.77831383  0.87692144
   0.28410002  0.77471739  0.30852659
   0.52958656  0.46394256  0.20256829
   0.51271418  0.48742909  0.39544779
   0.26504658  0.48472141  0.49038391
   0.64128276  0.13809905  0.50997835
   0.15970822  0.39364162  0.11307363
   0.34315223  0.66449711  0.40932162
   0.16545740  0.30660260  0.04794772
   0.36002367  0.68699188  0.97901376
   0.41540495  0.79536978  0.29676649
   0.68811221  0.22929373  0.93913267
   0.90918295  0.89312093  0.30264946
   0.95576875  0.85465785  0.17068967
   0.32587910  0.97383454  0.61699409
   0.57120510  0.68558006  0.77184957
   0.28531306  0.92618127  0.31964949
   0.83885564  0.03738464  0.31598020
   0.46508223  0.22675690  0.83175851
   0.38683020  0.27483665  0.67319285
   0.03235699  0.91456480  0.06086937
   0.25443161  0.79517534  0.90610253
   0.58133764  0.02587775  0.45572481
   0.39334457  0.76196185  0.11920135
   0.02575667  0.13999911  0.52464055
   0.49372942  0.00870510  0.37496676
   0.25798580  0.50975732  0.31103014
   0.90483142  0.67303065  0.75960501
   0.96146709  0.75490092  0.78168047
   0.00990355  0.67682364  0.81391879
   0.66706875  0.00453274  0.84484739
   0.30888103  0.77888005  0.76994231
   0.04939362  0.48092409  0.44791901
   0.07142290  0.43156581  0.32965891
   0.14565953  0.09328403  0.92951270
   0.69692280  0.57120279  0.21510349
   0.85836519  0.40307465  0.37017828
   0.04217959  0.56056526  0.56504129
   0.43323071  0.61259504  0.87507312
   0.95447333  0.45066298  0.53902093
   0.82663018  0.44848847  0.65100634
   0.80647268  0.38883770  0.51770945
   0.82955037  0.12785782  0.67075879
   0.80272393  0.21292038  0.70954796
   0.87911211  0.20401954  0.59786665
   0.95738800  0.12773800  0.71040845
   0.89222883  0.16007569  0.81048920
   0.87779603  0.31037634  0.73037981
   0.92287870  0.27886810  0.86634887
   0.01717827  0.22317823  0.78463257
   0.97339696  0.26349610  0.65968371
   0.31516864  0.85077773  0.44547395
   0.98835232  0.02636962  0.39631268
   0.50640702  0.88055827  0.58850652
   0.52963882  0.70985357  0.94918386
   0.65745565  0.64025235  0.47791607
   0.33941409  0.31038588  0.85908499
   0.91779146  0.42219244  0.86134259
   0.00970067  0.44065376  0.79774952
   0.40703912  0.98688762  0.87159663
   0.15753450  0.46184865  0.61988503
   0.04034638  0.34340772  0.74877870
   0.44478119  0.82605946  0.99861529
   0.76921791  0.72845394  0.84525451
   0.06452252  0.67638953  0.66823455
   0.75222119  0.77836310  0.10857166
   0.50792456  0.86100622  0.13574043
   0.24178136  0.66618981  0.87134353
   0.63888519  0.90593336  0.98817488
   0.71130442  0.99274618  0.21342389
   0.47279116  0.06827694  0.14832265
   0.76722153  0.00697089  0.10010679
   0.36499465  0.05219103  0.54689526
   0.39588140  0.03378099  0.68489267
   0.94154289  0.94916857  0.20404107
   0.20410650  0.34650449  0.69479086
   0.14375588  0.80598025  0.45572656
   0.41405451  0.53968129  0.61677062
   0.34600823  0.97627712  0.41043719
   0.42348230  0.41930113  0.02379507
   0.44058684  0.88803309  0.35722886
   0.13426426  0.65553291  0.17585462
   0.83713269  0.00566248  0.68270217
   0.15926548  0.12456133  0.23583339
   0.31949483  0.44312852  0.78122119
   0.09428936  0.88640265  0.79231738
   0.07994707  0.55992027  0.88387610
   0.57559754  0.74035313  0.38485319
   0.65528687  0.67768194  0.31876720
   0.58418659  0.74109157  0.24591406
   0.98638484  0.97046064  0.54646990
   0.09239803  0.95297277  0.49916808
   0.64957083  0.80409951  0.46434611
   0.74954206  0.76487301  0.41751097
   0.00121449  0.96605960  0.74821136
   0.78613447  0.88648705  0.38034693
   0.72240443  0.05058729  0.42761665
   0.75150485  0.05528238  0.57819440
   0.17460889  0.93955589  0.87087498
   0.73399206  0.92584450  0.57972247
   0.68021057  0.95070285  0.35367939
   0.62296240  0.89947573  0.47590828
   0.61449667  0.21597505  0.69968074
   0.70355227  0.24556551  0.63849595
   0.59715087  0.24780031  0.57255968
   0.68652750  0.12467626  0.63499650
   0.71829819  0.19579909  0.52920644
   0.35102476  0.46457063  0.37339713
   0.31515304  0.40438660  0.61578429
   0.83646231  0.20637236  0.94383972
   0.79690812  0.22586429  0.06773755
   0.81041976  0.08742010  0.96282493
   0.74780891  0.10860754  0.07625950
   0.49756080  0.57356443  0.49168463
   0.84207746  0.34553795  0.08577608
   0.79726845  0.40251086  0.00275125
   0.18408003  0.39339872  0.98919013
   0.23598941  0.17734960  0.51049832
   0.29013334  0.10855382  0.44825440
   0.43220688  0.56596148  0.04493985
   0.35054475  0.24187788  0.54133714
   0.40729781  0.16843671  0.49000249
   0.33501151  0.59435366  0.75413035
   0.11037869  0.63929628  0.97489489
   0.02873432  0.39138771  0.03102875
   0.14130686  0.30436118  0.79978394
   0.77051448  0.64197938  0.18006265
   0.28238108  0.72233812  0.57008454
   0.30243483  0.38574053  0.00672487
   0.10491205  0.22807796  0.87623036
   0.27209848  0.77116889  0.15574132
   0.28165653  0.55745832  0.58341702
   0.93858036  0.20600432  0.15934769
   0.03648687  0.21381578  0.24309020
   0.00248852  0.76982117  0.37692887
   0.96212978  0.18912453  0.35983020
   0.91997301  0.27948040  0.34269344
   0.85155757  0.65820642  0.42216541
   0.90730683  0.56679475  0.41679561
   0.81039990  0.26875963  0.19443629
   0.16597691  0.46130547  0.75814757
   0.76166026  0.63867422  0.33273396
   0.38715029  0.56204424  0.35661617
   0.61083698  0.64016040  0.91180718
   0.64241382  0.25522043  0.33912253
   0.78187498  0.54568932  0.14315360
   0.21866452  0.70426773  0.40805769
   0.05824532  0.48303925  0.96608867
   0.54272535  0.53846990  0.81037828
   0.18888318  0.72911551  0.72566147
   0.95783933  0.66118554  0.62121626
   0.00855032  0.75125157  0.63932428
   0.38574632  0.64003699  0.13597606
   0.76337463  0.94797869  0.77374078
   0.96496709  0.39807725  0.30742597
   0.75562196  0.83451858  0.71539248
   0.65392965  0.79243842  0.84005852
   0.48161469  0.44768651  0.67971276
   0.24065076  0.39053577  0.23842862
   0.61911548  0.79531083  0.61782538
   0.65890468  0.67933716  0.69849007
   0.56662085  0.70991706  0.64115902
   0.17415927  0.53819795  0.41973767
   0.15712309  0.83194327  0.29568410
   0.97607405  0.12956536  0.91017068
   0.89646017  0.02948073  0.05129675
   0.99776090  0.05412446  0.08651786
   0.03474053  0.28694497  0.49493890
   0.25992926  0.64551695  0.24227900
   0.09838161  0.05932927  0.43106328
   0.44623313  0.38103145  0.83139646
   0.09886161  0.14819901  0.38415530
   0.90873743  0.73740729  0.13996050
   0.24781327  0.54104662  0.12520713
   0.24069010  0.54886760  0.92861811
   0.58584281  0.52844912  0.00861069
   0.45313271  0.69733281  0.27810796
   0.32558997  0.92865678  0.92201159
   0.33114138  0.92544092  0.79831408
   0.35029217  0.21003843  0.29474741
   0.38757574  0.82654687  0.85666050
   0.46828200  0.88476428  0.79406889
   0.82366868  0.68738317  0.94910145
   0.52671780  0.83913615  0.91501719
   0.45030185  0.94515139  0.06021481
   0.51964512  0.97111153  0.95916775
   0.25376563  0.69804880  0.03891614
   0.43711494  0.76000405  0.43728639
   0.91326938  0.11792791  0.03497547
   0.65664144  0.87195296  0.12052202
   0.56064606  0.34473304  0.80148683
   0.40157148  0.51460926  0.85653559
   0.90438266  0.77078411  0.38673537
   0.95093584  0.74787163  0.26694233
   0.98606258  0.29028128  0.19933665
   0.00223122  0.64364116  0.32093262
   0.98746315  0.66846608  0.45057881
   0.38493008  0.48247079  0.18771577
   0.84601693  0.16247243  0.35227022
   0.87519438  0.64669561  0.23228572
   0.90715147  0.56035375  0.26136488
   0.14546159  0.28662187  0.50130898
   0.70143656  0.22420297  0.20531352
   0.74718997  0.53788591  0.42064416
   0.46551150  0.34885330  0.55717533
   0.13434363  0.79458201  0.65795571
   0.80104270  0.25934429  0.43389765
   0.84665752  0.54061088  0.95452700
   0.79099298  0.38229310  0.78931329
   0.01024012  0.47567114  0.16891403
   0.92112372  0.46507105  0.08090050
   0.46558851  0.21617907  0.37129539
   0.87310518  0.77193232  0.64602228
   0.28741336  0.02652765  0.83231567
   0.43688554  0.65348597  0.56968311
   0.34339351  0.96305581  0.10025102
   0.96695202  0.59445854  0.07463286
   0.47372367  0.12572125  0.30088404
   0.62006939  0.73472614  0.07329734
   0.70974798  0.67712596  0.04859771
   0.27619722  0.27799202  0.17107756
   0.53504990  0.61110965  0.29461618
   0.40190718  0.80208010  0.62334515
   0.24879816  0.17923324  0.13642888
   0.09594648  0.74696544  0.09838901
   0.16654506  0.11360679  0.69042052
   0.26651775  0.16716987  0.69698337
   0.59763575  0.11061643  0.01595758
   0.16124641  0.28068079  0.31500988
   0.58885119  0.06104556  0.68019135
   0.52719612  0.14972388  0.66509361
   0.13730747  0.55032078  0.22081911
   0.49611858  0.03519383  0.80346882
   0.91052468  0.56549467  0.64228139
   0.52658825  0.35571866  0.43977563
   0.16229521  0.98402326  0.11772445
   0.66781524  0.46490913  0.40613194
   0.64046379  0.56524696  0.68518223
   0.39654917  0.87548381  0.22079646
   0.72615615  0.30055418  0.79512189
   0.74332341  0.49553679  0.92764673
   0.62981410  0.35711158  0.59222155
   0.68477025  0.43029090  0.66634133
   0.18379241  0.89069163  0.04577493
   0.63994497  0.01646614  0.02866417
   0.70819374  0.11571200  0.86353409
   0.60242803  0.13821621  0.81860973
   0.76186767  0.57799825  0.76524253
   0.81529179  0.55255349  0.77128945
   0.90312996  0.07994263  0.45860071
   0.63103923  0.49773513  0.56836478
   0.97531228  0.53624428  0.89710933
   0.22549547  0.98138846  0.54311444
   0.63731588  0.12910446  0.25389636
   0.95227081  0.67492029  0.98748447
   0.96311686  0.03002609  0.88459985
   0.43302962  0.69884057  0.70641748
   0.41147062  0.34073550  0.42682976
   0.34521514  0.17865518  0.86886247
   0.15044582  0.62549448  0.31835102
   0.00654614  0.54737995  0.71501321
   0.91095115  0.92888557  0.93189863
   0.97728185  0.84565403  0.91500988
   0.26623838  0.22178740  0.95680305
   0.71750457  0.39739917  0.17104228
   0.74439532  0.59828385  0.57836587
   0.59462952  0.93385376  0.81369273
   0.50873605  0.09277060  0.92593236
   0.27784543  0.04737104  0.08102186
   0.76555030  0.48118321  0.30406064
   0.71734926  0.32598123  0.45705138
   0.17536419  0.44924893  0.70215233
   0.35345368  0.51005533  0.35484484
   0.81213527  0.96970571  0.68464756
   0.04603095  0.88403216  0.09275275
   0.56719325  0.68130267  0.91525800
   0.16193879  0.05839474  0.89936919
   0.27783727  0.51196215  0.55361382
   0.68792378  0.64758953  0.51586081
   0.84199247  0.00584333  0.27692856
   0.48125871  0.68890146  0.21587765
   0.51513108  0.53597293  0.44599487
   0.15222146  0.75128894  0.70135715
   0.04156805  0.18074820  0.49903172
   0.54821454  0.57055381  0.30477207
   0.96498785  0.01267204  0.34931605
   0.53465521  0.62167018  0.22781427
   0.32157060  0.28516252  0.36864264
   0.45540388  0.65864123  0.43298779
   0.20885796  0.38244308  0.56636503
   0.55146434  0.43433257  0.79076811
   0.14582704  0.55313720  0.57223806
   0.40628289  0.45232120  0.57821833
   0.45494191  0.44450177  0.30181618
   0.28944598  0.77962875  0.02171823
   0.36354428  0.42659103  0.91869120
   0.32488271  0.54995097  0.22717083
   0.20725126  0.43650640  0.36606967
   0.18608240  0.74308275  0.54629127
   0.12365766  0.20610603  0.00730182
   0.32656262  0.75681879  0.44871290
   0.25933163  0.51792966  0.76998233
   0.45329890  0.56130333  0.76324096
   0.45218077  0.68711739  0.04172210
   0.48743219  0.29071036  0.73660808
   0.42692162  0.30896437  0.93871660
   0.20128062  0.60283390  0.03691656
   0.35651664  0.59439206  0.95810922
   0.21458397  0.86547780  0.37996092
   0.19520791  0.82479432  0.79849881
   0.31937687  0.37268454  0.13943780
   0.31206493  0.33961889  0.73044284
   0.29663458  0.68970697  0.77062478
   0.49308406  0.49172097  0.06260743
   0.24849019  0.60400955  0.42721972
   0.13199821  0.66329958  0.86244247
   0.34699520  0.72503942  0.21368289
   0.64015135  0.54949587  0.88920880
   0.19862470  0.72870667  0.27855593
Direct configuration=   260
   0.01031744  0.86863921  0.50123553
   0.03660678  0.92962414  0.54363241
   0.06267307  0.92072580  0.63939754
   0.05967177  0.97372097  0.69865054
   0.11225264  0.98272650  0.76662908
   0.11767492  0.94183554  0.84091219
   0.22773802  0.00073459  0.47988652
   0.75772126  0.34238548  0.79328403
   0.55539648  0.29884412  0.18179663
   0.56420887  0.31458071  0.08614038
   0.62515183  0.27047197  0.04389652
   0.63780851  0.26629938  0.94194146
   0.41902351  0.10356433  0.16075279
   0.36902231  0.09231243  0.20669783
   0.32896884  0.07403260  0.25772676
   0.95635780  0.47245809  0.12555705
   0.79185710  0.61590728  0.59049789
   0.70032564  0.42109392  0.10665483
   0.22767155  0.00090232  0.39443651
   0.29217337  0.98254688  0.35390592
   0.28401468  0.04056950  0.29330274
   0.41956239  0.85732898  0.60566546
   0.13689362  0.30079197  0.27144613
   0.16607018  0.93101484  0.09038389
   0.90796826  0.89695223  0.22009677
   0.84691572  0.88878835  0.17130059
   0.44163970  0.96859538  0.57630852
   0.87375175  0.78469023  0.08967298
   0.51963618  0.00225362  0.45444480
   0.69053601  0.42795390  0.36231469
   0.41960839  0.85857976  0.28633502
   0.43432603  0.67596626  0.63780880
   0.96560648  0.69683551  0.75599913
   0.99837219  0.70006121  0.67100425
   0.02646320  0.44949771  0.39421954
   0.96430840  0.42626776  0.38343014
   0.90831305  0.41838686  0.43500940
   0.89806427  0.42778422  0.52371289
   0.84045331  0.42495279  0.57067683
   0.07286106  0.79332660  0.09820314
   0.85305709  0.17872685  0.68207098
   0.92052121  0.17874062  0.73028960
   0.93868155  0.29146493  0.78112884
   0.96325836  0.22934797  0.73731690
   0.31080436  0.05276527  0.89649023
   0.31881942  0.00216683  0.08301783
   0.91009749  0.07515300  0.52385423
   0.21670221  0.14079879  0.68819313
   0.96060683  0.40327448  0.80811484
   0.97951637  0.34663908  0.77181170
   0.79757374  0.73494002  0.92660343
   0.80671639  0.79968575  0.05793620
   0.79593659  0.78812277  0.96718451
   0.79807996  0.92838179  0.16915659
   0.76572889  0.97485460  0.15660871
   0.84124711  0.79825018  0.59678470
   0.38535231  0.00740089  0.61151653
   0.44982450  0.90863572  0.60502158
   0.85789712  0.83874115  0.12007931
   0.48498181  0.99415606  0.52281843
   0.14611686  0.59192058  0.24959964
   0.95789844  0.63751710  0.03703764
   0.63823510  0.53109404  0.62948709
   0.55472576  0.10578319  0.67506505
   0.61771554  0.73327733  0.30867155
   0.66884564  0.77993731  0.31621662
   0.68447871  0.80244540  0.40246397
   0.72970159  0.86359484  0.41860657
   0.72387232  0.01958704  0.49133244
   0.71289581  0.96268631  0.50849399
   0.69292111  0.92671726  0.43438406
   0.79491109  0.51883833  0.93130965
   0.64534144  0.21818015  0.61920461
   0.66728424  0.16022945  0.57101821
   0.09949922  0.29837008  0.55153773
   0.80289239  0.17974668  0.00132465
   0.78279484  0.12203711  0.99974378
   0.81773631  0.35060865  0.01257814
   0.95270084  0.55142549  0.67788726
   0.65228013  0.39184797  0.62535364
   0.29033514  0.15924995  0.49522409
   0.35108057  0.18458499  0.50485621
   0.15079576  0.36525689  0.03904713
   0.08178253  0.35624915  0.99386386
   0.07858418  0.32746259  0.92082244
   0.11679055  0.29625300  0.87473846
   0.65865000  0.70184815  0.06348472
   0.46304889  0.17373907  0.33117547
   0.97701456  0.23359781  0.22810144
   0.93087623  0.22109018  0.30368358
   0.89539438  0.62659973  0.38203051
   0.80911591  0.23249203  0.25150462
   0.79289367  0.58288593  0.29772748
   0.70629252  0.25661042  0.34948962
   0.75390946  0.58615627  0.20632339
   0.65701623  0.12608534  0.83845814
   0.02851699  0.52836226  0.90108805
   0.65069868  0.94829022  0.81266677
   0.70508125  0.92410793  0.76514667
   0.70832402  0.86133248  0.75218024
   0.66068302  0.80992640  0.76565472
   0.62533706  0.78229255  0.70666239
   0.60548968  0.71432600  0.70904993
   0.26612046  0.23087960  0.15381717
   0.95921447  0.06958726  0.92326027
   0.93390886  0.06370824  0.03049008
   0.49860485  0.06716895  0.86243723
   0.16401652  0.08043965  0.31236422
   0.10484601  0.09395830  0.36067809
   0.21644230  0.04755814  0.32317079
   0.47089703  0.34496880  0.44913258
   0.30272350  0.20056478  0.91210703
   0.36932554  0.92736947  0.86912531
   0.42078147  0.88157344  0.86338613
   0.46822030  0.87123317  0.94999935
   0.49946069  0.91440014  0.00623154
   0.54263793  0.88908833  0.06988799
   0.60309485  0.90555789  0.06477790
   0.63767906  0.12513096  0.18450118
   0.62055804  0.06164903  0.04116712
   0.94669573  0.73732589  0.35630093
   0.96090920  0.66663095  0.38206926
   0.86230311  0.20073629  0.28914403
   0.86891414  0.60017062  0.29247625
   0.73964666  0.23587022  0.27242245
   0.76795056  0.52370022  0.34795366
   0.73209975  0.28137051  0.42293679
   0.93767879  0.88793076  0.92933821
   0.94612169  0.85964387  0.53806889
   0.04554010  0.81726257  0.50859583
   0.00444396  0.87654856  0.41191788
   0.64637609  0.83361753  0.26875902
   0.72599205  0.77205518  0.27259362
   0.01605045  0.87971806  0.67188468
   0.12645828  0.90485148  0.63420683
   0.74753580  0.85110438  0.50176518
   0.05889677  0.02124001  0.63959045
   0.09758634  0.04732981  0.79871719
   0.39667880  0.35119014  0.28734415
   0.63022620  0.46474441  0.84853874
   0.14348424  0.40007598  0.46704720
   0.26476298  0.34344125  0.43242958
   0.51926991  0.67020830  0.15247135
   0.61672009  0.31918628  0.21263540
   0.51631707  0.33600485  0.23688514
   0.54562052  0.24210205  0.20553848
   0.57380411  0.37984138  0.08570084
   0.51860404  0.30329266  0.02315060
   0.67711783  0.29275682  0.08479871
   0.61817846  0.21225022  0.06530116
   0.58578342  0.24704647  0.89346384
   0.66266714  0.31928288  0.91762424
   0.04507894  0.23190422  0.03979804
   0.39072786  0.30529398  0.06848360
   0.08964768  0.26139868  0.61860591
   0.43501155  0.15625732  0.13333901
   0.76452609  0.83565540  0.93009685
   0.19690682  0.64422153  0.54642420
   0.05311739  0.08188395  0.30244430
   0.17841940  0.57282903  0.73052370
   0.17578841  0.99018172  0.72008512
   0.12729556  0.76733447  0.86237987
   0.28356079  0.78370282  0.31212621
   0.52548552  0.46150610  0.19895639
   0.50266098  0.48580693  0.38263185
   0.26749683  0.49837969  0.47423252
   0.63508971  0.12891557  0.51408560
   0.15211406  0.38373959  0.11779439
   0.34966267  0.66825289  0.39212668
   0.16915686  0.30351897  0.05025668
   0.35490075  0.69280940  0.98151077
   0.42426262  0.80210494  0.30507575
   0.68566446  0.22895888  0.93340267
   0.90593591  0.89451902  0.30541878
   0.94719932  0.86109951  0.18126579
   0.33216312  0.97528738  0.62726953
   0.57150343  0.70346526  0.78325114
   0.28308399  0.93041185  0.30888920
   0.84552287  0.03560931  0.32091647
   0.46043638  0.23274376  0.82934922
   0.38635545  0.29081765  0.67835226
   0.03178961  0.93349057  0.06136496
   0.24944419  0.79831714  0.90268424
   0.57907956  0.02173669  0.45428641
   0.39713180  0.76432902  0.11130171
   0.03021253  0.13946780  0.54553680
   0.48906960  0.01551246  0.37491841
   0.26406129  0.49353511  0.31723340
   0.91663457  0.66406246  0.77591142
   0.96456657  0.76949856  0.77318936
   0.01008007  0.67261933  0.81555943
   0.66946303  0.99725133  0.85489720
   0.30886858  0.77581486  0.77897071
   0.04537777  0.49008746  0.44766786
   0.07028636  0.43035291  0.33224796
   0.15970123  0.08812223  0.92095968
   0.68921937  0.57397825  0.21478586
   0.85845872  0.39789715  0.38273362
   0.04212095  0.56904522  0.54949055
   0.43467713  0.61712165  0.87424109
   0.95403163  0.45710707  0.54348151
   0.80811900  0.44473405  0.63692443
   0.79870095  0.39053523  0.52226732
   0.83332539  0.11998739  0.66977284
   0.80180449  0.21083961  0.70181321
   0.87013552  0.20366623  0.60429547
   0.95733440  0.13402781  0.70230431
   0.90868721  0.16981665  0.81896604
   0.87738617  0.30614946  0.74308931
   0.91718473  0.28394327  0.86122924
   0.01952222  0.21646788  0.77533803
   0.97919302  0.25139867  0.65798603
   0.30354298  0.84281580  0.43642995
   0.99146792  0.02363697  0.39040564
   0.51195887  0.88617210  0.57950106
   0.53634592  0.71222943  0.94852851
   0.65092819  0.64428062  0.48715680
   0.34108451  0.31247621  0.85122880
   0.90566230  0.42703490  0.83199377
   0.00856522  0.44166387  0.79661009
   0.39431456  0.97950980  0.85951520
   0.15833906  0.45452087  0.62709079
   0.04275729  0.34054234  0.75376272
   0.43955790  0.82716043  0.99938494
   0.77912867  0.73199493  0.84575255
   0.06604722  0.67204127  0.66921203
   0.75173593  0.78230571  0.10536627
   0.50603655  0.87267554  0.13457021
   0.24270112  0.66957288  0.86646767
   0.63445162  0.90582152  0.99117001
   0.72300855  0.99496231  0.21900165
   0.46671356  0.06780453  0.15323506
   0.76800174  0.00452782  0.09212550
   0.37766818  0.04560487  0.54688468
   0.39755043  0.02868378  0.68311117
   0.93437148  0.95745164  0.19787982
   0.20835314  0.35299052  0.69934570
   0.13999125  0.79703235  0.45104114
   0.42056222  0.54423773  0.61577715
   0.34018436  0.96937109  0.41232826
   0.42908626  0.41654828  0.01595146
   0.44617841  0.88478216  0.35172565
   0.13974544  0.64654438  0.15915083
   0.84468577  0.99931239  0.68657842
   0.15993863  0.12205175  0.25104463
   0.31690576  0.43589024  0.76879209
   0.09976860  0.88115084  0.79195079
   0.08245010  0.56179569  0.87402367
   0.57935956  0.74015304  0.37170563
   0.64659778  0.67599301  0.33157440
   0.58890306  0.73100672  0.23881958
   0.98152058  0.96532655  0.54932629
   0.07963163  0.94967949  0.49245092
   0.64508252  0.79687244  0.46381115
   0.73319284  0.75968885  0.43507981
   0.00854615  0.96201040  0.75543345
   0.78543045  0.86347438  0.37386892
   0.72287337  0.05884897  0.43497483
   0.75470945  0.04245950  0.55597848
   0.17621875  0.93468316  0.87202655
   0.72458782  0.94375982  0.58063377
   0.68265072  0.95758001  0.36161848
   0.63621926  0.91056177  0.46027611
   0.61553176  0.21709321  0.69870873
   0.70151667  0.24316660  0.64787539
   0.60810241  0.24868226  0.56948558
   0.68437032  0.11970677  0.63183856
   0.72852982  0.17589316  0.52979501
   0.35736682  0.45073802  0.37880050
   0.32440175  0.40291752  0.60636075
   0.83366317  0.20311628  0.93668355
   0.79064115  0.22428328  0.05591432
   0.81197842  0.08006956  0.95122667
   0.75784462  0.11027121  0.08364148
   0.47969441  0.56726121  0.47779447
   0.84675443  0.35256723  0.08708231
   0.79340127  0.40769532  0.99868315
   0.18463137  0.39650195  0.97918693
   0.22031211  0.18392686  0.50835616
   0.28793306  0.10770077  0.45293073
   0.42498474  0.56638850  0.05419835
   0.35636974  0.24321291  0.53244808
   0.40768385  0.16394442  0.49028157
   0.33552999  0.59319340  0.75527689
   0.11462118  0.64101104  0.98767974
   0.03819896  0.39395022  0.02565438
   0.14712404  0.31093852  0.80448311
   0.76620639  0.64661525  0.19449970
   0.28299236  0.72884317  0.56902848
   0.30372774  0.37008330  0.00633002
   0.11684028  0.23413060  0.87998570
   0.27505221  0.76956508  0.15643387
   0.28434211  0.56569117  0.58876708
   0.94110656  0.20929916  0.16611064
   0.03956383  0.20614075  0.22771261
   0.00258637  0.76671562  0.38454409
   0.95730374  0.18383954  0.36221118
   0.92317921  0.28026655  0.33552899
   0.84974551  0.66272320  0.41657778
   0.91596263  0.57618300  0.42469432
   0.82166046  0.27619491  0.19627388
   0.15750488  0.45893036  0.78991768
   0.76949683  0.63176777  0.33489307
   0.38343587  0.56132197  0.35067114
   0.62167080  0.65174942  0.91495746
   0.63467467  0.25980316  0.34413855
   0.78377695  0.55790363  0.14338229
   0.21361275  0.69816653  0.41497482
   0.05681870  0.49380827  0.95173107
   0.54267668  0.54623715  0.81194668
   0.19184740  0.71426627  0.72699284
   0.96078815  0.66555637  0.62227705
   0.00190573  0.75295810  0.64181976
   0.38699843  0.64918355  0.13878221
   0.76589249  0.95051807  0.76613552
   0.95216876  0.40409798  0.30762383
   0.76218058  0.83842611  0.71143849
   0.65753345  0.78696730  0.84723099
   0.48656190  0.45146007  0.68228147
   0.24393011  0.38473563  0.25651282
   0.61741026  0.79858154  0.63169478
   0.65765120  0.68129333  0.69617233
   0.55674120  0.70490552  0.64278166
   0.17040471  0.52969389  0.42755565
   0.14845400  0.82301711  0.27063794
   0.98102682  0.12440874  0.90429913
   0.89395845  0.02059412  0.05994910
   0.99164642  0.05838087  0.07803612
   0.04269080  0.29581772  0.50196104
   0.28138185  0.64046674  0.25288436
   0.10186351  0.06280092  0.42582280
   0.44572011  0.38194585  0.83288225
   0.10323527  0.15477119  0.38365037
   0.89795239  0.73830410  0.12893849
   0.24955810  0.54166781  0.11481418
   0.25637469  0.54339311  0.91753616
   0.59684932  0.53440703  0.00242263
   0.45908201  0.69986786  0.29219993
   0.32755715  0.93273301  0.94038954
   0.33446834  0.92219915  0.79327270
   0.33990034  0.20955561  0.30545070
   0.39362068  0.82517014  0.85291723
   0.45620040  0.88469034  0.79654272
   0.83067369  0.68514218  0.94653643
   0.52255488  0.84343358  0.90634346
   0.45529756  0.94318982  0.05924052
   0.51681280  0.95962725  0.95360001
   0.24092327  0.69541160  0.04666341
   0.43863213  0.76031893  0.44799049
   0.91969680  0.12300915  0.04543514
   0.64371556  0.87877935  0.12904450
   0.56656354  0.34196710  0.80923385
   0.40048904  0.49746391  0.86965463
   0.88541572  0.76873561  0.38924487
   0.94780625  0.74127396  0.27102513
   0.98698386  0.29262412  0.19801219
   0.00527215  0.64888974  0.31822565
   0.99750316  0.66840622  0.45157185
   0.38576375  0.47686336  0.18252321
   0.84927744  0.16456764  0.35862368
   0.88063864  0.65066489  0.23592145
   0.90756900  0.55675400  0.26740465
   0.15481241  0.27835801  0.50336831
   0.69647803  0.24184690  0.19713721
   0.74752540  0.53408014  0.42374555
   0.46705161  0.36615797  0.56400556
   0.12176290  0.78459710  0.66406362
   0.79484185  0.26346284  0.43571265
   0.84584495  0.53528525  0.95303146
   0.79467213  0.38395710  0.79041580
   0.00619908  0.48815698  0.15521706
   0.90663563  0.46077079  0.08924869
   0.45151508  0.22031357  0.37180222
   0.86576623  0.78665090  0.66033924
   0.29060868  0.03159099  0.83379127
   0.43809915  0.64398014  0.57259579
   0.36295070  0.96905882  0.09205872
   0.96871013  0.59244859  0.07154234
   0.47460117  0.12426010  0.30831673
   0.61571072  0.73253808  0.08570630
   0.70257873  0.66957169  0.04754773
   0.26884277  0.28194300  0.16080485
   0.53697592  0.61270934  0.30526089
   0.40983300  0.80762231  0.62034092
   0.25213768  0.18352999  0.12908392
   0.08892922  0.74542970  0.10350969
   0.17267763  0.10605800  0.69335607
   0.25674655  0.17898541  0.70143653
   0.60189410  0.11146061  0.03003421
   0.17593742  0.27677615  0.31328603
   0.58905508  0.06394337  0.68986319
   0.51897431  0.14423788  0.65437220
   0.12715066  0.54939193  0.21059501
   0.49438113  0.04422729  0.79475603
   0.90389727  0.55979749  0.63918871
   0.52458828  0.35001511  0.42137779
   0.14960720  0.98045617  0.10697217
   0.64906038  0.45288833  0.39646275
   0.63525588  0.56293116  0.69034236
   0.40394276  0.88784911  0.22799535
   0.72671669  0.29766767  0.79303236
   0.74431785  0.50067410  0.92960999
   0.62944913  0.35196542  0.58683489
   0.67779350  0.42643395  0.67105964
   0.17715605  0.88300167  0.06666615
   0.63924340  0.01553578  0.02942334
   0.70143047  0.10890938  0.87049085
   0.60842542  0.14786293  0.81649394
   0.76447786  0.59082774  0.76980816
   0.81053997  0.55821874  0.78885793
   0.88806378  0.08271297  0.46102851
   0.62809884  0.50183186  0.56093069
   0.97243193  0.53582981  0.90276523
   0.23635395  0.97329351  0.54304949
   0.64629960  0.13835380  0.25227337
   0.95353096  0.68278558  0.00075125
   0.95621936  0.02679129  0.87767468
   0.43699215  0.69764022  0.70954024
   0.41529029  0.34255790  0.43320278
   0.34370574  0.17952808  0.86294286
   0.16576518  0.62646658  0.30513349
   0.00193025  0.55398736  0.72075916
   0.89119828  0.91834146  0.92758728
   0.96922212  0.84572040  0.91764367
   0.26314798  0.22093597  0.95190251
   0.71535689  0.38602951  0.15321969
   0.74229229  0.59682015  0.57604661
   0.59895127  0.92858785  0.81414927
   0.50257270  0.09506305  0.92419130
   0.27846393  0.04248914  0.06550083
   0.77876586  0.47474288  0.31829077
   0.70253599  0.32399920  0.45601587
   0.13932422  0.46439381  0.73381326
   0.35724537  0.49746352  0.36724360
   0.81049264  0.98682419  0.65601347
   0.02693156  0.89526959  0.06890520
   0.56830383  0.67568485  0.93947505
   0.11974177  0.09077513  0.89192239
   0.29337043  0.52869937  0.54495216
   0.66873028  0.62819093  0.53802843
   0.87259142  0.01493863  0.28467428
   0.49360274  0.68723529  0.22236718
   0.48758494  0.53079048  0.42464166
   0.13357636  0.75541541  0.70990200
   0.00836436  0.14192301  0.48962516
   0.56066941  0.57068633  0.30708639
   0.95157696  0.05198122  0.38397458
   0.54974845  0.62689528  0.24281148
   0.32241354  0.28585241  0.37409832
   0.46022342  0.66151529  0.42048477
   0.21463491  0.38541740  0.56019976
   0.53872931  0.43800738  0.79691232
   0.15034581  0.55391635  0.56996155
   0.39877414  0.44835756  0.57090074
   0.44936970  0.43911056  0.30148063
   0.29235173  0.78645644  0.01756376
   0.36329796  0.42119725  0.90970264
   0.31389537  0.54739994  0.21780895
   0.19903404  0.43457396  0.35791550
   0.17901004  0.73944468  0.55864154
   0.12304348  0.20078662  0.00341850
   0.32455965  0.75436162  0.44459975
   0.26828654  0.52428085  0.77607514
   0.45451285  0.56337272  0.75880133
   0.44695888  0.68959295  0.05476605
   0.49224638  0.29407555  0.73480232
   0.42558461  0.30377315  0.93370470
   0.20296382  0.60456100  0.03678537
   0.35429439  0.58965266  0.95432852
   0.20901091  0.86775576  0.37539263
   0.19684225  0.82591658  0.80086839
   0.31461736  0.37325633  0.13750671
   0.31797053  0.34333765  0.72103509
   0.29169736  0.68691115  0.75516667
   0.49589292  0.48481877  0.08479420
   0.25411308  0.60936165  0.42576720
   0.13424709  0.66138024  0.85740541
   0.34748863  0.72266458  0.22581114
   0.64092051  0.56183173  0.88720352
   0.19328033  0.72814527  0.26514654
Direct configuration=   280
   0.00461915  0.86490319  0.51043635
   0.03211673  0.92460630  0.54180397
   0.05697737  0.92129626  0.63964342
   0.05872848  0.97701672  0.70090872
   0.11538721  0.98164642  0.76228524
   0.10763727  0.94192879  0.84154739
   0.23540557  0.98769385  0.47496611
   0.75480963  0.34497083  0.79224899
   0.54882066  0.29854988  0.18280366
   0.56701982  0.31112897  0.07590427
   0.62877595  0.27011024  0.04964034
   0.64078965  0.26632056  0.94609246
   0.42519643  0.11082245  0.17405690
   0.37211057  0.10257822  0.22317976
   0.32626101  0.06652062  0.24265551
   0.94866039  0.47484347  0.11936971
   0.78277777  0.62630552  0.59762606
   0.69981015  0.43420349  0.12226968
   0.23391943  0.00794421  0.39815521
   0.29303457  0.98263635  0.34925130
   0.28491772  0.03874775  0.29460468
   0.42770618  0.85795828  0.60982563
   0.15172274  0.30660587  0.28380640
   0.15708980  0.92654269  0.08846271
   0.90692123  0.90853059  0.21256980
   0.84823457  0.89471681  0.16509841
   0.45127707  0.97071945  0.58650932
   0.86834559  0.78232313  0.10601191
   0.51174114  0.01818330  0.45752863
   0.68197854  0.42441232  0.35787243
   0.42614090  0.87038528  0.28805103
   0.43890870  0.67040385  0.64010084
   0.97589268  0.70725887  0.76948012
   0.99846938  0.69759440  0.66755255
   0.02035018  0.44659174  0.39937181
   0.95631703  0.42928239  0.38139346
   0.90457141  0.41825908  0.43499316
   0.90046754  0.43046636  0.52183327
   0.83337574  0.42571803  0.54411014
   0.08433363  0.79722690  0.07536871
   0.85469692  0.17493788  0.68095764
   0.91621236  0.18040069  0.74363887
   0.93298243  0.29332050  0.78269903
   0.96712783  0.24026240  0.73257002
   0.28602348  0.04842755  0.91360356
   0.32008863  0.00665673  0.08070873
   0.91560999  0.07566915  0.51741397
   0.20900680  0.14834932  0.69935265
   0.96178765  0.40821409  0.79405603
   0.97454429  0.34829442  0.77207588
   0.81353394  0.73938169  0.92034868
   0.81165883  0.79861616  0.06169339
   0.80304849  0.78667849  0.96970353
   0.79363445  0.92610501  0.16048029
   0.76698837  0.97718782  0.16345721
   0.84569868  0.79911579  0.60089479
   0.39357951  0.00533554  0.61514407
   0.46850322  0.90626477  0.60318044
   0.84961280  0.84107092  0.10589975
   0.47972081  0.00136187  0.52893516
   0.14861962  0.59229462  0.23500781
   0.96353292  0.63967586  0.03740682
   0.63205588  0.53246241  0.62395320
   0.54865589  0.10128522  0.67080948
   0.62401637  0.72643274  0.30893714
   0.67347603  0.78391670  0.31223996
   0.68716547  0.79979103  0.41433576
   0.72702281  0.85142189  0.42292537
   0.73668416  0.02437227  0.48414532
   0.72534726  0.96313704  0.49529045
   0.68974499  0.91977957  0.42633885
   0.79410223  0.52167987  0.93809517
   0.64872855  0.21575050  0.62222796
   0.67484896  0.15210622  0.57274524
   0.11041042  0.29875640  0.55635470
   0.80189281  0.18012273  0.98755664
   0.79204300  0.12274888  0.00536083
   0.82273292  0.35450253  0.00217582
   0.94823588  0.55503019  0.67615724
   0.65312574  0.38689656  0.62509274
   0.28802042  0.15854197  0.50852855
   0.34266631  0.18799128  0.51472005
   0.15173124  0.35722451  0.03442988
   0.08688499  0.35884066  0.99347237
   0.08720245  0.32780324  0.92945036
   0.11986034  0.30087799  0.87081724
   0.65561424  0.69766092  0.06604637
   0.45985375  0.17723675  0.34167129
   0.97339587  0.23184802  0.21714235
   0.93251307  0.22531157  0.30182409
   0.90173254  0.62920286  0.38310145
   0.80866411  0.24025229  0.26509627
   0.79317473  0.58685345  0.29379465
   0.69830342  0.24941625  0.34081471
   0.75659744  0.59597188  0.21402930
   0.65525647  0.12591951  0.84599671
   0.03001584  0.53524242  0.90190454
   0.65249836  0.94253256  0.81166419
   0.70764054  0.91601963  0.77147301
   0.71238937  0.85680047  0.74669663
   0.66511361  0.80298980  0.77359017
   0.62860013  0.78281064  0.70799276
   0.59801973  0.72260734  0.71219099
   0.26260146  0.22997053  0.14355864
   0.94661128  0.06139986  0.93020280
   0.93964421  0.06955228  0.02842927
   0.49012059  0.07548424  0.85632067
   0.16794339  0.08773039  0.31601373
   0.10655285  0.09591576  0.36359692
   0.21651276  0.05160032  0.33648743
   0.47292292  0.34627080  0.44519695
   0.29991913  0.19901107  0.90261868
   0.36478636  0.92409302  0.86486515
   0.41724567  0.87618329  0.87207678
   0.46436847  0.86379755  0.93853869
   0.49107131  0.91332130  0.99835359
   0.53912957  0.88961219  0.06881469
   0.60230748  0.88952207  0.06630906
   0.64240995  0.12749820  0.19822329
   0.62719347  0.06430276  0.03491779
   0.94551340  0.73239209  0.36128936
   0.96237448  0.67134816  0.37770772
   0.85987106  0.20670714  0.29958556
   0.87277385  0.60124394  0.29953595
   0.73915413  0.25028573  0.26983726
   0.78449702  0.52239954  0.35131845
   0.72590373  0.27995697  0.42050263
   0.91851421  0.87624193  0.92922666
   0.94741708  0.85641280  0.54168353
   0.04715774  0.82066898  0.53632817
   0.00110080  0.87785506  0.43076999
   0.63913560  0.83010667  0.27299017
   0.73165742  0.77920885  0.26633355
   0.01335674  0.88009334  0.66102897
   0.11971720  0.90024836  0.62759402
   0.74886759  0.85911865  0.50577108
   0.05189376  0.02477068  0.64376311
   0.10148169  0.03664147  0.79804092
   0.40051297  0.35115682  0.28674394
   0.62939955  0.47119092  0.84744187
   0.14024510  0.39133137  0.46057255
   0.26441873  0.34929402  0.44533358
   0.50781176  0.66141330  0.16360495
   0.60893873  0.32297529  0.20712927
   0.50833973  0.33294335  0.22191356
   0.53775361  0.23988136  0.19944292
   0.57960121  0.36941903  0.07764458
   0.51680707  0.30443427  0.02464895
   0.68318815  0.29320351  0.07698222
   0.62413479  0.20933798  0.06219540
   0.58623314  0.25389653  0.90481610
   0.66409070  0.31945019  0.91475436
   0.05153138  0.23875803  0.04322881
   0.39650208  0.30147222  0.05478914
   0.09065190  0.26063154  0.61941109
   0.44364256  0.15966214  0.13225964
   0.77371728  0.83222126  0.92770360
   0.19160992  0.64026743  0.55089118
   0.05144088  0.08578612  0.31993815
   0.19010082  0.57000008  0.73618325
   0.17789139  0.97917288  0.72046345
   0.13074766  0.75171205  0.83878037
   0.27969256  0.78728142  0.31878507
   0.52277988  0.45549256  0.21195568
   0.49915592  0.49038773  0.38431616
   0.28228734  0.50888461  0.47627877
   0.62272357  0.12760110  0.51961791
   0.14222765  0.38072388  0.11483767
   0.35697529  0.67067552  0.38082224
   0.18051549  0.30108610  0.04366058
   0.35241804  0.69712391  0.97777954
   0.42728972  0.80737138  0.30096928
   0.68614457  0.22190561  0.92948197
   0.90250029  0.89665782  0.30202913
   0.95798701  0.86444325  0.20344831
   0.33584767  0.96976041  0.63022756
   0.57457439  0.71613383  0.79160847
   0.28285792  0.93151167  0.28946817
   0.85369799  0.03145936  0.32161387
   0.45756592  0.24655556  0.83145081
   0.40335344  0.30016858  0.68236172
   0.03034859  0.94873045  0.06074298
   0.24266866  0.80972193  0.90914396
   0.57833024  0.01890154  0.44928626
   0.40136500  0.77046594  0.10486448
   0.03444771  0.13991932  0.56396289
   0.48974673  0.01504082  0.38133839
   0.27268202  0.49273542  0.30550037
   0.92157460  0.66937883  0.78184817
   0.96095590  0.75782191  0.77941005
   0.02059396  0.67567552  0.82775732
   0.67288853  0.99355899  0.86531970
   0.30457281  0.77728603  0.77240448
   0.04184338  0.49367185  0.44080593
   0.06545452  0.43520378  0.34103797
   0.16784297  0.08910383  0.91371183
   0.69226585  0.57731423  0.21304046
   0.85549844  0.39186862  0.40424099
   0.05303523  0.57756905  0.53951110
   0.43401879  0.62210416  0.87109468
   0.95245731  0.46536461  0.56760156
   0.80557525  0.44405911  0.61962771
   0.78502912  0.38914184  0.52612175
   0.83923035  0.11572101  0.67014414
   0.80488602  0.20691315  0.71148260
   0.86373762  0.19972997  0.59952715
   0.95402205  0.13670562  0.69188501
   0.91317733  0.17399000  0.82628823
   0.87621882  0.29875112  0.74383245
   0.91607590  0.28376156  0.86884142
   0.02251141  0.20914171  0.76987435
   0.98343226  0.24064810  0.64456668
   0.28363324  0.84906244  0.43820795
   0.98610222  0.01633625  0.38499337
   0.52526230  0.89297253  0.57121673
   0.53517176  0.71412818  0.95216454
   0.64134751  0.64975375  0.49705435
   0.34326237  0.31784559  0.84949151
   0.90249958  0.42370744  0.79912268
   0.00842907  0.44800928  0.79833571
   0.39420131  0.98059548  0.85302015
   0.16035919  0.45496374  0.63453530
   0.03793980  0.33913658  0.75450435
   0.43197257  0.82768556  0.99749208
   0.78726477  0.73438269  0.84441995
   0.05292564  0.67364058  0.67455291
   0.75199470  0.78651176  0.10396362
   0.51491740  0.87872334  0.14322693
   0.23643711  0.66358860  0.86996317
   0.63488456  0.90902729  0.99788066
   0.72737308  0.99987179  0.22032932
   0.46834705  0.06023718  0.15448563
   0.76697054  0.00767189  0.07600080
   0.38042104  0.04700230  0.55242851
   0.40695799  0.03678541  0.69190647
   0.92437070  0.96556491  0.20194331
   0.22289211  0.35635458  0.69071721
   0.15592864  0.79221994  0.44784141
   0.42493484  0.53999198  0.62624287
   0.33662544  0.96927868  0.40236974
   0.44132876  0.41479655  0.00800084
   0.45730194  0.88818167  0.36216891
   0.15093308  0.64076419  0.14817586
   0.85675169  0.99486981  0.68511964
   0.17168257  0.12511632  0.24558123
   0.31501623  0.43190078  0.76605100
   0.11133787  0.88566431  0.80317271
   0.07421637  0.56480549  0.85252583
   0.56748627  0.74218006  0.36885869
   0.64367647  0.67720202  0.33328288
   0.59588219  0.72090791  0.22736509
   0.97804180  0.95956700  0.55015930
   0.07325692  0.94918043  0.48436302
   0.62883677  0.79551517  0.46517664
   0.72247753  0.74847521  0.44102554
   0.00877678  0.97140313  0.75105183
   0.77839345  0.84455167  0.36422962
   0.71917607  0.06792845  0.42610716
   0.76627014  0.04482605  0.55398927
   0.18665839  0.92673943  0.87015004
   0.71522532  0.95441949  0.58713819
   0.69138004  0.96465584  0.36521258
   0.62556222  0.90931437  0.44536760
   0.60842973  0.21172221  0.69290063
   0.70251950  0.24978316  0.64408913
   0.61724042  0.25198031  0.55879777
   0.68853073  0.11223429  0.63752568
   0.73237215  0.15529154  0.53065658
   0.37240655  0.44769953  0.39187483
   0.31732709  0.39435613  0.59816301
   0.83497592  0.20130385  0.91748187
   0.78056424  0.21631457  0.04714994
   0.80362870  0.07806403  0.95289755
   0.76735680  0.10698403  0.07819002
   0.46482360  0.56256228  0.45794706
   0.85029095  0.36190893  0.08689861
   0.79422104  0.40753183  0.99683196
   0.18807049  0.39440683  0.98407084
   0.23435038  0.18523777  0.50350160
   0.28393112  0.10843365  0.46376257
   0.42049327  0.55966916  0.05485380
   0.35676060  0.24426069  0.52571404
   0.39694080  0.15331024  0.49361656
   0.34042200  0.59565046  0.75951431
   0.11583718  0.64068439  0.99214844
   0.04122135  0.39562225  0.02522778
   0.15710916  0.31802543  0.81029645
   0.75112964  0.65403627  0.19304999
   0.28607550  0.73976381  0.57251619
   0.30075376  0.36096706  0.00197404
   0.13034900  0.23723243  0.86897617
   0.26896214  0.77264068  0.15664028
   0.28465453  0.56934861  0.59093895
   0.94421404  0.20524738  0.15367906
   0.03392654  0.20041160  0.21752168
   0.99338394  0.76435279  0.39171035
   0.95799176  0.18482415  0.36019319
   0.92932807  0.28283938  0.34072378
   0.85655548  0.66168465  0.42382506
   0.91711409  0.58791331  0.43957739
   0.83909270  0.28137239  0.19796813
   0.14920492  0.45655323  0.82103878
   0.76382059  0.62621111  0.34931905
   0.37132605  0.54666641  0.34345077
   0.63371960  0.66520163  0.91621158
   0.63966922  0.26263874  0.34802536
   0.78364532  0.56586967  0.14491574
   0.21269927  0.69973624  0.41638632
   0.06251381  0.49110658  0.94825926
   0.54809228  0.54958688  0.81526363
   0.19237743  0.69662807  0.72795917
   0.96324693  0.66725825  0.61355787
   0.99968678  0.75639828  0.63112488
   0.37927952  0.65542445  0.15679320
   0.75955468  0.95149321  0.75705688
   0.94524669  0.40787887  0.29757165
   0.76673200  0.84546736  0.71330959
   0.66381743  0.78522717  0.85363493
   0.48953835  0.45664252  0.68808977
   0.25016661  0.37579217  0.26341073
   0.62005964  0.81232544  0.63200444
   0.65054034  0.68060695  0.69625795
   0.55731444  0.70017287  0.65276189
   0.16004435  0.52811225  0.43730584
   0.14633598  0.81326363  0.24997688
   0.99116876  0.11330585  0.91305645
   0.89790867  0.02475622  0.05212761
   0.99099792  0.05974869  0.06698810
   0.05789147  0.30466281  0.50852754
   0.30056652  0.63936569  0.26527644
   0.10073041  0.05866077  0.43773178
   0.44593499  0.37658377  0.83822809
   0.10405775  0.15708621  0.37901390
   0.89456788  0.73362043  0.11632798
   0.25448467  0.53865442  0.09917511
   0.27572393  0.53822359  0.90932113
   0.60044959  0.53607972  0.00155238
   0.46819820  0.69922648  0.28152105
   0.33370795  0.92623647  0.94750700
   0.32966131  0.91287894  0.79178163
   0.32261550  0.20482258  0.31117924
   0.39283538  0.81844330  0.85862327
   0.44896566  0.89540075  0.79589110
   0.83330042  0.68805140  0.94961822
   0.51873104  0.84507517  0.90403114
   0.45204000  0.94528385  0.05150595
   0.52595827  0.95403742  0.94176104
   0.22660179  0.69193871  0.05155243
   0.43483082  0.75161216  0.46598071
   0.91795082  0.12380486  0.05910805
   0.63745886  0.89271020  0.13865005
   0.56725374  0.33895375  0.80629484
   0.40192710  0.49640507  0.87825484
   0.88865652  0.75534841  0.38324717
   0.94020210  0.73887223  0.27699397
   0.98728499  0.29019789  0.20991891
   0.00244828  0.65305581  0.31462158
   0.99644289  0.66451776  0.45542648
   0.38754816  0.46413753  0.17778454
   0.84232995  0.16498845  0.35537398
   0.87918852  0.64647305  0.24284213
   0.90776848  0.54821033  0.27158775
   0.15514599  0.26964524  0.50982640
   0.70591042  0.24841445  0.20503296
   0.74805434  0.53407375  0.42883381
   0.47190111  0.38362132  0.57299310
   0.10809874  0.78028285  0.67139416
   0.78672732  0.27079189  0.44335692
   0.84837866  0.53134509  0.94876081
   0.79140797  0.38758969  0.79531970
   0.99882161  0.49634398  0.14333511
   0.89650799  0.45593149  0.10438227
   0.44476135  0.22670344  0.36053377
   0.85844286  0.80009902  0.67069314
   0.29086720  0.04482042  0.84408555
   0.43590649  0.64788462  0.57491911
   0.36606169  0.97556672  0.09588048
   0.96674870  0.59139258  0.06993878
   0.47813053  0.12803356  0.31284455
   0.61493711  0.73225859  0.09045961
   0.69489791  0.66147712  0.04529156
   0.26417420  0.28344386  0.16155431
   0.54022613  0.61038541  0.32051335
   0.40812084  0.81049502  0.61853067
   0.25718303  0.18136983  0.12637480
   0.07957597  0.75228347  0.10738133
   0.18386951  0.10275551  0.68516458
   0.24731280  0.18715354  0.69818264
   0.60190105  0.11020811  0.04326251
   0.18768856  0.27173143  0.30983560
   0.58675037  0.06794144  0.69599526
   0.51166356  0.13752013  0.64614525
   0.12050898  0.54565454  0.21870628
   0.49243301  0.05141952  0.79150501
   0.89894967  0.54491675  0.63750688
   0.52356727  0.34231082  0.41141516
   0.14216473  0.97454971  0.10139048
   0.63196734  0.43851346  0.38344907
   0.63554630  0.55578274  0.69277113
   0.40437353  0.89352611  0.22826653
   0.72905985  0.29732313  0.78671895
   0.74090955  0.50846868  0.92384279
   0.62563918  0.35386322  0.58020342
   0.67086730  0.42155526  0.67748674
   0.17483277  0.87822951  0.08920740
   0.64004973  0.01171500  0.04459437
   0.69968384  0.10024236  0.87213118
   0.61394811  0.15312370  0.81380256
   0.76596089  0.60404150  0.77644901
   0.80574074  0.56405447  0.80535093
   0.87240658  0.08576782  0.47132101
   0.63047806  0.51038437  0.55945965
   0.97390814  0.54364889  0.89139627
   0.23852775  0.97384089  0.54719611
   0.65446698  0.14796214  0.25978196
   0.95514531  0.68971728  0.01284395
   0.94792492  0.02514756  0.87191152
   0.43407982  0.69593799  0.70980879
   0.41635356  0.34055332  0.45331737
   0.34089076  0.18018991  0.86402973
   0.17355753  0.61764012  0.29152426
   0.99341346  0.55626644  0.72465585
   0.87636717  0.91288659  0.92955482
   0.96881126  0.85040613  0.92764772
   0.25612755  0.21798178  0.95045439
   0.71329874  0.38311188  0.13245600
   0.74396075  0.59502777  0.57603164
   0.60018038  0.92344930  0.81160818
   0.49318483  0.09485593  0.92577929
   0.27565404  0.03363388  0.05582710
   0.79852047  0.47236845  0.32440607
   0.69577866  0.31658383  0.46592934
   0.15636912  0.45476328  0.76056832
   0.38093284  0.50096748  0.38451750
   0.82072745  0.00384758  0.64778282
   0.03510888  0.90945001  0.03093723
   0.58470195  0.69558508  0.94762659
   0.16739556  0.05005485  0.89211712
   0.27637918  0.54027459  0.53188020
   0.65571388  0.61319695  0.52465258
   0.88907787  0.01724565  0.28728459
   0.48615073  0.67614281  0.23305407
   0.48498998  0.52022795  0.43035435
   0.10292427  0.76261651  0.72693480
   0.00837901  0.11075164  0.55615560
   0.55053489  0.56248256  0.32246525
   0.97540025  0.04123873  0.42714849
   0.53898481  0.61616734  0.25633416
   0.33134292  0.28993875  0.37254042
   0.46451948  0.66300923  0.40345631
   0.21885275  0.38860330  0.55782378
   0.52835219  0.44232587  0.80666264
   0.14885612  0.55279483  0.56883251
   0.40353715  0.45076434  0.56138228
   0.44137357  0.43080643  0.29162211
   0.29835783  0.78339322  0.02341317
   0.35681024  0.41259130  0.89939508
   0.30695809  0.54822649  0.21267680
   0.19032477  0.43287289  0.35361941
   0.17168134  0.73282482  0.56260075
   0.12917517  0.18950899  0.00609006
   0.32576242  0.75083693  0.44221819
   0.27084212  0.52965375  0.77965866
   0.44830997  0.56577103  0.75219905
   0.44471933  0.69253549  0.05995545
   0.49448035  0.29741118  0.73092320
   0.42394551  0.29577650  0.93107633
   0.20175482  0.61087094  0.04066266
   0.35634508  0.58788582  0.94963090
   0.20035288  0.86175573  0.36951369
   0.19863388  0.82325487  0.80317135
   0.31710362  0.37605665  0.14126166
   0.31634724  0.34829043  0.71516559
   0.29036313  0.68421386  0.73568904
   0.49588596  0.48384126  0.09564329
   0.25912158  0.61183538  0.42054982
   0.13937449  0.66416468  0.84874592
   0.35175351  0.71727854  0.23640475
   0.63902897  0.56949001  0.88637641
   0.18745876  0.72725582  0.24828596
Direct configuration=   300
   0.00261529  0.86662954  0.52475299
   0.02327760  0.93239418  0.54764982
   0.05838012  0.91916599  0.63181411
   0.05640444  0.97341115  0.69477442
   0.11938039  0.98004632  0.76128253
   0.11726868  0.93568896  0.84671533
   0.22958172  0.98298802  0.47955947
   0.76340190  0.34427248  0.78928146
   0.55255365  0.30214924  0.17550862
   0.56945350  0.30494710  0.07076927
   0.63110500  0.27191141  0.03718236
   0.64105760  0.27146171  0.94221125
   0.42779934  0.10824845  0.17132418
   0.37363352  0.09872913  0.21211068
   0.32904975  0.07140083  0.25128707
   0.94053047  0.48166711  0.12616592
   0.77314424  0.63714015  0.60443764
   0.70131864  0.44200681  0.14448282
   0.22887769  0.99487622  0.39148858
   0.28597476  0.98258198  0.33328417
   0.28256455  0.04416996  0.29226745
   0.44314994  0.85788057  0.61410771
   0.16748008  0.30949953  0.30172163
   0.15443562  0.92296196  0.10242865
   0.91042678  0.90770661  0.21886055
   0.85050538  0.89623357  0.14860292
   0.45266847  0.97384252  0.58599564
   0.86001119  0.77431942  0.11028647
   0.51536557  0.01486900  0.45699214
   0.66647377  0.41440130  0.35267671
   0.43394021  0.87429714  0.29516954
   0.43295325  0.67621058  0.64152490
   0.97531150  0.70038886  0.77016023
   0.99408388  0.69694561  0.66497378
   0.01508579  0.45451676  0.38400111
   0.95563064  0.43007026  0.37596890
   0.90783187  0.41681832  0.44270244
   0.88754473  0.44098880  0.52279423
   0.82995625  0.42165433  0.54992967
   0.08752077  0.79359879  0.05238987
   0.85419903  0.17760907  0.67909576
   0.91870889  0.18002848  0.72564041
   0.93418561  0.29213277  0.77743456
   0.96836746  0.23408519  0.72821614
   0.26527899  0.05003675  0.90754857
   0.31527434  0.00718978  0.08004565
   0.91703754  0.07935026  0.50149170
   0.21684832  0.14936976  0.68972612
   0.96006496  0.40991527  0.77277883
   0.97895139  0.34797787  0.77874816
   0.81697185  0.73979101  0.92318473
   0.80820383  0.79417845  0.06142232
   0.80565271  0.79263930  0.96344948
   0.80212596  0.92951375  0.16033906
   0.76256887  0.97425061  0.15629761
   0.85146055  0.79536548  0.60699142
   0.39832999  0.00330227  0.62383773
   0.47670550  0.90826302  0.59366025
   0.85193973  0.83330934  0.11212136
   0.48828920  0.00003484  0.53204962
   0.14687107  0.58736834  0.23567433
   0.96608643  0.64422023  0.04494661
   0.62933080  0.53292015  0.62323306
   0.54163013  0.09774849  0.66656158
   0.62043331  0.72744778  0.31353873
   0.66507559  0.78338254  0.31560372
   0.68423882  0.78782272  0.41572003
   0.72309584  0.85732362  0.43132899
   0.74540258  0.02670162  0.48422854
   0.71492418  0.97162784  0.48947859
   0.69084203  0.93107870  0.42953731
   0.79474654  0.52143155  0.94101099
   0.65859560  0.21430922  0.60904733
   0.67774638  0.14819196  0.58528824
   0.11709844  0.29477930  0.55963522
   0.79970618  0.17979162  0.97795282
   0.79964598  0.12154371  0.00432480
   0.83277596  0.35997764  0.00460409
   0.93850228  0.54873371  0.68319326
   0.64001815  0.38656635  0.63515558
   0.28553236  0.16408629  0.49727033
   0.34272972  0.18470343  0.51792538
   0.14678925  0.35896398  0.03550523
   0.08757005  0.35464124  0.98367695
   0.08296990  0.32432093  0.91574570
   0.12938138  0.29746179  0.86782303
   0.65234366  0.69138018  0.06767935
   0.46171711  0.18315455  0.34080894
   0.97299162  0.22650228  0.21441660
   0.92610652  0.22831673  0.30796206
   0.90415524  0.62171503  0.39142978
   0.81568024  0.25567707  0.26826920
   0.79666601  0.58601231  0.31915551
   0.70522681  0.26037573  0.34921900
   0.75518010  0.60233240  0.20973376
   0.65802459  0.12777695  0.84884227
   0.03310573  0.53891290  0.89347622
   0.65209495  0.93640355  0.82318651
   0.70976031  0.91324081  0.78303242
   0.71192506  0.85631484  0.75893501
   0.66601319  0.80993375  0.76886535
   0.63096445  0.78424622  0.70740584
   0.59963428  0.72281202  0.71530367
   0.26154360  0.23193999  0.13920967
   0.95711376  0.06258970  0.93259665
   0.93868380  0.07016096  0.02133581
   0.48795157  0.07933380  0.86059103
   0.17565097  0.08988460  0.31767325
   0.10896657  0.09966499  0.36486811
   0.22596658  0.05692827  0.33843753
   0.46910698  0.33858831  0.43676254
   0.29256357  0.19829437  0.90216850
   0.36319985  0.92011231  0.86500252
   0.41658066  0.87182441  0.86330218
   0.46302853  0.86685196  0.93921748
   0.49870673  0.91790262  0.99815318
   0.54334279  0.88642168  0.06825062
   0.60689948  0.89152441  0.07070587
   0.64835718  0.12400092  0.21841673
   0.61598377  0.05646095  0.04862707
   0.94268848  0.73486148  0.35659005
   0.96255023  0.66720793  0.37272270
   0.85275018  0.21615296  0.31379519
   0.86892212  0.60093729  0.30607785
   0.74567277  0.25235014  0.27741484
   0.79175964  0.52759508  0.34465348
   0.72827337  0.28517515  0.43603731
   0.91184007  0.87857905  0.92474688
   0.94352244  0.84740572  0.54399957
   0.04619173  0.82597318  0.54884565
   0.99771163  0.87005081  0.43009481
   0.63197284  0.82901466  0.28555859
   0.72111381  0.77696584  0.27241265
   0.01514890  0.87799629  0.67175631
   0.11707033  0.89146520  0.62474930
   0.75598287  0.85626903  0.50898796
   0.05036714  0.02971921  0.65614151
   0.11343331  0.03418933  0.79457850
   0.39035269  0.33817813  0.27819033
   0.62679022  0.47441420  0.84326927
   0.14031176  0.38663717  0.44883085
   0.26618072  0.35365703  0.45209391
   0.50264202  0.64467020  0.16381266
   0.60593050  0.31792902  0.21161081
   0.49376730  0.32833937  0.19549317
   0.53526669  0.24285727  0.19169858
   0.59021152  0.36060713  0.06408355
   0.51421342  0.29731975  0.02754733
   0.68868152  0.29359652  0.06553655
   0.62455004  0.21354757  0.07114998
   0.58358517  0.25681409  0.91630627
   0.66578529  0.32170919  0.91989173
   0.06455078  0.23890088  0.04434303
   0.39699854  0.29372228  0.05830111
   0.09996430  0.25920152  0.62773873
   0.45103418  0.15749451  0.13569822
   0.77665786  0.83721049  0.91789930
   0.18608836  0.63631283  0.55230661
   0.05260340  0.08931574  0.32670085
   0.19283957  0.57372266  0.73800978
   0.17493611  0.97355131  0.72459470
   0.12657271  0.75352122  0.80758763
   0.27455463  0.78003570  0.31781071
   0.52522687  0.44844764  0.23213235
   0.50162779  0.48366714  0.37603414
   0.29951936  0.51562940  0.47938152
   0.62383934  0.13442482  0.53922573
   0.14258675  0.37992413  0.11827334
   0.36583804  0.67344822  0.38074283
   0.18745936  0.30426495  0.03384623
   0.35328056  0.69922848  0.97689504
   0.42835457  0.81350608  0.29273565
   0.68357020  0.22062873  0.92901586
   0.89003173  0.90518561  0.29857234
   0.96973651  0.87668931  0.21097043
   0.34836644  0.96809063  0.63519752
   0.57616862  0.72295076  0.79369904
   0.27894695  0.93505138  0.28121350
   0.86081517  0.02763801  0.31983167
   0.46014354  0.25049194  0.82815207
   0.41360223  0.30580285  0.67695694
   0.02488972  0.95767845  0.05583555
   0.24355961  0.82185663  0.94058204
   0.58089227  0.02616394  0.44891158
   0.39870380  0.77515883  0.11059743
   0.03853931  0.13796253  0.58027241
   0.48481926  0.01550676  0.38192019
   0.26678665  0.48871424  0.29153396
   0.91784656  0.67127317  0.78491803
   0.95946701  0.75806094  0.80065878
   0.02803217  0.68876112  0.82673667
   0.67163731  0.98323108  0.86687225
   0.29124091  0.77771207  0.75664584
   0.03049560  0.49310758  0.44450431
   0.06183556  0.43666218  0.33785725
   0.17001464  0.09392937  0.91025603
   0.69756975  0.57609009  0.22034961
   0.85323373  0.38315919  0.41881114
   0.06408116  0.58738354  0.53715620
   0.43225242  0.62645067  0.86679548
   0.93203605  0.45664595  0.57466219
   0.81433765  0.45740811  0.62008924
   0.78173979  0.38584830  0.51221625
   0.84364756  0.11798417  0.67658434
   0.80354928  0.19927869  0.72940569
   0.86403802  0.19271531  0.60127162
   0.95199246  0.13485123  0.69895560
   0.91280973  0.16967906  0.81278924
   0.87112392  0.29403166  0.73596262
   0.92595061  0.28142314  0.86301012
   0.02203851  0.21264957  0.76831342
   0.97685117  0.24078876  0.64902789
   0.26638413  0.86073023  0.45417034
   0.97587617  0.00359540  0.38176862
   0.54326474  0.89719929  0.56269759
   0.53171140  0.71406657  0.96004421
   0.62957525  0.65382794  0.50809885
   0.33830262  0.32049365  0.84803218
   0.89861757  0.42769523  0.77210020
   0.00346924  0.45056076  0.79609765
   0.38969338  0.97677042  0.85586730
   0.16480711  0.46283130  0.63868803
   0.03820065  0.33440718  0.75285773
   0.43147472  0.82849452  0.99102639
   0.79969605  0.73805673  0.83981563
   0.05829789  0.67385706  0.67432591
   0.74554809  0.78727678  0.10054184
   0.51764205  0.88134502  0.15335311
   0.24035629  0.65230217  0.87570573
   0.64321009  0.90450903  0.00090953
   0.72955455  0.00898818  0.20925847
   0.46657865  0.06400758  0.16105536
   0.76367685  0.00598234  0.08132789
   0.37340826  0.04708737  0.57093438
   0.40875276  0.04379094  0.69437549
   0.92171983  0.97150500  0.20799200
   0.22404859  0.35322826  0.67519486
   0.17032427  0.79248048  0.45201713
   0.42213108  0.53313163  0.63461574
   0.34817060  0.96804608  0.38476722
   0.45468564  0.41701998  0.00331779
   0.46440730  0.89590006  0.36191789
   0.15642301  0.63425453  0.15765339
   0.87106484  0.99072136  0.68063128
   0.18238539  0.12595582  0.24483813
   0.31194596  0.44081189  0.77447013
   0.10838480  0.87586498  0.80547731
   0.07150488  0.56421328  0.83640791
   0.56422608  0.74237046  0.34834165
   0.64993408  0.67513624  0.33702836
   0.60581425  0.71612665  0.23125670
   0.96870680  0.96269119  0.54831045
   0.07232310  0.94951985  0.48337056
   0.62316376  0.80017108  0.45711534
   0.71525061  0.73949506  0.44467541
   0.00014387  0.98205439  0.74525262
   0.76768306  0.83841925  0.37175766
   0.72536153  0.06108483  0.42476055
   0.77665651  0.05468645  0.54762725
   0.19379764  0.92948808  0.86748421
   0.71010089  0.95666332  0.57671858
   0.69950518  0.96019754  0.35392747
   0.61956403  0.90659418  0.43094037
   0.60806841  0.20595032  0.66694224
   0.70170499  0.25009473  0.63740345
   0.62362891  0.24261281  0.55027759
   0.68848312  0.10717934  0.64380801
   0.72390722  0.14527937  0.53115024
   0.38860348  0.44931630  0.41642910
   0.31847438  0.39229636  0.58378607
   0.82760910  0.20104027  0.90934544
   0.77590582  0.21762408  0.03474189
   0.79879207  0.07170048  0.95144294
   0.77412392  0.10881174  0.07684165
   0.44725814  0.57236979  0.45080791
   0.85146743  0.36352388  0.07937268
   0.79442310  0.40705164  0.99022317
   0.19499249  0.39258299  0.00052274
   0.23373239  0.19386857  0.50515243
   0.28233264  0.10111444  0.48057543
   0.41878707  0.55260287  0.05560534
   0.35538242  0.24509123  0.52467072
   0.39610728  0.14275764  0.50073830
   0.34770366  0.60269519  0.76238166
   0.10938858  0.63936605  0.97658020
   0.04094686  0.39525326  0.02909090
   0.16786285  0.32990493  0.80940901
   0.74302450  0.66164804  0.19550051
   0.28451194  0.74771026  0.57829452
   0.29924937  0.36050526  0.00457762
   0.13908000  0.23593492  0.86113014
   0.26286614  0.77211304  0.16093688
   0.28365400  0.57523634  0.59860987
   0.94145690  0.20717259  0.13855282
   0.02601749  0.19684485  0.21923404
   0.99013478  0.77168215  0.39831200
   0.96280999  0.18929327  0.35296636
   0.93849911  0.28061814  0.34711458
   0.85634068  0.66153786  0.43461059
   0.91903571  0.58066864  0.45934286
   0.84794097  0.28306046  0.20962820
   0.14475810  0.45452752  0.84375129
   0.75694747  0.62517924  0.36361764
   0.36072645  0.53441909  0.33272226
   0.63862059  0.67953528  0.91247417
   0.63862692  0.25832018  0.33749095
   0.78780842  0.57277422  0.14615651
   0.21991304  0.69875421  0.41341528
   0.06339879  0.49801997  0.93897680
   0.54222367  0.55466984  0.81316524
   0.18432656  0.68481079  0.71379345
   0.95605754  0.66593994  0.61210233
   0.99545713  0.75135385  0.63195729
   0.37524711  0.65125984  0.15924511
   0.75198796  0.94973187  0.74943597
   0.94354645  0.41153538  0.29336029
   0.76865010  0.84589069  0.71313322
   0.67150529  0.78543462  0.84641118
   0.49049742  0.46457046  0.69959051
   0.25891752  0.36822113  0.26176251
   0.62736095  0.82406958  0.63681965
   0.64656703  0.67883100  0.70698290
   0.55256656  0.70442118  0.66219197
   0.15655903  0.52648800  0.43960553
   0.14537794  0.80717989  0.24119412
   0.00215113  0.10301466  0.92269174
   0.89299921  0.02716941  0.04528514
   0.00818311  0.05983863  0.05994772
   0.06648503  0.31692183  0.50999988
   0.30076074  0.63343934  0.27750971
   0.10539794  0.06526010  0.44119273
   0.44777581  0.36961848  0.84269419
   0.10315079  0.15902928  0.38772298
   0.89843320  0.72781020  0.12154298
   0.26087235  0.53373293  0.08375403
   0.28833386  0.53073111  0.91146444
   0.59698021  0.53618579  0.00853827
   0.46644900  0.70761765  0.27292090
   0.33479273  0.91887392  0.93595202
   0.31892042  0.90669148  0.80991131
   0.30367090  0.20521817  0.31881219
   0.38796693  0.81627202  0.85549082
   0.45188708  0.89809922  0.79065014
   0.83967867  0.68650339  0.95402547
   0.51550186  0.83624155  0.90329071
   0.44959937  0.94812839  0.02962863
   0.53186944  0.94894039  0.93929279
   0.22295965  0.70690711  0.05697458
   0.42779618  0.73845528  0.47966787
   0.91313890  0.11975731  0.05963274
   0.63399962  0.90087881  0.14074478
   0.56637558  0.34387908  0.79584266
   0.40600832  0.50714208  0.87712522
   0.88786483  0.74915090  0.39171688
   0.93945387  0.74230597  0.26656031
   0.98772319  0.28552089  0.21311667
   0.00511706  0.65130212  0.30899016
   0.99177269  0.66324138  0.45284025
   0.38481591  0.44969003  0.17125628
   0.83369561  0.16701478  0.34889740
   0.87885767  0.64011344  0.24081313
   0.90149369  0.55116630  0.28178159
   0.15931735  0.26062862  0.51456365
   0.71624718  0.25251184  0.20074126
   0.75708891  0.52923059  0.41669883
   0.48395688  0.39656892  0.57524431
   0.10092047  0.77814959  0.68693541
   0.79225263  0.27235841  0.45063985
   0.85130195  0.52696251  0.95156567
   0.77921591  0.39209923  0.80195197
   0.99317693  0.49857770  0.13015501
   0.89068930  0.45689245  0.11689200
   0.44096114  0.23111901  0.35388715
   0.85964476  0.80890607  0.67497022
   0.29029759  0.05827003  0.84543874
   0.43770440  0.65341006  0.57420326
   0.35887543  0.98565790  0.11331331
   0.96546761  0.59270686  0.06468179
   0.48359349  0.13696545  0.32961202
   0.61889705  0.73271039  0.08111043
   0.69140575  0.65436913  0.05040505
   0.26355931  0.27901661  0.16249933
   0.54456064  0.60122993  0.33303330
   0.40334063  0.81931138  0.62013660
   0.26015979  0.17715123  0.12133015
   0.07134513  0.76370217  0.10924940
   0.18932045  0.10389822  0.68263292
   0.23271981  0.19871798  0.70412409
   0.60305036  0.10946067  0.03764231
   0.19412110  0.26630002  0.30695427
   0.58331055  0.06929997  0.69473673
   0.50307575  0.12917189  0.63773654
   0.11521179  0.54234960  0.21830824
   0.48785964  0.05964971  0.79217909
   0.89385312  0.54001237  0.63838743
   0.52188598  0.33928323  0.41267023
   0.13828342  0.97236205  0.09274568
   0.61503734  0.42563526  0.37146468
   0.63455557  0.54890523  0.69039734
   0.40907425  0.90059710  0.24375282
   0.72974246  0.30108633  0.77853319
   0.73649336  0.51959128  0.92463661
   0.62170234  0.36075530  0.57474943
   0.67044619  0.41530090  0.68245684
   0.17616090  0.87383856  0.10471642
   0.64748587  0.01108638  0.05585235
   0.69764855  0.09219362  0.87535935
   0.61457755  0.15488878  0.81902022
   0.76581460  0.61734450  0.78375582
   0.80271733  0.57250683  0.81325475
   0.86083762  0.08825193  0.48986462
   0.63031543  0.51980080  0.55574857
   0.97644484  0.54845596  0.89397394
   0.23572935  0.97287036  0.55121378
   0.66140000  0.15696916  0.27320746
   0.96604607  0.69233866  0.01215408
   0.92952567  0.02764438  0.88664442
   0.43167383  0.69072986  0.70691934
   0.41953113  0.33779713  0.47403957
   0.33852916  0.18002806  0.86392468
   0.18234520  0.61329079  0.28000238
   0.98488706  0.56196247  0.71914300
   0.86175729  0.90138305  0.93202705
   0.96153292  0.85333590  0.93976068
   0.24867959  0.21297061  0.94336931
   0.71218638  0.39393033  0.11573095
   0.74890147  0.59432828  0.57799559
   0.59722565  0.92365932  0.80991814
   0.48018706  0.09761790  0.92912717
   0.26692258  0.02844652  0.06569307
   0.81935202  0.47825920  0.33456031
   0.68375272  0.30938093  0.47312559
   0.12815336  0.42642201  0.80950538
   0.35487079  0.48682205  0.38157119
   0.83079947  0.00530354  0.66902478
   0.04411034  0.95092236  0.99486380
   0.57737347  0.70718002  0.92514199
   0.19134878  0.05868922  0.92755642
   0.28845375  0.54940573  0.54403497
   0.64483881  0.62227362  0.48127334
   0.90422525  0.01701045  0.32396058
   0.49216435  0.67561254  0.19783404
   0.47336942  0.52047412  0.40893153
   0.10973138  0.75464514  0.73944328
   0.04365747  0.13075447  0.64080818
   0.52814559  0.55650822  0.35411011
   0.98995229  0.01362798  0.43378662
   0.55109556  0.59196667  0.27491479
   0.33979408  0.29632535  0.36776437
   0.46900055  0.66203160  0.39479387
   0.21649525  0.39283266  0.55868515
   0.52528230  0.44604289  0.82291940
   0.14486521  0.54805306  0.57256194
   0.41177820  0.45698143  0.55318169
   0.43778118  0.42805909  0.28370847
   0.30320388  0.77318411  0.03152869
   0.34929566  0.40516250  0.89451716
   0.30821516  0.55077902  0.20824726
   0.18501130  0.43329026  0.35156841
   0.16820732  0.72563923  0.56110406
   0.13411322  0.17866643  0.00896690
   0.32522742  0.75458571  0.44538870
   0.27209108  0.52850139  0.77788607
   0.44433584  0.56647019  0.75275348
   0.44464838  0.69397193  0.05601600
   0.50070270  0.30178136  0.72736837
   0.42305982  0.29049673  0.93058385
   0.19946121  0.61201148  0.03754129
   0.36510514  0.58884179  0.94465675
   0.19203740  0.85020079  0.35910353
   0.20396658  0.82003966  0.80171852
   0.32431457  0.37838494  0.14278434
   0.31932903  0.34774827  0.71329202
   0.29172679  0.68359703  0.71861269
   0.49206769  0.48646636  0.09021162
   0.26232737  0.61077341  0.41285843
   0.14384583  0.65970641  0.84188032
   0.35583691  0.72024663  0.24753625
   0.63394435  0.57205432  0.88638175
   0.18514589  0.72673973  0.22963442
Direct configuration=    20
   0.00013534  0.86492808  0.51682771
   0.01774459  0.92805219  0.55493181
   0.05164874  0.92249068  0.64309960
   0.05651476  0.97947466  0.70684036
   0.11552030  0.97444538  0.77545556
   0.11955886  0.92922298  0.84607205
   0.22931704  0.98356579  0.47022871
   0.74664522  0.35176702  0.78983351
   0.54863369  0.29620774  0.15862861
   0.57802935  0.30930128  0.07430094
   0.63284519  0.26948426  0.04582191
   0.63621347  0.26929721  0.94665488
   0.42884437  0.10223215  0.16667713
   0.36646417  0.09678864  0.20108303
   0.32756982  0.08119287  0.26348854
   0.93685305  0.47984492  0.12766392
   0.76034737  0.64547982  0.60928852
   0.70508106  0.44444174  0.16536246
   0.23394231  0.99322651  0.38971974
   0.28798091  0.98139034  0.33498512
   0.28491003  0.04480730  0.30627089
   0.44808531  0.86602874  0.60392435
   0.18378591  0.31119867  0.32275173
   0.16085574  0.92145491  0.10619100
   0.91217401  0.91089473  0.21973460
   0.85491403  0.88612285  0.15981174
   0.46547224  0.97156541  0.58192238
   0.86213255  0.77369668  0.10436481
   0.52800587  0.01028303  0.45406908
   0.65070169  0.40207294  0.34541143
   0.43434325  0.88232480  0.29556583
   0.43376422  0.67481834  0.63636921
   0.96567463  0.70103120  0.76762184
   0.98902614  0.69937056  0.67665469
   0.00645607  0.46268218  0.38018737
   0.95135244  0.43005582  0.36855995
   0.90035531  0.41665712  0.43046259
   0.88359837  0.42689323  0.52021298
   0.82484390  0.42934098  0.55584175
   0.08270081  0.78153306  0.03374020
   0.85672970  0.17055006  0.68808766
   0.92632430  0.17065671  0.72850175
   0.93838893  0.29112076  0.76841025
   0.96870700  0.23187549  0.72202429
   0.25244744  0.04476234  0.87768823
   0.30119697  0.00822272  0.10988259
   0.91676060  0.08360646  0.47947483
   0.20899896  0.15754235  0.68949067
   0.95385418  0.40404143  0.76997302
   0.97674981  0.34545291  0.74428882
   0.81489135  0.74068658  0.92156125
   0.80220562  0.79527165  0.06062943
   0.79682222  0.78941834  0.96507944
   0.81237539  0.92788245  0.16000577
   0.77434094  0.97714866  0.14720421
   0.85537682  0.78489889  0.61700061
   0.39791319  0.00566925  0.63157105
   0.48651297  0.91072725  0.58660769
   0.85171344  0.82783439  0.12670647
   0.49939625  0.00270804  0.52453246
   0.14970838  0.57238972  0.25136778
   0.97251523  0.64568315  0.02972021
   0.63227713  0.53637771  0.61883573
   0.53586934  0.09522306  0.65907508
   0.61896999  0.72738886  0.30818157
   0.66137542  0.78326484  0.33036929
   0.67413221  0.79936994  0.42453146
   0.72472889  0.85502611  0.43749072
   0.73327799  0.02538549  0.48027417
   0.69917428  0.97256460  0.49518130
   0.68980098  0.92315283  0.42751217
   0.79446701  0.52945534  0.93666702
   0.65738259  0.21474503  0.60244577
   0.67500433  0.14609939  0.58429027
   0.12646401  0.29553553  0.56724391
   0.79635979  0.17706010  0.97075167
   0.78507896  0.11960315  0.99517764
   0.84109517  0.36402218  0.99444475
   0.92985353  0.55598096  0.67839609
   0.63974497  0.39155471  0.63140854
   0.28859064  0.16147544  0.49463085
   0.34671309  0.17717151  0.50759505
   0.15355930  0.36082283  0.03720193
   0.09597626  0.35301795  0.98404542
   0.08968775  0.32603534  0.91361406
   0.13133533  0.30114172  0.86722389
   0.65822057  0.68992260  0.05927486
   0.46483697  0.19186100  0.34738489
   0.96680461  0.23011094  0.21771739
   0.93376626  0.22348508  0.30890375
   0.90048753  0.62392589  0.39979167
   0.82365829  0.26152197  0.27626045
   0.79137169  0.59378674  0.30599501
   0.71107076  0.27169791  0.34799864
   0.75795711  0.60150018  0.22065570
   0.65282144  0.11952678  0.84632407
   0.02927234  0.54288452  0.88620394
   0.64699097  0.93913369  0.82340535
   0.70655412  0.91677396  0.77855637
   0.71366452  0.85441925  0.75736693
   0.67166215  0.80726418  0.76978509
   0.63329588  0.78906127  0.70795182
   0.60322443  0.72751614  0.71940419
   0.26715466  0.22089528  0.14501349
   0.95268806  0.06392050  0.93774416
   0.94585483  0.06416613  0.03312697
   0.47500800  0.08417383  0.87102068
   0.17315175  0.09166803  0.32825420
   0.11205300  0.10989391  0.37294265
   0.21694964  0.04873877  0.34252251
   0.47528595  0.33299395  0.45809080
   0.28887011  0.19331084  0.90077465
   0.35453466  0.91871411  0.87644823
   0.42215273  0.87524381  0.85186776
   0.46833545  0.86007115  0.93349009
   0.49971471  0.91087404  0.99225646
   0.53958002  0.89806648  0.06327955
   0.60744877  0.90774699  0.06785269
   0.65495120  0.11869162  0.24590055
   0.62654564  0.06106242  0.05582433
   0.94140886  0.73242522  0.35352581
   0.96072635  0.66334506  0.37896895
   0.85868296  0.21429273  0.31535571
   0.86648814  0.60260442  0.31408374
   0.75440305  0.26626448  0.27685010
   0.79541997  0.51944471  0.34931448
   0.72321299  0.28619448  0.43299206
   0.90610697  0.87974623  0.94648323
   0.93966814  0.84374535  0.54741736
   0.04509552  0.82819993  0.53863334
   0.99945130  0.86242419  0.42562836
   0.62353365  0.83121454  0.30514721
   0.70955919  0.76760918  0.27352000
   0.01776263  0.88056670  0.69419066
   0.10981113  0.89705744  0.62584277
   0.75746715  0.84951713  0.51220040
   0.06435807  0.03017255  0.65903160
   0.12689617  0.03739059  0.79631857
   0.38554117  0.33232614  0.25138254
   0.62249748  0.47944426  0.84396254
   0.14398241  0.38661300  0.44277749
   0.27224335  0.35406681  0.44233307
   0.50120287  0.62582443  0.15656408
   0.59332961  0.31545788  0.22364412
   0.49271441  0.32821536  0.15832367
   0.53855292  0.23862268  0.18455991
   0.59681261  0.36795698  0.04600917
   0.51914145  0.28561395  0.03163355
   0.69170784  0.29572397  0.06681677
   0.62573319  0.21248916  0.08157357
   0.57638577  0.25896436  0.90486201
   0.66483965  0.32076826  0.91916690
   0.08589807  0.23092945  0.04241149
   0.39093207  0.28318784  0.07190909
   0.10617693  0.26286742  0.63243523
   0.45539986  0.15744624  0.14048499
   0.77447712  0.83169411  0.91653751
   0.18739748  0.62986044  0.54379495
   0.05948033  0.08841301  0.32182036
   0.18489275  0.58077053  0.74277906
   0.17471090  0.96653044  0.71451227
   0.12836380  0.75659917  0.81326355
   0.27429568  0.76883133  0.31966252
   0.52750195  0.44593002  0.22883262
   0.49753084  0.49194399  0.37957975
   0.31619062  0.52707000  0.48749913
   0.61605801  0.12829302  0.55555060
   0.14217774  0.37061279  0.11942001
   0.36956017  0.67911441  0.38393408
   0.18134521  0.30411086  0.03033078
   0.36175422  0.69320304  0.97849174
   0.43557868  0.82022056  0.30068784
   0.67865928  0.22807281  0.92173308
   0.87643076  0.90784887  0.29334562
   0.97056159  0.89471618  0.21532369
   0.35851207  0.95968655  0.65631577
   0.57395815  0.72794219  0.79578429
   0.27367861  0.93497054  0.27197733
   0.86617110  0.02793488  0.31949994
   0.46951634  0.24099893  0.81629908
   0.40591215  0.31068168  0.66084820
   0.01408462  0.95824985  0.03981552
   0.24569486  0.83220534  0.96667654
   0.58073681  0.03874161  0.44272950
   0.39413138  0.77023640  0.12612094
   0.04679565  0.13445005  0.60081652
   0.48335907  0.01644305  0.38438661
   0.24429585  0.48165512  0.27082595
   0.92047622  0.66596934  0.79177748
   0.95672450  0.76689077  0.81048810
   0.02515367  0.69179037  0.81369770
   0.66611847  0.98098412  0.88204156
   0.27382463  0.77456760  0.73682811
   0.01895362  0.49015408  0.45311506
   0.05864007  0.44291846  0.32502600
   0.15877454  0.10907359  0.91888469
   0.70055238  0.57106258  0.23026780
   0.86377303  0.36794474  0.39932145
   0.06397879  0.60075376  0.53951482
   0.43911593  0.63657345  0.86467463
   0.92199891  0.44855119  0.58025070
   0.80713705  0.45827930  0.62320137
   0.77476887  0.39792369  0.52524114
   0.83878669  0.10954139  0.68562950
   0.80561995  0.19494275  0.73304634
   0.85521254  0.19673002  0.60538873
   0.96046652  0.12570612  0.70044388
   0.90294344  0.15783136  0.81690376
   0.87681457  0.29476140  0.73503880
   0.93501163  0.27532099  0.85060616
   0.01925455  0.22187730  0.76848884
   0.97444320  0.25422508  0.64111118
   0.25399874  0.87497122  0.46573081
   0.96444239  0.98693992  0.37690041
   0.54879551  0.90252543  0.56129760
   0.53032444  0.70976540  0.96901745
   0.61381750  0.65714180  0.51984316
   0.32489834  0.31307035  0.84336109
   0.90035598  0.43035852  0.74601199
   0.99561489  0.44717065  0.78118458
   0.38038031  0.97133693  0.85629014
   0.17281804  0.46832910  0.64124142
   0.03888203  0.33266408  0.75525303
   0.43197257  0.82924692  0.99251267
   0.81931625  0.73950403  0.83866737
   0.05445402  0.67341377  0.66341096
   0.73666689  0.78682448  0.08687484
   0.51612698  0.88586321  0.14221020
   0.25062221  0.63776873  0.88814091
   0.65140498  0.89240159  0.00832802
   0.73022562  0.00960553  0.20245208
   0.47497724  0.06270613  0.16479739
   0.76363174  0.00229248  0.07576642
   0.36514262  0.04671678  0.57581659
   0.40932005  0.03774238  0.69961940
   0.92715787  0.97802810  0.20749584
   0.21705478  0.34017850  0.66696165
   0.17154361  0.79004156  0.46823179
   0.40734170  0.53335463  0.63273771
   0.35339959  0.96864174  0.35394687
   0.46922554  0.42192838  0.99930062
   0.47498928  0.89507456  0.36313239
   0.15059810  0.63331741  0.15038435
   0.88663919  0.98611085  0.67431923
   0.18878626  0.12538437  0.25551247
   0.31012968  0.44050394  0.78132394
   0.10648491  0.86860043  0.81099462
   0.07618052  0.56187189  0.82132644
   0.55962296  0.73429788  0.33717654
   0.65230951  0.67719063  0.35092028
   0.61647152  0.71279061  0.22391697
   0.96776585  0.97013296  0.54730189
   0.05976358  0.94979034  0.49942251
   0.61544381  0.79808237  0.45823268
   0.70395382  0.74769863  0.44825396
   0.99476102  0.97785141  0.74158740
   0.76964760  0.85178123  0.37637656
   0.74347714  0.05713977  0.40912542
   0.77333800  0.04802456  0.54349088
   0.19139094  0.93454250  0.85690001
   0.70598724  0.94935148  0.57654826
   0.70691656  0.94188282  0.33956036
   0.62703465  0.91903889  0.41644281
   0.60708526  0.20207467  0.66272035
   0.70624095  0.24742943  0.63368545
   0.63005248  0.22825818  0.52705178
   0.68898171  0.11052312  0.65589267
   0.72624697  0.14678878  0.52125110
   0.40116882  0.44858915  0.42634458
   0.33263290  0.39970475  0.57904678
   0.81438081  0.20032849  0.90159570
   0.77939650  0.22301770  0.02105657
   0.80390740  0.06869157  0.94936555
   0.78040281  0.11423978  0.08184430
   0.43573766  0.57165320  0.43233170
   0.85313555  0.36036132  0.07504926
   0.79647328  0.40432840  0.98142520
   0.19490014  0.40711582  0.01068630
   0.23401470  0.19326356  0.50191847
   0.27269589  0.10210595  0.50095766
   0.41860490  0.54821276  0.05962596
   0.35830023  0.23289316  0.52379195
   0.40022001  0.14746649  0.51148193
   0.34184834  0.61050424  0.76253173
   0.10592739  0.63280722  0.95063851
   0.04255409  0.38230749  0.01656663
   0.17409347  0.33186506  0.81738477
   0.74735376  0.66003556  0.20735279
   0.27793236  0.74743829  0.58422915
   0.30971583  0.36792378  0.01051205
   0.14617453  0.24514353  0.85071112
   0.26813053  0.77073893  0.17427670
   0.28465322  0.58103167  0.61141952
   0.93554456  0.21813903  0.14303262
   0.01598719  0.18852122  0.22770017
   0.98660074  0.76967600  0.38585133
   0.96501736  0.18134780  0.35382039
   0.94755460  0.28160951  0.34762057
   0.85573797  0.65147669  0.44953617
   0.91729594  0.57566925  0.44723319
   0.84906573  0.29588636  0.22205746
   0.14363493  0.44970733  0.86448601
   0.75844753  0.62520274  0.37139313
   0.36083846  0.52150850  0.32396124
   0.63007796  0.68976380  0.91060213
   0.64983867  0.25430165  0.33089350
   0.79242937  0.58674810  0.15662043
   0.23663235  0.69302828  0.41301145
   0.06541274  0.51090733  0.93101451
   0.53395757  0.56303852  0.81594225
   0.18156377  0.68050656  0.68891718
   0.95149061  0.65982536  0.63228116
   0.98944238  0.74733103  0.63888572
   0.37315770  0.64308878  0.14625311
   0.75093465  0.95716692  0.74962693
   0.94051258  0.40838157  0.29731105
   0.76604832  0.83903845  0.70815329
   0.67640848  0.77817366  0.84596233
   0.49278945  0.47302888  0.72876250
   0.27207830  0.36512710  0.25532347
   0.63216506  0.82436560  0.63690843
   0.64536318  0.67999114  0.72103787
   0.54854937  0.71831416  0.66401818
   0.16468520  0.51826055  0.43150604
   0.13802801  0.80831090  0.24677148
   0.01944997  0.09620751  0.91094769
   0.89886777  0.02239429  0.04902528
   0.00425361  0.06543345  0.06337055
   0.07478761  0.31860463  0.52623454
   0.29153211  0.62745864  0.28444113
   0.11835781  0.07483695  0.43817628
   0.44539081  0.36474442  0.84922894
   0.10644926  0.16494818  0.40120525
   0.89850275  0.72353222  0.13830736
   0.26662386  0.53562572  0.07433204
   0.29252225  0.51827781  0.91613071
   0.58378331  0.53551408  0.01921805
   0.46030009  0.71479288  0.25905380
   0.32807460  0.91261161  0.95213866
   0.30605729  0.90407584  0.81205724
   0.29049969  0.21458541  0.33401975
   0.39215858  0.82469285  0.83673867
   0.45840121  0.88328748  0.78557016
   0.84186599  0.69503235  0.95432761
   0.51750850  0.82088792  0.89947310
   0.45030908  0.95187685  0.01056299
   0.54243875  0.94486558  0.94729729
   0.21647435  0.71513425  0.05796084
   0.42181449  0.73265045  0.48444583
   0.91920067  0.11669321  0.05463896
   0.64075509  0.90421974  0.14800244
   0.57445794  0.36186193  0.78897773
   0.41442988  0.51392944  0.86632107
   0.88394280  0.75268149  0.39474473
   0.94476783  0.75033121  0.27560954
   0.99048296  0.28567670  0.20013860
   0.00242641  0.64495797  0.31363783
   0.99660918  0.67029926  0.44653516
   0.38757411  0.44738657  0.16343596
   0.82695272  0.16923332  0.35116130
   0.88035743  0.64079219  0.24919835
   0.89870085  0.55341856  0.29343751
   0.15470305  0.25759240  0.51140749
   0.72612837  0.25397747  0.19593718
   0.75450286  0.51824675  0.42116307
   0.50229714  0.40604521  0.57170561
   0.09761912  0.78473563  0.66703320
   0.78951750  0.27538565  0.46385085
   0.84948069  0.51772074  0.96027110
   0.77479074  0.39623468  0.80905166
   0.98963890  0.49902138  0.12385710
   0.88257974  0.46938517  0.13667009
   0.43898853  0.23525577  0.34787455
   0.87452723  0.81268626  0.67329515
   0.29422008  0.07187868  0.84449834
   0.44012332  0.65735672  0.57389533
   0.35211889  0.99330791  0.12687501
   0.96197548  0.60056499  0.06607007
   0.49199424  0.14663753  0.34723989
   0.62345981  0.73042604  0.06799622
   0.68524745  0.64414940  0.06247836
   0.26693258  0.27504213  0.15765327
   0.55165959  0.58411205  0.34296686
   0.40821946  0.83469663  0.62865627
   0.25797831  0.17696174  0.11034771
   0.06538746  0.78000172  0.10239259
   0.20383959  0.10609292  0.67336826
   0.22195384  0.20733749  0.70832301
   0.59339914  0.10074212  0.03047483
   0.19127404  0.26078795  0.30590780
   0.57700889  0.06742850  0.68835323
   0.49165275  0.11989163  0.62828792
   0.11328946  0.54352944  0.21953066
   0.48897883  0.06798692  0.80373272
   0.87967816  0.54445449  0.64971911
   0.51747048  0.33507201  0.40653620
   0.13787441  0.96939205  0.08932996
   0.59754176  0.41206494  0.35921272
   0.63253778  0.54249024  0.69017474
   0.41079307  0.91904392  0.24870980
   0.73928470  0.30297043  0.76892133
   0.73530872  0.53007367  0.93815043
   0.60544503  0.36942643  0.58162212
   0.66609959  0.40854017  0.69360972
   0.17760135  0.87273176  0.12629999
   0.64152157  0.00856575  0.07237018
   0.69553703  0.09039356  0.87740087
   0.61638117  0.15860478  0.82704598
   0.76236604  0.63095702  0.79418501
   0.80489976  0.58650607  0.80990608
   0.86967801  0.09923631  0.50178736
   0.62696549  0.52800243  0.54757935
   0.97402260  0.55532713  0.90101080
   0.22410643  0.97329806  0.54081884
   0.66811669  0.15866038  0.28558927
   0.98437953  0.69549114  0.00859249
   0.92047023  0.03827825  0.89512124
   0.42266894  0.69195996  0.70604628
   0.42101499  0.32825061  0.48125501
   0.33416035  0.18198753  0.86579129
   0.18496331  0.60112102  0.29601527
   0.97705284  0.56446354  0.71536392
   0.85641526  0.90035667  0.92476339
   0.95558904  0.85754770  0.94261652
   0.23783848  0.20703421  0.93551644
   0.71043505  0.41807917  0.10724689
   0.75847551  0.59741800  0.58363016
   0.58979434  0.92173309  0.81147441
   0.46730908  0.10301836  0.94035049
   0.25565146  0.02493760  0.07524347
   0.83713242  0.48458059  0.32992399
   0.69276809  0.30740540  0.48199223
   0.14946342  0.43845860  0.80775949
   0.38000934  0.54050080  0.37685965
   0.85009604  0.98596562  0.71243620
   0.05143176  0.96548655  0.01310087
   0.57706482  0.70118558  0.91526531
   0.19512766  0.08030397  0.90548665
   0.31288238  0.55180298  0.55472118
   0.62183800  0.64548728  0.46160834
   0.89804958  0.01155697  0.35904283
   0.48319576  0.66420204  0.21025852
   0.47115283  0.52848321  0.40257478
   0.11266487  0.78022503  0.72902476
   0.07438671  0.16488410  0.60171286
   0.54916327  0.54145655  0.35027677
   0.97420386  0.02088478  0.41575853
   0.58264590  0.59408516  0.29544316
   0.33514273  0.29933915  0.36774183
   0.47301889  0.66159152  0.39656464
   0.20932743  0.39915777  0.55564406
   0.52670379  0.44958219  0.84315348
   0.14245568  0.54397729  0.58053822
   0.42077430  0.46312909  0.55143236
   0.43507056  0.42562462  0.28487104
   0.30318522  0.76317720  0.04175875
   0.34455822  0.40891422  0.89936184
   0.31414700  0.55417475  0.19849756
   0.18416191  0.43457592  0.34706554
   0.16646669  0.72052636  0.55847004
   0.13827129  0.16789984  0.01279510
   0.31899669  0.76492309  0.45775759
   0.27277496  0.52848719  0.77208630
   0.44532795  0.56415611  0.75994742
   0.44690098  0.69553049  0.04901671
   0.51002423  0.30584350  0.72106791
   0.42226069  0.28781880  0.93378082
   0.19759639  0.61349980  0.02604848
   0.37444139  0.58911519  0.93981876
   0.18796162  0.83731765  0.34728780
   0.21238319  0.81907143  0.81029249
   0.32823871  0.37065324  0.14048828
   0.32742040  0.34638649  0.70560406
   0.29096307  0.68330590  0.69856368
   0.49129328  0.48910641  0.07861295
   0.26285336  0.60514653  0.40456554
   0.14769232  0.64935549  0.83013742
   0.35715558  0.72727318  0.25470445
   0.62415397  0.57070150  0.88815247
   0.18698644  0.72219537  0.20528294
Direct configuration=    40
   0.99813238  0.86578132  0.51013014
   0.01380605  0.92541021  0.55686836
   0.04286264  0.92090986  0.65353925
   0.05721984  0.97879504  0.70823552
   0.11595902  0.97052269  0.75904844
   0.11406954  0.93998754  0.84016812
   0.22629842  0.97220079  0.46918437
   0.75412291  0.35533059  0.78877339
   0.54909549  0.29864573  0.15459184
   0.57997261  0.30561383  0.07405325
   0.63536806  0.26749822  0.04000917
   0.63740362  0.26526300  0.94400179
   0.43112186  0.10582083  0.18021393
   0.37670368  0.09818508  0.22198751
   0.32289441  0.07844927  0.24531412
   0.93261676  0.48792124  0.13461378
   0.75004769  0.64891979  0.60980188
   0.70961269  0.44544818  0.17912367
   0.23774489  0.99682482  0.38949126
   0.29534053  0.98540261  0.31977544
   0.27968635  0.04887497  0.28950268
   0.44540650  0.87257055  0.60525192
   0.19039576  0.30874641  0.33029216
   0.15759782  0.91780043  0.10871249
   0.91124350  0.92233264  0.21379069
   0.85608407  0.89183023  0.16038305
   0.46119916  0.97859240  0.57943742
   0.85539593  0.77317684  0.11997668
   0.52247160  0.02794149  0.45517839
   0.64000054  0.39189931  0.34027037
   0.44655112  0.88896438  0.30001342
   0.43385628  0.67332054  0.64021270
   0.97190143  0.71085609  0.77787680
   0.98472248  0.69989742  0.67921207
   0.99924395  0.45565062  0.38742304
   0.94301558  0.42798237  0.37273147
   0.89892380  0.40279591  0.43095934
   0.87782942  0.42039636  0.52249222
   0.81680298  0.43234536  0.55370997
   0.07646614  0.77274772  0.02640690
   0.85190205  0.16067574  0.69014525
   0.91800183  0.16749839  0.73519991
   0.93324795  0.29155700  0.75842683
   0.96270529  0.23037672  0.72042485
   0.25426278  0.04523991  0.84494902
   0.29417793  0.01118114  0.11467851
   0.91915676  0.08569239  0.46010634
   0.21068737  0.16073067  0.69339714
   0.95456516  0.40202485  0.74220548
   0.97253366  0.34060591  0.73988667
   0.82692569  0.74348206  0.92014686
   0.80492880  0.78962066  0.06068544
   0.79826790  0.78757320  0.96731618
   0.80609587  0.92932250  0.14939133
   0.77840251  0.98217751  0.13887759
   0.85817041  0.77566544  0.63390269
   0.40091288  0.00222528  0.63232143
   0.48883697  0.91894940  0.59297942
   0.84255585  0.82840153  0.12275982
   0.49999044  0.01090722  0.52560677
   0.14384183  0.56242330  0.26973032
   0.98053356  0.65343897  0.03439431
   0.62755385  0.53848279  0.61307522
   0.52620950  0.08781796  0.65307138
   0.61771465  0.72285190  0.30844390
   0.65366179  0.78304942  0.32699953
   0.67008528  0.80097384  0.41822765
   0.72294688  0.85877078  0.43843733
   0.73752981  0.01840959  0.47105685
   0.71386267  0.96328425  0.48788768
   0.68759391  0.92045161  0.41654905
   0.79056380  0.52687863  0.95856631
   0.65118849  0.20648273  0.60210223
   0.67164889  0.14075434  0.58252000
   0.13044412  0.29559485  0.56913896
   0.79056201  0.17885622  0.96311056
   0.78628042  0.12374399  0.99399143
   0.85247570  0.36601216  0.97939146
   0.92072063  0.55941735  0.68457309
   0.63452372  0.38808041  0.64296299
   0.29017864  0.14911765  0.51096553
   0.35059935  0.17313784  0.50546406
   0.15633006  0.36149657  0.04026727
   0.09055734  0.35953894  0.98038446
   0.09924753  0.32324075  0.91486014
   0.14055788  0.30711054  0.86253867
   0.65477206  0.68376012  0.06297429
   0.46842222  0.19659067  0.35402892
   0.96615733  0.23162561  0.21795109
   0.93630586  0.22451184  0.30926662
   0.89530851  0.62880069  0.40320056
   0.82502688  0.26435431  0.27557734
   0.79699912  0.58425561  0.32223187
   0.71918034  0.27116110  0.34849743
   0.76272780  0.59793653  0.23613708
   0.65323345  0.12528884  0.85620551
   0.03470720  0.55419415  0.88745990
   0.64946930  0.94030743  0.81869103
   0.70395671  0.92144394  0.76653646
   0.71345291  0.85800358  0.75156540
   0.67516381  0.81096080  0.77216830
   0.64018303  0.78669496  0.71071902
   0.59594492  0.73553865  0.72320116
   0.26408695  0.22263066  0.12920974
   0.95961191  0.06204670  0.92595021
   0.94976226  0.06854500  0.03566533
   0.47097800  0.09443557  0.88477615
   0.18108878  0.09594673  0.32864793
   0.12081132  0.10712445  0.37766031
   0.22253230  0.05276257  0.34702615
   0.47177994  0.33512023  0.45550772
   0.28192100  0.19511020  0.89690597
   0.35864574  0.91571319  0.87307629
   0.41919615  0.86616299  0.85514424
   0.47278936  0.85605028  0.93297442
   0.50955568  0.91193159  0.98678815
   0.54480135  0.90487243  0.06821703
   0.61149790  0.89472540  0.07206265
   0.65757812  0.11088328  0.26408366
   0.61162643  0.05072635  0.04945159
   0.94383754  0.73890332  0.35636973
   0.95831505  0.67139152  0.38482394
   0.86335393  0.21740565  0.30797036
   0.87074823  0.60432741  0.31515407
   0.75843476  0.26574537  0.27587517
   0.79293754  0.51824024  0.35797367
   0.72500358  0.29527912  0.43248113
   0.90459871  0.88087113  0.93222790
   0.93960664  0.84522506  0.54007437
   0.04566926  0.82354809  0.52781938
   0.99761938  0.86946478  0.43264562
   0.61691551  0.83625674  0.30700133
   0.71251402  0.77315188  0.27703781
   0.01731160  0.88138353  0.70759073
   0.10657151  0.90637907  0.62707404
   0.74957302  0.84610772  0.51484344
   0.07693920  0.02684304  0.66264685
   0.13270412  0.02870041  0.80533822
   0.39435241  0.33535027  0.23240760
   0.62359281  0.48618073  0.85176339
   0.14401338  0.38909007  0.45361105
   0.27247073  0.35763167  0.43631392
   0.49834717  0.62082442  0.15964326
   0.57854260  0.32029305  0.23575750
   0.49410262  0.33023836  0.14445390
   0.53876026  0.23892223  0.17033199
   0.58768265  0.36358697  0.04169704
   0.53238858  0.28117482  0.02378895
   0.68985944  0.29430443  0.07345570
   0.63076095  0.21663530  0.08106428
   0.57971701  0.26253940  0.89655747
   0.65646931  0.32458825  0.91807472
   0.09167881  0.23115199  0.04691650
   0.38456005  0.27465414  0.07067953
   0.11156458  0.26460497  0.64104440
   0.44962584  0.15330051  0.14310642
   0.76102037  0.83089808  0.92004119
   0.19468203  0.61974470  0.52611438
   0.06819377  0.09470738  0.32473554
   0.17936777  0.57612493  0.74815977
   0.16619966  0.96336864  0.70976124
   0.13913374  0.75468132  0.82915480
   0.27579893  0.76977857  0.33211630
   0.52261144  0.44806328  0.21141883
   0.50123105  0.49930618  0.38295560
   0.32542065  0.54378397  0.50019865
   0.61867542  0.11093890  0.55508396
   0.14114892  0.36256303  0.12530760
   0.36626578  0.68017602  0.37584012
   0.18750460  0.30694157  0.02977413
   0.36509331  0.68662362  0.97876717
   0.43341560  0.83159342  0.30104674
   0.67766701  0.22570767  0.91238011
   0.87934312  0.90839658  0.29873690
   0.97210067  0.89547519  0.22414710
   0.36689675  0.95266560  0.66609789
   0.56482252  0.73386752  0.79867440
   0.26961856  0.93789061  0.26614721
   0.86452648  0.03354903  0.32293237
   0.47747454  0.23613989  0.80881663
   0.41771606  0.30827910  0.64980736
   0.00535376  0.95525109  0.02192841
   0.24973323  0.83262253  0.97666748
   0.58426043  0.04984966  0.42713223
   0.39079539  0.76162302  0.13418081
   0.05986526  0.13662807  0.61252243
   0.49131982  0.01439883  0.38075342
   0.23128650  0.48838851  0.24090875
   0.92530535  0.66768453  0.79996395
   0.94962811  0.75982934  0.79662254
   0.02498319  0.68462782  0.81671917
   0.65731409  0.97681873  0.88992897
   0.26551486  0.76950607  0.72607854
   0.01878243  0.48679725  0.45360089
   0.04810485  0.46000975  0.32578616
   0.14694614  0.11053523  0.90928167
   0.70212411  0.56958629  0.23176948
   0.87014186  0.36140323  0.38218921
   0.06378458  0.60618298  0.54672331
   0.44787674  0.64469773  0.86579044
   0.93288716  0.44638338  0.57617693
   0.80021945  0.45381331  0.62684087
   0.75709922  0.40682246  0.53069337
   0.83442415  0.10292253  0.68363041
   0.81292334  0.19480218  0.73390001
   0.84752487  0.19574561  0.61763817
   0.96461763  0.12151396  0.70546906
   0.90565993  0.15118816  0.81406277
   0.87145495  0.29883188  0.73363893
   0.94030162  0.27454560  0.84480462
   0.02580440  0.22435095  0.76176639
   0.97742271  0.25496902  0.63552421
   0.24990075  0.88305233  0.45801878
   0.95868599  0.97461145  0.37703060
   0.55306110  0.90489737  0.56007077
   0.52735498  0.70524495  0.97740487
   0.59761192  0.65989340  0.52667892
   0.31731653  0.30714794  0.84353883
   0.89582686  0.42306710  0.73037251
   0.99780052  0.44176711  0.77077071
   0.36719210  0.97430029  0.85932296
   0.18295672  0.46613488  0.64928493
   0.03967719  0.33976379  0.75609013
   0.43190070  0.82610532  0.99234259
   0.83081755  0.74203661  0.83478835
   0.04207696  0.67552354  0.66495650
   0.73644044  0.78706184  0.08504568
   0.50757900  0.89077085  0.13566932
   0.25101852  0.62610390  0.90364095
   0.65361648  0.88932201  0.01407503
   0.73873029  0.99868455  0.20325738
   0.47643660  0.06129773  0.16759843
   0.77118866  0.99821814  0.06108450
   0.36519797  0.03245577  0.57917515
   0.41568439  0.02985690  0.70458499
   0.92123665  0.97728759  0.20157971
   0.21864303  0.33010148  0.65904257
   0.16598897  0.78957325  0.47300003
   0.39369991  0.54189882  0.63884656
   0.35230925  0.96766031  0.34517161
   0.47902338  0.42113263  0.98414513
   0.48474746  0.89765832  0.36600650
   0.14818396  0.64050834  0.13312032
   0.89454511  0.98233346  0.66958720
   0.19154100  0.13150165  0.26029083
   0.30879681  0.43080004  0.77637949
   0.11223923  0.87556954  0.81951522
   0.06374745  0.55952730  0.81293937
   0.55260717  0.72296743  0.33760302
   0.64516297  0.68162598  0.35675300
   0.62496287  0.71149587  0.22944603
   0.96244281  0.97165448  0.55583635
   0.06113075  0.95110030  0.50827666
   0.60629789  0.80321571  0.46868861
   0.70671827  0.75448053  0.46582470
   0.99980916  0.98124507  0.74910217
   0.77488287  0.86023002  0.37506953
   0.75294242  0.04808149  0.40099335
   0.75883764  0.03687310  0.54407687
   0.18536570  0.93117918  0.85425961
   0.70083587  0.94420410  0.56917254
   0.71696364  0.92816006  0.34298556
   0.61911697  0.92201807  0.40807984
   0.60861337  0.21217470  0.66387504
   0.69993463  0.24255161  0.62361091
   0.63562465  0.22247634  0.52062436
   0.69714924  0.12187349  0.65243203
   0.71891815  0.14568630  0.52478234
   0.40888408  0.43980706  0.41448629
   0.33971057  0.41078750  0.58945992
   0.80282082  0.19465857  0.88291559
   0.78381819  0.22467644  0.02103273
   0.80402144  0.07741466  0.95683140
   0.78169052  0.11431642  0.08046723
   0.42411963  0.56945684  0.41252423
   0.85182675  0.35686191  0.07030719
   0.79952507  0.40087757  0.97775094
   0.18991862  0.41340352  0.02017545
   0.23935437  0.19128359  0.49415654
   0.26067440  0.09495018  0.51064594
   0.41273369  0.55279109  0.05618856
   0.36203674  0.23565104  0.52108260
   0.40713761  0.14590283  0.51655556
   0.33124826  0.61095160  0.76618827
   0.10947656  0.62346673  0.93364927
   0.03572841  0.37895216  0.01422851
   0.18270950  0.33753812  0.81556097
   0.74776905  0.66159499  0.22897382
   0.27254089  0.74085932  0.58181438
   0.32159833  0.37525790  0.00980582
   0.14605425  0.24478047  0.84138195
   0.28081149  0.77108912  0.17991413
   0.28750410  0.58393016  0.62362117
   0.92433296  0.22148495  0.15793250
   0.01308738  0.18350675  0.22095055
   0.99400886  0.76403123  0.38842037
   0.96073373  0.17510425  0.35837684
   0.95308785  0.27592291  0.34730216
   0.85697758  0.64846292  0.46356187
   0.91953284  0.57054569  0.42752933
   0.85663712  0.31342240  0.23138739
   0.14768825  0.44406789  0.87299551
   0.76095484  0.62401138  0.36965159
   0.36578494  0.51552955  0.31786762
   0.62261483  0.68611137  0.91424677
   0.65547680  0.26172266  0.33135351
   0.79861124  0.58749066  0.16265248
   0.24957864  0.69130029  0.42395276
   0.07040841  0.51506440  0.93782503
   0.53761004  0.57181255  0.82802849
   0.18377992  0.68328656  0.67553285
   0.94181948  0.65461957  0.65008371
   0.98217803  0.75672807  0.63565437
   0.36653056  0.63969898  0.13803740
   0.74789551  0.96390937  0.75742995
   0.93906896  0.40019172  0.29103825
   0.76625994  0.83898535  0.70532523
   0.68077046  0.77092710  0.84832055
   0.48952993  0.48004464  0.74655994
   0.27933219  0.36635874  0.25433892
   0.63277776  0.81480097  0.63775176
   0.63759994  0.68579459  0.72305848
   0.55509868  0.72942720  0.65789292
   0.17843378  0.50763348  0.42832452
   0.12813506  0.80109210  0.24951707
   0.01650866  0.08259454  0.90471590
   0.91837839  0.01944188  0.05883023
   0.00208989  0.06420450  0.08655636
   0.07365381  0.32127372  0.54366292
   0.29127992  0.62717869  0.27306763
   0.12190521  0.07329366  0.45363918
   0.43855848  0.36271449  0.85537759
   0.10771628  0.16863141  0.39930387
   0.89022878  0.72506658  0.14008470
   0.26696958  0.54829963  0.07378531
   0.29529193  0.50638349  0.90984674
   0.56818124  0.53481508  0.02015891
   0.46258861  0.70323188  0.24160325
   0.33204152  0.91103802  0.95503125
   0.30779551  0.90388240  0.82188280
   0.28902358  0.22276485  0.34909918
   0.38951730  0.81523504  0.82233578
   0.46078144  0.88332305  0.78717501
   0.84676186  0.69285543  0.96170810
   0.51308074  0.81635837  0.90162161
   0.44907730  0.94860224  0.99911012
   0.55358208  0.94661249  0.93688277
   0.20608722  0.71027411  0.05613903
   0.42058910  0.74418317  0.48279127
   0.92071362  0.12306922  0.05587696
   0.64204416  0.90835303  0.14851992
   0.57704526  0.37633503  0.78233517
   0.42058025  0.50956473  0.86309842
   0.88232416  0.75098355  0.38785126
   0.94024278  0.75003653  0.27291069
   0.99703239  0.28606044  0.19753966
   0.99039718  0.63890679  0.32260433
   0.00097469  0.67460489  0.44941613
   0.39471533  0.45650275  0.16058037
   0.83284304  0.17489413  0.35488018
   0.88108311  0.65245840  0.25664799
   0.90955010  0.55640277  0.29152930
   0.14979196  0.25907363  0.50537914
   0.73611541  0.25691160  0.20137856
   0.75346839  0.50746023  0.41765946
   0.50925588  0.41132810  0.56471684
   0.10246812  0.79129131  0.64270254
   0.79352049  0.27099189  0.46800809
   0.84622377  0.51518952  0.95594450
   0.76354633  0.40192122  0.81644809
   0.98758035  0.49092270  0.11915954
   0.87780030  0.47892821  0.15180932
   0.43780606  0.23826507  0.34300877
   0.88711511  0.81183502  0.66750253
   0.29814345  0.07558579  0.84199165
   0.44947275  0.65011421  0.57331697
   0.34565634  0.99234681  0.14035092
   0.95770801  0.60996209  0.06095463
   0.50021310  0.15457960  0.36057106
   0.63284552  0.73089810  0.05646560
   0.68267198  0.63809617  0.06513231
   0.27364964  0.26626375  0.16134952
   0.56397595  0.58001726  0.34825922
   0.41009816  0.84004792  0.63336820
   0.25571642  0.16916360  0.10743345
   0.06203064  0.79336296  0.08837966
   0.21377984  0.11298668  0.66432809
   0.21110801  0.21127736  0.71006121
   0.59320054  0.09896833  0.02790089
   0.17859641  0.26087954  0.30727922
   0.57193399  0.06395784  0.68356387
   0.48403157  0.11578070  0.62170221
   0.10854177  0.53453249  0.22219742
   0.48861705  0.07332991  0.82035783
   0.86848393  0.55437973  0.65688294
   0.51884219  0.32972909  0.41215231
   0.14018614  0.96611227  0.08561965
   0.58645188  0.40354890  0.34965980
   0.63513274  0.53942608  0.69235007
   0.41770017  0.92012680  0.25029062
   0.73892949  0.30550942  0.76209616
   0.73545333  0.54373963  0.94314558
   0.60037904  0.37367446  0.58569658
   0.66881601  0.40862008  0.69391999
   0.18401197  0.87616224  0.14275231
   0.64185879  0.01471244  0.08981961
   0.69144680  0.08578390  0.87168581
   0.61212027  0.15428941  0.82504057
   0.76081420  0.63718163  0.80548539
   0.80615740  0.60212151  0.80453269
   0.88664125  0.11323842  0.50655694
   0.62627404  0.53438506  0.53745712
   0.97840359  0.56593700  0.88822794
   0.21159134  0.97674818  0.54302464
   0.67624782  0.15124714  0.29604857
   0.99772926  0.69513303  0.99659408
   0.91981576  0.04988829  0.87978546
   0.41329488  0.69728384  0.70093509
   0.42519096  0.31777089  0.49498893
   0.33420351  0.18429505  0.86990029
   0.17653293  0.58833244  0.31684488
   0.97197701  0.56294496  0.70796344
   0.85793986  0.91017845  0.93040697
   0.95403468  0.85930182  0.95651308
   0.23254235  0.20008837  0.93205275
   0.70833180  0.44110856  0.10562823
   0.76607448  0.60353591  0.59032151
   0.59347637  0.92207796  0.80978962
   0.45166528  0.10751890  0.95232963
   0.24327116  0.02305236  0.08827642
   0.82491834  0.48199878  0.32929621
   0.69417855  0.31448782  0.48387459
   0.15893417  0.44165186  0.81707236
   0.39146578  0.53151607  0.36767311
   0.89400042  0.96642681  0.72173045
   0.04546019  0.93059773  0.03597210
   0.57904472  0.68976538  0.94557353
   0.11058907  0.08731735  0.87580374
   0.31760077  0.54963104  0.56684584
   0.62795964  0.64540534  0.49290589
   0.89341460  0.00407402  0.29481621
   0.47717014  0.65973156  0.21197683
   0.46889675  0.52583466  0.41522361
   0.09744831  0.77315035  0.69915306
   0.05466789  0.14287808  0.55670592
   0.54031815  0.53923171  0.34178672
   0.95341505  0.01460529  0.39802496
   0.59842324  0.57643212  0.30378843
   0.32544353  0.30085698  0.36626927
   0.47282786  0.66304338  0.40253268
   0.20866566  0.40019037  0.55057065
   0.52814616  0.44882253  0.86299010
   0.13803848  0.55071614  0.58092145
   0.42700887  0.46416107  0.55420433
   0.43432530  0.42301210  0.29126887
   0.30088548  0.76004901  0.04818278
   0.34326727  0.41868468  0.90632387
   0.32065684  0.55457662  0.18396225
   0.18618511  0.43318035  0.34033039
   0.16443093  0.71649467  0.55710990
   0.14563365  0.15940817  0.02521889
   0.31076642  0.77323303  0.47124848
   0.27247923  0.53292982  0.76674082
   0.44549067  0.56310623  0.75952524
   0.45219304  0.69611563  0.04852633
   0.51273981  0.31029022  0.71688451
   0.42142050  0.28456362  0.93558401
   0.19614031  0.61455688  0.01521238
   0.37643514  0.58775654  0.93703473
   0.19105120  0.82890582  0.35004886
   0.21563897  0.82183016  0.82853931
   0.33017144  0.35732462  0.13943650
   0.32648386  0.34820876  0.69675307
   0.28787458  0.68145369  0.67899198
   0.49702058  0.49141316  0.07653893
   0.26109074  0.59682135  0.40727247
   0.15137323  0.64509260  0.81424299
   0.35631663  0.73022787  0.25394949
   0.61567773  0.56877641  0.89401263
   0.18602012  0.71729783  0.18365460
Direct configuration=    60
   0.99489030  0.86818518  0.51491045
   0.01346064  0.93133744  0.56446956
   0.04703440  0.92413065  0.64932884
   0.05803394  0.97780804  0.70653879
   0.12025366  0.97444521  0.76716347
   0.11649957  0.92817928  0.85392785
   0.22544651  0.97291330  0.46428822
   0.75309661  0.35685193  0.78954293
   0.54712729  0.30435040  0.16072617
   0.57579618  0.30378163  0.06425344
   0.64193325  0.26973372  0.03817063
   0.63924305  0.27216441  0.93113549
   0.43339340  0.10790998  0.18995847
   0.38247355  0.09685310  0.23905598
   0.32549309  0.07826046  0.24726250
   0.92995498  0.48799423  0.14174000
   0.74045787  0.65274077  0.60919214
   0.71484946  0.44462659  0.18141352
   0.24473676  0.99975335  0.39285096
   0.28533086  0.97799438  0.32166993
   0.27955864  0.04441743  0.27873773
   0.44989462  0.87840278  0.61910738
   0.18197058  0.30590351  0.32841710
   0.16588619  0.92216008  0.12266491
   0.90371637  0.91061812  0.22096851
   0.86494605  0.88827483  0.14885095
   0.46966105  0.98578236  0.57770082
   0.84380014  0.77418726  0.12063460
   0.52036488  0.03385641  0.44723585
   0.63225492  0.38486433  0.33796653
   0.45084114  0.89161590  0.30437165
   0.43097264  0.67689082  0.62766702
   0.97422689  0.70150585  0.78162989
   0.97990619  0.69723265  0.67727875
   0.99983130  0.45405305  0.38746790
   0.94817617  0.41977816  0.38614672
   0.89627256  0.39558409  0.43588018
   0.87115220  0.42077562  0.51294871
   0.81081689  0.42205559  0.55545111
   0.07584003  0.77230531  0.02207283
   0.85191357  0.16361621  0.68891058
   0.92443628  0.16834865  0.72591668
   0.93495469  0.28704896  0.75678532
   0.96121481  0.23104908  0.71426672
   0.26116728  0.04769604  0.81555231
   0.28932074  0.00351794  0.11092427
   0.91862502  0.08752673  0.45099002
   0.21602096  0.16727898  0.68188752
   0.95244136  0.40174857  0.72775392
   0.97294641  0.34337363  0.74662188
   0.83216439  0.74544081  0.92247216
   0.79971430  0.79491487  0.05950727
   0.80530921  0.79078639  0.96919645
   0.81141811  0.92769488  0.13746210
   0.77089456  0.97340171  0.13013268
   0.85886473  0.76986646  0.65226524
   0.41211147  0.98947851  0.62870629
   0.48866211  0.92429247  0.59438341
   0.84900020  0.82888769  0.12525194
   0.49655078  0.02576399  0.52041300
   0.13540728  0.54868245  0.27683624
   0.98064193  0.65784016  0.02552713
   0.63162484  0.53417818  0.61207164
   0.52193717  0.08623031  0.65345532
   0.61840890  0.72447015  0.32024501
   0.65087308  0.78713848  0.33558732
   0.67484747  0.79550651  0.42636198
   0.71405479  0.85037537  0.42951070
   0.75078429  0.00414315  0.47271642
   0.71544567  0.95451778  0.47205210
   0.68972865  0.91041435  0.40617974
   0.78773120  0.53246238  0.95383319
   0.64828820  0.20713833  0.59307620
   0.67454428  0.13825986  0.58891252
   0.12024869  0.29258095  0.57083981
   0.78882129  0.18265984  0.96559688
   0.79723000  0.12932208  0.99941340
   0.86032535  0.36872021  0.98389069
   0.91082511  0.55517896  0.68709576
   0.63502825  0.39068632  0.64990068
   0.29002849  0.14710111  0.51602098
   0.34841610  0.16859076  0.52224865
   0.14935701  0.36172396  0.04911676
   0.08942325  0.35159340  0.98768781
   0.10616849  0.32873866  0.91090572
   0.14815271  0.30564015  0.85852809
   0.65839427  0.68090516  0.06044486
   0.47407939  0.19976168  0.35492693
   0.97272211  0.22476923  0.21948349
   0.93841995  0.22633703  0.31292153
   0.90340738  0.62217580  0.40527258
   0.83230015  0.27329547  0.28210233
   0.80149668  0.58479252  0.33031610
   0.72156385  0.27406334  0.34830833
   0.76196387  0.60088877  0.23744326
   0.64794517  0.11581340  0.84229127
   0.03159457  0.55132723  0.88060677
   0.64670927  0.93396109  0.81995987
   0.70805353  0.92493693  0.77936280
   0.72052298  0.86404477  0.75519836
   0.67713172  0.81199755  0.77420418
   0.63300097  0.78936848  0.72047741
   0.59262677  0.73497882  0.72618237
   0.26597932  0.21103360  0.12724575
   0.95598771  0.06481078  0.92757869
   0.95519214  0.06971980  0.03739755
   0.46432200  0.09700272  0.90361896
   0.19072689  0.10284873  0.34080020
   0.12563219  0.10974232  0.38192876
   0.23276657  0.05826054  0.34098132
   0.47244757  0.31677570  0.45829636
   0.28076923  0.19618342  0.90014291
   0.36093743  0.91239025  0.87044827
   0.41580897  0.86723770  0.85930935
   0.46752963  0.85305508  0.92803073
   0.50643775  0.91024244  0.97235489
   0.54671391  0.89304962  0.06440529
   0.61007226  0.89495127  0.08142967
   0.65787553  0.10084506  0.27856371
   0.61179456  0.05745796  0.06580276
   0.94321292  0.73454741  0.35823899
   0.95785480  0.66858993  0.38725398
   0.87158665  0.22934662  0.30991855
   0.87196772  0.61152242  0.31793467
   0.76723345  0.26718304  0.28261572
   0.79507911  0.51432792  0.34795713
   0.73684740  0.29172817  0.44881294
   0.90956813  0.89233386  0.94361890
   0.93838101  0.84503307  0.53173410
   0.04240263  0.82301126  0.52194369
   0.99369168  0.88494981  0.42335715
   0.61674301  0.82924484  0.29762666
   0.70449571  0.78991900  0.29292046
   0.01579563  0.88090094  0.70492801
   0.10412818  0.90101435  0.62755190
   0.73651457  0.84970199  0.51113963
   0.07539726  0.02856485  0.65601414
   0.13109861  0.02448310  0.80070002
   0.41034929  0.33746704  0.23669115
   0.62849862  0.48456804  0.86184850
   0.13810165  0.39539892  0.45834973
   0.26550032  0.37024828  0.44276662
   0.50029923  0.61579322  0.15696788
   0.56494172  0.32358119  0.23255862
   0.49126251  0.33281142  0.14329854
   0.53407996  0.24249719  0.16209932
   0.57954801  0.36262726  0.04519842
   0.53030223  0.27483857  0.01033673
   0.69619436  0.29678285  0.07178829
   0.63769728  0.21018270  0.07323714
   0.58621509  0.25915462  0.89198043
   0.65593796  0.32908798  0.91740685
   0.09626131  0.22552807  0.05307413
   0.37821801  0.26616408  0.05712961
   0.12257194  0.26431700  0.64536985
   0.44663597  0.15535820  0.14329595
   0.75813086  0.82663473  0.93646882
   0.20138845  0.61027368  0.50777663
   0.07370850  0.09537036  0.33509628
   0.17632755  0.56004764  0.73987369
   0.16904108  0.96327507  0.70476944
   0.15418761  0.74961766  0.83881073
   0.27921502  0.78232198  0.34903359
   0.51489485  0.45204226  0.19208445
   0.50677487  0.49685806  0.38790017
   0.33232301  0.55862919  0.51131609
   0.63066668  0.09491235  0.55316450
   0.13870912  0.35799352  0.13105332
   0.37164899  0.67827085  0.36713440
   0.19879604  0.32169638  0.02723297
   0.36125282  0.68585379  0.98014175
   0.43030388  0.82950926  0.30222777
   0.68172384  0.22481665  0.90617500
   0.88865882  0.91217856  0.29660778
   0.96916749  0.88988318  0.22543808
   0.37542314  0.94423036  0.66352462
   0.55155281  0.74111593  0.79494340
   0.26678333  0.93994153  0.25981348
   0.85962936  0.04206928  0.32495094
   0.48431016  0.23968264  0.80481259
   0.43380461  0.30617495  0.65057127
   0.99970123  0.95122902  0.00443783
   0.25392390  0.82527917  0.97671229
   0.57879952  0.06008959  0.42312838
   0.39331755  0.75616862  0.12636190
   0.07456243  0.14095613  0.61657308
   0.49748937  0.01605788  0.37528275
   0.22079666  0.49814018  0.21640324
   0.92184866  0.66625365  0.81096995
   0.95074210  0.76084240  0.78929065
   0.02877902  0.68731268  0.82471835
   0.65775169  0.97239765  0.88568081
   0.25747110  0.77004848  0.73367346
   0.01769166  0.48291986  0.45879906
   0.03369497  0.47517293  0.32714620
   0.13183570  0.10321323  0.88530951
   0.70867393  0.57038775  0.23106684
   0.85985163  0.35339313  0.39181440
   0.06370822  0.60984740  0.55463273
   0.44907202  0.64542135  0.86805830
   0.92595592  0.43770513  0.54949522
   0.80361161  0.45316292  0.63557538
   0.75304325  0.41623109  0.51953930
   0.83181375  0.10506073  0.67813324
   0.81078927  0.19091614  0.74931795
   0.84677322  0.18613085  0.61190268
   0.96391378  0.11950598  0.70710020
   0.91493906  0.15444676  0.81207581
   0.86822246  0.30192536  0.73601070
   0.93733705  0.27888865  0.84492717
   0.02075521  0.22071910  0.74690328
   0.97571082  0.23835275  0.63541765
   0.24900470  0.88961823  0.44056736
   0.95614067  0.96766176  0.37878607
   0.54689372  0.90857918  0.56356941
   0.53133702  0.70579136  0.97905828
   0.58073477  0.66226542  0.53007436
   0.31671072  0.30276232  0.84649998
   0.89213363  0.41487364  0.71723093
   0.99836503  0.44011663  0.75314875
   0.36635164  0.97550256  0.86306837
   0.19228519  0.46781521  0.65280887
   0.04003111  0.34244918  0.75437850
   0.43626010  0.82497318  0.99592984
   0.83836373  0.74302789  0.84085659
   0.03918264  0.68068650  0.66697175
   0.73653198  0.78627957  0.09065993
   0.50041795  0.89917527  0.13124030
   0.24877554  0.61728098  0.90560796
   0.65338692  0.88712982  0.01571118
   0.74386267  0.99692285  0.19749953
   0.47679233  0.05975840  0.17214442
   0.77567939  0.00355653  0.05008170
   0.36257380  0.01885282  0.58573717
   0.42537818  0.02786663  0.70481462
   0.91046145  0.97668762  0.19843485
   0.22844802  0.32649332  0.64209863
   0.16057843  0.79128526  0.46896278
   0.38875550  0.54662551  0.64693610
   0.34848040  0.97029386  0.34573241
   0.48612777  0.41924211  0.97584652
   0.49481147  0.90545158  0.36587944
   0.13892869  0.64016318  0.12569333
   0.89497593  0.97749165  0.67221608
   0.19043096  0.13864403  0.26657134
   0.30549336  0.42435064  0.76494753
   0.10581622  0.87239905  0.82182392
   0.06414206  0.55736156  0.80242045
   0.55180863  0.71866915  0.33303887
   0.64362528  0.68131490  0.36583653
   0.62396067  0.70746886  0.23229784
   0.96205447  0.96110906  0.56080937
   0.06516022  0.95328929  0.51340963
   0.61629333  0.81189217  0.46532865
   0.70388526  0.75633344  0.47479810
   0.00559945  0.99771863  0.76440853
   0.77314490  0.85006455  0.39460778
   0.75810859  0.03365030  0.40425147
   0.75198158  0.03784380  0.54476392
   0.18937822  0.93234595  0.86681480
   0.69487972  0.94334708  0.54975002
   0.71470472  0.93462011  0.33594111
   0.62311722  0.92105706  0.40650405
   0.60117495  0.22310180  0.65858079
   0.70159252  0.23693120  0.61446730
   0.62451393  0.22376260  0.51507600
   0.70597515  0.12312722  0.65957144
   0.71239439  0.14181903  0.52138187
   0.41154510  0.42412202  0.41599399
   0.34121153  0.42291705  0.60289911
   0.78815690  0.18857077  0.87859304
   0.78748754  0.23156327  0.01542672
   0.80386277  0.07928462  0.95421025
   0.77896842  0.11755683  0.08059530
   0.41793487  0.57508439  0.40143622
   0.85569303  0.34993950  0.06040929
   0.80057912  0.39721846  0.96883824
   0.18241852  0.40925006  0.03430052
   0.24579049  0.18833653  0.49418208
   0.26355016  0.09263600  0.51855579
   0.40932395  0.55600138  0.04695626
   0.35628405  0.22815382  0.51141219
   0.40825246  0.14087663  0.51588501
   0.32482046  0.61235504  0.77832718
   0.11411159  0.61388737  0.91880003
   0.03274643  0.37905025  0.01264147
   0.18863287  0.34119507  0.81057295
   0.75015936  0.65583777  0.25059976
   0.26425854  0.73468867  0.57134634
   0.33040694  0.37720296  0.01548184
   0.14481178  0.24872951  0.83236801
   0.27901797  0.77082446  0.18041258
   0.28343972  0.58723396  0.63871753
   0.91268225  0.22017418  0.16698108
   0.01395454  0.18397515  0.20047269
   0.99967644  0.76965035  0.39209687
   0.95451734  0.17602940  0.35379378
   0.96175612  0.27318842  0.35922256
   0.86020737  0.64547476  0.47007628
   0.92698713  0.57119987  0.43115495
   0.86229961  0.32143085  0.24416960
   0.15449343  0.44149682  0.87440438
   0.76613730  0.62247020  0.38148545
   0.36588169  0.50980245  0.30292294
   0.62114763  0.67055482  0.91331349
   0.65572390  0.27169659  0.33253785
   0.80201707  0.58210043  0.17157196
   0.25781479  0.69051261  0.44569882
   0.06674489  0.52494967  0.94218575
   0.53372538  0.58030449  0.82964012
   0.18204128  0.68247440  0.67709146
   0.92777187  0.66947806  0.65299193
   0.97537456  0.74982553  0.63622945
   0.35712234  0.64370977  0.13364832
   0.74823190  0.96911320  0.75838038
   0.94358850  0.40021822  0.29368927
   0.76864754  0.84882685  0.70470331
   0.68516257  0.77461868  0.84060501
   0.48760066  0.48094223  0.74803419
   0.28008263  0.36859077  0.26294081
   0.63510895  0.80746648  0.63616161
   0.62821563  0.68461350  0.72450455
   0.55538686  0.73803599  0.65062750
   0.19646190  0.49635185  0.43362627
   0.12380103  0.78562341  0.25363932
   0.02297206  0.07263379  0.90236377
   0.92291055  0.02143188  0.06270075
   0.01035439  0.06868687  0.10141860
   0.06915825  0.32791170  0.55914348
   0.28683473  0.62740470  0.25879523
   0.11972514  0.07625025  0.45680294
   0.43098002  0.36201896  0.85986908
   0.11312422  0.16663639  0.39964968
   0.87971444  0.72761044  0.13990963
   0.26088076  0.56607098  0.06801814
   0.29622442  0.50200351  0.89489098
   0.56242684  0.53916237  0.00602400
   0.46524167  0.69117347  0.23545661
   0.34610298  0.90724972  0.95479510
   0.30919766  0.89582249  0.82410060
   0.28803864  0.21959853  0.35978931
   0.39015778  0.81187688  0.82590554
   0.45834441  0.89259487  0.79340855
   0.85404589  0.69461139  0.96026304
   0.51291077  0.81356953  0.90436301
   0.45884148  0.94403986  0.99203021
   0.54878542  0.94369845  0.93147640
   0.20596691  0.71053957  0.04070059
   0.41984242  0.76002912  0.47957650
   0.92359292  0.12129540  0.04981711
   0.63997439  0.90263967  0.15144322
   0.56949697  0.38253150  0.77545952
   0.41999874  0.50201542  0.87455260
   0.88596916  0.75266747  0.38564343
   0.93876083  0.74652296  0.27034344
   0.00158551  0.27580414  0.20683950
   0.98431124  0.63645060  0.32559095
   0.99691604  0.67437934  0.45845654
   0.39719058  0.46380497  0.16103015
   0.84299981  0.18386545  0.35121949
   0.87327436  0.65745743  0.26654755
   0.91319188  0.56868696  0.27910749
   0.14450900  0.26098657  0.50607809
   0.73652664  0.25895220  0.20393957
   0.74223758  0.50456654  0.42353318
   0.50405784  0.41878517  0.55538990
   0.11333743  0.79209903  0.63070325
   0.79664973  0.26992227  0.46530954
   0.84025187  0.51170761  0.96121040
   0.75560142  0.40549074  0.82131439
   0.98326485  0.48346136  0.11492455
   0.87487906  0.49116699  0.16299663
   0.43457706  0.24065969  0.33848601
   0.88845521  0.81125333  0.66516899
   0.30107438  0.07720594  0.83703118
   0.46404483  0.64137238  0.58405717
   0.33732427  0.98949385  0.14335429
   0.95487667  0.62046417  0.06423032
   0.51003617  0.16171384  0.37593252
   0.64090708  0.73098058  0.05613649
   0.67719141  0.63137132  0.06961101
   0.27672595  0.25749912  0.16362828
   0.58085223  0.58994803  0.34905069
   0.41100911  0.84061651  0.63075401
   0.25015303  0.16601094  0.09903497
   0.05843195  0.80616695  0.07140386
   0.22076314  0.11750538  0.66302492
   0.20355926  0.21066479  0.71763678
   0.58647883  0.09154115  0.01610983
   0.16217523  0.26213256  0.30826721
   0.56422960  0.05630339  0.68318362
   0.47884231  0.11325405  0.62137626
   0.10214265  0.52558386  0.22629882
   0.48925650  0.08213256  0.83984094
   0.85922078  0.56408328  0.66589287
   0.51967887  0.33070907  0.41903873
   0.13483571  0.95463577  0.07838389
   0.58040157  0.40134268  0.33936745
   0.63471754  0.54016851  0.68618014
   0.43742409  0.92590171  0.24856593
   0.74182644  0.31210390  0.75795449
   0.73747523  0.55340376  0.95888952
   0.60640190  0.36473155  0.59741444
   0.67700967  0.41085357  0.69149866
   0.18738238  0.87879503  0.15186044
   0.63501635  0.01708649  0.09699766
   0.68898233  0.08739982  0.87183348
   0.60623235  0.15178065  0.82677460
   0.75683841  0.64391182  0.81547423
   0.80784915  0.61637768  0.80106849
   0.90830420  0.12389065  0.50458640
   0.62277070  0.54260247  0.53136997
   0.98297462  0.57684016  0.89520478
   0.20070934  0.97647986  0.53081039
   0.68604353  0.14123595  0.30728750
   0.00846938  0.69408378  0.98831634
   0.91861110  0.05493349  0.87619430
   0.40672167  0.70179418  0.68864997
   0.42644706  0.31937064  0.50284537
   0.33555231  0.19071241  0.87244944
   0.15858084  0.58258939  0.33174556
   0.96805555  0.55420805  0.70175852
   0.86039688  0.91902898  0.92486274
   0.94952885  0.85430463  0.95905705
   0.22860800  0.19383426  0.92816608
   0.70587907  0.46489487  0.11215253
   0.76998133  0.61094691  0.59565010
   0.59375021  0.91772266  0.79025724
   0.43638088  0.11592664  0.96270586
   0.23533143  0.02685119  0.10202182
   0.81507677  0.47134810  0.31933752
   0.69563690  0.32448985  0.47332529
   0.14995350  0.42132751  0.82001377
   0.38266149  0.54349814  0.34224502
   0.92567415  0.97291422  0.71844812
   0.03594140  0.92253840  0.00383370
   0.57725606  0.69823048  0.95143836
   0.10945802  0.09433191  0.83478042
   0.30452436  0.57205314  0.56678601
   0.60816747  0.62760482  0.54442264
   0.88040504  0.02218302  0.27795096
   0.48499591  0.64039406  0.20289942
   0.47241791  0.52125046  0.37704820
   0.12639165  0.78796839  0.68926880
   0.05699015  0.10093845  0.58977281
   0.57422564  0.54579918  0.36256732
   0.93621831  0.99975264  0.39964095
   0.60075079  0.58969799  0.29535734
   0.32134101  0.30640890  0.36001392
   0.46645943  0.66578100  0.40997919
   0.21421368  0.39840152  0.55014960
   0.52959626  0.44573446  0.87603074
   0.13581949  0.55652675  0.58091448
   0.42846857  0.46498657  0.55718886
   0.43741944  0.42215995  0.28759942
   0.30054704  0.75794152  0.04924815
   0.34713889  0.43052739  0.90431378
   0.33010659  0.55307115  0.16791132
   0.19220313  0.42888995  0.33098003
   0.16123637  0.71097910  0.54786616
   0.15238784  0.15526491  0.04483803
   0.30607197  0.77969694  0.47766377
   0.27319127  0.53235405  0.76081799
   0.44668656  0.56624709  0.75745307
   0.45157763  0.69253268  0.06025111
   0.51219958  0.31516540  0.71752306
   0.41861391  0.28124302  0.93242969
   0.19337319  0.61204733  0.00949367
   0.37392210  0.58790936  0.93400959
   0.19396061  0.82318227  0.35611467
   0.21744299  0.82422231  0.85002309
   0.33460554  0.34633686  0.13669607
   0.32360995  0.34858769  0.69107309
   0.28777893  0.67668718  0.66642746
   0.49596099  0.49130693  0.08647369
   0.26122248  0.59013498  0.41152107
   0.15324595  0.65030936  0.80332732
   0.35579086  0.72708316  0.25312994
   0.61475161  0.57304852  0.90935391
   0.18256018  0.71591012  0.17076688
Direct configuration=    80
   0.99735446  0.86972632  0.50772703
   0.01755740  0.92566670  0.55647839
   0.04799362  0.92185292  0.64931233
   0.06139732  0.98282169  0.71182451
   0.12182307  0.96557186  0.76640916
   0.11039346  0.92629121  0.84755920
   0.21853401  0.98236293  0.45568103
   0.74132895  0.36310865  0.78940574
   0.53402182  0.29822136  0.15100060
   0.57707795  0.30609721  0.05793066
   0.64065867  0.27011228  0.03667100
   0.64414263  0.27331405  0.93408781
   0.43535209  0.10297529  0.18662300
   0.38472353  0.09898725  0.23517914
   0.33946724  0.07294695  0.27331283
   0.92498535  0.48527544  0.13912406
   0.73015105  0.65839146  0.60777635
   0.71806240  0.44594084  0.16960499
   0.23960236  0.00071289  0.38156725
   0.28730997  0.98451545  0.31865251
   0.28471698  0.04608156  0.28775066
   0.44959238  0.88441922  0.62176266
   0.16468667  0.30559187  0.32330614
   0.16003651  0.91134002  0.11700861
   0.90986727  0.91129119  0.21689265
   0.85680055  0.88624672  0.15605510
   0.46735244  0.98372904  0.57493947
   0.85716011  0.77133294  0.12103648
   0.52508461  0.03311518  0.44536580
   0.62834727  0.38632560  0.33731783
   0.46066156  0.89168171  0.29632379
   0.44308946  0.67283357  0.63294883
   0.96566851  0.69823591  0.78340020
   0.97409335  0.69901328  0.68238529
   0.99471778  0.45453050  0.39992196
   0.94953117  0.40890575  0.38605297
   0.88428432  0.39410090  0.42495191
   0.86565799  0.41563553  0.50429272
   0.81066854  0.42361741  0.54989603
   0.08445019  0.78256242  0.02033230
   0.85369614  0.16242622  0.68539601
   0.92475713  0.16487175  0.72625988
   0.93665820  0.28602214  0.76078980
   0.96164971  0.22419863  0.70986036
   0.27208650  0.05006985  0.78530264
   0.28038608  0.00619397  0.12980104
   0.92161789  0.08949251  0.45846870
   0.21255213  0.16387508  0.69008229
   0.95140765  0.40041542  0.73668629
   0.97959671  0.34087612  0.73436932
   0.83139041  0.74665667  0.93096659
   0.79725563  0.79451400  0.07049320
   0.79955620  0.78845411  0.97884517
   0.82046487  0.92740618  0.11892116
   0.77900044  0.96950818  0.11516095
   0.85082637  0.77004778  0.66880186
   0.41119348  0.99734577  0.63215158
   0.49307077  0.92290215  0.58767748
   0.84900572  0.83099078  0.12139709
   0.49228045  0.02255030  0.51462892
   0.12360942  0.54931076  0.27491702
   0.98176981  0.65693593  0.02036087
   0.62849787  0.54653988  0.60552745
   0.52051250  0.08508970  0.65928389
   0.61874587  0.71810505  0.32133746
   0.65155559  0.78188966  0.33071963
   0.66715879  0.79871256  0.43492002
   0.72068140  0.85077895  0.43104486
   0.74880212  0.00190170  0.47042157
   0.71425485  0.95164219  0.48001159
   0.69431666  0.92111488  0.40568637
   0.78797037  0.53786589  0.96242628
   0.64263544  0.20565434  0.58884368
   0.67224379  0.13898377  0.58096113
   0.12398469  0.30122603  0.57761614
   0.79186863  0.18403039  0.97251573
   0.79471222  0.13115639  0.00572478
   0.86158852  0.37357727  0.98025470
   0.90879843  0.55867299  0.68035710
   0.64894390  0.38509322  0.64750958
   0.28810203  0.14846534  0.50931519
   0.34952363  0.16628601  0.52841265
   0.14983056  0.35839044  0.05264239
   0.09805522  0.34602567  0.99551305
   0.11023741  0.33611828  0.91557612
   0.14504615  0.31077941  0.85333998
   0.66330110  0.67900703  0.06169198
   0.47491543  0.20542310  0.36202038
   0.97169820  0.22362783  0.21785834
   0.94633597  0.22565978  0.31960566
   0.90653111  0.62424962  0.40867691
   0.83256935  0.28296924  0.28750525
   0.79809756  0.57821459  0.33070575
   0.71818617  0.27349373  0.34620252
   0.76654735  0.59443644  0.24634615
   0.64102289  0.11447334  0.84341216
   0.03495927  0.56379363  0.88314297
   0.64840420  0.93473095  0.80774597
   0.71281936  0.92098098  0.78461717
   0.72679735  0.86221562  0.75372523
   0.67814044  0.81180464  0.77333398
   0.63599079  0.79160579  0.71259255
   0.58846359  0.73980506  0.72569662
   0.26898389  0.20197173  0.13809116
   0.96505976  0.06075560  0.94053243
   0.96292079  0.06729208  0.03487135
   0.45410075  0.10552023  0.91579567
   0.18717255  0.10697504  0.34903556
   0.12650622  0.11499638  0.39250340
   0.22495411  0.05887660  0.34443888
   0.47557091  0.32404640  0.47143219
   0.28478799  0.19540909  0.90138947
   0.36362342  0.90977812  0.88303705
   0.42555674  0.87307254  0.85672760
   0.47273286  0.85192121  0.93717645
   0.50713488  0.90243335  0.97933387
   0.53960744  0.88700114  0.05655014
   0.60155166  0.89411512  0.07796004
   0.65900632  0.09304506  0.29221371
   0.60817188  0.05666741  0.05763582
   0.94711580  0.73256793  0.35842447
   0.96065017  0.66868942  0.38882735
   0.87333303  0.23906181  0.32007319
   0.86813196  0.60517906  0.32402879
   0.76580587  0.27786866  0.28641557
   0.78238843  0.50800838  0.35322186
   0.73918938  0.29585201  0.43088972
   0.90253012  0.88881960  0.94877034
   0.93704607  0.84816170  0.52407078
   0.03672799  0.82760589  0.51421018
   0.99507273  0.89080689  0.42725657
   0.60551517  0.82289636  0.29806188
   0.71122202  0.79664619  0.29324822
   0.00926808  0.88272553  0.69598564
   0.10617177  0.88998401  0.63499629
   0.72150027  0.85506539  0.52438463
   0.06687520  0.02649574  0.65227617
   0.13185333  0.02995462  0.79374854
   0.41384808  0.33591407  0.25466862
   0.63333282  0.48025426  0.87591271
   0.12958968  0.40271072  0.45241332
   0.26383486  0.38071185  0.43775396
   0.50744647  0.60248621  0.14402284
   0.56244041  0.32179186  0.21785072
   0.48364443  0.33591034  0.13326175
   0.52501386  0.24055756  0.16712827
   0.57792507  0.36268824  0.04314785
   0.52632625  0.27402759  0.01527655
   0.69382280  0.29879138  0.05927208
   0.64484906  0.21135340  0.05500564
   0.59244514  0.25649673  0.88739763
   0.66287770  0.32858129  0.91322748
   0.10254825  0.21814255  0.06142872
   0.36996242  0.25807909  0.04485624
   0.12572146  0.26416943  0.64232758
   0.44705622  0.15792665  0.14819521
   0.76113163  0.82860017  0.94223329
   0.19563395  0.60404895  0.50554818
   0.07719858  0.08795705  0.33579803
   0.16878648  0.55308612  0.72840434
   0.17438344  0.96222468  0.71488139
   0.16782573  0.74177570  0.84723575
   0.29386177  0.79309029  0.35430750
   0.51576040  0.44779164  0.19845363
   0.50859131  0.49744524  0.39063774
   0.33563811  0.57241179  0.52006742
   0.64131986  0.08525668  0.57134115
   0.13129273  0.34991046  0.14142198
   0.37864350  0.67700890  0.36206396
   0.20667730  0.32506011  0.02985973
   0.35685128  0.69059170  0.98398330
   0.43458063  0.83899993  0.31210477
   0.68968002  0.23598405  0.90389152
   0.88223394  0.90751460  0.29959391
   0.96656474  0.88328427  0.21326392
   0.39032090  0.93693695  0.66032537
   0.54032288  0.74188921  0.78415071
   0.26381047  0.93358607  0.26088101
   0.85549736  0.05088370  0.31995580
   0.48797111  0.24862850  0.80786405
   0.43096215  0.30609585  0.65276065
   0.99961732  0.94780744  0.98649433
   0.25990164  0.81917666  0.97554007
   0.57136342  0.07179551  0.43017982
   0.39851899  0.75962418  0.11726466
   0.08909321  0.14398043  0.61639980
   0.49592288  0.01791492  0.36209748
   0.21476369  0.50255465  0.20897675
   0.92520054  0.66507858  0.81821732
   0.96039598  0.76422650  0.79597661
   0.02484338  0.69721154  0.82365081
   0.65252781  0.96852477  0.88141446
   0.25184602  0.77412548  0.74951325
   0.01794931  0.47982840  0.47562413
   0.01814030  0.48539205  0.32499700
   0.12183349  0.10940899  0.87424208
   0.70910116  0.56691843  0.23373423
   0.84500610  0.34592630  0.40705805
   0.06323916  0.61732705  0.55814852
   0.43819849  0.64093769  0.87025363
   0.92014670  0.43786435  0.53957086
   0.81039351  0.44535647  0.62657095
   0.75659208  0.42466457  0.51073723
   0.83332993  0.10482170  0.68069940
   0.81266955  0.18525789  0.74461173
   0.84549524  0.18520205  0.60610072
   0.96156973  0.12109828  0.69401466
   0.92266107  0.16775302  0.81756363
   0.87400635  0.30003093  0.73724619
   0.93108210  0.28064742  0.84775544
   0.01970897  0.21435522  0.74772707
   0.96533341  0.22423349  0.61840827
   0.24916423  0.89521602  0.42266353
   0.95355158  0.97546711  0.38203811
   0.55052752  0.90570191  0.56234203
   0.53618740  0.71029762  0.98196219
   0.56522639  0.66392912  0.52954106
   0.32103360  0.29880771  0.84951966
   0.89368131  0.41190456  0.70803587
   0.99019355  0.44557367  0.72592093
   0.37409165  0.96670564  0.85921538
   0.19991142  0.47018541  0.64348348
   0.03929127  0.33726254  0.75549324
   0.43790868  0.82549983  0.99995249
   0.83926119  0.74714562  0.84790822
   0.04133124  0.67551772  0.66603711
   0.73354263  0.79134459  0.09597295
   0.50173115  0.90517601  0.11835160
   0.24775066  0.61246059  0.88851670
   0.65092361  0.88441141  0.01786751
   0.74508350  0.99795190  0.17907720
   0.47791851  0.06446861  0.17702724
   0.77217091  0.00650797  0.05678434
   0.35467740  0.01531095  0.58856212
   0.43019072  0.02420857  0.70148927
   0.90667287  0.97342900  0.20180371
   0.24198316  0.32365027  0.62008352
   0.15582712  0.78893903  0.46876875
   0.39275982  0.54679962  0.65377555
   0.34905685  0.96443360  0.34634963
   0.48422605  0.41570802  0.00102676
   0.49753362  0.90099333  0.36677801
   0.12434347  0.63555619  0.12600511
   0.89090896  0.97332340  0.68577645
   0.18871839  0.14469186  0.27500094
   0.30191854  0.42491585  0.76189291
   0.10090730  0.86116441  0.82313639
   0.06278196  0.54729679  0.80537572
   0.55280533  0.72463452  0.33367848
   0.65092581  0.68185488  0.37747977
   0.62340415  0.70532760  0.23827820
   0.95963969  0.95693955  0.55930179
   0.06249736  0.95925741  0.51537165
   0.61757105  0.81998672  0.47290230
   0.69721059  0.74624484  0.47207431
   0.01781087  0.00773021  0.76367194
   0.78077777  0.83018440  0.39831224
   0.77134487  0.02645223  0.39967668
   0.75326958  0.03781435  0.54122609
   0.19976245  0.92867524  0.88497622
   0.67991415  0.93802175  0.55209719
   0.70904957  0.94064506  0.31344787
   0.62730194  0.91547991  0.40395007
   0.59684823  0.22607845  0.64267655
   0.70315349  0.23411829  0.60404881
   0.61203379  0.22338044  0.51850973
   0.70516680  0.12354469  0.65979972
   0.71737610  0.14409314  0.51423325
   0.40888488  0.40814199  0.42163965
   0.33741080  0.43026612  0.61249900
   0.77783056  0.18613689  0.89075791
   0.79116147  0.23881581  0.00125729
   0.80417651  0.08144183  0.94848005
   0.78121131  0.12213070  0.08557255
   0.42122995  0.57519383  0.38630929
   0.86036551  0.34265611  0.05524318
   0.80622102  0.39060381  0.96529836
   0.17053796  0.42057122  0.04761314
   0.24207945  0.18500629  0.50399097
   0.27265582  0.08765634  0.52594625
   0.41064485  0.55420960  0.04548371
   0.35321464  0.22152987  0.50465569
   0.40462654  0.13405598  0.51399440
   0.32710779  0.61852743  0.79049714
   0.11930911  0.61315120  0.90207676
   0.03945121  0.37388007  0.00716313
   0.18961236  0.33801257  0.80736559
   0.75298556  0.65734395  0.25285278
   0.25177523  0.73640357  0.57712060
   0.33924705  0.37959692  0.02039055
   0.14379027  0.25813057  0.82846669
   0.26553544  0.76906326  0.18392607
   0.27063957  0.58340164  0.64067453
   0.91646691  0.21756052  0.17378161
   0.01097681  0.17724021  0.18374580
   0.99106715  0.77349377  0.38326766
   0.96032569  0.17112063  0.35077390
   0.97893563  0.27266783  0.36984190
   0.86654674  0.64166848  0.47175506
   0.93661381  0.57205737  0.44663250
   0.86429855  0.32819973  0.25104920
   0.16168645  0.44197873  0.87196147
   0.77496320  0.61213475  0.40071808
   0.36516529  0.50963226  0.29287726
   0.62387131  0.66213925  0.91027332
   0.66104456  0.27735786  0.33557339
   0.80274317  0.58462363  0.18303358
   0.26425933  0.68806001  0.45395129
   0.06019407  0.52377110  0.93563293
   0.53524327  0.58465189  0.82261208
   0.17611036  0.67743129  0.67387394
   0.91688910  0.67333506  0.64857894
   0.97846910  0.74575771  0.64098808
   0.35264021  0.65537331  0.13232908
   0.74652823  0.96872463  0.76167108
   0.94845156  0.39971812  0.30655988
   0.77661876  0.86119889  0.70469371
   0.68985237  0.78261208  0.84055083
   0.48767339  0.47719964  0.74042582
   0.27940106  0.37145394  0.26742635
   0.63713894  0.81078266  0.63148743
   0.61276376  0.68337475  0.73014617
   0.54869738  0.74064966  0.65011202
   0.22060544  0.48705497  0.43892554
   0.12965645  0.76634069  0.26172966
   0.02918989  0.06390617  0.90771489
   0.91812815  0.02508253  0.06208220
   0.01337325  0.07711875  0.08625704
   0.06299186  0.32770757  0.57290939
   0.27845537  0.62716788  0.25400398
   0.12160893  0.07954274  0.45821874
   0.42581064  0.36307001  0.85971918
   0.11880838  0.17362194  0.40979963
   0.87387357  0.71455448  0.14513145
   0.26553878  0.57570273  0.06842471
   0.28814291  0.51413710  0.88053077
   0.55323346  0.54004515  0.00111166
   0.46348462  0.68580838  0.24349504
   0.35287429  0.90133251  0.96348541
   0.31051331  0.88875536  0.82240306
   0.28971681  0.21917887  0.36057716
   0.39675753  0.81997056  0.83758766
   0.45406790  0.90016139  0.79550596
   0.86469349  0.70093065  0.95946940
   0.51526665  0.80975001  0.89698584
   0.45840424  0.94849962  0.99763842
   0.54198612  0.93334688  0.91988341
   0.21315756  0.71486819  0.02063824
   0.41635998  0.77069851  0.47563607
   0.92741858  0.11983207  0.04685032
   0.63187397  0.89369000  0.15475942
   0.56126232  0.38653157  0.77320564
   0.41945400  0.50089777  0.88927777
   0.89080251  0.75849200  0.39474469
   0.94891642  0.74037944  0.27780251
   0.00401416  0.27429730  0.21032565
   0.99972545  0.63990282  0.32499742
   0.99141763  0.67111044  0.46570330
   0.39481809  0.46745825  0.16105033
   0.84457925  0.18630606  0.34839066
   0.85910268  0.66255570  0.28068305
   0.90521880  0.57782494  0.26819254
   0.13112761  0.26360303  0.50938842
   0.73564037  0.26104306  0.20865519
   0.74322250  0.51224744  0.41002763
   0.51056215  0.42008902  0.54965269
   0.12923364  0.78702111  0.62942729
   0.79314132  0.27159525  0.47326845
   0.83344625  0.51030517  0.96082324
   0.75359868  0.40703434  0.82467574
   0.97819588  0.47646745  0.11416419
   0.87643762  0.50068669  0.17116409
   0.43454029  0.23686359  0.33187308
   0.87902489  0.81410482  0.66706906
   0.30293948  0.07842709  0.83180062
   0.47039045  0.64080264  0.59007159
   0.33153768  0.98007594  0.12557057
   0.95102886  0.63158992  0.07051571
   0.51999373  0.17138838  0.38726473
   0.64658267  0.72895468  0.05827835
   0.67021313  0.62703226  0.07418095
   0.27853241  0.24674461  0.16877704
   0.59279424  0.59845056  0.34982464
   0.42045189  0.83768209  0.62928243
   0.25593499  0.16202709  0.09247558
   0.05323399  0.81895127  0.05432192
   0.23065999  0.11944394  0.65590942
   0.20668074  0.21212104  0.72021155
   0.58046906  0.08690211  0.01427140
   0.14236582  0.26082921  0.30692716
   0.55706475  0.05101629  0.68801823
   0.48097951  0.11803070  0.63157417
   0.09675756  0.51641696  0.23073871
   0.48968354  0.08827026  0.86473818
   0.85011892  0.56627732  0.67974262
   0.52129198  0.31917506  0.42501513
   0.13088461  0.94622545  0.07836423
   0.57784556  0.40465340  0.32918682
   0.63683838  0.53567072  0.67810835
   0.45168246  0.93102687  0.24689549
   0.74713491  0.31743046  0.75610736
   0.73909557  0.56222851  0.96782070
   0.60979817  0.35348997  0.61820816
   0.68110780  0.41905566  0.68619130
   0.19484782  0.88628652  0.16597161
   0.62779527  0.02443051  0.11127916
   0.68675463  0.08589691  0.86456294
   0.59986342  0.14354561  0.81889357
   0.75032408  0.65009225  0.82645234
   0.80779719  0.63042069  0.79939189
   0.93081643  0.13073088  0.49666112
   0.62192163  0.54530429  0.53392869
   0.98216808  0.58293697  0.89752029
   0.19381170  0.97202399  0.51662402
   0.69562816  0.12939905  0.31803703
   0.01215568  0.69098044  0.97894803
   0.91893157  0.05857923  0.89667762
   0.39998136  0.70750183  0.65987985
   0.42354259  0.31326145  0.49901060
   0.33564358  0.19723250  0.87791310
   0.13922738  0.57472855  0.33819075
   0.96137043  0.54118644  0.69544618
   0.87287781  0.93118019  0.92225061
   0.94255510  0.85249405  0.95847757
   0.22700265  0.18973108  0.92601998
   0.70451101  0.48509698  0.12654620
   0.76824917  0.62016087  0.59720677
   0.59677678  0.91612314  0.77900956
   0.42284512  0.12249426  0.97444342
   0.23209661  0.02862010  0.10277490
   0.80513877  0.47088175  0.31302289
   0.71001530  0.32613156  0.47509595
   0.16684900  0.43110758  0.81682541
   0.39028718  0.54079347  0.33349144
   0.91010696  0.00764320  0.70897893
   0.02564323  0.95333232  0.93496657
   0.56584891  0.69407261  0.93212294
   0.11001587  0.08350635  0.83625336
   0.33017686  0.57443606  0.58719114
   0.56722653  0.61927435  0.52517612
   0.86613360  0.04004219  0.26812530
   0.49777664  0.63034127  0.19024655
   0.49142439  0.53299694  0.40781872
   0.16780781  0.79996884  0.65169173
   0.09690756  0.11331631  0.65908690
   0.61176041  0.56201042  0.36296455
   0.93278285  0.01102854  0.37606180
   0.58635618  0.59325987  0.29080481
   0.32022345  0.31306486  0.35748583
   0.45951712  0.66986098  0.41964386
   0.21997491  0.40106764  0.55458526
   0.53468992  0.44636776  0.86943011
   0.13965767  0.55414693  0.58740709
   0.42168680  0.46964978  0.55933777
   0.44429679  0.42492916  0.27999145
   0.30406700  0.75320119  0.04537022
   0.35625309  0.43293707  0.89688931
   0.33723937  0.55199278  0.15101162
   0.20162991  0.42464723  0.32376399
   0.15700732  0.70421016  0.53262260
   0.15276718  0.14849853  0.05742450
   0.30901738  0.78660158  0.48048919
   0.27241916  0.52431243  0.75311509
   0.44990118  0.57035078  0.76168246
   0.44749189  0.68333823  0.07345434
   0.51416031  0.31812252  0.72449030
   0.41357450  0.27895072  0.91947875
   0.18274053  0.61022830  0.00684976
   0.36544955  0.59255782  0.92595213
   0.18895514  0.82269914  0.35409009
   0.21754622  0.82356733  0.86581132
   0.34221017  0.33736803  0.13421902
   0.32509653  0.34589168  0.69069944
   0.29019811  0.67475090  0.66911390
   0.48765204  0.49452964  0.08768206
   0.26423163  0.58544086  0.40606553
   0.15592151  0.65611341  0.79965323
   0.35404595  0.71931970  0.24930411
   0.61956293  0.57652064  0.92013485
   0.17581243  0.71595652  0.16542289
Direct configuration=   100
   0.00057612  0.87276242  0.49943822
   0.01740410  0.92903589  0.55815281
   0.04198190  0.91526383  0.65405701
   0.06343105  0.97687605  0.69960886
   0.12482758  0.96631628  0.75846540
   0.11247679  0.92830904  0.84632232
   0.20599689  0.97392036  0.44994223
   0.75196396  0.36779886  0.79168266
   0.53110850  0.29603543  0.14545875
   0.57117199  0.29634135  0.05873518
   0.63505930  0.27163647  0.02345322
   0.64955143  0.27598017  0.92651079
   0.43706487  0.10731951  0.18760562
   0.38709028  0.10002517  0.23695527
   0.34198480  0.07865704  0.28378451
   0.92819335  0.48838489  0.14160873
   0.72051155  0.66420255  0.60697793
   0.71784491  0.45033623  0.14936621
   0.22701007  0.00063231  0.37593253
   0.28507222  0.97914452  0.32462925
   0.29069757  0.04569911  0.29653637
   0.45778051  0.87422914  0.60636498
   0.14534879  0.30652941  0.31547832
   0.15903778  0.91029854  0.12307650
   0.90514821  0.91050919  0.21489866
   0.85326727  0.88414868  0.14418941
   0.46557730  0.97793949  0.55829596
   0.85002719  0.75514374  0.12450694
   0.51470362  0.03816453  0.43482829
   0.62868620  0.39594055  0.33684701
   0.46741132  0.90050243  0.30531638
   0.43581778  0.67681670  0.61943514
   0.97075645  0.71573942  0.78040902
   0.97505105  0.70012164  0.68641440
   0.98109233  0.45465067  0.41614828
   0.93930696  0.41208732  0.38463491
   0.88362163  0.39119416  0.42714504
   0.87094880  0.41776384  0.50506444
   0.81162572  0.43047364  0.53631038
   0.09322014  0.79946330  0.02403709
   0.85219530  0.15808788  0.69127778
   0.91854917  0.17025306  0.73047885
   0.93489529  0.28641921  0.75049598
   0.96279077  0.22504803  0.70745102
   0.28955745  0.05178614  0.76021935
   0.27761049  0.00590836  0.11188313
   0.92749136  0.09245146  0.47418452
   0.22557729  0.16416412  0.69351478
   0.95553887  0.39426065  0.71669892
   0.98077483  0.33770401  0.74362279
   0.83333544  0.74820359  0.93677280
   0.80555138  0.78586804  0.07516091
   0.79411768  0.78581860  0.98305277
   0.81607732  0.92736119  0.11386791
   0.78850831  0.98020609  0.10776531
   0.83713143  0.77479909  0.68190444
   0.40730305  0.99336918  0.62410765
   0.49503698  0.92223424  0.58568442
   0.85099482  0.81747393  0.13569706
   0.49294991  0.01072605  0.50174373
   0.10697010  0.54158380  0.28365435
   0.98382038  0.66407281  0.02862783
   0.62803338  0.54231431  0.60150708
   0.51888693  0.08685094  0.67153512
   0.62700185  0.72389626  0.32097475
   0.64899393  0.78749202  0.33499384
   0.66713702  0.80312416  0.42636681
   0.72399018  0.84510802  0.43982319
   0.74103458  0.00849871  0.47549542
   0.70393919  0.95817771  0.47353909
   0.69834112  0.91206298  0.40007900
   0.78520503  0.53811719  0.97254860
   0.63799964  0.20108256  0.58148722
   0.67335484  0.13492063  0.57980492
   0.11677334  0.30123228  0.57693146
   0.78986063  0.18603163  0.96748236
   0.78802955  0.13501995  0.00970450
   0.87432083  0.37441026  0.98350347
   0.89927536  0.54960433  0.69152960
   0.65129615  0.38340023  0.65630015
   0.28780499  0.14178920  0.51574091
   0.34800623  0.16467387  0.50634952
   0.15050825  0.36173344  0.06113189
   0.10363594  0.35597933  0.99158939
   0.11795017  0.33429955  0.91732277
   0.15144806  0.31398434  0.84747465
   0.65475511  0.67570744  0.07217288
   0.48180019  0.20756441  0.36352477
   0.97218189  0.22527174  0.22317886
   0.95687180  0.22631861  0.31900846
   0.90889069  0.61950561  0.40907193
   0.84271066  0.28083367  0.28508910
   0.80122640  0.58133263  0.33816784
   0.72946819  0.28490979  0.35497453
   0.76267898  0.59548649  0.25714803
   0.63922050  0.11307767  0.83795693
   0.02733796  0.55379008  0.88316161
   0.64547534  0.93182141  0.81135272
   0.70724018  0.92198275  0.77247422
   0.72721514  0.86393538  0.74183567
   0.69095986  0.80877403  0.75559946
   0.64073323  0.78722802  0.70386336
   0.57543308  0.74073952  0.71630021
   0.27619787  0.20036055  0.13653867
   0.97330329  0.05489588  0.94743775
   0.95571853  0.07169737  0.03256996
   0.44887291  0.11258381  0.93683905
   0.18774095  0.10701088  0.33679590
   0.12816871  0.11184757  0.39289717
   0.22866607  0.06155079  0.33677812
   0.47228868  0.32039681  0.46289168
   0.28050212  0.19300783  0.90391991
   0.36548246  0.90790179  0.88580458
   0.42788163  0.86858046  0.86091724
   0.47380123  0.85404047  0.93720515
   0.50686399  0.90528009  0.97814471
   0.54138934  0.90229612  0.05590457
   0.60086236  0.88059620  0.06934394
   0.66286135  0.08753094  0.30485182
   0.59463628  0.05333694  0.06283178
   0.95102838  0.73925143  0.36199597
   0.96443943  0.66710509  0.39199859
   0.88036079  0.23474705  0.32863135
   0.86842269  0.60518541  0.32775996
   0.76654777  0.27478026  0.27817579
   0.78929896  0.51217893  0.33745662
   0.73870384  0.29854837  0.44546898
   0.90857845  0.89311522  0.93170865
   0.93377015  0.85518799  0.52183457
   0.04265299  0.82224955  0.50970822
   0.00003071  0.89069286  0.42211206
   0.59906754  0.81581662  0.30614768
   0.70735611  0.79040013  0.28614828
   0.99845878  0.88304614  0.69239839
   0.10208064  0.88907170  0.64685711
   0.72363613  0.85287675  0.51998709
   0.06882707  0.02333066  0.64497995
   0.13652211  0.02417376  0.79109156
   0.40316127  0.33259247  0.27078866
   0.63560416  0.47836647  0.89317856
   0.12591393  0.41042466  0.44219673
   0.26847322  0.38232003  0.41895586
   0.51147691  0.59798699  0.14627365
   0.56926493  0.32223666  0.20753837
   0.47529951  0.32891969  0.12023048
   0.51122480  0.24179495  0.16900649
   0.58373385  0.35789298  0.03912272
   0.52233866  0.27443676  0.01075922
   0.68927800  0.30495931  0.05404146
   0.64623532  0.21481308  0.04163035
   0.59181388  0.25871734  0.88583662
   0.66780065  0.33513084  0.90674831
   0.10673198  0.21651085  0.07148437
   0.36118110  0.25314358  0.03791342
   0.12576655  0.26845859  0.64620105
   0.45171951  0.16032068  0.14865503
   0.76682689  0.83505290  0.94100220
   0.18701697  0.60263892  0.50207361
   0.07932814  0.09183054  0.34030013
   0.15968380  0.55562710  0.72373404
   0.18399228  0.95344439  0.72475310
   0.17365060  0.73534179  0.86385623
   0.30740506  0.80057448  0.34633645
   0.52821444  0.44512129  0.20641346
   0.50982798  0.50048546  0.39164365
   0.34070580  0.58456188  0.52501204
   0.64278940  0.08455928  0.58054722
   0.13278520  0.34142408  0.13811150
   0.37381417  0.67690454  0.35889087
   0.20672526  0.33014455  0.04775820
   0.36313385  0.68744239  0.97924028
   0.43536206  0.84740809  0.31228859
   0.70016975  0.24541457  0.90624659
   0.87673934  0.89602000  0.30016547
   0.96126536  0.88387286  0.20241727
   0.39654048  0.93935975  0.66252353
   0.53479485  0.74659559  0.78062043
   0.26827694  0.93721963  0.27046258
   0.85590435  0.06214662  0.30597812
   0.48643461  0.25708366  0.82129825
   0.41636874  0.30917375  0.66139064
   0.00660815  0.95026735  0.96274923
   0.27062675  0.82139712  0.98570605
   0.56316400  0.07894997  0.43983140
   0.40440575  0.76764127  0.11718237
   0.10456181  0.14664697  0.61711304
   0.49965117  0.02328202  0.36000200
   0.21662522  0.49856035  0.21782444
   0.92773285  0.67057849  0.81684165
   0.95668167  0.76686175  0.80506206
   0.02947183  0.69785792  0.81809870
   0.64269836  0.96957842  0.87814941
   0.25327160  0.77908998  0.76073981
   0.01645121  0.47359703  0.47739984
   0.99755591  0.48696201  0.35067217
   0.11880658  0.12902857  0.87440758
   0.70549203  0.56383850  0.24465689
   0.84224666  0.34850752  0.40616410
   0.07483284  0.61899660  0.55371148
   0.42998130  0.63624366  0.86801126
   0.92509016  0.44582559  0.55105972
   0.81292596  0.43954913  0.61574680
   0.75150283  0.43086659  0.50291571
   0.83987935  0.09570144  0.68288756
   0.81092283  0.18802358  0.73474676
   0.84638189  0.18756399  0.61299023
   0.95650501  0.12091729  0.68608823
   0.92428522  0.17104423  0.81177330
   0.87594595  0.29614798  0.72826038
   0.93356093  0.27748400  0.83957971
   0.02327773  0.20972492  0.74270149
   0.95730476  0.22163945  0.61984330
   0.24684315  0.89376726  0.40902672
   0.95064752  0.99294639  0.38194594
   0.55311892  0.90323071  0.55819457
   0.53637385  0.71149687  0.98873094
   0.55604100  0.66480058  0.51600861
   0.32575435  0.30256738  0.84553088
   0.89314538  0.40754021  0.70991783
   0.98697357  0.44491463  0.70569457
   0.37781534  0.96170664  0.86006183
   0.20497271  0.47307019  0.63094535
   0.04329336  0.33059257  0.75566345
   0.43891629  0.82263651  0.99579399
   0.83280352  0.75810331  0.85272697
   0.02445805  0.66350140  0.67623995
   0.73893357  0.79983812  0.11147703
   0.49879359  0.90512816  0.12376120
   0.23435239  0.61642782  0.87768414
   0.65156722  0.88261230  0.01516184
   0.74162539  0.99124634  0.17298205
   0.48670769  0.06623941  0.17323453
   0.76838985  0.01400473  0.03887005
   0.35513998  0.01677612  0.59983866
   0.42427347  0.02354785  0.69853902
   0.91640982  0.96795832  0.20951139
   0.25819362  0.31682188  0.60145196
   0.15333244  0.78512395  0.46409077
   0.39689616  0.54581526  0.65604400
   0.34654787  0.95673297  0.34619659
   0.48063963  0.41734834  0.02368395
   0.50732686  0.89607714  0.37384423
   0.11297522  0.63375843  0.12445240
   0.88526520  0.97216392  0.70444853
   0.18899571  0.15207984  0.28224678
   0.29930737  0.42753446  0.77145270
   0.10581974  0.86852762  0.82555487
   0.05395862  0.54229927  0.81069972
   0.56185356  0.72866203  0.34722888
   0.65396806  0.68691588  0.37383537
   0.62747093  0.69790353  0.24284778
   0.95536715  0.96188167  0.56275428
   0.05923254  0.96412360  0.51228828
   0.61423407  0.82013409  0.47985729
   0.68507804  0.75092029  0.46340817
   0.02290243  0.00309606  0.76090413
   0.78040926  0.82097275  0.41308435
   0.78115190  0.01673497  0.40746627
   0.76316978  0.04074228  0.53995034
   0.18777198  0.92014014  0.89114462
   0.66714295  0.94624473  0.54801400
   0.70747051  0.93564111  0.32441242
   0.63115400  0.91061896  0.39747621
   0.59951566  0.21845635  0.64608447
   0.69419945  0.23562648  0.59285089
   0.60965771  0.21815390  0.50646532
   0.70561265  0.13425568  0.65543167
   0.71773384  0.14595868  0.51716786
   0.40434320  0.39957979  0.41679049
   0.33022215  0.43120153  0.61573799
   0.78117837  0.18340426  0.88187673
   0.79596856  0.24430988  0.99830472
   0.79984311  0.08963204  0.95846083
   0.78956602  0.12113135  0.09501293
   0.43206925  0.57203413  0.37461295
   0.86512903  0.33673451  0.04724436
   0.80616836  0.38384992  0.96635773
   0.15623885  0.42399890  0.06794528
   0.23208419  0.17738827  0.51674109
   0.27727498  0.08047515  0.52414370
   0.40888594  0.55803640  0.04511762
   0.36094804  0.22512813  0.50317163
   0.39987734  0.12738832  0.51361307
   0.33815793  0.62303025  0.78021093
   0.11309448  0.61363477  0.89498316
   0.04336810  0.36956912  0.01598790
   0.19156999  0.34297638  0.79724254
   0.74636969  0.65898039  0.24843984
   0.24468253  0.74835038  0.59448877
   0.34785405  0.38573621  0.01902474
   0.13568142  0.25649494  0.82698194
   0.25310776  0.76291362  0.18624019
   0.26124940  0.57815642  0.63374105
   0.92063688  0.22015556  0.17474424
   0.00483064  0.17447950  0.18826290
   0.99476500  0.77576497  0.38654769
   0.96791436  0.16877283  0.34923680
   0.99224970  0.26127586  0.36455351
   0.87451088  0.64490470  0.47173885
   0.94255659  0.57354545  0.44890814
   0.86371993  0.33483198  0.25389902
   0.16931909  0.44424531  0.86711703
   0.77574492  0.60092365  0.41242967
   0.36536714  0.51525893  0.29378302
   0.62456673  0.67731491  0.90732253
   0.65479582  0.27593844  0.33529453
   0.80439718  0.58896895  0.18700902
   0.27027749  0.68268861  0.44662017
   0.05934923  0.51613723  0.94096316
   0.55149629  0.58389299  0.81734446
   0.17370794  0.66930589  0.65702396
   0.92345197  0.66596229  0.64991241
   0.98469730  0.75715796  0.64388355
   0.35340390  0.66474954  0.13612726
   0.75020219  0.96541010  0.76773360
   0.95217969  0.39162561  0.30166713
   0.78637053  0.86762620  0.70420833
   0.68876310  0.78784390  0.84671929
   0.48527978  0.47694325  0.73449472
   0.28071215  0.37359855  0.25492464
   0.63746525  0.81704195  0.63379919
   0.60148995  0.68521644  0.73311888
   0.54278034  0.74190568  0.64432676
   0.24857608  0.48633821  0.43899583
   0.13878565  0.75011002  0.27542875
   0.03219964  0.05307366  0.91964761
   0.92011775  0.02664643  0.06829512
   0.02319512  0.07727825  0.06966525
   0.05819952  0.32748271  0.58651538
   0.27074857  0.62709194  0.26008967
   0.12463717  0.08302936  0.47090825
   0.42784444  0.36787938  0.85191979
   0.11433380  0.17486165  0.41858241
   0.87347251  0.70771996  0.15116903
   0.27087756  0.58287795  0.06184329
   0.28902102  0.51896228  0.87789536
   0.54073743  0.53788881  0.00301084
   0.46702663  0.66989628  0.24099132
   0.34717528  0.89980241  0.96771053
   0.32165305  0.88749674  0.83879674
   0.29305189  0.22862767  0.35328797
   0.40676148  0.81627339  0.83820445
   0.45733986  0.90330996  0.79638931
   0.87428733  0.70669742  0.96782303
   0.51301638  0.81605971  0.89926917
   0.45827442  0.94846233  0.00233449
   0.54442443  0.92269371  0.90245079
   0.21302280  0.71174995  0.01332011
   0.41206550  0.77171775  0.47125850
   0.92771544  0.12663227  0.04387756
   0.61781247  0.88563830  0.15567230
   0.56385398  0.39066366  0.77832337
   0.42748345  0.51072857  0.89734490
   0.89215617  0.75712040  0.40045035
   0.95261145  0.73138114  0.27026561
   0.00679546  0.27773474  0.20276039
   0.01567860  0.65071743  0.33708627
   0.99069167  0.67171813  0.46916618
   0.39198374  0.46546413  0.15733358
   0.84107797  0.18838674  0.34743572
   0.84965348  0.66495294  0.31205188
   0.90311233  0.57972580  0.26554260
   0.11860372  0.27073537  0.50579260
   0.73759311  0.26647700  0.20296294
   0.73102047  0.51335768  0.41128639
   0.51342586  0.42318401  0.54882769
   0.14859461  0.77898048  0.63253246
   0.79331407  0.26223954  0.47761763
   0.83109294  0.51052812  0.95954699
   0.74628092  0.41226073  0.82861670
   0.97239140  0.46645461  0.10964105
   0.87608755  0.50024382  0.16906210
   0.43531505  0.22935692  0.32987409
   0.87042592  0.81488055  0.66839294
   0.30167121  0.07763455  0.82419917
   0.47408628  0.63598955  0.60666686
   0.32298241  0.97303032  0.11566834
   0.94794041  0.63766338  0.07488679
   0.52382769  0.18547526  0.39707192
   0.65402334  0.72674163  0.05854440
   0.66636378  0.62391460  0.07697914
   0.28050369  0.23699084  0.18590605
   0.59534595  0.59750206  0.34595937
   0.43522939  0.82982605  0.63289512
   0.27036166  0.15438289  0.09705403
   0.04946153  0.82981075  0.03630286
   0.23232589  0.11747772  0.65591693
   0.21180000  0.21057326  0.72715881
   0.57772318  0.08346448  0.00862416
   0.12046833  0.26028483  0.30497242
   0.55208153  0.04793907  0.69516409
   0.48982966  0.12675578  0.64671136
   0.09038206  0.51247556  0.22411578
   0.48529692  0.09303435  0.88604764
   0.84456575  0.56778040  0.68836040
   0.52511448  0.31225599  0.44195136
   0.12395338  0.93309217  0.07379981
   0.57586427  0.40870961  0.32353352
   0.63781469  0.53788432  0.67293936
   0.46015340  0.92977920  0.24408565
   0.74332469  0.32013195  0.75205193
   0.74194120  0.57256618  0.97335700
   0.61931495  0.34030169  0.63798834
   0.68396068  0.42535226  0.66680664
   0.19490180  0.88751814  0.17097070
   0.62292726  0.03284104  0.11916841
   0.68204160  0.08413398  0.85862478
   0.59324330  0.13585291  0.81083911
   0.74476127  0.65485038  0.83588127
   0.80217636  0.64479349  0.80136059
   0.95236503  0.13429832  0.49059259
   0.61832173  0.55537547  0.53386138
   0.98901631  0.59231990  0.88890407
   0.18524984  0.96843023  0.51923075
   0.70356467  0.11662658  0.32770887
   0.01405533  0.68441778  0.97230609
   0.91995974  0.05893487  0.90969169
   0.40222738  0.71288833  0.63882434
   0.42401676  0.31007635  0.49836892
   0.33844968  0.19522933  0.88370427
   0.12538212  0.57174171  0.33574203
   0.95693569  0.54050833  0.67798818
   0.88041516  0.93667898  0.92778097
   0.92565370  0.84688813  0.96062579
   0.23007765  0.18638146  0.92556509
   0.70401469  0.49701360  0.14012631
   0.76181616  0.63157598  0.59497266
   0.59854857  0.91996837  0.76882485
   0.40842613  0.12906956  0.98229418
   0.22840904  0.03335046  0.11539410
   0.79634717  0.46785179  0.30909255
   0.71058667  0.33502134  0.48389368
   0.17893615  0.46036065  0.81340716
   0.39369401  0.54470155  0.33886759
   0.85330243  0.99858074  0.69035611
   0.05494493  0.93166195  0.93389479
   0.57719566  0.69015870  0.95600153
   0.12458028  0.09047709  0.88389293
   0.29714917  0.57787634  0.56692602
   0.59702391  0.64514417  0.50179302
   0.85904475  0.03761611  0.25372345
   0.49052289  0.63221862  0.19746622
   0.47530258  0.52423353  0.37448489
   0.18866516  0.76006473  0.63480704
   0.10867367  0.13556099  0.66957449
   0.61272037  0.56776186  0.37674316
   0.92117946  0.02772514  0.38991950
   0.57091257  0.57222860  0.30677305
   0.32305536  0.31647858  0.36338224
   0.45761435  0.67634380  0.43121729
   0.22244170  0.40711905  0.55126354
   0.53732410  0.45130320  0.86149771
   0.14305612  0.54830662  0.59982783
   0.41646329  0.47105129  0.55979357
   0.44846606  0.42866402  0.28199517
   0.30907724  0.74949368  0.04647608
   0.35985964  0.42938645  0.89095452
   0.33879652  0.55195343  0.14146214
   0.21027940  0.42407285  0.32249909
   0.15230221  0.69415601  0.51903149
   0.14925482  0.13616009  0.06325992
   0.31481142  0.79194891  0.48610067
   0.26783439  0.51541992  0.74094340
   0.45380172  0.57205566  0.77222552
   0.44406320  0.67365284  0.07912498
   0.51404624  0.31683233  0.72735106
   0.40767364  0.27687170  0.90238273
   0.17271640  0.60972720  0.00420423
   0.34707975  0.59914293  0.91817862
   0.18450101  0.82483508  0.34643009
   0.21441447  0.82109805  0.86880301
   0.35247172  0.32916871  0.13226502
   0.33168763  0.34078703  0.69501170
   0.28892980  0.67691338  0.68200509
   0.47933258  0.49620646  0.08286728
   0.26629501  0.58294425  0.39595699
   0.16142372  0.65979578  0.79634180
   0.34776295  0.71249954  0.24144795
   0.62540954  0.57094759  0.92355161
   0.16787960  0.71318493  0.15888919
Direct configuration=   120
   0.99851740  0.87515155  0.50281909
   0.01219580  0.93307379  0.56012496
   0.03983746  0.92094851  0.64867151
   0.06741425  0.97152822  0.70103597
   0.13428623  0.96520684  0.76969517
   0.11604288  0.93253998  0.84766924
   0.19868676  0.96958596  0.44664788
   0.74735541  0.36947595  0.79095911
   0.53618750  0.29617057  0.13364431
   0.56719812  0.29303909  0.04986877
   0.63867323  0.27382324  0.01633581
   0.64846183  0.28622813  0.92238581
   0.44486636  0.11273798  0.19193164
   0.39660470  0.09743305  0.24324490
   0.34218527  0.07977096  0.26813961
   0.92356848  0.47726899  0.13524164
   0.71076762  0.67004341  0.60558163
   0.71637259  0.45201923  0.12707659
   0.22934328  0.99824575  0.38171246
   0.28656628  0.97523306  0.33232024
   0.29152146  0.05085654  0.30721263
   0.46946417  0.86015109  0.60310198
   0.12800433  0.30731752  0.30559399
   0.15699872  0.90936998  0.12569856
   0.89797781  0.90070218  0.21176234
   0.85165167  0.88521414  0.14435423
   0.46607936  0.97209336  0.56356502
   0.84546269  0.75671696  0.13863449
   0.50978329  0.03890592  0.43320201
   0.63267071  0.40936696  0.33630734
   0.47247488  0.89658346  0.30920023
   0.43299373  0.67441233  0.62197920
   0.97761006  0.71817931  0.78283648
   0.97836139  0.70033409  0.68692183
   0.97426207  0.45878339  0.41502018
   0.94077298  0.40664507  0.38501237
   0.88820119  0.39160703  0.43577064
   0.87340933  0.42943084  0.50486954
   0.81376610  0.43525607  0.53752802
   0.09646663  0.81775412  0.03171229
   0.85015006  0.16068858  0.69319303
   0.92120530  0.16732639  0.72464168
   0.94081804  0.28322847  0.74781694
   0.95905487  0.22427345  0.70554099
   0.31027959  0.05089928  0.74955992
   0.26969226  0.00130975  0.10510723
   0.93221418  0.09779416  0.49264246
   0.22893336  0.16547889  0.69134163
   0.95468430  0.39198498  0.70292099
   0.97934407  0.33769208  0.73755383
   0.83276268  0.75390732  0.93889540
   0.79662225  0.78799913  0.08621553
   0.80074209  0.78981370  0.99330601
   0.81496135  0.92348466  0.10510402
   0.77719184  0.97026977  0.10219383
   0.82776112  0.77726605  0.68657841
   0.40780579  0.98618170  0.62569051
   0.49292980  0.91439982  0.57941424
   0.84995603  0.81989401  0.12985269
   0.48309382  0.00597708  0.49851462
   0.09707230  0.53620707  0.27707487
   0.98160939  0.66156563  0.02645432
   0.62700936  0.54636444  0.60091801
   0.52355452  0.09071899  0.68504802
   0.62423986  0.71962327  0.32806283
   0.64582228  0.78569585  0.33023270
   0.66494443  0.80045767  0.42010125
   0.71725738  0.85080658  0.44049711
   0.75224697  0.00470776  0.48316455
   0.69944504  0.96906156  0.47557780
   0.69059446  0.91434441  0.41047347
   0.78694243  0.54475063  0.96416230
   0.63990595  0.20322196  0.57616682
   0.67647473  0.14165323  0.58859253
   0.10808033  0.30587806  0.57774465
   0.78810006  0.19011054  0.96532581
   0.78958717  0.14160181  0.01048767
   0.87410735  0.37399350  0.98781873
   0.89280019  0.55375068  0.68087111
   0.64968190  0.38115993  0.65433990
   0.28682147  0.13712303  0.51914520
   0.34249411  0.16260918  0.49031974
   0.15023384  0.36501545  0.07304223
   0.10469392  0.35271506  0.99276904
   0.13033441  0.34070201  0.91569573
   0.15229619  0.31301265  0.84635653
   0.65803113  0.67315164  0.07016112
   0.48323251  0.20825178  0.36477466
   0.97618683  0.22557267  0.21643439
   0.95401344  0.22190682  0.31171766
   0.92273979  0.62169872  0.41130556
   0.83775873  0.27924325  0.28506257
   0.79881167  0.57551141  0.34434011
   0.73063957  0.28703363  0.35432705
   0.75754633  0.60588969  0.25658744
   0.63438772  0.10467617  0.82444961
   0.02894808  0.55030186  0.88237595
   0.63984962  0.93777487  0.79419734
   0.70749123  0.92023687  0.77467862
   0.72275420  0.86300941  0.73552981
   0.68565877  0.80612651  0.75350618
   0.63422785  0.78592707  0.70929244
   0.58089633  0.74296591  0.71692385
   0.28740189  0.19218205  0.14290263
   0.96770034  0.05932836  0.94394163
   0.96481331  0.07575060  0.04357223
   0.43854505  0.11313369  0.95095525
   0.18870417  0.10857356  0.34414065
   0.12735009  0.11573599  0.39576830
   0.22631901  0.05854324  0.34290158
   0.47611352  0.30585486  0.47454249
   0.28500956  0.18694924  0.90829033
   0.36510994  0.90774875  0.88816676
   0.42877655  0.86468478  0.86712790
   0.47180339  0.85118062  0.93517080
   0.50493624  0.91141544  0.97035759
   0.54446107  0.90374613  0.05206462
   0.60397296  0.88842425  0.07155164
   0.66678828  0.08209030  0.31514149
   0.59513023  0.06284093  0.07088496
   0.95055477  0.73346887  0.36218733
   0.97680217  0.67145991  0.39837257
   0.87951050  0.23352602  0.31502986
   0.86896036  0.60956958  0.34214028
   0.76956244  0.27459777  0.28943584
   0.77366362  0.50436426  0.34841506
   0.73986042  0.29752453  0.44384394
   0.90477932  0.89475188  0.94414576
   0.94105084  0.85958218  0.51731087
   0.03982030  0.82883437  0.51222546
   0.00657913  0.88838473  0.41157664
   0.59545473  0.82592611  0.30134480
   0.69866514  0.79036580  0.27933015
   0.98952514  0.88633527  0.69134107
   0.09222869  0.88549463  0.65306059
   0.73473505  0.85317243  0.52890661
   0.07936863  0.01667541  0.63703267
   0.14257507  0.02395023  0.79295675
   0.39467054  0.33371275  0.27103241
   0.63645503  0.47715611  0.90992197
   0.13084623  0.41947749  0.43323369
   0.26643090  0.38076059  0.41308331
   0.51373389  0.59502277  0.15384966
   0.56867770  0.32322012  0.19795589
   0.47591022  0.32247472  0.12242864
   0.50527749  0.24655420  0.17286441
   0.58357489  0.35485843  0.03758947
   0.51807520  0.27133724  0.99024444
   0.68376016  0.31033456  0.06088075
   0.64535298  0.21036696  0.03648663
   0.60020436  0.26506645  0.87884228
   0.66202152  0.34282320  0.89801806
   0.11630918  0.20801683  0.08085724
   0.35403618  0.25201714  0.03476924
   0.12789059  0.27152682  0.64888846
   0.45561782  0.15781796  0.14710213
   0.77622436  0.83631041  0.94852170
   0.18837665  0.59760819  0.48665685
   0.07398910  0.09766714  0.35066629
   0.15556185  0.55908025  0.74145761
   0.19000349  0.94191604  0.72682728
   0.17183027  0.73414270  0.88493489
   0.31383150  0.80352658  0.34214960
   0.53659370  0.45132312  0.19821513
   0.51244621  0.49772892  0.38946975
   0.34298414  0.59511447  0.52511188
   0.63793214  0.08841341  0.57555838
   0.12800033  0.33426178  0.14128360
   0.37357825  0.67496013  0.36151699
   0.21134933  0.34301586  0.06084233
   0.37347145  0.68201138  0.97356986
   0.42985289  0.84864635  0.31310644
   0.70198408  0.25157315  0.90343867
   0.87734160  0.88603641  0.28663161
   0.96060638  0.87772388  0.19871661
   0.38927669  0.93424578  0.66420344
   0.53349810  0.76067026  0.77643967
   0.26798571  0.93936298  0.26179353
   0.85777289  0.07448579  0.28683501
   0.48524526  0.26046575  0.83229799
   0.42081361  0.30832713  0.67309600
   0.01849419  0.94790227  0.93830403
   0.27511412  0.82746842  0.99116950
   0.55669287  0.08605742  0.44679594
   0.40664357  0.76842748  0.12510492
   0.11865444  0.14926521  0.61853700
   0.50220826  0.03231217  0.34716374
   0.22414899  0.49181149  0.23722210
   0.92512866  0.67889285  0.81273180
   0.94997559  0.77483243  0.81291827
   0.03676577  0.70242245  0.80992153
   0.64023600  0.97095566  0.87341015
   0.26238456  0.77898037  0.76503105
   0.01268433  0.46071197  0.48307720
   0.98566196  0.49795033  0.35937157
   0.11922162  0.14640095  0.88104110
   0.70789100  0.56918297  0.26383099
   0.84432191  0.35561154  0.40202234
   0.08853613  0.61784300  0.54878791
   0.43239476  0.63386472  0.86566820
   0.91670984  0.44614767  0.56127518
   0.80417795  0.44204167  0.62109644
   0.75559299  0.43486870  0.49518393
   0.84535334  0.09966867  0.68703893
   0.79948204  0.18735388  0.73680128
   0.84836947  0.18106153  0.61272548
   0.95415067  0.12210252  0.69093839
   0.91847318  0.15846249  0.81632323
   0.87503249  0.29164804  0.71130186
   0.93846307  0.27035710  0.83220252
   0.02092771  0.21019006  0.72694570
   0.96200791  0.23354319  0.62248532
   0.23871721  0.88842015  0.40886769
   0.94758821  0.01102354  0.37944795
   0.55851216  0.90602859  0.54882766
   0.53091069  0.70796052  0.00173084
   0.55435734  0.66663825  0.49335983
   0.32162489  0.31250603  0.82855885
   0.89304537  0.39740610  0.71568909
   0.99566906  0.43569849  0.68997687
   0.37905268  0.96939362  0.87128206
   0.20564858  0.47734054  0.63140203
   0.04451002  0.32689653  0.75344299
   0.43662541  0.81962407  0.99289595
   0.83065546  0.76459028  0.85700332
   0.01914721  0.65426959  0.68225325
   0.74178455  0.80510386  0.12728714
   0.50343800  0.90201077  0.12363405
   0.22340461  0.62355445  0.87145355
   0.64907442  0.87803784  0.01923745
   0.74226524  0.98692436  0.16603998
   0.49014825  0.07055236  0.16871385
   0.77100694  0.01012433  0.03254087
   0.35381401  0.01814610  0.59703209
   0.42642471  0.02917283  0.69347822
   0.92027159  0.96572156  0.21878825
   0.27381921  0.31408759  0.58608594
   0.15590662  0.78101876  0.44920714
   0.40016307  0.54219339  0.65777632
   0.34055783  0.95451728  0.36242883
   0.47792053  0.41356472  0.02642496
   0.51565782  0.89985324  0.37451380
   0.10634998  0.63455616  0.11596011
   0.87775674  0.97228178  0.72232295
   0.19148404  0.15940157  0.28561995
   0.29902407  0.42481484  0.78333226
   0.10745505  0.87317687  0.82160776
   0.04770857  0.52820298  0.80299321
   0.56274931  0.72449768  0.36452350
   0.66428977  0.68000422  0.37153842
   0.62903330  0.69579568  0.24339817
   0.96015877  0.96337491  0.56914153
   0.05347192  0.96430832  0.51186669
   0.60951027  0.81937556  0.47160095
   0.68456737  0.75450957  0.46994200
   0.01767390  0.98980850  0.75869218
   0.77506005  0.82085244  0.42133913
   0.78957881  0.00770700  0.41408647
   0.76697443  0.04198661  0.53894857
   0.16778662  0.91980682  0.89105532
   0.65673000  0.96041351  0.53657535
   0.72375079  0.92560026  0.33646025
   0.62820335  0.90015839  0.39390739
   0.60023244  0.20249292  0.65113777
   0.68401585  0.24203811  0.58194137
   0.61157445  0.20782649  0.49895568
   0.71016408  0.14686980  0.65920837
   0.71431585  0.13963868  0.51827243
   0.40191855  0.40095053  0.40301577
   0.32252425  0.42771091  0.61388966
   0.79418903  0.18280842  0.88250809
   0.80067325  0.24456902  0.99754815
   0.79283937  0.09390256  0.96763648
   0.79877065  0.12706641  0.09470645
   0.44350438  0.57876454  0.37151303
   0.87649961  0.32944409  0.04465753
   0.80972439  0.37857595  0.96612778
   0.15051884  0.42265785  0.09027932
   0.22878941  0.16352096  0.52616714
   0.28132722  0.08374465  0.51538363
   0.40050387  0.57367276  0.04059483
   0.36717389  0.21670313  0.50311731
   0.39221964  0.12617272  0.50805196
   0.34487279  0.62569574  0.75384617
   0.10296184  0.61424316  0.89627820
   0.04512120  0.36900767  0.02191586
   0.18630636  0.34225276  0.78895403
   0.73545190  0.65718424  0.24793213
   0.26148127  0.75788731  0.60195913
   0.35346079  0.38918413  0.01567120
   0.13288590  0.25783786  0.82340304
   0.24912260  0.75403012  0.18214508
   0.25865750  0.57839509  0.62143421
   0.91483934  0.22958962  0.16767627
   0.00926085  0.17670538  0.20746367
   0.00110607  0.77264807  0.38500487
   0.97128996  0.16456300  0.34164432
   0.00190694  0.25618040  0.35883449
   0.87884776  0.64983280  0.47192218
   0.94491880  0.57106328  0.44116696
   0.86190246  0.32770202  0.25481223
   0.17554388  0.45004477  0.86116991
   0.77440757  0.60287865  0.41804849
   0.36309627  0.52191704  0.29608598
   0.62324713  0.68960270  0.90911690
   0.66498148  0.27577613  0.33854674
   0.79704282  0.59079528  0.19047633
   0.27119849  0.68115728  0.44223015
   0.04898025  0.51342527  0.94616591
   0.57243210  0.57677619  0.81482928
   0.17870694  0.65883291  0.64599617
   0.92833572  0.67376130  0.65428011
   0.98825580  0.75455076  0.64747663
   0.35009342  0.66030291  0.13121566
   0.75438605  0.96459925  0.77404362
   0.95736970  0.38638794  0.30278724
   0.78573804  0.87351297  0.70563113
   0.68860521  0.79340418  0.83521364
   0.48248649  0.47932180  0.73590766
   0.28473124  0.37025167  0.23157316
   0.63399618  0.81971910  0.63390182
   0.59546588  0.68504331  0.72715133
   0.54276402  0.74448223  0.63753349
   0.27378914  0.49400892  0.43741841
   0.14536955  0.73913039  0.29031765
   0.03424292  0.04484093  0.92606443
   0.92963601  0.03566605  0.08320149
   0.02780855  0.07637548  0.07182326
   0.04873127  0.33095755  0.59540415
   0.26653055  0.62703059  0.26759298
   0.13094537  0.08459513  0.47085879
   0.43990843  0.37058824  0.83693565
   0.11026288  0.16658660  0.41694503
   0.87248792  0.70087369  0.16091692
   0.26644207  0.59197072  0.03993809
   0.29649340  0.51581793  0.87562098
   0.54234077  0.54063013  0.99035829
   0.46971608  0.65469422  0.23757940
   0.34661923  0.90634158  0.96967120
   0.31505509  0.88135334  0.84096042
   0.29392842  0.23747540  0.34538595
   0.41434096  0.80827529  0.82799465
   0.46112233  0.89648952  0.80349391
   0.87461356  0.71676728  0.96846548
   0.52287492  0.81888979  0.90499373
   0.45882459  0.95195406  0.98760200
   0.54335975  0.92138839  0.90564191
   0.20804450  0.70046510  0.02373066
   0.41535590  0.76387563  0.46860994
   0.93235613  0.12756353  0.04265038
   0.61303498  0.87150239  0.15194111
   0.57407016  0.38366658  0.77753646
   0.43441420  0.51740973  0.89641204
   0.89841640  0.75264020  0.38938380
   0.94872845  0.73029057  0.27900741
   0.00764405  0.27591583  0.19413438
   0.02496820  0.65824609  0.35090033
   0.99494931  0.67895696  0.48031505
   0.38919513  0.46120504  0.15792405
   0.84750490  0.19063506  0.34847390
   0.84927840  0.66905037  0.33507810
   0.90487633  0.58719079  0.27358704
   0.10791486  0.27594526  0.50116864
   0.74716206  0.27304409  0.20946003
   0.72528336  0.50733985  0.39723069
   0.50602457  0.42994426  0.55372278
   0.15241807  0.77372965  0.64217715
   0.78248092  0.25810910  0.47780447
   0.83027383  0.50719283  0.96472340
   0.74718822  0.41806237  0.82989689
   0.97345589  0.46060237  0.10541027
   0.87740702  0.49945400  0.16423459
   0.43886984  0.22093071  0.32819727
   0.86994686  0.80625339  0.66647878
   0.29836917  0.07472081  0.81215991
   0.46860544  0.63437524  0.62340389
   0.31309475  0.97216629  0.10071873
   0.94956152  0.64255592  0.08255035
   0.52802576  0.19667853  0.40234339
   0.65748001  0.72582031  0.06653773
   0.65529391  0.62143959  0.08510439
   0.28262035  0.23180595  0.19688467
   0.59098132  0.58898225  0.34140030
   0.44714193  0.81900854  0.63564243
   0.28075300  0.15032518  0.10059714
   0.04772225  0.83706855  0.01803223
   0.23506064  0.11689812  0.66567325
   0.22608438  0.20738116  0.73598152
   0.57081313  0.07644702  0.00246388
   0.10115469  0.26324297  0.30266920
   0.54629379  0.04484142  0.70272273
   0.49847031  0.13569116  0.66341841
   0.07896205  0.50809558  0.22149348
   0.47991168  0.09797641  0.90610050
   0.83901391  0.56074000  0.70451518
   0.52837810  0.31338408  0.44936336
   0.12002549  0.92204659  0.07335108
   0.57721906  0.40787885  0.33175970
   0.63880318  0.53725841  0.66973503
   0.47155591  0.93695948  0.26458585
   0.74600571  0.32540204  0.75102178
   0.74428334  0.57899718  0.98212140
   0.63089708  0.33236852  0.66190137
   0.68052094  0.42559151  0.64593003
   0.18942347  0.88587457  0.17393559
   0.61380030  0.03486103  0.12760516
   0.68030768  0.08444411  0.85598914
   0.58864812  0.13407951  0.80462958
   0.74025118  0.65972695  0.84208821
   0.79322199  0.65767425  0.80586209
   0.97269765  0.13490748  0.49133273
   0.61449572  0.56402074  0.52934064
   0.99087503  0.58779545  0.89650080
   0.17824074  0.96197078  0.51752456
   0.71116662  0.10524647  0.33675399
   0.01934155  0.68566810  0.98035240
   0.92004983  0.05316105  0.88922027
   0.39987759  0.71593871  0.61775336
   0.42300506  0.31119525  0.49544733
   0.33621106  0.18786601  0.88349075
   0.11249699  0.56840119  0.33553654
   0.94839868  0.54329404  0.66685125
   0.88892090  0.94284574  0.92189787
   0.91285854  0.84215768  0.94953907
   0.22833781  0.18433404  0.92864209
   0.70248274  0.50072754  0.14239948
   0.75462057  0.64319238  0.59209312
   0.59087981  0.92022908  0.76127341
   0.39800066  0.13491553  0.99432472
   0.22890794  0.03741797  0.12007497
   0.79387046  0.46951535  0.30695386
   0.71297702  0.33120747  0.49037902
   0.13454365  0.47237886  0.85459820
   0.40769307  0.55163485  0.33171300
   0.83986406  0.94768760  0.71028314
   0.07752087  0.95075796  0.88691850
   0.57894274  0.70375724  0.95105089
   0.11121488  0.12126314  0.82971357
   0.30535067  0.57984729  0.55493562
   0.59635142  0.67556575  0.49572127
   0.87246718  0.03366811  0.27891179
   0.49274772  0.62721827  0.20748649
   0.49111439  0.54058085  0.39054521
   0.19633077  0.78605987  0.63365458
   0.07632278  0.14498526  0.65433093
   0.60157056  0.57741203  0.39853189
   0.92167338  0.02882837  0.42769999
   0.56904617  0.55265644  0.32130169
   0.33147101  0.31784329  0.37125643
   0.45482735  0.68377616  0.43659672
   0.22736302  0.40668866  0.53302729
   0.53485494  0.46182135  0.85943429
   0.14185555  0.54752446  0.60392504
   0.41627178  0.46928427  0.56020579
   0.44871347  0.43027996  0.28992822
   0.31320832  0.74765756  0.05240081
   0.35966169  0.42887578  0.89137520
   0.33408862  0.55024370  0.14423852
   0.21565732  0.42745463  0.32194866
   0.14792370  0.68405880  0.50785860
   0.14372537  0.12663819  0.06704798
   0.31610947  0.79471119  0.48546894
   0.26428811  0.50882671  0.72890921
   0.45894961  0.57078773  0.78300778
   0.44782971  0.66734029  0.07463133
   0.51197809  0.31659585  0.72463301
   0.40306663  0.27618624  0.89439528
   0.16574967  0.60989691  0.00207765
   0.32532997  0.60494509  0.91406436
   0.18447601  0.82509767  0.33857092
   0.21219247  0.81762340  0.86930279
   0.36161354  0.32444504  0.13053800
   0.32931342  0.33889039  0.70289497
   0.28444446  0.68253525  0.69498840
   0.47587948  0.49498206  0.08488110
   0.26640849  0.58424731  0.38673468
   0.16241697  0.66060831  0.79084822
   0.33715171  0.71295680  0.24406645
   0.62724600  0.56816286  0.92557182
   0.15964987  0.70836026  0.15231451
Direct configuration=   140
   0.99891164  0.87669374  0.49652277
   0.01531044  0.93321355  0.55418372
   0.04316033  0.91616355  0.65145311
   0.06963717  0.97179350  0.70577920
   0.13114598  0.96585853  0.75911267
   0.11264166  0.92879599  0.83754710
   0.20419049  0.97108737  0.45123528
   0.74403234  0.37798138  0.78902174
   0.52996686  0.29363218  0.13432380
   0.56527112  0.29830465  0.03923528
   0.63669296  0.27479102  0.02030427
   0.64960845  0.29056888  0.92071122
   0.44669839  0.10581985  0.19092956
   0.39554472  0.09418906  0.24202980
   0.34240777  0.07363084  0.26745505
   0.92470000  0.47282772  0.12616849
   0.69992261  0.67627905  0.60303376
   0.71393601  0.45303642  0.10455540
   0.22837186  0.00146789  0.38348071
   0.28566445  0.98690234  0.32961993
   0.29074017  0.04570643  0.30226607
   0.47632179  0.85942262  0.61244137
   0.11649670  0.31156668  0.29884065
   0.14928179  0.89696248  0.12398663
   0.90837373  0.90215458  0.20053867
   0.86131395  0.88369517  0.14124466
   0.45915989  0.96964723  0.55829772
   0.85069734  0.76429849  0.14615771
   0.50910520  0.03752706  0.43906455
   0.63354815  0.42163080  0.33484179
   0.47315641  0.90315587  0.31652763
   0.42902562  0.67209419  0.63364286
   0.96835927  0.71395276  0.78751716
   0.97514641  0.70297555  0.68836684
   0.98641674  0.45739545  0.40647389
   0.94932076  0.40322888  0.38629465
   0.89030057  0.40320097  0.43047558
   0.86693434  0.42991715  0.51142348
   0.80728466  0.43663343  0.54468131
   0.09148918  0.82957122  0.03864681
   0.84788834  0.15969132  0.68855960
   0.91895134  0.16611125  0.73005377
   0.94049457  0.27974111  0.74508619
   0.96146531  0.22366800  0.70101642
   0.32497547  0.04836716  0.75110084
   0.26710806  0.00560362  0.10999946
   0.94103564  0.10608998  0.51044251
   0.23548096  0.16016861  0.71190032
   0.96039991  0.38712707  0.71310098
   0.98077491  0.32739331  0.72457189
   0.83130352  0.75900383  0.94570905
   0.79550589  0.79019762  0.09542478
   0.79366807  0.79293102  0.00123525
   0.81699374  0.91505707  0.10047359
   0.77430468  0.95868011  0.09698767
   0.82300959  0.77549453  0.68294958
   0.41083396  0.98764898  0.62630118
   0.49459379  0.90912253  0.56979096
   0.85628099  0.82205852  0.14036268
   0.47495277  0.00493202  0.49605746
   0.08730907  0.53704086  0.26988038
   0.98899384  0.66413464  0.03759247
   0.62404701  0.55988593  0.59953055
   0.52591065  0.09319226  0.69409398
   0.62471945  0.71523306  0.32850935
   0.64872890  0.78638910  0.33117470
   0.66073082  0.80604571  0.44322934
   0.71820789  0.85211564  0.45522592
   0.75640936  0.99721606  0.47516101
   0.69799233  0.96552365  0.47522528
   0.70081007  0.91157637  0.41771980
   0.79179755  0.54560815  0.97849529
   0.64103243  0.20038877  0.57935447
   0.68052855  0.14358694  0.57873633
   0.10683567  0.31597110  0.57859099
   0.80021864  0.19366380  0.97374822
   0.79796707  0.14097841  0.01258551
   0.87507398  0.37223953  0.99091714
   0.88758725  0.55342564  0.68405717
   0.65677160  0.37388787  0.65025517
   0.28168801  0.13871242  0.50928603
   0.34479534  0.15977915  0.50557964
   0.15277802  0.35975065  0.08532412
   0.11424538  0.35214071  0.00351691
   0.13187150  0.34127654  0.92471559
   0.14362489  0.31893925  0.85205043
   0.65543534  0.67271645  0.07993021
   0.48406904  0.20733552  0.36289379
   0.97337950  0.22916847  0.20840046
   0.95273044  0.22071122  0.30639103
   0.91739221  0.62416912  0.42265098
   0.84595280  0.27970065  0.29662962
   0.79975816  0.58446553  0.35170943
   0.72513318  0.27961498  0.35295316
   0.75841971  0.60332849  0.26581158
   0.63112921  0.10885557  0.82848195
   0.02407609  0.54676618  0.88217219
   0.63615127  0.93680522  0.79062444
   0.70064085  0.92697005  0.76935845
   0.71943356  0.87115495  0.73884205
   0.67897121  0.81881881  0.75999570
   0.63566697  0.79329444  0.70497299
   0.58076057  0.74753573  0.71146979
   0.28699508  0.18477288  0.15685768
   0.97181350  0.05111030  0.94091208
   0.96468108  0.07432742  0.03482013
   0.42979719  0.11900949  0.96263559
   0.18772836  0.10764409  0.34990013
   0.12236466  0.11566751  0.39925157
   0.23123749  0.06354517  0.35224212
   0.48012845  0.31433630  0.48518940
   0.28229127  0.18126700  0.90967196
   0.36665138  0.90448000  0.88886372
   0.42851115  0.86521723  0.86248298
   0.47238022  0.84881150  0.93842704
   0.50497934  0.90910502  0.97173128
   0.54058593  0.89905080  0.05735598
   0.60381707  0.88633208  0.07535162
   0.66954315  0.07599612  0.32383789
   0.59260845  0.05243522  0.06496551
   0.95581040  0.73035414  0.36305367
   0.97912955  0.67394444  0.40959839
   0.88494170  0.23057520  0.32229122
   0.87086732  0.61320215  0.34622321
   0.77823531  0.27986119  0.29780873
   0.77764789  0.51045534  0.34062945
   0.74073591  0.29536605  0.44694870
   0.89526525  0.89450654  0.93411738
   0.93633862  0.85813413  0.50976836
   0.04090656  0.83633130  0.52280474
   0.01083638  0.88862980  0.41510309
   0.60013185  0.82295962  0.29656296
   0.69242728  0.79513293  0.27319228
   0.98461838  0.89615921  0.68912347
   0.09013937  0.86881095  0.64721375
   0.73336061  0.85791366  0.54368428
   0.09073102  0.01100697  0.65001233
   0.15379766  0.02486211  0.79079301
   0.40106455  0.33731421  0.25557329
   0.63597114  0.47371522  0.92345524
   0.14689750  0.43048252  0.42621361
   0.26345524  0.37432077  0.41306406
   0.52070103  0.57997562  0.14575689
   0.56978470  0.32379745  0.18272340
   0.47720939  0.33077771  0.12053420
   0.51644577  0.24072264  0.17712650
   0.57073748  0.35428892  0.03017394
   0.52592163  0.27250117  0.98130514
   0.67592466  0.30392974  0.06933390
   0.64628997  0.21577365  0.03003910
   0.60412385  0.26884291  0.86245488
   0.65411089  0.34758809  0.90132236
   0.12676575  0.19954002  0.09037945
   0.35093823  0.25431294  0.02933057
   0.12598503  0.27606693  0.63555659
   0.45540641  0.15946935  0.14547323
   0.77485449  0.84542208  0.96210904
   0.19380253  0.58542110  0.46535413
   0.06655328  0.09132626  0.35584267
   0.15677888  0.56335250  0.76108190
   0.18601957  0.93784562  0.72953589
   0.16421224  0.73372215  0.89696652
   0.31262651  0.80039489  0.34197215
   0.53177853  0.46090986  0.18885147
   0.51278459  0.49315454  0.38527913
   0.34699350  0.60430612  0.52029828
   0.63540022  0.09993436  0.58393816
   0.11944649  0.32843322  0.14565925
   0.37561398  0.67372345  0.35923787
   0.21751468  0.35699797  0.06693098
   0.37420354  0.68857535  0.97608019
   0.43494924  0.85421736  0.31840616
   0.70678416  0.25785809  0.89436579
   0.87600334  0.87399309  0.28451177
   0.96338861  0.86543918  0.19574280
   0.37935598  0.93421066  0.66329848
   0.53837668  0.77164927  0.76891259
   0.27093415  0.94732471  0.25777617
   0.86035567  0.08368178  0.26628846
   0.48897676  0.25727119  0.83225259
   0.42786326  0.30244849  0.67600821
   0.02281058  0.93766898  0.92383780
   0.27105943  0.82633069  0.98925205
   0.54346105  0.08257651  0.45336748
   0.40059608  0.76053117  0.13770346
   0.12596996  0.15072816  0.62405065
   0.50128840  0.04371261  0.35327843
   0.23546121  0.49960405  0.24617795
   0.92778341  0.68257341  0.81789224
   0.96002033  0.77280891  0.80838788
   0.03481014  0.71673048  0.81437141
   0.64158606  0.97268254  0.85654401
   0.27186039  0.77193119  0.77077797
   0.01024939  0.45091024  0.48628165
   0.98399577  0.50891930  0.35543002
   0.11777689  0.15786794  0.88589437
   0.70206113  0.57071074  0.27745889
   0.84351234  0.35919957  0.40480921
   0.08431749  0.61417023  0.54779632
   0.43430859  0.63571458  0.86753224
   0.91211990  0.44462664  0.57492723
   0.79294327  0.44985190  0.62562376
   0.76106301  0.43656496  0.49013239
   0.83821417  0.10248733  0.69493932
   0.79847221  0.18251328  0.73588899
   0.84863957  0.17682446  0.60576215
   0.95705021  0.12205072  0.69620655
   0.91372401  0.14704629  0.81491975
   0.87959467  0.28690488  0.70520972
   0.93661596  0.26451753  0.83291047
   0.02644859  0.20938009  0.71985037
   0.96434944  0.24515023  0.61243281
   0.22971875  0.88260811  0.41982981
   0.94249030  0.02758337  0.37769116
   0.55944473  0.91028358  0.53882189
   0.52936229  0.70315628  0.01196156
   0.55539188  0.66642297  0.48030307
   0.31572157  0.31641682  0.82518335
   0.89517835  0.39593204  0.71312183
   0.99886182  0.42616545  0.67653187
   0.37311529  0.96360539  0.87278394
   0.19922769  0.46968801  0.62687251
   0.04218001  0.32693998  0.74981015
   0.43631375  0.81680396  0.99631081
   0.83229813  0.76823707  0.86301290
   0.03043261  0.65403757  0.68506235
   0.73277043  0.80554541  0.13542933
   0.50093944  0.90108082  0.12063574
   0.22451772  0.62836552  0.87000939
   0.65328924  0.87361948  0.02028100
   0.73790762  0.98452551  0.15932373
   0.49514926  0.07132978  0.16936607
   0.77171055  0.99578994  0.03472524
   0.35787230  0.01040495  0.58304078
   0.43120021  0.02470532  0.68374219
   0.91409978  0.95914859  0.22320580
   0.28571013  0.31604929  0.57345729
   0.16005387  0.77474666  0.43843430
   0.39995492  0.53433293  0.65786016
   0.33461942  0.95320701  0.38312776
   0.47600956  0.40951867  0.01379843
   0.51654533  0.89198512  0.38032758
   0.10052895  0.63190068  0.10427172
   0.86847990  0.97037923  0.73811008
   0.19704337  0.15348995  0.29648748
   0.29884525  0.41818166  0.78473030
   0.09713850  0.86614737  0.80778785
   0.03990592  0.51546575  0.81110408
   0.56369811  0.71299071  0.36673591
   0.66607022  0.67692357  0.37001840
   0.61665433  0.70060796  0.25081065
   0.95648173  0.96705725  0.57572899
   0.05662729  0.97006770  0.50601593
   0.60012133  0.81481303  0.46063862
   0.68948241  0.75142303  0.47702063
   0.01672552  0.98369796  0.75162538
   0.76962090  0.83026039  0.40707283
   0.80500596  0.00020814  0.41694517
   0.76893768  0.03966054  0.54346645
   0.16929972  0.92831997  0.90838617
   0.64787710  0.97628038  0.53390408
   0.74031800  0.91844211  0.34588791
   0.63255967  0.90662618  0.39120666
   0.59815564  0.19369980  0.64069078
   0.67614750  0.25265255  0.57841862
   0.60935082  0.19579571  0.50811287
   0.71008925  0.14840398  0.65912598
   0.71948168  0.13346340  0.51425465
   0.39932546  0.40764248  0.39478372
   0.31706079  0.42386311  0.61041243
   0.80600617  0.18915599  0.88779332
   0.80351884  0.25015246  0.99756927
   0.78536543  0.08781074  0.96611764
   0.80401014  0.14100632  0.09769690
   0.45127964  0.58566062  0.37298851
   0.88728936  0.32440459  0.04091599
   0.81528513  0.37154397  0.97083733
   0.14637583  0.42230304  0.11085379
   0.22227939  0.16158576  0.52789899
   0.28250560  0.07299263  0.50634758
   0.39223652  0.58413660  0.04265102
   0.36706981  0.21564228  0.49792636
   0.39363539  0.11766732  0.49276795
   0.34814750  0.62492174  0.73399855
   0.09631873  0.61307726  0.89311505
   0.05100203  0.36671824  0.01301828
   0.17818516  0.33796678  0.78000297
   0.73557571  0.66106279  0.25327477
   0.28879910  0.76837611  0.60105454
   0.35486796  0.38536031  0.01240077
   0.13510998  0.26361650  0.82613543
   0.25068113  0.74692267  0.17240962
   0.26051436  0.57864817  0.61466365
   0.92164021  0.23129512  0.16015276
   0.01599415  0.17836100  0.20527279
   0.00899648  0.76927483  0.37977965
   0.96068098  0.16578362  0.32826682
   0.99057663  0.25677025  0.35481224
   0.88776340  0.65087886  0.48509467
   0.94773712  0.57215877  0.44420538
   0.86503426  0.32481563  0.24224698
   0.17537474  0.46087059  0.85399087
   0.76893125  0.60771400  0.42162732
   0.36809328  0.53449142  0.30054877
   0.61690961  0.69707741  0.91776441
   0.66723059  0.27871686  0.33852058
   0.78882245  0.59247897  0.19373117
   0.26436706  0.68622062  0.44306526
   0.04506496  0.50780787  0.94432069
   0.58590938  0.56451784  0.80959918
   0.18587430  0.65308393  0.64688694
   0.91532849  0.68886485  0.65650208
   0.00066990  0.74477330  0.64247175
   0.34200303  0.65192056  0.12934465
   0.74996134  0.96061340  0.78294487
   0.95961675  0.38281377  0.31305120
   0.77784552  0.87105359  0.70564824
   0.69120015  0.79258690  0.83266802
   0.48365469  0.47966844  0.74458331
   0.28666873  0.36486735  0.20951061
   0.62446936  0.82044665  0.62221635
   0.59094958  0.68828496  0.72446246
   0.54915900  0.74686650  0.63478598
   0.29294647  0.49813551  0.43667414
   0.14919025  0.73087451  0.29312436
   0.03034024  0.05006205  0.92530608
   0.94037940  0.04320426  0.09982722
   0.02901996  0.07970083  0.07752602
   0.04292429  0.33266785  0.59608292
   0.26432398  0.62886942  0.26171521
   0.13736729  0.07732762  0.46518299
   0.45000777  0.37260409  0.82432661
   0.10961732  0.17760799  0.41946319
   0.86171542  0.71231383  0.16825025
   0.26049104  0.59407757  0.02078007
   0.30487077  0.51267327  0.87005216
   0.54420718  0.54180915  0.97739994
   0.46350789  0.65513041  0.24747557
   0.35058768  0.91258286  0.96979233
   0.30847802  0.88657975  0.83951257
   0.29245031  0.24128006  0.34354359
   0.41218660  0.80891271  0.82231112
   0.46331841  0.89113781  0.80280094
   0.87746851  0.71745692  0.96520802
   0.53308408  0.81773909  0.91634087
   0.45924974  0.95833462  0.97053939
   0.54579100  0.93062430  0.91472169
   0.20540199  0.68950293  0.04672677
   0.41803213  0.76540024  0.47158209
   0.94367488  0.13135779  0.04536734
   0.61673939  0.85994354  0.14690493
   0.58151430  0.37951470  0.78246433
   0.43859766  0.51235655  0.89276414
   0.89663027  0.75630080  0.39129623
   0.94853669  0.72793661  0.27926158
   0.00848776  0.27304036  0.18651770
   0.03719599  0.65657510  0.36107069
   0.00124400  0.68919341  0.49244827
   0.38791438  0.46098973  0.16378717
   0.85369953  0.18152992  0.35867005
   0.84464912  0.67001220  0.33503240
   0.90542004  0.59830104  0.27883795
   0.09619083  0.28131559  0.50975084
   0.75063004  0.27645004  0.21103455
   0.71196526  0.50137901  0.39012923
   0.49952340  0.43321704  0.56129330
   0.14885026  0.77104714  0.65465399
   0.78041765  0.24976577  0.48215207
   0.82913332  0.50737955  0.96154709
   0.75063972  0.42022246  0.82600506
   0.97278537  0.45211802  0.10153501
   0.87769919  0.49437868  0.15684510
   0.43768990  0.21277935  0.32293301
   0.87244332  0.79191158  0.66254209
   0.29656035  0.07042679  0.80116237
   0.46464263  0.63463766  0.64001438
   0.30248658  0.96981347  0.08244049
   0.95151184  0.64144981  0.08340230
   0.53303464  0.20348446  0.40327030
   0.66439953  0.72394672  0.07384362
   0.64405720  0.62094872  0.08590190
   0.29163441  0.22828252  0.19393624
   0.58405982  0.57971081  0.33819796
   0.45914093  0.81122341  0.63491350
   0.28932736  0.14549764  0.10234764
   0.04633164  0.83869008  0.99889576
   0.23597023  0.11701698  0.67303471
   0.24083901  0.20810616  0.73706031
   0.56967429  0.07600997  0.00412153
   0.09320968  0.26680638  0.29657674
   0.54390478  0.04343817  0.70907240
   0.50599498  0.14203208  0.68166790
   0.06785852  0.50221774  0.21839023
   0.47105664  0.09950993  0.91996001
   0.83551059  0.55466177  0.71342018
   0.53382077  0.31046791  0.45890150
   0.11987796  0.92425206  0.07559623
   0.58312941  0.40361740  0.34618394
   0.63992282  0.53436770  0.66464456
   0.47434692  0.94470393  0.27246601
   0.75061098  0.33137099  0.75414156
   0.74840771  0.58471194  0.97964523
   0.63735276  0.32791287  0.67612521
   0.66848645  0.42177857  0.62673905
   0.18407505  0.88385398  0.18167739
   0.60796285  0.04391233  0.14103557
   0.68023285  0.08101577  0.84775452
   0.58581967  0.13191056  0.79615377
   0.73434664  0.66497146  0.84710022
   0.78411034  0.66802755  0.80966113
   0.98950690  0.13287506  0.49936842
   0.61227187  0.56748047  0.52758071
   0.97991205  0.57979858  0.89543531
   0.17146509  0.95370918  0.50708737
   0.71944968  0.09540516  0.34505660
   0.02145694  0.69026431  0.98925003
   0.93078188  0.05127125  0.87826501
   0.39384438  0.71088451  0.60145830
   0.42322446  0.30706774  0.49546274
   0.33369560  0.18092941  0.87596424
   0.10236819  0.56210128  0.33188002
   0.93588121  0.54904367  0.65298083
   0.89693924  0.94772774  0.92487712
   0.90799250  0.84366630  0.94581657
[truncated: 1,792,393 more chars]
