# Supplementary material for: Electrothermal mineralization of per- and polyfluoroalkyl substances for soil remediation
Source: Nat Commun. 2024 Jul 20;15:6117. doi: 10.1038/s41467-024-49809-6 (PMC11271446; doi:10.1038/s41467-024-49809-6)
Supplement: Supplementary file 4 — Supplementary Data 1 [file 41467_2024_49809_MOESM4_ESM.zip › Supplementary Data 1/PFAS_F240Ca32_2500K.trj]

MD                                      
           1
    20.663988    0.000000    0.000000
     0.000000   22.418841    0.000000
     0.000000    0.000000   15.826272
   C    F    O    H    Ca
 128 240  64  16  32
Direct configuration=     5
   0.06123201  0.10891291  0.80461009
   0.01761299  0.11819971  0.88542227
   0.05591690  0.12805329  0.96992200
   0.01416900  0.15384448  0.04486599
   0.04786661  0.14819792  0.13510012
   0.02883463  0.19928427  0.19788160
   0.04689661  0.18971960  0.29346075
   0.04798560  0.25033956  0.34375285
   0.31363497  0.21547004  0.79867063
   0.27059367  0.22308113  0.87960277
   0.30907727  0.23856101  0.96229405
   0.27023628  0.22907195  0.04619764
   0.29861087  0.26364311  0.12397291
   0.27563255  0.23931086  0.21270382
   0.27868162  0.28393349  0.28846498
   0.26711816  0.26364371  0.37835620
   0.03501958  0.34628628  0.78511471
   0.06363243  0.38554028  0.85878729
   0.03538878  0.37199123  0.94878219
   0.05000914  0.42174568  0.01638916
   0.04676886  0.39896031  0.10988835
   0.04851079  0.44774543  0.18187869
   0.06082112  0.42416300  0.27343449
   0.04908068  0.45887771  0.35360140
   0.27950139  0.49513682  0.82200350
   0.30821961  0.47326832  0.90832827
   0.29023728  0.01250283  0.98816237
   0.29909955  0.47807112  0.07419682
   0.29934258  0.01643153  0.15835931
   0.29801879  0.47680726  0.24153587
   0.30513304  0.00715428  0.32997515
   0.29946864  0.46088015  0.40701648
   0.06076512  0.60890097  0.80466005
   0.01759917  0.61792070  0.88590872
   0.05598382  0.62799182  0.96990188
   0.01420495  0.65373991  0.04509983
   0.04738939  0.64832051  0.13476650
   0.02885381  0.69913315  0.19784504
   0.04672068  0.68977973  0.29337478
   0.04798206  0.75033129  0.34397008
   0.31379574  0.71555833  0.79916145
   0.27055642  0.72307962  0.87962181
   0.30922412  0.73866340  0.96237316
   0.27013533  0.72895813  0.04678832
   0.29855200  0.76371249  0.12422430
   0.27579208  0.73950704  0.21223756
   0.27861815  0.78363021  0.28841779
   0.26728931  0.76390686  0.37835098
   0.03503530  0.84600089  0.78544281
   0.06361745  0.88528896  0.85894208
   0.03517175  0.87172063  0.94866113
   0.04994922  0.92155278  0.01665806
   0.04643220  0.89883966  0.11056117
   0.04848058  0.94799069  0.18162789
   0.06077863  0.92390533  0.27325580
   0.04917543  0.95905799  0.35341120
   0.27934598  0.99502348  0.82198941
   0.30862471  0.97311550  0.90833364
   0.29009578  0.51252607  0.98822445
   0.29903640  0.97799782  0.07424841
   0.29941772  0.51672591  0.15847634
   0.29809678  0.97666875  0.24113246
   0.30557189  0.50719449  0.33022435
   0.29936676  0.96101485  0.40667539
   0.56081231  0.10884057  0.80444970
   0.51782338  0.11807981  0.88545255
   0.55594185  0.12782075  0.96971735
   0.51423022  0.15411070  0.04488161
   0.54756905  0.14830487  0.13523415
   0.52877199  0.19919821  0.19790351
   0.54681734  0.18963392  0.29335476
   0.54824890  0.25020919  0.34441051
   0.81370631  0.21543298  0.79876493
   0.77087323  0.22327066  0.87984597
   0.80937137  0.23870769  0.96212403
   0.77003876  0.22882231  0.04636659
   0.79870842  0.26382713  0.12396952
   0.77619947  0.23956839  0.21239476
   0.77853428  0.28385972  0.28897101
   0.76704310  0.26399198  0.37868026
   0.53514314  0.34614918  0.78558832
   0.56359584  0.38535823  0.85881991
   0.53531157  0.37148235  0.94892741
   0.54990840  0.42170091  0.01637067
   0.54650812  0.39887106  0.11027676
   0.54850124  0.44776826  0.18154631
   0.56077021  0.42416209  0.27345227
   0.54910544  0.45914178  0.35348934
   0.77939694  0.49513813  0.82200902
   0.80817948  0.47336901  0.90838321
   0.79005342  0.01264500  0.98827391
   0.79913663  0.47777734  0.07443822
   0.79935563  0.01636951  0.15805142
   0.79784309  0.47669150  0.24104719
   0.80525471  0.00730753  0.33003033
   0.79954101  0.46092300  0.40662702
   0.56083702  0.60887409  0.80457412
   0.51767207  0.61794831  0.88582258
   0.55607526  0.62788486  0.96985400
   0.51452476  0.65372477  0.04509682
   0.54773626  0.64845019  0.13480994
   0.52860935  0.69944547  0.19817020
   0.54649289  0.68957613  0.29333029
   0.54818595  0.75021853  0.34416595
   0.81343134  0.71543984  0.79879309
   0.77063334  0.72318747  0.87965216
   0.80940434  0.73876013  0.96215465
   0.77014305  0.72898970  0.04611854
   0.79823501  0.76351732  0.12399599
   0.77579342  0.73956369  0.21218523
   0.77844720  0.78398079  0.28849615
   0.76720791  0.76372088  0.37850443
   0.53509574  0.84648168  0.78566025
   0.56346651  0.88504552  0.85881200
   0.53511903  0.87206517  0.94905346
   0.54975238  0.92160718  0.01669332
   0.54665093  0.89890322  0.11023926
   0.54856115  0.94797273  0.18171711
   0.56094162  0.92437380  0.27328288
   0.54882734  0.95908533  0.35374055
   0.77960211  0.99502275  0.82197000
   0.80852239  0.97320097  0.90850966
   0.78982584  0.51267781  0.98794908
   0.79931681  0.97814631  0.07373219
   0.79935135  0.51648725  0.15875887
   0.79807132  0.97665978  0.24140938
   0.80553022  0.50709160  0.32981974
   0.79969762  0.96099225  0.40674383
   0.02273232  0.08970664  0.74020243
   0.10749342  0.06704803  0.81862894
   0.08933865  0.16045670  0.78116447
   0.47904804  0.06883340  0.89363647
   0.47932326  0.16648767  0.87023408
   0.08222389  0.07464443  0.99398378
   0.10520134  0.16733468  0.95368601
   0.45675252  0.12376739  0.04762951
   0.00222832  0.21261509  0.02809888
   0.02969609  0.09519578  0.17035568
   0.11332748  0.14874945  0.12511287
   0.46321493  0.20713964  0.19501414
   0.05835454  0.25041680  0.17196032
   0.00234278  0.15059210  0.32880697
   0.10629585  0.16152732  0.29939778
   0.35184142  0.16701759  0.80351687
   0.27311034  0.20779363  0.73092931
   0.35032589  0.26416215  0.78459035
   0.23775201  0.17093120  0.89113316
   0.22733240  0.26774361  0.86341574
   0.36367929  0.20341807  0.96431462
   0.32858065  0.29690796  0.95690660
   0.20767842  0.24719557  0.03331687
   0.26997705  0.16929189  0.06383606
   0.36499204  0.26104097  0.12049052
   0.28003671  0.32203546  0.11627656
   0.21308183  0.21980671  0.20405634
   0.31404267  0.19069946  0.23315441
   0.23149863  0.32639336  0.27091430
   0.33931578  0.31110897  0.28502550
   0.03702989  0.28743459  0.80557012
   0.07203888  0.35527573  0.71526120
   0.47347063  0.36185909  0.76790877
   0.12898857  0.37595770  0.86051478
   0.05221314  0.44375704  0.83806411
   0.46955212  0.36496533  0.94172176
   0.06108695  0.31908194  0.97505510
   0.00554363  0.46638284  0.00659132
   0.11073533  0.44392566  0.00137055
   0.49008707  0.36683347  0.11670045
   0.09820096  0.36140266  0.12245245
   0.48886842  0.47648863  0.18212798
   0.09510986  0.48873691  0.16126096
   0.01968775  0.37231476  0.27688477
   0.12384932  0.40486099  0.27523964
   0.21485262  0.48501880  0.81738787
   0.30809176  0.46436328  0.75746220
   0.29052660  0.05384836  0.80934335
   0.28738799  0.41595940  0.91922271
   0.37404077  0.47325635  0.89920968
   0.22682755  0.02987376  0.98050482
   0.32804738  0.06232352  0.98739916
   0.24991428  0.43784635  0.07953547
   0.35724499  0.44838126  0.06872281
   0.24619796  0.05260225  0.15764239
   0.35396636  0.05127938  0.15962185
   0.24041721  0.44755275  0.24458523
   0.34767798  0.43596864  0.23328396
   0.25960334  0.05111292  0.33686266
   0.36523705  0.03522059  0.33480680
   0.02289197  0.58945824  0.74035956
   0.10740937  0.56738684  0.81840877
   0.08952463  0.66031215  0.78052024
   0.47899562  0.56894303  0.89362332
   0.47911508  0.66654042  0.86991168
   0.08212202  0.57500030  0.99433497
   0.10495335  0.66745089  0.95361054
   0.45675355  0.62374716  0.04775259
   0.00214763  0.71234614  0.02795140
   0.02982288  0.59525222  0.17030970
   0.11329611  0.64879818  0.12527169
   0.46305552  0.70697144  0.19468422
   0.05870726  0.75081487  0.17220174
   0.00226890  0.65068685  0.32885389
   0.10633854  0.66149707  0.29969341
   0.35159598  0.66659691  0.80382663
   0.27285733  0.70789141  0.73116779
   0.35016504  0.76425790  0.78460731
   0.23751627  0.67081271  0.89082153
   0.22711959  0.76771518  0.86375672
   0.36312671  0.70339433  0.96451003
   0.32846441  0.79708402  0.95675767
   0.20786931  0.74719779  0.03359355
   0.26999167  0.66910391  0.06415662
   0.36485537  0.76092049  0.12040561
   0.28009097  0.82206031  0.11624752
   0.21323860  0.71974116  0.20414182
   0.31378740  0.69051788  0.23289810
   0.23159305  0.82653995  0.27060118
   0.33926539  0.81096024  0.28502895
   0.03719782  0.78749158  0.80552915
   0.07203302  0.85536190  0.71550912
   0.47333606  0.86179203  0.76780153
   0.12888957  0.87558968  0.86056425
   0.05202357  0.94377709  0.83839892
   0.46957655  0.86515827  0.94223228
   0.06119039  0.81883397  0.97498137
   0.00581250  0.96660038  0.00629725
   0.11061474  0.94386949  0.00153695
   0.49011450  0.86708729  0.11678834
   0.09809997  0.86170547  0.12218193
   0.48892923  0.97651032  0.18251102
   0.09522681  0.98829834  0.16130400
   0.01932805  0.87221654  0.27625486
   0.12372738  0.90479581  0.27543005
   0.21507454  0.98507374  0.81716455
   0.30768348  0.96427467  0.75772358
   0.29040231  0.55396367  0.80941893
   0.28730421  0.91590636  0.91914859
   0.37415474  0.97342991  0.89925090
   0.22688561  0.52985615  0.98056846
   0.32836270  0.56238316  0.98716975
   0.25001400  0.93749319  0.07935713
   0.35738236  0.94847620  0.06855178
   0.24623274  0.55273181  0.15738196
   0.35380544  0.55130136  0.15952482
   0.24044332  0.94753733  0.24412958
   0.34755589  0.93586879  0.23325130
   0.25989813  0.55131794  0.33682961
   0.36555454  0.53513344  0.33483204
   0.52296597  0.08943529  0.74035175
   0.60746657  0.06718927  0.81861847
   0.58943166  0.16021661  0.78084098
   0.97909202  0.06873117  0.89341631
   0.97915466  0.16654009  0.87002713
   0.58227123  0.07480015  0.99390574
   0.60486155  0.16749881  0.95388962
   0.95661470  0.12382142  0.04768940
   0.50200839  0.21236886  0.02795205
   0.52973619  0.09519575  0.17058801
   0.61347535  0.14866930  0.12525692
   0.96287215  0.20726771  0.19479777
   0.55848724  0.25075100  0.17195919
   0.50225744  0.15051573  0.32889969
   0.60605156  0.16160616  0.29936330
   0.85149367  0.16671866  0.80367335
   0.77301967  0.20780783  0.73124296
   0.85054885  0.26405116  0.78478752
   0.73768178  0.17067660  0.89102143
   0.72721050  0.26785928  0.86401388
   0.86318509  0.20338328  0.96445197
   0.82843693  0.29713153  0.95653711
   0.70786291  0.24751014  0.03311487
   0.76988221  0.16912977  0.06375209
   0.86493593  0.26115577  0.12048330
   0.78009400  0.32206481  0.11608670
   0.71325320  0.22006190  0.20423538
   0.81397914  0.19053078  0.23299504
   0.73162247  0.32629204  0.27087691
   0.83961260  0.31079477  0.28445116
   0.53692615  0.28742559  0.80516874
   0.57170509  0.35502064  0.71530317
   0.97336791  0.36194434  0.76799548
   0.62894459  0.37570188  0.86023775
   0.55204404  0.44393598  0.83879682
   0.96955779  0.36530515  0.94200775
   0.56115832  0.31893400  0.97469087
   0.50557354  0.46674507  0.00639411
   0.61066891  0.44397883  0.00146030
   0.99012290  0.36701221  0.11714083
   0.59815166  0.36149738  0.12229627
   0.98881794  0.47656640  0.18211093
   0.59533213  0.48858756  0.16139608
   0.51946960  0.37212416  0.27650328
   0.62344994  0.40458760  0.27532917
   0.71479777  0.48511058  0.81754470
   0.80798054  0.46427473  0.75756685
   0.79036364  0.05401536  0.80950488
   0.78756360  0.41586303  0.91871182
   0.87421691  0.47320727  0.89943547
   0.72675537  0.02968241  0.98048312
   0.82834277  0.06243857  0.98713858
   0.74997528  0.43755130  0.07946022
   0.85721296  0.44838251  0.06884479
   0.74610492  0.05279064  0.15749384
   0.85390747  0.05115815  0.15951143
   0.74062424  0.44739083  0.24441124
   0.84767132  0.43624050  0.23336494
   0.75946395  0.05117589  0.33670287
   0.86542588  0.03523708  0.33492769
   0.52302766  0.58959751  0.74018052
   0.60742649  0.56698535  0.81834639
   0.58924495  0.66024940  0.78106503
   0.97934721  0.56867629  0.89336624
   0.97924360  0.66636800  0.87000472
   0.58239083  0.57481573  0.99430343
   0.60509018  0.66731877  0.95382618
   0.95660303  0.62367622  0.04786496
   0.50218466  0.71239193  0.02796150
   0.52969476  0.59528879  0.17063222
   0.61312386  0.64884665  0.12532036
   0.96304547  0.70728399  0.19497785
   0.55876896  0.75064540  0.17196388
   0.50211844  0.65060405  0.32862737
   0.60634835  0.66153563  0.29926036
   0.85192554  0.66699213  0.80362940
   0.77289186  0.70764558  0.73110941
   0.85042611  0.76425855  0.78510648
   0.73777392  0.67079659  0.89110058
   0.72731117  0.76783236  0.86372209
   0.86327043  0.70324510  0.96466952
   0.82847855  0.79696019  0.95691699
   0.70787422  0.74725427  0.03328888
   0.77016750  0.66904935  0.06372850
   0.86471629  0.76089355  0.12041036
   0.78030838  0.82193633  0.11601041
   0.71323355  0.71984782  0.20425609
   0.81395267  0.69051987  0.23340574
   0.73167067  0.82640989  0.27063833
   0.83955121  0.81102905  0.28521035
   0.53696967  0.78737895  0.80518525
   0.57191533  0.85536116  0.71538980
   0.97328380  0.86191996  0.76783656
   0.62883084  0.87579974  0.86032758
   0.55216874  0.94388692  0.83880134
   0.96960203  0.86541052  0.94168398
   0.56115960  0.81864843  0.97484661
   0.50554869  0.96657036  0.00627920
   0.61064668  0.94406661  0.00132041
   0.98986872  0.86706598  0.11713197
   0.59832541  0.86193980  0.12254919
   0.98869607  0.97659858  0.18217292
   0.59502137  0.98849705  0.16169435
   0.51952163  0.87230519  0.27645174
   0.62373900  0.90471007  0.27524507
   0.71469141  0.98494857  0.81760153
   0.80804754  0.96427322  0.75805893
   0.79058004  0.55423294  0.80993594
   0.78747781  0.91591154  0.91913349
   0.87420444  0.97337637  0.89941749
   0.72678275  0.52999032  0.98048341
   0.82826103  0.56224369  0.98703560
   0.74995688  0.93747994  0.07952259
   0.85715880  0.94846403  0.06918044
   0.74642576  0.55280566  0.15751094
   0.85387308  0.55117263  0.15977680
   0.74040120  0.94748008  0.24444588
   0.84757314  0.93607451  0.23307353
   0.75975620  0.55128337  0.33680179
   0.86533133  0.53511049  0.33506329
   0.49390330  0.26588009  0.37455205
   0.10065697  0.27788267  0.34680938
   0.20925220  0.22612829  0.38236675
   0.31946937  0.22841479  0.41121676
   0.47657617  0.47040674  0.36555192
   0.07983162  0.01410451  0.34885844
   0.25286685  0.46885376  0.45721795
   0.34214453  0.42070485  0.41117732
   0.42890793  0.32238936  0.52110125
   0.10500258  0.05558351  0.48770446
   0.44495163  0.13293763  0.51091114
   0.09549467  0.21477868  0.51424360
   0.23257000  0.11289654  0.54151461
   0.49785539  0.33402190  0.54684973
   0.25565403  0.27698307  0.56347604
   0.40821641  0.17008549  0.57207017
   0.49368226  0.76571557  0.37474675
   0.10088443  0.77799568  0.34686101
   0.20918705  0.72618381  0.38235718
   0.31946777  0.72848926  0.41107021
   0.47677671  0.97042679  0.36546168
   0.07969464  0.51410810  0.34916666
   0.25304077  0.96901711  0.45721869
   0.34225359  0.92059812  0.41111790
   0.42869050  0.82209701  0.52086122
   0.10465838  0.55577977  0.48823204
   0.44528498  0.63270065  0.51096765
   0.09554514  0.71459594  0.51434363
   0.23292564  0.61283682  0.54185647
   0.49755167  0.83428812  0.54708807
   0.25538311  0.77728459  0.56357217
   0.40822726  0.66977295  0.57206698
   0.99386398  0.26594584  0.37463800
   0.60118459  0.27798859  0.34654501
   0.70932090  0.22613887  0.38261561
   0.81956170  0.22835118  0.41116773
   0.97646316  0.47031960  0.36497882
   0.57948128  0.01428340  0.34915620
   0.75301021  0.46916061  0.45704095
   0.84215467  0.42081312  0.41107980
   0.92901481  0.32222881  0.52090036
   0.60477777  0.05563358  0.48794859
   0.94500171  0.13295999  0.51065384
   0.59533520  0.21442044  0.51400848
   0.73247288  0.11317783  0.54144119
   0.99761930  0.33412211  0.54702825
   0.75579930  0.27702465  0.56349361
   0.90828705  0.17026159  0.57167564
   0.99385666  0.76591326  0.37461519
   0.60077658  0.77801141  0.34653482
   0.70920743  0.72622529  0.38248219
   0.81941081  0.72826046  0.41093415
   0.97662634  0.97044049  0.36529640
   0.57953867  0.51408845  0.34901811
   0.75307138  0.96899316  0.45735242
   0.84215146  0.92075641  0.41089996
   0.92896366  0.82209273  0.52082084
   0.60461982  0.55563524  0.48792371
   0.94525206  0.63279110  0.51096823
   0.59525015  0.71457259  0.51390390
   0.73255294  0.61295429  0.54137383
   0.99759747  0.83405770  0.54715636
   0.75571048  0.77711986  0.56338739
   0.90835129  0.67011076  0.57197392
   0.17278642  0.24586395  0.35027561
   0.33538013  0.19925044  0.37009919
   0.09975664  0.02737501  0.41258077
   0.45537385  0.48298094  0.31294522
   0.17259316  0.74495620  0.34939377
   0.33660109  0.69891294  0.37102746
   0.09865430  0.52767030  0.41274612
   0.45535380  0.98201562  0.31258825
   0.67283788  0.24598861  0.35058653
   0.83597053  0.19934629  0.36976245
   0.60007603  0.02698589  0.41185511
   0.95519954  0.48267685  0.31207655
   0.67287764  0.74537976  0.34893063
   0.83533498  0.69853155  0.36983292
   0.59943196  0.52701775  0.41296198
   0.95557017  0.98295540  0.31257318
   0.32453129  0.32657737  0.49208764
   0.00152571  0.06520045  0.45555446
   0.49076950  0.23003325  0.53057018
   0.15348580  0.14463315  0.46117811
   0.19438262  0.02732337  0.54841777
   0.48295026  0.37031247  0.41958049
   0.16192139  0.28664230  0.50403406
   0.30004156  0.18476640  0.56578695
   0.32438136  0.82643643  0.49209803
   0.00151954  0.56530687  0.45544044
   0.49069008  0.73014194  0.53073226
   0.15360336  0.64470710  0.46111836
   0.19429062  0.52725158  0.54843297
   0.48287987  0.87035778  0.41955484
   0.16188733  0.78662635  0.50423402
   0.29996101  0.68492264  0.56618229
   0.82442498  0.32654716  0.49224417
   0.50144710  0.06526106  0.45569634
   0.99057103  0.23017132  0.53073439
   0.65369865  0.14478775  0.46109689
   0.69438039  0.02734985  0.54849032
   0.98285642  0.37028676  0.41949549
   0.66185252  0.28640417  0.50443491
   0.79994595  0.18490560  0.56583920
   0.82444936  0.82646396  0.49201126
   0.50152237  0.56529862  0.45560494
   0.99080159  0.73010632  0.53046924
   0.65355706  0.64475532  0.46120686
   0.69433630  0.52736247  0.54831047
   0.98288734  0.87033435  0.41941046
   0.66190197  0.78659033  0.50414339
   0.79994746  0.68495186  0.56589912
Direct configuration=    10
   0.06131041  0.10902662  0.80479792
   0.01777732  0.11830426  0.88547191
   0.05556950  0.12805602  0.96985679
   0.01429750  0.15379251  0.04492039
   0.04775652  0.14816471  0.13489973
   0.02892488  0.19894406  0.19787589
   0.04699708  0.18982907  0.29328265
   0.04783068  0.25029996  0.34348169
   0.31371194  0.21546730  0.79865399
   0.27075714  0.22299495  0.87954646
   0.30879327  0.23841376  0.96228032
   0.27040946  0.22927814  0.04620388
   0.29851626  0.26356718  0.12399274
   0.27548828  0.23945829  0.21257453
   0.27867768  0.28374517  0.28853663
   0.26700202  0.26369298  0.37848102
   0.03513561  0.34645158  0.78497090
   0.06358415  0.38553465  0.85863052
   0.03559909  0.37232405  0.94857711
   0.05002286  0.42156438  0.01622369
   0.04694051  0.39918140  0.10974238
   0.04858793  0.44768911  0.18190607
   0.06069419  0.42425238  0.27334114
   0.04890205  0.45870527  0.35375175
   0.27957610  0.49508907  0.82204483
   0.30805224  0.47334867  0.90846538
   0.29040332  0.01225153  0.98832454
   0.29910398  0.47833517  0.07442008
   0.29954097  0.01619001  0.15837697
   0.29814711  0.47699081  0.24169911
   0.30503429  0.00681192  0.32991216
   0.29954269  0.46083831  0.40724440
   0.06066972  0.60909333  0.80485041
   0.01779225  0.61788207  0.88617072
   0.05560692  0.62804285  0.96999122
   0.01426339  0.65356666  0.04516954
   0.04710966  0.64836967  0.13441824
   0.02904457  0.69890726  0.19773816
   0.04680958  0.68989952  0.29318986
   0.04803051  0.75038705  0.34382888
   0.31390329  0.71552535  0.79946757
   0.27057232  0.72298716  0.87977487
   0.30876805  0.73861805  0.96262174
   0.27030841  0.72906022  0.04722544
   0.29841013  0.76369098  0.12435219
   0.27572034  0.73968814  0.21193956
   0.27860329  0.78334754  0.28832604
   0.26723947  0.76405943  0.37836012
   0.03509317  0.84607235  0.78547401
   0.06349285  0.88509398  0.85896382
   0.03532767  0.87183024  0.94849919
   0.04982867  0.92120178  0.01665921
   0.04624197  0.89910211  0.11069455
   0.04843376  0.94793851  0.18167307
   0.06048869  0.92387013  0.27298059
   0.04910525  0.95893423  0.35332748
   0.27941154  0.99488858  0.82218785
   0.30863682  0.97312574  0.90845933
   0.29027113  0.51239165  0.98838993
   0.29897653  0.97811903  0.07437041
   0.29958417  0.51664474  0.15858528
   0.29824534  0.97672206  0.24095608
   0.30581540  0.50692126  0.33051448
   0.29949763  0.96090572  0.40659206
   0.56077118  0.10887506  0.80453697
   0.51807102  0.11808807  0.88549691
   0.55559929  0.12775382  0.96961339
   0.51438742  0.15407854  0.04488907
   0.54743229  0.14832897  0.13512787
   0.52899105  0.19895936  0.19795025
   0.54687307  0.18972371  0.29325718
   0.54855583  0.25010171  0.34466048
   0.81379217  0.21539055  0.79893781
   0.77110491  0.22326254  0.87998464
   0.80907993  0.23870947  0.96216585
   0.77017047  0.22893827  0.04641916
   0.79868527  0.26385255  0.12391811
   0.77642173  0.23987341  0.21229403
   0.77860504  0.28363533  0.28920904
   0.76691919  0.26425718  0.37925007
   0.53523516  0.34623579  0.78563409
   0.56350623  0.38525912  0.85885860
   0.53545071  0.37150647  0.94873442
   0.54975955  0.42151874  0.01626375
   0.54647821  0.39907797  0.11015642
   0.54855913  0.44766049  0.18150692
   0.56042188  0.42423513  0.27327470
   0.54889581  0.45907972  0.35351275
   0.77944255  0.49518294  0.82214262
   0.80802528  0.47347771  0.90845145
   0.79017990  0.01254656  0.98832601
   0.79907931  0.47787235  0.07471255
   0.79942145  0.01614194  0.15782668
   0.79789484  0.47686283  0.24096243
   0.80526249  0.00714265  0.33007460
   0.79961191  0.46096739  0.40643844
   0.56075207  0.60887798  0.80479304
   0.51780615  0.61794486  0.88604992
   0.55587278  0.62778847  0.96992390
   0.51482230  0.65354682  0.04516011
   0.54753927  0.64861903  0.13467709
   0.52868901  0.69929215  0.19814464
   0.54641645  0.68961809  0.29319545
   0.54811952  0.75006783  0.34428526
   0.81341274  0.71541656  0.79889227
   0.77078777  0.72314865  0.87968998
   0.80918404  0.73871418  0.96214877
   0.77030898  0.72906554  0.04602700
   0.79793132  0.76329854  0.12382939
   0.77575364  0.73978362  0.21191991
   0.77844865  0.78386839  0.28850030
   0.76714553  0.76379768  0.37867041
   0.53510949  0.84663448  0.78564271
   0.56330738  0.88489107  0.85900841
   0.53519724  0.87218777  0.94912120
   0.54961482  0.92144146  0.01667178
   0.54670913  0.89925445  0.11027495
   0.54860596  0.94795153  0.18184449
   0.56080801  0.92462449  0.27313286
   0.54850184  0.95902937  0.35391937
   0.77967203  0.99493257  0.82227291
   0.80852821  0.97329424  0.90876722
   0.78977782  0.51253286  0.98806311
   0.79930722  0.97836350  0.07369041
   0.79949822  0.51623243  0.15897292
   0.79815040  0.97676414  0.24129100
   0.80563835  0.50675828  0.32966885
   0.79983288  0.96111606  0.40678314
   0.02242128  0.08991585  0.73990661
   0.10782251  0.06672822  0.81855993
   0.08930344  0.16097407  0.78151440
   0.47873617  0.06873544  0.89376636
   0.47932052  0.16672619  0.87047927
   0.08224933  0.07428475  0.99393970
   0.10538715  0.16734386  0.95371350
   0.45652001  0.12356959  0.04757469
   0.00223303  0.21301266  0.02838467
   0.02965607  0.09481759  0.17059324
   0.11355002  0.14863135  0.12486884
   0.46308483  0.20713917  0.19533593
   0.05836919  0.25039392  0.17163051
   0.00224903  0.15039361  0.32886026
   0.10665637  0.16138551  0.29950475
   0.35214800  0.16686675  0.80352811
   0.27310859  0.20774904  0.73044094
   0.35052302  0.26439376  0.78445430
   0.23765347  0.17066462  0.89112852
   0.22723594  0.26790603  0.86309905
   0.36413356  0.20329738  0.96390541
   0.32861855  0.29702294  0.95730067
   0.20733441  0.24725213  0.03321187
   0.26993285  0.16919701  0.06395078
   0.36544694  0.26095178  0.12061394
   0.27974951  0.32238198  0.11637949
   0.21256947  0.21976289  0.20384555
   0.31435369  0.19066685  0.23321655
   0.23110768  0.32640159  0.27102839
   0.33940796  0.31146755  0.28513107
   0.03704898  0.28720167  0.80578682
   0.07236780  0.35537168  0.71464577
   0.47328834  0.36211730  0.76787304
   0.12940291  0.37596061  0.86061804
   0.05235661  0.44400319  0.83755092
   0.46928596  0.36466181  0.94135027
   0.06131062  0.31924140  0.97535824
   0.00506432  0.46632884  0.00682891
   0.11111394  0.44394644  0.00107386
   0.48980261  0.36662847  0.11660300
   0.09841749  0.36102303  0.12245122
   0.48853194  0.47656315  0.18190858
   0.09529624  0.48920544  0.16111446
   0.01979443  0.37231807  0.27713987
   0.12428721  0.40506738  0.27508717
   0.21459885  0.48502709  0.81731897
   0.30838833  0.46429170  0.75686560
   0.29059648  0.05394862  0.80917859
   0.28712554  0.41571216  0.91928522
   0.37423921  0.47325417  0.89900595
   0.22655125  0.02983153  0.98039879
   0.32802968  0.06258149  0.98772438
   0.24949646  0.43797479  0.07967876
   0.35762584  0.44832223  0.06886813
   0.24602319  0.05250231  0.15779293
   0.35436360  0.05149389  0.15968416
   0.24031805  0.44754785  0.24491999
   0.34813703  0.43580176  0.23311724
   0.25925312  0.05111695  0.33710004
   0.36543670  0.03526946  0.33462632
   0.02267270  0.58934308  0.74021084
   0.10765787  0.56743551  0.81812568
   0.08961354  0.66061877  0.78012031
   0.47857655  0.56893401  0.89378026
   0.47891235  0.66677408  0.86982126
   0.08210565  0.57493861  0.99476152
   0.10485638  0.66762490  0.95351932
   0.45657824  0.62352464  0.04784527
   0.00203969  0.71246077  0.02806344
   0.02989639  0.59494758  0.17048543
   0.11337276  0.64875748  0.12519336
   0.46273174  0.70681717  0.19463250
   0.05906974  0.75109071  0.17221627
   0.00207754  0.65060560  0.32896111
   0.10669464  0.66134263  0.30015005
   0.35158032  0.66603437  0.80421805
   0.27260546  0.70797073  0.73106884
   0.35020605  0.76457876  0.78452215
   0.23717217  0.67045720  0.89042569
   0.22678382  0.76782689  0.86385860
   0.36305809  0.70318885  0.96434094
   0.32836973  0.79740239  0.95697977
   0.20767767  0.74724992  0.03384189
   0.26996003  0.66881084  0.06467925
   0.36518505  0.76069305  0.12043094
   0.27986498  0.82245286  0.11631170
   0.21290033  0.71964252  0.20397959
   0.31381303  0.69029189  0.23260553
   0.23135728  0.82667092  0.27035230
   0.33931241  0.81112448  0.28513262
   0.03741631  0.78722059  0.80572988
   0.07235938  0.85554971  0.71520673
   0.47302263  0.86198089  0.76764529
   0.12919585  0.87516990  0.86073649
   0.05195749  0.94394951  0.83831286
   0.46929751  0.86509925  0.94247405
   0.06149492  0.81868368  0.97517857
   0.00566531  0.96675281  0.00617948
   0.11085395  0.94377951  0.00146519
   0.48985164  0.86716077  0.11679415
   0.09822820  0.86163586  0.12193942
   0.48861877  0.97663622  0.18276371
   0.09561887  0.98833128  0.16114271
   0.01900695  0.87211802  0.27577477
   0.12403344  0.90489283  0.27548127
   0.21496335  0.98514191  0.81686167
   0.30753202  0.96402835  0.75732101
   0.29032597  0.55418648  0.80934587
   0.28698496  0.91559017  0.91912766
   0.37455918  0.97361345  0.89908138
   0.22662962  0.52983062  0.98055921
   0.32867590  0.56265387  0.98721885
   0.24974864  0.93722499  0.07928380
   0.35791449  0.94853703  0.06850696
   0.24607740  0.55281672  0.15721724
   0.35409892  0.55161640  0.15949224
   0.24034108  0.94748915  0.24391082
   0.34790573  0.93555195  0.23303350
   0.25995485  0.55153925  0.33704566
   0.36617260  0.53508449  0.33469519
   0.52282812  0.08927403  0.74012904
   0.60775249  0.06702111  0.81856477
   0.58945540  0.16045262  0.78078795
   0.97884011  0.06854235  0.89327372
   0.97894264  0.16682347  0.87001321
   0.58240461  0.07454334  0.99379453
   0.60468301  0.16773047  0.95411860
   0.95623482  0.12369633  0.04768839
   0.50173217  0.21258608  0.02803279
   0.52972715  0.09485543  0.17107990
   0.61374863  0.14846589  0.12520981
   0.96246604  0.20738820  0.19488125
   0.55860100  0.25099067  0.17168132
   0.50205556  0.15022926  0.32904283
   0.60618883  0.16150442  0.29941826
   0.85139509  0.16621172  0.80387595
   0.77290570  0.20779227  0.73112709
   0.85104020  0.26412642  0.78486397
   0.73760890  0.17024027  0.89088108
   0.72702180  0.26812670  0.86445316
   0.86321090  0.20316477  0.96420984
   0.82832863  0.29752180  0.95649954
   0.70769524  0.24792995  0.03277097
   0.76969325  0.16884408  0.06376926
   0.86538979  0.26121683  0.12056024
   0.77986577  0.32247825  0.11593966
   0.71300732  0.22034419  0.20418490
   0.81423622  0.19032506  0.23281562
   0.73136949  0.32620270  0.27096185
   0.84003099  0.31077048  0.28395952
   0.53683359  0.28710721  0.80498995
   0.57167309  0.35483593  0.71473321
   0.97306626  0.36229750  0.76799962
   0.62930750  0.37541524  0.86000891
   0.55198735  0.44429006  0.83918905
   0.96932901  0.36542475  0.94195913
   0.56149962  0.31880076  0.97460902
   0.50517808  0.46702434  0.00637570
   0.61093762  0.44402914  0.00126719
   0.98991729  0.36703969  0.11752404
   0.59831186  0.36121966  0.12213623
   0.98844291  0.47670511  0.18189805
   0.59578266  0.48887091  0.16136316
   0.51931168  0.37194947  0.27632760
   0.62347698  0.40445175  0.27528474
   0.71447347  0.48524908  0.81765709
   0.80811949  0.46412010  0.75709229
   0.79023811  0.05425975  0.80952571
   0.78751121  0.41552537  0.91818694
   0.87454551  0.47316865  0.89951764
   0.72637111  0.02944999  0.98038089
   0.82861848  0.06278909  0.98715867
   0.74963051  0.43731374  0.07952614
   0.85759377  0.44829677  0.06913227
   0.74587651  0.05286713  0.15743805
   0.85426332  0.05124854  0.15944180
   0.74066946  0.44712884  0.24452122
   0.84819384  0.43632731  0.23325112
   0.75898791  0.05123490  0.33675408
   0.86583443  0.03532301  0.33488717
   0.52296720  0.58964957  0.73979674
   0.60764993  0.56659354  0.81796537
   0.58907370  0.66054247  0.78131177
   0.97932031  0.56831808  0.89322360
   0.97911521  0.66644820  0.87001357
   0.58266953  0.57457713  0.99465657
   0.60518869  0.66733784  0.95398159
   0.95620880  0.62336234  0.04808384
   0.50215584  0.71252864  0.02808380
   0.52965154  0.59508538  0.17115469
   0.61314603  0.64885831  0.12530363
   0.96280247  0.70744244  0.19526508
   0.55919951  0.75080580  0.17173298
   0.50172958  0.65038740  0.32847355
   0.60668563  0.66141293  0.29917361
   0.85228048  0.66685693  0.80377414
   0.77264779  0.70744584  0.73085636
   0.85068259  0.76455385  0.78556084
   0.73774306  0.67043185  0.89107174
   0.72719002  0.76810225  0.86379046
   0.86334981  0.70288201  0.96468643
   0.82845218  0.79720386  0.95731262
   0.70768017  0.74737090  0.03311774
   0.77034790  0.66871254  0.06368054
   0.86484828  0.76060900  0.12043210
   0.78030059  0.82219623  0.11578035
   0.71287805  0.71986199  0.20425186
   0.81412725  0.69036474  0.23369074
   0.73145650  0.82648334  0.27042216
   0.83987209  0.81126900  0.28555135
   0.53693256  0.78710806  0.80498365
   0.57210381  0.85558921  0.71499799
   0.97293016  0.86220597  0.76769439
   0.62904053  0.87558611  0.86021221
   0.55225187  0.94415774  0.83918319
   0.96933766  0.86561658  0.94124130
   0.56141343  0.81838530  0.97488607
   0.50508374  0.96667995  0.00616193
   0.61083764  0.94419959  0.00100258
   0.98931563  0.86712526  0.11756197
   0.59874288  0.86216105  0.12269668
   0.98817616  0.97681348  0.18202636
   0.59521192  0.98879913  0.16197737
   0.51944386  0.87235253  0.27619863
   0.62405322  0.90475086  0.27510878
   0.71431385  0.98487512  0.81780363
   0.80832949  0.96403962  0.75805053
   0.79069260  0.55469771  0.81048302
   0.78735473  0.91560777  0.91910714
   0.87463082  0.97351162  0.89947471
   0.72636741  0.53012978  0.98035976
   0.82846548  0.56239557  0.98691846
   0.74968134  0.93726343  0.07959185
   0.85751686  0.94848327  0.06981125
   0.74649101  0.55296375  0.15750215
   0.85421979  0.55128053  0.16006488
   0.74027702  0.94737382  0.24463153
   0.84796278  0.93597193  0.23267641
   0.75965530  0.55143831  0.33695948
   0.86570310  0.53503759  0.33516716
   0.49380358  0.26587158  0.37437019
   0.10090665  0.27784380  0.34700660
   0.20909272  0.22606661  0.38211042
   0.31978373  0.22846590  0.41118197
   0.47650402  0.47032053  0.36579037
   0.08018565  0.01420198  0.34848671
   0.25245391  0.46876040  0.45746851
   0.34237712  0.42056325  0.41130464
   0.42895030  0.32277884  0.52144081
   0.10521329  0.05548982  0.48744967
   0.44485224  0.13298981  0.51076301
   0.09562947  0.21496153  0.51447222
   0.23257709  0.11277033  0.54146033
   0.49808256  0.33396361  0.54648375
   0.25561144  0.27685017  0.56332927
   0.40808728  0.17009889  0.57227422
   0.49337447  0.76547921  0.37474793
   0.10123399  0.77800514  0.34712754
   0.20900669  0.72619498  0.38213656
   0.31984426  0.72863850  0.41099097
   0.47687542  0.97036034  0.36560211
   0.07983505  0.51419051  0.34918860
   0.25283236  0.96913071  0.45746028
   0.34248575  0.92046990  0.41112035
   0.42851940  0.82215604  0.52091460
   0.10444112  0.55592864  0.48859779
   0.44554491  0.63251291  0.51092382
   0.09574463  0.71456206  0.51469346
   0.23333369  0.61261376  0.54220966
   0.49735434  0.83454704  0.54701458
   0.25503483  0.77747487  0.56355083
   0.40813873  0.66940140  0.57223618
   0.99363656  0.26599473  0.37449594
   0.60185421  0.27797654  0.34650162
   0.70925348  0.22615311  0.38268151
   0.81997402  0.22837114  0.41109636
   0.97625211  0.47012867  0.36450162
   0.57942409  0.01459884  0.34913396
   0.75280835  0.46942474  0.45704237
   0.84243172  0.42076279  0.41108388
   0.92910214  0.32242094  0.52097887
   0.60476404  0.05560241  0.48801244
   0.94496941  0.13303952  0.51018913
   0.59527029  0.21419168  0.51395328
   0.73236176  0.11335713  0.54131520
   0.99761040  0.33420819  0.54690573
   0.75589339  0.27692904  0.56338693
   0.90822878  0.17047503  0.57140737
   0.99361344  0.76593914  0.37448668
   0.60108373  0.77807667  0.34643003
   0.70896443  0.72630753  0.38235590
   0.81970211  0.72808838  0.41055777
   0.97662915  0.97041165  0.36522254
   0.57959720  0.51423238  0.34890609
   0.75299896  0.96906611  0.45768036
   0.84243995  0.92065824  0.41066132
   0.92902021  0.82212926  0.52079889
   0.60440329  0.55559226  0.48793676
   0.94547666  0.63270555  0.51091889
   0.59509644  0.71452966  0.51373128
   0.73254105  0.61290522  0.54117277
   0.99753447  0.83406791  0.54714591
   0.75570575  0.77713428  0.56315969
   0.90839380  0.67013352  0.57202097
   0.17241046  0.24627019  0.35105024
   0.33550457  0.19907195  0.36979245
   0.10020800  0.02819480  0.41525361
   0.45547978  0.48367688  0.31345525
   0.17245828  0.74511279  0.34948626
   0.33694692  0.69907227  0.37109224
   0.09909619  0.52843230  0.41599969
   0.45539147  0.98190386  0.31268235
   0.67232915  0.24636582  0.35170757
   0.83616472  0.19986624  0.36915458
   0.60022370  0.02768407  0.41419644
   0.95553657  0.48296042  0.31187613
   0.67315095  0.74525596  0.34922343
   0.83466540  0.69834990  0.36973429
   0.59957694  0.52799073  0.41577772
   0.95586174  0.98368232  0.31264778
   0.32457065  0.32667441  0.49206664
   0.00152725  0.06518121  0.45565990
   0.49083233  0.22995810  0.53059242
   0.15330036  0.14453445  0.46129567
   0.19438558  0.02724854  0.54835312
   0.48304820  0.37041425  0.41969261
   0.16186879  0.28670624  0.50382091
   0.30013469  0.18454369  0.56563963
   0.32423608  0.82637089  0.49207827
   0.00150808  0.56541942  0.45541017
   0.49065412  0.73020044  0.53095694
   0.15356966  0.64468519  0.46117562
   0.19417659  0.52709641  0.54838292
   0.48288512  0.87050488  0.41964238
   0.16177919  0.78666942  0.50425623
   0.29995561  0.68488987  0.56653015
   0.82434705  0.32661793  0.49240723
   0.50136195  0.06531864  0.45598032
   0.99040609  0.23027158  0.53095348
   0.65376843  0.14484989  0.46110219
   0.69437236  0.02732186  0.54850406
   0.98283576  0.37035518  0.41951246
   0.66169871  0.28617293  0.50471441
   0.79993008  0.18485143  0.56575430
   0.82440034  0.82643206  0.49188523
   0.50151722  0.56539369  0.45576803
   0.99091381  0.73011964  0.53036986
   0.65345293  0.64478641  0.46134609
   0.69427847  0.52733650  0.54810754
   0.98290495  0.87045886  0.41933378
   0.66181605  0.78658372  0.50405667
   0.79993417  0.68494970  0.56588604
Direct configuration=    15
   0.06106886  0.10900263  0.80492029
   0.01759006  0.11817521  0.88544379
   0.05559537  0.12802173  0.96992513
   0.01426980  0.15375066  0.04504497
   0.04751084  0.14793871  0.13473302
   0.02867336  0.19880046  0.19789591
   0.04696543  0.18981250  0.29296653
   0.04768386  0.25041437  0.34359926
   0.31379629  0.21545120  0.79859172
   0.27071935  0.22306246  0.87959222
   0.30921196  0.23842324  0.96205526
   0.27028117  0.22922459  0.04627136
   0.29868496  0.26380123  0.12411310
   0.27542056  0.23956643  0.21224304
   0.27851818  0.28373302  0.28874506
   0.26694666  0.26394694  0.37859210
   0.03529570  0.34654172  0.78502544
   0.06369865  0.38546656  0.85841353
   0.03547622  0.37242583  0.94838334
   0.05013759  0.42168277  0.01633800
   0.04699189  0.39902361  0.10986219
   0.04866642  0.44800003  0.18149350
   0.06085398  0.42428694  0.27343432
   0.04879802  0.45894649  0.35396923
   0.27943541  0.49508520  0.82171937
   0.30824813  0.47329037  0.90858458
   0.29028532  0.01226014  0.98850884
   0.29941357  0.47832530  0.07480417
   0.29977847  0.01619291  0.15851220
   0.29849937  0.47688545  0.24169661
   0.30514863  0.00660481  0.32990774
   0.29964015  0.46077575  0.40753100
   0.06079917  0.60922641  0.80483528
   0.01771870  0.61787555  0.88581942
   0.05543544  0.62817732  0.97036416
   0.01401865  0.65342335  0.04501215
   0.04724134  0.64816162  0.13448674
   0.02900073  0.69921336  0.19769288
   0.04702789  0.68986079  0.29302662
   0.04810511  0.75064238  0.34390564
   0.31375982  0.71532778  0.79939752
   0.27024804  0.72304814  0.88024143
   0.30858635  0.73866644  0.96281465
   0.27030944  0.72896417  0.04728888
   0.29858839  0.76391930  0.12429394
   0.27555448  0.73955488  0.21200271
   0.27850542  0.78359185  0.28830345
   0.26704929  0.76413969  0.37826381
   0.03511467  0.84638222  0.78540127
   0.06346442  0.88500512  0.85891208
   0.03540875  0.87185126  0.94860016
   0.04974326  0.92129248  0.01670912
   0.04601521  0.89920167  0.11030553
   0.04828345  0.94790554  0.18163897
   0.06036291  0.92400209  0.27295724
   0.04908898  0.95902064  0.35337076
   0.27947477  0.99489258  0.82213853
   0.30861050  0.97314792  0.90858987
   0.29038616  0.51258309  0.98849514
   0.29926326  0.97791301  0.07445674
   0.29965332  0.51654496  0.15875197
   0.29848661  0.97656473  0.24084104
   0.30599022  0.50680684  0.33082593
   0.29972544  0.96060661  0.40674616
   0.56090900  0.10877285  0.80468402
   0.51775029  0.11795996  0.88545581
   0.55557095  0.12793965  0.96992001
   0.51431880  0.15366234  0.04491184
   0.54760270  0.14807093  0.13498314
   0.52909713  0.19915477  0.19807395
   0.54689719  0.18982647  0.29331679
   0.54877269  0.25022458  0.34479053
   0.81379492  0.21535448  0.79916161
   0.77073561  0.22320568  0.88012997
   0.80901385  0.23878940  0.96230391
   0.77025177  0.22910108  0.04633167
   0.79887582  0.26402442  0.12394644
   0.77623827  0.23988893  0.21246904
   0.77885910  0.28364174  0.28901977
   0.76699871  0.26445852  0.37968038
   0.53514343  0.34633986  0.78535040
   0.56357061  0.38524862  0.85895879
   0.53531873  0.37171014  0.94839528
   0.54967296  0.42170186  0.01643970
   0.54649139  0.39902122  0.10972133
   0.54859886  0.44783131  0.18143700
   0.56017326  0.42418530  0.27316827
   0.54871053  0.45915052  0.35368983
   0.77941018  0.49538590  0.82202314
   0.80831264  0.47330072  0.90838765
   0.79028190  0.01262326  0.98817673
   0.79918665  0.47793545  0.07482287
   0.79934656  0.01628765  0.15798509
   0.79832617  0.47687260  0.24116632
   0.80539981  0.00707160  0.33016755
   0.79965006  0.46098207  0.40640864
   0.56075702  0.60866153  0.80500249
   0.51750868  0.61796057  0.88579967
   0.55594022  0.62780477  0.97036716
   0.51459881  0.65341601  0.04503200
   0.54732254  0.64842699  0.13507088
   0.52878955  0.69927825  0.19778607
   0.54663792  0.68971212  0.29314626
   0.54789690  0.75011472  0.34451178
   0.81361686  0.71541444  0.79895753
   0.77066073  0.72315501  0.87988359
   0.80919651  0.73860868  0.96217925
   0.77029252  0.72886087  0.04601920
   0.79825762  0.76340522  0.12357494
   0.77565896  0.73964863  0.21212838
   0.77866668  0.78392398  0.28854339
   0.76707797  0.76401232  0.37860169
   0.53495995  0.84643813  0.78521449
   0.56335623  0.88519217  0.85942995
   0.53523005  0.87173690  0.94912335
   0.54978296  0.92177224  0.01660680
   0.54667419  0.89949239  0.11020850
   0.54852379  0.94801996  0.18191721
   0.56076066  0.92460058  0.27336117
   0.54853710  0.95920870  0.35400762
   0.77936647  0.99501957  0.82252668
   0.80865001  0.97335911  0.90887370
   0.78984253  0.51246282  0.98845813
   0.79926197  0.97814634  0.07426777
   0.79961151  0.51615715  0.15888853
   0.79830923  0.97674052  0.24090424
   0.80557512  0.50671428  0.32977501
   0.79982983  0.96117338  0.40698984
   0.02215760  0.09018711  0.73969964
   0.10819549  0.06646073  0.81840751
   0.08938061  0.16153290  0.78185391
   0.47849805  0.06862736  0.89388830
   0.47933929  0.16707767  0.87062582
   0.08215396  0.07393700  0.99390536
   0.10551997  0.16738791  0.95374889
   0.45621870  0.12333575  0.04759540
   0.00223877  0.21335929  0.02872548
   0.02963319  0.09440455  0.17080417
   0.11386363  0.14851164  0.12457507
   0.46283494  0.20713352  0.19566094
   0.05850532  0.25043694  0.17128870
   0.00203455  0.15017490  0.32889983
   0.10710018  0.16127850  0.29956792
   0.35251625  0.16660387  0.80358063
   0.27308749  0.20768395  0.72997486
   0.35079546  0.26471967  0.78438653
   0.23753459  0.17021015  0.89099958
   0.22715344  0.26813798  0.86276177
   0.36438193  0.20318284  0.96355233
   0.32854350  0.29715152  0.95768383
   0.20705988  0.24746429  0.03308441
   0.26992598  0.16901021  0.06405898
   0.36574907  0.26080979  0.12077061
   0.27948952  0.32264715  0.11643508
   0.21204802  0.21975352  0.20363820
   0.31463047  0.19057863  0.23326645
   0.23068726  0.32636789  0.27109113
   0.33960092  0.31181055  0.28528026
   0.03704136  0.28703989  0.80590855
   0.07264843  0.35543574  0.71403925
   0.47308058  0.36246980  0.76788872
   0.12982165  0.37587667  0.86064621
   0.05251383  0.44437512  0.83701084
   0.46900967  0.36438393  0.94092660
   0.06167813  0.31936378  0.97562538
   0.00453910  0.46633050  0.00705320
   0.11148720  0.44396552  0.00074376
   0.48947333  0.36646640  0.11656772
   0.09871517  0.36077120  0.12240225
   0.48819104  0.47664789  0.18168992
   0.09549408  0.48956371  0.16105343
   0.01978558  0.37222383  0.27720262
   0.12470320  0.40534235  0.27483650
   0.21431240  0.48501428  0.81720212
   0.30869534  0.46425327  0.75643639
   0.29066865  0.05411449  0.80907288
   0.28686018  0.41547705  0.91932507
   0.37448076  0.47321837  0.89884060
   0.22627243  0.02975045  0.98030920
   0.32814161  0.06284800  0.98807873
   0.24899872  0.43802333  0.07988561
   0.35796590  0.44830858  0.06912080
   0.24578015  0.05241787  0.15796093
   0.35471224  0.05160972  0.15974302
   0.24016731  0.44757384  0.24517168
   0.34855278  0.43576552  0.23296759
   0.25878710  0.05108916  0.33732839
   0.36567583  0.03524631  0.33448328
   0.02232565  0.58928339  0.74008877
   0.10804468  0.56740719  0.81787991
   0.08965058  0.66096603  0.77979459
   0.47817363  0.56884667  0.89400660
   0.47883329  0.66701477  0.86975393
   0.08210724  0.57467211  0.99524394
   0.10475207  0.66787097  0.95341365
   0.45640023  0.62326253  0.04797768
   0.00190033  0.71264188  0.02823567
   0.02990147  0.59460585  0.17065589
   0.11345982  0.64873370  0.12499322
   0.46232124  0.70675824  0.19464847
   0.05941779  0.75115649  0.17223864
   0.00176468  0.65051310  0.32902933
   0.10706588  0.66124210  0.30052369
   0.35160311  0.66556628  0.80463346
   0.27242873  0.70801864  0.73109861
   0.35038617  0.76490585  0.78455696
   0.23687295  0.67000833  0.88993200
   0.22649800  0.76798953  0.86392258
   0.36304641  0.70292139  0.96421912
   0.32815578  0.79766148  0.95724033
   0.20740154  0.74744069  0.03407975
   0.26996576  0.66851724  0.06518888
   0.36545499  0.76044179  0.12050476
   0.27965682  0.82277724  0.11632456
   0.21246347  0.71961466  0.20372959
   0.31388565  0.69005570  0.23228161
   0.23113363  0.82667762  0.27009069
   0.33952292  0.81128290  0.28526078
   0.03758238  0.78688562  0.80587894
   0.07265849  0.85568666  0.71488036
   0.47274471  0.86227401  0.76754884
   0.12952352  0.87474554  0.86083751
   0.05195531  0.94411456  0.83820070
   0.46892734  0.86504596  0.94261860
   0.06183932  0.81852625  0.97531764
   0.00542762  0.96685806  0.00606211
   0.11112335  0.94361437  0.00137626
   0.48952417  0.86719761  0.11685961
   0.09847612  0.86159329  0.12179802
   0.48821498  0.97680847  0.18299150
   0.09607881  0.98841454  0.16098943
   0.01861727  0.87198702  0.27523214
   0.12432186  0.90501910  0.27536115
   0.21461896  0.98517579  0.81662369
   0.30751419  0.96371420  0.75688043
   0.29025467  0.55443968  0.80930664
   0.28675078  0.91529557  0.91909116
   0.37503218  0.97371865  0.89892717
   0.22631415  0.52983204  0.98058206
   0.32901101  0.56284944  0.98732240
   0.24944942  0.93696249  0.07929070
   0.35837035  0.94863239  0.06860477
   0.24581506  0.55293365  0.15710405
   0.35447533  0.55192326  0.15950184
   0.24012361  0.94743188  0.24364558
   0.34828166  0.93532857  0.23282261
   0.25993725  0.55168890  0.33730633
   0.36682111  0.53497301  0.33461640
   0.52255118  0.08913397  0.73983927
   0.60811881  0.06682935  0.81848123
   0.58951978  0.16078894  0.78071892
   0.97868197  0.06840965  0.89313902
   0.97877887  0.16716424  0.86992476
   0.58249831  0.07416980  0.99373697
   0.60457074  0.16803620  0.95426408
   0.95585186  0.12356328  0.04772164
   0.50146464  0.21292008  0.02815346
   0.52970777  0.09454675  0.17147806
   0.61396000  0.14827908  0.12512170
   0.96217666  0.20742179  0.19503038
   0.55874459  0.25108002  0.17146175
   0.50175202  0.14996598  0.32911719
   0.60657328  0.16132384  0.29942489
   0.85140002  0.16564394  0.80411834
   0.77277220  0.20778249  0.73098826
   0.85161152  0.26425002  0.78495875
   0.73766920  0.16983498  0.89063211
   0.72692805  0.26839623  0.86485121
   0.86333348  0.20289297  0.96401169
   0.82814930  0.29787133  0.95653414
   0.70751737  0.24844367  0.03244086
   0.76950364  0.16854745  0.06376937
   0.86580069  0.26122838  0.12060819
   0.77964104  0.32283333  0.11572811
   0.71276948  0.22064274  0.20402881
   0.81451086  0.19012514  0.23258127
   0.73107527  0.32612106  0.27101701
   0.84049685  0.31077320  0.28373050
   0.53673850  0.28675839  0.80490373
   0.57170698  0.35470382  0.71412182
   0.97281419  0.36271085  0.76796059
   0.62967723  0.37511121  0.85974948
   0.55196269  0.44460401  0.83950940
   0.96910132  0.36554686  0.94179603
   0.56199988  0.31852857  0.97458451
   0.50478674  0.46716249  0.00633453
   0.61116088  0.44401203  0.00102566
   0.98969241  0.36709689  0.11786370
   0.59856101  0.36104595  0.12196981
   0.98809953  0.47679734  0.18172880
   0.59619492  0.48903148  0.16135003
   0.51904216  0.37179770  0.27605090
   0.62362236  0.40439794  0.27512892
   0.71412983  0.48539735  0.81769500
   0.80824023  0.46405933  0.75676426
   0.79010745  0.05446226  0.80957316
   0.78743881  0.41523393  0.91773088
   0.87477743  0.47314142  0.89962156
   0.72598687  0.02926946  0.98032501
   0.82887640  0.06305872  0.98724800
   0.74921189  0.43704004  0.07967710
   0.85797655  0.44823263  0.06948926
   0.74565065  0.05288133  0.15737669
   0.85460763  0.05128417  0.15937479
   0.74051301  0.44683853  0.24455227
   0.84879041  0.43640529  0.23309117
   0.75848515  0.05123826  0.33683473
   0.86620773  0.03536176  0.33485922
   0.52274673  0.58973317  0.73942165
   0.60791671  0.56623496  0.81759738
   0.58900558  0.66095868  0.78157907
   0.97926720  0.56788857  0.89315708
   0.97895750  0.66663381  0.87001616
   0.58289225  0.57421399  0.99500605
   0.60532405  0.66744663  0.95407074
   0.95579843  0.62302612  0.04832453
   0.50215578  0.71267661  0.02825127
   0.52961366  0.59491930  0.17157706
   0.61338521  0.64887292  0.12518680
   0.96259018  0.70756264  0.19556780
   0.55958628  0.75088364  0.17160755
   0.50122903  0.65012158  0.32831994
   0.60699619  0.66131420  0.29903380
   0.85261196  0.66667381  0.80394531
   0.77245317  0.70728655  0.73064161
   0.85091096  0.76485415  0.78594862
   0.73773657  0.66998243  0.89094649
   0.72709220  0.76842053  0.86383852
   0.86344802  0.70250758  0.96471674
   0.82839702  0.79750210  0.95769138
   0.70740825  0.74760437  0.03287651
   0.77053542  0.66839478  0.06357254
   0.86494041  0.76025130  0.12047815
   0.78020939  0.82243017  0.11549870
   0.71242440  0.71990735  0.20417991
   0.81425293  0.69029615  0.23383213
   0.73117496  0.82657846  0.27018614
   0.84020364  0.81147986  0.28593025
   0.53689449  0.78691787  0.80479736
   0.57228477  0.85582098  0.71464032
   0.97268559  0.86249718  0.76758800
   0.62927955  0.87527414  0.86008075
   0.55232944  0.94439224  0.83948195
   0.96897522  0.86574722  0.94073426
   0.56171510  0.81825415  0.97490500
   0.50456943  0.96673573  0.00607969
   0.61095241  0.94424339  0.00069768
   0.98873671  0.86717924  0.11801569
   0.59928614  0.86239425  0.12282481
   0.98771869  0.97703269  0.18191785
   0.59556786  0.98918391  0.16217018
   0.51927673  0.87239382  0.27584979
   0.62435935  0.90490882  0.27490265
   0.71402676  0.98478684  0.81797617
   0.80867570  0.96377208  0.75797343
   0.79075116  0.55504017  0.81100713
   0.78728541  0.91533729  0.91909158
   0.87508183  0.97360203  0.89955697
   0.72588190  0.53026596  0.98027474
   0.82872457  0.56255492  0.98688432
   0.74942717  0.93713383  0.07963597
   0.85795938  0.94851395  0.07038858
   0.74639713  0.55313340  0.15752799
   0.85462106  0.55132160  0.16038539
   0.74008564  0.94728227  0.24476535
   0.84839260  0.93590364  0.23235723
   0.75948980  0.55149409  0.33710898
   0.86616684  0.53491706  0.33524284
   0.49395717  0.26580459  0.37410120
   0.10122354  0.27778699  0.34713611
   0.20884574  0.22603510  0.38188396
   0.32012681  0.22842130  0.41109004
   0.47641367  0.47019916  0.36596569
   0.08043818  0.01424446  0.34833786
   0.25216814  0.46863851  0.45759364
   0.34253830  0.42048321  0.41146667
   0.42897643  0.32314522  0.52174103
   0.10535876  0.05533072  0.48712261
   0.44471258  0.13308147  0.51070548
   0.09572825  0.21512059  0.51468272
   0.23254654  0.11259852  0.54139199
   0.49831146  0.33385955  0.54615449
   0.25558363  0.27679236  0.56313584
   0.40803813  0.17005250  0.57240864
   0.49332401  0.76517426  0.37460019
   0.10148836  0.77793147  0.34733543
   0.20884026  0.72624025  0.38200607
   0.32028763  0.72873876  0.41105653
   0.47680533  0.97023386  0.36568475
   0.07987380  0.51423925  0.34952734
   0.25273760  0.96918849  0.45754035
   0.34254594  0.92051611  0.41109133
   0.42841640  0.82226678  0.52095357
   0.10421206  0.55598334  0.48878400
   0.44566852  0.63246126  0.51103903
   0.09591927  0.71453429  0.51501882
   0.23361838  0.61232461  0.54249646
   0.49711140  0.83473051  0.54694432
   0.25475413  0.77765577  0.56350276
   0.40814798  0.66899476  0.57230474
   0.99347340  0.26594345  0.37416060
   0.60230642  0.27782507  0.34655672
   0.70908970  0.22627879  0.38280252
   0.82036477  0.22840612  0.41108138
   0.97607476  0.46989453  0.36403880
   0.57932754  0.01486751  0.34929267
   0.75271169  0.46961272  0.45692283
   0.84265061  0.42073074  0.41111586
   0.92902424  0.32260170  0.52102556
   0.60477984  0.05551842  0.48803298
   0.94490714  0.13316138  0.50983810
   0.59517928  0.21402265  0.51390098
   0.73223262  0.11340967  0.54122471
   0.99770513  0.33427132  0.54682783
   0.75591900  0.27688954  0.56328149
   0.90821001  0.17058215  0.57111430
   0.99350348  0.76588703  0.37420351
   0.60127898  0.77803369  0.34634397
   0.70871164  0.72639235  0.38234159
   0.82002118  0.72788349  0.41027586
   0.97663941  0.97036822  0.36510033
   0.57965283  0.51441925  0.34905084
   0.75305695  0.96911390  0.45784668
   0.84267774  0.92062642  0.41042991
   0.92897502  0.82219717  0.52072493
   0.60422976  0.55548224  0.48787864
   0.94557779  0.63273066  0.51101377
   0.59495179  0.71454272  0.51358502
   0.73250502  0.61282243  0.54101707
   0.99753205  0.83406970  0.54709887
   0.75566124  0.77718438  0.56294700
   0.90849559  0.67006744  0.57194979
   0.17182023  0.24591285  0.35089661
   0.33624084  0.19889788  0.37045666
   0.10005873  0.02884978  0.41626881
   0.45507608  0.48438948  0.31422517
   0.17244343  0.74564895  0.34941852
   0.33678397  0.69935936  0.37032679
   0.09985353  0.52871579  0.41755570
   0.45496667  0.98249543  0.31331817
   0.67173348  0.24583663  0.35190347
   0.83670513  0.20012925  0.36875776
   0.59899271  0.02870468  0.41557348
   0.95552355  0.48350195  0.31136218
   0.67217329  0.74546347  0.34874172
   0.83470824  0.69773472  0.36926288
   0.59926774  0.52925591  0.41684859
   0.95560323  0.98447695  0.31310559
   0.32460840  0.32674405  0.49208610
   0.00151400  0.06515160  0.45572598
   0.49087743  0.22989841  0.53061769
   0.15313418  0.14448525  0.46141923
   0.19442561  0.02716115  0.54831431
   0.48313215  0.37049878  0.41981475
   0.16182016  0.28675855  0.50365531
   0.30020006  0.18433546  0.56549235
   0.32409448  0.82630735  0.49207877
   0.00147048  0.56551422  0.45534194
   0.49060797  0.73026447  0.53118333
   0.15356638  0.64468404  0.46126720
   0.19409528  0.52694816  0.54835554
   0.48287155  0.87061452  0.41975543
   0.16165037  0.78670227  0.50430217
   0.29992727  0.68485198  0.56687952
   0.82429733  0.32668915  0.49258713
   0.50127678  0.06537016  0.45623086
   0.99027176  0.23039134  0.53115968
   0.65383642  0.14489446  0.46108872
   0.69438293  0.02731094  0.54851917
   0.98280159  0.37041081  0.41956401
   0.66153042  0.28593642  0.50503259
   0.79991131  0.18479512  0.56566575
   0.82437882  0.82640192  0.49177890
   0.50148814  0.56546104  0.45587828
   0.99102878  0.73014194  0.53028038
   0.65335304  0.64482636  0.46146425
   0.69425092  0.52729845  0.54792422
   0.98290632  0.87055918  0.41931182
   0.66171680  0.78655592  0.50399750
   0.79991728  0.68493440  0.56586576
Direct configuration=    20
   0.06085288  0.10894285  0.80474389
   0.01704111  0.11796081  0.88539530
   0.05599931  0.12792084  0.97007595
   0.01391103  0.15376521  0.04514539
   0.04739184  0.14746568  0.13480135
   0.02821537  0.19895802  0.19773653
   0.04690698  0.18955236  0.29282151
   0.04787737  0.25062646  0.34392055
   0.31396855  0.21540474  0.79832498
   0.27041295  0.22316099  0.87953823
   0.31002660  0.23853020  0.96185977
   0.26994215  0.22894513  0.04629905
   0.29900044  0.26424186  0.12416295
   0.27538310  0.23948636  0.21204043
   0.27829915  0.28403372  0.28887166
   0.26697665  0.26415646  0.37868585
   0.03537552  0.34648525  0.78490038
   0.06408008  0.38557019  0.85815962
   0.03512117  0.37229144  0.94832253
   0.05025546  0.42205852  0.01651339
   0.04698752  0.39855838  0.11015386
   0.04871636  0.44856701  0.18096950
   0.06127249  0.42435263  0.27360247
   0.04884731  0.45946750  0.35409220
   0.27918520  0.49513231  0.82114846
   0.30865847  0.47307301  0.90850193
   0.28996518  0.01259979  0.98865504
   0.29978685  0.47799606  0.07514550
   0.29995605  0.01646220  0.15870113
   0.29889291  0.47649341  0.24171154
   0.30535071  0.00670166  0.33001850
   0.29969485  0.46069468  0.40795809
   0.06114151  0.60922594  0.80433589
   0.01733372  0.61785147  0.88524783
   0.05557690  0.62817249  0.97063272
   0.01341335  0.65337130  0.04492488
   0.04760500  0.64774907  0.13492591
   0.02879009  0.69978603  0.19773142
   0.04726229  0.68964914  0.29312612
   0.04820571  0.75087418  0.34408893
   0.31352727  0.71513607  0.79916530
   0.26960183  0.72314421  0.88059164
   0.30877416  0.73873862  0.96292775
   0.27003279  0.72869505  0.04714673
   0.29895268  0.76428451  0.12414573
   0.27534488  0.73918359  0.21228400
   0.27837119  0.78420830  0.28833631
   0.26686006  0.76413288  0.37820827
   0.03506884  0.84657970  0.78507404
   0.06373699  0.88513486  0.85883946
   0.03526740  0.87165918  0.94885437
   0.04971548  0.92180807  0.01660394
   0.04580054  0.89897689  0.10980328
   0.04810252  0.94812004  0.18139580
   0.06050829  0.92417078  0.27313063
   0.04917973  0.95936456  0.35340331
   0.27941065  0.99500464  0.82163159
   0.30870578  0.97305114  0.90859207
   0.29036260  0.51303226  0.98856313
   0.29969405  0.97741533  0.07452064
   0.29966929  0.51669285  0.15896777
   0.29869444  0.97616591  0.24085247
   0.30614836  0.50700712  0.33104370
   0.29970930  0.96042410  0.40714793
   0.56116430  0.10858920  0.80459970
   0.51704964  0.11782388  0.88549973
   0.55587819  0.12811426  0.97033787
   0.51386981  0.15323683  0.04500984
   0.54797233  0.14756334  0.13507962
   0.52898398  0.19963394  0.19810692
   0.54697493  0.18974089  0.29363068
   0.54894477  0.25044712  0.34471735
   0.81386398  0.21529667  0.79924830
   0.76995549  0.22313856  0.88024064
   0.80928539  0.23889631  0.96241382
   0.77012632  0.22917817  0.04623806
   0.79922048  0.26436920  0.12404796
   0.77583865  0.23958572  0.21272229
   0.77915057  0.28391365  0.28872269
   0.76729464  0.26453353  0.37966337
   0.53490795  0.34629619  0.78474089
   0.56390955  0.38538420  0.85885592
   0.53500261  0.37174370  0.94823006
   0.54965953  0.42217167  0.01647803
   0.54652354  0.39865014  0.10936656
   0.54858217  0.44825311  0.18123015
   0.56017388  0.42403962  0.27319361
   0.54870249  0.45942311  0.35387400
   0.77929646  0.49564912  0.82171386
   0.80883613  0.47288466  0.90822186
   0.79030316  0.01286632  0.98815177
   0.79934155  0.47771704  0.07483108
   0.79921271  0.01675644  0.15842992
   0.79881337  0.47653617  0.24146411
   0.80557285  0.00723096  0.33022222
   0.79969536  0.46090850  0.40662040
   0.56088779  0.60835376  0.80482627
   0.51690868  0.61793204  0.88546048
   0.55630351  0.62778600  0.97083177
   0.51394544  0.65338154  0.04506295
   0.54730327  0.64787795  0.13564552
   0.52876678  0.69950647  0.19741718
   0.54696882  0.68964159  0.29320318
   0.54795317  0.75025037  0.34460976
   0.81397201  0.71542248  0.79894211
   0.77024832  0.72315570  0.88001072
   0.80948250  0.73851324  0.96230542
   0.77002524  0.72847838  0.04603210
   0.79887211  0.76374598  0.12344991
   0.77553155  0.73926950  0.21258129
   0.77893038  0.78422719  0.28856879
   0.76707221  0.76417814  0.37838001
   0.53474251  0.84619345  0.78465394
   0.56358546  0.88561061  0.85956703
   0.53511671  0.87107427  0.94922288
   0.55003442  0.92235682  0.01645633
   0.54660319  0.89950140  0.11013302
   0.54837838  0.94837363  0.18194726
   0.56091231  0.92438424  0.27376675
   0.54893954  0.95964352  0.35396812
   0.77892247  0.99518856  0.82244248
   0.80894572  0.97326556  0.90876166
   0.78988014  0.51260597  0.98877481
   0.79925811  0.97760894  0.07505654
   0.79966216  0.51643445  0.15874345
   0.79847679  0.97650950  0.24064854
   0.80549615  0.50705992  0.33014620
   0.79986698  0.96107407  0.40726160
   0.02202551  0.09053563  0.73966367
   0.10841831  0.06639246  0.81812650
   0.08945376  0.16192798  0.78227998
   0.47834691  0.06856521  0.89398892
   0.47942447  0.16743293  0.87066630
   0.08189545  0.07370685  0.99385515
   0.10553098  0.16739810  0.95381768
   0.45595638  0.12310455  0.04768775
   0.00227215  0.21350617  0.02914522
   0.02965806  0.09407003  0.17089431
   0.11402939  0.14839796  0.12427668
   0.46261249  0.20711904  0.19597241
   0.05867888  0.25041385  0.17101847
   0.00180451  0.15001129  0.32885313
   0.10743650  0.16127794  0.29954261
   0.35282274  0.16638377  0.80364862
   0.27314761  0.20761718  0.72967439
   0.35104099  0.26498603  0.78442413
   0.23749754  0.16976289  0.89073604
   0.22716766  0.26833319  0.86246238
   0.36439436  0.20311061  0.96324336
   0.32838695  0.29727407  0.95801699
   0.20699034  0.24777983  0.03295544
   0.26993397  0.16882573  0.06414637
   0.36578935  0.26066574  0.12095555
   0.27932827  0.32275464  0.11645358
   0.21174988  0.21983487  0.20343709
   0.31476043  0.19054366  0.23322200
   0.23030656  0.32624901  0.27112904
   0.33974349  0.31206603  0.28546415
   0.03700136  0.28708919  0.80587982
   0.07278244  0.35543265  0.71367818
   0.47294210  0.36288257  0.76795286
   0.13008068  0.37573130  0.86058904
   0.05271635  0.44467940  0.83651440
   0.46887212  0.36417027  0.94046728
   0.06211130  0.31952743  0.97579310
   0.00410767  0.46632057  0.00729696
   0.11168712  0.44396274  0.00045075
   0.48925893  0.36642695  0.11653806
   0.09897562  0.36071870  0.12229916
   0.48797431  0.47671326  0.18146650
   0.09562525  0.48976493  0.16105497
   0.01974562  0.37209270  0.27705742
   0.12498527  0.40569107  0.27451931
   0.21409767  0.48499178  0.81701467
   0.30893866  0.46430691  0.75628559
   0.29073031  0.05423230  0.80903530
   0.28665893  0.41538190  0.91933744
   0.37467679  0.47313203  0.89874846
   0.22610658  0.02961251  0.98027252
   0.32826993  0.06298964  0.98843577
   0.24862116  0.43810762  0.08014260
   0.35816871  0.44835447  0.06948973
   0.24561331  0.05227739  0.15814347
   0.35492160  0.05158559  0.15979713
   0.24012386  0.44767186  0.24530910
   0.34886713  0.43588841  0.23285191
   0.25839081  0.05088010  0.33749804
   0.36586061  0.03512784  0.33437953
   0.02197503  0.58932178  0.74010380
   0.10845800  0.56741192  0.81766185
   0.08958485  0.66124633  0.77959615
   0.47784419  0.56877111  0.89426540
   0.47891639  0.66718707  0.86970841
   0.08204945  0.57438084  0.99572652
   0.10456246  0.66811057  0.95336747
   0.45625637  0.62300359  0.04810807
   0.00172536  0.71277550  0.02848847
   0.02988678  0.59433206  0.17077471
   0.11352008  0.64871542  0.12468869
   0.46204061  0.70679405  0.19471788
   0.05970878  0.75100311  0.17226932
   0.00146075  0.65049029  0.32896645
   0.10733379  0.66122297  0.30076770
   0.35154760  0.66535304  0.80501017
   0.27237943  0.70802302  0.73129357
   0.35058120  0.76502850  0.78473890
   0.23667551  0.66962334  0.88939818
   0.22631160  0.76812760  0.86399814
   0.36298594  0.70268337  0.96413906
   0.32779743  0.79775617  0.95754099
   0.20716971  0.74771193  0.03432889
   0.27000267  0.66836274  0.06563519
   0.36557182  0.76022490  0.12062641
   0.27954742  0.82292506  0.11629546
   0.21207189  0.71969219  0.20343761
   0.31392468  0.68987497  0.23193466
   0.23096048  0.82656239  0.26983209
   0.33979896  0.81140757  0.28539403
   0.03767145  0.78673307  0.80587921
   0.07284634  0.85576157  0.71468964
   0.47259218  0.86261329  0.76748973
   0.12969484  0.87438163  0.86084036
   0.05205790  0.94416882  0.83811146
   0.46864059  0.86497763  0.94267004
   0.06213369  0.81847957  0.97536230
   0.00516849  0.96687528  0.00594600
   0.11129091  0.94335534  0.00131081
   0.48931632  0.86728090  0.11694364
   0.09867031  0.86167526  0.12169911
   0.48785667  0.97697510  0.18316671
   0.09642204  0.98842366  0.16089619
   0.01823186  0.87190517  0.27470266
   0.12441334  0.90519798  0.27507148
   0.21421383  0.98520364  0.81648941
   0.30757194  0.96341137  0.75657193
   0.29015703  0.55461263  0.80929120
   0.28667888  0.91518465  0.91902601
   0.37533840  0.97374409  0.89885137
   0.22613441  0.52983391  0.98066140
   0.32927965  0.56290155  0.98746664
   0.24929767  0.93681743  0.07937575
   0.35866265  0.94875758  0.06884085
   0.24561066  0.55296119  0.15706221
   0.35477134  0.55211269  0.15955724
   0.23995121  0.94741506  0.24333252
   0.34860674  0.93525345  0.23264442
   0.25997484  0.55166246  0.33758466
   0.36732332  0.53475606  0.33461073
   0.52227802  0.08906174  0.73966071
   0.60845808  0.06671253  0.81834629
   0.58954500  0.16105794  0.78070846
   0.97863014  0.06837608  0.89301673
   0.97874615  0.16742015  0.86980844
   0.58249298  0.07385830  0.99369596
   0.60446846  0.16835310  0.95436553
   0.95560269  0.12349779  0.04777690
   0.50127079  0.21311192  0.02839160
   0.52971857  0.09436926  0.17169980
   0.61404227  0.14810206  0.12498777
   0.96208457  0.20735211  0.19524391
   0.55888200  0.25098573  0.17134294
   0.50148337  0.14984047  0.32904022
   0.60703878  0.16113095  0.29937742
   0.85138200  0.16520435  0.80439154
   0.77271491  0.20780502  0.73095210
   0.85211519  0.26423468  0.78512668
   0.73786152  0.16955565  0.89028584
   0.72693473  0.26859194  0.86520370
   0.86343095  0.20267387  0.96385331
   0.82787728  0.29805820  0.95664800
   0.70749072  0.24898727  0.03217205
   0.76930962  0.16844779  0.06369768
   0.86602345  0.26122205  0.12063548
   0.77950051  0.32299267  0.11548772
   0.71260445  0.22094045  0.20380371
   0.81469264  0.19001830  0.23228427
   0.73085602  0.32600045  0.27105449
   0.84089978  0.31077028  0.28376281
   0.53661940  0.28656947  0.80484290
   0.57172522  0.35462206  0.71362903
   0.97280925  0.36311934  0.76792643
   0.62988009  0.37485107  0.85947119
   0.55200996  0.44476300  0.83977575
   0.96897274  0.36566009  0.94152450
   0.56253050  0.31835238  0.97450323
   0.50449174  0.46711192  0.00631315
   0.61120252  0.44391296  0.00079309
   0.98955702  0.36722466  0.11813389
   0.59877865  0.36105507  0.12174535
   0.98790745  0.47681183  0.18158222
   0.59644571  0.48899570  0.16138472
   0.51870512  0.37172669  0.27568540
   0.62373821  0.40445468  0.27487928
   0.71391619  0.48558333  0.81764837
   0.80827287  0.46418398  0.75669231
   0.78993465  0.05452520  0.80965582
   0.78740149  0.41507615  0.91735696
   0.87487874  0.47310718  0.89974025
   0.72578548  0.02912625  0.98032038
   0.82900378  0.06313093  0.98738970
   0.74893335  0.43690069  0.07988015
   0.85820923  0.44825072  0.06989649
   0.74549684  0.05281920  0.15732935
   0.85481902  0.05122365  0.15930896
   0.74040113  0.44662062  0.24450521
   0.84938555  0.43652752  0.23294448
   0.75813618  0.05107811  0.33691416
   0.86640718  0.03532499  0.33484015
   0.52247211  0.58987694  0.73919610
   0.60811016  0.56601424  0.81723603
   0.58897572  0.66131001  0.78195217
   0.97928366  0.56752484  0.89310251
   0.97882383  0.66682197  0.86999995
   0.58297678  0.57390082  0.99530085
   0.60541303  0.66756512  0.95415147
   0.95549150  0.62273674  0.04855952
   0.50217992  0.71273717  0.02846220
   0.52959805  0.59483298  0.17187897
   0.61365897  0.64887697  0.12501682
   0.96251820  0.70764775  0.19586085
   0.55985904  0.75079124  0.17158579
   0.50080542  0.64992885  0.32807337
   0.60717069  0.66128177  0.29885266
   0.85283340  0.66656186  0.80410888
   0.77243864  0.70720509  0.73060870
   0.85103341  0.76504011  0.78624634
   0.73781209  0.66960516  0.89072628
   0.72709494  0.76866226  0.86390411
   0.86347547  0.70220699  0.96473512
   0.82828418  0.79769841  0.95803596
   0.70722051  0.74787716  0.03262163
   0.77069731  0.66818937  0.06340271
   0.86501255  0.75986939  0.12052852
   0.78011899  0.82252116  0.11517560
   0.71204826  0.72001152  0.20407085
   0.81426309  0.69033551  0.23380665
   0.73095706  0.82661502  0.26997053
   0.84044671  0.81161340  0.28630059
   0.53683504  0.78687792  0.80456088
   0.57238438  0.85600841  0.71440790
   0.97269530  0.86275316  0.76754074
   0.62943805  0.87493481  0.85996661
   0.55242439  0.94454857  0.83974610
   0.96870733  0.86579391  0.94023481
   0.56202853  0.81824787  0.97489434
   0.50412839  0.96668344  0.00602760
   0.61095332  0.94422731  0.00042492
   0.98829867  0.86729875  0.11840057
   0.59977358  0.86272938  0.12287662
   0.98748744  0.97719533  0.18185445
   0.59591776  0.98951080  0.16231171
   0.51904790  0.87243861  0.27547372
   0.62452744  0.90519357  0.27467036
   0.71391045  0.98469373  0.81811806
   0.80897053  0.96357366  0.75802402
   0.79073352  0.55517473  0.81148062
   0.78733582  0.91525654  0.91907750
   0.87537600  0.97365236  0.89966914
   0.72559773  0.53031902  0.98028363
   0.82893340  0.56258886  0.98695970
   0.74928691  0.93713432  0.07967664
   0.85833537  0.94858830  0.07090970
   0.74627678  0.55322333  0.15758766
   0.85496634  0.55123671  0.16069674
   0.73998180  0.94726429  0.24479767
   0.84875401  0.93594840  0.23212432
   0.75935205  0.55138955  0.33722185
   0.86655529  0.53471813  0.33528119
   0.49435543  0.26574084  0.37379449
   0.10136302  0.27764779  0.34721467
   0.20863719  0.22605807  0.38174174
   0.32037155  0.22838070  0.41101284
   0.47629279  0.47007830  0.36611113
   0.08048302  0.01416740  0.34844738
   0.25217734  0.46845705  0.45747677
   0.34255793  0.42052089  0.41169188
   0.42899492  0.32345753  0.52198392
   0.10541053  0.05511483  0.48677139
   0.44453793  0.13320678  0.51072942
   0.09575734  0.21522646  0.51488294
   0.23247158  0.11239203  0.54131487
   0.49854193  0.33371802  0.54591879
   0.25558349  0.27680211  0.56290403
   0.40808366  0.16995343  0.57247486
   0.49341308  0.76490130  0.37441228
   0.10158540  0.77782073  0.34750112
   0.20875835  0.72634673  0.38194377
   0.32060255  0.72883173  0.41108024
   0.47656220  0.97005777  0.36575827
   0.07980055  0.51426791  0.35024608
   0.25290410  0.96911644  0.45735991
   0.34255290  0.92058640  0.41109288
   0.42832997  0.82241093  0.52095765
   0.10403109  0.55593005  0.48879047
   0.44567754  0.63253396  0.51128723
   0.09605421  0.71449272  0.51531417
   0.23374251  0.61200849  0.54268064
   0.49688338  0.83482014  0.54690045
   0.25457310  0.77779970  0.56345354
   0.40822603  0.66860253  0.57232688
   0.99338139  0.26584156  0.37369187
   0.60244040  0.27754945  0.34671594
   0.70895749  0.22647956  0.38303880
   0.82063995  0.22846366  0.41110175
   0.97592362  0.46967789  0.36357766
   0.57911189  0.01503362  0.34962945
   0.75279799  0.46966969  0.45664229
   0.84269008  0.42081250  0.41118020
   0.92882245  0.32275329  0.52105834
   0.60478800  0.05541085  0.48805191
   0.94482326  0.13333008  0.50960849
   0.59504858  0.21389857  0.51386712
   0.73208922  0.11332311  0.54118798
   0.99786592  0.33429951  0.54678463
   0.75586732  0.27689960  0.56320818
   0.90822020  0.17056316  0.57082067
   0.99358888  0.76581240  0.37379058
   0.60117145  0.77785659  0.34631228
   0.70843602  0.72657528  0.38233075
   0.82025040  0.72768356  0.41001600
   0.97663191  0.97034176  0.36499115
   0.57957470  0.51455007  0.34939081
   0.75325829  0.96911293  0.45785828
   0.84273152  0.92075942  0.41024951
   0.92884811  0.82229072  0.52060595
   0.60411070  0.55534602  0.48780497
   0.94557338  0.63284868  0.51122425
   0.59480136  0.71461279  0.51348118
   0.73243983  0.61271603  0.54091351
   0.99758403  0.83405688  0.54701440
   0.75557535  0.77725307  0.56276697
   0.90862698  0.66994276  0.57180545
   0.17156466  0.24522923  0.34980186
   0.33699709  0.19884752  0.37062045
   0.09994529  0.02883795  0.41527919
   0.45457613  0.48483045  0.31502484
   0.17239758  0.74599821  0.34945814
   0.33653877  0.69978233  0.36960485
   0.09968251  0.52870328  0.41694783
   0.45455855  0.98353167  0.31415200
   0.67164618  0.24537979  0.35083706
   0.83728945  0.20036647  0.36882746
   0.59833849  0.02926430  0.41581400
   0.95560809  0.48388767  0.31127330
   0.67206635  0.74526333  0.34935579
   0.83486358  0.69763766  0.36918935
   0.59906796  0.52946654  0.41632796
   0.95523167  0.98499376  0.31360697
   0.32464201  0.32677608  0.49215006
   0.00147733  0.06511287  0.45574192
   0.49089535  0.22985634  0.53064845
   0.15299778  0.14450023  0.46154102
   0.19451136  0.02705260  0.54830532
   0.48319789  0.37056545  0.41992377
   0.16177981  0.28680273  0.50353247
   0.30022809  0.18415063  0.56533977
   0.32395590  0.82624728  0.49209622
   0.00139721  0.56558405  0.45521745
   0.49054297  0.73032965  0.53141519
   0.15360333  0.64470757  0.46139762
   0.19405381  0.52680874  0.54836440
   0.48283566  0.87068642  0.41987437
   0.16149937  0.78673215  0.50436985
   0.29987776  0.68480875  0.56722132
   0.82427714  0.32676426  0.49278097
   0.50117667  0.06541656  0.45644094
   0.99017927  0.23053291  0.53134849
   0.65390367  0.14491904  0.46103953
   0.69441719  0.02731663  0.54853641
   0.98275306  0.37046039  0.41963516
   0.66136015  0.28571064  0.50538509
   0.79989167  0.18473898  0.56557000
   0.82438869  0.82637502  0.49168791
   0.50141821  0.56549558  0.45591895
   0.99113933  0.73017285  0.53020495
   0.65326199  0.64488070  0.46155140
   0.69425786  0.52724335  0.54776512
   0.98288617  0.87063628  0.41933388
   0.66160617  0.78650991  0.50395973
   0.79990127  0.68490932  0.56583447
Direct configuration=    25
   0.06084840  0.10901359  0.80445771
   0.01660938  0.11787879  0.88536543
   0.05628555  0.12782111  0.97014611
   0.01350459  0.15372500  0.04522904
   0.04744514  0.14703414  0.13505777
   0.02795667  0.19915479  0.19748006
   0.04690854  0.18924564  0.29297226
   0.04823790  0.25059818  0.34415476
   0.31415986  0.21535290  0.79799544
   0.27013856  0.22316391  0.87923963
   0.31044050  0.23857691  0.96186956
   0.26980922  0.22871927  0.04621806
   0.29910685  0.26447318  0.12405835
   0.27541058  0.23936532  0.21217339
   0.27814101  0.28445637  0.28881083
   0.26707428  0.26419380  0.37874532
   0.03540385  0.34645510  0.78452076
   0.06448389  0.38582745  0.85794034
   0.03489793  0.37221164  0.94837323
   0.05019956  0.42230255  0.01656937
   0.04703498  0.39826997  0.11038612
   0.04872986  0.44891882  0.18080697
   0.06166627  0.42462972  0.27364364
   0.04894936  0.45979371  0.35406334
   0.27907105  0.49516841  0.82079394
   0.30888743  0.47294211  0.90813856
   0.28974769  0.01291051  0.98870294
   0.29990228  0.47771668  0.07526946
   0.30000390  0.01663020  0.15886763
   0.29912774  0.47622146  0.24189327
   0.30546631  0.00687713  0.33023109
   0.29978915  0.46072635  0.40822534
   0.06141008  0.60913975  0.80358697
   0.01702266  0.61777090  0.88488871
   0.05571740  0.62795154  0.97047820
   0.01285498  0.65333105  0.04520506
   0.04774378  0.64745722  0.13541160
   0.02870300  0.70001117  0.19798353
   0.04736372  0.68949018  0.29352034
   0.04836651  0.75072355  0.34416303
   0.31330939  0.71512680  0.79922119
   0.26905534  0.72315840  0.88045738
   0.30895010  0.73864598  0.96289064
   0.26972193  0.72851907  0.04707178
   0.29911685  0.76439635  0.12406919
   0.27523939  0.73895987  0.21248091
   0.27828648  0.78465078  0.28844290
   0.26681202  0.76419224  0.37829304
   0.03508790  0.84653579  0.78468477
   0.06412814  0.88529625  0.85880950
   0.03500345  0.87145392  0.94894067
   0.04965745  0.92224035  0.01630805
   0.04565670  0.89870202  0.10962795
   0.04801103  0.94845068  0.18101877
   0.06077034  0.92434499  0.27324060
   0.04926373  0.95966413  0.35337497
   0.27922953  0.99505109  0.82094089
   0.30885979  0.97297658  0.90831712
   0.29030619  0.51330309  0.98859246
   0.29993810  0.97706249  0.07459433
   0.29971800  0.51697621  0.15916645
   0.29878978  0.97584751  0.24102541
   0.30633102  0.50729050  0.33114277
   0.29961433  0.96055548  0.40737224
   0.56125512  0.10846369  0.80432960
   0.51662773  0.11783148  0.88568966
   0.55612502  0.12808141  0.97048830
   0.51334854  0.15306130  0.04530809
   0.54814101  0.14717339  0.13546010
   0.52878951  0.19986336  0.19811936
   0.54713416  0.18949386  0.29398182
   0.54912140  0.25038365  0.34438638
   0.81397333  0.21521123  0.79925871
   0.76945848  0.22312989  0.88026832
   0.80959009  0.23887548  0.96237450
   0.76997256  0.22922472  0.04625452
   0.79942186  0.26459494  0.12417551
   0.77563840  0.23931008  0.21275634
   0.77931973  0.28420296  0.28862585
   0.76774646  0.26452227  0.37914059
   0.53473026  0.34618939  0.78415131
   0.56426810  0.38546961  0.85845388
   0.53483719  0.37153736  0.94827817
   0.54961665  0.42243614  0.01620125
   0.54654687  0.39833106  0.10934777
   0.54849797  0.44852752  0.18096986
   0.56036180  0.42400290  0.27326320
   0.54882313  0.45965635  0.35395821
   0.77919538  0.49575314  0.82161443
   0.80910204  0.47259623  0.90801677
   0.79030549  0.01295142  0.98845737
   0.79937606  0.47738832  0.07485418
   0.79913468  0.01707339  0.15891795
   0.79905991  0.47612718  0.24164054
   0.80564624  0.00741704  0.33021685
   0.79981224  0.46091286  0.40683688
   0.56096932  0.60817569  0.80432354
   0.51656347  0.61780816  0.88542649
   0.55657659  0.62767115  0.97093817
   0.51343637  0.65333345  0.04549989
   0.54746067  0.64737600  0.13590988
   0.52864969  0.69972316  0.19744477
   0.54709388  0.68943465  0.29323490
   0.54821598  0.75013654  0.34443412
   0.81419625  0.71543136  0.79901926
   0.76993307  0.72312831  0.87992377
   0.80971658  0.73842406  0.96249432
   0.76977966  0.72826050  0.04605082
   0.79914198  0.76391382  0.12360142
   0.77546062  0.73908074  0.21287732
   0.77900973  0.78456205  0.28853550
   0.76718771  0.76420578  0.37817759
   0.53464999  0.84630098  0.78435956
   0.56373301  0.88563941  0.85918214
   0.53494742  0.87085520  0.94936583
   0.55001070  0.92259136  0.01636737
   0.54659764  0.89951369  0.11012063
   0.54826746  0.94885924  0.18200947
   0.56114097  0.92429330  0.27395802
   0.54942833  0.96003410  0.35389504
   0.77874443  0.99522378  0.82213648
   0.80922668  0.97314874  0.90851183
   0.78986195  0.51274552  0.98868998
   0.79932898  0.97727261  0.07554106
   0.79965794  0.51676860  0.15879334
   0.79860564  0.97633283  0.24090088
   0.80558404  0.50742719  0.33059951
   0.80002106  0.96100737  0.40730246
   0.02203253  0.09093656  0.73971901
   0.10838486  0.06658127  0.81768764
   0.08945198  0.16204861  0.78282737
   0.47820679  0.06854143  0.89407387
   0.47954339  0.16771839  0.87060378
   0.08152949  0.07359337  0.99381086
   0.10544681  0.16735178  0.95392788
   0.45573767  0.12287648  0.04784428
   0.00231164  0.21341014  0.02963108
   0.02973737  0.09381930  0.17086562
   0.11390706  0.14827585  0.12401336
   0.46248235  0.20712204  0.19623787
   0.05881657  0.25027995  0.17085218
   0.00161945  0.14991353  0.32868653
   0.10756165  0.16138848  0.29938614
   0.35299740  0.16631107  0.80369993
   0.27335676  0.20755648  0.72955579
   0.35118811  0.26508624  0.78457085
   0.23759542  0.16949264  0.89035161
   0.22727357  0.26844675  0.86223020
   0.36430244  0.20306425  0.96296572
   0.32823716  0.29743265  0.95826983
   0.20715546  0.24814390  0.03281800
   0.26991031  0.16867404  0.06421138
   0.36561754  0.26057388  0.12114406
   0.27930643  0.32274659  0.11643078
   0.21179063  0.22001742  0.20324190
   0.31468847  0.19060089  0.23304952
   0.22997460  0.32608308  0.27113959
   0.33974004  0.31222006  0.28566337
   0.03691428  0.28735457  0.80568353
   0.07273856  0.35533364  0.71361985
   0.47289060  0.36331097  0.76801106
   0.13015536  0.37555644  0.86044504
   0.05299864  0.44480221  0.83611806
   0.46890430  0.36402780  0.94001138
   0.06253056  0.31974729  0.97584116
   0.00385117  0.46629677  0.00758997
   0.11163348  0.44395458  0.00024524
   0.48922819  0.36650608  0.11647323
   0.09915815  0.36084520  0.12218128
   0.48794001  0.47677822  0.18123002
   0.09569193  0.48986115  0.16104372
   0.01978018  0.37203136  0.27673053
   0.12513318  0.40607971  0.27418374
   0.21400061  0.48496578  0.81673025
   0.30907610  0.46446988  0.75635214
   0.29075911  0.05425771  0.80901345
   0.28657969  0.41546578  0.91932295
   0.37482947  0.47296404  0.89873205
   0.22604246  0.02946040  0.98031636
   0.32833974  0.06298634  0.98877628
   0.24848982  0.43826179  0.08043731
   0.35824846  0.44840166  0.06995977
   0.24559010  0.05208349  0.15833683
   0.35498380  0.05146411  0.15985737
   0.24026154  0.44781423  0.24532686
   0.34911013  0.43609071  0.23277728
   0.25816665  0.05047002  0.33757764
   0.36596653  0.03495443  0.33432374
   0.02172408  0.58945291  0.74021096
   0.10883166  0.56751337  0.81742270
   0.08943448  0.66141220  0.77949819
   0.47756962  0.56874144  0.89452194
   0.47911358  0.66727970  0.86966360
   0.08190125  0.57419823  0.99616270
   0.10428046  0.66828819  0.95342911
   0.45607080  0.62275381  0.04821165
   0.00148207  0.71280314  0.02883468
   0.02990455  0.59414025  0.17088277
   0.11357314  0.64867649  0.12432244
   0.46201351  0.70693327  0.19480261
   0.05994215  0.75074567  0.17226880
   0.00125219  0.65055181  0.32874783
   0.10744863  0.66126392  0.30085537
   0.35135628  0.66545596  0.80529961
   0.27243599  0.70796523  0.73153955
   0.35070186  0.76482996  0.78505726
   0.23656250  0.66939933  0.88889969
   0.22617077  0.76823613  0.86412393
   0.36286684  0.70252524  0.96409098
   0.32733871  0.79767807  0.95787950
   0.20703717  0.74800156  0.03457184
   0.27003345  0.66839039  0.06598092
   0.36555824  0.76009739  0.12076918
   0.27959504  0.82289062  0.11622653
   0.21181741  0.71986614  0.20316160
   0.31387409  0.68975040  0.23161925
   0.23080720  0.82641616  0.26956511
   0.34004727  0.81150010  0.28551444
   0.03766086  0.78688938  0.80566555
   0.07289099  0.85576791  0.71464478
   0.47258009  0.86294582  0.76741902
   0.12967888  0.87413308  0.86073990
   0.05230337  0.94411876  0.83806512
   0.46853550  0.86484897  0.94263325
   0.06231523  0.81858295  0.97533654
   0.00490672  0.96687401  0.00581799
   0.11132477  0.94305277  0.00127170
   0.48933397  0.86742982  0.11700686
   0.09870340  0.86190036  0.12159308
   0.48764127  0.97712737  0.18327065
   0.09655479  0.98833043  0.16085003
   0.01792921  0.87196682  0.27428468
   0.12427279  0.90542158  0.27465326
   0.21388721  0.98525723  0.81643997
   0.30764163  0.96318326  0.75644365
   0.29000638  0.55466597  0.80926487
   0.28680837  0.91531428  0.91894164
   0.37536206  0.97368082  0.89888643
   0.22617522  0.52985122  0.98080003
   0.32944985  0.56285266  0.98763868
   0.24939718  0.93680402  0.07953267
   0.35882408  0.94884134  0.06918295
   0.24555355  0.55285158  0.15711036
   0.35488774  0.55214652  0.15966669
   0.23991990  0.94743516  0.24299358
   0.34885199  0.93530320  0.23252080
   0.26011198  0.55146981  0.33784974
   0.36759377  0.53445281  0.33469052
   0.52213084  0.08907037  0.73967153
   0.60870834  0.06671618  0.81813473
   0.58949053  0.16112939  0.78079865
   0.97858001  0.06838300  0.89291924
   0.97883624  0.16752075  0.86970048
   0.58239716  0.07371598  0.99366331
   0.60436522  0.16863080  0.95447413
   0.95548951  0.12352136  0.04783134
   0.50116546  0.21298339  0.02879936
   0.52978885  0.09429162  0.17177509
   0.61403304  0.14791107  0.12480601
   0.96211262  0.20722676  0.19547665
   0.55900613  0.25079211  0.17131556
   0.50133852  0.14989022  0.32879661
   0.60743752  0.16096519  0.29927487
   0.85126202  0.16502065  0.80467613
   0.77279653  0.20786954  0.73104127
   0.85246060  0.26397139  0.78538828
   0.73808822  0.16939992  0.88988637
   0.72693418  0.26871526  0.86548674
   0.86346605  0.20257482  0.96373088
   0.82755662  0.29804127  0.95682996
   0.70767204  0.24950032  0.03197484
   0.76908580  0.16863847  0.06353375
   0.86603427  0.26123511  0.12065776
   0.77950220  0.32294808  0.11526352
   0.71246689  0.22116850  0.20354790
   0.81470904  0.19000682  0.23194558
   0.73077863  0.32585487  0.27105303
   0.84118031  0.31076256  0.28398472
   0.53644008  0.28662969  0.80472726
   0.57167185  0.35457209  0.71328386
   0.97312539  0.36347636  0.76790414
   0.62988829  0.37467718  0.85918077
   0.55217051  0.44475268  0.83996713
   0.96893866  0.36571865  0.94115455
   0.56297609  0.31842024  0.97431992
   0.50430950  0.46694082  0.00633416
   0.61104984  0.44377872  0.00058815
   0.98952819  0.36738513  0.11834118
   0.59891894  0.36124355  0.12144979
   0.98791119  0.47677508  0.18142869
   0.59650631  0.48880699  0.16143738
   0.51835751  0.37179186  0.27527370
   0.62375876  0.40460835  0.27457320
   0.71389327  0.48582643  0.81750355
   0.80819211  0.46452646  0.75681052
   0.78969584  0.05445742  0.80973573
   0.78743757  0.41503018  0.91708845
   0.87494976  0.47302766  0.89984255
   0.72583834  0.02903678  0.98036702
   0.82896261  0.06300764  0.98757905
   0.74891313  0.43695579  0.08010830
   0.85825224  0.44833719  0.07031720
   0.74539927  0.05274862  0.15732684
   0.85485503  0.05110892  0.15926880
   0.74052118  0.44650923  0.24440624
   0.84994128  0.43668159  0.23286775
   0.75802006  0.05075361  0.33696959
   0.86640440  0.03524821  0.33482825
   0.52223383  0.59007315  0.73912421
   0.60817564  0.56596748  0.81686244
   0.58894750  0.66145330  0.78246897
   0.97938088  0.56730989  0.89299369
   0.97871824  0.66693906  0.86994327
   0.58290566  0.57374323  0.99552524
   0.60542975  0.66764052  0.95427270
   0.95529163  0.62252610  0.04877191
   0.50217731  0.71268387  0.02872508
   0.52961600  0.59473653  0.17213150
   0.61382497  0.64883180  0.12483772
   0.96257544  0.70773682  0.19611420
   0.55999834  0.75055758  0.17160806
   0.50060834  0.64987087  0.32769405
   0.60720264  0.66129510  0.29864895
   0.85292843  0.66657809  0.80423731
   0.77268189  0.70721606  0.73078304
   0.85104875  0.76507114  0.78642638
   0.73796143  0.66939393  0.89042127
   0.72718334  0.76877120  0.86400626
   0.86343541  0.70201769  0.96472567
   0.82812799  0.79769698  0.95833790
   0.70720664  0.74811764  0.03239695
   0.77077281  0.66809063  0.06320338
   0.86517505  0.75953257  0.12056291
   0.78011081  0.82245813  0.11482834
   0.71186718  0.72017263  0.20396871
   0.81415143  0.69040668  0.23366306
   0.73088371  0.82657317  0.26978796
   0.84057200  0.81167281  0.28660740
   0.53672432  0.78697845  0.80423130
   0.57236158  0.85610910  0.71428582
   0.97297872  0.86295679  0.76752452
   0.62947957  0.87464202  0.85988768
   0.55255975  0.94464726  0.83999767
   0.96862861  0.86573303  0.93980672
   0.56234031  0.81827585  0.97488752
   0.50382267  0.96655428  0.00597676
   0.61089468  0.94422687  0.00016850
   0.98808655  0.86748148  0.11861533
   0.60007916  0.86319675  0.12283076
   0.98754926  0.97729681  0.18181731
   0.59613452  0.98971525  0.16242477
   0.51881266  0.87250776  0.27517049
   0.62456245  0.90554989  0.27445303
   0.71393674  0.98460141  0.81819199
   0.80912079  0.96351455  0.75825501
   0.79063578  0.55513714  0.81186323
   0.78754145  0.91540235  0.91905855
   0.87545756  0.97365417  0.89977624
   0.72567458  0.53025466  0.98041047
   0.82903891  0.56247281  0.98715829
   0.74927276  0.93719873  0.07976310
   0.85855895  0.94867446  0.07138425
   0.74620952  0.55321537  0.15767777
   0.85520248  0.55105488  0.16094671
   0.74005219  0.94732242  0.24469730
   0.84899648  0.93611559  0.23196959
   0.75925206  0.55118839  0.33729083
   0.86678889  0.53448414  0.33530089
   0.49477520  0.26578866  0.37357133
   0.10138737  0.27750993  0.34727969
   0.20857527  0.22615217  0.38171688
   0.32043658  0.22839525  0.41094054
   0.47617447  0.46998538  0.36626143
   0.08034960  0.01408577  0.34865566
   0.25236201  0.46823743  0.45727067
   0.34250249  0.42061103  0.41200049
   0.42903194  0.32368522  0.52217151
   0.10536138  0.05487894  0.48645133
   0.44437660  0.13331693  0.51074794
   0.09569714  0.21527571  0.51507531
   0.23236862  0.11217141  0.54123690
   0.49876809  0.33353720  0.54579579
   0.25561511  0.27686298  0.56265205
   0.40817608  0.16985271  0.57254984
   0.49350674  0.76475135  0.37429562
   0.10161563  0.77777934  0.34765731
   0.20877836  0.72649177  0.38192926
   0.32063384  0.72895502  0.41091925
   0.47624756  0.96986175  0.36586543
   0.07964344  0.51441551  0.35109355
   0.25312504  0.96892998  0.45716852
   0.34260348  0.92055397  0.41117728
   0.42820668  0.82256025  0.52091222
   0.10394352  0.55581577  0.48869425
   0.44566411  0.63264415  0.51153950
   0.09613056  0.71443662  0.51557503
   0.23371198  0.61170781  0.54275878
   0.49672730  0.83481577  0.54692411
   0.25449677  0.77787959  0.56343591
   0.40826269  0.66832317  0.57244764
   0.99337054  0.26576379  0.37320359
   0.60240441  0.27728418  0.34694974
   0.70895459  0.22676421  0.38333663
   0.82075852  0.22853852  0.41114193
   0.97584961  0.46952780  0.36315436
   0.57881522  0.01518585  0.34998351
   0.75293308  0.46958297  0.45639712
   0.84260391  0.42093870  0.41128919
   0.92862769  0.32288504  0.52111735
   0.60477417  0.05531076  0.48808795
   0.94475979  0.13350527  0.50942931
   0.59487963  0.21379870  0.51386689
   0.73196146  0.11312077  0.54122520
   0.99798547  0.33428029  0.54673669
   0.75574407  0.27693722  0.56319702
   0.90821195  0.17045087  0.57060369
   0.99376644  0.76580320  0.37336720
   0.60092835  0.77769254  0.34636555
   0.70834513  0.72682189  0.38240376
   0.82025697  0.72759596  0.40980817
   0.97660687  0.97036087  0.36495435
   0.57933283  0.51464273  0.34973949
   0.75349459  0.96906230  0.45786637
   0.84268603  0.92094756  0.41016444
   0.92871260  0.82240747  0.52047267
   0.60407160  0.55522559  0.48776778
   0.94555524  0.63297259  0.51140580
   0.59464485  0.71472854  0.51343288
   0.73236506  0.61261376  0.54085291
   0.99763306  0.83402082  0.54687638
   0.75545989  0.77733114  0.56262779
   0.90869423  0.66984569  0.57171712
   0.17229474  0.24471895  0.34843116
   0.33714675  0.19933483  0.36985196
   0.10026438  0.02799012  0.41353661
   0.45425163  0.48481340  0.31527308
   0.17224361  0.74585611  0.34971942
   0.33687158  0.70001381  0.36943388
   0.09887752  0.52826496  0.41586035
   0.45451978  0.98451562  0.31463296
   0.67279058  0.24533187  0.34960245
   0.83786420  0.20044386  0.36915125
   0.59937463  0.02897748  0.41602817
   0.95556049  0.48399310  0.31088172
   0.67174257  0.74570456  0.34921235
   0.83516562  0.69775895  0.36874370
   0.59928544  0.52826030  0.41533295
   0.95504506  0.98499030  0.31356756
   0.32467190  0.32676814  0.49225797
   0.00141943  0.06507071  0.45571726
   0.49088161  0.22983346  0.53068530
   0.15289339  0.14457579  0.46165881
   0.19463234  0.02691688  0.54831770
   0.48324144  0.37061546  0.42000344
   0.16175269  0.28683818  0.50344431
   0.30021266  0.18399327  0.56517777
   0.32382420  0.82619375  0.49212358
   0.00128207  0.56563531  0.45505016
   0.49045195  0.73039150  0.53164753
   0.15368270  0.64474405  0.46157286
   0.19404418  0.52668573  0.54840917
   0.48277450  0.87072198  0.41997739
   0.16133144  0.78676488  0.50445891
   0.29981257  0.68475919  0.56754307
   0.82428046  0.32684396  0.49298357
   0.50105488  0.06545698  0.45661459
   0.99013655  0.23069172  0.53151269
   0.65396401  0.14491968  0.46094851
   0.69447337  0.02732932  0.54855316
   0.98269175  0.37050822  0.41970633
   0.66120024  0.28551915  0.50574970
   0.79987058  0.18468440  0.56546517
   0.82442291  0.82635028  0.49160968
   0.50130072  0.56550450  0.45589646
   0.99124171  0.73020952  0.53014739
   0.65317405  0.64494398  0.46161255
   0.69429126  0.52716913  0.54762990
   0.98284551  0.87069354  0.41938251
   0.66148405  0.78645294  0.50394440
   0.79988840  0.68487572  0.56579222
Direct configuration=    30
   0.06094983  0.10926950  0.80443249
   0.01673779  0.11800146  0.88531809
   0.05597851  0.12779688  0.97006144
   0.01343397  0.15350937  0.04537640
   0.04750238  0.14693995  0.13525765
   0.02817093  0.19908443  0.19743625
   0.04696992  0.18915910  0.29326227
   0.04837326  0.25013552  0.34418587
   0.31427564  0.21532168  0.79786670
   0.27021695  0.22304547  0.87877283
   0.30999796  0.23849533  0.96198019
   0.27010962  0.22874330  0.04607823
   0.29880115  0.26421965  0.12391623
   0.27551326  0.23947042  0.21246576
   0.27812833  0.28467426  0.28871649
   0.26719266  0.26414662  0.37871897
   0.03550559  0.34667473  0.78419634
   0.06462232  0.38603300  0.85779678
   0.03506301  0.37242196  0.94837843
   0.04990858  0.42215299  0.01653291
   0.04715684  0.39851828  0.11038893
   0.04874654  0.44875384  0.18114258
   0.06178774  0.42513453  0.27343867
   0.04896680  0.45963723  0.35390948
   0.27918561  0.49517329  0.82089565
   0.30874186  0.47309970  0.90768647
   0.28985952  0.01282624  0.98860103
   0.29968337  0.47783589  0.07518944
   0.29993479  0.01638310  0.15899793
   0.29916332  0.47645727  0.24219485
   0.30544449  0.00681393  0.33046452
   0.30001775  0.46094295  0.40804370
   0.06134893  0.60907899  0.80312328
   0.01714268  0.61763253  0.88480685
   0.05550080  0.62766164  0.97007784
   0.01272040  0.65320954  0.04574768
   0.04745960  0.64749206  0.13566749
   0.02891845  0.69959662  0.19850078
   0.04729597  0.68953188  0.29399270
   0.04857909  0.75017408  0.34414005
   0.31314174  0.71533141  0.79972712
   0.26896080  0.72306149  0.87991600
   0.30869363  0.73829466  0.96270321
   0.26964163  0.72861506  0.04716018
   0.29886887  0.76406284  0.12415311
   0.27530650  0.73913404  0.21242144
   0.27832459  0.78455890  0.28861874
   0.26692947  0.76443173  0.37844598
   0.03531085  0.84643543  0.78459823
   0.06426159  0.88522496  0.85882163
   0.03484102  0.87150356  0.94862039
   0.04943258  0.92209896  0.01607375
   0.04559889  0.89876571  0.10980403
   0.04806776  0.94858322  0.18075059
   0.06084991  0.92456593  0.27301986
   0.04919033  0.95957402  0.35329173
   0.27904639  0.99492031  0.82056109
   0.30888053  0.97314793  0.90778524
   0.29036018  0.51306785  0.98852173
   0.29985315  0.97721127  0.07466845
   0.29983049  0.51708434  0.15927463
   0.29879262  0.97588426  0.24129297
   0.30654454  0.50729399  0.33118209
   0.29987333  0.96083622  0.40711376
   0.56103491  0.10847648  0.80416430
   0.51688750  0.11798872  0.88584386
   0.55595471  0.12789013  0.97036476
   0.51316686  0.15308205  0.04578159
   0.54784489  0.14719100  0.13590309
   0.52873058  0.19950947  0.19829207
   0.54734567  0.18921310  0.29403285
   0.54926904  0.24990881  0.34395613
   0.81400105  0.21512736  0.79937449
   0.76975426  0.22320449  0.88016088
   0.80956306  0.23865875  0.96223630
   0.77005512  0.22936125  0.04633038
   0.79926676  0.26444962  0.12422692
   0.77585967  0.23939800  0.21246137
   0.77935095  0.28420650  0.28870078
   0.76824868  0.26447545  0.37838849
   0.53475143  0.34622521  0.78390489
   0.56427814  0.38530216  0.85796553
   0.53506820  0.37128269  0.94822082
   0.54943505  0.42210581  0.01584645
   0.54654464  0.39844281  0.10951791
   0.54836605  0.44832617  0.18084562
   0.56051328  0.42422841  0.27322119
   0.54892099  0.45955505  0.35390090
   0.77918831  0.49563270  0.82195209
   0.80887791  0.47270757  0.90784827
   0.79036287  0.01262360  0.98892587
   0.79924944  0.47732650  0.07493107
   0.79915449  0.01686361  0.15925099
   0.79902908  0.47605047  0.24167836
   0.80558864  0.00733694  0.33024014
   0.80000601  0.46116720  0.40685301
   0.56081568  0.60825302  0.80394607
   0.51684158  0.61758546  0.88569370
   0.55639819  0.62753505  0.97073648
   0.51350211  0.65312292  0.04610633
   0.54762862  0.64732653  0.13577556
   0.52857999  0.69958731  0.19791062
   0.54688422  0.68923705  0.29313214
   0.54820504  0.74961302  0.34412932
   0.81413675  0.71545670  0.79931132
   0.77006953  0.72308257  0.87972916
   0.80959234  0.73830640  0.96263380
   0.76981970  0.72840601  0.04611497
   0.79881341  0.76363435  0.12392410
   0.77549632  0.73938454  0.21278609
   0.77883760  0.78465662  0.28850904
   0.76737863  0.76414047  0.37809019
   0.53473940  0.84680243  0.78440203
   0.56365624  0.88519070  0.85859073
   0.53488198  0.87126467  0.94931263
   0.54962856  0.92223176  0.01640112
   0.54669094  0.89979654  0.11019364
   0.54824869  0.94919148  0.18212200
   0.56118760  0.92458477  0.27370873
   0.54968866  0.96008457  0.35391760
   0.77902354  0.99502635  0.82196133
   0.80927797  0.97322804  0.90833496
   0.78988800  0.51258445  0.98826346
   0.79946414  0.97747082  0.07559329
   0.79964720  0.51676715  0.15908530
   0.79867245  0.97646088  0.24156961
   0.80585831  0.50737706  0.33085778
   0.80018134  0.96119317  0.40700707
   0.02213524  0.09135380  0.73972254
   0.10812252  0.06699429  0.81709482
   0.08939375  0.16194189  0.78345261
   0.47803993  0.06857115  0.89415171
   0.47967333  0.16789569  0.87046516
   0.08112697  0.07354378  0.99380182
   0.10532579  0.16725672  0.95407410
   0.45551929  0.12264245  0.04807552
   0.00231663  0.21312140  0.03013738
   0.02986939  0.09360994  0.17078623
   0.11353000  0.14812731  0.12380617
   0.46246102  0.20716281  0.19642863
   0.05888965  0.25006924  0.17077572
   0.00150341  0.14985357  0.32841967
   0.10748980  0.16155611  0.29910255
   0.35303600  0.16640693  0.80370823
   0.27371868  0.20750387  0.72953316
   0.35122590  0.26499084  0.78479523
   0.23781474  0.16946166  0.88985436
   0.22742978  0.26846755  0.86204750
   0.36421236  0.20302534  0.96272273
   0.32812991  0.29761800  0.95842976
   0.20753141  0.24851297  0.03264918
   0.26982296  0.16857039  0.06424839
   0.36533661  0.26055705  0.12130779
   0.27942550  0.32267786  0.11635220
   0.21213370  0.22026448  0.20307759
   0.31443085  0.19071324  0.23279179
   0.22967549  0.32594515  0.27110442
   0.33957060  0.31230070  0.28584454
   0.03676673  0.28774021  0.80533674
   0.07256598  0.35514061  0.71373149
   0.47291883  0.36371791  0.76800372
   0.13011546  0.37538031  0.86022354
   0.05338525  0.44476378  0.83583912
   0.46907539  0.36393249  0.93960832
   0.06288521  0.32000889  0.97577330
   0.00377578  0.46628424  0.00793547
   0.11131749  0.44396038  0.00014308
   0.48936543  0.36664671  0.11637363
   0.09926967  0.36110352  0.12208902
   0.48808332  0.47686953  0.18097469
   0.09571370  0.48990335  0.16097080
   0.01997040  0.37214229  0.27626974
   0.12520740  0.40647241  0.27386835
   0.21403588  0.48493351  0.81635083
   0.30910953  0.46472023  0.75651863
   0.29073358  0.05419083  0.80893182
   0.28663181  0.41569857  0.91926940
   0.37493967  0.47270147  0.89876766
   0.22603259  0.02935053  0.98045009
   0.32832963  0.06288450  0.98907852
   0.24861599  0.43844180  0.08075958
   0.35823406  0.44839842  0.07048834
   0.24569080  0.05188375  0.15854048
   0.35492201  0.05130042  0.15993561
   0.24056084  0.44794365  0.24524305
   0.34932570  0.43629238  0.23275939
   0.25810106  0.04996346  0.33756647
   0.36600454  0.03478773  0.33432409
   0.02160862  0.58963496  0.74026081
   0.10913751  0.56771814  0.81709163
   0.08923983  0.66146025  0.77943271
   0.47733244  0.56876566  0.89477629
   0.47938858  0.66729079  0.86962566
   0.08168314  0.57416088  0.99649698
   0.10392585  0.66836219  0.95359463
   0.45580796  0.62252625  0.04831515
   0.00114678  0.71269905  0.02928390
   0.02997983  0.59400359  0.17103555
   0.11358523  0.64860410  0.12394497
   0.46223861  0.70717816  0.19487884
   0.06012982  0.75045882  0.17222711
   0.00115464  0.65066029  0.32842705
   0.10741608  0.66132712  0.30079809
   0.35104692  0.66582998  0.80551323
   0.27254387  0.70784859  0.73170011
   0.35072970  0.76433714  0.78548390
   0.23649018  0.66937094  0.88847212
   0.22601520  0.76832493  0.86429528
   0.36272506  0.70244831  0.96406023
   0.32683626  0.79745862  0.95821987
   0.20700684  0.74826060  0.03478382
   0.27001055  0.66856621  0.06622453
   0.36545588  0.76007357  0.12090890
   0.27981164  0.82270853  0.11611999
   0.21174649  0.72011586  0.20295149
   0.31371427  0.68966733  0.23138029
   0.23065549  0.82631464  0.26929479
   0.34018854  0.81156336  0.28561184
   0.03754617  0.78728934  0.80524034
   0.07282550  0.85570049  0.71463999
   0.47269728  0.86325781  0.76731664
   0.12958368  0.87402687  0.86055255
   0.05271581  0.94402974  0.83805591
   0.46862480  0.86463786  0.94252304
   0.06236066  0.81880824  0.97527880
   0.00465839  0.96692098  0.00565958
   0.11124694  0.94277380  0.00123152
   0.48959055  0.86761172  0.11704844
   0.09857107  0.86222365  0.12147528
   0.48760944  0.97728959  0.18329719
   0.09649805  0.98820143  0.16078376
   0.01777229  0.87223706  0.27405433
   0.12399959  0.90564659  0.27416815
   0.21370042  0.98535535  0.81642005
   0.30767402  0.96305319  0.75643496
   0.28979646  0.55461372  0.80920868
   0.28712359  0.91562781  0.91884273
   0.37513221  0.97353017  0.89900597
   0.22641368  0.52991263  0.98098375
   0.32951567  0.56275104  0.98783312
   0.24974145  0.93687109  0.07974616
   0.35889611  0.94882752  0.06958815
   0.24563702  0.55264655  0.15726533
   0.35482261  0.55205970  0.15983771
   0.24004121  0.94745708  0.24267702
   0.34901155  0.93544479  0.23248088
   0.26031788  0.55121269  0.33809135
   0.36766205  0.53413325  0.33485116
   0.52214253  0.08914541  0.73983042
   0.60882919  0.06685119  0.81782325
   0.58935514  0.16097658  0.78096925
   0.97845036  0.06838404  0.89285328
   0.97899368  0.16747780  0.86961210
   0.58224575  0.07376489  0.99363484
   0.60424979  0.16881955  0.95461952
   0.95543045  0.12360540  0.04787163
   0.50111083  0.21253323  0.02937429
   0.52991458  0.09422397  0.17179549
   0.61395128  0.14769786  0.12459133
   0.96216779  0.20710041  0.19566764
   0.55910588  0.25056492  0.17135999
   0.50134062  0.15007280  0.32844187
   0.60768928  0.16082448  0.29913082
   0.85103718  0.16509512  0.80496067
   0.77302236  0.20796803  0.73119278
   0.85264575  0.26347002  0.78571071
   0.73826184  0.16934008  0.88947414
   0.72685317  0.26877575  0.86568458
   0.86347483  0.20260445  0.96363657
   0.82725636  0.29786468  0.95704855
   0.70801944  0.24995378  0.03184376
   0.76879838  0.16906428  0.06330709
   0.86588023  0.26128311  0.12068816
   0.77966033  0.32276625  0.11509308
   0.71232815  0.22128183  0.20329461
   0.81453842  0.19004745  0.23159481
   0.73084386  0.32573444  0.27099471
   0.84131034  0.31075873  0.28433191
   0.53617076  0.28691891  0.80450836
   0.57153244  0.35453026  0.71302377
   0.97367741  0.36378206  0.76784072
   0.62979154  0.37459876  0.85886643
   0.55246283  0.44462190  0.84003470
   0.96898015  0.36568300  0.94071923
   0.56329753  0.31871216  0.97407121
   0.50420988  0.46672473  0.00637124
   0.61076537  0.44365997  0.00038536
   0.98958992  0.36752441  0.11849320
   0.59900873  0.36154658  0.12111914
   0.98809485  0.47672385  0.18126039
   0.59642177  0.48855040  0.16145050
   0.51805115  0.37203484  0.27487756
   0.62371004  0.40482385  0.27424888
   0.71402445  0.48611426  0.81727084
   0.80802420  0.46504965  0.75698689
   0.78940502  0.05431670  0.80975793
   0.78755208  0.41503995  0.91695466
   0.87504396  0.47288318  0.89989368
   0.72612926  0.02901237  0.98048210
   0.82878018  0.06275536  0.98783049
   0.74913046  0.43714412  0.08035354
   0.85814422  0.44843300  0.07071176
   0.74533270  0.05272456  0.15740181
   0.85473398  0.05100497  0.15928237
   0.74090363  0.44646125  0.24428148
   0.85043351  0.43683394  0.23289057
   0.75810250  0.05035476  0.33699185
   0.86623972  0.03519030  0.33481864
   0.52206525  0.59030504  0.73910752
   0.60811881  0.56608067  0.81644291
   0.58892555  0.66136231  0.78307988
   0.97952549  0.56725576  0.89280335
   0.97864816  0.66692802  0.86984591
   0.58270948  0.57374855  0.99567677
   0.60536584  0.66763725  0.95445213
   0.95515665  0.62239748  0.04897494
   0.50210790  0.71251022  0.02907712
   0.52968298  0.59454259  0.17238150
   0.61382909  0.64870254  0.12466376
   0.96273587  0.70784911  0.19631462
   0.56002159  0.75026421  0.17163587
   0.50067435  0.64993190  0.32721916
   0.60712902  0.66130585  0.29842887
   0.85292233  0.66671225  0.80433791
   0.77316817  0.70731429  0.73108776
   0.85099302  0.76496716  0.78647832
   0.73814706  0.66936706  0.89003859
   0.72731087  0.76874247  0.86413382
   0.86336400  0.70194328  0.96469170
   0.82796479  0.79748445  0.95858110
   0.70737362  0.74828746  0.03222065
   0.77071559  0.66806628  0.06299640
   0.86542854  0.75927767  0.12059006
   0.78022643  0.82227015  0.11449105
   0.71191723  0.72037952  0.20390578
   0.81393854  0.69043961  0.23345778
   0.73095403  0.82649478  0.26963353
   0.84058042  0.81167995  0.28680223
   0.53654395  0.78722690  0.80380194
   0.57221753  0.85611840  0.71422171
   0.97345655  0.86311231  0.76748745
   0.62940639  0.87442441  0.85981366
   0.55275484  0.94467947  0.84020104
   0.96872397  0.86553899  0.93949369
   0.56262469  0.81832806  0.97490680
   0.50365999  0.96639141  0.00591416
   0.61077633  0.94427182  0.99992837
   0.98810672  0.86767537  0.11861822
   0.60017708  0.86376366  0.12270181
   0.98786686  0.97738798  0.18177936
   0.59616885  0.98981567  0.16251343
   0.51864059  0.87264309  0.27500347
   0.62454820  0.90589941  0.27427392
   0.71405011  0.98449719  0.81816201
   0.80912252  0.96359056  0.75855612
   0.79047090  0.55501064  0.81213964
   0.78788979  0.91568989  0.91902981
   0.87538255  0.97360360  0.89983174
   0.72608048  0.53009952  0.98063453
   0.82904845  0.56224481  0.98746372
   0.74936807  0.93725433  0.07992329
   0.85860744  0.94873593  0.07179671
   0.74620441  0.55314807  0.15780794
   0.85532181  0.55083722  0.16111969
   0.74029270  0.94742176  0.24449149
   0.84912151  0.93637297  0.23191583
   0.75917758  0.55098815  0.33733103
   0.86688074  0.53429010  0.33532068
   0.49502599  0.26597083  0.37351255
   0.10145911  0.27746723  0.34734666
   0.20875703  0.22628645  0.38183571
   0.32031794  0.22845457  0.41081029
   0.47610589  0.46993412  0.36639029
   0.08014952  0.01414352  0.34875089
   0.25249488  0.46804714  0.45717963
   0.34250116  0.42066321  0.41238764
   0.42911736  0.32381221  0.52231409
   0.10525430  0.05466475  0.48622833
   0.44427334  0.13335553  0.51067017
   0.09554202  0.21527277  0.51526247
   0.23227172  0.11197010  0.54116971
   0.49897706  0.33331961  0.54579678
   0.25566899  0.27694737  0.56240008
   0.40825269  0.16980057  0.57272038
   0.49363133  0.76471666  0.37422781
   0.10164816  0.77782135  0.34779558
   0.20890225  0.72661723  0.38199803
   0.32038630  0.72909672  0.41059721
   0.47599647  0.96968043  0.36599714
   0.07939921  0.51474621  0.35173649
   0.25312726  0.96870087  0.45724399
   0.34263299  0.92048074  0.41133102
   0.42803696  0.82269785  0.52082672
   0.10395590  0.55570448  0.48862390
   0.44570867  0.63270853  0.51166272
   0.09613369  0.71437057  0.51580345
   0.23355530  0.61147202  0.54274109
   0.49665836  0.83471450  0.54703962
   0.25451545  0.77786703  0.56347602
   0.40817463  0.66822660  0.57277533
   0.99348213  0.26573072  0.37277555
   0.60238065  0.27711178  0.34718187
   0.70922458  0.22713877  0.38365192
   0.82075343  0.22861152  0.41115858
   0.97589255  0.46947099  0.36274972
   0.57856914  0.01544510  0.35026047
   0.75294287  0.46938002  0.45637983
   0.84253582  0.42097336  0.41144220
   0.92854866  0.32300428  0.52123693
   0.60477390  0.05521481  0.48812873
   0.94476116  0.13364449  0.50921486
   0.59469470  0.21368909  0.51391223
   0.73187932  0.11285660  0.54133382
   0.99797593  0.33420742  0.54665747
   0.75556981  0.27698774  0.56325995
   0.90813120  0.17029955  0.57054389
   0.99393322  0.76588410  0.37303427
   0.60084576  0.77768129  0.34647920
   0.70841198  0.72715882  0.38248239
   0.82004205  0.72761779  0.40962574
   0.97657642  0.97044555  0.36496545
   0.57899570  0.51474800  0.34995799
   0.75368525  0.96898203  0.45796073
   0.84271619  0.92102328  0.41019076
   0.92863201  0.82254676  0.52034797
   0.60413665  0.55512171  0.48780425
   0.94559455  0.63302999  0.51143484
   0.59448889  0.71486383  0.51344975
   0.73230420  0.61254149  0.54082981
   0.99763011  0.83395266  0.54666903
   0.75533784  0.77740175  0.56252716
   0.90863333  0.66985074  0.57178634
   0.17311688  0.24489156  0.34698818
   0.33686259  0.20023872  0.36871006
   0.10058401  0.02702704  0.41267835
   0.45432170  0.48412826  0.31510540
   0.17189689  0.74571654  0.34973289
   0.33760635  0.70017469  0.36975904
   0.09885393  0.52762245  0.41651218
   0.45492261  0.98482590  0.31479052
   0.67367715  0.24581294  0.34843108
   0.83842037  0.20035145  0.36968914
   0.60046473  0.02866894  0.41702329
   0.95551329  0.48358452  0.31034277
   0.67215045  0.74624856  0.34913112
   0.83550037  0.69819949  0.36815348
   0.59947678  0.52706511  0.41472911
   0.95520848  0.98430853  0.31317627
   0.32470323  0.32672647  0.49240320
   0.00135380  0.06502828  0.45566489
   0.49083309  0.22983125  0.53072351
   0.15281358  0.14469614  0.46177830
   0.19476451  0.02675494  0.54834157
   0.48326546  0.37064373  0.42004252
   0.16173795  0.28686313  0.50338217
   0.30015357  0.18386259  0.56500263
   0.32370361  0.82615371  0.49215343
   0.00112513  0.56567836  0.45486376
   0.49032980  0.73044848  0.53187499
   0.15379920  0.64477701  0.46179860
   0.19405660  0.52657858  0.54847832
   0.48268663  0.87072369  0.42004726
   0.16115442  0.78680269  0.50456970
   0.29973470  0.68470245  0.56783769
   0.82429685  0.32692820  0.49318808
   0.50092174  0.06548048  0.45674259
   0.99014238  0.23086064  0.53164557
   0.65400956  0.14490064  0.46081756
   0.69454969  0.02733125  0.54857243
   0.98262089  0.37055282  0.41975530
   0.66105023  0.28537714  0.50610178
   0.79984622  0.18463093  0.56535143
   0.82446991  0.82632709  0.49154236
   0.50114836  0.56549394  0.45582605
   0.99133194  0.73024857  0.53011125
   0.65308305  0.64500526  0.46165631
   0.69434003  0.52707773  0.54751836
   0.98278909  0.87073229  0.41943639
   0.66135122  0.78639348  0.50395381
   0.79987492  0.68483354  0.56573786
Direct configuration=    35
   0.06095798  0.10961334  0.80478830
   0.01727656  0.11819217  0.88525554
   0.05518642  0.12783517  0.96993722
   0.01369988  0.15316395  0.04559902
   0.04740671  0.14710347  0.13525870
   0.02870354  0.19873151  0.19779502
   0.04702854  0.18930620  0.29340813
   0.04834305  0.24951868  0.34408299
   0.31433788  0.21532275  0.79804625
   0.27061235  0.22290870  0.87839411
   0.30910154  0.23838169  0.96191912
   0.27057958  0.22891138  0.04598374
   0.29831102  0.26368417  0.12389860
   0.27563929  0.23987398  0.21257679
   0.27823577  0.28456095  0.28877326
   0.26727609  0.26418405  0.37858579
   0.03571886  0.34712534  0.78429280
   0.06447782  0.38606313  0.85775496
   0.03548536  0.37281828  0.94819471
   0.04950873  0.42179055  0.01651106
   0.04726645  0.39911590  0.11022976
   0.04882346  0.44832973  0.18162003
   0.06166091  0.42558773  0.27306881
   0.04887808  0.45925287  0.35368861
   0.27938271  0.49522033  0.82124309
   0.30845271  0.47345246  0.90751626
   0.29022117  0.01240708  0.98835625
   0.29937980  0.47826791  0.07508106
   0.29983703  0.01586533  0.15910528
   0.29913162  0.47708547  0.24238451
   0.30538289  0.00645741  0.33058137
   0.30028300  0.46118711  0.40763581
   0.06103286  0.60912193  0.80324625
   0.01759997  0.61748819  0.88485002
   0.05495293  0.62751232  0.96994469
   0.01291915  0.65303336  0.04616952
   0.04705950  0.64767372  0.13567684
   0.02931631  0.69889052  0.19907244
   0.04718632  0.68963916  0.29426954
   0.04877196  0.74965270  0.34422274
   0.31303669  0.71558574  0.80033553
   0.26918441  0.72293329  0.87944019
   0.30802856  0.73781664  0.96250300
   0.26973614  0.72886285  0.04732438
   0.29844219  0.76355346  0.12432805
   0.27543907  0.73953276  0.21217901
   0.27849613  0.78411624  0.28869465
   0.26709039  0.76475707  0.37850847
   0.03570445  0.84652279  0.78488519
   0.06406626  0.88493288  0.85877085
   0.03488411  0.87180625  0.94802377
   0.04904402  0.92151098  0.01602937
   0.04558643  0.89924245  0.11003524
   0.04823592  0.94842908  0.18074628
   0.06055515  0.92479665  0.27243769
   0.04895467  0.95913033  0.35318170
   0.27892742  0.99471569  0.82066136
   0.30870290  0.97356501  0.90728723
   0.29057886  0.51251397  0.98833100
   0.29962333  0.97772167  0.07473809
   0.29994534  0.51691221  0.15925848
   0.29879059  0.97617039  0.24145545
   0.30673570  0.50694558  0.33123112
   0.30034889  0.96099660  0.40677509
   0.56069398  0.10858080  0.80431986
   0.51753966  0.11816394  0.88577944
   0.55546154  0.12775014  0.97027804
   0.51335025  0.15304425  0.04623777
   0.54729786  0.14748064  0.13610021
   0.52887276  0.19881267  0.19861200
   0.54758594  0.18896626  0.29362589
   0.54930584  0.24935743  0.34374185
   0.81391541  0.21508214  0.79964427
   0.77055746  0.22329604  0.87997027
   0.80921963  0.23835668  0.96215797
   0.77035239  0.22958512  0.04628936
   0.79890207  0.26403224  0.12407691
   0.77627828  0.23981212  0.21195601
   0.77938817  0.28391235  0.28867074
   0.76865152  0.26436146  0.37785708
   0.53487994  0.34650928  0.78398257
   0.56395923  0.38495674  0.85765054
   0.53555991  0.37116296  0.94777580
   0.54916380  0.42136524  0.01567498
   0.54649686  0.39893078  0.10955919
   0.54824517  0.44780480  0.18091977
   0.56044456  0.42461360  0.27295703
   0.54888462  0.45914401  0.35372860
   0.77923531  0.49549907  0.82248285
   0.80843332  0.47305254  0.90784301
   0.79047305  0.01205470  0.98922713
   0.79911093  0.47766396  0.07502493
   0.79921950  0.01633010  0.15937318
   0.79896929  0.47635692  0.24166620
   0.80550498  0.00697109  0.33040440
   0.80020395  0.46153242  0.40680562
   0.56047295  0.60849205  0.80405685
   0.51748391  0.61735926  0.88598666
   0.55587779  0.62746329  0.97057369
   0.51392753  0.65276153  0.04640254
   0.54767531  0.64760388  0.13560726
   0.52866084  0.69911249  0.19838899
   0.54652771  0.68912562  0.29290792
   0.54797542  0.74904659  0.34392602
   0.81396315  0.71550333  0.79970891
   0.77058074  0.72303814  0.87969338
   0.80919598  0.73816067  0.96266298
   0.77009339  0.72871944  0.04622653
   0.79831218  0.76310009  0.12414492
   0.77558706  0.74000206  0.21242696
   0.77860070  0.78447814  0.28855694
   0.76752904  0.76409788  0.37807756
   0.53485536  0.84732794  0.78447360
   0.56350394  0.88473169  0.85835799
   0.53497415  0.87178843  0.94895094
   0.54917490  0.92167297  0.01642836
   0.54681565  0.90032464  0.11030849
   0.54830069  0.94929327  0.18215407
   0.56096530  0.92517679  0.27315551
   0.54961448  0.95985102  0.35406886
   0.77951239  0.99475389  0.82213776
   0.80912223  0.97351909  0.90846641
   0.79006675  0.51211739  0.98791970
   0.79960632  0.97797329  0.07546606
   0.79966157  0.51640542  0.15943936
   0.79869440  0.97681015  0.24215248
   0.80616577  0.50690578  0.33077635
   0.80027115  0.96149312  0.40664223
   0.02228062  0.09178471  0.73961544
   0.10775265  0.06752330  0.81641525
   0.08936385  0.16178461  0.78407169
   0.47791520  0.06873154  0.89421876
   0.47985045  0.16793672  0.87028444
   0.08070566  0.07353610  0.99381709
   0.10516590  0.16712243  0.95425953
   0.45532242  0.12241611  0.04841539
   0.00227599  0.21270910  0.03061602
   0.03004362  0.09344045  0.17070425
   0.11305894  0.14795916  0.12365877
   0.46256683  0.20721889  0.19655245
   0.05892136  0.24982403  0.17077121
   0.00146357  0.14980759  0.32809219
   0.10730901  0.16171977  0.29873504
   0.35298010  0.16661564  0.80367688
   0.27418035  0.20745542  0.72951466
   0.35119835  0.26474861  0.78505065
   0.23811847  0.16963036  0.88923779
   0.22761678  0.26838974  0.86186717
   0.36407619  0.20302439  0.96252568
   0.32800503  0.29772207  0.95848565
   0.20807822  0.24886684  0.03243104
   0.26967688  0.16856300  0.06422368
   0.36500947  0.26059027  0.12143155
   0.27965145  0.32253239  0.11620150
   0.21262741  0.22053199  0.20299362
   0.31405759  0.19081793  0.23254163
   0.22940913  0.32585394  0.27101787
   0.33927785  0.31234634  0.28598411
   0.03656038  0.28814376  0.80489379
   0.07236922  0.35490498  0.71381857
   0.47302383  0.36408383  0.76790940
   0.13003189  0.37521563  0.85993461
   0.05386608  0.44465592  0.83566483
   0.46936387  0.36386015  0.93929544
   0.06316471  0.32031464  0.97558316
   0.00383480  0.46629028  0.00830741
   0.11077941  0.44398309  0.00013361
   0.48960755  0.36679384  0.11627503
   0.09932697  0.36149177  0.12202002
   0.48836389  0.47698386  0.18071013
   0.09568482  0.48986963  0.16086415
   0.02032140  0.37245211  0.27572971
   0.12523715  0.40686192  0.27358769
   0.21421418  0.48488329  0.81592958
   0.30908384  0.46501399  0.75671409
   0.29064430  0.05403523  0.80874583
   0.28677303  0.41602378  0.91916017
   0.37493660  0.47237471  0.89882224
   0.22608834  0.02928691  0.98065864
   0.32825941  0.06271589  0.98930929
   0.24891784  0.43859212  0.08109154
   0.35809776  0.44836191  0.07102035
   0.24585296  0.05171629  0.15875829
   0.35474831  0.05109941  0.16003799
   0.24094380  0.44803250  0.24508868
   0.34949658  0.43650400  0.23283957
   0.25812551  0.04947196  0.33749379
   0.36597792  0.03465688  0.33438427
   0.02159910  0.58982104  0.74014631
   0.10934246  0.56802621  0.81663554
   0.08900995  0.66141391  0.77936529
   0.47718625  0.56886433  0.89503826
   0.47976742  0.66719458  0.86963258
   0.08141342  0.57424300  0.99667393
   0.10350071  0.66830714  0.95383493
   0.45557002  0.62235722  0.04848630
   0.00073786  0.71243630  0.02983714
   0.03010493  0.59392758  0.17123508
   0.11344861  0.64851272  0.12359352
   0.46262911  0.70749827  0.19495312
   0.06027315  0.75010265  0.17219403
   0.00113076  0.65076648  0.32810708
   0.10726612  0.66138209  0.30064632
   0.35069123  0.66634131  0.80571318
   0.27266020  0.70770370  0.73173848
   0.35073002  0.76372406  0.78597796
   0.23643213  0.66951442  0.88809606
   0.22585702  0.76837347  0.86447735
   0.36256041  0.70243136  0.96403588
   0.32631270  0.79710618  0.95850202
   0.20707065  0.74847740  0.03496347
   0.26990216  0.66882909  0.06638370
   0.36525165  0.76011575  0.12104513
   0.28015744  0.82239564  0.11598019
   0.21187427  0.72043986  0.20283719
   0.31345285  0.68963119  0.23123176
   0.23055235  0.82623382  0.26905662
   0.34017771  0.81158038  0.28568652
   0.03734412  0.78773554  0.80467958
   0.07273412  0.85557851  0.71456794
   0.47292811  0.86358837  0.76719719
   0.12951278  0.87404709  0.86031546
   0.05328056  0.94393858  0.83805938
   0.46887532  0.86437282  0.94234666
   0.06228242  0.81911405  0.97519342
   0.00446245  0.96698208  0.00546159
   0.11104036  0.94252636  0.00117419
   0.49001996  0.86779286  0.11710617
   0.09833560  0.86258060  0.12138937
   0.48774769  0.97748600  0.18324868
   0.09634656  0.98812234  0.16063703
   0.01775868  0.87270081  0.27402202
   0.12373054  0.90582400  0.27367014
   0.21365562  0.98548353  0.81639538
   0.30764654  0.96300511  0.75648880
   0.28955286  0.55450743  0.80913818
   0.28756356  0.91601762  0.91872267
   0.37475702  0.97332506  0.89913123
   0.22677954  0.53001594  0.98118565
   0.32948272  0.56257558  0.98803500
   0.25024236  0.93696013  0.07999925
   0.35885157  0.94874723  0.07002297
   0.24579665  0.55242553  0.15753712
   0.35464728  0.55191402  0.16006487
   0.24026744  0.94745181  0.24244302
   0.34908237  0.93567273  0.23256171
   0.26054808  0.55098275  0.33831119
   0.36761348  0.53386029  0.33508376
   0.52224659  0.08926403  0.74005289
   0.60878432  0.06710921  0.81742104
   0.58915392  0.16068124  0.78116971
   0.97829123  0.06842890  0.89279549
   0.97918003  0.16734563  0.86953358
   0.58205491  0.07396302  0.99359999
   0.60406895  0.16886598  0.95481470
   0.95537346  0.12369877  0.04791523
   0.50105603  0.21190637  0.03005958
   0.53006038  0.09412290  0.17182614
   0.61372909  0.14749506  0.12439156
   0.96228285  0.20698131  0.19579114
   0.55916622  0.25026592  0.17149252
   0.50146120  0.15030474  0.32807015
   0.60778223  0.16068950  0.29896162
   0.85076107  0.16532041  0.80525300
   0.77334042  0.20808258  0.73133484
   0.85274860  0.26285912  0.78603014
   0.73839495  0.16940282  0.88906873
   0.72675386  0.26873693  0.86580102
   0.86349303  0.20273225  0.96356884
   0.82701568  0.29759058  0.95726300
   0.70845568  0.25034427  0.03176787
   0.76843280  0.16958826  0.06306533
   0.86561094  0.26134109  0.12073431
   0.77993617  0.32251101  0.11498992
   0.71225979  0.22130555  0.20306939
   0.81421671  0.19010509  0.23125000
   0.73101720  0.32566769  0.27088421
   0.84129347  0.31075904  0.28476658
   0.53581426  0.28735084  0.80419896
   0.57132256  0.35449462  0.71281345
   0.97427832  0.36408306  0.76767573
   0.62966737  0.37459021  0.85850742
   0.55286294  0.44440563  0.83993039
   0.96914438  0.36555384  0.94024464
   0.56354139  0.31907656  0.97382643
   0.50416966  0.46645754  0.00637229
   0.61040561  0.44356489  0.00016496
   0.98974586  0.36763545  0.11857542
   0.59908783  0.36192446  0.12081154
   0.98841551  0.47666762  0.18110638
   0.59624565  0.48826745  0.16139165
   0.51780523  0.37245484  0.27456929
   0.62365063  0.40507070  0.27394215
   0.71422050  0.48639869  0.81700546
   0.80783104  0.46566592  0.75712378
   0.78911378  0.05414423  0.80968857
   0.78770576  0.41509278  0.91696654
   0.87507116  0.47269267  0.89987493
   0.72658657  0.02903464  0.98068898
   0.82851770  0.06243704  0.98815175
   0.74946799  0.43735430  0.08061121
   0.85793515  0.44849996  0.07105377
   0.74532640  0.05271431  0.15757363
   0.85449048  0.05093417  0.15937544
   0.74145034  0.44640639  0.24416006
   0.85080833  0.43699746  0.23301607
   0.75827730  0.04999479  0.33699049
   0.86596409  0.03517193  0.33481535
   0.52194492  0.59057299  0.73907195
   0.60794939  0.56631812  0.81596933
   0.58892812  0.66112751  0.78370289
   0.97968245  0.56732592  0.89253387
   0.97866300  0.66673839  0.86972879
   0.58241143  0.57387350  0.99574469
   0.60518876  0.66753119  0.95467948
   0.95507714  0.62234200  0.04920587
   0.50197575  0.71219145  0.02954932
   0.52982314  0.59429516  0.17256912
   0.61369050  0.64849594  0.12449351
   0.96302587  0.70795066  0.19647969
   0.55995649  0.74995449  0.17169005
   0.50090977  0.65002037  0.32675596
   0.60697190  0.66128436  0.29819914
   0.85284365  0.66691299  0.80445267
   0.77378729  0.70747838  0.73140715
   0.85090617  0.76479051  0.78642168
   0.73834427  0.66949425  0.88958256
   0.72746570  0.76858591  0.86426168
   0.86326211  0.70197429  0.96464833
   0.82782195  0.79710366  0.95873292
   0.70768036  0.74839579  0.03209214
   0.77051261  0.66812795  0.06278371
   0.86558937  0.75909724  0.12064136
   0.78044631  0.82197049  0.11421293
   0.71216447  0.72063800  0.20388272
   0.81363398  0.69044661  0.23321306
   0.73111176  0.82643671  0.26951086
   0.84046719  0.81164103  0.28686267
   0.53629848  0.78763995  0.80331363
   0.57199400  0.85608448  0.71417394
   0.97401888  0.86325522  0.76740059
   0.62922101  0.87426181  0.85969997
   0.55301018  0.94458747  0.84029864
   0.96891394  0.86521193  0.93928637
   0.56284341  0.81850980  0.97492338
   0.50360586  0.96619510  0.00584665
   0.61050943  0.94430995  0.99974108
   0.98830986  0.86784207  0.11844268
   0.60013031  0.86436037  0.12252579
   0.98834177  0.97752134  0.18171975
   0.59604437  0.98986290  0.16257235
   0.51857310  0.87289422  0.27497577
   0.62451334  0.90621066  0.27412253
   0.71424569  0.98435540  0.81802743
   0.80905551  0.96373287  0.75877404
   0.79027264  0.55486484  0.81234568
   0.78830795  0.91598236  0.91899146
   0.87524129  0.97352162  0.89981166
   0.72665020  0.52990302  0.98089482
   0.82900090  0.56194553  0.98781828
   0.74957210  0.93730026  0.08014127
   0.85850331  0.94877082  0.07210654
   0.74625072  0.55304540  0.15800506
   0.85531998  0.55060955  0.16123289
   0.74063565  0.94751848  0.24425871
   0.84915576  0.93668599  0.23202644
   0.75915853  0.55080710  0.33735585
   0.86687474  0.53418071  0.33534643
   0.49515615  0.26617050  0.37352794
   0.10152593  0.27743474  0.34738145
   0.20909440  0.22647302  0.38200696
   0.32008522  0.22852734  0.41060780
   0.47613924  0.46989217  0.36648985
   0.07991407  0.01429957  0.34864640
   0.25253899  0.46795926  0.45717395
   0.34262818  0.42067232  0.41278666
   0.42925807  0.32383128  0.52241277
   0.10513827  0.05450259  0.48619937
   0.44423270  0.13332346  0.51049874
   0.09530386  0.21522197  0.51544218
   0.23221404  0.11182943  0.54110757
   0.49916116  0.33308188  0.54592007
   0.25573309  0.27702711  0.56216889
   0.40829753  0.16979895  0.57299268
   0.49378316  0.76472004  0.37416385
   0.10166933  0.77783186  0.34787561
   0.20905706  0.72673870  0.38214679
   0.32001137  0.72923114  0.41032000
   0.47591363  0.96952078  0.36614826
   0.07903036  0.51509449  0.35208473
   0.25301510  0.96846702  0.45743052
   0.34261946  0.92045389  0.41149303
   0.42785394  0.82280821  0.52072768
   0.10407170  0.55561550  0.48869723
   0.44578935  0.63273594  0.51166962
   0.09605690  0.71429866  0.51599590
   0.23330919  0.61133064  0.54263918
   0.49663632  0.83451695  0.54723364
   0.25460218  0.77774704  0.56357066
   0.40797637  0.66830070  0.57328434
   0.99368822  0.26571838  0.37247403
   0.60241952  0.27697348  0.34732024
   0.70968953  0.22763477  0.38387527
   0.82072253  0.22865078  0.41114774
   0.97604336  0.46948128  0.36238199
   0.57841477  0.01576941  0.35049854
   0.75281705  0.46911111  0.45656424
   0.84254876  0.42090926  0.41162153
   0.92859504  0.32310475  0.52141245
   0.60482564  0.05511213  0.48817701
   0.94482551  0.13374126  0.50895256
   0.59452708  0.21353864  0.51400005
   0.73185527  0.11259087  0.54148937
   0.99783770  0.33409323  0.54655814
   0.75536716  0.27704327  0.56339380
   0.90796648  0.17013724  0.57066013
   0.99410128  0.76597471  0.37280556
   0.60085810  0.77769846  0.34657598
   0.70859124  0.72754792  0.38257936
   0.81971989  0.72769025  0.40948054
   0.97656325  0.97056917  0.36500093
   0.57865409  0.51482861  0.35002731
   0.75384612  0.96891830  0.45807623
   0.84286268  0.92099090  0.41028288
   0.92861996  0.82269376  0.52024683
   0.60429512  0.55502502  0.48793477
   0.94568077  0.63302944  0.51131929
   0.59434359  0.71498795  0.51353594
   0.73227661  0.61252125  0.54084436
   0.99757366  0.83384957  0.54641175
   0.75523101  0.77744917  0.56246204
   0.90846452  0.66995809  0.57199295
   0.17381326  0.24506839  0.34711699
   0.33694606  0.20078272  0.36768986
   0.10033885  0.02693156  0.41318719
   0.45449150  0.48295343  0.31437182
   0.17223805  0.74570088  0.35000275
   0.33793786  0.70053935  0.36974203
   0.09966213  0.52766049  0.41881443
   0.45523714  0.98437410  0.31429773
   0.67412295  0.24593082  0.34887089
   0.83881330  0.20021283  0.37038721
   0.59985927  0.02929177  0.41857415
   0.95565214  0.48269287  0.30965662
   0.67260608  0.74669316  0.34905893
   0.83571994  0.69894330  0.36784942
   0.59920720  0.52731555  0.41472185
   0.95534957  0.98326493  0.31235890
   0.32474387  0.32666299  0.49257348
   0.00129539  0.06498383  0.45558791
   0.49074683  0.22985092  0.53075697
   0.15275235  0.14484128  0.46190578
   0.19488489  0.02657220  0.54836561
   0.48327335  0.37064035  0.42003341
   0.16173114  0.28687514  0.50333458
   0.30005199  0.18375357  0.56480967
   0.32359727  0.82613459  0.49218406
   0.00093553  0.56571052  0.45465475
   0.49017811  0.73049648  0.53209340
   0.15394748  0.64480062  0.46206927
   0.19409189  0.52648445  0.54856568
   0.48257857  0.87069068  0.42007022
   0.16098498  0.78684272  0.50470499
   0.29963767  0.68463681  0.56810357
   0.82431829  0.32701525  0.49338660
   0.50078827  0.06547317  0.45681136
   0.99019026  0.23102876  0.53174551
   0.65403525  0.14486949  0.46064759
   0.69464975  0.02730203  0.54860344
   0.98254462  0.37058936  0.41975715
   0.66090408  0.28528496  0.50643054
   0.79981474  0.18457818  0.56522911
   0.82452097  0.82630765  0.49148282
   0.50098021  0.56546153  0.45571627
   0.99140344  0.73028821  0.53009844
   0.65298642  0.64505632  0.46168607
   0.69439493  0.52697338  0.54743389
   0.98272198  0.87075268  0.41947029
   0.66121322  0.78634071  0.50398897
   0.79985427  0.68478181  0.56566964
Direct configuration=    40
   0.06078717  0.10988423  0.80523373
   0.01759491  0.11825633  0.88526983
   0.05451260  0.12783367  0.96997247
   0.01387856  0.15286370  0.04584609
   0.04718373  0.14716790  0.13517899
   0.02909528  0.19837994  0.19835247
   0.04703244  0.18943791  0.29327611
   0.04840564  0.24925260  0.34399279
   0.31446067  0.21535630  0.79837880
   0.27098369  0.22288733  0.87830291
   0.30858834  0.23838579  0.96159553
   0.27076846  0.22895212  0.04599388
   0.29810666  0.26336729  0.12403696
   0.27572152  0.24035680  0.21237143
   0.27832001  0.28434876  0.28893242
   0.26730143  0.26436681  0.37839178
   0.03593829  0.34754226  0.78474649
   0.06434806  0.38600974  0.85782823
   0.03579215  0.37307497  0.94785367
   0.04918461  0.42165546  0.01656822
   0.04725618  0.39954674  0.11011258
   0.04898276  0.44817920  0.18169393
   0.06152295  0.42567598  0.27274930
   0.04879621  0.45916989  0.35348238
   0.27944127  0.49538722  0.82145749
   0.30841769  0.47368677  0.90782136
   0.29051955  0.01208397  0.98813222
   0.29933174  0.47857491  0.07512717
   0.29978721  0.01556501  0.15920072
   0.29919325  0.47755213  0.24223533
   0.30540406  0.00605303  0.33049005
   0.30041297  0.46115047  0.40750208
   0.06078886  0.60926762  0.80373312
   0.01793849  0.61740974  0.88495425
   0.05442275  0.62757798  0.97038276
   0.01300619  0.65288690  0.04624291
   0.04696280  0.64762511  0.13560753
   0.02959449  0.69848026  0.19936484
   0.04719629  0.68958102  0.29422581
   0.04888182  0.74962347  0.34453246
   0.31295929  0.71568043  0.80053901
   0.26924028  0.72290412  0.87947663
   0.30737486  0.73747108  0.96246352
   0.26973134  0.72897389  0.04740754
   0.29828993  0.76332510  0.12440345
   0.27548382  0.73976470  0.21196997
   0.27870965  0.78381090  0.28846780
   0.26713371  0.76496346  0.37839271
   0.03604820  0.84681530  0.78517879
   0.06390815  0.88475337  0.85857973
   0.03499204  0.87206314  0.94754955
   0.04865822  0.92110812  0.01609694
   0.04554642  0.89979537  0.11000777
   0.04840230  0.94827205  0.18087212
   0.06002038  0.92490866  0.27178825
   0.04871597  0.95877139  0.35304054
   0.27885275  0.99465821  0.82095794
   0.30847117  0.97394135  0.90721734
   0.29086039  0.51213732  0.98818215
   0.29957575  0.97808543  0.07479706
   0.29998012  0.51669975  0.15917165
   0.29882960  0.97635352  0.24138750
   0.30682967  0.50652574  0.33128458
   0.30050397  0.96090220  0.40695305
   0.56056064  0.10865844  0.80471574
   0.51790238  0.11823417  0.88557657
   0.55505373  0.12780122  0.97047155
   0.51350705  0.15271834  0.04651280
   0.54696268  0.14756535  0.13595271
   0.52906463  0.19830748  0.19882790
   0.54781436  0.18876395  0.29298463
   0.54929192  0.24917384  0.34389336
   0.81382902  0.21508529  0.79991171
   0.77109070  0.22332970  0.87985668
   0.80893975  0.23816802  0.96220526
   0.77057024  0.22976287  0.04598470
   0.79870416  0.26372614  0.12367150
   0.77645767  0.24016541  0.21144958
   0.77957301  0.28360689  0.28835637
   0.76889232  0.26420863  0.37774411
   0.53487665  0.34692362  0.78405665
   0.56372467  0.38475438  0.85761172
   0.53591986  0.37118749  0.94707101
   0.54897434  0.42082855  0.01567408
   0.54642847  0.39933368  0.10929632
   0.54820248  0.44747493  0.18101418
   0.56018215  0.42486897  0.27252513
   0.54874367  0.45878702  0.35354391
   0.77920669  0.49562468  0.82280650
   0.80828369  0.47319193  0.90809419
   0.79059684  0.01171121  0.98920088
   0.79916784  0.47811306  0.07513602
   0.79924622  0.01604804  0.15934812
   0.79915017  0.47668133  0.24166490
   0.80550350  0.00659298  0.33066439
   0.80030272  0.46158244  0.40702027
   0.56018469  0.60866101  0.80460466
   0.51786045  0.61722758  0.88612198
   0.55545771  0.62743984  0.97072198
   0.51409618  0.65240788  0.04618760
   0.54761079  0.64768197  0.13571393
   0.52884868  0.69865347  0.19837877
   0.54637342  0.68906882  0.29266275
   0.54796503  0.74894198  0.34391568
   0.81400343  0.71557454  0.79999363
   0.77104217  0.72300541  0.87999441
   0.80890744  0.73801907  0.96264948
   0.77031321  0.72881101  0.04629317
   0.79828533  0.76275951  0.12399420
   0.77564108  0.74044411  0.21212499
   0.77854218  0.78425457  0.28863438
   0.76751918  0.76418217  0.37804966
   0.53481564  0.84753147  0.78429400
   0.56351961  0.88476649  0.85871556
   0.53515006  0.87182491  0.94848094
   0.54899173  0.92151325  0.01631559
   0.54689670  0.90081156  0.11031974
   0.54834456  0.94934033  0.18194970
   0.56063958  0.92573154  0.27271755
   0.54931280  0.95971051  0.35428205
   0.77975665  0.99467897  0.82256480
   0.80900281  0.97378291  0.90893690
   0.79040110  0.51166352  0.98809526
   0.79969675  0.97822461  0.07547671
   0.79968995  0.51607042  0.15961170
   0.79871611  0.97705221  0.24220055
   0.80630677  0.50644835  0.33044122
   0.80035935  0.96146400  0.40663153
   0.02241988  0.09226374  0.73943827
   0.10742427  0.06803735  0.81576934
   0.08944382  0.16178753  0.78460748
   0.47793049  0.06908619  0.89425133
   0.48012356  0.16784436  0.87006891
   0.08022684  0.07357011  0.99381647
   0.10490880  0.16695331  0.95448820
   0.45523414  0.12221614  0.04888080
   0.00220446  0.21225063  0.03100549
   0.03022640  0.09334866  0.17062657
   0.11267471  0.14780050  0.12355944
   0.46282400  0.20724567  0.19665459
   0.05896013  0.24955983  0.17084181
   0.00150348  0.14977434  0.32774177
   0.10713701  0.16183397  0.29835154
   0.35290032  0.16683209  0.80363999
   0.27465634  0.20741782  0.72945587
   0.35117684  0.26446471  0.78530079
   0.23845759  0.16989752  0.88851876
   0.22784063  0.26821825  0.86163701
   0.36378338  0.20309853  0.96237176
   0.32777144  0.29763790  0.95841114
   0.20871140  0.24920862  0.03215788
   0.26949769  0.16867676  0.06410054
   0.36467825  0.26062194  0.12151768
   0.27992635  0.32227379  0.11596400
   0.21306474  0.22078242  0.20302007
   0.31365415  0.19087303  0.23237085
   0.22921683  0.32576864  0.27090538
   0.33893499  0.31239438  0.28608117
   0.03630657  0.28850167  0.80444958
   0.07225834  0.35470971  0.71378043
   0.47318974  0.36442388  0.76773970
   0.12994487  0.37506058  0.85959744
   0.05440171  0.44457209  0.83557850
   0.46974458  0.36379440  0.93907221
   0.06339779  0.32065217  0.97526456
   0.00394354  0.46631540  0.00866001
   0.11012320  0.44402974  0.00018887
   0.48986828  0.36690746  0.11622178
   0.09935612  0.36202058  0.12195374
   0.48871031  0.47710071  0.18045249
   0.09561233  0.48972444  0.16078022
   0.02076150  0.37288965  0.27516398
   0.12523237  0.40724661  0.27334853
   0.21451934  0.48479764  0.81555291
   0.30906249  0.46530857  0.75693025
   0.29050322  0.05381167  0.80845440
   0.28693061  0.41637363  0.91898998
   0.37476245  0.47203587  0.89887464
   0.22625492  0.02923108  0.98091533
   0.32818283  0.06250240  0.98941360
   0.24927914  0.43868009  0.08140435
   0.35781622  0.44834577  0.07150225
   0.24601019  0.05159586  0.15899600
   0.35448291  0.05084871  0.16016518
   0.24133686  0.44808733  0.24490189
   0.34959483  0.43678307  0.23304537
   0.25817756  0.04905237  0.33740047
   0.36588298  0.03455467  0.33450802
   0.02165216  0.58999418  0.73989965
   0.10940919  0.56842814  0.81608651
   0.08872477  0.66132062  0.77931320
   0.47721131  0.56904353  0.89531265
   0.48028084  0.66699582  0.86970841
   0.08108782  0.57439548  0.99667911
   0.10301611  0.66814563  0.95413132
   0.45550996  0.62226637  0.04876260
   0.00030281  0.71203032  0.03045573
   0.03024952  0.59393175  0.17144469
   0.11311017  0.64842647  0.12328946
   0.46307865  0.70782880  0.19503913
   0.06039121  0.74962605  0.17222640
   0.00112091  0.65082467  0.32789506
   0.10706255  0.66139721  0.30046299
   0.35038732  0.66680554  0.80598399
   0.27275901  0.70757399  0.73169534
   0.35081093  0.76322960  0.78646211
   0.23636793  0.66975883  0.88774586
   0.22575512  0.76835232  0.86464266
   0.36232447  0.70245216  0.96401000
   0.32576627  0.79663683  0.95865036
   0.20720171  0.74866921  0.03512171
   0.26969371  0.66909746  0.06648740
   0.36494514  0.76015894  0.12119270
   0.28055571  0.82199829  0.11580837
   0.21215124  0.72083849  0.20283025
   0.31311748  0.68965595  0.23116740
   0.23056710  0.82609239  0.26889025
   0.34002360  0.81152998  0.28573860
   0.03708600  0.78804219  0.80410100
   0.07270247  0.85544310  0.71441519
   0.47321443  0.86399194  0.76707096
   0.12949072  0.87414214  0.86006417
   0.05393270  0.94384653  0.83804310
   0.46922320  0.86409946  0.94208523
   0.06212721  0.81945962  0.97505414
   0.00435687  0.96695927  0.00522711
   0.11067779  0.94227515  0.00110310
   0.49051634  0.86794641  0.11722873
   0.09808203  0.86292731  0.12137458
   0.48800239  0.97772758  0.18312258
   0.09620184  0.98813012  0.16040252
   0.01781713  0.87325991  0.27414248
   0.12351537  0.90593888  0.27318251
   0.21372167  0.98560457  0.81638143
   0.30755418  0.96301091  0.75661823
   0.28932066  0.55443837  0.80907711
   0.28802638  0.91636738  0.91859281
   0.37436183  0.97312427  0.89917040
   0.22720718  0.53012525  0.98136103
   0.32938623  0.56229789  0.98820835
   0.25076492  0.93703052  0.08026843
   0.35865751  0.94868065  0.07046526
   0.24594786  0.55225433  0.15791536
   0.35445434  0.55176387  0.16032658
   0.24053331  0.94740489  0.24233677
   0.34909449  0.93597458  0.23278233
   0.26077530  0.55080893  0.33852068
   0.36753514  0.53366078  0.33538751
   0.52232538  0.08940286  0.74026577
   0.60858205  0.06744711  0.81698705
   0.58892392  0.16039430  0.78135862
   0.97822217  0.06860049  0.89271178
   0.97938471  0.16719225  0.86943873
   0.58183303  0.07422546  0.99356139
   0.60377205  0.16875741  0.95506788
   0.95532027  0.12375055  0.04799505
   0.50096199  0.21131244  0.03075136
   0.53017551  0.09401097  0.17187239
   0.61330014  0.14735551  0.12424592
   0.96255664  0.20684602  0.19587117
   0.55919651  0.24983985  0.17173605
   0.50164439  0.15049299  0.32776504
   0.60775869  0.16053401  0.29877387
   0.85051155  0.16552677  0.80557500
   0.77366838  0.20819836  0.73142525
   0.85287599  0.26231807  0.78628993
   0.73855876  0.16961658  0.88866626
   0.72677222  0.26854976  0.86584048
   0.86352801  0.20291486  0.96354352
   0.82684489  0.29727600  0.95743777
   0.70889965  0.25069214  0.03172893
   0.76798895  0.17004392  0.06285200
   0.86528723  0.26135635  0.12079112
   0.78025579  0.32224165  0.11493840
   0.71236413  0.22131171  0.20289342
   0.81380958  0.19016859  0.23090993
   0.73127430  0.32564145  0.27073864
   0.84117166  0.31076221  0.28524921
   0.53539250  0.28783040  0.80386120
   0.57107851  0.35449470  0.71267264
   0.97474614  0.36444729  0.76739049
   0.62953391  0.37460175  0.85810375
   0.55331478  0.44413613  0.83962890
   0.96948693  0.36536159  0.93974878
   0.56378694  0.31933745  0.97362469
   0.50416393  0.46608837  0.00629975
   0.61000594  0.44346523  0.99993602
   0.98999457  0.36773993  0.11858057
   0.59917357  0.36237370  0.12055680
   0.98879899  0.47660444  0.18100091
   0.59602592  0.48796112  0.16126701
   0.51759457  0.37299806  0.27439089
   0.62359306  0.40534294  0.27367035
   0.71438194  0.48662476  0.81678213
   0.80769481  0.46626259  0.75718843
   0.78888514  0.05396362  0.80953667
   0.78784038  0.41520319  0.91711728
   0.87490975  0.47250023  0.89978288
   0.72708858  0.02907234  0.98099421
   0.82826585  0.06210754  0.98853362
   0.74979863  0.43751333  0.08087440
   0.85768627  0.44853661  0.07132613
   0.74542594  0.05264272  0.15784212
   0.85417402  0.05088843  0.15955665
   0.74202070  0.44629587  0.24406522
   0.85102385  0.43721412  0.23323010
   0.75843163  0.04974862  0.33700434
   0.86563957  0.03518261  0.33484714
   0.52183584  0.59089362  0.73904608
   0.60767776  0.56662702  0.81548190
   0.58896750  0.66089234  0.78426458
   0.97983805  0.56745746  0.89219737
   0.97880979  0.66636549  0.86959835
   0.58203023  0.57403922  0.99574012
   0.60487027  0.66733634  0.95493926
   0.95507540  0.62233305  0.04949298
   0.50180453  0.71172464  0.03011143
   0.53004556  0.59411348  0.17260366
   0.61346927  0.64825536  0.12434104
   0.96346651  0.70798828  0.19664115
   0.55985704  0.74964720  0.17180199
   0.50115359  0.65001559  0.32643941
   0.60675184  0.66122160  0.29798172
   0.85273385  0.66710665  0.80463593
   0.77437313  0.70767147  0.73163139
   0.85083507  0.76462657  0.78629259
   0.73854461  0.66971893  0.88907313
   0.72766411  0.76833027  0.86436548
   0.86311679  0.70208359  0.96460693
   0.82771383  0.79664874  0.95875986
   0.70806672  0.74848372  0.03201220
   0.77018032  0.66828771  0.06257458
   0.86548848  0.75895462  0.12074320
   0.78071869  0.82158369  0.11401462
   0.71250703  0.72095328  0.20386776
   0.81325907  0.69048431  0.23293220
   0.73128848  0.82643529  0.26942909
   0.84025123  0.81155543  0.28679888
   0.53599924  0.78817557  0.80281400
   0.57175727  0.85607428  0.71409025
   0.97455779  0.86344401  0.76727230
   0.62895827  0.87411575  0.85953311
   0.55330701  0.94435675  0.84024905
   0.96912001  0.86479115  0.93913933
   0.56298720  0.81888677  0.97490601
   0.50359730  0.96596176  0.00576591
   0.61005288  0.94428544  0.99963045
   0.98861537  0.86797463  0.11816418
   0.60004630  0.86491404  0.12235015
   0.98886342  0.97772776  0.18162687
   0.59583113  0.98991172  0.16258348
   0.51860701  0.87328478  0.27504840
   0.62440170  0.90650556  0.27396873
   0.71455370  0.98413649  0.81782825
   0.80902117  0.96386387  0.75884215
   0.79009208  0.55478195  0.81254069
   0.78869413  0.91615762  0.91895906
   0.87509780  0.97345286  0.89973013
   0.72719043  0.52969884  0.98112360
   0.82896304  0.56161009  0.98815766
   0.74987961  0.93736532  0.08038313
   0.85830942  0.94879568  0.07226764
   0.74634613  0.55289761  0.15830057
   0.85520751  0.55037062  0.16130999
   0.74097088  0.94756457  0.24406785
   0.84915351  0.93701772  0.23233989
   0.75925359  0.55058657  0.33735558
   0.86680119  0.53415349  0.33536842
   0.49524970  0.26623833  0.37350202
   0.10144871  0.27724902  0.34735054
   0.20950220  0.22666124  0.38225132
   0.31988349  0.22854141  0.41033244
   0.47625663  0.46981392  0.36649847
   0.07958378  0.01438042  0.34842327
   0.25261838  0.46801661  0.45707071
   0.34286645  0.42070443  0.41312116
   0.42944527  0.32373481  0.52246830
   0.10503517  0.05440731  0.48641133
   0.44420793  0.13327246  0.51031518
   0.09501939  0.21513513  0.51561960
   0.23220279  0.11177812  0.54104919
   0.49932212  0.33284760  0.54614015
   0.25578708  0.27707341  0.56197095
   0.40834344  0.16980801  0.57330052
   0.49385295  0.76470371  0.37411869
   0.10166112  0.77770710  0.34788201
   0.20923943  0.72686773  0.38243187
   0.31968621  0.72932560  0.41028043
   0.47598526  0.96939601  0.36625571
   0.07852795  0.51524435  0.35228382
   0.25307419  0.96824222  0.45740669
   0.34267430  0.92045380  0.41161343
   0.42771522  0.82287501  0.52064624
   0.10429482  0.55554033  0.48896338
   0.44580561  0.63281462  0.51169577
   0.09591446  0.71422322  0.51615207
   0.23301251  0.61130201  0.54248382
   0.49659613  0.83423674  0.54745617
   0.25472306  0.77752366  0.56370163
   0.40776866  0.66846292  0.57382257
   0.99388854  0.26568283  0.37234463
   0.60245550  0.27674079  0.34730986
   0.71022715  0.22811750  0.38408819
   0.82076358  0.22862397  0.41117756
   0.97623122  0.46948854  0.36210540
   0.57822073  0.01597116  0.35072926
   0.75270212  0.46883020  0.45675701
   0.84260645  0.42085658  0.41180140
   0.92867679  0.32316464  0.52159845
   0.60490425  0.05504266  0.48829833
   0.94491099  0.13382760  0.50871146
   0.59440215  0.21332543  0.51412365
   0.73189628  0.11238481  0.54166584
   0.99766329  0.33396828  0.54648076
   0.75516704  0.27709693  0.56356339
   0.90776546  0.16995594  0.57090073
   0.99427681  0.76599731  0.37270120
   0.60072927  0.77752795  0.34659004
   0.70878192  0.72790888  0.38273966
   0.81943665  0.72777565  0.40948316
   0.97652757  0.97068465  0.36499416
   0.57831343  0.51479276  0.34997481
   0.75402676  0.96891449  0.45811837
   0.84303486  0.92098737  0.41037065
   0.92863907  0.82282044  0.52017222
   0.60449886  0.55495209  0.48813884
   0.94572999  0.63305289  0.51118166
   0.59420797  0.71507263  0.51369895
   0.73227889  0.61255738  0.54089320
   0.99750691  0.83371912  0.54614060
   0.75515957  0.77745570  0.56242647
   0.90828382  0.67009580  0.57220518
   0.17320555  0.24534046  0.34833793
   0.33732057  0.20110316  0.36803623
   0.09958860  0.02775719  0.41407171
   0.45462894  0.48152371  0.31393316
   0.17249699  0.74614676  0.34992210
   0.33741747  0.70112222  0.36882439
   0.09986861  0.52885276  0.42073453
   0.45530569  0.98320365  0.31409610
   0.67353551  0.24617610  0.35000761
   0.83900192  0.19987857  0.37070491
   0.59859135  0.03036580  0.41988898
   0.95591412  0.48165495  0.30859112
   0.67232921  0.74696299  0.34891882
   0.83607667  0.69930732  0.36721824
   0.59871802  0.52851878  0.41533538
   0.95534071  0.98221800  0.31203922
   0.32480416  0.32659063  0.49275575
   0.00124501  0.06493406  0.45547379
   0.49062114  0.22988957  0.53078229
   0.15270618  0.14499463  0.46204443
   0.19498109  0.02638002  0.54838465
   0.48326882  0.37059361  0.41997887
   0.16172369  0.28687200  0.50329719
   0.29991172  0.18366260  0.56459599
   0.32350536  0.82614067  0.49221947
   0.00072198  0.56571835  0.45439223
   0.48999984  0.73053177  0.53230310
   0.15412522  0.64481817  0.46236803
   0.19416593  0.52639417  0.54867542
   0.48246469  0.87062003  0.42003805
   0.16083294  0.78688148  0.50486834
   0.29951717  0.68456057  0.56834287
   0.82434018  0.32710115  0.49357036
   0.50065211  0.06542660  0.45680567
   0.99026758  0.23118092  0.53181639
   0.65404681  0.14482903  0.46044265
   0.69477649  0.02722358  0.54865129
   0.98246906  0.37061508  0.41968755
   0.66075638  0.28524321  0.50673813
   0.79977067  0.18452597  0.56509887
   0.82457222  0.82629492  0.49142838
   0.50080840  0.56540095  0.45556672
   0.99144649  0.73032604  0.53010944
   0.65288669  0.64509652  0.46170273
   0.69445756  0.52686019  0.54738187
   0.98264720  0.87075493  0.41946540
   0.66107543  0.78630317  0.50404840
   0.79981937  0.68472115  0.56558531
Direct configuration=    45
   0.06052834  0.11004735  0.80533337
   0.01728919  0.11814583  0.88544206
   0.05441174  0.12771902  0.97025918
   0.01362291  0.15273114  0.04605221
   0.04697997  0.14690785  0.13524436
   0.02903555  0.19825120  0.19863013
   0.04699298  0.18935345  0.29298421
   0.04848578  0.24946211  0.34394343
   0.31467123  0.21540143  0.79863070
   0.27109831  0.22305132  0.87842415
   0.30885537  0.23852316  0.96130715
   0.27058432  0.22878442  0.04603489
   0.29840311  0.26352009  0.12414041
   0.27572856  0.24060567  0.21205795
   0.27824945  0.28432333  0.28894208
   0.26727556  0.26458205  0.37824966
   0.03600748  0.34767665  0.78508525
   0.06453871  0.38604471  0.85796918
   0.03576015  0.37304437  0.94757775
   0.04902311  0.42190700  0.01667908
   0.04711556  0.39956027  0.11011424
   0.04919238  0.44849531  0.18118170
   0.06157058  0.42543844  0.27258679
   0.04882829  0.45958973  0.35337538
   0.27932676  0.49563116  0.82145983
   0.30871364  0.47365196  0.90834241
   0.29051871  0.01215638  0.98818597
   0.29963194  0.47847246  0.07535279
   0.29978608  0.01576861  0.15924844
   0.29939375  0.47747343  0.24179466
   0.30551799  0.00581654  0.33028258
   0.30037791  0.46070966  0.40778424
   0.06085194  0.60944460  0.80407080
   0.01785588  0.61741978  0.88521346
   0.05414688  0.62775018  0.97116305
   0.01270208  0.65277702  0.04617269
   0.04721414  0.64723990  0.13558436
   0.02961848  0.69853616  0.19919410
   0.04734468  0.68936815  0.29395244
   0.04887656  0.74999535  0.34483145
   0.31280941  0.71557485  0.80030457
   0.26887904  0.72302514  0.87996585
   0.30706543  0.73736746  0.96269037
   0.26950059  0.72881699  0.04737438
   0.29858139  0.76348534  0.12425508
   0.27544611  0.73966780  0.21191849
   0.27883109  0.78390650  0.28802210
   0.26700109  0.76500277  0.37815030
   0.03614654  0.84710259  0.78500733
   0.06414862  0.88496493  0.85836537
   0.03496744  0.87205104  0.94749327
   0.04840895  0.92132750  0.01607771
   0.04546538  0.90005792  0.10965115
   0.04847187  0.94843458  0.18080887
   0.05961171  0.92484472  0.27148304
   0.04862541  0.95887097  0.35284360
   0.27879735  0.99484857  0.82113012
   0.30837070  0.97404192  0.90765711
   0.29107782  0.51221146  0.98835823
   0.29985373  0.97798517  0.07484939
   0.29991037  0.51668887  0.15911912
   0.29889973  0.97622336  0.24114564
   0.30679364  0.50635160  0.33124133
   0.30024303  0.96053519  0.40754283
   0.56071217  0.10864354  0.80507302
   0.51764874  0.11821240  0.88556619
   0.55494035  0.12799840  0.97083593
   0.51328719  0.15211146  0.04659774
   0.54703146  0.14713146  0.13562448
   0.52914128  0.19824433  0.19864938
   0.54797897  0.18867272  0.29255970
   0.54929151  0.24937893  0.34419808
   0.81384917  0.21512031  0.80002728
   0.77090456  0.22330717  0.87994621
   0.80903811  0.23817948  0.96226152
   0.77050040  0.22981052  0.04548911
   0.79886966  0.26376610  0.12312111
   0.77619909  0.24014451  0.21105479
   0.77988512  0.28354213  0.28794259
   0.76901747  0.26417509  0.37789758
   0.53462333  0.34727622  0.78387837
   0.56392079  0.38490411  0.85764814
   0.53592479  0.37127792  0.94662411
   0.54896737  0.42088164  0.01559046
   0.54639646  0.39930870  0.10885200
   0.54824859  0.44765789  0.18083917
   0.55990216  0.42481252  0.27214657
   0.54861950  0.45880101  0.35342803
   0.77907153  0.49604077  0.82281195
   0.80860136  0.47292074  0.90851740
   0.79069949  0.01180340  0.98911039
   0.79945319  0.47828186  0.07535993
   0.79918250  0.01630669  0.15925691
   0.79959845  0.47665511  0.24164496
   0.80556570  0.00645246  0.33080399
   0.80023606  0.46113559  0.40749225
   0.56011957  0.60861429  0.80518636
   0.51766254  0.61721770  0.88621501
   0.55538600  0.62739471  0.97107124
   0.51371383  0.65216885  0.04584575
   0.54749762  0.64721311  0.13589844
   0.52904488  0.69850357  0.19787835
   0.54657951  0.68905539  0.29247781
   0.54810313  0.74929189  0.34400196
   0.81437263  0.71568041  0.80011810
   0.77117627  0.72299459  0.88042394
   0.80896697  0.73787627  0.96274266
   0.77032396  0.72851754  0.04619325
   0.79888704  0.76281561  0.12353480
   0.77566901  0.74040124  0.21206630
   0.77872079  0.78421279  0.28860929
   0.76733700  0.76442794  0.37798336
   0.53464900  0.84751022  0.78402434
   0.56368592  0.88522223  0.85917781
   0.53532727  0.87137756  0.94830692
   0.54910827  0.92186838  0.01606772
   0.54689887  0.90104237  0.11007947
   0.54831627  0.94951180  0.18154878
   0.56043068  0.92598768  0.27273915
   0.54897154  0.95994542  0.35440963
   0.77958278  0.99486615  0.82296686
   0.80910765  0.97378072  0.90945102
   0.79079535  0.51149530  0.98886741
   0.79970495  0.97796979  0.07568735
   0.79972104  0.51610204  0.15952515
   0.79875496  0.97700336  0.24172627
   0.80622172  0.50638447  0.33019046
   0.80048047  0.96100056  0.40705533
   0.02249898  0.09281322  0.73923433
   0.10725887  0.06842100  0.81527044
   0.08964676  0.16207407  0.78504978
   0.47806870  0.06956804  0.89424625
   0.48046856  0.16769361  0.86978663
   0.07967844  0.07359581  0.99379318
   0.10452912  0.16677242  0.95476632
   0.45526964  0.12202115  0.04945702
   0.00210201  0.21185303  0.03125414
   0.03036391  0.09332181  0.17057285
   0.11250286  0.14767519  0.12348038
   0.46318767  0.20721680  0.19677388
   0.05905411  0.24929671  0.17099420
   0.00161124  0.14975269  0.32741109
   0.10707069  0.16186551  0.29800348
   0.35288946  0.16694010  0.80364746
   0.27506804  0.20740614  0.72936265
   0.35125669  0.26427137  0.78551820
   0.23877495  0.17013420  0.88775500
   0.22807848  0.26800344  0.86131869
   0.36335669  0.20322773  0.96223841
   0.32741009  0.29739399  0.95818029
   0.20925520  0.24955694  0.03182706
   0.26928282  0.16885567  0.06387036
   0.36446163  0.26061177  0.12157671
   0.28018752  0.32196566  0.11562718
   0.21326541  0.22099062  0.20313050
   0.31329223  0.19087287  0.23229511
   0.22912308  0.32565913  0.27079514
   0.33862580  0.31248402  0.28614091
   0.03601546  0.28876646  0.80410194
   0.07229974  0.35462894  0.71365086
   0.47334408  0.36477963  0.76750351
   0.12989908  0.37490006  0.85924291
   0.05492980  0.44457929  0.83557158
   0.47014010  0.36372591  0.93889385
   0.06362541  0.32096160  0.97482882
   0.00398907  0.46639942  0.00894729
   0.10953371  0.44414733  0.00027342
   0.49005637  0.36694646  0.11622648
   0.09941455  0.36265243  0.12188724
   0.48901705  0.47722858  0.18022025
   0.09557661  0.48952120  0.16071309
   0.02118404  0.37329114  0.27463179
   0.12524708  0.40758544  0.27316768
   0.21485777  0.48466074  0.81528142
   0.30910753  0.46556959  0.75714923
   0.29033620  0.05359501  0.80806673
   0.28702918  0.41663537  0.91879776
   0.37450193  0.47173264  0.89892820
   0.22651985  0.02916225  0.98119132
   0.32817403  0.06230451  0.98934688
   0.24958952  0.43867583  0.08167102
   0.35748855  0.44834668  0.07188871
   0.24608759  0.05154581  0.15926413
   0.35421726  0.05059948  0.16031963
   0.24165227  0.44809774  0.24468915
   0.34966513  0.43711829  0.23335526
   0.25821107  0.04873065  0.33730573
   0.36573659  0.03446488  0.33469356
   0.02175004  0.59016963  0.73965349
   0.10935126  0.56888842  0.81553617
   0.08837900  0.66127041  0.77930887
   0.47739945  0.56924732  0.89560200
   0.48086207  0.66679123  0.86983140
   0.08071438  0.57455266  0.99657490
   0.10254375  0.66796595  0.95448596
   0.45564514  0.62222250  0.04911911
   0.99987404  0.71159114  0.03105148
   0.03037390  0.59397146  0.17165183
   0.11268735  0.64835006  0.12302510
   0.46347313  0.70810813  0.19511921
   0.06055901  0.74910708  0.17230587
   0.00108374  0.65079962  0.32785655
   0.10690534  0.66132431  0.30028485
   0.35024890  0.66700959  0.80635115
   0.27281490  0.70749329  0.73158458
   0.35105196  0.76304408  0.78684115
   0.23624123  0.66999868  0.88744085
   0.22571502  0.76828076  0.86478646
   0.36198312  0.70248019  0.96398527
   0.32520971  0.79612970  0.95862344
   0.20732127  0.74886221  0.03525314
   0.26937158  0.66925122  0.06657697
   0.36465859  0.76015562  0.12134927
   0.28091453  0.82167676  0.11559896
   0.21242308  0.72126530  0.20291448
   0.31276635  0.68970785  0.23120025
   0.23071157  0.82586893  0.26878805
   0.33980064  0.81142579  0.28574745
   0.03680559  0.78812846  0.80360555
   0.07279847  0.85534278  0.71420943
   0.47342943  0.86449479  0.76690889
   0.12954469  0.87425388  0.85982742
   0.05459609  0.94380153  0.83796111
   0.46957440  0.86383442  0.94169500
   0.06197434  0.81976587  0.97486264
   0.00432150  0.96682391  0.00495061
   0.11021391  0.94202530  0.00101235
   0.49096132  0.86804171  0.11743967
   0.09788020  0.86323909  0.12143343
   0.48828842  0.97803080  0.18290316
   0.09614581  0.98822844  0.16011292
   0.01782990  0.87375371  0.27434357
   0.12333645  0.90599458  0.27271738
   0.21383318  0.98568948  0.81640511
   0.30740811  0.96304451  0.75685757
   0.28913501  0.55452393  0.80902887
   0.28838461  0.91655602  0.91849463
   0.37408390  0.97299354  0.89907603
   0.22761938  0.53020905  0.98146727
   0.32933217  0.56198229  0.98832582
   0.25117395  0.93702360  0.08052503
   0.35838735  0.94865481  0.07088474
   0.24601368  0.55217840  0.15838285
   0.35433200  0.55165924  0.16059401
   0.24076805  0.94728957  0.24237403
   0.34913071  0.93627615  0.23311426
   0.26098311  0.55069121  0.33874040
   0.36748293  0.53353251  0.33577079
   0.52229669  0.08955138  0.74044787
   0.60832141  0.06776661  0.81662282
   0.58872773  0.16027496  0.78151422
   0.97827139  0.06888164  0.89259410
   0.97956561  0.16710137  0.86930657
   0.58160985  0.07444230  0.99354791
   0.60338770  0.16856232  0.95538277
   0.95524659  0.12370672  0.04813944
   0.50079913  0.21090510  0.03134915
   0.53021819  0.09389198  0.17192939
   0.61275009  0.14731041  0.12414047
   0.96297072  0.20669175  0.19594362
   0.55925668  0.24934267  0.17204787
   0.50182963  0.15055709  0.32758250
   0.60769481  0.16032990  0.29856524
   0.85035591  0.16556003  0.80594658
   0.77392537  0.20830313  0.73142770
   0.85311064  0.26200325  0.78644791
   0.73875669  0.16991628  0.88828149
   0.72695107  0.26823512  0.86579601
   0.86359122  0.20310566  0.96359041
   0.82675534  0.29700389  0.95754848
   0.70923667  0.25103026  0.03167983
   0.76747319  0.17027541  0.06269015
   0.86503587  0.26128562  0.12083646
   0.78054661  0.32205926  0.11489616
   0.71262688  0.22134634  0.20276825
   0.81339456  0.19021077  0.23058021
   0.73159792  0.32564031  0.27056029
   0.84103548  0.31078207  0.28570819
   0.53491925  0.28827972  0.80354408
   0.57085179  0.35457381  0.71261201
   0.97498431  0.36491539  0.76702798
   0.62942485  0.37458764  0.85768711
   0.55376193  0.44390031  0.83912419
   0.96995703  0.36512234  0.93923694
   0.56408495  0.31940065  0.97344966
   0.50412758  0.46563180  0.00612789
   0.60965400  0.44336529  0.99971519
   0.99027208  0.36781926  0.11852532
   0.59929757  0.36287398  0.12036119
   0.98913243  0.47657498  0.18095683
   0.59585429  0.48768234  0.16108686
   0.51736174  0.37355206  0.27434600
   0.62351738  0.40563081  0.27343298
   0.71441288  0.48676293  0.81664776
   0.80767610  0.46677098  0.75716280
   0.78875806  0.05383103  0.80933237
   0.78790452  0.41532567  0.91740095
   0.87459640  0.47233407  0.89960810
   0.72747452  0.02912096  0.98135357
   0.82814891  0.06187351  0.98893725
   0.75003746  0.43760238  0.08112431
   0.85750387  0.44853565  0.07151590
   0.74559712  0.05249843  0.15818913
   0.85387644  0.05090009  0.15981974
   0.74251047  0.44610653  0.24401815
   0.85112780  0.43747609  0.23350552
   0.75849381  0.04963999  0.33707792
   0.86535510  0.03521797  0.33495543
   0.52171128  0.59128565  0.73911117
   0.60735794  0.56691569  0.81506606
   0.58904768  0.66077091  0.78474865
   0.97996673  0.56756310  0.89180645
   0.97904294  0.66590410  0.86944027
   0.58160825  0.57413256  0.99571987
   0.60445033  0.66712377  0.95522537
   0.95511547  0.62231257  0.04983285
   0.50158788  0.71120185  0.03066116
   0.53031858  0.59402610  0.17248353
   0.61324153  0.64801213  0.12422099
   0.96397261  0.70795086  0.19680839
   0.55981687  0.74939045  0.17193344
   0.50129335  0.64984902  0.32636470
   0.60654067  0.66110070  0.29781287
   0.85267595  0.66719587  0.80492322
   0.77478143  0.70786130  0.73167675
   0.85086329  0.76457923  0.78611238
   0.73872628  0.66994103  0.88856089
   0.72788408  0.76804577  0.86444186
   0.86298001  0.70220605  0.96458008
   0.82767087  0.79626854  0.95863622
   0.70844060  0.74859370  0.03198659
   0.76973133  0.66846617  0.06239925
   0.86519589  0.75882077  0.12088614
   0.78099693  0.82121705  0.11386691
   0.71278228  0.72129946  0.20382792
   0.81287748  0.69054518  0.23264501
   0.73143408  0.82650046  0.26939389
   0.84000652  0.81143790  0.28663257
   0.53564205  0.78867656  0.80235388
   0.57157106  0.85613021  0.71389695
   0.97496991  0.86374081  0.76711473
   0.62874964  0.87397220  0.85934981
   0.55362321  0.94411770  0.84005187
   0.96928244  0.86433310  0.93900509
   0.56311787  0.81935704  0.97486711
   0.50353701  0.96575371  0.00563360
   0.60954554  0.94424042  0.99956212
   0.98891154  0.86805710  0.11785015
   0.60004115  0.86535022  0.12220634
   0.98931007  0.97803959  0.18150624
   0.59562665  0.99002903  0.16251237
   0.51869761  0.87377991  0.27517637
   0.62417157  0.90680607  0.27380276
   0.71493563  0.98381575  0.81761995
   0.80907861  0.96395895  0.75881549
   0.78996763  0.55489293  0.81275947
   0.78896384  0.91614441  0.91897486
   0.87500897  0.97343835  0.89962477
   0.72757095  0.52950222  0.98129321
   0.82902984  0.56130219  0.98844500
   0.75021863  0.93741610  0.08064050
   0.85812526  0.94879500  0.07226963
   0.74646749  0.55270711  0.15870987
   0.85504769  0.55015756  0.16135653
   0.74118909  0.94751546  0.24393283
   0.84920845  0.93729714  0.23282172
   0.75946659  0.55029978  0.33731287
   0.86668028  0.53418633  0.33538036
   0.49529900  0.26613821  0.37343434
   0.10135871  0.27691809  0.34727857
   0.20974778  0.22682810  0.38253928
   0.31979035  0.22853310  0.41017346
   0.47639264  0.46964371  0.36643390
   0.07912417  0.01431086  0.34822247
   0.25275386  0.46821579  0.45684230
   0.34319842  0.42077214  0.41337603
   0.42966440  0.32352165  0.52248111
   0.10493667  0.05438634  0.48683408
   0.44413909  0.13326462  0.51021853
   0.09473893  0.21502806  0.51577799
   0.23222111  0.11181011  0.54099715
   0.49946103  0.33263987  0.54641989
   0.25580001  0.27706508  0.56181469
   0.40842358  0.16977778  0.57355637
   0.49378215  0.76466878  0.37413204
   0.10173601  0.77750435  0.34785218
   0.20933466  0.72704220  0.38276575
   0.31951421  0.72933318  0.41047976
   0.47614036  0.96929587  0.36637080
   0.07792481  0.51519358  0.35241003
   0.25328136  0.96806001  0.45722262
   0.34289332  0.92040335  0.41171781
   0.42764923  0.82289259  0.52060273
   0.10458838  0.55548506  0.48937894
   0.44567419  0.63301452  0.51186864
   0.09572811  0.71415377  0.51627105
   0.23270225  0.61138897  0.54230528
   0.49649016  0.83389454  0.54767333
   0.25484609  0.77720557  0.56385341
   0.40765944  0.66861988  0.57422689
   0.99400000  0.26561809  0.37241826
   0.60253300  0.27640917  0.34719369
   0.71055415  0.22843312  0.38434277
   0.82095880  0.22846854  0.41126953
   0.97632342  0.46944253  0.36187051
   0.57786134  0.01596291  0.35095798
   0.75268555  0.46858042  0.45686221
   0.84271421  0.42085112  0.41201041
   0.92867663  0.32316744  0.52174288
   0.60496046  0.05506076  0.48856212
   0.94497099  0.13394843  0.50857366
   0.59433961  0.21304067  0.51426254
   0.73199099  0.11227021  0.54183766
   0.99756824  0.33386931  0.54646518
   0.75498915  0.27713919  0.56374376
   0.90760998  0.16973651  0.57116813
   0.99435475  0.76598479  0.37282182
   0.60056831  0.77719625  0.34652366
   0.70876995  0.72819301  0.38293369
   0.81932976  0.72778803  0.40961349
   0.97642313  0.97072471  0.36497684
   0.57795989  0.51463743  0.34987503
   0.75420188  0.96897095  0.45812689
   0.84323072  0.92100992  0.41045722
   0.92863340  0.82289780  0.52012309
   0.60468104  0.55492701  0.48834214
   0.94565620  0.63318169  0.51115267
   0.59408595  0.71509782  0.51392958
   0.73228617  0.61263383  0.54096673
   0.99748442  0.83358148  0.54589394
   0.75513079  0.77741483  0.56240745
   0.90818184  0.67019526  0.57229744
   0.17251339  0.24542860  0.35066944
   0.33793263  0.20065462  0.36815804
   0.09909385  0.02848115  0.41439603
   0.45423681  0.48045050  0.31364258
   0.17288967  0.74623011  0.35032843
   0.33643705  0.70165957  0.36790845
   0.09922004  0.53021750  0.42165676
   0.45467468  0.98195416  0.31383222
   0.67337886  0.24673670  0.35164900
   0.83869956  0.19960017  0.37090930
   0.59878009  0.03053907  0.42022778
   0.95628567  0.48077330  0.30819687
   0.67247713  0.74658593  0.34976773
   0.83601765  0.69989429  0.36758251
   0.59860546  0.52903561  0.41643266
   0.95475476  0.98176863  0.31189944
   0.32489532  0.32651488  0.49294039
   0.00119007  0.06487823  0.45531193
   0.49046084  0.22993632  0.53079863
   0.15267782  0.14514622  0.46219364
   0.19505210  0.02619356  0.54838817
   0.48325649  0.37049886  0.41989650
   0.16171082  0.28685308  0.50327925
   0.29974172  0.18359217  0.56436029
   0.32342823  0.82617243  0.49226231
   0.00048388  0.56569497  0.45405236
   0.48979330  0.73055150  0.53250376
   0.15432524  0.64484182  0.46267371
   0.19429296  0.52629893  0.54881109
   0.48235602  0.87050956  0.41995774
   0.16070900  0.78691518  0.50506520
   0.29937455  0.68447396  0.56855289
   0.82435856  0.32717918  0.49373554
   0.50050426  0.06533985  0.45671618
   0.99035576  0.23130456  0.53186610
   0.65405808  0.14478177  0.46021173
   0.69493225  0.02708457  0.54871666
   0.98239657  0.37063037  0.41953945
   0.66060311  0.28525089  0.50703239
   0.79971151  0.18447578  0.56495873
   0.82462040  0.82628803  0.49138020
   0.50063216  0.56531277  0.45537028
   0.99144938  0.73035634  0.53014684
   0.65278918  0.64513307  0.46171016
   0.69453924  0.52674596  0.54736604
   0.98256445  0.87074088  0.41941868
   0.66094667  0.78629029  0.50413647
   0.79976608  0.68465521  0.56548250
Direct configuration=    50
   0.06034850  0.11024646  0.80500096
   0.01665910  0.11801328  0.88570527
   0.05465214  0.12756280  0.97068847
   0.01307224  0.15268747  0.04620577
   0.04688829  0.14647449  0.13548108
   0.02869976  0.19826311  0.19835851
   0.04696261  0.18914185  0.29272277
   0.04832764  0.24980195  0.34380824
   0.31487061  0.21543664  0.79870596
   0.27108125  0.22334545  0.87850436
   0.30945542  0.23861828  0.96138414
   0.27042071  0.22864152  0.04597300
   0.29892538  0.26387738  0.12403233
   0.27570572  0.24051234  0.21194054
   0.27800502  0.28453339  0.28867326
   0.26725139  0.26470920  0.37825223
   0.03589023  0.34757296  0.78488798
   0.06502199  0.38619109  0.85803460
   0.03556287  0.37294746  0.94754841
   0.04893671  0.42227419  0.01676625
   0.04694982  0.39939959  0.11008855
   0.04936245  0.44893293  0.18046011
   0.06182054  0.42529528  0.27247326
   0.04895020  0.46013976  0.35332704
   0.27923548  0.49582977  0.82151412
   0.30901069  0.47353617  0.90865786
   0.29029704  0.01244293  0.98866177
   0.30001926  0.47815811  0.07567268
   0.29974428  0.01616807  0.15919637
   0.29964562  0.47704058  0.24141398
   0.30561204  0.00571158  0.33013777
   0.30029207  0.46010563  0.40807635
   0.06108032  0.60958049  0.80401346
   0.01754226  0.61746204  0.88561563
   0.05399132  0.62785724  0.97175158
   0.01217054  0.65260739  0.04640907
   0.04742545  0.64680147  0.13559788
   0.02957689  0.69868838  0.19869137
   0.04748320  0.68922331  0.29362767
   0.04878904  0.75031106  0.34475092
   0.31256168  0.71544442  0.80008660
   0.26835790  0.72322146  0.88041566
   0.30701745  0.73737366  0.96309518
   0.26922369  0.72855484  0.04737407
   0.29900668  0.76369206  0.12396555
   0.27549942  0.73948056  0.21191452
   0.27876819  0.78420895  0.28765575
   0.26679053  0.76497824  0.37792309
   0.03607283  0.84720514  0.78436691
   0.06470770  0.88542012  0.85826897
   0.03480552  0.87189746  0.94776448
   0.04828701  0.92192689  0.01584943
   0.04538824  0.90003576  0.10915663
   0.04842493  0.94888604  0.18040168
   0.05959342  0.92478570  0.27163098
   0.04867160  0.95936715  0.35258416
   0.27879425  0.99512416  0.82120020
   0.30840478  0.97390869  0.90825818
   0.29120053  0.51249940  0.98894423
   0.30027197  0.97762729  0.07496737
   0.29980452  0.51684064  0.15919090
   0.29895352  0.97596634  0.24094124
   0.30666503  0.50640231  0.33107193
   0.30005703  0.95995341  0.40779006
   0.56087073  0.10862152  0.80521018
   0.51719888  0.11821523  0.88592843
   0.55490140  0.12815740  0.97105103
   0.51279031  0.15145461  0.04665460
   0.54722340  0.14636902  0.13536956
   0.52913007  0.19834590  0.19809265
   0.54800012  0.18875688  0.29262405
   0.54933748  0.24960726  0.34427643
   0.81396553  0.21516744  0.80004758
   0.77035640  0.22328247  0.88011183
   0.80939264  0.23826807  0.96216472
   0.77026862  0.22978182  0.04504822
   0.79920033  0.26399291  0.12265130
   0.77573546  0.23984115  0.21074850
   0.78013704  0.28366842  0.28776225
   0.76914348  0.26437450  0.37813144
   0.53428653  0.34751758  0.78356086
   0.56443043  0.38523626  0.85748301
   0.53578043  0.37140209  0.94675209
   0.54908642  0.42128010  0.01527516
   0.54643566  0.39901061  0.10847052
   0.54830321  0.44810852  0.18028398
   0.55974581  0.42461167  0.27198945
   0.54859397  0.45911479  0.35330531
   0.77894453  0.49650132  0.82278698
   0.80901641  0.47252373  0.90892579
   0.79081665  0.01206696  0.98935951
   0.79977915  0.47806981  0.07579825
   0.79906652  0.01678655  0.15917965
   0.80008151  0.47632958  0.24158167
   0.80557359  0.00650834  0.33065506
   0.80003125  0.46046702  0.40781177
   0.56020771  0.60846615  0.80542806
   0.51726233  0.61729049  0.88647342
   0.55541844  0.62729638  0.97130572
   0.51311167  0.65197798  0.04594090
   0.54736621  0.64642960  0.13576352
   0.52919325  0.69861505  0.19734921
   0.54694079  0.68911117  0.29234070
   0.54793033  0.74964718  0.34400470
   0.81485397  0.71582321  0.80019403
   0.77110995  0.72302177  0.88056105
   0.80923001  0.73768476  0.96294973
   0.77026991  0.72809945  0.04594202
   0.79958337  0.76300874  0.12313057
   0.77575738  0.74006723  0.21209089
   0.77895889  0.78435572  0.28839365
   0.76710240  0.76476797  0.37797285
   0.53453688  0.84765496  0.78394989
   0.56378557  0.88556532  0.85913836
   0.53548334  0.87105621  0.94857792
   0.54923511  0.92228913  0.01579009
   0.54687025  0.90108137  0.10962487
   0.54822986  0.94977720  0.18121295
   0.56040003  0.92601234  0.27316236
   0.54870700  0.96043250  0.35436298
   0.77926013  0.99510166  0.82313429
   0.80936293  0.97355550  0.90958331
   0.79111698  0.51155446  0.98981082
   0.79964870  0.97753554  0.07590702
   0.79976396  0.51637277  0.15938167
   0.79879472  0.97684254  0.24118516
   0.80603248  0.50659447  0.33032207
   0.80056497  0.96048502  0.40753682
   0.02246535  0.09340591  0.73896471
   0.10730074  0.06860693  0.81496817
   0.08990757  0.16262557  0.78543903
   0.47815022  0.06998722  0.89424462
   0.48076333  0.16762168  0.86940771
   0.07914201  0.07347603  0.99380908
   0.10410341  0.16663853  0.95509416
   0.45530280  0.12175299  0.05009487
   0.00193949  0.21163870  0.03132599
   0.03040643  0.09325350  0.17060850
   0.11256536  0.14758252  0.12340128
   0.46352153  0.20715306  0.19689456
   0.05923427  0.24908507  0.17119913
   0.00174317  0.14970778  0.32716714
   0.10715995  0.16179863  0.29771530
   0.35301369  0.16686470  0.80374037
   0.27538233  0.20742896  0.72925272
   0.35152669  0.26427995  0.78566797
   0.23901248  0.17023967  0.88705728
   0.22824531  0.26784875  0.86090913
   0.36301176  0.20332073  0.96211620
   0.32701518  0.29717731  0.95780432
   0.20950106  0.24992299  0.03144487
   0.26899994  0.16897866  0.06356591
   0.36456811  0.26055243  0.12160470
   0.28038948  0.32179876  0.11517538
   0.21312600  0.22114441  0.20325784
   0.31302635  0.19081764  0.23230691
   0.22910234  0.32555504  0.27068492
   0.33841264  0.31265539  0.28615360
   0.03568513  0.28887404  0.80392168
   0.07250452  0.35468470  0.71352229
   0.47335209  0.36519497  0.76718011
   0.12999105  0.37472255  0.85891257
   0.05539801  0.44472126  0.83564078
   0.47040986  0.36364360  0.93872135
   0.06388584  0.32113232  0.97432949
   0.00385895  0.46661601  0.00913749
   0.10920540  0.44441060  0.00035051
   0.49009802  0.36684654  0.11626618
   0.09959737  0.36329209  0.12183224
   0.48916502  0.47742333  0.18002215
   0.09572690  0.48940903  0.16057334
   0.02148972  0.37348249  0.27421210
   0.12538360  0.40780244  0.27308144
   0.21509389  0.48446526  0.81514338
   0.30926562  0.46577795  0.75731569
   0.29017506  0.05351916  0.80757945
   0.28701291  0.41667422  0.91864850
   0.37436007  0.47148133  0.89898466
   0.22676259  0.02911508  0.98147032
   0.32830274  0.06223097  0.98911775
   0.24977834  0.43853845  0.08187921
   0.35732528  0.44827468  0.07215417
   0.24601580  0.05161951  0.15955544
   0.35410550  0.05048474  0.16050364
   0.24179846  0.44800124  0.24443338
   0.34984340  0.43738724  0.23369982
   0.25819271  0.04853260  0.33721549
   0.36558334  0.03439181  0.33493048
   0.02188297  0.59036130  0.73951339
   0.10926888  0.56932105  0.81508575
   0.08801960  0.66139928  0.77934728
   0.47760560  0.56935215  0.89591739
   0.48133470  0.66676192  0.86995192
   0.08032855  0.57462565  0.99647630
   0.10220550  0.66788902  0.95492006
   0.45578130  0.62212399  0.04950570
   0.99944684  0.71127685  0.03153651
   0.03045592  0.59393047  0.17190169
   0.11241979  0.64825958  0.12276533
   0.46370770  0.70830302  0.19515029
   0.06087524  0.74874268  0.17232612
   0.00102482  0.65067924  0.32798811
   0.10688945  0.66111702  0.30012994
   0.35031401  0.66683765  0.80679012
   0.27281231  0.70747305  0.73137029
   0.35142986  0.76318615  0.78704947
   0.23595600  0.67012075  0.88725170
   0.22564412  0.76824846  0.86491591
   0.36157843  0.70246633  0.96397866
   0.32470913  0.79576477  0.95842654
   0.20731934  0.74906571  0.03534913
   0.26891203  0.66917082  0.06669154
   0.36462460  0.76009088  0.12148383
   0.28116524  0.82164735  0.11533309
   0.21249056  0.72163326  0.20304968
   0.31246927  0.68969652  0.23136934
   0.23091377  0.82564708  0.26868545
   0.33963450  0.81132886  0.28568129
   0.03650720  0.78802971  0.80322413
   0.07306024  0.85530238  0.71393436
   0.47345554  0.86509399  0.76668005
   0.12975775  0.87434689  0.85962495
   0.05520579  0.94393499  0.83776638
   0.46981114  0.86356444  0.94115713
   0.06191376  0.81991023  0.97468648
   0.00425627  0.96669264  0.00460176
   0.10982049  0.94186430  0.00086092
   0.49124730  0.86803265  0.11773259
   0.09779052  0.86347372  0.12153449
   0.48850408  0.97842197  0.18256915
   0.09624136  0.98843357  0.15978004
   0.01769604  0.87403137  0.27457361
   0.12319348  0.90597336  0.27230951
   0.21390258  0.98572703  0.81648034
   0.30723221  0.96308002  0.75719546
   0.28900603  0.55484839  0.80897938
   0.28854200  0.91648047  0.91849338
   0.37403633  0.97297023  0.89887355
   0.22792728  0.53027690  0.98149815
   0.32946436  0.56179865  0.98839105
   0.25137951  0.93687109  0.08075472
   0.35823431  0.94860690  0.07123922
   0.24593974  0.55222546  0.15890855
   0.35434122  0.55165214  0.16084403
   0.24090122  0.94705693  0.24253458
   0.34930695  0.93645549  0.23348862
   0.26114022  0.55064584  0.33897623
   0.36747578  0.53346326  0.33623900
   0.52213790  0.08970601  0.74060037
   0.60816460  0.06793473  0.81641277
   0.58862703  0.16042502  0.78163023
   0.97829934  0.06911219  0.89245920
   0.97962639  0.16716434  0.86914129
   0.58144359  0.07450511  0.99361322
   0.60303160  0.16840685  0.95575494
   0.95505562  0.12351458  0.04835742
   0.50055331  0.21072008  0.03180259
   0.53017241  0.09367957  0.17204202
   0.61233080  0.14733600  0.12401404
   0.96332866  0.20656106  0.19601013
   0.55944176  0.24895878  0.17229311
   0.50197413  0.15045640  0.32755270
   0.60765362  0.16006557  0.29833581
   0.85032125  0.16535661  0.80637048
   0.77406545  0.20839015  0.73130369
   0.85349714  0.26198990  0.78648463
   0.73887662  0.17013074  0.88798617
   0.72716125  0.26792198  0.86564723
   0.86372920  0.20326341  0.96372268
   0.82679442  0.29690922  0.95757321
   0.70932828  0.25138993  0.03155389
   0.76688511  0.17020371  0.06257599
   0.86503852  0.26111336  0.12083935
   0.78076663  0.32210665  0.11481318
   0.71286981  0.22138480  0.20266542
   0.81304382  0.19015963  0.23027203
   0.73196121  0.32567983  0.27033288
   0.84099940  0.31085078  0.28605083
   0.53438770  0.28862170  0.80327306
   0.57068681  0.35475873  0.71257387
   0.97498294  0.36547005  0.76663941
   0.62945124  0.37452738  0.85729729
   0.55417510  0.44386519  0.83841438
   0.97037398  0.36482101  0.93871002
   0.56442304  0.31928265  0.97326188
   0.50393647  0.46523554  0.00583161
   0.60950235  0.44333359  0.99948989
   0.99045186  0.36779401  0.11845857
   0.59952310  0.36334837  0.12022272
   0.98929694  0.47666799  0.18095559
   0.59587634  0.48756240  0.16081229
   0.51704532  0.37397252  0.27441667
   0.62341954  0.40589269  0.27322616
   0.71426267  0.48682022  0.81661693
   0.80779234  0.46719053  0.75702632
   0.78873087  0.05383651  0.80910761
   0.78786543  0.41534159  0.91781984
   0.87435854  0.47216905  0.89934413
   0.72759311  0.02920997  0.98170151
   0.82828680  0.06187403  0.98931888
   0.75014543  0.43760899  0.08134752
   0.85754297  0.44845677  0.07162382
   0.74570377  0.05237904  0.15858755
   0.85372353  0.05105342  0.16014002
   0.74286516  0.44580965  0.24401829
   0.85126599  0.43769138  0.23381184
   0.75843079  0.04966717  0.33724051
   0.86519753  0.03529587  0.33516006
   0.52156009  0.59174956  0.73931230
   0.60710355  0.56705213  0.81481051
   0.58916987  0.66081872  0.78517231
   0.98000716  0.56754074  0.89139623
   0.97921285  0.66553513  0.86922500
   0.58121894  0.57402224  0.99577063
   0.60404552  0.66698839  0.95553801
   0.95506022  0.62219650  0.05021140
   0.50127782  0.71079599  0.03108616
   0.53057274  0.59389913  0.17232466
   0.61309413  0.64776622  0.12412785
   0.96434717  0.70788010  0.19694265
   0.55993629  0.74927600  0.17195752
   0.50132913  0.64954852  0.32652914
   0.60645617  0.66089446  0.29773766
   0.85275854  0.66710936  0.80531930
   0.77497406  0.70802592  0.73153562
   0.85108738  0.76472603  0.78589165
   0.73883708  0.67004266  0.88810894
   0.72806489  0.76783295  0.86449861
   0.86298785  0.70224659  0.96458469
   0.82772920  0.79607826  0.95837134
   0.70869466  0.74875690  0.03200042
   0.76915643  0.66848896  0.06230304
   0.86503307  0.75869446  0.12102595
   0.78125315  0.82104760  0.11371127
   0.71282582  0.72161791  0.20373366
   0.81258742  0.69051569  0.23241677
   0.73154164  0.82663510  0.26938723
   0.83986041  0.81133612  0.28637984
   0.53521614  0.78894627  0.80198241
   0.57147217  0.85625851  0.71355247
   0.97514297  0.86418415  0.76690438
   0.62875520  0.87384658  0.85919229
   0.55393990  0.94407351  0.83972389
   0.96932592  0.86387989  0.93886075
   0.56334444  0.81968122  0.97489290
   0.50332842  0.96568802  0.00538813
   0.60924968  0.94430987  0.99945307
   0.98908427  0.86805241  0.11753804
   0.60019617  0.86561161  0.12209587
   0.98955569  0.97850249  0.18136302
   0.59552049  0.99027653  0.16230712
   0.51877410  0.87427503  0.27535289
   0.62387410  0.90709290  0.27366129
   0.71525412  0.98339200  0.81744201
   0.80922728  0.96404455  0.75880192
   0.78991105  0.55530727  0.81300818
   0.78907508  0.91591790  0.91908162
   0.87504777  0.97349290  0.89953122
   0.72775493  0.52932096  0.98143305
   0.82930162  0.56113170  0.98869212
   0.75044360  0.93733770  0.08092545
   0.85807556  0.94871007  0.07213402
   0.74654364  0.55252928  0.15921737
   0.85495987  0.55007762  0.16135577
   0.74121141  0.94733138  0.24382028
   0.84942272  0.93742758  0.23336803
   0.75970012  0.55002403  0.33723343
   0.86654193  0.53427878  0.33539588
   0.49521121  0.26594771  0.37342094
   0.10152042  0.27660768  0.34722507
   0.20973857  0.22690976  0.38295397
   0.31988001  0.22848480  0.41013079
   0.47640743  0.46936559  0.36628953
   0.07863041  0.01424679  0.34814041
   0.25282386  0.46849631  0.45667416
   0.34362990  0.42077576  0.41361903
   0.42988810  0.32320617  0.52245474
   0.10483126  0.05441494  0.48734550
   0.44400084  0.13331976  0.51023337
   0.09451740  0.21492068  0.51588939
   0.23223838  0.11187351  0.54095114
   0.49957933  0.33248886  0.54672793
   0.25574832  0.27700083  0.56170827
   0.40853586  0.16968853  0.57374139
   0.49359131  0.76465850  0.37421936
   0.10199177  0.77735853  0.34783972
   0.20932158  0.72720529  0.38314547
   0.31947267  0.72925836  0.41077481
   0.47621927  0.96922335  0.36646831
   0.07734932  0.51520262  0.35246845
   0.25332667  0.96794631  0.45726344
   0.34325313  0.92026000  0.41189563
   0.42763537  0.82285440  0.52060027
   0.10487152  0.55545015  0.48981647
   0.44539690  0.63330960  0.51217382
   0.09553191  0.71410065  0.51634098
   0.23241376  0.61156706  0.54214436
   0.49633128  0.83352576  0.54786909
   0.25493112  0.77682770  0.56400760
   0.40766427  0.66873898  0.57446382
   0.99396124  0.26557962  0.37271618
   0.60276707  0.27612235  0.34706695
   0.71056378  0.22847672  0.38470254
   0.82127293  0.22820767  0.41143297
   0.97622956  0.46931609  0.36173247
   0.57739289  0.01587761  0.35122599
   0.75270277  0.46836579  0.45698413
   0.84294958  0.42078014  0.41231733
   0.92854529  0.32310685  0.52180571
   0.60499346  0.05515424  0.48892168
   0.94498862  0.13411590  0.50857631
   0.59435121  0.21269252  0.51439483
   0.73211872  0.11224568  0.54197924
   0.99760463  0.33382406  0.54650872
   0.75483959  0.27717557  0.56392572
   0.90754793  0.16948521  0.57140243
   0.99423188  0.76602171  0.37324845
   0.60069929  0.77693827  0.34644011
   0.70860607  0.72828594  0.38326419
   0.81933227  0.72782795  0.40995329
   0.97617361  0.97066433  0.36492212
   0.57767899  0.51450946  0.34988048
   0.75430448  0.96903238  0.45825099
   0.84356989  0.92088208  0.41062682
   0.92856988  0.82291374  0.52010044
   0.60478443  0.55493147  0.48843611
   0.94546945  0.63340565  0.51122688
   0.59399166  0.71505990  0.51419778
   0.73226200  0.61271766  0.54104752
   0.99753868  0.83345731  0.54570579
   0.75514434  0.77734130  0.56239293
   0.90818341  0.67024083  0.57223704
   0.17200809  0.24581448  0.35204381
   0.33755053  0.20067285  0.36866320
   0.09925767  0.02828676  0.41417938
   0.45356764  0.48002422  0.31414577
   0.17248245  0.74601558  0.35055162
   0.33608143  0.70145681  0.36800807
   0.09897450  0.53044510  0.42247147
   0.45382250  0.98088727  0.31446617
   0.67371748  0.24767397  0.35250246
   0.83819096  0.19897153  0.37062426
   0.60008486  0.02971346  0.41982073
   0.95598457  0.48063533  0.30769327
   0.67179091  0.74678663  0.34938435
   0.83618705  0.69956072  0.36734406
   0.59894014  0.52843779  0.41742711
   0.95398076  0.98199857  0.31260561
   0.32502639  0.32643321  0.49312516
   0.00111589  0.06482279  0.45510587
   0.49027310  0.22997804  0.53080724
   0.15266610  0.14528522  0.46235475
   0.19509862  0.02603378  0.54836778
   0.48323887  0.37035720  0.41980910
   0.16168895  0.28681978  0.50330030
   0.29955824  0.18355057  0.56410463
   0.32336913  0.82622482  0.49231372
   0.00021338  0.56564813  0.45363756
   0.48955937  0.73055525  0.53268914
   0.15453610  0.64488518  0.46297322
   0.19448048  0.52620037  0.54896925
   0.48225686  0.87035777  0.41985101
   0.16062396  0.78693669  0.50530278
   0.29922046  0.68437979  0.56872569
   0.82436672  0.32724023  0.49388802
   0.50035292  0.06521576  0.45653971
   0.99043502  0.23138798  0.53190361
   0.65407644  0.14472699  0.45996599
   0.69511708  0.02688702  0.54880106
   0.98232771  0.37063850  0.41932562
   0.66044182  0.28530405  0.50732954
   0.79963918  0.18443411  0.56480709
   0.82465833  0.82628015  0.49134576
   0.50044150  0.56520862  0.45512118
   0.99140353  0.73037189  0.53021408
   0.65269551  0.64517376  0.46171700
   0.69465346  0.52664366  0.54739028
   0.98247422  0.87071890  0.41933593
   0.66083707  0.78631027  0.50426723
   0.79969509  0.68459112  0.56536292
Direct configuration=    55
   0.06036681  0.11064267  0.80458845
   0.01636549  0.11807518  0.88581614
   0.05460990  0.12745972  0.97104817
   0.01264828  0.15255189  0.04638201
   0.04690850  0.14620920  0.13563751
   0.02857404  0.19817163  0.19777161
   0.04698614  0.18902791  0.29250483
   0.04802052  0.24991171  0.34349171
   0.31503635  0.21545872  0.79860633
   0.27118266  0.22358947  0.87837209
   0.30961807  0.23851601  0.96174853
   0.27061399  0.22878773  0.04576518
   0.29924041  0.26397005  0.12373591
   0.27567007  0.24024531  0.21204871
   0.27770160  0.28474733  0.28831026
   0.26725137  0.26471734  0.37842145
   0.03568854  0.34753793  0.78421294
   0.06546453  0.38632423  0.85785702
   0.03557794  0.37306634  0.94765777
   0.04877412  0.42244793  0.01674571
   0.04687800  0.39946777  0.10988078
   0.04940703  0.44903972  0.18010434
   0.06214641  0.42560553  0.27224194
   0.04903975  0.46032232  0.35322504
   0.27935946  0.49597075  0.82174650
   0.30898264  0.47355484  0.90866784
   0.29017212  0.01253524  0.98937803
   0.30013552  0.47801170  0.07599246
   0.29960473  0.01628805  0.15911615
   0.29978088  0.47674258  0.24141560
   0.30554188  0.00557977  0.33015518
   0.30029179  0.45968853  0.40795248
   0.06111161  0.60969310  0.80375522
   0.01740900  0.61743518  0.88588142
   0.05369043  0.62782574  0.97182871
   0.01175404  0.65231725  0.04709734
   0.04723807  0.64661944  0.13559486
   0.02972194  0.69852465  0.19821716
   0.04746963  0.68925523  0.29339568
   0.04864373  0.75034155  0.34429256
   0.31243661  0.71544396  0.80022906
   0.26805653  0.72332247  0.88042831
   0.30688655  0.73728534  0.96338325
   0.26910506  0.72840274  0.04754685
   0.29916602  0.76360373  0.12375164
   0.27571368  0.73951176  0.21183597
   0.27856155  0.78429802  0.28763327
   0.26665427  0.76495994  0.37784354
   0.03604831  0.84717273  0.78369052
   0.06520260  0.88571212  0.85823271
   0.03466632  0.87188784  0.94797481
   0.04817818  0.92226415  0.01547567
   0.04535401  0.90003055  0.10876210
   0.04831646  0.94929915  0.17985445
   0.05990528  0.92498435  0.27192567
   0.04866961  0.95983952  0.35232104
   0.27884320  0.99526273  0.82138206
   0.30848372  0.97374155  0.90864474
   0.29127752  0.51257340  0.98966596
   0.30046950  0.97744054  0.07522202
   0.29975649  0.51693032  0.15943679
   0.29895143  0.97587844  0.24096636
   0.30654300  0.50640649  0.33089140
   0.30018506  0.95935177  0.40736004
   0.56074993  0.10874952  0.80515371
   0.51715820  0.11835229  0.88637425
   0.55462594  0.12811038  0.97100728
   0.51237449  0.15106076  0.04681478
   0.54712681  0.14575854  0.13531979
   0.52918814  0.19820216  0.19762444
   0.54787265  0.18893063  0.29296998
   0.54941840  0.24957458  0.34401222
   0.81414476  0.21520237  0.80006776
   0.77019005  0.22328621  0.88009160
   0.80963746  0.23826319  0.96190930
   0.77014198  0.22976567  0.04485840
   0.79936206  0.26410862  0.12248446
   0.77554977  0.23962064  0.21056116
   0.78017900  0.28375488  0.28793510
   0.76934165  0.26468950  0.37847612
   0.53409986  0.34771535  0.78334874
   0.56480971  0.38544292  0.85709671
   0.53587371  0.37153337  0.94719085
   0.54917021  0.42147951  0.01489838
   0.54651183  0.39887183  0.10824918
   0.54827381  0.44833572  0.17961164
   0.55971170  0.42462838  0.27197467
   0.54862765  0.45939872  0.35303582
   0.77892702  0.49678128  0.82296370
   0.80904874  0.47244414  0.90918296
   0.79097396  0.01213228  0.98993334
   0.79993924  0.47768934  0.07633746
   0.79903147  0.01694611  0.15918095
   0.80031151  0.47607868  0.24158821
   0.80542786  0.00657728  0.33030272
   0.79983114  0.45993016  0.40765329
   0.56024468  0.60848150  0.80535862
   0.51724035  0.61736261  0.88685087
   0.55517937  0.62717264  0.97135642
   0.51283239  0.65171468  0.04654252
   0.54722497  0.64593482  0.13526864
   0.52930590  0.69870005  0.19716120
   0.54711524  0.68916425  0.29225549
   0.54749649  0.74967736  0.34381297
   0.81518822  0.71597683  0.80020415
   0.77116072  0.72306668  0.88022905
   0.80941814  0.73744551  0.96302659
   0.77033414  0.72793923  0.04571722
   0.79972705  0.76296925  0.12305447
   0.77589314  0.73986210  0.21194371
   0.77901219  0.78449890  0.28807188
   0.76693678  0.76504515  0.37810470
   0.53452020  0.84811809  0.78397710
   0.56376473  0.88545791  0.85857123
   0.53560606  0.87134825  0.94891359
   0.54906923  0.92235923  0.01561511
   0.54688152  0.90111647  0.10925376
   0.54816250  0.95000485  0.18117439
   0.56043404  0.92611228  0.27361772
   0.54852230  0.96078000  0.35415604
   0.77920856  0.99511631  0.82298614
   0.80953559  0.97331912  0.90928087
   0.79129966  0.51160279  0.99039559
   0.79959427  0.97740457  0.07597402
   0.79985950  0.51645380  0.15950277
   0.79880784  0.97678736  0.24102669
   0.80593149  0.50661278  0.33074675
   0.80061278  0.96022811  0.40768319
   0.02230653  0.09400767  0.73855424
   0.10750462  0.06862095  0.81484731
   0.09014268  0.16334852  0.78580721
   0.47796955  0.07015075  0.89431127
   0.48088486  0.16775274  0.86894788
   0.07872377  0.07309239  0.99394110
   0.10375822  0.16660884  0.95547334
   0.45514945  0.12132390  0.05074754
   0.00167225  0.21168179  0.03121233
   0.03032622  0.09303418  0.17081278
   0.11279477  0.14750732  0.12333025
   0.46367363  0.20709505  0.19695182
   0.05950445  0.24897904  0.17138577
   0.00185467  0.14959149  0.32706832
   0.10738422  0.16164655  0.29750398
   0.35326611  0.16661951  0.80393595
   0.27560008  0.20749236  0.72913791
   0.35200955  0.26450006  0.78572306
   0.23913720  0.17018300  0.88652108
   0.22825891  0.26785380  0.86041297
   0.36301317  0.20326591  0.96201676
   0.32672054  0.29719205  0.95732909
   0.20937810  0.25029158  0.03102653
   0.26862265  0.16896605  0.06322085
   0.36514353  0.26046373  0.12158957
   0.28052826  0.32194025  0.11461209
   0.21266003  0.22123575  0.20333878
   0.31288439  0.19068499  0.23240836
   0.22908221  0.32553288  0.27053670
   0.33830913  0.31293140  0.28608667
   0.03529316  0.28877884  0.80389908
   0.07285469  0.35484432  0.71343161
   0.47312135  0.36569125  0.76675614
   0.13032625  0.37453128  0.85863050
   0.05580086  0.44500318  0.83578603
   0.47045563  0.36354232  0.93856846
   0.06419098  0.32108035  0.97383735
   0.00351105  0.46699311  0.00921938
   0.10922083  0.44486400  0.00039843
   0.49000586  0.36657289  0.11631470
   0.09996632  0.36383053  0.12180541
   0.48909052  0.47774392  0.17981941
   0.09616542  0.48951545  0.16025212
   0.02165017  0.37339728  0.27396375
   0.12571013  0.40785439  0.27311189
   0.21515493  0.48421564  0.81515547
   0.30955219  0.46594226  0.75740549
   0.29004746  0.05368533  0.80699696
   0.28686837  0.41644705  0.91858009
   0.37449802  0.47128586  0.89903488
   0.22683671  0.02915021  0.98176435
   0.32857841  0.06235116  0.98878585
   0.24983706  0.43824581  0.08201710
   0.35750234  0.44804572  0.07229210
   0.24577580  0.05184494  0.15983969
   0.35425144  0.05061549  0.16071155
   0.24173679  0.44773243  0.24413626
   0.35025914  0.43744535  0.23400424
   0.25811489  0.04846060  0.33713947
   0.36546849  0.03434643  0.33521238
   0.02203134  0.59056338  0.73948776
   0.10930409  0.56963063  0.81478725
   0.08772492  0.66182196  0.77939351
   0.47766139  0.56925395  0.89627044
   0.48153395  0.66704932  0.87002759
   0.07997579  0.57453801  0.99647052
   0.10207406  0.66798256  0.95545269
   0.45566540  0.62185620  0.04989609
   0.99901146  0.71118828  0.03187728
   0.03048770  0.59371762  0.17224086
   0.11247317  0.64813201  0.12247778
   0.46373623  0.70841319  0.19510380
   0.06139336  0.74868379  0.17218303
   0.00099825  0.65049851  0.32822720
   0.10702843  0.66078030  0.29999853
   0.35049626  0.66636117  0.80725067
   0.27277944  0.70751446  0.73106567
   0.35181215  0.76351720  0.78708301
   0.23545207  0.67008000  0.88724024
   0.22543054  0.76835220  0.86503448
   0.36121106  0.70235571  0.96401766
   0.32433228  0.79571964  0.95810654
   0.20714985  0.74926913  0.03540490
   0.26829885  0.66881678  0.06684892
   0.36500896  0.75997041  0.12155177
   0.28130000  0.82198561  0.11499015
   0.21226185  0.72188310  0.20318551
   0.31228054  0.68954874  0.23169537
   0.23105339  0.82556858  0.26851353
   0.33962562  0.81130913  0.28552924
   0.03617244  0.78783452  0.80291364
   0.07348739  0.85531333  0.71354762
   0.47328213  0.86576367  0.76640032
   0.13020590  0.87441222  0.85947778
   0.05573045  0.94435038  0.83745219
   0.46987550  0.86328451  0.94053279
   0.06200198  0.81981018  0.97459806
   0.00404214  0.96673884  0.00414048
   0.10968924  0.94190568  0.00058850
   0.49130896  0.86788141  0.11807227
   0.09784273  0.86360292  0.12163028
   0.48857990  0.97891203  0.18212569
   0.09650994  0.98875768  0.15939308
   0.01739147  0.87404565  0.27481190
   0.12312865  0.90584770  0.27200602
   0.21387307  0.98572334  0.81661660
   0.30705836  0.96309237  0.75758362
   0.28891567  0.55537276  0.80894471
   0.28846868  0.91611321  0.91863041
   0.37424950  0.97306057  0.89863002
   0.22806272  0.53035750  0.98149669
   0.32987302  0.56187731  0.98844373
   0.25136869  0.93655497  0.08095201
   0.35837619  0.94845804  0.07148888
   0.24573066  0.55238792  0.15946859
   0.35448454  0.55176883  0.16106977
   0.24091768  0.94667726  0.24278671
   0.34969207  0.93642840  0.23382416
   0.26120899  0.55069896  0.33920592
   0.36750180  0.53344547  0.33677493
   0.52187284  0.08986631  0.74073751
   0.60822003  0.06787567  0.81638652
   0.58863592  0.16084398  0.78172253
   0.97812259  0.06912541  0.89233168
   0.97947516  0.16743052  0.86898036
   0.58136554  0.07436469  0.99377466
   0.60281299  0.16840242  0.95617986
   0.95465930  0.12315060  0.04864013
   0.50022946  0.21067647  0.03211600
   0.53004720  0.09326407  0.17227498
   0.61227645  0.14737394  0.12380272
   0.96338077  0.20651131  0.19602046
   0.55982962  0.24885512  0.17230752
   0.50206194  0.15020180  0.32769289
   0.60763725  0.15976551  0.29810672
   0.85038426  0.16496407  0.80682545
   0.77412252  0.20845960  0.73106338
   0.85400373  0.26223775  0.78641976
   0.73878379  0.17009924  0.88786190
   0.72720532  0.26777303  0.86537671
   0.86399695  0.20336239  0.96392644
   0.82700536  0.29708003  0.95749500
   0.70911795  0.25177003  0.03130855
   0.76624805  0.16987123  0.06247450
   0.86539499  0.26085217  0.12077196
   0.78092646  0.32244907  0.11466075
   0.71285399  0.22136224  0.20255166
   0.81280832  0.18993375  0.22999882
   0.73232589  0.32580128  0.27004364
   0.84114191  0.31098496  0.28619790
   0.53378265  0.28880777  0.80304890
   0.57060535  0.35504865  0.71247780
   0.97479095  0.36606088  0.76625285
   0.62974216  0.37441666  0.85695347
   0.55455739  0.44415633  0.83751084
   0.97054914  0.36445104  0.93819027
   0.56474797  0.31908043  0.97304489
   0.50349676  0.46505758  0.00537821
   0.60967688  0.44346380  0.99923614
   0.99044735  0.36759051  0.11841565
   0.59990831  0.36369652  0.12015122
   0.98923826  0.47695598  0.18096562
   0.59619653  0.48771949  0.16037748
   0.51662344  0.37416048  0.27457387
   0.62332891  0.40606404  0.27305656
   0.71397489  0.48683089  0.81669273
   0.80801596  0.46756366  0.75681877
   0.78877167  0.05402689  0.80890478
   0.78771677  0.41516882  0.91835189
   0.87442157  0.47196973  0.89900021
   0.72742130  0.02936475  0.98200373
   0.82871235  0.06215323  0.98966827
   0.75012084  0.43751556  0.08155878
   0.85790127  0.44824562  0.07167767
   0.74560291  0.05240041  0.15900677
   0.85378224  0.05140732  0.16048083
   0.74308085  0.44537890  0.24405046
   0.85159886  0.43773774  0.23411478
   0.75825310  0.04980842  0.33748851
   0.86521085  0.03543236  0.33543882
   0.52137325  0.59226679  0.73961135
   0.60702024  0.56692269  0.81475664
   0.58933655  0.66102681  0.78555138
   0.97990202  0.56732367  0.89101403
   0.97915810  0.66542597  0.86894365
   0.58091854  0.57364186  0.99594080
   0.60376735  0.66700186  0.95587960
   0.95476259  0.62191213  0.05063851
   0.50083786  0.71063656  0.03134570
   0.53073248  0.59355047  0.17225676
   0.61307700  0.64749442  0.12401919
   0.96441585  0.70783405  0.19697804
   0.56027238  0.74936871  0.17176186
   0.50134563  0.64921392  0.32684298
   0.60656450  0.66060817  0.29778468
   0.85300785  0.66686740  0.80580380
   0.77500801  0.70815430  0.73128383
   0.85155418  0.76506021  0.78565827
   0.73883708  0.66995692  0.88776128
   0.72813547  0.76778061  0.86452994
   0.86326125  0.70213059  0.96464541
   0.82790589  0.79609712  0.95802162
   0.70877665  0.74898034  0.03201806
   0.76844861  0.66822838  0.06231001
   0.86531560  0.75858829  0.12111619
   0.78148646  0.82118585  0.11351709
   0.71257465  0.72186218  0.20356442
   0.81247502  0.69026178  0.23231041
   0.73162699  0.82684646  0.26936581
   0.83993739  0.81131125  0.28603799
   0.53472023  0.78893321  0.80173022
   0.57144870  0.85644826  0.71313093
   0.97502896  0.86476749  0.76658710
   0.62902780  0.87375676  0.85906332
   0.55424556  0.94433533  0.83927384
   0.96920897  0.86347003  0.93870434
   0.56374203  0.81969659  0.97508097
   0.50293518  0.96582784  0.00499029
   0.60933651  0.94459900  0.99925283
   0.98906784  0.86792800  0.11722867
   0.60051399  0.86568695  0.12199175
   0.98953757  0.97914211  0.18117835
   0.59554866  0.99066635  0.16194655
   0.51875893  0.87464296  0.27560091
   0.62363423  0.90731276  0.27360195
   0.71535677  0.98287855  0.81731118
   0.80944963  0.96415645  0.75885269
   0.78990134  0.55601159  0.81331104
   0.78904305  0.91552321  0.91928307
   0.87526320  0.97360409  0.89945166
   0.72777672  0.52916961  0.98160640
   0.82981576  0.56116633  0.98893594
   0.75045243  0.93703538  0.08124473
   0.85821851  0.94850330  0.07190261
   0.74650937  0.55242872  0.15979317
   0.85504336  0.55023834  0.16128350
   0.74105755  0.94701027  0.24369452
   0.84983255  0.93737124  0.23389052
   0.75980230  0.54989747  0.33714885
   0.86641645  0.53443821  0.33546002
   0.49501673  0.26574346  0.37348834
   0.10191946  0.27641416  0.34722655
   0.20944089  0.22692093  0.38348170
   0.32007170  0.22850346  0.41026917
   0.47622759  0.46899890  0.36617031
   0.07829250  0.01446951  0.34824714
   0.25275841  0.46874807  0.45671791
   0.34410626  0.42064692  0.41394010
   0.43008341  0.32280764  0.52239576
   0.10472212  0.05443727  0.48779467
   0.44381969  0.13340148  0.51029702
   0.09439933  0.21484535  0.51593693
   0.23223239  0.11191031  0.54090483
   0.49968474  0.33242718  0.54702844
   0.25563186  0.27689201  0.56166301
   0.40863077  0.16956218  0.57390758
   0.49331604  0.76472306  0.37435392
   0.10231611  0.77730186  0.34784392
   0.20912242  0.72731722  0.38352053
   0.31949299  0.72913591  0.41102706
   0.47611698  0.96916432  0.36664589
   0.07697428  0.51556196  0.35250985
   0.25314026  0.96784117  0.45762584
   0.34366263  0.92001939  0.41219398
   0.42761135  0.82275419  0.52061796
   0.10508390  0.55537855  0.49014059
   0.44506653  0.63358928  0.51246799
   0.09535925  0.71407456  0.51634207
   0.23217544  0.61180110  0.54205050
   0.49617504  0.83318301  0.54803506
   0.25495809  0.77642717  0.56414530
   0.40770889  0.66886313  0.57463476
   0.99377988  0.26563037  0.37320939
   0.60312869  0.27600500  0.34698116
   0.71033205  0.22832407  0.38513221
   0.82161099  0.22788426  0.41152544
   0.97587908  0.46913482  0.36160383
   0.57700215  0.01595820  0.35158562
   0.75265938  0.46814144  0.45724016
   0.84331439  0.42055810  0.41274326
   0.92834881  0.32300404  0.52178881
   0.60503562  0.05523448  0.48924462
   0.94499249  0.13429328  0.50867362
   0.59444022  0.21231845  0.51451618
   0.73226428  0.11228519  0.54207709
   0.99772124  0.33384275  0.54657004
   0.75471871  0.27721850  0.56410501
   0.90757892  0.16923667  0.57162198
   0.99403496  0.76611573  0.37385839
   0.60111104  0.77686349  0.34636830
   0.70821932  0.72829058  0.38357751
   0.81940670  0.72788174  0.41029356
   0.97579230  0.97049077  0.36490092
   0.57760144  0.51459555  0.35010184
   0.75433931  0.96902000  0.45856301
   0.84403565  0.92054547  0.41096038
   0.92847389  0.82286942  0.52011578
   0.60478678  0.55490460  0.48834673
   0.94526276  0.63362141  0.51128989
   0.59392120  0.71496385  0.51448764
   0.73217817  0.61276550  0.54112303
   0.99765824  0.83336063  0.54558386
   0.75519424  0.77725633  0.56237777
   0.90823395  0.67027769  0.57210842
   0.17216349  0.24607205  0.35178463
   0.33685492  0.20014508  0.36778616
   0.09948512  0.02769037  0.41402631
   0.45277351  0.48044066  0.31456223
   0.17193268  0.74551691  0.35089563
   0.33656023  0.70059274  0.36972834
   0.09974277  0.52992536  0.42404865
   0.45276168  0.98051702  0.31480475
   0.67403241  0.24801633  0.35224492
   0.83741452  0.19845111  0.37071402
   0.60020897  0.02929972  0.41982937
   0.95547059  0.48103174  0.30851642
   0.67216850  0.74656322  0.34971822
   0.83573607  0.69974480  0.36863785
   0.59916430  0.52799895  0.41782857
   0.95311453  0.98289483  0.31310334
   0.32520063  0.32633879  0.49331295
   0.00101640  0.06477801  0.45486850
   0.49006606  0.23000025  0.53081061
   0.15266476  0.14540127  0.46253141
   0.19512059  0.02592044  0.54832500
   0.48322137  0.37017150  0.41974363
   0.16165254  0.28677195  0.50337524
   0.29937902  0.18354803  0.56383401
   0.32332719  0.82628373  0.49238307
   0.99990541  0.56559300  0.45316001
   0.48930477  0.73053890  0.53286115
   0.15473800  0.64495755  0.46325346
   0.19473092  0.52610436  0.54915536
   0.48217040  0.87016618  0.41974280
   0.16058222  0.78693774  0.50558907
   0.29906614  0.68428154  0.56885579
   0.82435726  0.32727578  0.49404142
   0.50021715  0.06506238  0.45628500
   0.99048828  0.23141878  0.53194087
   0.65410179  0.14465701  0.45971785
   0.69531679  0.02665286  0.54891304
   0.98226121  0.37064279  0.41906553
   0.66027482  0.28539097  0.50764718
   0.79955819  0.18440558  0.56464400
   0.82467896  0.82626291  0.49133635
   0.50022812  0.56510683  0.45482278
   0.99130325  0.73036860  0.53031484
   0.65260648  0.64522542  0.46173121
   0.69480337  0.52656386  0.54745755
   0.98237477  0.87070037  0.41922669
   0.66075707  0.78636410  0.50445185
   0.79961067  0.68453655  0.56522922
Direct configuration=    60
   0.06063989  0.11123078  0.80436556
   0.01659727  0.11839621  0.88559269
   0.05400833  0.12736899  0.97119667
   0.01246575  0.15229385  0.04657399
   0.04702237  0.14620067  0.13549760
   0.02885914  0.19793333  0.19734885
   0.04708104  0.18905286  0.29224259
   0.04792019  0.24983193  0.34315275
   0.31534517  0.21549337  0.79835608
   0.27139980  0.22359908  0.87802520
   0.30916585  0.23829702  0.96192026
   0.27093369  0.22917852  0.04548978
   0.29929837  0.26371811  0.12339923
   0.27552443  0.24001986  0.21213958
   0.27751184  0.28475151  0.28816594
   0.26723270  0.26463326  0.37869713
   0.03551095  0.34775830  0.78345035
   0.06563151  0.38637497  0.85742068
   0.03596031  0.37334474  0.94756899
   0.04854796  0.42252693  0.01658262
   0.04691298  0.39982386  0.10956457
   0.04934906  0.44890419  0.18025001
   0.06243977  0.42622261  0.27189134
   0.04904309  0.46017047  0.35299118
   0.27965468  0.49615978  0.82193447
   0.30871573  0.47362711  0.90861345
   0.29040209  0.01232032  0.98988677
   0.29993012  0.47806714  0.07630391
   0.29944509  0.01607535  0.15922591
   0.29971777  0.47676710  0.24181206
   0.30529134  0.00538819  0.33030952
   0.30037504  0.45958753  0.40755225
   0.06087814  0.60989966  0.80356373
   0.01749774  0.61729873  0.88565508
   0.05325227  0.62769767  0.97159291
   0.01152679  0.65200692  0.04782284
   0.04682120  0.64663916  0.13564012
   0.03003728  0.69816640  0.19805165
   0.04735051  0.68929339  0.29329474
   0.04851170  0.75025520  0.34382683
   0.31273304  0.71553188  0.80056413
   0.26798377  0.72319090  0.88007003
   0.30650785  0.73707435  0.96331223
   0.26904979  0.72834779  0.04786348
   0.29908871  0.76336290  0.12375473
   0.27588164  0.73973154  0.21177025
   0.27838569  0.78402667  0.28791821
   0.26668480  0.76485106  0.37797808
   0.03615528  0.84716132  0.78331109
   0.06539134  0.88568472  0.85807225
   0.03466376  0.87203421  0.94778734
   0.04802659  0.92205584  0.01509374
   0.04532373  0.90019889  0.10860019
   0.04819513  0.94952428  0.17947996
   0.06023566  0.92545799  0.27195801
   0.04846512  0.96000736  0.35214365
   0.27886046  0.99525141  0.82171713
   0.30858119  0.97360349  0.90873261
   0.29137923  0.51236601  0.99002650
   0.30028846  0.97751075  0.07562908
   0.29980889  0.51690313  0.15987820
   0.29891571  0.97594134  0.24123882
   0.30649932  0.50622384  0.33089406
   0.30026770  0.95893832  0.40684107
   0.56047851  0.10905832  0.80503263
   0.51751720  0.11858602  0.88642172
   0.55417408  0.12783011  0.97095526
   0.51217128  0.15106621  0.04707092
   0.54674694  0.14554979  0.13550623
   0.52937588  0.19780799  0.19768556
   0.54770261  0.18891053  0.29315866
   0.54951025  0.24936586  0.34365369
   0.81446526  0.21519159  0.79997912
   0.77066781  0.22327513  0.87973276
   0.80964681  0.23818830  0.96167523
   0.77011858  0.22974139  0.04492971
   0.79931409  0.26406849  0.12265095
   0.77584595  0.23967185  0.21062468
   0.78007311  0.28370261  0.28833558
   0.76953043  0.26483664  0.37904177
   0.53403383  0.34793324  0.78327626
   0.56484183  0.38549672  0.85668780
   0.53631100  0.37156118  0.94734301
   0.54914677  0.42132569  0.01470493
   0.54653980  0.39907286  0.10815947
   0.54818472  0.44823815  0.17918019
   0.55972016  0.42502627  0.27189478
   0.54861721  0.45947903  0.35260847
   0.77896593  0.49692401  0.82322879
   0.80868088  0.47272349  0.90926318
   0.79109954  0.01201300  0.99033120
   0.79994358  0.47734259  0.07673838
   0.79917292  0.01667420  0.15932578
   0.80022225  0.47605959  0.24186685
   0.80515335  0.00660347  0.33007530
   0.79979484  0.45961678  0.40725772
   0.56021904  0.60879196  0.80525471
   0.51761770  0.61739220  0.88709630
   0.55470703  0.62703424  0.97148011
   0.51293476  0.65141185  0.04717397
   0.54720276  0.64599900  0.13489710
   0.52938641  0.69863035  0.19726588
   0.54697980  0.68903872  0.29228768
   0.54744053  0.74955489  0.34353940
   0.81536959  0.71607728  0.79994642
   0.77140396  0.72304941  0.87963696
   0.80953811  0.73725163  0.96271740
   0.77043830  0.72806854  0.04569751
   0.79934260  0.76267765  0.12326103
   0.77592031  0.73990565  0.21161874
   0.77883029  0.78451977  0.28782220
   0.76689451  0.76510529  0.37835507
   0.53441514  0.84859047  0.78367767
   0.56384699  0.88517254  0.85795370
   0.53566790  0.87196013  0.94879262
   0.54869053  0.92224263  0.01552328
   0.54697459  0.90115843  0.10929401
   0.54818962  0.95021507  0.18133901
   0.56038466  0.92648559  0.27372569
   0.54835731  0.96080423  0.35392370
   0.77954359  0.99488036  0.82255264
   0.80953512  0.97319758  0.90892350
   0.79139833  0.51156862  0.99038228
   0.79963165  0.97759893  0.07594525
   0.80004259  0.51618286  0.16004641
   0.79878856  0.97676632  0.24132884
   0.80600417  0.50621079  0.33112659
   0.80075582  0.96015472  0.40749016
   0.02209770  0.09462512  0.73803395
   0.10774831  0.06859185  0.81484294
   0.09029855  0.16412513  0.78615576
   0.47752010  0.07005724  0.89448251
   0.48082263  0.16809219  0.86848528
   0.07844648  0.07249566  0.99420041
   0.10354757  0.16668401  0.95592619
   0.45474985  0.12071932  0.05136910
   0.00128996  0.21189274  0.03096271
   0.03015323  0.09270012  0.17118348
   0.11307300  0.14743516  0.12328826
   0.46360498  0.20706232  0.19688630
   0.05985264  0.24898017  0.17148248
   0.00194244  0.14940109  0.32712899
   0.10765822  0.16145473  0.29738509
   0.35357495  0.16630321  0.80421395
   0.27574808  0.20759825  0.72903657
   0.35264131  0.26482771  0.78568488
   0.23916696  0.17000799  0.88617323
   0.22813086  0.26802414  0.85985087
   0.36341868  0.20304765  0.96197293
   0.32656845  0.29746137  0.95681474
   0.20903793  0.25061908  0.03062126
   0.26815822  0.16888672  0.06282171
   0.36606069  0.26036120  0.12153347
   0.28065387  0.32233308  0.11398306
   0.21199712  0.22128135  0.20335794
   0.31285745  0.19046269  0.23260515
   0.22900379  0.32564128  0.27031798
   0.33826245  0.31328030  0.28591025
   0.03481006  0.28856692  0.80394039
   0.07331919  0.35505672  0.71335072
   0.47270694  0.36624457  0.76628067
   0.13087595  0.37434846  0.85838734
   0.05615746  0.44537460  0.83599977
   0.47034879  0.36344267  0.93848957
   0.06451796  0.32085610  0.97339493
   0.00300315  0.46743419  0.00919256
   0.10947398  0.44546394  0.00042617
   0.48990830  0.36616765  0.11633852
   0.10048139  0.36423954  0.12177505
   0.48885178  0.47817620  0.17955686
   0.09681054  0.48978666  0.15974323
   0.02172254  0.37311323  0.27390502
   0.12615883  0.40777095  0.27324731
   0.21510505  0.48393599  0.81533345
   0.30995959  0.46610587  0.75747544
   0.28995634  0.05404920  0.80638316
   0.28662239  0.41606878  0.91856150
   0.37484406  0.47115275  0.89908147
   0.22671948  0.02928748  0.98211232
   0.32892898  0.06258772  0.98843301
   0.24981560  0.43784174  0.08207484
   0.35797211  0.44770615  0.07231571
   0.24544626  0.05216040  0.16008604
   0.35456031  0.05095248  0.16092469
   0.24154334  0.44729985  0.24382558
   0.35088144  0.43728054  0.23425666
   0.25799804  0.04847386  0.33710514
   0.36538497  0.03431533  0.33554911
   0.02215516  0.59075034  0.73951015
   0.10951102  0.56979373  0.81464938
   0.08750442  0.66253631  0.77945171
   0.47755216  0.56899041  0.89664134
   0.48145341  0.66760704  0.87008935
   0.07966022  0.57428414  0.99655265
   0.10208735  0.66820596  0.95609802
   0.45523054  0.62139532  0.05032552
   0.99860201  0.71125495  0.03211789
   0.03047513  0.59337832  0.17264155
   0.11274987  0.64796070  0.12216703
   0.46360389  0.70844209  0.19498178
   0.06207082  0.74886359  0.17187728
   0.00106927  0.65033094  0.32848673
   0.10721966  0.66038707  0.29989183
   0.35063095  0.66580379  0.80769631
   0.27280568  0.70762534  0.73080722
   0.35203064  0.76383712  0.78699561
   0.23477223  0.66994899  0.88738762
   0.22507158  0.76859740  0.86513137
   0.36093332  0.70211440  0.96412317
   0.32410203  0.79600318  0.95772428
   0.20688311  0.74944565  0.03546084
   0.26755234  0.66830281  0.06703403
   0.36570943  0.75979430  0.12152231
   0.28136282  0.82250598  0.11458629
   0.21183076  0.72202861  0.20329434
   0.31220257  0.68929683  0.23213937
   0.23106458  0.82570418  0.26825922
   0.33976844  0.81137701  0.28532228
   0.03579077  0.78766454  0.80259747
   0.07402568  0.85534476  0.71309074
   0.47301605  0.86646332  0.76613883
   0.13084068  0.87445725  0.85940565
   0.05616212  0.94495536  0.83706914
   0.46983518  0.86303155  0.93992193
   0.06222464  0.81951898  0.97460441
   0.00365502  0.96700653  0.00356003
   0.10986444  0.94219788  0.00017046
   0.49120010  0.86761666  0.11841829
   0.09800901  0.86364983  0.12167467
   0.48853812  0.97945058  0.18159610
   0.09688262  0.98915170  0.15894453
   0.01699861  0.87390160  0.27503953
   0.12317481  0.90562115  0.27184806
   0.21375941  0.98569323  0.81684268
   0.30692544  0.96306170  0.75798523
   0.28884068  0.55592816  0.80899528
   0.28821625  0.91557017  0.91887384
   0.37462967  0.97325303  0.89841657
   0.22803732  0.53045867  0.98153281
   0.33049746  0.56215029  0.98853335
   0.25121317  0.93615654  0.08110956
   0.35879784  0.94822963  0.07162936
   0.24547412  0.55259955  0.16006199
   0.35468876  0.55197464  0.16127495
   0.24089588  0.94617421  0.24310957
   0.35021799  0.93624846  0.23408478
   0.26119174  0.55082874  0.33940027
   0.36751314  0.53345330  0.33733403
   0.52153870  0.09005462  0.74089184
   0.60842657  0.06765396  0.81650899
   0.58870344  0.16143058  0.78182245
   0.97773314  0.06893620  0.89218320
   0.97911970  0.16785027  0.86888118
   0.58133369  0.07406646  0.99399067
   0.60271613  0.16855162  0.95666380
   0.95411352  0.12265525  0.04900428
   0.49984105  0.21066020  0.03232079
   0.52987543  0.09266396  0.17261297
   0.61257240  0.14737209  0.12349770
   0.96306838  0.20655888  0.19591466
   0.56040508  0.24898704  0.17203828
   0.50209913  0.14984637  0.32799112
   0.60759707  0.15948290  0.29792128
   0.85047945  0.16451788  0.80727248
   0.77418610  0.20851835  0.73079577
   0.85452318  0.26260608  0.78630454
   0.73847811  0.16982603  0.88793047
   0.72702432  0.26784669  0.86499127
   0.86437122  0.20341097  0.96417668
   0.82736805  0.29745342  0.95731305
   0.70871644  0.25212344  0.03095624
   0.76562023  0.16945459  0.06233268
   0.86599273  0.26052405  0.12062226
   0.78106652  0.32296665  0.11445300
   0.71251917  0.22127096  0.20241501
   0.81270324  0.18952273  0.22975909
   0.73266635  0.32602291  0.26971063
   0.84143533  0.31115480  0.28612385
   0.53310702  0.28885265  0.80285694
   0.57060608  0.35541730  0.71230870
   0.97450123  0.36661665  0.76585916
   0.63028279  0.37426774  0.85665000
   0.55493119  0.44470312  0.83646688
   0.97047337  0.36405662  0.93772151
   0.56501387  0.31890268  0.97280230
   0.50284923  0.46509159  0.00474659
   0.61012339  0.44377743  0.99896225
   0.99031744  0.36722189  0.11837666
   0.60042473  0.36388430  0.12014452
   0.98904337  0.47742328  0.18097507
   0.59675590  0.48811212  0.15976506
   0.51613345  0.37413004  0.27478959
   0.62326799  0.40610211  0.27293698
   0.71369165  0.48683657  0.81687594
   0.80828495  0.46795512  0.75666997
   0.78883440  0.05432383  0.80877003
   0.78749001  0.41489564  0.91894085
   0.87474093  0.47172760  0.89861955
   0.72710720  0.02955606  0.98228174
   0.82932671  0.06255967  0.98999469
   0.74998675  0.43730974  0.08178187
   0.85851103  0.44791503  0.07172176
   0.74530015  0.05255561  0.15942919
   0.85397133  0.05190194  0.16082410
   0.74319669  0.44482057  0.24409743
   0.85215159  0.43758375  0.23438957
   0.75801387  0.05000436  0.33778795
   0.86532949  0.03560585  0.33574518
   0.52114713  0.59281361  0.73993410
   0.60709936  0.56652750  0.81487608
   0.58954674  0.66135418  0.78588961
   0.97967176  0.56694674  0.89068282
   0.97884160  0.66560006  0.86863320
   0.58068197  0.57306347  0.99619063
   0.60361229  0.66714484  0.95626855
   0.95421277  0.62145892  0.05113245
   0.50029736  0.71067745  0.03148626
   0.53077026  0.59297812  0.17227645
   0.61317040  0.64719092  0.12384509
   0.96420376  0.70782803  0.19686868
   0.56079444  0.74959717  0.17136562
   0.50142304  0.64894740  0.32719064
   0.60680561  0.66030151  0.29794683
   0.85335349  0.66660135  0.80632126
   0.77498613  0.70824635  0.73103300
   0.85220091  0.76546051  0.78546219
   0.73876061  0.66972474  0.88750145
   0.72808075  0.76791353  0.86452031
   0.86378076  0.70186144  0.96477942
   0.82817869  0.79622923  0.95765659
   0.70873081  0.74925854  0.03200716
   0.76763320  0.66776454  0.06238265
   0.86600282  0.75850483  0.12115059
   0.78171100  0.82154987  0.11330784
   0.71210350  0.72203095  0.20332678
   0.81253056  0.68978357  0.23232557
   0.73171685  0.82712254  0.26929338
   0.84024550  0.81137337  0.28562072
   0.53416220  0.78879671  0.80158088
   0.57145982  0.85669033  0.71277831
   0.97474333  0.86541538  0.76615099
   0.62945477  0.87370299  0.85892138
   0.55454611  0.94480011  0.83871397
   0.96899651  0.86315327  0.93853955
   0.56426710  0.81952270  0.97542498
   0.50242395  0.96610162  0.00444917
   0.60968561  0.94506782  0.99900273
   0.98889456  0.86770419  0.11691307
   0.60090405  0.86563587  0.12184265
   0.98930953  0.97990015  0.18092322
   0.59566503  0.99112018  0.16147951
   0.51861407  0.87482156  0.27592559
   0.62355683  0.90742930  0.27367143
   0.71523567  0.98229977  0.81722962
   0.80975643  0.96430254  0.75891717
   0.78989001  0.55681774  0.81372678
   0.78892600  0.91508682  0.91952343
   0.87560490  0.97375016  0.89937032
   0.72770512  0.52907131  0.98185875
   0.83049959  0.56133316  0.98920331
   0.75030298  0.93657562  0.08157472
   0.85847566  0.94822200  0.07161811
   0.74638086  0.55239358  0.16040909
   0.85527521  0.55063165  0.16113920
   0.74086171  0.94661408  0.24355026
   0.85034366  0.93720277  0.23435757
   0.75969570  0.54996406  0.33711511
   0.86630210  0.53464678  0.33563106
   0.49492174  0.26552877  0.37352418
   0.10218882  0.27624914  0.34724512
   0.20897879  0.22691913  0.38407174
   0.32033124  0.22852424  0.41033019
   0.47585427  0.46860918  0.36608622
   0.07822343  0.01510467  0.34857224
   0.25272038  0.46884538  0.45683860
   0.34443708  0.42047387  0.41434699
   0.43024172  0.32236063  0.52231000
   0.10461418  0.05441087  0.48809534
   0.44364509  0.13343937  0.51030820
   0.09439616  0.21482803  0.51593415
   0.23220213  0.11190092  0.54085649
   0.49976648  0.33247600  0.54727899
   0.25547788  0.27674881  0.56168125
   0.40864115  0.16944157  0.57412675
   0.49304423  0.76484813  0.37444666
   0.10239353  0.77722699  0.34779204
   0.20876791  0.72734490  0.38391368
   0.31951147  0.72904094  0.41129124
   0.47575889  0.96912527  0.36686041
   0.07681165  0.51623712  0.35262811
   0.25308537  0.96761511  0.45790177
   0.34401863  0.91972007  0.41254829
   0.42752106  0.82259971  0.52063822
   0.10522323  0.55520010  0.49031514
   0.44478761  0.63373302  0.51259130
   0.09524139  0.71407958  0.51627695
   0.23201362  0.61203746  0.54207667
   0.49607255  0.83290911  0.54815829
   0.25491686  0.77603101  0.56423957
   0.40770348  0.66905073  0.57486338
   0.99361430  0.26574426  0.37373590
   0.60336629  0.27603876  0.34689880
   0.71004989  0.22815370  0.38555666
   0.82181986  0.22763660  0.41150608
   0.97535850  0.46887840  0.36161604
   0.57678323  0.01633304  0.35201113
   0.75261219  0.46784148  0.45752493
   0.84363299  0.42027163  0.41322134
   0.92822072  0.32289022  0.52172034
   0.60508924  0.05522960  0.48946095
   0.94503590  0.13441531  0.50877409
   0.59458809  0.21197142  0.51463144
   0.73240273  0.11234266  0.54211806
   0.99780075  0.33392640  0.54658505
   0.75462951  0.27728174  0.56426496
   0.90767214  0.16903790  0.57188996
   0.99403982  0.76619678  0.37436958
   0.60130769  0.77682942  0.34630102
   0.70788961  0.72822401  0.38393962
   0.81938766  0.72810580  0.41072463
   0.97534510  0.97023722  0.36487249
   0.57773731  0.51492759  0.35049483
   0.75445193  0.96886195  0.45892283
   0.84436588  0.92020795  0.41142006
   0.92841747  0.82278059  0.52018139
   0.60469279  0.55481801  0.48808943
   0.94512215  0.63372040  0.51119661
   0.59387058  0.71481845  0.51480790
   0.73202881  0.61274742  0.54118162
   0.99778702  0.83329413  0.54551260
   0.75526658  0.77716908  0.56236227
   0.90824768  0.67036747  0.57203227
   0.17261508  0.24555720  0.35038896
   0.33569932  0.20014851  0.36820888
   0.09916834  0.02785654  0.41451290
   0.45264462  0.48128562  0.31513168
   0.17157727  0.74531917  0.35101045
   0.33718306  0.69944253  0.37167941
   0.10061434  0.53029270  0.42630195
   0.45239771  0.98070090  0.31554640
   0.67408468  0.24687653  0.35158803
   0.83682804  0.19760912  0.37051137
   0.59877427  0.03016108  0.42121421
   0.95455165  0.48205161  0.30869677
   0.67158226  0.74663531  0.34913518
   0.83564505  0.69891698  0.36871461
   0.59899813  0.52864294  0.41795759
   0.95291954  0.98383171  0.31381141
   0.32541405  0.32622576  0.49351069
   0.00089056  0.06475431  0.45461439
   0.48985072  0.22998917  0.53080726
   0.15266456  0.14548424  0.46272570
   0.19511221  0.02586718  0.54826564
   0.48321081  0.36994464  0.41971286
   0.16159145  0.28670902  0.50350421
   0.29921784  0.18358333  0.56355306
   0.32329819  0.82633221  0.49248353
   0.99956631  0.56553885  0.45261830
   0.48903901  0.73049678  0.53302535
   0.15490770  0.64506569  0.46349662
   0.19504613  0.52602308  0.54938140
   0.48210019  0.86993679  0.41965325
   0.16058237  0.78691177  0.50593017
   0.29892384  0.68418626  0.56894451
   0.82432484  0.32728221  0.49421297
   0.50009868  0.06489556  0.45596688
   0.99050405  0.23138812  0.53198473
   0.65413885  0.14456257  0.45947962
   0.69551748  0.02642028  0.54906035
   0.98219333  0.37064173  0.41876534
   0.66009975  0.28549487  0.50799170
   0.79948060  0.18439024  0.56447272
   0.82468157  0.82623285  0.49136167
   0.49999099  0.56502504  0.45448695
   0.99114878  0.73034945  0.53044973
   0.65251760  0.64528742  0.46175692
   0.69498077  0.52651877  0.54757167
   0.98226315  0.87069252  0.41909464
   0.66070488  0.78644479  0.50469921
   0.79952075  0.68449628  0.56508560
Direct configuration=    65
   0.06110922  0.11182644  0.80428778
   0.01683934  0.11880605  0.88504743
   0.05321281  0.12715938  0.97112547
   0.01219900  0.15204857  0.04663835
   0.04722709  0.14619503  0.13514044
   0.02925472  0.19778853  0.19729850
   0.04721613  0.18903065  0.29198136
   0.04807010  0.24979918  0.34309518
   0.31596670  0.21555826  0.79799689
   0.27146997  0.22334976  0.87750721
   0.30870765  0.23819039  0.96144004
   0.27084337  0.22947510  0.04521181
   0.29943676  0.26350174  0.12315810
   0.27521239  0.23987742  0.21200892
   0.27752565  0.28456562  0.28838905
   0.26715107  0.26450952  0.37894325
   0.03537751  0.34811342  0.78295408
   0.06565973  0.38641441  0.85685121
   0.03645161  0.37342345  0.94704879
   0.04842461  0.42287851  0.01626109
   0.04696494  0.40013683  0.10941283
   0.04930204  0.44904458  0.18052201
   0.06269221  0.42663044  0.27163411
   0.04901928  0.46025007  0.35268092
   0.27990254  0.49644873  0.82181549
   0.30861432  0.47349393  0.90871473
   0.29088167  0.01209031  0.98987425
   0.29970805  0.47800549  0.07659100
   0.29938958  0.01593792  0.15969806
   0.29956607  0.47682018  0.24235247
   0.30500307  0.00525081  0.33052436
   0.30050253  0.45968257  0.40737557
   0.06069494  0.61027417  0.80345906
   0.01742721  0.61714317  0.88488938
   0.05297803  0.62754303  0.97143391
   0.01120282  0.65182638  0.04802551
   0.04668830  0.64654262  0.13582256
   0.03025818  0.69809833  0.19821782
   0.04730620  0.68910134  0.29332086
   0.04846455  0.75026098  0.34367737
   0.31343416  0.71556159  0.80065824
   0.26783193  0.72289309  0.87966785
   0.30606066  0.73692269  0.96291631
   0.26878899  0.72822018  0.04811206
   0.29915639  0.76339206  0.12396069
   0.27573947  0.73982779  0.21192461
   0.27841790  0.78368574  0.28827100
   0.26684176  0.76451573  0.37832339
   0.03627113  0.84725878  0.78312039
   0.06542560  0.88558517  0.85762860
   0.03476607  0.87201232  0.94715379
   0.04792506  0.92170491  0.01472238
   0.04523243  0.90035079  0.10866321
   0.04810030  0.94976501  0.17937847
   0.06031273  0.92595941  0.27159805
   0.04813854  0.96007051  0.35213776
   0.27873731  0.99527173  0.82199492
   0.30875010  0.97338419  0.90870500
   0.29155689  0.51223424  0.98981300
   0.29994839  0.97751568  0.07608651
   0.29991934  0.51692521  0.16049004
   0.29891594  0.97582171  0.24162598
   0.30651449  0.50601133  0.33123781
   0.30010357  0.95872333  0.40686826
   0.56045945  0.10940796  0.80489413
   0.51767418  0.11872532  0.88589719
   0.55393355  0.12745678  0.97122490
   0.51193974  0.15130218  0.04735278
   0.54652816  0.14558491  0.13594815
   0.52955889  0.19756671  0.19824009
   0.54764928  0.18849772  0.29303248
   0.54961340  0.24921575  0.34348531
   0.81500173  0.21511219  0.79958970
   0.77128844  0.22319221  0.87915584
   0.80965386  0.23823440  0.96166136
   0.76991526  0.22963396  0.04512101
   0.79934133  0.26409529  0.12299102
   0.77631537  0.23981071  0.21103448
   0.78002762  0.28362867  0.28875634
   0.76956436  0.26463297  0.37973262
   0.53383590  0.34814394  0.78310334
   0.56477729  0.38565010  0.85637143
   0.53680364  0.37138197  0.94686089
   0.54910388  0.42120168  0.01467282
   0.54647900  0.39933668  0.10819367
   0.54813243  0.44826595  0.17907410
   0.55969889  0.42559422  0.27162630
   0.54854675  0.45955405  0.35219643
   0.77893710  0.49715395  0.82328279
   0.80837482  0.47297579  0.90917865
   0.79109217  0.01208824  0.99013959
   0.80002025  0.47702801  0.07678039
   0.79943444  0.01639459  0.15967102
   0.80005372  0.47598472  0.24248297
   0.80491499  0.00668285  0.33031045
   0.79995663  0.45940038  0.40722295
   0.56034493  0.60924873  0.80534379
   0.51782791  0.61742391  0.88706287
   0.55441810  0.62683507  0.97191870
   0.51289409  0.65123078  0.04734928
   0.54743545  0.64629685  0.13522496
   0.52941215  0.69856709  0.19739666
   0.54671277  0.68863821  0.29250532
   0.54775092  0.74948464  0.34347701
   0.81560293  0.71609600  0.79929306
   0.77161469  0.72292014  0.87909522
   0.80984652  0.73717613  0.96210637
   0.77034315  0.72816622  0.04582505
   0.79910402  0.76248234  0.12346402
   0.77568278  0.73993764  0.21141218
   0.77861286  0.78447041  0.28780428
   0.76690448  0.76490115  0.37855366
   0.53405506  0.84870004  0.78288206
   0.56426078  0.88523556  0.85765947
   0.53567720  0.87218812  0.94807981
   0.54842836  0.92244204  0.01541448
   0.54709112  0.90105859  0.10982699
   0.54830615  0.95056357  0.18140545
   0.56024006  0.92702187  0.27341417
   0.54823239  0.96078061  0.35389178
   0.77996797  0.99461255  0.82201082
   0.80949553  0.97313396  0.90885866
   0.79149769  0.51161300  0.98999692
   0.79978724  0.97769047  0.07596864
   0.80030678  0.51585849  0.16082541
   0.79877561  0.97653597  0.24182178
   0.80613232  0.50569581  0.33122919
   0.80101323  0.96005875  0.40731804
   0.02198964  0.09530072  0.73758997
   0.10789875  0.06868919  0.81488314
   0.09036866  0.16485729  0.78646216
   0.47701501  0.06990890  0.89470761
   0.48068683  0.16853148  0.86812220
   0.07820562  0.07191794  0.99449470
   0.10336652  0.16677641  0.95650658
   0.45425205  0.12004766  0.05192233
   0.00083293  0.21204741  0.03067175
   0.02996514  0.09244007  0.17160054
   0.11329331  0.14734847  0.12327673
   0.46343276  0.20704098  0.19669119
   0.06025093  0.24902589  0.17146692
   0.00205907  0.14919285  0.32729549
   0.10789144  0.16128179  0.29736450
   0.35385867  0.16604899  0.80451645
   0.27588665  0.20775085  0.72896902
   0.35331895  0.26510577  0.78556583
   0.23915678  0.16979378  0.88597556
   0.22797404  0.26825166  0.85925956
   0.36399391  0.20279218  0.96200964
   0.32648934  0.29780387  0.95630342
   0.20872156  0.25086090  0.03030189
   0.26763836  0.16891412  0.06233345
   0.36693687  0.26023684  0.12146064
   0.28084789  0.32270829  0.11337994
   0.21133878  0.22131504  0.20332636
   0.31287612  0.19019267  0.23287517
   0.22888387  0.32583579  0.27004680
   0.33817074  0.31361433  0.28562874
   0.03422249  0.28845287  0.80391698
   0.07384227  0.35527648  0.71326341
   0.47227517  0.36680067  0.76584355
   0.13144879  0.37420019  0.85814451
   0.05647744  0.44574397  0.83626760
   0.47028974  0.36337637  0.93852638
   0.06483020  0.32062614  0.97298305
   0.00245986  0.46775734  0.00904660
   0.10974113  0.44611785  0.00046812
   0.48998930  0.36574100  0.11630183
   0.10100648  0.36457661  0.12167091
   0.48861584  0.47862069  0.17919215
   0.09743232  0.49001848  0.15914382
   0.02181047  0.37279799  0.27401246
   0.12655311  0.40764327  0.27344387
   0.21509889  0.48367005  0.81566207
   0.31046266  0.46632455  0.75760155
   0.28988100  0.05443748  0.80585732
   0.28632144  0.41574284  0.91852836
   0.37516363  0.47109404  0.89914620
   0.22657681  0.02946755  0.98253984
   0.32925220  0.06275386  0.98812308
   0.24979682  0.43742996  0.08205831
   0.35847550  0.44742562  0.07226141
   0.24518552  0.05241958  0.16028769
   0.35479639  0.05132259  0.16112744
   0.24140046  0.44679895  0.24355439
   0.35151345  0.43704898  0.23450551
   0.25786450  0.04851808  0.33714659
   0.36527007  0.03426096  0.33594869
   0.02221235  0.59091246  0.73950408
   0.10980399  0.56990221  0.81465455
   0.08729247  0.66342648  0.77957698
   0.47742171  0.56873181  0.89693962
   0.48123874  0.66820775  0.87021981
   0.07934503  0.57393318  0.99665624
   0.10207505  0.66843835  0.95685601
   0.45467134  0.62082537  0.05083167
   0.99826871  0.71130308  0.03233178
   0.03043573  0.59306011  0.17301304
   0.11299600  0.64774881  0.12186762
   0.46343699  0.70837668  0.19480176
   0.06277632  0.74904068  0.17152079
   0.00126239  0.65023368  0.32870165
   0.10732197  0.66002320  0.29981773
   0.35061620  0.66538508  0.80809138
   0.27301514  0.70780841  0.73076896
   0.35201105  0.76399456  0.78686406
   0.23404364  0.66985903  0.88760506
   0.22470344  0.76886568  0.86517997
   0.36069343  0.70176049  0.96429525
   0.32396196  0.79642328  0.95732271
   0.20664421  0.74956113  0.03558046
   0.26671320  0.66784586  0.06719921
   0.36639291  0.75955928  0.12139925
   0.28143075  0.82288212  0.11417334
   0.21140364  0.72212928  0.20336495
   0.31217588  0.68905630  0.23260934
   0.23099325  0.82598505  0.26799730
   0.33995878  0.81146134  0.28512451
   0.03535571  0.78765104  0.80221206
   0.07458438  0.85535538  0.71272285
   0.47277149  0.86715679  0.76594416
   0.13144438  0.87449172  0.85940658
   0.05649782  0.94547762  0.83670170
   0.46982301  0.86286406  0.93939279
   0.06251331  0.81921357  0.97460918
   0.00322653  0.96731829  0.00288917
   0.11016469  0.94266662  0.99965236
   0.49105534  0.86730897  0.11875393
   0.09820308  0.86369893  0.12164092
   0.48846791  0.97994222  0.18100979
   0.09720751  0.98948037  0.15846892
   0.01663794  0.87378170  0.27520518
   0.12327175  0.90535437  0.27185167
   0.21362359  0.98565436  0.81719424
   0.30685045  0.96297372  0.75839168
   0.28876750  0.55634023  0.80918043
   0.28789527  0.91507772  0.91914252
   0.37500318  0.97351315  0.89827135
   0.22795897  0.53055313  0.98164612
   0.33117363  0.56237939  0.98868773
   0.25103170  0.93582111  0.08121809
   0.35925001  0.94805758  0.07170065
   0.24530721  0.55275592  0.16069818
   0.35483645  0.55218223  0.16146828
   0.24095069  0.94561227  0.24348363
   0.35072229  0.93607672  0.23428482
   0.26114317  0.55094523  0.33954086
   0.36744925  0.53344590  0.33786375
   0.52118715  0.09030971  0.74109863
   0.60859839  0.06744697  0.81670762
   0.58875200  0.16204639  0.78196829
   0.97734854  0.06877125  0.89191427
   0.97868859  0.16828603  0.86888518
   0.58126090  0.07372258  0.99418875
   0.60261635  0.16875786  0.95722665
   0.95361535  0.12213147  0.04948707
   0.49940604  0.21059377  0.03243583
   0.52971393  0.09207560  0.17293416
   0.61295054  0.14730401  0.12316160
   0.96262512  0.20666148  0.19567040
   0.56105360  0.24910945  0.17160517
   0.50211136  0.14945616  0.32839921
   0.60749311  0.15924447  0.29781116
   0.85054445  0.16417855  0.80763244
   0.77436242  0.20857344  0.73061369
   0.85495146  0.26291549  0.78617189
   0.73812542  0.16951049  0.88813278
   0.72679726  0.26802355  0.86450529
   0.86472952  0.20345805  0.96445978
   0.82779995  0.29784309  0.95704298
   0.70834652  0.25237536  0.03057035
   0.76506969  0.16916831  0.06209886
   0.86654535  0.26015273  0.12039911
   0.78124892  0.32339350  0.11423489
   0.71208069  0.22120300  0.20228583
   0.81269894  0.18900761  0.22952449
   0.73298773  0.32630254  0.26939365
   0.84174963  0.31128354  0.28587062
   0.53238104  0.28885479  0.80266835
   0.57065729  0.35582260  0.71213950
   0.97424454  0.36707534  0.76544052
   0.63084036  0.37411277  0.85637212
   0.55530532  0.44526199  0.83540206
   0.97035819  0.36373416  0.93735937
   0.56520278  0.31882730  0.97251843
   0.50217611  0.46515471  0.00395394
   0.61058496  0.44419840  0.99874083
   0.99026484  0.36680357  0.11827998
   0.60092696  0.36399773  0.12016568
   0.98889343  0.47798183  0.18099980
   0.59731914  0.48852409  0.15904647
   0.51566516  0.37400487  0.27501539
   0.62320002  0.40602190  0.27286576
   0.71358601  0.48687481  0.81715773
   0.80853291  0.46842878  0.75672876
   0.78887831  0.05454903  0.80873993
   0.78722801  0.41476014  0.91950705
   0.87503635  0.47146975  0.89826614
   0.72687774  0.02972538  0.98257163
   0.82994979  0.06283112  0.99028989
   0.74981391  0.43702226  0.08202116
   0.85913501  0.44755426  0.07179237
   0.74497936  0.05268323  0.15985733
   0.85411892  0.05237330  0.16116298
   0.74328988  0.44419222  0.24415963
   0.85275600  0.43734198  0.23464470
   0.75778523  0.05016649  0.33810288
   0.86540190  0.03575445  0.33603188
   0.52089797  0.59336560  0.74024383
   0.60720254  0.56601027  0.81510396
   0.58979762  0.66175045  0.78618261
   0.97942389  0.56653287  0.89037150
   0.97836376  0.66591506  0.86835250
   0.58041607  0.57246404  0.99643804
   0.60346993  0.66731206  0.95674365
   0.95356490  0.62091467  0.05170811
   0.49974163  0.71074203  0.03156977
   0.53072650  0.59241809  0.17225977
   0.61330770  0.64687589  0.12360294
   0.96392604  0.70783596  0.19661450
   0.56139425  0.74975259  0.17091545
   0.50158843  0.64880335  0.32749375
   0.60704346  0.66004786  0.29819316
   0.85367854  0.66647242  0.80678124
   0.77500996  0.70830539  0.73084187
   0.85288828  0.76574049  0.78534952
   0.73870607  0.66947281  0.88728475
   0.72799321  0.76815894  0.86446000
   0.86437633  0.70152528  0.96497812
   0.82850750  0.79633412  0.95729767
   0.70865305  0.74957552  0.03195997
   0.76676215  0.66733997  0.06243837
   0.86669636  0.75843409  0.12115806
   0.78194455  0.82189533  0.11314921
   0.71157317  0.72216123  0.20304115
   0.81263009  0.68924622  0.23238607
   0.73183688  0.82741947  0.26916341
   0.84065398  0.81145389  0.28515990
   0.53354135  0.78876928  0.80145911
   0.57146612  0.85696233  0.71257817
   0.97452809  0.86602193  0.76564392
   0.62986752  0.87367859  0.85871147
   0.55485643  0.94523188  0.83809013
   0.96883764  0.86298345  0.93837464
   0.56478726  0.81945657  0.97579556
   0.50192451  0.96635698  0.00381885
   0.60997801  0.94558313  0.99880303
   0.98867799  0.86746163  0.11658604
   0.60123598  0.86554969  0.12161770
   0.98903760  0.98064120  0.18059477
   0.59579004  0.99151356  0.16099000
   0.51835305  0.87484401  0.27628116
   0.62363168  0.90745654  0.27386816
   0.71506097  0.98168284  0.81718541
   0.81018837  0.96445214  0.75887166
   0.78982496  0.55747979  0.81431707
   0.78880240  0.91479360  0.91971505
   0.87591087  0.97390625  0.89928694
   0.72763320  0.52904046  0.98219432
   0.83120352  0.56145897  0.98948731
   0.75017369  0.93617038  0.08186532
   0.85868851  0.94797876  0.07132143
   0.74627750  0.55232066  0.16105489
   0.85550356  0.55111875  0.16096282
   0.74079529  0.94622303  0.24341564
   0.85078993  0.93705893  0.23479569
   0.75945793  0.55009465  0.33716548
   0.86615400  0.53484211  0.33593783
   0.49509987  0.26526214  0.37341965
   0.10207001  0.27601319  0.34720836
   0.20857184  0.22695196  0.38468401
   0.32051480  0.22862928  0.41034097
   0.47543526  0.46825750  0.36606641
   0.07828049  0.01596188  0.34904086
   0.25290998  0.46872072  0.45679908
   0.34442519  0.42041707  0.41477552
   0.43037873  0.32190187  0.52221009
   0.10450083  0.05434308  0.48827973
   0.44350861  0.13338814  0.51021554
   0.09450852  0.21487677  0.51590898
   0.23215228  0.11184207  0.54080789
   0.49979205  0.33263494  0.54743473
   0.25533008  0.27658075  0.56176456
   0.40853117  0.16935099  0.57442804
   0.49304510  0.76494487  0.37431833
   0.10206619  0.77705563  0.34760859
   0.20836873  0.72731843  0.38433984
   0.31952464  0.72898704  0.41164096
   0.47522930  0.96907703  0.36716009
   0.07666966  0.51689431  0.35281836
   0.25341396  0.96719309  0.45777718
   0.34417255  0.91948530  0.41284544
   0.42735510  0.82240443  0.52066031
   0.10531406  0.55493670  0.49047186
   0.44459119  0.63368830  0.51247090
   0.09519705  0.71411086  0.51615639
   0.23193778  0.61220594  0.54225865
   0.49602214  0.83274005  0.54822136
   0.25479593  0.77566942  0.56426969
   0.40762126  0.66930391  0.57518996
   0.99373797  0.26581275  0.37405655
   0.60325695  0.27610691  0.34674951
   0.70993335  0.22802375  0.38601986
   0.82184231  0.22747068  0.41130404
   0.97474683  0.46858229  0.36166403
   0.57659625  0.01687355  0.35241004
   0.75271579  0.46743530  0.45759355
   0.84371747  0.42008475  0.41364908
   0.92826578  0.32279457  0.52163634
   0.60511164  0.05514309  0.48964093
   0.94515271  0.13443534  0.50881364
   0.59476359  0.21167762  0.51474142
   0.73249669  0.11235159  0.54208190
   0.99775596  0.33406690  0.54651893
   0.75457502  0.27735790  0.56438244
   0.90780013  0.16891360  0.57225833
   0.99438296  0.76617689  0.37459694
   0.60105269  0.77674639  0.34619712
   0.70766121  0.72821236  0.38422485
   0.81930263  0.72836791  0.41101804
   0.97500325  0.96993614  0.36485635
   0.57790431  0.51532927  0.35085496
   0.75480815  0.96853731  0.45911085
   0.84432946  0.92010639  0.41189582
   0.92847215  0.82266566  0.52030599
   0.60451486  0.55471544  0.48778942
   0.94507241  0.63366375  0.51089544
   0.59384302  0.71464883  0.51515515
   0.73182123  0.61266252  0.54122898
   0.99786893  0.83326091  0.54547485
   0.75533908  0.77708712  0.56235846
   0.90818633  0.67051987  0.57204612
   0.17260512  0.24440673  0.34875779
   0.33555267  0.19904683  0.36825321
   0.09876808  0.02898846  0.41606939
   0.45296549  0.48223439  0.31497278
   0.17151841  0.74568914  0.35074889
   0.33679158  0.69890722  0.37273798
   0.10081867  0.53176736  0.42831731
   0.45235160  0.98156162  0.31545356
   0.67355141  0.24526078  0.35041879
   0.83617416  0.19720654  0.37080665
   0.59830591  0.03143719  0.42401953
   0.95445067  0.48277493  0.30975139
   0.67155203  0.74615765  0.34960729
   0.83483086  0.69923432  0.37037073
   0.59897792  0.52961021  0.41895653
   0.95311240  0.98456660  0.31361637
   0.32565360  0.32608849  0.49372443
   0.00073352  0.06476236  0.45435231
   0.48964370  0.22992936  0.53079417
   0.15265230  0.14552315  0.46293668
   0.19506948  0.02587954  0.54819053
   0.48321480  0.36967863  0.41971092
   0.16149335  0.28663307  0.50367970
   0.29908539  0.18365155  0.56326807
   0.32327551  0.82635802  0.49262654
   0.99920425  0.56548424  0.45199768
   0.48877162  0.73042363  0.53318167
   0.15502699  0.64521696  0.46368227
   0.19542435  0.52596532  0.54965435
   0.48204495  0.86967336  0.41958813
   0.16061927  0.78685406  0.50632504
   0.29880190  0.68410011  0.56900182
   0.82427086  0.32725999  0.49441807
   0.49997252  0.06473354  0.45559868
   0.99047690  0.23129512  0.53203406
   0.65419353  0.14444226  0.45925906
   0.69572026  0.02622352  0.54924485
   0.98212024  0.37062629  0.41842142
   0.65991532  0.28559803  0.50836054
   0.79942045  0.18438976  0.56429831
   0.82467000  0.82619099  0.49142805
   0.49972584  0.56497301  0.45412861
   0.99094451  0.73031912  0.53061510
   0.65242613  0.64535465  0.46179310
   0.69517261  0.52651552  0.54772789
   0.98213694  0.87069297  0.41893655
   0.66067943  0.78653943  0.50501557
   0.79942880  0.68447272  0.56493228
Direct configuration=    70
   0.06151716  0.11227380  0.80418339
   0.01652949  0.11903791  0.88440343
   0.05275318  0.12677330  0.97094026
   0.01156896  0.15192394  0.04644285
   0.04742996  0.14598959  0.13486718
   0.02933963  0.19792420  0.19744858
   0.04733682  0.18882675  0.29193539
   0.04817432  0.24977433  0.34337298
   0.31678117  0.21564371  0.79767224
   0.27127472  0.22301871  0.87680448
   0.30886204  0.23832742  0.96036656
   0.27021948  0.22946140  0.04480083
   0.29988097  0.26366491  0.12301278
   0.27484561  0.23978314  0.21172408
   0.27762512  0.28440253  0.28879036
   0.26702140  0.26438123  0.37904617
   0.03528582  0.34838044  0.78277445
   0.06583858  0.38652908  0.85631319
   0.03670504  0.37311838  0.94620873
   0.04852842  0.42356316  0.01582396
   0.04695350  0.40016226  0.10951928
   0.04936228  0.44969762  0.18046968
   0.06289484  0.42651458  0.27169594
   0.04905097  0.46094957  0.35246072
   0.27998676  0.49669262  0.82154661
   0.30891389  0.47310293  0.90885443
   0.29127042  0.01211047  0.98946208
   0.29978625  0.47763458  0.07672607
   0.29948248  0.01618023  0.16045290
   0.29952913  0.47654447  0.24280005
   0.30484628  0.00522447  0.33078483
   0.30067826  0.45981786  0.40769498
   0.06085937  0.61077742  0.80327101
   0.01690771  0.61710991  0.88402171
   0.05297687  0.62739604  0.97147193
   0.01059414  0.65176336  0.04760113
   0.04704879  0.64619415  0.13609171
   0.03021550  0.69852120  0.19848343
   0.04747316  0.68873063  0.29348223
   0.04850797  0.75018887  0.34382360
   0.31405893  0.71541704  0.80041658
   0.26741424  0.72265167  0.87943135
   0.30579421  0.73697560  0.96247514
   0.26828729  0.72799214  0.04810365
   0.29956892  0.76378279  0.12419803
   0.27528510  0.73962436  0.21236983
   0.27864945  0.78363458  0.28852235
   0.26698928  0.76407149  0.37876522
   0.03625418  0.84747882  0.78276193
   0.06561763  0.88570323  0.85690075
   0.03490551  0.87160020  0.94635626
   0.04800014  0.92177158  0.01427128
   0.04506788  0.90028922  0.10873654
   0.04803623  0.95023548  0.17939718
   0.06008826  0.92621471  0.27110259
   0.04795120  0.96043663  0.35230295
   0.27849568  0.99544984  0.82203308
   0.30897905  0.97305032  0.90871559
   0.29178758  0.51243247  0.98933736
   0.29981701  0.97722744  0.07639152
   0.30000000  0.51708174  0.16110370
   0.29903644  0.97534095  0.24204708
   0.30653980  0.50596722  0.33188611
   0.30009592  0.95856578  0.40731182
   0.56085080  0.10964453  0.80473126
   0.51721276  0.11868027  0.88524770
   0.55404638  0.12722015  0.97175434
   0.51144885  0.15140352  0.04770368
   0.54678070  0.14558502  0.13654657
   0.52958963  0.19775831  0.19880671
   0.54777271  0.18784559  0.29289204
   0.54969369  0.24908966  0.34350714
   0.81562169  0.21499730  0.79899156
   0.77142822  0.22305731  0.87867173
   0.80988312  0.23851634  0.96185112
   0.76941103  0.22949522  0.04527736
   0.79963619  0.26431049  0.12329011
   0.77653486  0.23974071  0.21165276
   0.78018428  0.28366358  0.28913448
   0.76936754  0.26418763  0.38018943
   0.53337028  0.34833926  0.78265342
   0.56496574  0.38605812  0.85599484
   0.53703896  0.37113774  0.94599191
   0.54915361  0.42146875  0.01451047
   0.54641826  0.39935773  0.10831849
   0.54819302  0.44881670  0.17910723
   0.55962646  0.42598490  0.27126425
   0.54848634  0.45990967  0.35202490
   0.77882391  0.49758823  0.82310918
   0.80852790  0.47288453  0.90892621
   0.79095693  0.01252462  0.98950877
   0.80033677  0.47670067  0.07658124
   0.79965939  0.01648449  0.16019066
   0.80012364  0.47552072  0.24320098
   0.80487163  0.00682407  0.33105094
   0.80024824  0.45922347  0.40779134
   0.56072676  0.60957957  0.80565773
   0.51746326  0.61754771  0.88696065
   0.55452203  0.62654636  0.97255529
   0.51228625  0.65124813  0.04720613
   0.54779025  0.64634496  0.13612154
   0.52942110  0.69868229  0.19746741
   0.54662308  0.68815979  0.29288837
   0.54783097  0.74936966  0.34373639
   0.81598241  0.71609290  0.79854119
   0.77163800  0.72273911  0.87867818
   0.81042210  0.73716444  0.96160079
   0.77002174  0.72797638  0.04580801
   0.79953206  0.76264149  0.12343380
   0.77524040  0.73969092  0.21157773
   0.77859192  0.78444423  0.28802079
   0.76685521  0.76462198  0.37849663
   0.53359612  0.84851125  0.78205300
   0.56487622  0.88572907  0.85744956
   0.53576640  0.87180752  0.94721182
   0.54843970  0.92306226  0.01520567
   0.54714464  0.90082733  0.11048150
   0.54842487  0.95106394  0.18117996
   0.56009740  0.92744387  0.27294887
   0.54821886  0.96113517  0.35420708
   0.78011692  0.99450536  0.82169252
   0.80955158  0.97308486  0.90904306
   0.79168584  0.51182849  0.98970495
   0.79999161  0.97740090  0.07604830
   0.80059264  0.51582151  0.16139846
   0.79883103  0.97606529  0.24227471
   0.80613204  0.50555393  0.33121575
   0.80123636  0.95997327  0.40744798
   0.02213067  0.09607839  0.73738683
   0.10789578  0.06903929  0.81491800
   0.09039268  0.16547960  0.78671409
   0.47665411  0.06991584  0.89487636
   0.48059254  0.16892495  0.86791781
   0.07786482  0.07159765  0.99470808
   0.10306011  0.16676233  0.95725524
   0.45387504  0.11945809  0.05237399
   0.00034703  0.21193747  0.03042666
   0.02983962  0.09244171  0.17191356
   0.11339711  0.14722518  0.12327067
   0.46333400  0.20701956  0.19641143
   0.06065596  0.24903675  0.17137663
   0.00226371  0.14902796  0.32749323
   0.10802820  0.16116178  0.29742421
   0.35409653  0.16594832  0.80476799
   0.27609972  0.20794994  0.72892609
   0.35397624  0.26521400  0.78537657
   0.23914536  0.16960388  0.88586495
   0.22792706  0.26838080  0.85867238
   0.36440606  0.20267082  0.96211058
   0.32640937  0.29800950  0.95579096
   0.20855165  0.25100254  0.03012451
   0.26708010  0.16914911  0.06174190
   0.36738529  0.26007732  0.12139257
   0.28118417  0.32281556  0.11290119
   0.21087055  0.22137444  0.20323587
   0.31282669  0.18995328  0.23314300
   0.22879858  0.32600997  0.26978972
   0.33793684  0.31382502  0.28528508
   0.03353714  0.28864574  0.80372593
   0.07434965  0.35546883  0.71321103
   0.47196860  0.36731541  0.76550128
   0.13181626  0.37411903  0.85784500
   0.05676055  0.44602848  0.83656920
   0.47045054  0.36335568  0.93865553
   0.06509671  0.32053537  0.97256371
   0.00200152  0.46783519  0.00876901
   0.10983024  0.44678126  0.00054292
   0.49038058  0.36539633  0.11619135
   0.10140134  0.36492384  0.12143509
   0.48854343  0.47898321  0.17870645
   0.09782885  0.49005941  0.15857246
   0.02200682  0.37260839  0.27423975
   0.12673130  0.40755649  0.27366591
   0.21525910  0.48346478  0.81608175
   0.31102950  0.46664562  0.75778628
   0.28978801  0.05466661  0.80554515
   0.28601497  0.41562393  0.91845602
   0.37527072  0.47109547  0.89925619
   0.22663873  0.02960959  0.98301550
   0.32947937  0.06268924  0.98787251
   0.24986133  0.43711067  0.08197231
   0.35874638  0.44735163  0.07217411
   0.24513596  0.05249502  0.16047023
   0.35476457  0.05156305  0.16133183
   0.24148692  0.44632599  0.24337468
   0.35193335  0.43693587  0.23478776
   0.25772070  0.04855784  0.33727986
   0.36506503  0.03415689  0.33640573
   0.02221157  0.59106574  0.73940829
   0.11004067  0.57012343  0.81478066
   0.08701536  0.66433547  0.77984057
   0.47740991  0.56864701  0.89703972
   0.48104406  0.66862173  0.87047669
   0.07899117  0.57358418  0.99670415
   0.10189865  0.66856141  0.95772091
   0.45425720  0.62027131  0.05139601
   0.99802801  0.71119920  0.03254761
   0.03039981  0.59289115  0.17327565
   0.11303396  0.64748778  0.12162334
   0.46336993  0.70820711  0.19456754
   0.06336215  0.74901279  0.17126044
   0.00153921  0.65019934  0.32884921
   0.10727520  0.65972574  0.29977598
   0.35047846  0.66519669  0.80839222
   0.27348851  0.70803937  0.73098490
   0.35181664  0.76395131  0.78673418
   0.23338897  0.66990302  0.88779276
   0.22448500  0.76900336  0.86514426
   0.36037809  0.70135069  0.96451126
   0.32382132  0.79672238  0.95691834
   0.20647622  0.74960382  0.03581673
   0.26582906  0.66762120  0.06730411
   0.36674380  0.75929119  0.12121321
   0.28157684  0.82289669  0.11381970
   0.21114476  0.72221843  0.20339668
   0.31211281  0.68892455  0.23302420
   0.23096286  0.82626644  0.26785593
   0.34007696  0.81146930  0.28499180
   0.03486194  0.78790102  0.80172392
   0.07507498  0.85531778  0.71260144
   0.47258685  0.86780734  0.76579386
   0.13175665  0.87452314  0.85944795
   0.05673962  0.94566002  0.83642214
   0.46993331  0.86281226  0.93894265
   0.06279494  0.81905130  0.97446884
   0.00293619  0.96741589  0.00218128
   0.11032151  0.94319346  0.99912277
   0.49102224  0.86703054  0.11909223
   0.09832301  0.86383547  0.12152792
   0.48845895  0.98030525  0.18039740
   0.09733111  0.98961586  0.15803116
   0.01640505  0.87384873  0.27522407
   0.12326113  0.90514564  0.27199210
   0.21350446  0.98562714  0.81768492
   0.30681971  0.96283127  0.75878838
   0.28868469  0.55652388  0.80950646
   0.28762916  0.91483846  0.91935461
   0.37523029  0.97378481  0.89819845
   0.22796959  0.53061378  0.98182757
   0.33174673  0.56234728  0.98887883
   0.25091504  0.93566739  0.08127840
   0.35947563  0.94806429  0.07175892
   0.24534011  0.55277439  0.16138064
   0.35483568  0.55231888  0.16166257
   0.24118109  0.94502575  0.24388867
   0.35105756  0.93604702  0.23445301
   0.26111726  0.55096407  0.33962569
   0.36729175  0.53340284  0.33833628
   0.52089380  0.09065914  0.74134943
   0.60859091  0.06741678  0.81690507
   0.58873291  0.16257530  0.78218962
   0.97719372  0.06887757  0.89139763
   0.97832490  0.16860524  0.86900226
   0.58109020  0.07342452  0.99433856
   0.60240431  0.16891067  0.95789305
   0.95333905  0.12169131  0.05011118
   0.49892109  0.21045789  0.03245044
   0.52963563  0.09174310  0.17310451
   0.61314322  0.14715158  0.12288425
   0.96238878  0.20676809  0.19531253
   0.56164654  0.24897715  0.17121450
   0.50212668  0.14906718  0.32884491
   0.60736815  0.15901679  0.29777433
   0.85060072  0.16403319  0.80781005
   0.77473187  0.20861881  0.73051978
   0.85524375  0.26301451  0.78602126
   0.73792297  0.16938588  0.88836868
   0.72677819  0.26811544  0.86392935
   0.86494317  0.20356498  0.96477614
   0.82821156  0.29806629  0.95672164
   0.70816935  0.25246121  0.03022670
   0.76464232  0.16913874  0.06174739
   0.86679317  0.25976875  0.12012724
   0.78153731  0.32350582  0.11406078
   0.71184862  0.22127415  0.20223129
   0.81274468  0.18851736  0.22928215
   0.73332715  0.32656494  0.26916614
   0.84195852  0.31129326  0.28551991
   0.53164285  0.28893869  0.80243031
   0.57070173  0.35620839  0.71206099
   0.97414200  0.36741453  0.76498433
   0.63114132  0.37399320  0.85610861
   0.55567569  0.44558958  0.83443898
   0.97044318  0.36357581  0.93713112
   0.56533069  0.31886319  0.97214491
   0.50169363  0.46504921  0.00303402
   0.61077483  0.44463300  0.99866889
   0.99049156  0.36645810  0.11808066
   0.60123421  0.36416098  0.12016912
   0.98895469  0.47855060  0.18107957
   0.59764300  0.48874435  0.15833358
   0.51532719  0.37395093  0.27517736
   0.62304475  0.40587601  0.27282071
   0.71373688  0.48697170  0.81749892
   0.80872252  0.46901158  0.75701770
   0.78886746  0.05454246  0.80882328
   0.78696328  0.41496432  0.91996661
   0.87505759  0.47122332  0.89798481
   0.72688353  0.02985409  0.98285280
   0.83041626  0.06278067  0.99050720
   0.74972405  0.43673052  0.08223513
   0.85952496  0.44725934  0.07189164
   0.74485319  0.05260084  0.16030383
   0.85408388  0.05267413  0.16149923
   0.74344617  0.44356845  0.24425377
   0.85322017  0.43715027  0.23492742
   0.75762738  0.05021910  0.33841901
   0.86531128  0.03583679  0.33626957
   0.52068080  0.59392733  0.74055909
   0.60717156  0.56557261  0.81537072
   0.59009453  0.66215625  0.78644052
   0.97926918  0.56621369  0.88998786
   0.97785100  0.66618659  0.86813292
   0.58003968  0.57201344  0.99664309
   0.60325511  0.66739312  0.95736193
   0.95303054  0.62039032  0.05234503
   0.49923226  0.71066038  0.03160000
   0.53066889  0.59214456  0.17213179
   0.61344547  0.64658408  0.12334118
   0.96381040  0.70784736  0.19624765
   0.56195578  0.74963842  0.17057557
   0.50179289  0.64875645  0.32774571
   0.60717913  0.65986810  0.29849445
   0.85391462  0.66658075  0.80706921
   0.77514712  0.70832709  0.73065252
   0.85350013  0.76575489  0.78531513
   0.73875306  0.66932898  0.88706730
   0.72799774  0.76838845  0.86436186
   0.86486710  0.70122823  0.96520540
   0.82887541  0.79629849  0.95693777
   0.70862032  0.74991028  0.03188310
   0.76589879  0.66718489  0.06239286
   0.86699544  0.75836949  0.12116965
   0.78221094  0.82200792  0.11310064
   0.71114001  0.72227715  0.20273800
   0.81260909  0.68884953  0.23240938
   0.73203531  0.82767881  0.26900743
   0.84097651  0.81144839  0.28470672
   0.53283541  0.78894977  0.80126092
   0.57143604  0.85722061  0.71246660
   0.97461257  0.86650724  0.76512580
   0.63017894  0.87369296  0.85841174
   0.55519871  0.94545857  0.83746222
   0.96887034  0.86298615  0.93819248
   0.56518557  0.81970108  0.97603235
   0.50156240  0.96648226  0.00316026
   0.60995887  0.94605885  0.99873914
   0.98853341  0.86728866  0.11626938
   0.60141223  0.86549333  0.12133887
   0.98888952  0.98124414  0.18019043
   0.59586816  0.99176008  0.16053412
   0.51805037  0.87482950  0.27657543
   0.62373503  0.90745169  0.27414687
   0.71504288  0.98105486  0.81713122
   0.81077594  0.96457552  0.75859763
   0.78966887  0.55783810  0.81508444
   0.78873579  0.91478845  0.91982288
   0.87602907  0.97405242  0.89923715
   0.72765263  0.52909351  0.98258294
   0.83179139  0.56139747  0.98974515
   0.75023097  0.93600429  0.08207043
   0.85873431  0.94785917  0.07104785
   0.74632931  0.55209000  0.16173546
   0.85555983  0.55152847  0.16083428
   0.74096816  0.94587551  0.24333504
   0.85105761  0.93701721  0.23524772
   0.75922622  0.55009275  0.33729432
   0.86592837  0.53495677  0.33636647
   0.49549236  0.26494881  0.37322353
   0.10172820  0.27576746  0.34708805
   0.20832490  0.22702836  0.38524892
   0.32061705  0.22869451  0.41015970
   0.47509850  0.46802981  0.36599129
   0.07816878  0.01670581  0.34954812
   0.25326468  0.46841824  0.45662751
   0.34407060  0.42051559  0.41516324
   0.43050619  0.32145728  0.52211177
   0.10439188  0.05427446  0.48845555
   0.44339741  0.13327219  0.51006948
   0.09472305  0.21496832  0.51588779
   0.23207829  0.11173398  0.54076568
   0.49974295  0.33288861  0.54748264
   0.25522973  0.27640017  0.56191694
   0.40832418  0.16926293  0.57476312
   0.49343929  0.76494861  0.37390295
   0.10158381  0.77688254  0.34728427
   0.20801057  0.72730868  0.38474298
   0.31952835  0.72894152  0.41212071
   0.47460545  0.96904493  0.36742336
   0.07631080  0.51726102  0.35293672
   0.25387794  0.96663138  0.45749400
   0.34401787  0.91941333  0.41300231
   0.42715290  0.82217911  0.52070431
   0.10536803  0.55470222  0.49085508
   0.44441013  0.63351106  0.51220340
   0.09521741  0.71415983  0.51600657
   0.23194475  0.61224442  0.54261336
   0.49598111  0.83268485  0.54820914
   0.25461980  0.77536464  0.56423682
   0.40751738  0.66954405  0.57552509
   0.99421751  0.26576965  0.37407323
   0.60286350  0.27615810  0.34650825
   0.70994589  0.22791757  0.38650901
   0.82167925  0.22738357  0.41104986
   0.97423972  0.46825282  0.36183895
   0.57623821  0.01733678  0.35273491
   0.75296314  0.46696019  0.45741056
   0.84359272  0.42001137  0.41396551
   0.92848037  0.32272430  0.52153394
   0.60511067  0.05502353  0.48997716
   0.94531882  0.13436156  0.50881416
   0.59494615  0.21144348  0.51482635
   0.73251447  0.11226258  0.54195392
   0.99759147  0.33425588  0.54637699
   0.75454746  0.27743344  0.56445778
   0.90796285  0.16885142  0.57270146
   0.99488349  0.76606570  0.37458666
   0.60059867  0.77669357  0.34605414
   0.70766456  0.72821118  0.38451162
   0.81909274  0.72873345  0.41135583
   0.97483871  0.96966291  0.36472202
   0.57787615  0.51560425  0.35100149
   0.75536007  0.96810527  0.45914509
   0.84402706  0.92020343  0.41227050
   0.92864097  0.82253696  0.52048534
   0.60428625  0.55465286  0.48762299
   0.94505136  0.63351019  0.51049334
   0.59385310  0.71449249  0.51552966
   0.73157532  0.61253188  0.54127385
   0.99788589  0.83326867  0.54547100
   0.75539100  0.77700805  0.56237833
   0.90808078  0.67065898  0.57206608
   0.17269245  0.24318727  0.34838630
   0.33553113  0.19869391  0.37005932
   0.09912054  0.03017044  0.41871949
   0.45350518  0.48266023  0.31489595
   0.17197334  0.74606555  0.35086804
   0.33558335  0.69873130  0.37214567
   0.10078443  0.53251029  0.42874972
   0.45281079  0.98255423  0.31592366
   0.67411970  0.24420149  0.35017687
   0.83579599  0.19660278  0.37048481
   0.60029309  0.03185746  0.42699669
   0.95427901  0.48335235  0.30932306
   0.67134866  0.74603329  0.34983839
   0.83477214  0.69843738  0.37026898
   0.59954188  0.52989267  0.42133044
   0.95370547  0.98459448  0.31347444
   0.32590164  0.32592193  0.49395576
   0.00053528  0.06480483  0.45407472
   0.48945871  0.22980728  0.53076760
   0.15261967  0.14551733  0.46315723
   0.19500011  0.02595059  0.54809522
   0.48323948  0.36937719  0.41971184
   0.16135287  0.28655319  0.50389485
   0.29898915  0.18374915  0.56298361
   0.32325331  0.82635776  0.49281965
   0.99882235  0.56541906  0.45127845
   0.48851228  0.73032059  0.53331792
   0.15508395  0.64541413  0.46379294
   0.19587225  0.52593258  0.54996678
   0.48200181  0.86938407  0.41953555
   0.16068398  0.78676545  0.50676538
   0.29870540  0.68402992  0.56903869
   0.82420258  0.32721143  0.49466386
   0.49981263  0.06457980  0.45516953
   0.99040913  0.23114658  0.53208377
   0.65427165  0.14430417  0.45905782
   0.69594321  0.02608494  0.54946088
   0.98204017  0.37058961  0.41802706
   0.65972002  0.28568744  0.50874426
   0.79938677  0.18440978  0.56412395
   0.82465191  0.82614078  0.49153756
   0.49942943  0.56494842  0.45374449
   0.99070310  0.73028360  0.53080422
   0.65232720  0.64542546  0.46183524
   0.69536992  0.52655090  0.54791094
   0.98199812  0.87069137  0.41874849
   0.66067728  0.78663730  0.50540667
   0.79933333  0.68446418  0.56477014
Direct configuration=    75
   0.06152923  0.11264009  0.80406416
   0.01577927  0.11904211  0.88398404
   0.05267713  0.12634517  0.97074060
   0.01080786  0.15183491  0.04605326
   0.04742284  0.14575133  0.13489971
   0.02904316  0.19823061  0.19749803
   0.04739806  0.18853440  0.29224077
   0.04815678  0.24944932  0.34369403
   0.31736048  0.21571958  0.79754700
   0.27111913  0.22285698  0.87600039
   0.30951229  0.23857451  0.95925352
   0.26961423  0.22931976  0.04406898
   0.30037979  0.26402844  0.12279892
   0.27464298  0.23975200  0.21152363
   0.27758306  0.28440740  0.28895363
   0.26691916  0.26430166  0.37898420
   0.03528614  0.34852457  0.78271588
   0.06623981  0.38668384  0.85594585
   0.03668639  0.37271830  0.94542336
   0.04878945  0.42412638  0.01537211
   0.04692557  0.40008732  0.10960437
   0.04956291  0.45045133  0.18005435
   0.06294659  0.42608670  0.27208911
   0.04910028  0.46192824  0.35247874
   0.28003408  0.49668225  0.82161051
   0.30939502  0.47277133  0.90875565
   0.29132485  0.01226209  0.98913682
   0.30019024  0.47720823  0.07659836
   0.29962157  0.01656593  0.16114281
   0.29974309  0.47598334  0.24313495
   0.30487163  0.00519118  0.33113519
   0.30089555  0.46001519  0.40833379
   0.06123394  0.61129612  0.80297727
   0.01616401  0.61729480  0.88358397
   0.05291075  0.62725245  0.97147483
   0.00994932  0.65160785  0.04706216
   0.04750707  0.64586013  0.13622430
   0.03007419  0.69905168  0.19856049
   0.04779650  0.68850186  0.29373210
   0.04864971  0.74969208  0.34403345
   0.31401697  0.71513316  0.80024504
   0.26694603  0.72264860  0.87938433
   0.30569938  0.73715426  0.96226736
   0.26783303  0.72785235  0.04789074
   0.30005588  0.76408102  0.12430517
   0.27484614  0.73933529  0.21292556
   0.27885129  0.78387978  0.28871931
   0.26701926  0.76386026  0.37917625
   0.03617017  0.84783278  0.78206308
   0.06600460  0.88598665  0.85612194
   0.03514441  0.87107669  0.94573732
   0.04824203  0.92230384  0.01369561
   0.04489482  0.90014979  0.10855387
   0.04795747  0.95079261  0.17926845
   0.05970906  0.92619542  0.27093097
   0.04813329  0.96122398  0.35251675
   0.27831763  0.99568250  0.82194594
   0.30911349  0.97282320  0.90870146
   0.29203748  0.51274334  0.98911790
   0.30006603  0.97687523  0.07641976
   0.30001636  0.51713894  0.16151217
   0.29926829  0.97476923  0.24252754
   0.30655007  0.50605563  0.33258717
   0.30056665  0.95851813  0.40757797
   0.56130161  0.10976349  0.80471221
   0.51644646  0.11859439  0.88513292
   0.55413789  0.12725462  0.97220101
   0.51087314  0.15109344  0.04821322
   0.54727253  0.14548752  0.13703976
   0.52952870  0.19818237  0.19893450
   0.54793625  0.18735669  0.29310909
   0.54977762  0.24872392  0.34350303
   0.81597778  0.21491670  0.79865487
   0.77106019  0.22297925  0.87850702
   0.81019971  0.23892564  0.96203171
   0.76891378  0.22955967  0.04532109
   0.79999986  0.26446686  0.12345659
   0.77639022  0.23942397  0.21214507
   0.78047038  0.28376365  0.28943716
   0.76905137  0.26381830  0.38014010
   0.53282602  0.34858655  0.78209927
   0.56538971  0.38650806  0.85529773
   0.53701585  0.37120870  0.94527173
   0.54929183  0.42199228  0.01399356
   0.54651778  0.39923882  0.10836150
   0.54834572  0.44967785  0.17901806
   0.55949885  0.42604478  0.27107839
   0.54850988  0.46051404  0.35214675
   0.77880009  0.49807310  0.82312509
   0.80901945  0.47263907  0.90857881
   0.79087423  0.01298108  0.98908135
   0.80080669  0.47645306  0.07639331
   0.79973317  0.01680481  0.16074798
   0.80054479  0.47475919  0.24361938
   0.80504567  0.00686529  0.33195987
   0.80059209  0.45926043  0.40854331
   0.56111773  0.60966776  0.80609392
   0.51679052  0.61781605  0.88714976
   0.55464865  0.62628044  0.97305323
   0.51135546  0.65131870  0.04733396
   0.54792065  0.64601531  0.13684243
   0.52956698  0.69887069  0.19766038
   0.54687883  0.68796697  0.29330394
   0.54760464  0.74892908  0.34403084
   0.81635056  0.71615708  0.79819682
   0.77164116  0.72265541  0.87832907
   0.81096807  0.73703052  0.96149630
   0.76978047  0.72763557  0.04546206
   0.80038207  0.76295338  0.12320668
   0.77487902  0.73927316  0.21197831
   0.77881707  0.78443283  0.28829602
   0.76671615  0.76454319  0.37820326
   0.53336338  0.84850152  0.78187272
   0.56526400  0.88622308  0.85690876
   0.53610340  0.87135373  0.94678847
   0.54859508  0.92361998  0.01490129
   0.54709470  0.90071865  0.11060205
   0.54846445  0.95147300  0.18073818
   0.55999893  0.92759582  0.27280815
   0.54835387  0.96193505  0.35477538
   0.77995900  0.99449573  0.82179817
   0.80966716  0.97314979  0.90913191
   0.79201167  0.51199221  0.98974326
   0.80012458  0.97699168  0.07606946
   0.80083282  0.51598423  0.16151114
   0.79901375  0.97568920  0.24270833
   0.80593437  0.50584017  0.33148497
   0.80134557  0.96011300  0.40780356
   0.02256990  0.09696258  0.73738173
   0.10777475  0.06967689  0.81492990
   0.09041759  0.16596652  0.78690457
   0.47647407  0.07014336  0.89488450
   0.48056660  0.16917637  0.86787951
   0.07737865  0.07162013  0.99477539
   0.10257646  0.16656443  0.95815051
   0.45374346  0.11903272  0.05270915
   0.99982492  0.21149991  0.03025438
   0.02982014  0.09274801  0.17205512
   0.11336510  0.14703779  0.12323735
   0.46341627  0.20702267  0.19610090
   0.06102432  0.24897958  0.17126847
   0.00255391  0.14889929  0.32769305
   0.10805250  0.16108690  0.29753824
   0.35432702  0.16602769  0.80490559
   0.27647513  0.20818491  0.72884515
   0.35461677  0.26510437  0.78513011
   0.23913505  0.16948089  0.88579502
   0.22804968  0.26829849  0.85809823
   0.36448610  0.20279657  0.96221225
   0.32633128  0.29800354  0.95522856
   0.20846135  0.25106898  0.03009750
   0.26646775  0.16953031  0.06106827
   0.36725917  0.25989121  0.12133168
   0.28170034  0.32261685  0.11260829
   0.21070600  0.22147454  0.20305446
   0.31260574  0.18981521  0.23330953
   0.22881049  0.32607259  0.26962499
   0.33754391  0.31384948  0.28494182
   0.03277992  0.28921210  0.80333651
   0.07476914  0.35559913  0.71325213
   0.47179999  0.36777348  0.76524731
   0.13186814  0.37413088  0.85745370
   0.05700922  0.44619406  0.83688101
   0.47085571  0.36336098  0.93879121
   0.06531401  0.32061494  0.97211495
   0.00168749  0.46765827  0.00833506
   0.10967398  0.44748810  0.00062571
   0.49109237  0.36515439  0.11602057
   0.10158778  0.36530473  0.12106560
   0.48869564  0.47926140  0.17809363
   0.09794295  0.48991593  0.15807953
   0.02236226  0.37263222  0.27455610
   0.12663506  0.40753047  0.27389816
   0.21561085  0.48334530  0.81649880
   0.31162024  0.46708463  0.75794142
   0.28964615  0.05465127  0.80550144
   0.28574551  0.41574029  0.91836021
   0.37519485  0.47110295  0.89941657
   0.22700920  0.02968183  0.98346648
   0.32961047  0.06237235  0.98766955
   0.25006025  0.43692277  0.08181173
   0.35871081  0.44750069  0.07208079
   0.24534017  0.05235991  0.16068746
   0.35442911  0.05164000  0.16158398
   0.24187132  0.44589639  0.24332918
   0.35202655  0.43701256  0.23511596
   0.25757972  0.04855958  0.33749688
   0.36477906  0.03402709  0.33690538
   0.02223125  0.59124625  0.73917824
   0.11014336  0.57059490  0.81498789
   0.08665812  0.66516851  0.78027739
   0.47751642  0.56879740  0.89685371
   0.48090660  0.66873765  0.87087489
   0.07859271  0.57330903  0.99665073
   0.10153903  0.66852237  0.95866544
   0.45409997  0.61981291  0.05197120
   0.99783200  0.71092768  0.03272792
   0.03040665  0.59289229  0.17342313
   0.11288635  0.64714952  0.12146281
   0.46347894  0.70795515  0.19428075
   0.06372726  0.74874801  0.17118417
   0.00182628  0.65015554  0.32894388
   0.10713247  0.65946519  0.29975358
   0.35032452  0.66520098  0.80856112
   0.27419714  0.70825417  0.73127845
   0.35157713  0.76374676  0.78662063
   0.23285719  0.67010210  0.88789702
   0.22447034  0.76893673  0.86497605
   0.35990058  0.70094637  0.96474344
   0.32364123  0.79674044  0.95652444
   0.20631746  0.74958834  0.03619073
   0.26494786  0.66770381  0.06733105
   0.36665567  0.75902953  0.12100012
   0.28185033  0.82256102  0.11357803
   0.21108323  0.72228133  0.20340039
   0.31194790  0.68891794  0.23337225
   0.23109443  0.82644068  0.26793653
   0.34008428  0.81135700  0.28495005
   0.03431099  0.78844063  0.80114382
   0.07545753  0.85523227  0.71273344
   0.47245076  0.86838023  0.76564698
   0.13168446  0.87455664  0.85946142
   0.05688566  0.94544758  0.83623581
   0.47019856  0.86284601  0.93852404
   0.06304039  0.81905939  0.97409158
   0.00287619  0.96717834  0.00146748
   0.11019285  0.94372486  0.99864799
   0.49119846  0.86681901  0.11945242
   0.09830876  0.86408386  0.12134332
   0.48855096  0.98051796  0.17975329
   0.09719161  0.98952962  0.15767509
   0.01633999  0.87419086  0.27502328
   0.12298347  0.90507316  0.27221849
   0.21338903  0.98563613  0.81828872
   0.30680591  0.96265224  0.75913070
   0.28858596  0.55648927  0.80996110
   0.28750570  0.91494296  0.91945825
   0.37526054  0.97401526  0.89819256
   0.22816757  0.53065083  0.98203280
   0.33216015  0.56200496  0.98905813
   0.25089745  0.93572675  0.08130166
   0.35939150  0.94825171  0.07184564
   0.24559287  0.55262741  0.16210070
   0.35466799  0.55236768  0.16187200
   0.24161264  0.94440297  0.24428676
   0.35119558  0.93617292  0.23459492
   0.26111050  0.55086861  0.33967736
   0.36709861  0.53335105  0.33873822
   0.52074568  0.09110739  0.74155499
   0.60840015  0.06763023  0.81703625
   0.58866248  0.16294533  0.78249050
   0.97727798  0.06929299  0.89052595
   0.97807565  0.16875887  0.86921470
   0.58082365  0.07321835  0.99444419
   0.60207470  0.16895305  0.95867211
   0.95328239  0.12137345  0.05086159
   0.49836950  0.21024759  0.03236491
   0.52971239  0.09180232  0.17308816
   0.61307321  0.14690016  0.12272465
   0.96253175  0.20687411  0.19488538
   0.56211120  0.24851748  0.17101843
   0.50216291  0.14869048  0.32924987
   0.60732585  0.15871638  0.29778674
   0.85073194  0.16407032  0.80772858
   0.77530985  0.20863252  0.73037269
   0.85542983  0.26284925  0.78583280
   0.73796101  0.16955623  0.88856540
   0.72708111  0.26802540  0.86325234
   0.86495161  0.20377348  0.96514751
   0.82856885  0.29805078  0.95639693
   0.70818519  0.25237581  0.02997142
   0.76435087  0.16936781  0.06129390
   0.86666249  0.25940215  0.11981350
   0.78196685  0.32325777  0.11397216
   0.71199729  0.22153607  0.20231628
   0.81278686  0.18813566  0.22904901
   0.73371566  0.32675224  0.26908702
   0.84201271  0.31113512  0.28517004
   0.53091092  0.28919733  0.80208684
   0.57068380  0.35651935  0.71206438
   0.97426935  0.36765112  0.76447995
   0.63106894  0.37394852  0.85583813
   0.55605120  0.44562713  0.83363892
   0.97080254  0.36360048  0.93701718
   0.56541997  0.31898577  0.97162200
   0.50150598  0.46472108  0.00201401
   0.61056421  0.44506643  0.99878376
   0.99106959  0.36623156  0.11779423
   0.60126134  0.36442390  0.12014130
   0.98929624  0.47912729  0.18123137
   0.59763519  0.48872617  0.15769468
   0.51520198  0.37410059  0.27517726
   0.62274167  0.40570297  0.27277450
   0.71408368  0.48714335  0.81783080
   0.80885805  0.46969889  0.75738785
   0.78876096  0.05425010  0.80899279
   0.78669785  0.41551234  0.92026935
   0.87480327  0.47097509  0.89777797
   0.72711032  0.02999002  0.98304936
   0.83066832  0.06241126  0.99057640
   0.74985079  0.43652691  0.08235964
   0.85958463  0.44706091  0.07199570
   0.74499491  0.05224916  0.16077818
   0.85384056  0.05276202  0.16185010
   0.74373282  0.44297788  0.24441272
   0.85347333  0.43704023  0.23528361
   0.75756272  0.05013646  0.33876269
   0.86505398  0.03587514  0.33646900
   0.52057788  0.59450731  0.74091219
   0.60693170  0.56536468  0.81563986
   0.59046064  0.66249446  0.78669588
   0.97923785  0.56607296  0.88943717
   0.97735988  0.66630343  0.86798661
   0.57954783  0.57177910  0.99682303
   0.60297712  0.66732478  0.95816896
   0.95273640  0.61997177  0.05297800
   0.49876175  0.71038829  0.03154341
   0.53064009  0.59224833  0.17195750
   0.61356615  0.64633404  0.12312799
   0.96394597  0.70789816  0.19579990
   0.56240060  0.74919522  0.17043942
   0.50193894  0.64871563  0.32798793
   0.60719325  0.65973572  0.29883836
   0.85408259  0.66690664  0.80709148
   0.77544079  0.70830406  0.73033502
   0.85399064  0.76545304  0.78531311
   0.73892122  0.66934853  0.88683219
   0.72817389  0.76849254  0.86424159
   0.86517299  0.70102895  0.96543839
   0.82931573  0.79607515  0.95657153
   0.70866123  0.75024188  0.03176765
   0.76509648  0.66736613  0.06222442
   0.86681602  0.75832048  0.12118949
   0.78254516  0.82184157  0.11317113
   0.71088560  0.72237409  0.20244123
   0.81234222  0.68867430  0.23237730
   0.73236016  0.82785550  0.26886457
   0.84108446  0.81127638  0.28432723
   0.53202728  0.78929021  0.80091225
   0.57134796  0.85740700  0.71231200
   0.97505653  0.86685655  0.76459849
   0.63041230  0.87377590  0.85800752
   0.55559460  0.94547228  0.83687743
   0.96914072  0.86313531  0.93795454
   0.56543133  0.82024006  0.97603554
   0.50139813  0.96645433  0.00250756
   0.60957730  0.94651840  0.99883179
   0.98851536  0.86722579  0.11598374
   0.60139238  0.86548440  0.12105439
   0.98894178  0.98167161  0.17971362
   0.59590843  0.99185154  0.16010466
   0.51779614  0.87490873  0.27671391
   0.62371239  0.90747172  0.27444237
   0.71529888  0.98044184  0.81701199
   0.81147533  0.96469579  0.75809776
   0.78940488  0.55791794  0.81596488
   0.78875858  0.91511748  0.91987415
   0.87590990  0.97417661  0.89926433
   0.72784101  0.52925047  0.98300416
   0.83221214  0.56113097  0.98994794
   0.75052229  0.93611783  0.08216922
   0.85862166  0.94785374  0.07082299
   0.74658345  0.55166014  0.16245079
   0.85537738  0.55177511  0.16081872
   0.74139069  0.94554335  0.24334861
   0.85114142  0.93706031  0.23571637
   0.75905448  0.54986272  0.33747454
   0.86564213  0.53498857  0.33686288
   0.49578873  0.26463258  0.37311984
   0.10154100  0.27565239  0.34691039
   0.20834970  0.22708219  0.38579497
   0.32058176  0.22880805  0.41005758
   0.47493068  0.46798757  0.36584681
   0.07767608  0.01712689  0.35002510
   0.25345286  0.46806045  0.45666944
   0.34363543  0.42058524  0.41549220
   0.43062520  0.32104488  0.52202754
   0.10431159  0.05423967  0.48873513
   0.44325668  0.13315574  0.50997735
   0.09499454  0.21505399  0.51590781
   0.23197275  0.11157808  0.54073726
   0.49961956  0.33320193  0.54744888
   0.25520396  0.27621958  0.56213617
   0.40809310  0.16912840  0.57502274
   0.49390414  0.76489800  0.37340480
   0.10137889  0.77689167  0.34684477
   0.20786052  0.72733232  0.38511066
   0.31953399  0.72877274  0.41257666
   0.47402007  0.96904189  0.36768163
   0.07568735  0.51741997  0.35283991
   0.25399037  0.96604906  0.45759277
   0.34371398  0.91937579  0.41300127
   0.42697928  0.82193738  0.52079648
   0.10538564  0.55453548  0.49148884
   0.44413423  0.63330934  0.51196036
   0.09527894  0.71421664  0.51585794
   0.23203443  0.61213009  0.54313791
   0.49588942  0.83272761  0.54810845
   0.25442011  0.77511203  0.56416098
   0.40748708  0.66964604  0.57570291
   0.99474795  0.26565423  0.37393541
   0.60247903  0.27622847  0.34619674
   0.71007301  0.22772838  0.38706220
   0.82142628  0.22724735  0.41078306
   0.97390568  0.46802091  0.36190904
   0.57564209  0.01763349  0.35299238
   0.75312059  0.46649702  0.45727914
   0.84349687  0.41988087  0.41419302
   0.92873855  0.32265860  0.52136446
   0.60518810  0.05488648  0.49063197
   0.94546703  0.13424792  0.50887023
   0.59512407  0.21126667  0.51487360
   0.73244528  0.11205896  0.54172566
   0.99740819  0.33448874  0.54618803
   0.75454739  0.27747509  0.56450079
   0.90819095  0.16880648  0.57315338
   0.99517116  0.76591857  0.37451606
   0.60034500  0.77678847  0.34591101
   0.70783235  0.72819381  0.38475451
   0.81890840  0.72895216  0.41150721
   0.97487245  0.96947457  0.36447609
   0.57754125  0.51569468  0.35091666
   0.75578870  0.96767585  0.45934450
   0.84379285  0.92025492  0.41245241
   0.92885073  0.82239699  0.52069937
   0.60406517  0.55464319  0.48774085
   0.94495313  0.63335889  0.51014692
   0.59389879  0.71437189  0.51593679
   0.73130849  0.61238076  0.54131969
   0.99787532  0.83332645  0.54551827
   0.75540181  0.77693274  0.56244432
   0.90798845  0.67068441  0.57196298
   0.17237538  0.24324379  0.34867909
   0.33593773  0.19778235  0.37013580
   0.10007592  0.03076055  0.42180022
   0.45326191  0.48249142  0.31446623
   0.17168004  0.74642897  0.35088194
   0.33439871  0.69890086  0.37169543
   0.10090426  0.53184776  0.42855357
   0.45270869  0.98362833  0.31596226
   0.67468038  0.24493471  0.35001822
   0.83534855  0.19659092  0.37059193
   0.60253759  0.03154539  0.42889847
   0.95433375  0.48283581  0.30991771
   0.67125469  0.74635290  0.35007208
   0.83439877  0.69905638  0.37203078
   0.60019739  0.52985652  0.42408827
   0.95375973  0.98416593  0.31270271
   0.32613446  0.32572366  0.49420158
   0.00028378  0.06487184  0.45375128
   0.48930479  0.22961237  0.53072529
   0.15256552  0.14547558  0.46337652
   0.19492605  0.02606133  0.54797419
   0.48329297  0.36905720  0.41967067
   0.16117888  0.28648729  0.50415307
   0.29892685  0.18387370  0.56270532
   0.32321874  0.82633332  0.49307015
   0.99843127  0.56533108  0.45045641
   0.48826870  0.73018683  0.53342766
   0.15506832  0.64564805  0.46383317
   0.19639020  0.52592105  0.55030072
   0.48197138  0.86908661  0.41947426
   0.16075451  0.78665029  0.50723699
   0.29863620  0.68397860  0.56906176
   0.82412858  0.32713996  0.49494988
   0.49961485  0.06441974  0.45464624
   0.99030717  0.23095597  0.53212817
   0.65436597  0.14416530  0.45887990
   0.69621301  0.02599780  0.54970836
   0.98195447  0.37053060  0.41758106
   0.65950883  0.28575735  0.50913750
   0.79938395  0.18445390  0.56395090
   0.82463655  0.82608720  0.49168954
   0.49909412  0.56493826  0.45330901
   0.99043841  0.73024836  0.53100623
   0.65221611  0.64550594  0.46187356
   0.69557108  0.52660716  0.54810367
   0.98185454  0.87068082  0.41852669
   0.66069390  0.78673262  0.50587507
   0.79923111  0.68446991  0.56459670
Direct configuration=    80
   0.06102514  0.11314841  0.80414497
   0.01528655  0.11903066  0.88394075
   0.05252138  0.12613415  0.97061425
   0.01049755  0.15158400  0.04580979
   0.04708414  0.14584241  0.13509845
   0.02874645  0.19842358  0.19736697
   0.04739658  0.18834443  0.29273491
   0.04833951  0.24869670  0.34376831
   0.31740321  0.21573688  0.79756080
   0.27138525  0.22297765  0.87532420
   0.30993725  0.23866702  0.95863421
   0.26966957  0.22941204  0.04305087
   0.30040976  0.26407980  0.12239594
   0.27472879  0.23984543  0.21151102
   0.27724599  0.28452138  0.28859223
   0.26691789  0.26433029  0.37882660
   0.03544179  0.34874860  0.78255652
   0.06661507  0.38676679  0.85580205
   0.03671587  0.37271368  0.94504364
   0.04898865  0.42406781  0.01501592
   0.04702627  0.40029972  0.10926486
   0.04980688  0.45062377  0.17965714
   0.06275148  0.42590369  0.27257615
   0.04901496  0.46237012  0.35273395
   0.28026400  0.49636638  0.82222503
   0.30960075  0.47289218  0.90842953
   0.29111563  0.01218737  0.98926864
   0.30062114  0.47717488  0.07631821
   0.29967879  0.01652137  0.16142242
   0.30016956  0.47554482  0.24346123
   0.30497905  0.00504082  0.33161693
   0.30105093  0.46034551  0.40901450
   0.06134791  0.61175622  0.80283919
   0.01574466  0.61765373  0.88371517
   0.05234991  0.62708592  0.97131892
   0.00969265  0.65117120  0.04702348
   0.04752824  0.64585483  0.13602788
   0.03014787  0.69910327  0.19834769
   0.04805239  0.68860345  0.29392280
   0.04892150  0.74885920  0.34426816
   0.31319688  0.71490049  0.80059232
   0.26677307  0.72288168  0.87952065
   0.30554689  0.73725148  0.96237393
   0.26772015  0.72800884  0.04769604
   0.30008241  0.76371461  0.12423580
   0.27480159  0.73931890  0.21329095
   0.27876501  0.78413511  0.28897447
   0.26688898  0.76414534  0.37951074
   0.03625478  0.84834305  0.78130395
   0.06628304  0.88607040  0.85560010
   0.03560507  0.87100611  0.94539780
   0.04851872  0.92276559  0.01306408
   0.04481460  0.90029634  0.10796993
   0.04780106  0.95100245  0.17890872
   0.05934833  0.92617996  0.27127548
   0.04867309  0.96209868  0.35262058
   0.27834731  0.99572046  0.82200296
   0.30896242  0.97303758  0.90856204
   0.29227873  0.51271262  0.98936112
   0.30052912  0.97690398  0.07624691
   0.30002640  0.51677971  0.16162453
   0.29948967  0.97454510  0.24304365
   0.30653155  0.50607567  0.33310509
   0.30102221  0.95879154  0.40766004
   0.56120231  0.10991028  0.80511404
   0.51609427  0.11871292  0.88580295
   0.55371868  0.12748290  0.97240659
   0.51059422  0.15044117  0.04879635
   0.54749547  0.14545279  0.13714577
   0.52957459  0.19832513  0.19862484
   0.54794422  0.18729628  0.29369928
   0.54987773  0.24802606  0.34343210
   0.81584394  0.21490315  0.79896933
   0.77074221  0.22305772  0.87871746
   0.81022682  0.23922143  0.96202487
   0.76893093  0.22999868  0.04522843
   0.80002819  0.26416169  0.12353418
   0.77614484  0.23910119  0.21223524
   0.78067356  0.28372531  0.28950910
   0.76886196  0.26377175  0.37967847
   0.53252730  0.34894723  0.78176399
   0.56565222  0.38663774  0.85434780
   0.53704197  0.37181095  0.94495082
   0.54940037  0.42226515  0.01325209
   0.54685401  0.39938854  0.10809441
   0.54849643  0.45018938  0.17871008
   0.55927288  0.42594140  0.27123075
   0.54858588  0.46101240  0.35243297
   0.77904691  0.49835587  0.82376522
   0.80935614  0.47273934  0.90840645
   0.79102177  0.01292701  0.98933591
   0.80114822  0.47647833  0.07638299
   0.79967883  0.01685119  0.16115147
   0.80114343  0.47418415  0.24357129
   0.80528189  0.00669174  0.33262679
   0.80093974  0.45960607  0.40898080
   0.56117099  0.60967903  0.80663693
   0.51650731  0.61818450  0.88774641
   0.55421987  0.62623507  0.97330082
   0.51077829  0.65119962  0.04803358
   0.54762164  0.64563780  0.13680419
   0.52995091  0.69878509  0.19807429
   0.54736594  0.68819072  0.29364193
   0.54776262  0.74823847  0.34407489
   0.81647288  0.71629456  0.79845661
   0.77188983  0.72277910  0.87809937
   0.81111411  0.73665488  0.96169264
   0.76992044  0.72755379  0.04490760
   0.80082960  0.76293568  0.12302703
   0.77488337  0.73904215  0.21219446
   0.77912511  0.78434103  0.28832659
   0.76657245  0.76480408  0.37792344
   0.53344839  0.84901515  0.78237993
   0.56518686  0.88627257  0.85612110
   0.53668126  0.87155604  0.94689412
   0.54860504  0.92358467  0.01454828
   0.54696499  0.90095937  0.10988795
   0.54839650  0.95146882  0.18030794
   0.55992545  0.92756897  0.27322405
   0.54853239  0.96274446  0.35535533
   0.77981452  0.99434252  0.82212452
   0.80968511  0.97346599  0.90892020
   0.79244236  0.51180380  0.99005750
   0.80013045  0.97697780  0.07601728
   0.80101811  0.51589514  0.16123153
   0.79932962  0.97575600  0.24325123
   0.80565839  0.50613918  0.33215206
   0.80145858  0.96047162  0.40824472
   0.02321032  0.09792131  0.73735105
   0.10760788  0.07054418  0.81494189
   0.09045332  0.16632718  0.78706364
   0.47636297  0.07051705  0.89470096
   0.48056138  0.16926228  0.86800741
   0.07681493  0.07186833  0.99469852
   0.10201381  0.16620727  0.95910035
   0.45383526  0.11875601  0.05295369
   0.99922597  0.21082136  0.03011754
   0.02988614  0.09323139  0.17209798
   0.11317272  0.14677304  0.12316654
   0.46367751  0.20709977  0.19577499
   0.06131786  0.24886050  0.17118013
   0.00285482  0.14874285  0.32792999
   0.10797999  0.16102914  0.29768819
   0.35459862  0.16625602  0.80490795
   0.27705699  0.20843902  0.72863002
   0.35526023  0.26478032  0.78486393
   0.23914262  0.16946486  0.88572625
   0.22831638  0.26798916  0.85751372
   0.36430207  0.20317767  0.96225544
   0.32633139  0.29787554  0.95455199
   0.20833732  0.25110194  0.03016299
   0.26580711  0.16989159  0.06033957
   0.36669402  0.25968823  0.12126218
   0.28237816  0.32229375  0.11250380
   0.21088327  0.22161051  0.20275224
   0.31218002  0.18981077  0.23331691
   0.22890043  0.32600914  0.26958436
   0.33706697  0.31369911  0.28464711
   0.03199201  0.29004483  0.80279689
   0.07507947  0.35564344  0.71338140
   0.47169267  0.36819949  0.76504460
   0.13167114  0.37424040  0.85697973
   0.05723084  0.44626739  0.83717217
   0.47138185  0.36337651  0.93884803
   0.06549773  0.32078518  0.97165314
   0.00151114  0.46727120  0.00772191
   0.10931227  0.44829126  0.00066155
   0.49201773  0.36496956  0.11580820
   0.10158813  0.36568275  0.12060483
   0.48902287  0.47953107  0.17732447
   0.09786924  0.48970935  0.15762870
   0.02285018  0.37286243  0.27494738
   0.12631693  0.40753397  0.27416857
   0.21609545  0.48329680  0.81683892
   0.31219784  0.46761478  0.75798241
   0.28945266  0.05442256  0.80570749
   0.28554227  0.41602658  0.91826360
   0.37512604  0.47105354  0.89959136
   0.22758929  0.02971972  0.98383885
   0.32971348  0.06190913  0.98750617
   0.25041418  0.43685498  0.08156054
   0.35852401  0.44776358  0.07198198
   0.24571932  0.05207346  0.16098823
   0.35392010  0.05164060  0.16193175
   0.24250579  0.44544177  0.24345530
   0.35187673  0.43718392  0.23547261
   0.25747393  0.04847187  0.33778174
   0.36449753  0.03394035  0.33743041
   0.02237768  0.59150702  0.73879278
   0.11013263  0.57136506  0.81523593
   0.08626038  0.66588425  0.78087038
   0.47761360  0.56913182  0.89637322
   0.48075195  0.66859513  0.87140073
   0.07815002  0.57313462  0.99646873
   0.10105287  0.66832385  0.95961616
   0.45410278  0.61945006  0.05252741
   0.99761244  0.71053478  0.03280140
   0.03047710  0.59301904  0.17349784
   0.11269510  0.64671493  0.12138236
   0.46379235  0.70766484  0.19397730
   0.06385059  0.74836501  0.17128285
   0.00205514  0.65004127  0.32900080
   0.10700028  0.65919512  0.29973395
   0.35022796  0.66531330  0.80860414
   0.27496097  0.70837235  0.73135775
   0.35137415  0.76342452  0.78656869
   0.23244681  0.67042399  0.88790934
   0.22458572  0.76872575  0.86462720
   0.35926471  0.70060356  0.96497372
   0.32345671  0.79645814  0.95616534
   0.20606639  0.74956144  0.03669204
   0.26411519  0.66807847  0.06725337
   0.36624830  0.75879144  0.12078128
   0.28224611  0.82205880  0.11347434
   0.21115355  0.72228112  0.20339203
   0.31166835  0.68898976  0.23368296
   0.23142827  0.82649465  0.26828248
   0.34002783  0.81114101  0.28500690
   0.03371200  0.78919037  0.80050910
   0.07577687  0.85512646  0.71292009
   0.47237913  0.86887611  0.76552216
   0.13135368  0.87458927  0.85937869
   0.05692222  0.94501378  0.83608863
   0.47062561  0.86292726  0.93813170
   0.06327258  0.81915212  0.97345767
   0.00300040  0.96668148  0.00073426
   0.10983389  0.94431773  0.99824548
   0.49159821  0.86668355  0.11982213
   0.09815967  0.86441184  0.12108619
   0.48872412  0.98059425  0.17905492
   0.09686082  0.98930377  0.15738676
   0.01640783  0.87479947  0.27460455
   0.12239612  0.90514611  0.27248374
   0.21325296  0.98570226  0.81896587
   0.30677845  0.96246031  0.75935333
   0.28847200  0.55626851  0.81056762
   0.28755940  0.91535173  0.91943444
   0.37510927  0.97416717  0.89824684
   0.22857935  0.53069883  0.98223184
   0.33246690  0.56145686  0.98919672
   0.25098296  0.93596556  0.08129357
   0.35911737  0.94850913  0.07195682
   0.24599587  0.55233680  0.16283426
   0.35437693  0.55234556  0.16211156
   0.24222662  0.94371922  0.24465194
   0.35124680  0.93636211  0.23470898
   0.26107522  0.55069395  0.33971164
   0.36695931  0.53334988  0.33906834
   0.52080690  0.09163516  0.74163699
   0.60813054  0.06805699  0.81707247
   0.58858411  0.16312748  0.78287947
   0.97739547  0.06983295  0.88923858
   0.97787804  0.16879164  0.86950306
   0.58047580  0.07313074  0.99450394
   0.60169086  0.16889698  0.95953178
   0.95329091  0.12113039  0.05169612
   0.49774918  0.20990664  0.03223463
   0.52997100  0.09220987  0.17299166
   0.61284411  0.14654699  0.12270604
   0.96296636  0.20703108  0.19442738
   0.56245046  0.24784899  0.17104285
   0.50224158  0.14834118  0.32955512
   0.60743867  0.15828229  0.29782609
   0.85100709  0.16422775  0.80737057
   0.77604225  0.20859446  0.73001969
   0.85555978  0.26244595  0.78561465
   0.73818950  0.16996594  0.88871298
   0.72761480  0.26781066  0.86243451
   0.86477333  0.20407680  0.96559380
   0.82889755  0.29787787  0.95609481
   0.70826677  0.25217413  0.02981773
   0.76419350  0.16977804  0.06077959
   0.86625988  0.25906336  0.11945986
   0.78252492  0.32277039  0.11399483
   0.71244564  0.22193056  0.20256090
   0.81278456  0.18787660  0.22886247
   0.73414583  0.32684764  0.26918149
   0.84195362  0.31080002  0.28490153
   0.53018023  0.28965560  0.80159946
   0.57057701  0.35671265  0.71203383
   0.97463759  0.36783409  0.76392655
   0.63070655  0.37399020  0.85551721
   0.55644325  0.44549577  0.83296695
   0.97132003  0.36376776  0.93697317
   0.56548592  0.31920586  0.97091024
   0.50156857  0.46428537  0.00091734
   0.61003581  0.44557507  0.99903114
   0.99191582  0.36608397  0.11747507
   0.60107743  0.36473815  0.12008358
   0.98989738  0.47973136  0.18141984
   0.59738077  0.48860073  0.15712786
   0.51531700  0.37450146  0.27495830
   0.62229530  0.40549729  0.27271406
   0.71449282  0.48738148  0.81810983
   0.80898695  0.47045160  0.75762622
   0.78851296  0.05373762  0.80923432
   0.78639628  0.41622850  0.92038649
   0.87452295  0.47068670  0.89760803
   0.72744593  0.03020599  0.98310397
   0.83076520  0.06188068  0.99046654
   0.75028162  0.43646796  0.08235947
   0.85938344  0.44691540  0.07208523
   0.74529667  0.05171579  0.16129407
   0.85347667  0.05270464  0.16223015
   0.74419446  0.44240813  0.24465230
   0.85359256  0.43692503  0.23573488
   0.75759152  0.04991568  0.33916592
   0.86472839  0.03593022  0.33667212
   0.52064563  0.59508926  0.74130046
   0.60649454  0.56543143  0.81590658
   0.59090517  0.66266792  0.78700881
   0.97928816  0.56614267  0.88867527
   0.97686873  0.66624216  0.86792697
   0.57899275  0.57173607  0.99700535
   0.60270699  0.66709704  0.95915547
   0.95268708  0.61968926  0.05352678
   0.49827294  0.71000045  0.03138036
   0.53062897  0.59259623  0.17190025
   0.61362109  0.64611173  0.12299852
   0.96429282  0.70804147  0.19529768
   0.56271509  0.74849875  0.17051540
   0.50198438  0.64863095  0.32822663
   0.60713740  0.65961399  0.29922156
   0.85424714  0.66734151  0.80682142
   0.77590732  0.70824265  0.72982912
   0.85438211  0.76490194  0.78529972
   0.73919170  0.66952215  0.88657499
   0.72853751  0.76843470  0.86410047
   0.86529974  0.70091790  0.96568125
   0.82986284  0.79565632  0.95623792
   0.70879589  0.75055370  0.03158383
   0.76440103  0.66779266  0.06194727
   0.86642785  0.75829707  0.12120298
   0.78296353  0.82151020  0.11332965
   0.71082588  0.72242675  0.20217934
   0.81181194  0.68866030  0.23233960
   0.73283367  0.82792411  0.26875029
   0.84097796  0.81090701  0.28407003
   0.53113941  0.78971419  0.80041635
   0.57118592  0.85748025  0.71208181
   0.97572313  0.86714884  0.76397462
   0.63060084  0.87394061  0.85746724
   0.55602481  0.94536347  0.83634296
   0.96960689  0.86338272  0.93763078
   0.56558787  0.82088160  0.97582345
   0.50142118  0.96630329  0.00187276
   0.60896634  0.94704960  0.99905343
   0.98862237  0.86726530  0.11572054
   0.60117873  0.86553277  0.12078859
   0.98915523  0.98195963  0.17915419
   0.59595488  0.99181367  0.15967992
   0.51764911  0.87517446  0.27667540
   0.62347707  0.90753384  0.27471987
   0.71580798  0.97985220  0.81679530
   0.81216167  0.96488683  0.75753627
   0.78906135  0.55788925  0.81688429
   0.78885939  0.91571196  0.91991210
   0.87561660  0.97428247  0.89937448
   0.72827458  0.52951307  0.98345168
   0.83250307  0.56074104  0.99009153
   0.75096459  0.93641888  0.08215696
   0.85845858  0.94789819  0.07066435
   0.74696792  0.55108855  0.16318775
   0.85502017  0.55188043  0.16093799
   0.74200769  0.94517734  0.24349105
   0.85112072  0.93712327  0.23616900
   0.75887742  0.54945322  0.33769532
   0.86537155  0.53500907  0.33738982
   0.49578090  0.26431999  0.37321822
   0.10169084  0.27568898  0.34668419
   0.20856811  0.22713099  0.38622914
   0.32050482  0.22883765  0.40995852
   0.47486356  0.46818215  0.36560858
   0.07682897  0.01729199  0.35045076
   0.25318373  0.46776541  0.45724579
   0.34342494  0.42041883  0.41576861
   0.43072366  0.32067998  0.52195460
   0.10427615  0.05424281  0.48918077
   0.44305051  0.13308174  0.51000997
   0.09524739  0.21508399  0.51600227
   0.23183622  0.11140260  0.54073354
   0.49945530  0.33352324  0.54738025
   0.25526146  0.27604346  0.56242480
   0.40789585  0.16891532  0.57512323
   0.49394372  0.76485264  0.37312121
   0.10162773  0.77710228  0.34628082
   0.20791150  0.72744370  0.38533489
   0.31947351  0.72846523  0.41289994
   0.47351237  0.96913447  0.36785440
   0.07495003  0.51771308  0.35250755
   0.25367245  0.96552543  0.45817785
   0.34360899  0.91913805  0.41282918
   0.42687629  0.82168561  0.52094601
   0.10535303  0.55434986  0.49213363
   0.44370114  0.63314078  0.51184922
   0.09533667  0.71426614  0.51574348
   0.23220235  0.61189652  0.54381518
   0.49571332  0.83284429  0.54791198
   0.25424738  0.77491245  0.56409082
   0.40758444  0.66952933  0.57562319
   0.99491954  0.26553593  0.37385773
   0.60236709  0.27634485  0.34581708
   0.71014218  0.22752478  0.38743153
   0.82113259  0.22706419  0.41064511
   0.97381858  0.46792379  0.36196963
   0.57490726  0.01794121  0.35319817
   0.75295540  0.46612034  0.45753660
   0.84360665  0.41959640  0.41435825
   0.92887538  0.32255517  0.52106797
   0.60541541  0.05467413  0.49157249
   0.94553213  0.13414598  0.50907838
   0.59529076  0.21114578  0.51488083
   0.73232045  0.11176520  0.54138810
   0.99733116  0.33476003  0.54598912
   0.75456311  0.27745389  0.56453313
   0.90849498  0.16873407  0.57354784
   0.99509557  0.76570920  0.37445290
   0.60037258  0.77696169  0.34579391
   0.70801531  0.72819106  0.38482201
   0.81873833  0.72914508  0.41172538
   0.97498724  0.96944904  0.36407947
   0.57693230  0.51574861  0.35065686
   0.75576001  0.96737257  0.46002854
   0.84384228  0.92011800  0.41238615
   0.92900283  0.82223443  0.52091145
   0.60389387  0.55466330  0.48822098
   0.94471217  0.63327205  0.50994601
   0.59396582  0.71429610  0.51637329
   0.73104405  0.61224221  0.54136615
   0.99791138  0.83344517  0.54563451
   0.75536216  0.77685472  0.56258283
   0.90793203  0.67053265  0.57166325
   0.17238747  0.24429718  0.35064051
   0.33535639  0.19850649  0.37035180
   0.10063473  0.03114234  0.42472464
   0.45237718  0.48153915  0.31441187
   0.17133921  0.74625333  0.35193691
   0.33452074  0.69847085  0.37193595
   0.10102259  0.53158867  0.43084421
   0.45224462  0.98406756  0.31677643
   0.67502555  0.24602012  0.35176130
   0.83526573  0.19629508  0.37000992
   0.60222314  0.03187250  0.43046249
   0.95325610  0.48186966  0.30912775
   0.67158991  0.74654887  0.35132559
   0.83519865  0.69841084  0.37168141
   0.60024843  0.53053266  0.42598521
   0.95344027  0.98316112  0.31241307
   0.32632940  0.32548997  0.49445888
   0.99996938  0.06494619  0.45334426
   0.48919110  0.22933843  0.53066462
   0.15250316  0.14540608  0.46357477
   0.19488038  0.02618170  0.54783176
   0.48338162  0.36874685  0.41954811
   0.16098966  0.28645924  0.50446492
   0.29889290  0.18402264  0.56243269
   0.32315231  0.82628429  0.49339006
   0.99804003  0.56521656  0.44953298
   0.48805086  0.73002617  0.53351095
   0.15497817  0.64589453  0.46381742
   0.19696813  0.52592462  0.55064797
   0.48195824  0.86879782  0.41939008
   0.16080937  0.78652467  0.50773049
   0.29859819  0.68394530  0.56906866
   0.82405990  0.32705113  0.49526799
   0.49938313  0.06424094  0.45401572
   0.99018049  0.23073807  0.53216459
   0.65447063  0.14403707  0.45873094
   0.69655185  0.02594804  0.54999738
   0.98186466  0.37045300  0.41709709
   0.65927798  0.28580695  0.50954124
   0.79941052  0.18452058  0.56377549
   0.82463179  0.82603615  0.49187912
   0.49870519  0.56492985  0.45279179
   0.99016178  0.73021891  0.53121167
   0.65208919  0.64560545  0.46190171
   0.69578089  0.52665926  0.54830270
   0.98171475  0.87066149  0.41827453
   0.66072451  0.78682425  0.50641727
   0.79911759  0.68449084  0.56441104
Direct configuration=    85
   0.06036024  0.11396122  0.80455726
   0.01551349  0.11930353  0.88418403
   0.05190530  0.12626604  0.97070010
   0.01081955  0.15110194  0.04604237
   0.04660436  0.14638349  0.13514692
   0.02888628  0.19837037  0.19722647
   0.04739181  0.18829670  0.29303795
   0.04884432  0.24795212  0.34375546
   0.31713028  0.21568974  0.79743962
   0.27203397  0.22322239  0.87509900
   0.30965111  0.23855548  0.95854998
   0.27029260  0.22984021  0.04212629
   0.29976338  0.26351105  0.12188681
   0.27495946  0.24003863  0.21145739
   0.27668955  0.28454375  0.28787188
   0.26700779  0.26455136  0.37865335
   0.03573433  0.34927986  0.78223148
   0.06663435  0.38677792  0.85587612
   0.03712302  0.37326291  0.94518438
   0.04900741  0.42343092  0.01476885
   0.04734158  0.40088198  0.10841343
   0.04996587  0.45000784  0.17961822
   0.06238635  0.42629425  0.27284690
   0.04872215  0.46205875  0.35313141
   0.28074237  0.49599842  0.82303602
   0.30939170  0.47342013  0.90834027
   0.29095404  0.01177940  0.98978496
   0.30072464  0.47764569  0.07610907
   0.29959947  0.01581341  0.16124966
   0.30057416  0.47556217  0.24380542
   0.30500387  0.00485989  0.33224615
   0.30097755  0.46059197  0.40979416
   0.06088460  0.61220412  0.80309789
   0.01586504  0.61802795  0.88407655
   0.05132762  0.62686768  0.97123813
   0.00991744  0.65054019  0.04765625
   0.04702081  0.64610826  0.13554927
   0.03052923  0.69851133  0.19797688
   0.04808649  0.68877007  0.29388820
   0.04933391  0.74833482  0.34471144
   0.31221618  0.71486998  0.80142648
   0.26690710  0.72310682  0.87983397
   0.30518963  0.73712968  0.96270311
   0.26780773  0.72843061  0.04777194
   0.29945669  0.76266692  0.12410910
   0.27516162  0.73962830  0.21329000
   0.27840073  0.78417678  0.28926734
   0.26669484  0.76480678  0.37980562
   0.03663115  0.84888994  0.78094552
   0.06614108  0.88571113  0.85555008
   0.03626657  0.87160973  0.94520745
   0.04871115  0.92262552  0.01253823
   0.04483929  0.90086333  0.10710807
   0.04754214  0.95059460  0.17847747
   0.05912282  0.92649970  0.27180013
   0.04924461  0.96252800  0.35256287
   0.27849693  0.99544326  0.82229789
   0.30856909  0.97371518  0.90844619
   0.29246549  0.51218616  0.98986495
   0.30082301  0.97745378  0.07609162
   0.30011905  0.51602754  0.16151765
   0.29957738  0.97477875  0.24345079
   0.30650401  0.50594312  0.33336581
   0.30087929  0.95916798  0.40814851
   0.56041480  0.11025010  0.80596448
   0.51642990  0.11914509  0.88693912
   0.55280557  0.12767332  0.97258671
   0.51074941  0.14985377  0.04913989
   0.54719974  0.14558168  0.13674997
   0.52982294  0.19786543  0.19829256
   0.54782298  0.18743530  0.29425692
   0.54998298  0.24736926  0.34360166
   0.81543176  0.21489321  0.79977129
   0.77098471  0.22329192  0.87917242
   0.80985793  0.23929749  0.96187810
   0.76954032  0.23065492  0.04497404
   0.79958487  0.26332728  0.12352292
   0.77617982  0.23900543  0.21185271
   0.78064976  0.28340957  0.28912448
   0.76894897  0.26400261  0.37916635
   0.53254133  0.34936673  0.78169881
   0.56538472  0.38635931  0.85362669
   0.53736829  0.37266522  0.94480641
   0.54939848  0.42202633  0.01266130
   0.54730301  0.39999205  0.10741501
   0.54852900  0.44990817  0.17826251
   0.55895243  0.42595156  0.27157015
   0.54858498  0.46108479  0.35271178
   0.77950708  0.49837402  0.82490245
   0.80922418  0.47335868  0.90875125
   0.79134787  0.01227142  0.99010480
   0.80118027  0.47678196  0.07654705
   0.79965222  0.01633735  0.16134030
   0.80159449  0.47416177  0.24328734
   0.80539763  0.00643494  0.33290905
   0.80116236  0.45995456  0.40921141
   0.56081801  0.60991083  0.80728668
   0.51693211  0.61853573  0.88844473
   0.55317227  0.62646247  0.97362121
   0.51088240  0.65080362  0.04896064
   0.54717453  0.64561251  0.13616171
   0.53044589  0.69820692  0.19850185
   0.54781560  0.68848414  0.29386873
   0.54838938  0.74786849  0.34409258
   0.81633183  0.71639526  0.79895663
   0.77239658  0.72304562  0.87815934
   0.81087987  0.73618190  0.96185335
   0.77033923  0.72797524  0.04449743
   0.80033070  0.76235769  0.12303915
   0.77519239  0.73919440  0.21190312
   0.77927701  0.78414290  0.28791026
   0.76655199  0.76526308  0.37795126
   0.53355293  0.84982425  0.78283978
   0.56493689  0.88595589  0.85569850
   0.53724757  0.87256928  0.94706314
   0.54834033  0.92301827  0.01419783
   0.54680062  0.90142131  0.10870457
   0.54829584  0.95102219  0.18002133
   0.55980005  0.92756576  0.27394297
   0.54854941  0.96304364  0.35570003
   0.78002522  0.99392728  0.82221903
   0.80953346  0.97396278  0.90866168
   0.79286991  0.51130434  0.99045154
   0.80011295  0.97753820  0.07605791
   0.80117525  0.51526810  0.16087633
   0.79969043  0.97619027  0.24386447
   0.80553683  0.50601233  0.33291250
   0.80163002  0.96067539  0.40897356
   0.02386163  0.09892306  0.73705682
   0.10742751  0.07156274  0.81501860
   0.09047072  0.16662272  0.78725329
   0.47621325  0.07093389  0.89438133
   0.48051870  0.16923051  0.86832890
   0.07626800  0.07213070  0.99450586
   0.10153785  0.16580281  0.95997652
   0.45404296  0.11852691  0.05316797
   0.99853268  0.21005734  0.02995779
   0.02996605  0.09371986  0.17217511
   0.11278217  0.14646320  0.12307439
   0.46405563  0.20728106  0.19542154
   0.06152310  0.24870831  0.17112815
   0.00307959  0.14851044  0.32823854
   0.10784882  0.16095156  0.29786829
   0.35491148  0.16657191  0.80479563
   0.27780455  0.20869171  0.72820346
   0.35588982  0.26426313  0.78463411
   0.23923587  0.16961779  0.88561534
   0.22867194  0.26751967  0.85689886
   0.36403955  0.20372964  0.96222459
   0.32647526  0.29776234  0.95373704
   0.20819049  0.25114355  0.03022520
   0.26518357  0.17011535  0.05955401
   0.36595890  0.25944692  0.12115729
   0.28312537  0.32207657  0.11255380
   0.21134740  0.22176506  0.20233208
   0.31161385  0.18992603  0.23318160
   0.22895562  0.32588756  0.26962701
   0.33663414  0.31344012  0.28441787
   0.03123811  0.29091080  0.80221610
   0.07532786  0.35560505  0.71350817
   0.47158469  0.36864904  0.76488238
   0.13141868  0.37442300  0.85646607
   0.05742608  0.44630559  0.83740745
   0.47187672  0.36342737  0.93878529
   0.06567772  0.32095511  0.97122025
   0.00143853  0.46668488  0.00690487
   0.10880874  0.44917708  0.00059338
   0.49298713  0.36479917  0.11555905
   0.10151576  0.36600527  0.12006845
   0.48943503  0.47983918  0.17636374
   0.09773499  0.48953070  0.15719787
   0.02335235  0.37319392  0.27540351
   0.12588033  0.40754045  0.27450487
   0.21663371  0.48325854  0.81707675
   0.31273894  0.46819671  0.75791889
   0.28924029  0.05406397  0.80610709
   0.28540664  0.41641776  0.91817219
   0.37519955  0.47092985  0.89973107
   0.22814318  0.02979106  0.98412642
   0.32988248  0.06142851  0.98740628
   0.25090726  0.43689187  0.08120007
   0.35842931  0.44802092  0.07186885
   0.24612319  0.05170586  0.16138297
   0.35341740  0.05164957  0.16240412
   0.24328908  0.44489479  0.24378426
   0.35173821  0.43726131  0.23584004
   0.25743337  0.04824724  0.33812875
   0.36432527  0.03395596  0.33797914
   0.02272037  0.59191351  0.73829351
   0.11006685  0.57239328  0.81551066
   0.08586179  0.66647506  0.78159124
   0.47758808  0.56955992  0.89566853
   0.48049081  0.66832460  0.87203203
   0.07764540  0.57305388  0.99610074
   0.10048074  0.66798307  0.96047043
   0.45412978  0.61913564  0.05308751
   0.99734112  0.71003966  0.03272808
   0.03058434  0.59322962  0.17353238
   0.11254253  0.64620412  0.12135804
   0.46431965  0.70737893  0.19374326
   0.06379319  0.74799973  0.17147999
   0.00219616  0.64986242  0.32900770
   0.10696212  0.65890736  0.29971412
   0.35014347  0.66549082  0.80859801
   0.27552147  0.70833338  0.73101029
   0.35118447  0.76300953  0.78667515
   0.23215583  0.67082389  0.88785610
   0.22471039  0.76851497  0.86406499
   0.35852970  0.70032027  0.96521822
   0.32334313  0.79596913  0.95586723
   0.20569922  0.74958822  0.03729461
   0.26339205  0.66865528  0.06703825
   0.36569882  0.75853541  0.12056188
   0.28270745  0.82153645  0.11351358
   0.21130688  0.72221029  0.20340253
   0.31132055  0.68909201  0.23399001
   0.23188592  0.82651394  0.26888057
   0.33997655  0.81086366  0.28517945
   0.03308630  0.78999014  0.79985670
   0.07614102  0.85505326  0.71289035
   0.47244349  0.86936977  0.76550653
   0.13101317  0.87459557  0.85915586
   0.05682803  0.94461019  0.83590677
   0.47121947  0.86306768  0.93781428
   0.06353210  0.81925792  0.97260347
   0.00314854  0.96610063  0.99993222
   0.10943428  0.94506067  0.99790665
   0.49215131  0.86662367  0.12013992
   0.09791989  0.86477430  0.12073169
   0.48892551  0.98055302  0.17828585
   0.09649249  0.98905717  0.15712641
   0.01650012  0.87556722  0.27407564
   0.12161191  0.90531721  0.27277559
   0.21312186  0.98581873  0.81968186
   0.30671498  0.96226985  0.75943445
   0.28836328  0.55589813  0.81139951
   0.28776592  0.91595920  0.91927408
   0.37479762  0.97425413  0.89835254
   0.22916848  0.53078226  0.98243795
   0.33275887  0.56084810  0.98929406
   0.25116877  0.93634961  0.08125106
   0.35887638  0.94871166  0.07205736
   0.24644761  0.55192010  0.16355104
   0.35403833  0.55225301  0.16237445
   0.24297544  0.94296821  0.24498589
   0.35135931  0.93652775  0.23480311
   0.26095850  0.55048069  0.33973661
   0.36693473  0.53344582  0.33932891
   0.52106419  0.09223361  0.74160520
   0.60786473  0.06863679  0.81703115
   0.58849288  0.16314104  0.78340339
   0.97730219  0.07023682  0.88757512
   0.97765484  0.16879343  0.86986889
   0.58001087  0.07319935  0.99448115
   0.60129504  0.16878793  0.96040531
   0.95324414  0.12089203  0.05256302
   0.49708409  0.20935757  0.03214193
   0.53035765  0.09278100  0.17298930
   0.61260408  0.14611281  0.12280166
   0.96347226  0.20730112  0.19396001
   0.56273018  0.24715630  0.17122234
   0.50238443  0.14806283  0.32974019
   0.60765749  0.15774946  0.29789780
   0.85140710  0.16445954  0.80681724
   0.77683132  0.20850279  0.72944712
   0.85564970  0.26189295  0.78543783
   0.73848455  0.17046126  0.88885329
   0.72819179  0.26763331  0.86142420
   0.86445301  0.20442275  0.96611491
   0.82922064  0.29768860  0.95578418
   0.70830176  0.25195230  0.02976062
   0.76420587  0.17029398  0.06023132
   0.86575892  0.25872676  0.11908840
   0.78313785  0.32222092  0.11415085
   0.71291585  0.22233567  0.20293392
   0.81272624  0.18771783  0.22875853
   0.73457031  0.32686187  0.26943278
   0.84187844  0.31029509  0.28476235
   0.52946197  0.29026893  0.80097142
   0.57039077  0.35677757  0.71184224
   0.97519257  0.36806495  0.76329687
   0.63024411  0.37408352  0.85509681
   0.55684288  0.44535138  0.83231457
   0.97182646  0.36404093  0.93695692
   0.56554402  0.31957645  0.97001568
   0.50175060  0.46390325  0.99977769
   0.60941526  0.44625932  0.99930131
   0.99287097  0.36595596  0.11714222
   0.60086913  0.36502728  0.11998768
   0.99068949  0.48033873  0.18160653
   0.59705489  0.48854040  0.15661679
   0.51560617  0.37509165  0.27453719
   0.62177084  0.40522994  0.27265355
   0.71488833  0.48765070  0.81836964
   0.80916765  0.47122692  0.75766469
   0.78810088  0.05314938  0.80954068
   0.78599439  0.41690944  0.92031466
   0.87447052  0.47035750  0.89744879
   0.72781307  0.03051941  0.98302328
   0.83081835  0.06135313  0.99021911
   0.75099115  0.43655876  0.08223579
   0.85907105  0.44677382  0.07216164
   0.74554940  0.05114410  0.16185403
   0.85311706  0.05258706  0.16264104
   0.74486388  0.44186795  0.24494207
   0.85373758  0.43669117  0.23627675
   0.75768762  0.04957096  0.33963414
   0.86447116  0.03605847  0.33692430
   0.52086980  0.59564632  0.74171750
   0.60589579  0.56572983  0.81619969
   0.59139599  0.66259360  0.78743266
   0.97937816  0.56641097  0.88772956
   0.97634401  0.66605216  0.86798165
   0.57840041  0.57184989  0.99717479
   0.60247507  0.66674074  0.96026606
   0.95281950  0.61951099  0.05396673
   0.49773251  0.70957141  0.03115458
   0.53057375  0.59294517  0.17210511
   0.61351101  0.64590385  0.12292858
   0.96477428  0.70829276  0.19475870
   0.56296014  0.74769538  0.17076238
   0.50198873  0.64856906  0.32841228
   0.60710050  0.65947999  0.29965343
   0.85445312  0.66775458  0.80632085
   0.77654448  0.70816994  0.72921142
   0.85471089  0.76424756  0.78526467
   0.73954225  0.66980616  0.88628701
   0.72906544  0.76826721  0.86392722
   0.86526038  0.70082787  0.96596452
   0.83051075  0.79504236  0.95599656
   0.70906610  0.75084962  0.03128364
   0.76385581  0.66832006  0.06157640
   0.86616614  0.75827138  0.12120232
   0.78343609  0.82116035  0.11353744
   0.71096619  0.72243718  0.20198165
   0.81110381  0.68867694  0.23236394
   0.73342082  0.82789706  0.26863495
   0.84078919  0.81036299  0.28396484
   0.53022527  0.79022524  0.79984297
   0.57093880  0.85745236  0.71187987
   0.97637324  0.86752841  0.76313004
   0.63070002  0.87416001  0.85675429
   0.55643704  0.94521395  0.83582573
   0.97021525  0.86371093  0.93721696
   0.56576063  0.82143804  0.97547228
   0.50156067  0.96604348  0.00125988
   0.60829484  0.94770338  0.99936714
   0.98883584  0.86740355  0.11543094
   0.60080021  0.86566564  0.12050029
   0.98942803  0.98215328  0.17850255
   0.59602196  0.99163898  0.15927681
   0.51761260  0.87564281  0.27652397
   0.62305217  0.90761011  0.27499300
   0.71645630  0.97926611  0.81647469
   0.81271712  0.96519319  0.75711903
   0.78870687  0.55793183  0.81780899
   0.78898088  0.91640182  0.91996187
   0.87529189  0.97439902  0.89952699
   0.72899733  0.52985993  0.98395125
   0.83275050  0.56031789  0.99020081
   0.75138742  0.93676690  0.08203617
   0.85836257  0.94795837  0.07059253
   0.74733345  0.55047054  0.16389955
   0.85460722  0.55188762  0.16118531
   0.74274884  0.94477397  0.24379176
   0.85111084  0.93715976  0.23657627
   0.75857217  0.54897002  0.33797329
   0.86518711  0.53510074  0.33795713
   0.49555091  0.26392702  0.37344788
   0.10205473  0.27573367  0.34640742
   0.20892950  0.22717193  0.38655065
   0.32035386  0.22889163  0.40998231
   0.47477195  0.46856021  0.36542705
   0.07585076  0.01752733  0.35081618
   0.25255037  0.46758829  0.45829868
   0.34345030  0.42007558  0.41598741
   0.43077835  0.32036755  0.52187397
   0.10425813  0.05428557  0.48980601
   0.44279898  0.13303210  0.51013777
   0.09541667  0.21502001  0.51617969
   0.23168957  0.11126472  0.54075410
   0.49929441  0.33380432  0.54731548
   0.25538666  0.27587904  0.56276939
   0.40773587  0.16862883  0.57506034
   0.49360244  0.76469708  0.37301754
   0.10207937  0.77730178  0.34560586
   0.20816873  0.72761650  0.38546731
   0.31928403  0.72807440  0.41301611
   0.47313284  0.96931843  0.36806784
   0.07417361  0.51827046  0.35202960
   0.25326098  0.96508838  0.45891166
   0.34374493  0.91875777  0.41245015
   0.42683547  0.82142562  0.52112414
   0.10526907  0.55415078  0.49281537
   0.44314846  0.63297761  0.51181177
   0.09534402  0.71428404  0.51567012
   0.23241364  0.61160549  0.54460951
   0.49547724  0.83300712  0.54764030
   0.25415922  0.77476977  0.56407688
   0.40775917  0.66920636  0.57534410
   0.99476103  0.26533082  0.37381143
   0.60245897  0.27639040  0.34534365
   0.71014366  0.22740524  0.38748979
   0.82087474  0.22679449  0.41058454
   0.97381951  0.46800050  0.36188272
   0.57415026  0.01853059  0.35337371
   0.75258027  0.46586975  0.45815782
   0.84382321  0.41933114  0.41443073
   0.92880894  0.32238921  0.52062656
   0.60572296  0.05436544  0.49276326
   0.94549476  0.13406612  0.50945360
   0.59543282  0.21109052  0.51484389
   0.73220276  0.11145392  0.54094310
   0.99742024  0.33504880  0.54577507
   0.75456851  0.27734178  0.56456621
   0.90884576  0.16862446  0.57388411
   0.99488152  0.76530241  0.37428475
   0.60058528  0.77704692  0.34571360
   0.70823431  0.72819010  0.38474503
   0.81870954  0.72915577  0.41180767
   0.97504832  0.96956515  0.36370833
   0.57618623  0.51600128  0.35028723
   0.75533668  0.96724368  0.46111957
   0.84408449  0.91993679  0.41205866
   0.92904123  0.82205667  0.52109169
   0.60376047  0.55470392  0.48905001
   0.94435979  0.63321748  0.50983934
   0.59404249  0.71427828  0.51681562
   0.73081332  0.61216967  0.54141152
   0.99802944  0.83363044  0.54581805
   0.75526582  0.77677531  0.56280568
   0.90785933  0.67022343  0.57122273
   0.17185188  0.24575584  0.35316379
   0.33505995  0.19873662  0.36834470
   0.10035748  0.03185813  0.42714288
   0.45131903  0.48019421  0.31391299
   0.17061330  0.74633507  0.35288791
   0.33546869  0.69812738  0.37316837
   0.10132857  0.53241439  0.43463270
   0.45117782  0.98386918  0.31680215
   0.67348496  0.24657823  0.35442342
   0.83513431  0.19662004  0.36996167
   0.60015097  0.03297021  0.43217384
   0.95252859  0.47996601  0.30955483
   0.67072430  0.74711607  0.35175935
   0.83533973  0.69962986  0.37272163
   0.59978618  0.53184971  0.42650992
   0.95278065  0.98203205  0.31160836
   0.32646995  0.32521820  0.49472458
   0.99957988  0.06501225  0.45282204
   0.48912554  0.22898356  0.53058338
   0.15244606  0.14532400  0.46373391
   0.19489738  0.02627473  0.54769224
   0.48350866  0.36847726  0.41931748
   0.16080843  0.28648922  0.50484964
   0.29888570  0.18418754  0.56216187
   0.32304281  0.82621012  0.49379057
   0.99764670  0.56507036  0.44848780
   0.48786834  0.72984509  0.53356200
   0.15482437  0.64612568  0.46375783
   0.19759769  0.52593391  0.55102676
   0.48196140  0.86853499  0.41926901
   0.16083694  0.78641485  0.50824006
   0.29860432  0.68392929  0.56905086
   0.82400092  0.32695031  0.49560631
   0.49910138  0.06404916  0.45329131
   0.99003772  0.23051170  0.53218941
   0.65458154  0.14391966  0.45860722
   0.69696745  0.02592027  0.55034610
   0.98176982  0.37035654  0.41659662
   0.65902753  0.28583716  0.50996918
   0.79946216  0.18460271  0.56359150
   0.82464366  0.82599208  0.49210811
   0.49824313  0.56491958  0.45217125
   0.98988013  0.73019878  0.53141288
   0.65195197  0.64572095  0.46192381
   0.69600128  0.52668850  0.54851570
   0.98158550  0.87063895  0.41799566
   0.66074725  0.78690647  0.50703104
   0.79898944  0.68452468  0.56421243
Direct configuration=    90
   0.06016478  0.11501006  0.80504117
   0.01602589  0.11993800  0.88448285
   0.05106725  0.12654654  0.97117942
   0.01118491  0.15060275  0.04680127
   0.04640489  0.14698116  0.13496075
   0.02949376  0.19824052  0.19724741
   0.04747960  0.18821665  0.29293368
   0.04925330  0.24780728  0.34403417
   0.31714042  0.21562010  0.79702064
   0.27258198  0.22329189  0.87540676
   0.30892057  0.23853822  0.95867546
   0.27056609  0.23027834  0.04178913
   0.29884619  0.26265472  0.12146850
   0.27500998  0.24016701  0.21102668
   0.27622399  0.28440693  0.28720476
   0.26707322  0.26493232  0.37851408
   0.03599225  0.35005288  0.78185836
   0.06628985  0.38693825  0.85609363
   0.03784503  0.37393051  0.94566494
   0.04895820  0.42293591  0.01457632
   0.04778161  0.40137406  0.10747132
   0.05001197  0.44924041  0.17987690
   0.06211459  0.42703909  0.27278487
   0.04836116  0.46166750  0.35350194
   0.28128731  0.49595019  0.82343674
   0.30915879  0.47381510  0.90895316
   0.29110739  0.01142881  0.99027769
   0.30049450  0.47816832  0.07620024
   0.29947156  0.01489786  0.16092270
   0.30076895  0.47588178  0.24406607
   0.30488329  0.00485321  0.33296782
   0.30059543  0.46034872  0.41088728
   0.06008919  0.61276725  0.80367653
   0.01608782  0.61828976  0.88423340
   0.05044305  0.62662059  0.97162532
   0.01019013  0.65006423  0.04849405
   0.04650975  0.64618186  0.13511683
   0.03095683  0.69770739  0.19766649
   0.04799754  0.68854494  0.29362441
   0.04975367  0.74859457  0.34527854
   0.31190682  0.71498776  0.80210056
   0.26695442  0.72310446  0.88029384
   0.30471359  0.73685393  0.96314293
   0.26752727  0.72883176  0.04812180
   0.29859507  0.76160504  0.12408072
   0.27548463  0.73988367  0.21304782
   0.27810989  0.78404444  0.28942188
   0.26659008  0.76535762  0.38008978
   0.03709423  0.84923145  0.78104210
   0.06569027  0.88520514  0.85593590
   0.03687542  0.87238998  0.94500922
   0.04884891  0.92206184  0.01220462
   0.04490830  0.90148060  0.10633942
   0.04725594  0.94989454  0.17813823
   0.05905344  0.92720709  0.27189838
   0.04941770  0.96236580  0.35242326
   0.27849067  0.99502202  0.82265095
   0.30823508  0.97445323  0.90861671
   0.29260325  0.51156834  0.99023917
   0.30073945  0.97809609  0.07617967
   0.30031858  0.51534402  0.16143372
   0.29957804  0.97507281  0.24360721
   0.30648843  0.50581008  0.33351491
   0.30033574  0.95896619  0.40927541
   0.55948579  0.11080674  0.80689040
   0.51687824  0.11974012  0.88785813
   0.55206309  0.12762979  0.97308725
   0.51099497  0.14975490  0.04894765
   0.54670208  0.14574321  0.13607669
   0.53014397  0.19700788  0.19832097
   0.54783964  0.18721169  0.29430755
   0.55003097  0.24722711  0.34426799
   0.81534739  0.21476316  0.80029742
   0.77172497  0.22356307  0.87957057
   0.80948225  0.23934320  0.96180986
   0.77010991  0.23108416  0.04454103
   0.79904787  0.26243315  0.12329638
   0.77658919  0.23905622  0.21120700
   0.78049609  0.28292570  0.28825765
   0.76917372  0.26425312  0.37886757
   0.53256520  0.34970367  0.78158471
   0.56471143  0.38608607  0.85358947
   0.53786014  0.37314200  0.94444428
   0.54936207  0.42166269  0.01248515
   0.54759879  0.40064262  0.10650652
   0.54840518  0.44912427  0.17776976
   0.55869326  0.42619913  0.27170719
   0.54840891  0.46082946  0.35285744
   0.77988573  0.49840176  0.82581893
   0.80889880  0.47404094  0.90971206
   0.79159403  0.01162046  0.99071096
   0.80106344  0.47704246  0.07674118
   0.79977453  0.01556309  0.16144753
   0.80176223  0.47449163  0.24320827
   0.80532319  0.00632444  0.33307136
   0.80105591  0.45981833  0.40972391
   0.56038400  0.61052669  0.80794009
   0.51754327  0.61875903  0.88879865
   0.55219246  0.62674704  0.97435644
   0.51122047  0.65036034  0.04939746
   0.54707910  0.64589532  0.13570792
   0.53078503  0.69729359  0.19862294
   0.54800254  0.68832458  0.29398674
   0.54869309  0.74825141  0.34445525
   0.81624543  0.71632831  0.79905746
   0.77289079  0.72322713  0.87854608
   0.81074322  0.73594801  0.96180660
   0.77054523  0.72867890  0.04450163
   0.79932279  0.76155968  0.12315029
   0.77540429  0.73949107  0.21115203
   0.77919174  0.78391280  0.28720449
   0.76664079  0.76569700  0.37827205
   0.53329752  0.85033767  0.78246651
   0.56503302  0.88582454  0.85606505
   0.53752911  0.87368227  0.94678669
   0.54798000  0.92264338  0.01387243
   0.54666388  0.90166059  0.10781049
   0.54830487  0.95051115  0.17979760
   0.55957500  0.92775293  0.27442362
   0.54824597  0.96288238  0.35572437
   0.78062445  0.99341279  0.82180056
   0.80935297  0.97432179  0.90880403
   0.79318287  0.51100463  0.99086338
   0.80025555  0.97821327  0.07641541
   0.80131883  0.51441002  0.16084857
   0.79998351  0.97646701  0.24429915
   0.80568833  0.50549850  0.33333475
   0.80166418  0.96039350  0.41021588
   0.02433291  0.09996275  0.73644680
   0.10723039  0.07265475  0.81523167
   0.09044985  0.16699825  0.78752850
   0.47604727  0.07136724  0.89402404
   0.48041187  0.16918318  0.86889645
   0.07576984  0.07224719  0.99420617
   0.10128354  0.16549851  0.96066458
   0.45427733  0.11823160  0.05340788
   0.99778550  0.20932701  0.02974014
   0.02997261  0.09412791  0.17237103
   0.11221424  0.14617810  0.12296977
   0.46449636  0.20754032  0.19504774
   0.06168632  0.24856521  0.17112284
   0.00319307  0.14822159  0.32859772
   0.10772240  0.16081303  0.29807583
   0.35523162  0.16687822  0.80459817
   0.27861699  0.20891198  0.72750866
   0.35647127  0.26361277  0.78448555
   0.23948802  0.16995448  0.88545578
   0.22905748  0.26702428  0.85626646
   0.36383200  0.20433463  0.96214441
   0.32673004  0.29772478  0.95278911
   0.20814597  0.25123679  0.03019849
   0.26473285  0.17021192  0.05867109
   0.36524492  0.25908833  0.12099106
   0.28382627  0.32203113  0.11271603
   0.21191129  0.22189372  0.20181855
   0.31104903  0.19010474  0.23296600
   0.22881739  0.32580377  0.26966324
   0.33636636  0.31314440  0.28424484
   0.03060130  0.29159847  0.80168947
   0.07561902  0.35552888  0.71351391
   0.47148788  0.36920214  0.76477700
   0.13127279  0.37464455  0.85597821
   0.05756974  0.44638382  0.83754931
   0.47225756  0.36356134  0.93860571
   0.06589244  0.32110432  0.97086407
   0.00138980  0.46587519  0.00587014
   0.10821314  0.45003958  0.00038884
   0.49384935  0.36465384  0.11526051
   0.10152933  0.36624163  0.11942901
   0.48985625  0.48013497  0.17519851
   0.09761241  0.48934615  0.15684136
   0.02369076  0.37349107  0.27588721
   0.12542119  0.40757862  0.27490552
   0.21716970  0.48314743  0.81721356
   0.31323995  0.46877909  0.75784043
   0.28906543  0.05365035  0.80663204
   0.28531025  0.41686349  0.91808325
   0.37536532  0.47077167  0.89983528
   0.22844996  0.02994218  0.98437143
   0.33018778  0.06101678  0.98742128
   0.25145355  0.43700949  0.08075137
   0.35856572  0.44824250  0.07174649
   0.24638871  0.05128062  0.16182766
   0.35301821  0.05164342  0.16299196
   0.24411706  0.44424542  0.24434307
   0.35184093  0.43712701  0.23622103
   0.25742448  0.04789977  0.33856017
   0.36430661  0.03408938  0.33857222
   0.02324179  0.59251309  0.73776894
   0.10996452  0.57360154  0.81582576
   0.08543730  0.66695895  0.78245662
   0.47744595  0.57001082  0.89481973
   0.48010031  0.66806610  0.87274637
   0.07706606  0.57300030  0.99549214
   0.09982471  0.66751880  0.96113278
   0.45415752  0.61882598  0.05372082
   0.99704168  0.70943085  0.03252741
   0.03065025  0.59348987  0.17353694
   0.11238594  0.64567595  0.12135205
   0.46503169  0.70711780  0.19367058
   0.06366143  0.74770769  0.17170061
   0.00223291  0.64966479  0.32893144
   0.10704204  0.65862943  0.29970178
   0.34996600  0.66572595  0.80866397
   0.27569634  0.70812844  0.73030054
   0.35095014  0.76256058  0.78706165
   0.23199081  0.67122499  0.88778014
   0.22477339  0.76843606  0.86329044
   0.35777347  0.70004236  0.96552702
   0.32337002  0.79539257  0.95565296
   0.20525262  0.74974516  0.03797803
   0.26283695  0.66926891  0.06668151
   0.36508947  0.75815624  0.12032378
   0.28313676  0.82102434  0.11369449
   0.21152886  0.72209752  0.20346565
   0.31099301  0.68920809  0.23429862
   0.23231743  0.82661734  0.26966646
   0.33997007  0.81054619  0.28549412
   0.03247386  0.79062498  0.79924310
   0.07665720  0.85507777  0.71255103
   0.47266189  0.86999125  0.76566507
   0.13085072  0.87452867  0.85878707
   0.05657197  0.94438154  0.83565200
   0.47194327  0.86332506  0.93761949
   0.06384678  0.81939609  0.97157074
   0.00316370  0.96555352  0.99903939
   0.10915200  0.94596978  0.99763667
   0.49270948  0.86662053  0.12031871
   0.09767018  0.86513942  0.12024956
   0.48910282  0.98038697  0.17744963
   0.09620596  0.98883526  0.15686988
   0.01645718  0.87633350  0.27361445
   0.12086542  0.90552656  0.27308337
   0.21303729  0.98594676  0.82042679
   0.30660028  0.96207897  0.75942755
   0.28830446  0.55547224  0.81251142
   0.28804552  0.91663458  0.91898636
   0.37434910  0.97434212  0.89849502
   0.22982844  0.53091048  0.98268543
   0.33310944  0.56025150  0.98937682
   0.25140950  0.93684759  0.08116854
   0.35883585  0.94880761  0.07210804
   0.24684417  0.55138109  0.16420969
   0.35373044  0.55205991  0.16263292
   0.24379209  0.94217949  0.24530389
   0.35161262  0.93667470  0.23491637
   0.26073678  0.55023511  0.33975599
   0.36700890  0.53363214  0.33953283
   0.52141588  0.09289682  0.74156894
   0.60758871  0.06934013  0.81699062
   0.58834085  0.16307084  0.78414179
   0.97698400  0.07042252  0.88567034
   0.97739013  0.16885699  0.87032958
   0.57936697  0.07341996  0.99434184
   0.60088437  0.16866153  0.96122586
   0.95317709  0.12060351  0.05342608
   0.49640514  0.20861216  0.03212336
   0.53073926  0.09328228  0.17320297
   0.61241791  0.14565545  0.12295414
   0.96389773  0.20769402  0.19353096
   0.56302816  0.24655816  0.17148898
   0.50258204  0.14789883  0.32981228
   0.60784246  0.15723440  0.29802774
   0.85185572  0.16472772  0.80622455
   0.77756079  0.20837334  0.72883086
   0.85569394  0.26132090  0.78540832
   0.73876286  0.17089956  0.88903026
   0.72869682  0.26764528  0.86023002
   0.86402856  0.20472433  0.96667966
   0.82952231  0.29759174  0.95542327
   0.70829945  0.25180644  0.02980154
   0.76446511  0.17084294  0.05965699
   0.86529418  0.25832082  0.11873635
   0.78372369  0.32171978  0.11445850
   0.71312035  0.22264348  0.20338022
   0.81263439  0.18764160  0.22874856
   0.73490586  0.32680294  0.26978087
   0.84190148  0.30963369  0.28476000
   0.52878978  0.29091317  0.80024534
   0.57015904  0.35673291  0.71145016
   0.97581442  0.36849794  0.76251695
   0.62982537  0.37415929  0.85455113
   0.55719360  0.44526237  0.83160780
   0.97226825  0.36443220  0.93698109
   0.56565291  0.32010843  0.96901545
   0.50190955  0.46366095  0.99865524
   0.60890705  0.44715783  0.99948875
   0.99377542  0.36582064  0.11677530
   0.60084233  0.36525206  0.11980751
   0.99157685  0.48085705  0.18176646
   0.59677902  0.48859461  0.15619347
   0.51590427  0.37569857  0.27401231
   0.62126034  0.40489449  0.27261923
   0.71525858  0.48789203  0.81869676
   0.80943260  0.47198771  0.75763637
   0.78754815  0.05266464  0.80987621
   0.78541912  0.41744496  0.92008086
   0.87465793  0.47004421  0.89735283
   0.72822502  0.03086401  0.98288480
   0.83093272  0.06090954  0.98990990
   0.75180112  0.43672519  0.08201603
   0.85880097  0.44662902  0.07223160
   0.74558880  0.05061908  0.16243345
   0.85286053  0.05243724  0.16305897
   0.74573277  0.44138895  0.24521858
   0.85400759  0.43633412  0.23688015
   0.75778176  0.04913319  0.34016515
   0.86437203  0.03628209  0.33725589
   0.52115557  0.59616655  0.74216010
   0.60516476  0.56617486  0.81657142
   0.59189002  0.66228922  0.78800277
   0.97948783  0.56682478  0.88669375
   0.97580278  0.66580415  0.86818977
   0.57774279  0.57209689  0.99730890
   0.60225585  0.66631218  0.96143712
   0.95304890  0.61936206  0.05435098
   0.49716480  0.70910982  0.03096645
   0.53041673  0.59314157  0.17259217
   0.61317390  0.64571706  0.12285524
   0.96534348  0.70860074  0.19422538
   0.56322374  0.74691696  0.17113831
   0.50202729  0.64863192  0.32851005
   0.60717878  0.65931703  0.30015442
   0.85470536  0.66801780  0.80568944
   0.77729237  0.70812100  0.72864003
   0.85500835  0.76367156  0.78522239
   0.73994761  0.67012941  0.88598686
   0.72970407  0.76810941  0.86371076
   0.86503586  0.70066090  0.96631929
   0.83123522  0.79428890  0.95586929
   0.70947337  0.75117844  0.03082395
   0.76353023  0.66884631  0.06111944
   0.86607307  0.75816520  0.12120355
   0.78389097  0.82085427  0.11378477
   0.71127720  0.72243753  0.20185824
   0.81035088  0.68863540  0.23247814
   0.73400247  0.82782951  0.26844968
   0.84071529  0.80970749  0.28402410
   0.52934531  0.79084692  0.79926964
   0.57061957  0.85738072  0.71181421
   0.97687002  0.86813473  0.76199848
   0.63064696  0.87436495  0.85588703
   0.55676460  0.94507165  0.83528140
   0.97092730  0.86414331  0.93674379
   0.56602054  0.82188497  0.97501757
   0.50168025  0.96568907  0.00068236
   0.60768093  0.94844723  0.99974908
   0.98912901  0.86766525  0.11504412
   0.60034182  0.86590160  0.12010617
   0.98964584  0.98224057  0.17772287
   0.59609045  0.99127187  0.15895322
   0.51762013  0.87622311  0.27636641
   0.62255515  0.90765126  0.27529578
   0.71711920  0.97863733  0.81605918
   0.81312319  0.96558079  0.75694529
   0.78842779  0.55814820  0.81873905
   0.78904159  0.91696391  0.92002766
   0.87509351  0.97457278  0.89967559
   0.72995984  0.53026052  0.98452502
   0.83305321  0.55991300  0.99030439
   0.75163691  0.93707606  0.08183001
   0.85838565  0.94806788  0.07063195
   0.74753158  0.54986589  0.16453324
   0.85423315  0.55178000  0.16153097
   0.74354164  0.94437450  0.24429629
   0.85122104  0.93718231  0.23694328
   0.75808877  0.54844563  0.33832918
   0.86510615  0.53528522  0.33860082
   0.49534714  0.26337032  0.37368277
   0.10247401  0.27563888  0.34611741
   0.20928536  0.22725810  0.38673979
   0.32021584  0.22884766  0.40981696
   0.47451463  0.46901608  0.36537901
   0.07498440  0.01810140  0.35114687
   0.25195267  0.46749838  0.45948916
   0.34343536  0.41984959  0.41616399
   0.43078217  0.32011215  0.52177080
   0.10419201  0.05439622  0.49064547
   0.44258018  0.13293676  0.51023994
   0.09546570  0.21485295  0.51643066
   0.23155606  0.11121031  0.54080166
   0.49916200  0.33399733  0.54726079
   0.25554923  0.27573488  0.56315911
   0.40756792  0.16832246  0.57490843
   0.49339953  0.76426700  0.37286556
   0.10245671  0.77732179  0.34491900
   0.20846680  0.72788075  0.38553371
   0.31893321  0.72779830  0.41308167
   0.47286402  0.96955993  0.36830042
   0.07325168  0.51886022  0.35154055
   0.25298100  0.96475477  0.45958801
   0.34375501  0.91860440  0.41189585
   0.42680688  0.82116215  0.52128074
   0.10515878  0.55409355  0.49387655
   0.44260845  0.63271161  0.51165970
   0.09526510  0.71425779  0.51562979
   0.23262806  0.61133993  0.54545233
   0.49524688  0.83320037  0.54732917
   0.25416226  0.77468173  0.56417320
   0.40788059  0.66877509  0.57505852
   0.99470087  0.26486281  0.37357547
   0.60255293  0.27622887  0.34482231
   0.71002450  0.22747455  0.38721239
   0.82065757  0.22654979  0.41066313
   0.97381607  0.46810425  0.36192861
   0.57336544  0.01940961  0.35353431
   0.75234078  0.46574774  0.45882506
   0.84391716  0.41936981  0.41438449
   0.92863869  0.32217652  0.52007559
   0.60593938  0.05402088  0.49418625
   0.94539479  0.13395711  0.50992181
   0.59552308  0.21111551  0.51474680
   0.73217002  0.11123035  0.54042174
   0.99759621  0.33531586  0.54548844
   0.75453592  0.27713757  0.56460282
   0.90917333  0.16851065  0.57422595
   0.99484787  0.76461993  0.37394205
   0.60100699  0.77702578  0.34569755
   0.70830500  0.72829401  0.38441655
   0.81872686  0.72921912  0.41203762
   0.97489931  0.96976027  0.36344896
   0.57542561  0.51655645  0.34991009
   0.75493743  0.96724125  0.46220322
   0.84430961  0.91990272  0.41157666
   0.92900696  0.82188795  0.52123188
   0.60360920  0.55477221  0.49008840
   0.94399904  0.63308862  0.50965232
   0.59411399  0.71434462  0.51719722
   0.73063550  0.61221591  0.54144505
   0.99817816  0.83387238  0.54602386
   0.75511979  0.77671616  0.56310589
   0.90766813  0.66984247  0.57080326
   0.17134870  0.24625428  0.35552647
   0.33478075  0.20006079  0.36790558
   0.09988575  0.03255530  0.42823374
   0.45117862  0.47874056  0.31323657
   0.17074050  0.74665946  0.35364461
   0.33618332  0.69817844  0.37314511
   0.10192228  0.53224128  0.43396547
   0.45057456  0.98257086  0.31689685
   0.67157165  0.24628754  0.35685395
   0.83536817  0.19660847  0.36921556
   0.59969074  0.03326269  0.43288916
   0.95203348  0.47833697  0.30824595
   0.67122441  0.74694441  0.35296047
   0.83620804  0.69978062  0.37083024
   0.59942147  0.53277876  0.42638600
   0.95274278  0.98080691  0.31101168
   0.32654764  0.32491340  0.49499257
   0.99909451  0.06506389  0.45216241
   0.48911177  0.22854876  0.53048811
   0.15240440  0.14524597  0.46383932
   0.19499375  0.02631050  0.54759672
   0.48366980  0.36826618  0.41897994
   0.16066007  0.28658739  0.50533352
   0.29890712  0.18434914  0.56188626
   0.32289460  0.82611039  0.49427321
   0.99724559  0.56489155  0.44729185
   0.48772889  0.72964750  0.53357668
   0.15462323  0.64631555  0.46366936
   0.19826571  0.52593841  0.55146946
   0.48196443  0.86830995  0.41910400
   0.16083671  0.78633876  0.50876291
   0.29867248  0.68392806  0.56900380
   0.82394901  0.32684407  0.49594771
   0.49874062  0.06385778  0.45249445
   0.98988390  0.23029561  0.53219847
   0.65469953  0.14380328  0.45850470
   0.69744940  0.02590464  0.55078882
   0.98166046  0.37023583  0.41609966
   0.65877156  0.28585135  0.51043802
   0.79953306  0.18468643  0.56339413
   0.82466961  0.82595428  0.49238458
   0.49769779  0.56490706  0.45144209
   0.98959622  0.73018389  0.53160505
   0.65181020  0.64584516  0.46195367
   0.69621780  0.52668556  0.54875277
   0.98146830  0.87061459  0.41769326
   0.66074338  0.78697006  0.50772150
   0.79884725  0.68456269  0.56400316
Direct configuration=    95
   0.06069065  0.11603893  0.80513280
   0.01591455  0.12065917  0.88457224
   0.05056251  0.12663366  0.97203650
   0.01080976  0.15039040  0.04780684
   0.04666905  0.14712034  0.13484919
   0.03013805  0.19827685  0.19740569
   0.04769094  0.18799622  0.29263091
   0.04931066  0.24829344  0.34447577
   0.31780237  0.21556774  0.79654328
   0.27266101  0.22304108  0.87577835
   0.30844395  0.23895742  0.95874597
   0.26978405  0.23031811  0.04219571
   0.29833003  0.26221675  0.12134466
   0.27469683  0.24010608  0.21020264
   0.27613194  0.28423789  0.28691474
   0.26699128  0.26532822  0.37840993
   0.03603328  0.35069977  0.78161069
   0.06596364  0.38745751  0.85631104
   0.03851823  0.37408691  0.94609082
   0.04908258  0.42328138  0.01439372
   0.04817443  0.40129151  0.10712170
   0.05004292  0.44910680  0.18003865
   0.06215504  0.42758832  0.27259838
   0.04800810  0.46184608  0.35367105
   0.28171002  0.49626771  0.82335925
   0.30935732  0.47362324  0.91001169
   0.29151386  0.01165928  0.99042212
   0.30032308  0.47817697  0.07657943
   0.29944598  0.01452159  0.16092241
   0.30084792  0.47598209  0.24420723
   0.30471159  0.00499798  0.33366135
   0.29996328  0.45957510  0.41206153
   0.05954103  0.61352519  0.80418065
   0.01580296  0.61842052  0.88413971
   0.05015757  0.62638608  0.97246950
   0.01005430  0.64998990  0.04886565
   0.04661388  0.64578826  0.13510684
   0.03115454  0.69724684  0.19758216
   0.04803183  0.68786597  0.29334442
   0.05002959  0.74927919  0.34537246
   0.31244038  0.71503376  0.80197057
   0.26659683  0.72289776  0.88062433
   0.30422701  0.73662224  0.96360887
   0.26650521  0.72894765  0.04846279
   0.29814386  0.76127866  0.12425581
   0.27534467  0.73970877  0.21290425
   0.27824457  0.78392258  0.28936101
   0.26668695  0.76542963  0.38037797
   0.03727593  0.84923520  0.78105592
   0.06545020  0.88516066  0.85634656
   0.03717755  0.87260334  0.94476669
   0.04906736  0.92184968  0.01203644
   0.04493486  0.90162531  0.10600990
   0.04710665  0.94961904  0.17784350
   0.05903613  0.92801359  0.27118641
   0.04896639  0.96209391  0.35235923
   0.27816207  0.99476075  0.82289341
   0.30822475  0.97477211  0.90913455
   0.29277393  0.51142118  0.99037481
   0.30048598  0.97823650  0.07646150
   0.30056091  0.51516892  0.16164154
   0.29968691  0.97493205  0.24358707
   0.30648798  0.50582590  0.33382889
   0.29988832  0.95803440  0.41037335
   0.55913966  0.11143741  0.80746593
   0.51666251  0.12018826  0.88802815
   0.55208305  0.12738036  0.97384395
   0.51082399  0.15012836  0.04841291
   0.54654266  0.14571130  0.13553884
   0.53036516  0.19629813  0.19865725
   0.54818927  0.18642142  0.29385729
   0.55000168  0.24749433  0.34508026
   0.81600220  0.21446083  0.79987003
   0.77241962  0.22373604  0.87945729
   0.80955340  0.23965716  0.96190130
   0.76989528  0.23098827  0.04400763
   0.79894432  0.26204003  0.12276091
   0.77703338  0.23895307  0.21061567
   0.78047953  0.28254310  0.28730065
   0.76924774  0.26426743  0.37876939
   0.53224517  0.34989511  0.78111826
   0.56416715  0.38631430  0.85400514
   0.53813859  0.37291332  0.94388049
   0.54944241  0.42181921  0.01248965
   0.54761356  0.40068935  0.10580732
   0.54824253  0.44867133  0.17724908
   0.55866699  0.42660090  0.27128964
   0.54807353  0.46075456  0.35284478
   0.77998591  0.49879236  0.82599830
   0.80888330  0.47416179  0.91075852
   0.79156741  0.01170766  0.99064469
   0.80115762  0.47695851  0.07688488
   0.80000755  0.01512149  0.16172592
   0.80186595  0.47458839  0.24367840
   0.80517415  0.00641498  0.33352442
   0.80054477  0.45909868  0.41052275
   0.56027979  0.61137875  0.80841291
   0.51750957  0.61889725  0.88878123
   0.55201127  0.62674965  0.97524113
   0.51107700  0.65018592  0.04912777
   0.54750089  0.64601067  0.13600118
   0.53090191  0.69644046  0.19842654
   0.54791388  0.68766173  0.29405397
   0.54847219  0.74912003  0.34487799
   0.81655644  0.71605084  0.79849320
   0.77319591  0.72312237  0.87889827
   0.81109797  0.73612526  0.96179059
   0.77022533  0.72917747  0.04472901
   0.79883679  0.76119515  0.12312309
   0.77515762  0.73948403  0.21047708
   0.77900851  0.78376633  0.28665171
   0.76676317  0.76591914  0.37858175
   0.53275057  0.85034109  0.78158381
   0.56558493  0.88621189  0.85665294
   0.53756188  0.87404508  0.94604593
   0.54782358  0.92308288  0.01366302
   0.54661282  0.90142621  0.10776538
   0.54847236  0.95033851  0.17952629
   0.55927337  0.92817180  0.27421297
   0.54760449  0.96281862  0.35551237
   0.78131268  0.99306849  0.82117084
   0.80936631  0.97427103  0.90938709
   0.79340457  0.51134026  0.99143665
   0.80061292  0.97833108  0.07699762
   0.80141089  0.51393616  0.16139057
   0.80020187  0.97613188  0.24442427
   0.80596048  0.50501776  0.33330845
   0.80138723  0.95977324  0.41155599
   0.02455675  0.10107978  0.73570429
   0.10705538  0.07371121  0.81563629
   0.09045106  0.16768469  0.78790159
   0.47592887  0.07181303  0.89369525
   0.48020603  0.16927731  0.86974411
   0.07528928  0.07214972  0.99379792
   0.10128487  0.16540875  0.96111149
   0.45449623  0.11779111  0.05369354
   0.99702872  0.20872844  0.02948727
   0.02984995  0.09443828  0.17271670
   0.11166829  0.14597633  0.12280423
   0.46497148  0.20782578  0.19471386
   0.06191175  0.24850190  0.17117096
   0.00321284  0.14794914  0.32891666
   0.10768403  0.16057086  0.29829875
   0.35556389  0.16701881  0.80431917
   0.27940699  0.20906193  0.72652839
   0.35703094  0.26297125  0.78440693
   0.23988912  0.17034361  0.88530312
   0.22938910  0.26663883  0.85564673
   0.36369074  0.20491376  0.96206500
   0.32700601  0.29776644  0.95172027
   0.20820438  0.25143953  0.03004469
   0.26454973  0.17020475  0.05769263
   0.36462197  0.25851358  0.12073459
   0.28438556  0.32207860  0.11295316
   0.21224407  0.22191458  0.20121941
   0.31063069  0.19026362  0.23271620
   0.22838898  0.32580560  0.26961501
   0.33633324  0.31286338  0.28410712
   0.03015763  0.29203078  0.80125898
   0.07604086  0.35548572  0.71334171
   0.47143080  0.36993814  0.76472454
   0.13126187  0.37488537  0.85557463
   0.05761899  0.44660432  0.83757883
   0.47247746  0.36380050  0.93831827
   0.06619312  0.32123723  0.97063078
   0.00119965  0.46490696  0.00460316
   0.10761583  0.45079865  0.00003218
   0.49445859  0.36454045  0.11487309
   0.10179468  0.36637268  0.11864743
   0.49022094  0.48031632  0.17387840
   0.09755764  0.48908730  0.15664209
   0.02372063  0.37368274  0.27634125
   0.12502825  0.40771195  0.27534766
   0.21765778  0.48290425  0.81721552
   0.31371335  0.46931766  0.75781585
   0.28897556  0.05325248  0.80720603
   0.28519835  0.41724101  0.91805164
   0.37551763  0.47062205  0.89996899
   0.22843040  0.03018137  0.98462404
   0.33068745  0.06074330  0.98760087
   0.25189338  0.43713513  0.08027921
   0.35890710  0.44847285  0.07164632
   0.24638443  0.05080064  0.16227593
   0.35274888  0.05153802  0.16364410
   0.24489090  0.44352705  0.24511901
   0.35225614  0.43682579  0.23663237
   0.25734598  0.04752667  0.33911282
   0.36439570  0.03430885  0.33924675
   0.02384380  0.59330068  0.73732208
   0.10982816  0.57490694  0.81622689
   0.08495050  0.66740819  0.78349971
   0.47726110  0.57041770  0.89386926
   0.47959508  0.66793804  0.87351325
   0.07644529  0.57282964  0.99467881
   0.09916054  0.66700876  0.96155539
   0.45423228  0.61848479  0.05446900
   0.99674140  0.70876558  0.03223714
   0.03058069  0.59367508  0.17355974
   0.11219620  0.64518844  0.12132064
   0.46579164  0.70689215  0.19380663
   0.06356738  0.74747997  0.17189764
   0.00214150  0.64945845  0.32875749
   0.10724434  0.65835895  0.29971158
   0.34968258  0.66594903  0.80888684
   0.27547064  0.70779498  0.72951321
   0.35071703  0.76222834  0.78774986
   0.23190006  0.67149794  0.88771949
   0.22477132  0.76854254  0.86235170
   0.35707630  0.69969619  0.96596669
   0.32357455  0.79483482  0.95554955
   0.20471305  0.75009215  0.03871887
   0.26244643  0.66968210  0.06622415
   0.36445092  0.75755143  0.12005562
   0.28343331  0.82054892  0.11402240
   0.21174519  0.72196301  0.20359152
   0.31078958  0.68931125  0.23460782
   0.23258321  0.82689303  0.27054377
   0.34005215  0.81018515  0.28595556
   0.03190534  0.79091766  0.79871865
   0.07733942  0.85524078  0.71208661
   0.47288701  0.87087552  0.76592823
   0.13088599  0.87436219  0.85830684
   0.05613781  0.94432039  0.83535064
   0.47265974  0.86372909  0.93753739
   0.06423282  0.81958823  0.97044287
   0.00296622  0.96506435  0.99810743
   0.10901155  0.94697307  0.99746407
   0.49307469  0.86660597  0.12029804
   0.09753111  0.86545572  0.11962179
   0.48921240  0.98008431  0.17655085
   0.09606424  0.98862850  0.15660972
   0.01613365  0.87697409  0.27334470
   0.12039354  0.90574129  0.27336508
   0.21298499  0.98602618  0.82119926
   0.30640036  0.96187737  0.75942705
   0.28834910  0.55522623  0.81388204
   0.28828756  0.91719033  0.91865224
   0.37387980  0.97451058  0.89865160
   0.23039868  0.53110091  0.98297874
   0.33358191  0.55969682  0.98946356
   0.25157979  0.93736747  0.08105962
   0.35900217  0.94883438  0.07209724
   0.24705124  0.55077238  0.16476518
   0.35356464  0.55176686  0.16285266
   0.24456972  0.94137675  0.24562485
   0.35203330  0.93685450  0.23509105
   0.26039953  0.54996169  0.33977923
   0.36709398  0.53385917  0.33971092
   0.52171078  0.09360532  0.74162354
   0.60725090  0.07013839  0.81706588
   0.58810262  0.16310324  0.78510976
   0.97665509  0.07053498  0.88368168
   0.97709956  0.16907984  0.87088701
   0.57857168  0.07365551  0.99414391
   0.60051718  0.16857697  0.96195117
   0.95316593  0.12022303  0.05429368
   0.49569258  0.20788171  0.03210742
   0.53096578  0.09350828  0.17364611
   0.61229559  0.14524476  0.12308089
   0.96426366  0.20816590  0.19322444
   0.56339626  0.24607217  0.17183328
   0.50279125  0.14783332  0.32979553
   0.60791708  0.15681826  0.29823840
   0.85233358  0.16493045  0.80572705
   0.77814648  0.20821154  0.72836197
   0.85575280  0.26089240  0.78557124
   0.73902473  0.17122189  0.88928146
   0.72916157  0.26788450  0.85891751
   0.86359398  0.20487630  0.96727296
   0.82978162  0.29766112  0.95499258
   0.70828502  0.25180204  0.02992027
   0.76501530  0.17126892  0.05907401
   0.86497921  0.25777410  0.11841567
   0.78419697  0.32134196  0.11491472
   0.71294595  0.22280270  0.20383667
   0.81255984  0.18763156  0.22882618
   0.73508538  0.32667401  0.27012601
   0.84212517  0.30884199  0.28486633
   0.52818734  0.29140237  0.79947948
   0.56990981  0.35661413  0.71089945
   0.97633679  0.36930207  0.76149920
   0.62948008  0.37416583  0.85390400
   0.55740819  0.44522835  0.83086076
   0.97268035  0.36495227  0.93709620
   0.56592959  0.32065855  0.96804738
   0.50195033  0.46356407  0.99766334
   0.60861252  0.44824127  0.99955881
   0.99450465  0.36566945  0.11633952
   0.60111797  0.36542853  0.11945379
   0.99240634  0.48119319  0.18187611
   0.59658999  0.48867826  0.15591346
   0.51600413  0.37611836  0.27348629
   0.62084487  0.40452123  0.27262949
   0.71557701  0.48804571  0.81914453
   0.80979517  0.47270267  0.75773557
   0.78691447  0.05246135  0.81017023
   0.78462993  0.41779367  0.91975916
   0.87490713  0.46982011  0.89744963
   0.72867867  0.03115680  0.98276875
   0.83119750  0.06060432  0.98959088
   0.75242157  0.43681303  0.08174299
   0.85870536  0.44648847  0.07229336
   0.74537753  0.05012383  0.16300040
   0.85276725  0.05224457  0.16346093
   0.74671239  0.44098456  0.24543474
   0.85439792  0.43596748  0.23752226
   0.75776181  0.04868005  0.34075897
   0.86442653  0.03657505  0.33768324
   0.52137516  0.59666896  0.74260392
   0.60435273  0.56666666  0.81708042
   0.59239561  0.66192697  0.78870548
   0.97957877  0.56726411  0.88567368
   0.97527479  0.66559223  0.86857646
   0.57702639  0.57238654  0.99746381
   0.60206578  0.66591959  0.96262161
   0.95326477  0.61914355  0.05476559
   0.49660359  0.70862899  0.03086740
   0.53015196  0.59317486  0.17328476
   0.61272127  0.64556690  0.12273019
   0.96593443  0.70888545  0.19375261
   0.56358337  0.74624291  0.17160981
   0.50208871  0.64881302  0.32856448
   0.60743151  0.65910463  0.30075370
   0.85501527  0.66799369  0.80500287
   0.77805646  0.70811236  0.72820036
   0.85531356  0.76335903  0.78516959
   0.74034396  0.67038131  0.88576107
   0.73038201  0.76809297  0.86346049
   0.86463705  0.70030781  0.96676073
   0.83205835  0.79359225  0.95581106
   0.70987523  0.75163485  0.03018964
   0.76346113  0.66930231  0.06060024
   0.86595319  0.75787826  0.12122628
   0.78423717  0.82060547  0.11407302
   0.71160652  0.72244304  0.20178003
   0.80968003  0.68850764  0.23264639
   0.73443007  0.82780511  0.26811062
   0.84090518  0.80899536  0.28423018
   0.52853526  0.79145483  0.79872979
   0.57028651  0.85731397  0.71181856
   0.97724697  0.86904190  0.76057861
   0.63049010  0.87448754  0.85496872
   0.55696262  0.94502842  0.83471741
   0.97164218  0.86467205  0.93624474
   0.56639185  0.82227993  0.97443893
   0.50158300  0.96534137  0.00015366
   0.60722751  0.94921609  0.00016541
   0.98942270  0.86804979  0.11450581
   0.59997845  0.86618161  0.11954718
   0.98970824  0.98216663  0.17680745
   0.59617586  0.99069187  0.15874850
   0.51754450  0.87676126  0.27628848
   0.62210870  0.90762825  0.27566032
   0.71772805  0.97792814  0.81552739
   0.81347914  0.96595159  0.75692894
   0.78829707  0.55856975  0.81968943
   0.78897198  0.91716108  0.92014233
   0.87513350  0.97483872  0.89982095
   0.73095666  0.53073648  0.98517736
   0.83353790  0.55959769  0.99043016
   0.75164607  0.93732250  0.08158793
   0.85855532  0.94826895  0.07082222
   0.74746067  0.54928293  0.16503484
   0.85397256  0.55151866  0.16193698
   0.74426761  0.94398159  0.24502088
   0.85155570  0.93719428  0.23729014
   0.75750989  0.54780303  0.33874898
   0.86507414  0.53551338  0.33933643
   0.49526333  0.26269079  0.37396932
   0.10285321  0.27540175  0.34590644
   0.20953522  0.22737909  0.38687701
   0.32005919  0.22886476  0.40956094
   0.47408278  0.46939645  0.36551874
   0.07430245  0.01894078  0.35150242
   0.25170769  0.46740483  0.46054013
   0.34316226  0.41987382  0.41641504
   0.43074601  0.31991888  0.52161613
   0.10401329  0.05457081  0.49164062
   0.44247007  0.13273317  0.51018902
   0.09537822  0.21461713  0.51674057
   0.23146416  0.11126859  0.54087369
   0.49907111  0.33406687  0.54719322
   0.25570715  0.27562730  0.56357187
   0.40734316  0.16805702  0.57475307
   0.49348369  0.76365416  0.37269440
   0.10271848  0.77724295  0.34437591
   0.20867656  0.72822821  0.38561855
   0.31848614  0.72770836  0.41317166
   0.47274497  0.96972933  0.36860689
   0.07221466  0.51929586  0.35122415
   0.25274163  0.96448899  0.46036803
   0.34340877  0.91879378  0.41133301
   0.42674358  0.82090948  0.52136850
   0.10500184  0.55405853  0.49489435
   0.44220554  0.63226220  0.51121896
   0.09507638  0.71421121  0.51562201
   0.23283408  0.61119636  0.54625573
   0.49510036  0.83341714  0.54702416
   0.25423982  0.77466334  0.56440211
   0.40782769  0.66833490  0.57493494
   0.99493713  0.26415192  0.37318130
   0.60256700  0.27587762  0.34438919
   0.70979326  0.22771653  0.38674839
   0.82051532  0.22630585  0.41075936
   0.97364820  0.46816790  0.36197489
   0.57249545  0.02029808  0.35373998
   0.75242581  0.46572301  0.45937132
   0.84383862  0.41971956  0.41431068
   0.92855595  0.32195131  0.51946539
   0.60596785  0.05362536  0.49563436
   0.94529242  0.13375667  0.51036800
   0.59552852  0.21123085  0.51456228
   0.73230961  0.11118282  0.53985619
   0.99768855  0.33551201  0.54504634
   0.75444253  0.27685547  0.56464016
   0.90939448  0.16844331  0.57467322
   0.99503575  0.76382615  0.37360299
   0.60154069  0.77699634  0.34583020
   0.70841436  0.72840644  0.38410270
   0.81886794  0.72918414  0.41210681
   0.97451711  0.96991749  0.36341037
   0.57468072  0.51728329  0.34971242
   0.75490498  0.96723285  0.46302007
   0.84441532  0.91999762  0.41117218
   0.92899999  0.82177419  0.52132750
   0.60338239  0.55483206  0.49108628
   0.94372689  0.63279600  0.50922208
   0.59415301  0.71451924  0.51748328
   0.73052742  0.61241143  0.54145329
   0.99826635  0.83415484  0.54617265
   0.75495420  0.77670333  0.56346877
   0.90728781  0.66948659  0.57053603
   0.17126476  0.24559374  0.35594881
   0.33587865  0.20012339  0.36678599
   0.09967916  0.03276098  0.42787530
   0.45176918  0.47786493  0.31207292
   0.17160956  0.74716057  0.35339712
   0.33560130  0.69947748  0.37159997
   0.10178930  0.53286240  0.43294550
   0.45026683  0.98072439  0.31605020
   0.67151722  0.24617604  0.35680876
   0.83549393  0.19706901  0.36929607
   0.60171091  0.03270791  0.43375740
   0.95302547  0.47706752  0.30800169
   0.67093931  0.74752262  0.35178753
   0.83608825  0.70170001  0.37060428
   0.59931544  0.53284427  0.42716294
   0.95303883  0.98005106  0.30989783
   0.32655760  0.32458505  0.49525256
   0.99849961  0.06510465  0.45135780
   0.48915189  0.22803613  0.53038380
   0.15237893  0.14517768  0.46388368
   0.19516507  0.02628203  0.54758091
   0.48385389  0.36811631  0.41855240
   0.16056644  0.28675197  0.50594154
   0.29895728  0.18448392  0.56160298
   0.32272339  0.82598959  0.49483100
   0.99685048  0.56468794  0.44595303
   0.48763776  0.72942985  0.53355240
   0.15439095  0.64642442  0.46358390
   0.19893153  0.52593679  0.55201153
   0.48194800  0.86813262  0.41889239
   0.16080737  0.78630565  0.50929906
   0.29881409  0.68393124  0.56892910
   0.82389256  0.32673709  0.49627710
   0.49829326  0.06367650  0.45164227
   0.98972600  0.23010383  0.53219127
   0.65482360  0.14367094  0.45842348
   0.69797773  0.02589953  0.55136533
   0.98152704  0.37008053  0.41561678
   0.65852704  0.28584672  0.51096252
   0.79961949  0.18475368  0.56317863
   0.82470232  0.82592009  0.49272094
   0.49706790  0.56489408  0.45059880
   0.98930974  0.73016269  0.53178950
   0.65166328  0.64596164  0.46200120
   0.69640647  0.52665663  0.54901978
   0.98136132  0.87058117  0.41737182
   0.66070124  0.78701155  0.50849294
   0.79869453  0.68459379  0.56378270
Direct configuration=   100
   0.06140467  0.11687360  0.80475520
   0.01497966  0.12112203  0.88432267
   0.05056034  0.12641579  0.97291716
   0.00969866  0.15051272  0.04865387
   0.04700142  0.14676033  0.13522391
   0.03041298  0.19846674  0.19755566
   0.04797176  0.18775618  0.29257986
   0.04938684  0.24876271  0.34442495
   0.31880067  0.21548063  0.79635480
   0.27248907  0.22267811  0.87557172
   0.30851680  0.23977995  0.95877129
   0.26838518  0.23000958  0.04286850
   0.29845627  0.26252322  0.12158372
   0.27416193  0.23997501  0.20950043
   0.27634389  0.28422550  0.28696469
   0.26680548  0.26553890  0.37827592
   0.03588943  0.35099009  0.78148728
   0.06603179  0.38818179  0.85633188
   0.03889898  0.37366346  0.94616710
   0.04944361  0.42420758  0.01428382
   0.04841103  0.40075843  0.10756718
   0.05020987  0.44967413  0.17986174
   0.06241832  0.42763906  0.27262005
   0.04771897  0.46267179  0.35357088
   0.28200641  0.49657328  0.82342694
   0.30998380  0.47299855  0.91060380
   0.29184998  0.01247070  0.99033597
   0.30061368  0.47766098  0.07699292
   0.29957805  0.01488604  0.16154467
   0.30110244  0.47551265  0.24446218
   0.30461516  0.00500749  0.33418037
   0.29922060  0.45879154  0.41266037
   0.05955331  0.61439308  0.80435035
   0.01496238  0.61851908  0.88413353
   0.05024836  0.62616758  0.97313811
   0.00958324  0.65013508  0.04866602
   0.04726249  0.64518757  0.13555442
   0.03114828  0.69725310  0.19778127
   0.04831510  0.68716378  0.29324110
   0.05015728  0.74954919  0.34440036
   0.31300985  0.71485717  0.80117694
   0.26604690  0.72272146  0.88030280
   0.30363669  0.73653082  0.96393774
   0.26505471  0.72888204  0.04862147
   0.29821854  0.76174345  0.12453678
   0.27474170  0.73920883  0.21311707
   0.27876999  0.78388391  0.28930431
   0.26697134  0.76512757  0.38055487
   0.03703725  0.84911345  0.78046366
   0.06575503  0.88578510  0.85616273
   0.03726968  0.87213631  0.94454354
   0.04940639  0.92244945  0.01195397
   0.04495568  0.90127442  0.10613334
   0.04719906  0.95014403  0.17741247
   0.05891709  0.92858787  0.26995481
   0.04795099  0.96233675  0.35244011
   0.27769155  0.99477444  0.82317238
   0.30843050  0.97461012  0.90963514
   0.29311526  0.51179448  0.99058175
   0.30047108  0.97784613  0.07666614
   0.30074329  0.51536858  0.16223872
   0.30004767  0.97434003  0.24372009
   0.30647462  0.50588960  0.33440859
   0.29942851  0.95717677  0.41059550
   0.55950984  0.11194993  0.80751101
   0.51582562  0.12029904  0.88761190
   0.55254034  0.12720746  0.97416722
   0.51023110  0.15040152  0.04813279
   0.54687203  0.14545353  0.13550870
   0.53049913  0.19605278  0.19890892
   0.54875507  0.18552094  0.29341034
   0.54997908  0.24751333  0.34528079
   0.81709013  0.21407267  0.79868107
   0.77275820  0.22378194  0.87847020
   0.80999281  0.24027991  0.96188218
   0.76896514  0.23065397  0.04350845
   0.79933616  0.26223507  0.12202762
   0.77705805  0.23857057  0.21027003
   0.78075371  0.28237278  0.28688460
   0.76906865  0.26398410  0.37865921
   0.53161994  0.35012024  0.78041541
   0.56411166  0.38700738  0.85395117
   0.53802751  0.37245237  0.94350715
   0.54968302  0.42259447  0.01218876
   0.54752423  0.40000857  0.10565645
   0.54824054  0.44907932  0.17665488
   0.55882776  0.42700437  0.27031222
   0.54769756  0.46131221  0.35266421
   0.77996039  0.49954199  0.82576546
   0.80929141  0.47367067  0.91108276
   0.79141820  0.01251613  0.99013106
   0.80165224  0.47663880  0.07717068
   0.80016962  0.01523398  0.16231622
   0.80228434  0.47413087  0.24465102
   0.80515399  0.00646566  0.33434638
   0.79983119  0.45830429  0.41084897
   0.56049313  0.61208408  0.80864897
   0.51665953  0.61910950  0.88872332
   0.55247285  0.62637688  0.97556772
   0.51035417  0.65030787  0.04881775
   0.54795912  0.64558359  0.13673347
   0.53107197  0.69597287  0.19838387
   0.54779866  0.68699337  0.29409229
   0.54844572  0.74966739  0.34461280
   0.81728161  0.71565547  0.79765265
   0.77351938  0.72275785  0.87869144
   0.81170583  0.73646474  0.96209882
   0.76970313  0.72925696  0.04468709
   0.79935991  0.76151890  0.12293143
   0.77456150  0.73904760  0.21045120
   0.77894711  0.78368170  0.28662875
   0.76679289  0.76589702  0.37857421
   0.53237830  0.85028505  0.78125128
   0.56611181  0.88685177  0.85630128
   0.53774712  0.87367982  0.94542014
   0.54798277  0.92406259  0.01368525
   0.54663173  0.90102498  0.10843912
   0.54868803  0.95050547  0.17921020
   0.55897763  0.92877464  0.27329011
   0.54680601  0.96336523  0.35515823
   0.78173564  0.99303560  0.82101768
   0.80962670  0.97386945  0.90985132
   0.79377168  0.51205166  0.99218447
   0.80101046  0.97783055  0.07733491
   0.80142290  0.51402410  0.16241316
   0.80045966  0.97535408  0.24455296
   0.80607519  0.50485851  0.33326540
   0.80097249  0.95932152  0.41205701
   0.02461816  0.10232821  0.73504789
   0.10704231  0.07459881  0.81621834
   0.09059773  0.16889138  0.78833773
   0.47581240  0.07218232  0.89340316
   0.47980655  0.16968178  0.87084366
   0.07481706  0.07180534  0.99330383
   0.10146655  0.16553454  0.96134000
   0.45464534  0.11716665  0.05399917
   0.99624300  0.20839699  0.02924835
   0.02959119  0.09457899  0.17325278
   0.11149013  0.14585860  0.12248772
   0.46545037  0.20808860  0.19451833
   0.06230189  0.24860060  0.17127306
   0.00319218  0.14777256  0.32907797
   0.10780688  0.16018148  0.29850995
   0.35598454  0.16682077  0.80395637
   0.28017784  0.20911498  0.72534157
   0.35768871  0.26254228  0.78435823
   0.24031631  0.17054298  0.88523942
   0.22956062  0.26647030  0.85504842
   0.36359138  0.20543675  0.96204221
   0.32723786  0.29795186  0.95057622
   0.20810372  0.25181033  0.02977502
   0.26460080  0.17001176  0.05668845
   0.36417999  0.25766775  0.12035734
   0.28475296  0.32217009  0.11322553
   0.21200603  0.22173786  0.20049613
   0.31044855  0.19030812  0.23242123
   0.22770888  0.32585254  0.26945723
   0.33654950  0.31262276  0.28398535
   0.02993604  0.29223343  0.80094932
   0.07659337  0.35552421  0.71306955
   0.47135025  0.37091388  0.76466399
   0.13134153  0.37516505  0.85529741
   0.05753541  0.44708417  0.83750105
   0.47246530  0.36408833  0.93793450
   0.06663163  0.32129532  0.97057510
   0.00066757  0.46398326  0.00307924
   0.10721061  0.45150634  0.99950779
   0.49467496  0.36438905  0.11436201
   0.10244010  0.36635435  0.11771636
   0.49043361  0.48033095  0.17248476
   0.09769124  0.48880377  0.15660787
   0.02338715  0.37377530  0.27668361
   0.12483142  0.40795676  0.27579837
   0.21805696  0.48252148  0.81702442
   0.31417764  0.46979886  0.75783003
   0.28899291  0.05298003  0.80773671
   0.28501971  0.41733526  0.91819184
   0.37568669  0.47046073  0.90021819
   0.22816780  0.03051666  0.98489505
   0.33144690  0.06074117  0.98796430
   0.25204842  0.43713152  0.07987445
   0.35939246  0.44872042  0.07161663
   0.24600816  0.05031439  0.16270667
   0.35266226  0.05133409  0.16431869
   0.24552818  0.44276503  0.24604340
   0.35292325  0.43648433  0.23707828
   0.25709001  0.04723113  0.33981627
   0.36448938  0.03455850  0.34003724
   0.02442362  0.59423747  0.73697821
   0.10971794  0.57622083  0.81676032
   0.08443834  0.66801726  0.78469785
   0.47703613  0.57067534  0.89282494
   0.47894728  0.66806774  0.87429977
   0.07586899  0.57236665  0.99379155
   0.09869648  0.66660830  0.96172017
   0.45433341  0.61806769  0.05530853
   0.99640519  0.70823750  0.03184941
   0.03031880  0.59357265  0.17371004
   0.11211526  0.64474353  0.12122814
   0.46636839  0.70672241  0.19412454
   0.06360850  0.74732464  0.17203689
   0.00191310  0.64921462  0.32849702
   0.10758810  0.65803999  0.29975180
   0.34943915  0.66598863  0.80925457
   0.27497269  0.70738490  0.72887524
   0.35066070  0.76222455  0.78860718
   0.23175824  0.67147566  0.88770202
   0.22471562  0.76881763  0.86129368
   0.35645814  0.69923864  0.96661565
   0.32396263  0.79437628  0.95559038
   0.20392248  0.75064914  0.03949204
   0.26213711  0.66962968  0.06574173
   0.36389151  0.75667077  0.11974912
   0.28353210  0.82027922  0.11450070
   0.21178130  0.72177032  0.20377918
   0.31079237  0.68931937  0.23493285
   0.23266547  0.82733319  0.27145261
   0.34030352  0.80978515  0.28650630
   0.03138451  0.79077173  0.79829186
   0.07810177  0.85551215  0.71178705
   0.47289426  0.87212160  0.76614193
   0.13107780  0.87413049  0.85776165
   0.05555871  0.94441515  0.83504289
   0.47313371  0.86421903  0.93748257
   0.06471021  0.81972828  0.96937125
   0.00252182  0.96464612  0.99721541
   0.10898597  0.94799898  0.99742583
   0.49304740  0.86647037  0.12007745
   0.09765223  0.86561611  0.11888126
   0.48920525  0.97967913  0.17557813
   0.09613881  0.98847416  0.15631176
   0.01546762  0.87744564  0.27325925
   0.12030361  0.90597341  0.27354814
   0.21286018  0.98600391  0.82199381
   0.30605394  0.96167106  0.75951450
   0.28853738  0.55546832  0.81540532
   0.28839277  0.91739180  0.91842273
   0.37361884  0.97480230  0.89879995
   0.23073774  0.53138912  0.98327859
   0.33425139  0.55927961  0.98955634
   0.25151116  0.93774388  0.08094643
   0.35929927  0.94882219  0.07204319
   0.24691076  0.55022324  0.16519005
   0.35368028  0.55146052  0.16302570
   0.24520731  0.94054485  0.24593298
   0.35266485  0.93705888  0.23533441
   0.25993593  0.54968706  0.33983201
   0.36707816  0.53408056  0.33990280
   0.52182814  0.09432647  0.74173288
   0.60692354  0.07093333  0.81736841
   0.58785744  0.16350751  0.78622275
   0.97648677  0.07072540  0.88170696
   0.97673563  0.16957939  0.87152650
   0.57780447  0.07363420  0.99404143
   0.60035042  0.16860131  0.96256542
   0.95314982  0.11969758  0.05521266
   0.49484442  0.20753301  0.03195582
   0.53095386  0.09334142  0.17424734
   0.61229156  0.14491577  0.12309705
   0.96465538  0.20865955  0.19310468
   0.56386175  0.24568806  0.17227243
   0.50293949  0.14776829  0.32972756
   0.60795350  0.15648146  0.29851830
   0.85295354  0.16486168  0.80536642
   0.77856617  0.20799646  0.72803968
   0.85600508  0.26080558  0.78584014
   0.73929590  0.17142915  0.88961409
   0.72970164  0.26829741  0.85757121
   0.86328885  0.20480250  0.96790771
   0.83001359  0.29798249  0.95453749
   0.70814888  0.25196460  0.03007169
   0.76580346  0.17130294  0.05852214
   0.86497657  0.25706045  0.11808590
   0.78451461  0.32120004  0.11547448
   0.71245785  0.22280532  0.20423234
   0.81255318  0.18764014  0.22897637
   0.73508775  0.32648479  0.27036426
   0.84261856  0.30794922  0.28502289
   0.52762634  0.29156083  0.79871118
   0.56963335  0.35645811  0.71024071
   0.97664855  0.37059508  0.76019193
   0.62921822  0.37410079  0.85321450
   0.55741048  0.44531718  0.83016148
   0.97307248  0.36553513  0.93733706
   0.56648516  0.32093406  0.96726213
   0.50181558  0.46362758  0.99690733
   0.60855734  0.44945208  0.99950911
   0.99495051  0.36544382  0.11583433
   0.60172154  0.36555991  0.11884759
   0.99296437  0.48134946  0.18190175
   0.59652162  0.48872003  0.15578441
   0.51577327  0.37624467  0.27301208
   0.62058038  0.40417570  0.27267336
   0.71576945  0.48809718  0.81967667
   0.81025079  0.47338189  0.75802062
   0.78625719  0.05264870  0.81037359
   0.78362208  0.41791808  0.91943322
   0.87507554  0.46969926  0.89785945
   0.72906003  0.03140697  0.98269926
   0.83168634  0.06055009  0.98926447
   0.75261711  0.43666391  0.08143673
   0.85891039  0.44632638  0.07233214
   0.74496331  0.04962179  0.16352977
   0.85288550  0.05203226  0.16383936
   0.74763758  0.44059942  0.24559743
   0.85489140  0.43571252  0.23819512
   0.75750250  0.04832381  0.34141981
   0.86456261  0.03689910  0.33823037
   0.52143445  0.59720084  0.74293572
   0.60356833  0.56707701  0.81779232
   0.59299963  0.66179562  0.78945336
   0.97952077  0.56753352  0.88474230
   0.97471046  0.66554701  0.86913542
   0.57637096  0.57248280  0.99777057
   0.60204653  0.66570464  0.96377968
   0.95331912  0.61877016  0.05525951
   0.49600942  0.70824582  0.03083276
   0.52982349  0.59305889  0.17411773
   0.61243777  0.64543700  0.12255339
   0.96641591  0.70909281  0.19338580
   0.56408359  0.74573317  0.17212016
   0.50206003  0.64898251  0.32868783
   0.60783672  0.65882147  0.30147986
   0.85545182  0.66754774  0.80428134
   0.77875637  0.70813043  0.72781499
   0.85568238  0.76341569  0.78508243
   0.74061962  0.67042137  0.88571644
   0.73104747  0.76829100  0.86318703
   0.86417361  0.69966597  0.96731375
   0.83308503  0.79325390  0.95577772
   0.71003391  0.75229757  0.02938702
   0.76361966  0.66958659  0.06008488
   0.86571921  0.75734744  0.12126597
   0.78442118  0.82049824  0.11438642
   0.71166674  0.72240716  0.20168026
   0.80917651  0.68827103  0.23282712
   0.73459404  0.82790419  0.26756899
   0.84141330  0.80824281  0.28453392
   0.52775117  0.79178710  0.79822955
   0.57000831  0.85725780  0.71167458
   0.97760727  0.87024522  0.75889882
   0.63044655  0.87450548  0.85412358
   0.55703445  0.94524170  0.83416901
   0.97216329  0.86521854  0.93574044
   0.56689418  0.82257825  0.97372534
   0.50106778  0.96519581  0.99969269
   0.60705222  0.95002182  0.00056963
   0.98957224  0.86847410  0.11381172
   0.59994648  0.86634907  0.11884139
   0.98953925  0.98191703  0.17575061
   0.59638133  0.98998965  0.15863544
   0.51726374  0.87713801  0.27628525
   0.62176288  0.90755928  0.27606425
   0.71825687  0.97713573  0.81485677
   0.81392396  0.96620620  0.75687917
   0.78833853  0.55923628  0.82064478
   0.78875888  0.91683773  0.92038177
   0.87547500  0.97518443  0.90001969
   0.73168766  0.53136470  0.98590578
   0.83435191  0.55952863  0.99060641
   0.75141047  0.93746886  0.08138027
   0.85892475  0.94852276  0.07118710
   0.74706327  0.54872398  0.16538658
   0.85391106  0.55114496  0.16240810
   0.74476271  0.94350807  0.24591543
   0.85220858  0.93714413  0.23760991
   0.75695671  0.54695477  0.33916892
   0.86500497  0.53571348  0.34016371
   0.49520691  0.26202807  0.37448204
   0.10315973  0.27513150  0.34587722
   0.20961492  0.22748012  0.38702611
   0.31999928  0.22888623  0.40910669
   0.47353264  0.46958596  0.36568407
   0.07372512  0.01975095  0.35193166
   0.25178452  0.46723684  0.46147277
   0.34269262  0.41993316  0.41688115
   0.43070033  0.31979847  0.52137263
   0.10369205  0.05474851  0.49259332
   0.44248366  0.13239960  0.50995170
   0.09515918  0.21437552  0.51707368
   0.23144462  0.11145712  0.54096387
   0.49901687  0.33398513  0.54707964
   0.25581541  0.27557983  0.56397188
   0.40707009  0.16785480  0.57461905
   0.49352852  0.76317782  0.37278108
   0.10295089  0.77727250  0.34407134
   0.20869656  0.72859337  0.38576869
   0.31806047  0.72777211  0.41328772
   0.47271338  0.96973262  0.36882304
   0.07117383  0.51965056  0.35119051
   0.25248011  0.96416548  0.46140755
   0.34297123  0.91889336  0.41098951
   0.42662670  0.82068314  0.52133904
   0.10478814  0.55395783  0.49544936
   0.44194675  0.63166659  0.51050988
   0.09477608  0.71417795  0.51564498
   0.23302092  0.61125173  0.54693065
   0.49507477  0.83363008  0.54674782
   0.25437878  0.77472070  0.56476455
   0.40759760  0.66789889  0.57498982
   0.99515570  0.26347405  0.37293973
   0.60254204  0.27550842  0.34418504
   0.70955028  0.22804993  0.38627174
   0.82041359  0.22612445  0.41093289
   0.97332527  0.46810408  0.36209153
   0.57151026  0.02089307  0.35405077
   0.75265389  0.46575387  0.46002428
   0.84378044  0.42003611  0.41440293
   0.92867572  0.32173766  0.51883135
   0.60584407  0.05311402  0.49687910
   0.94520084  0.13345133  0.51075124
   0.59544547  0.21140562  0.51429234
   0.73268092  0.11134694  0.53926016
   0.99758674  0.33560047  0.54439578
   0.75427945  0.27651423  0.56467346
   0.90945455  0.16844987  0.57527672
   0.99525655  0.76320047  0.37353138
   0.60192033  0.77705658  0.34618298
   0.70843348  0.72858759  0.38377073
   0.81901193  0.72924609  0.41219260
   0.97394011  0.96997093  0.36346903
   0.57391582  0.51800696  0.34985546
   0.75520892  0.96709481  0.46371872
   0.84441857  0.92002577  0.41108215
   0.92908485  0.82175859  0.52136845
   0.60305180  0.55482642  0.49186757
   0.94356167  0.63235441  0.50854579
   0.59411360  0.71481485  0.51768972
   0.73047579  0.61273798  0.54143770
   0.99823008  0.83445226  0.54618532
   0.75480410  0.77675500  0.56388704
   0.90674984  0.66916298  0.57040984
   0.17165833  0.24458354  0.35365887
   0.33684911  0.20090221  0.36750684
   0.09933441  0.03294669  0.42797030
   0.45228395  0.47800664  0.31163106
   0.17221208  0.74760337  0.35190824
   0.33464457  0.70094278  0.36920282
   0.10087421  0.53506660  0.43640210
   0.45022671  0.97875913  0.31584212
   0.67284887  0.24720069  0.35279763
   0.83600444  0.19687059  0.36910121
   0.60339050  0.03268320  0.43706806
   0.95349301  0.47719422  0.30684167
   0.67193394  0.74747151  0.35092901
   0.83713909  0.70198549  0.36868818
   0.59920198  0.53272946  0.42972155
   0.95326349  0.98002332  0.30962649
   0.32649775  0.32423413  0.49550092
   0.99780571  0.06514056  0.45041694
   0.48924249  0.22744980  0.53027835
   0.15236056  0.14511553  0.46387340
   0.19539271  0.02620178  0.54766666
   0.48405383  0.36802175  0.41805350
   0.16053274  0.28696698  0.50668324
   0.29903142  0.18457110  0.56131121
   0.32253712  0.82585871  0.49545786
   0.99645948  0.56447058  0.44450270
   0.48759677  0.72918586  0.53349401
   0.15413669  0.64642178  0.46353834
   0.19954501  0.52593508  0.55268389
   0.48190405  0.86801157  0.41864447
   0.16073490  0.78631748  0.50984696
   0.29903039  0.68393014  0.56883238
   0.82382032  0.32662787  0.49658458
   0.49778447  0.06349896  0.45073105
   0.98957516  0.22993683  0.53217214
   0.65494113  0.14352262  0.45836636
   0.69854255  0.02591102  0.55211011
   0.98136572  0.36988769  0.41515734
   0.65830227  0.28582199  0.51154448
   0.79972558  0.18479178  0.56294315
   0.82473302  0.82588380  0.49312753
   0.49636986  0.56486573  0.44962511
   0.98902233  0.73012260  0.53196417
   0.65151141  0.64606044  0.46206136
   0.69655360  0.52662071  0.54932094
   0.98126322  0.87052837  0.41704554
   0.66062118  0.78703647  0.50932544
   0.79853323  0.68461080  0.56354540
Direct configuration=   105
   0.06155089  0.11769284  0.80425421
   0.01399085  0.12125985  0.88378594
   0.05066922  0.12609709  0.97324744
   0.00872619  0.15069767  0.04905005
   0.04685948  0.14633715  0.13608031
   0.03037060  0.19862980  0.19766817
   0.04821580  0.18768385  0.29296197
   0.04978874  0.24857887  0.34355297
   0.31956866  0.21524307  0.79637449
   0.27261786  0.22262126  0.87467685
   0.30875855  0.24055141  0.95877775
   0.26753994  0.22987974  0.04316164
   0.29877318  0.26318939  0.12201881
   0.27372975  0.23999553  0.20951651
   0.27648308  0.28443138  0.28713644
   0.26664899  0.26545839  0.37808262
   0.03576657  0.35105533  0.78124767
   0.06647121  0.38868474  0.85599201
   0.03910518  0.37328051  0.94593618
   0.04983099  0.42468122  0.01431345
   0.04859092  0.40042200  0.10830916
   0.05058900  0.45020419  0.17965374
   0.06255405  0.42740827  0.27298164
   0.04752827  0.46373445  0.35324767
   0.28228884  0.49654454  0.82408917
   0.31060374  0.47251296  0.91031790
   0.29187664  0.01328723  0.99037805
   0.30137145  0.47715821  0.07724713
   0.29973010  0.01538918  0.16261058
   0.30169752  0.47462717  0.24515544
   0.30460838  0.00467224  0.33445518
   0.29861541  0.45855939  0.41230357
   0.05983521  0.61523697  0.80442562
   0.01413154  0.61868339  0.88435278
   0.05011181  0.62592951  0.97293815
   0.00927017  0.65003254  0.04842358
   0.04775614  0.64489350  0.13612297
   0.03123982  0.69739196  0.19814199
   0.04872437  0.68688499  0.29330614
   0.05022145  0.74898724  0.34251602
   0.31273832  0.71452317  0.80034666
   0.26574683  0.72279159  0.87909226
   0.30284708  0.73650118  0.96385032
   0.26389324  0.72893069  0.04870042
   0.29827307  0.76224581  0.12479142
   0.27418334  0.73889773  0.21365396
   0.27925252  0.78385903  0.28963432
   0.26725970  0.76488167  0.38048110
   0.03663834  0.84923548  0.77926560
   0.06635759  0.88656818  0.85508639
   0.03762101  0.87172427  0.94425801
   0.04969088  0.92344382  0.01187392
   0.04516555  0.90104399  0.10632928
   0.04746657  0.95103427  0.17676094
   0.05859634  0.92886172  0.26907863
   0.04668705  0.96329231  0.35243203
   0.27741464  0.99488732  0.82370769
   0.30850649  0.97435565  0.90971443
   0.29366007  0.51217004  0.99104656
   0.30088440  0.97752603  0.07670693
   0.30078199  0.51535190  0.16307409
   0.30060534  0.97374153  0.24428172
   0.30638443  0.50574143  0.33504270
   0.29857884  0.95715380  0.40995709
   0.55994364  0.11238312  0.80729730
   0.51512128  0.12024206  0.88716294
   0.55254856  0.12740531  0.97354836
   0.50971186  0.15007214  0.04845545
   0.54728419  0.14507916  0.13606609
   0.53073246  0.19615517  0.19882534
   0.54918711  0.18511758  0.29340016
   0.54999541  0.24684067  0.34452229
   0.81793180  0.21374826  0.79749045
   0.77296713  0.22381178  0.87672411
   0.81023178  0.24087781  0.96127841
   0.76821601  0.23066656  0.04309147
   0.79974911  0.26255492  0.12145523
   0.77653831  0.23818430  0.21021516
   0.78120844  0.28225788  0.28732650
   0.76884346  0.26349597  0.37843043
   0.53107392  0.35051218  0.77982708
   0.56441619  0.38756944  0.85288137
   0.53778144  0.37255123  0.94339915
   0.54995491  0.42342152  0.01153936
   0.54767162  0.39927109  0.10586000
   0.54848784  0.44992982  0.17598760
   0.55890979  0.42735594  0.26921060
   0.54742417  0.46246711  0.35224279
   0.78011782  0.50033704  0.82584821
   0.80973182  0.47315275  0.91051212
   0.79156566  0.01326753  0.98973499
   0.80231334  0.47643506  0.07783807
   0.80011553  0.01549665  0.16302043
   0.80316745  0.47339670  0.24570109
   0.80533997  0.00625574  0.33520951
   0.79930993  0.45799068  0.41018938
   0.56052861  0.61242162  0.80887481
   0.51564023  0.61949885  0.88873433
   0.55267154  0.62598833  0.97512693
   0.50970116  0.65038003  0.04908128
   0.54775566  0.64476596  0.13724917
   0.53157504  0.69589580  0.19888983
   0.54797636  0.68682960  0.29408412
   0.54898726  0.74941957  0.34348929
   0.81822107  0.71529323  0.79709247
   0.77418008  0.72240409  0.87783619
   0.81202619  0.73656813  0.96247240
   0.76957873  0.72921989  0.04415781
   0.80029327  0.76208268  0.12288422
   0.77413829  0.73855966  0.21109088
   0.77908373  0.78359515  0.28717961
   0.76674410  0.76571657  0.37822533
   0.53239052  0.85067452  0.78176863
   0.56612176  0.88725947  0.85474605
   0.53843594  0.87340139  0.94533900
   0.54826784  0.92473569  0.01393809
   0.54666826  0.90096578  0.10914079
   0.54875153  0.95061322  0.17895917
   0.55871906  0.92943577  0.27227379
   0.54613357  0.96451054  0.35459485
   0.78175869  0.99323038  0.82158949
   0.81001883  0.97342134  0.90973494
   0.79449162  0.51246476  0.99283523
   0.80115577  0.97733200  0.07713563
   0.80136076  0.51422072  0.16361551
   0.80086262  0.97472026  0.24513477
   0.80588264  0.50488517  0.33375358
   0.80080908  0.95933660  0.41129255
   0.02466298  0.10371542  0.73457374
   0.10730838  0.07525311  0.81687174
   0.09093487  0.17059531  0.78879426
   0.47554742  0.07231802  0.89311050
   0.47915242  0.17043480  0.87211854
   0.07438033  0.07120152  0.99278316
   0.10167075  0.16575781  0.96142469
   0.45464460  0.11634340  0.05429890
   0.99534924  0.20845316  0.02909150
   0.02922844  0.09442994  0.17403898
   0.11184674  0.14578072  0.12197698
   0.46588153  0.20830357  0.19453720
   0.06288622  0.24886138  0.17144459
   0.00317761  0.14775398  0.32900628
   0.10810668  0.15961845  0.29868064
   0.35655184  0.16619984  0.80352673
   0.28101087  0.20906266  0.72417177
   0.35854733  0.26246449  0.78434471
   0.24062448  0.17032267  0.88531645
   0.22950844  0.26654597  0.85444490
   0.36355453  0.20590824  0.96212625
   0.32741469  0.29842862  0.94943566
   0.20752728  0.25235373  0.02943178
   0.26478437  0.16956009  0.05575492
   0.36409625  0.25657274  0.11984544
   0.28494881  0.32238251  0.11349412
   0.21109452  0.22133712  0.19961350
   0.31050166  0.19019763  0.23204339
   0.22694235  0.32585275  0.26922770
   0.33696995  0.31243556  0.28385479
   0.02990363  0.29228621  0.80076056
   0.07719261  0.35563953  0.71285693
   0.47112236  0.37217139  0.76451466
   0.13150409  0.37552864  0.85516343
   0.05731349  0.44785943  0.83734963
   0.47216126  0.36433029  0.93748784
   0.06723633  0.32117126  0.97072291
   0.99968791  0.46333196  0.00135061
   0.10719564  0.45228499  0.99883411
   0.49439876  0.36408383  0.11373411
   0.10346827  0.36616660  0.11667940
   0.49037668  0.48022085  0.17109874
   0.09818555  0.48866229  0.15664794
   0.02274180  0.37381949  0.27683006
   0.12498159  0.40825709  0.27624479
   0.21838558  0.48203188  0.81662172
   0.31463080  0.47024905  0.75785771
   0.28910721  0.05295130  0.80815601
   0.28478149  0.41696724  0.91858191
   0.37602076  0.47021510  0.90060664
   0.22782842  0.03097086  0.98517626
   0.33247170  0.06113170  0.98849675
   0.25187208  0.43689577  0.07961854
   0.36004229  0.44889655  0.07170166
   0.24522657  0.04989764  0.16313348
   0.35286219  0.05116487  0.16501424
   0.24599105  0.44194967  0.24701684
   0.35378206  0.43619254  0.23754230
   0.25664539  0.04702085  0.34064570
   0.36445639  0.03476056  0.34096429
   0.02493088  0.59526682  0.73668472
   0.10978598  0.57742708  0.81742290
   0.08401048  0.66904391  0.78593321
   0.47668068  0.57067285  0.89167306
   0.47808681  0.66855033  0.87510793
   0.07540894  0.57153792  0.99293359
   0.09864347  0.66643863  0.96161882
   0.45432786  0.61752906  0.05617649
   0.99595600  0.70807620  0.03133381
   0.02989054  0.59305050  0.17407138
   0.11236717  0.64431477  0.12107581
   0.46658155  0.70663778  0.19457420
   0.06385582  0.74728813  0.17209405
   0.00161089  0.64893782  0.32815308
   0.10805761  0.65762290  0.29981382
   0.34939595  0.66569103  0.80967130
   0.27439165  0.70695471  0.72847735
   0.35087907  0.76262061  0.78944586
   0.23145769  0.67107950  0.88771116
   0.22462028  0.76919718  0.86014347
   0.35581749  0.69869582  0.96750791
   0.32450940  0.79405316  0.95583117
   0.20274702  0.75135786  0.04026363
   0.26178508  0.66902653  0.06528927
   0.36359454  0.75552881  0.11939607
   0.28342469  0.82049542  0.11512562
   0.21144137  0.72144650  0.20403274
   0.31101644  0.68915123  0.23528939
   0.23267783  0.82784400  0.27237562
   0.34081534  0.80936672  0.28702402
   0.03088792  0.79028208  0.79789388
   0.07882102  0.85579875  0.71180008
   0.47263722  0.87370559  0.76624746
   0.13142665  0.87393470  0.85715472
   0.05492712  0.94475921  0.83473815
   0.47320153  0.86466936  0.93739016
   0.06529557  0.81961613  0.96853007
   0.00182139  0.96437466  0.99643983
   0.10906163  0.94903741  0.99754379
   0.49257769  0.86616031  0.11968600
   0.09812644  0.86550495  0.11809697
   0.48903647  0.97925356  0.17454001
   0.09653578  0.98852004  0.15590521
   0.01450508  0.87778299  0.27322722
   0.12050345  0.90627542  0.27355323
   0.21254984  0.98587107  0.82280933
   0.30549317  0.96149285  0.75974187
   0.28885914  0.55629040  0.81698249
   0.28832226  0.91706386  0.91846370
   0.37376415  0.97521607  0.89891979
   0.23085409  0.53179730  0.98356856
   0.33518010  0.55915810  0.98966735
   0.25111214  0.93783113  0.08084214
   0.35964748  0.94874796  0.07196324
   0.24636666  0.54984005  0.16548286
   0.35414864  0.55125634  0.16317581
   0.24569902  0.93966426  0.24618863
   0.35357059  0.93721859  0.23562769
   0.25936338  0.54941793  0.33992726
   0.36686731  0.53426649  0.34016574
   0.52175447  0.09502210  0.74175114
   0.60681358  0.07155104  0.81793758
   0.58774876  0.16451421  0.78734610
   0.97644545  0.07101886  0.87978013
   0.97621476  0.17041632  0.87223078
   0.57725853  0.07315703  0.99414250
   0.60053621  0.16877630  0.96303041
   0.95294034  0.11896511  0.05620812
   0.49375888  0.20776997  0.03162952
   0.53071044  0.09278841  0.17490048
   0.61250634  0.14466509  0.12295113
   0.96507353  0.20914245  0.19320383
   0.56445882  0.24545037  0.17278106
   0.50297566  0.14760192  0.32962792
   0.60811302  0.15614093  0.29883668
   0.85384470  0.16436145  0.80508427
   0.77886092  0.20769556  0.72768528
   0.85663642  0.26118202  0.78606343
   0.73957856  0.17154175  0.88997177
   0.73038226  0.26880335  0.85622942
   0.86320727  0.20451002  0.96858926
   0.83027662  0.29862483  0.95413015
   0.70768861  0.25226904  0.03021462
   0.76668049  0.17077454  0.05805495
   0.86540096  0.25619337  0.11767701
   0.78470348  0.32143873  0.11606505
   0.71178289  0.22264354  0.20449584
   0.81262352  0.18759368  0.22917842
   0.73495663  0.32624552  0.27044490
   0.84339411  0.30698244  0.28517826
   0.52702871  0.29139144  0.79794445
   0.56928523  0.35628191  0.70948189
   0.97679110  0.37236891  0.75860750
   0.62909870  0.37400668  0.85250865
   0.55718661  0.44567777  0.82958094
   0.97338522  0.36604491  0.93769352
   0.56733689  0.32076791  0.96676574
   0.50147639  0.46390901  0.99645855
   0.60872247  0.45071739  0.99933197
   0.99505619  0.36507018  0.11532193
   0.60259569  0.36561367  0.11795986
   0.99305699  0.48140734  0.18178490
   0.59668341  0.48879185  0.15573121
   0.51522321  0.37614297  0.27257503
   0.62047410  0.40393316  0.27269717
   0.71578694  0.48809622  0.82020613
   0.81076354  0.47409041  0.75839900
   0.78560536  0.05319393  0.81051159
   0.78244644  0.41780408  0.91911810
   0.87517605  0.46960063  0.89859364
   0.72919848  0.03170706  0.98264707
   0.83243058  0.06088585  0.98891987
   0.75237888  0.43626689  0.08110450
   0.85950124  0.44610313  0.07235900
   0.74442066  0.04911723  0.16401039
   0.85323204  0.05187065  0.16421463
   0.74832767  0.44012808  0.24575309
   0.85553175  0.43559975  0.23890425
   0.75699213  0.04809870  0.34214531
   0.86466092  0.03720903  0.33892712
   0.52132386  0.59782478  0.74301463
   0.60294780  0.56727669  0.81875416
   0.59379292  0.66212356  0.79015581
   0.97915611  0.56745609  0.88395902
   0.97400767  0.66579831  0.86985380
   0.57594202  0.57211884  0.99832207
   0.60233375  0.66573308  0.96484700
   0.95312366  0.61821017  0.05582538
   0.49529786  0.70812145  0.03082492
   0.52949744  0.59275741  0.17506665
   0.61256864  0.64526105  0.12235794
   0.96663788  0.70920002  0.19316179
   0.56474671  0.74542435  0.17259950
   0.50186386  0.64902642  0.32896644
   0.60830219  0.65845358  0.30234724
   0.85608185  0.66664402  0.80349681
   0.77936793  0.70814552  0.72735301
   0.85615631  0.76382006  0.78494856
   0.74070841  0.67017140  0.88589365
   0.73172133  0.76865332  0.86286423
   0.86376668  0.69870034  0.96802087
   0.83441104  0.79345154  0.95579308
   0.70982656  0.75314751  0.02847052
   0.76392773  0.66958549  0.05964667
   0.86558168  0.75659589  0.12130276
   0.78447599  0.82069891  0.11469384
   0.71120104  0.72225787  0.20150533
   0.80888101  0.68786431  0.23301802
   0.73451982  0.82812641  0.26685535
   0.84218458  0.80742892  0.28488043
   0.52691422  0.79170074  0.79780532
   0.56980453  0.85718403  0.71125847
   0.97799825  0.87169113  0.75697362
   0.63070451  0.87444546  0.85338319
   0.55701114  0.94583786  0.83363154
   0.97229127  0.86564278  0.93522893
   0.56756798  0.82261579  0.97290737
   0.50009977  0.96536311  0.99934227
   0.60725642  0.95092962  0.00091255
   0.98943668  0.86880752  0.11301358
   0.60040420  0.86625915  0.11806286
   0.98910127  0.98155765  0.17453746
   0.59685900  0.98935545  0.15851385
   0.51673331  0.87735695  0.27627942
   0.62147916  0.90751356  0.27642790
   0.71869130  0.97628954  0.81409128
   0.81453042  0.96634410  0.75673276
   0.78852356  0.56016540  0.82156122
   0.78848465  0.91603467  0.92078730
   0.87607980  0.97555770  0.90032565
   0.73202563  0.53220111  0.98672406
   0.83556548  0.55983721  0.99085393
   0.75098506  0.93746414  0.08124464
   0.85951556  0.94872722  0.07170522
   0.74634603  0.54820639  0.16563178
   0.85412738  0.55080110  0.16298726
   0.74493083  0.94285673  0.24689681
   0.85318205  0.93698485  0.23788178
   0.75646016  0.54589565  0.33951198
   0.86480824  0.53583980  0.34107803
   0.49520006  0.26144180  0.37524436
   0.10338707  0.27496801  0.34603116
   0.20943082  0.22756613  0.38708395
   0.32003618  0.22906674  0.40877733
   0.47293316  0.46954713  0.36573025
   0.07310343  0.02028911  0.35240186
   0.25194205  0.46698852  0.46242979
   0.34219714  0.41974410  0.41757004
   0.43067019  0.31976331  0.52103319
   0.10320534  0.05488591  0.49334985
   0.44257121  0.13198307  0.50962269
   0.09483661  0.21419320  0.51738590
   0.23151326  0.11176161  0.54107445
   0.49899375  0.33372884  0.54688828
   0.25583169  0.27561172  0.56433200
   0.40682766  0.16766757  0.57441571
   0.49343186  0.76300156  0.37320528
   0.10307802  0.77745284  0.34393809
   0.20838106  0.72891770  0.38588851
   0.31787352  0.72779452  0.41328738
   0.47264525  0.96949856  0.36889235
   0.07017226  0.52017836  0.35131556
   0.25236950  0.96367334  0.46250999
   0.34274949  0.91848180  0.41096008
   0.42648750  0.82049291  0.52118385
   0.10454404  0.55403685  0.49606901
   0.44173743  0.63107332  0.50973612
   0.09439547  0.71416343  0.51569482
   0.23312960  0.61152257  0.54740019
   0.49513656  0.83378683  0.54650723
   0.25454427  0.77483022  0.56526639
   0.40730044  0.66739090  0.57506986
   0.99508421  0.26306729  0.37305771
   0.60248472  0.27525634  0.34424385
   0.70920296  0.22854065  0.38561581
   0.82037602  0.22593501  0.41110977
   0.97275660  0.46793034  0.36200449
   0.57040171  0.02115194  0.35441190
   0.75276114  0.46580348  0.46101236
   0.84386621  0.42000640  0.41477310
   0.92893616  0.32153643  0.51819124
   0.60565812  0.05257505  0.49812118
   0.94506137  0.13309374  0.51113997
   0.59529600  0.21155559  0.51396241
   0.73326009  0.11166700  0.53865261
   0.99731814  0.33556566  0.54355252
   0.75406648  0.27611765  0.56470473
   0.90935718  0.16849728  0.57595786
   0.99549084  0.76286531  0.37372498
   0.60189235  0.77721544  0.34671905
   0.70847276  0.72873785  0.38355059
   0.81922230  0.72925373  0.41197055
   0.97322822  0.96991520  0.36354921
   0.57305706  0.51865648  0.35035637
   0.75566163  0.96678597  0.46453336
   0.84430982  0.91985415  0.41139307
   0.92924814  0.82185134  0.52133446
   0.60262601  0.55475075  0.49252120
   0.94341708  0.63189371  0.50777818
   0.59397794  0.71519736  0.51783808
   0.73043426  0.61312179  0.54139275
   0.99808464  0.83474146  0.54601677
   0.75470480  0.77687872  0.56434930
   0.90620158  0.66878530  0.57025871
   0.17317961  0.24348347  0.35104036
   0.33775786  0.20095103  0.36662009
   0.09871218  0.03359513  0.43035453
   0.45141919  0.47938644  0.31225548
   0.17277059  0.74735182  0.35104316
   0.33464424  0.70158557  0.36894426
   0.10100919  0.53421213  0.43688809
   0.44928507  0.97774053  0.31605506
   0.67545440  0.24730805  0.34881095
   0.83636521  0.19682515  0.37004457
   0.60273918  0.03224834  0.43969675
   0.95314950  0.47848748  0.30783087
   0.67225820  0.74741888  0.34979759
   0.83794587  0.70289885  0.36987778
   0.59919518  0.53303090  0.43301922
   0.95220956  0.98107747  0.31014870
   0.32637144  0.32386401  0.49573001
   0.99703015  0.06517796  0.44935427
   0.48937688  0.22680449  0.53017630
   0.15233389  0.14506202  0.46382417
   0.19565668  0.02609262  0.54786337
   0.48427038  0.36797358  0.41750546
   0.16054241  0.28720355  0.50754418
   0.29912167  0.18459405  0.56101795
   0.32234061  0.82573517  0.49614066
   0.99604578  0.56424090  0.44296123
   0.48760606  0.72891831  0.53339835
   0.15387216  0.64630544  0.46356403
   0.20008438  0.52593053  0.55350692
   0.48183716  0.86795186  0.41836593
   0.16061114  0.78637481  0.51040348
   0.29932151  0.68392555  0.56871588
   0.82373715  0.32651661  0.49684909
   0.49722974  0.06331787  0.44975486
   0.98945002  0.22979668  0.53214072
   0.65503587  0.14338257  0.45833457
   0.69915641  0.02594877  0.55304728
   0.98118001  0.36966561  0.41472764
   0.65809360  0.28577776  0.51216682
   0.79986699  0.18479925  0.56268454
   0.82475666  0.82584286  0.49360835
   0.49562015  0.56479937  0.44849819
   0.98873245  0.73005266  0.53212383
   0.65134706  0.64614348  0.46213336
   0.69665779  0.52660231  0.54965450
   0.98118061  0.87045093  0.41673016
   0.66049711  0.78705987  0.51019721
   0.79836944  0.68461449  0.56328830
Direct configuration=   110
   0.06106830  0.11883753  0.80396357
   0.01371831  0.12142102  0.88310861
   0.05050676  0.12594266  0.97268925
   0.00858687  0.15067484  0.04896085
   0.04632159  0.14622631  0.13690445
   0.03040802  0.19872123  0.19791084
   0.04841154  0.18773884  0.29347440
   0.05011713  0.24783214  0.34248633
   0.32000656  0.21482053  0.79605617
   0.27314207  0.22300364  0.87361368
   0.30877653  0.24091986  0.95849501
   0.26775442  0.23031284  0.04277065
   0.29874983  0.26353237  0.12239072
   0.27343252  0.24016315  0.21029519
   0.27621488  0.28474749  0.28730566
   0.26665067  0.26514770  0.37787867
   0.03577735  0.35126853  0.78058387
   0.06693641  0.38879804  0.85531677
   0.03942094  0.37343213  0.94562501
   0.04993976  0.42426599  0.01428470
   0.04893563  0.40061003  0.10858582
   0.05105679  0.45002371  0.17983893
   0.06230955  0.42732264  0.27351300
   0.04726988  0.46431970  0.35275741
   0.28258099  0.49639637  0.82495076
   0.31080568  0.47242934  0.90972829
   0.29168235  0.01366102  0.99070208
   0.30213754  0.47704350  0.07740030
   0.29968163  0.01537410  0.16365569
   0.30246624  0.47374529  0.24626076
   0.30453151  0.00416340  0.33464137
   0.29838770  0.45888805  0.41150988
   0.05991430  0.61603493  0.80478307
   0.01370231  0.61888620  0.88449783
   0.04957552  0.62559978  0.97188714
   0.00933813  0.64950832  0.04854304
   0.04764183  0.64497362  0.13648051
   0.03161195  0.69738866  0.19839100
   0.04906889  0.68701570  0.29337958
   0.05030286  0.74810576  0.34076187
   0.31174013  0.71423779  0.79983971
   0.26567170  0.72300148  0.87749297
   0.30205265  0.73645130  0.96318264
   0.26325038  0.72910714  0.04875630
   0.29783540  0.76212465  0.12497652
   0.27411200  0.73904794  0.21429107
   0.27929470  0.78386579  0.29044660
   0.26735259  0.76491088  0.38020580
   0.03644002  0.84968630  0.77788997
   0.06673475  0.88680334  0.85352529
   0.03843356  0.87203864  0.94364962
   0.04974213  0.92405612  0.01170023
   0.04565448  0.90143779  0.10611524
   0.04774107  0.95151003  0.17606693
   0.05806788  0.92900064  0.26927641
   0.04559064  0.96458449  0.35195322
   0.27742672  0.99489441  0.82437995
   0.30833236  0.97430897  0.90945724
   0.29425768  0.51217494  0.99149644
   0.30145058  0.97773279  0.07677455
   0.30071627  0.51482432  0.16386682
   0.30112572  0.97347158  0.24518088
   0.30613740  0.50530270  0.33548856
   0.29784930  0.95750216  0.40918183
   0.55980217  0.11297779  0.80717958
   0.51498189  0.12042814  0.88692892
   0.55184452  0.12783524  0.97246037
   0.50953887  0.14936906  0.04906597
   0.54741551  0.14463669  0.13691433
   0.53122279  0.19634027  0.19860307
   0.54919350  0.18537543  0.29378242
   0.55000375  0.24580577  0.34333204
   0.81834795  0.21357205  0.79685144
   0.77334649  0.22391758  0.87497093
   0.80999812  0.24114681  0.95996020
   0.76830489  0.23115872  0.04263435
   0.79978640  0.26255523  0.12141387
   0.77576408  0.23808548  0.21046845
   0.78157507  0.28200598  0.28835854
   0.76892757  0.26300035  0.37818992
   0.53084717  0.35090811  0.77938981
   0.56466720  0.38754068  0.85128709
   0.53783118  0.37332262  0.94311244
   0.55010703  0.42379493  0.01097304
   0.54820216  0.39916149  0.10582864
   0.54882875  0.45032624  0.17536028
   0.55867730  0.42766521  0.26852346
   0.54724763  0.46370973  0.35145932
   0.78052185  0.50092764  0.82651996
   0.80971178  0.47314813  0.90975099
   0.79223029  0.01335021  0.98969699
   0.80275176  0.47639088  0.07878734
   0.79986494  0.01539123  0.16354969
   0.80419762  0.47288972  0.24641649
   0.80558645  0.00592641  0.33573848
   0.79922054  0.45818257  0.40928190
   0.56009581  0.61260510  0.80918939
   0.51504846  0.62002278  0.88861275
   0.55211591  0.62595418  0.97459224
   0.50963417  0.65008528  0.04981208
   0.54697349  0.64408627  0.13737333
   0.53226774  0.69598594  0.19967255
   0.54855494  0.68713791  0.29424239
   0.54925482  0.74862300  0.34238606
   0.81925853  0.71502835  0.79688116
   0.77504868  0.72231498  0.87688669
   0.81202993  0.73637337  0.96225838
   0.76994557  0.72948789  0.04342217
   0.80058731  0.76228802  0.12319419
   0.77418943  0.73839156  0.21193228
   0.77932908  0.78352000  0.28793208
   0.76673476  0.76547989  0.37778301
   0.53240945  0.85138964  0.78219246
   0.56575849  0.88734906  0.85307624
   0.53940699  0.87377573  0.94554482
   0.54841645  0.92480520  0.01424204
   0.54665508  0.90121157  0.10920275
   0.54858282  0.95035441  0.17881098
   0.55847374  0.92992105  0.27189213
   0.54570491  0.96560858  0.35363545
   0.78151837  0.99346612  0.82223978
   0.81041039  0.97311330  0.90925663
   0.79540417  0.51236885  0.99306611
   0.80096574  0.97737162  0.07665958
   0.80127188  0.51402416  0.16465803
   0.80134153  0.97452232  0.24618353
   0.80550059  0.50470280  0.33480371
   0.80101918  0.95961948  0.41011422
   0.02480277  0.10519408  0.73426461
   0.10775896  0.07578684  0.81742952
   0.09134756  0.17250523  0.78930142
   0.47506946  0.07215884  0.89276484
   0.47832594  0.17136212  0.87350269
   0.07398878  0.07043710  0.99226021
   0.10169623  0.16588768  0.96142140
   0.45448982  0.11536220  0.05458835
   0.99430630  0.20883109  0.02910475
   0.02881873  0.09398236  0.17505533
   0.11246388  0.14570027  0.12137926
   0.46621932  0.20845875  0.19478748
   0.06358639  0.24914741  0.17172029
   0.00318867  0.14793049  0.32870121
   0.10850154  0.15891179  0.29880156
   0.35720209  0.16525806  0.80307742
   0.28199315  0.20890807  0.72329104
   0.35954141  0.26266026  0.78443599
   0.24084644  0.16973989  0.88547672
   0.22929674  0.26678530  0.85379402
   0.36361327  0.20635197  0.96235477
   0.32753235  0.29925960  0.94840170
   0.20652265  0.25296378  0.02909094
   0.26503578  0.16902595  0.05491374
   0.36442764  0.25530916  0.11921975
   0.28504221  0.32280747  0.11374761
   0.20983386  0.22082794  0.19863416
   0.31068356  0.19000882  0.23155646
   0.22627202  0.32572816  0.26898178
   0.33746144  0.31229255  0.28369641
   0.02997369  0.29232078  0.80064568
   0.07773000  0.35577958  0.71282626
   0.47076224  0.37365334  0.76425057
   0.13178936  0.37601241  0.85514783
   0.05699170  0.44875381  0.83717763
   0.47168002  0.36447760  0.93706486
   0.06795629  0.32087347  0.97098161
   0.99847476  0.46295442  0.99964963
   0.10752417  0.45315255  0.99811275
   0.49375652  0.36365674  0.11303050
   0.10467026  0.36591223  0.11560704
   0.49002317  0.48004916  0.16978829
   0.09909607  0.48875107  0.15671497
   0.02193237  0.37390071  0.27673256
   0.12548774  0.40854709  0.27670158
   0.21874141  0.48149020  0.81607558
   0.31503986  0.47072150  0.75796681
   0.28928378  0.05318708  0.80846028
   0.28457537  0.41621263  0.91917681
   0.37657558  0.46983291  0.90107707
   0.22761719  0.03155159  0.98547592
   0.33358981  0.06183674  0.98916576
   0.25156012  0.43649952  0.07954725
   0.36087983  0.44889925  0.07193019
   0.24418589  0.04954728  0.16359854
   0.35336132  0.05116730  0.16576765
   0.24635401  0.44106461  0.24798782
   0.35478784  0.43597832  0.23802616
   0.25612355  0.04678512  0.34150383
   0.36416356  0.03480847  0.34200967
   0.02537480  0.59635223  0.73642375
   0.11015883  0.57843968  0.81817482
   0.08374078  0.67061754  0.78710409
   0.47616804  0.57042431  0.89041605
   0.47702737  0.66935478  0.87596195
   0.07504322  0.57049361  0.99207009
   0.09898807  0.66644714  0.96124644
   0.45411935  0.61687053  0.05701911
   0.99537779  0.70825649  0.03073807
   0.02940805  0.59226284  0.17455995
   0.11295844  0.64389041  0.12093135
   0.46649145  0.70666768  0.19516537
   0.06432148  0.74737455  0.17207669
   0.00137539  0.64872162  0.32769689
   0.10853300  0.65714795  0.29988744
   0.34949848  0.66514043  0.81000904
   0.27388992  0.70655769  0.72832980
   0.35119859  0.76318766  0.79014630
   0.23104560  0.67046845  0.88765473
   0.22453410  0.76958273  0.85890650
   0.35497032  0.69816105  0.96858710
   0.32513476  0.79383338  0.95631470
   0.20133187  0.75207585  0.04102059
   0.26129978  0.66812879  0.06485347
   0.36358253  0.75419326  0.11898596
   0.28317669  0.82128256  0.11588469
   0.21074661  0.72099516  0.20438750
   0.31137177  0.68885138  0.23564605
   0.23277874  0.82828729  0.27330937
   0.34157786  0.80892608  0.28739667
   0.03039460  0.78980509  0.79737973
   0.07941239  0.85599694  0.71203421
   0.47234265  0.87546457  0.76635620
   0.13192002  0.87389973  0.85642158
   0.05439517  0.94543214  0.83440383
   0.47301587  0.86500423  0.93729971
   0.06595694  0.81921576  0.96801407
   0.00091893  0.96432673  0.99584758
   0.10921597  0.95009744  0.99780930
   0.49186554  0.86578113  0.11914008
   0.09888209  0.86512494  0.11730545
   0.48871356  0.97889267  0.17348401
   0.09728977  0.98891593  0.15536100
   0.01339524  0.87806673  0.27311007
   0.12074600  0.90670446  0.27335505
   0.21208213  0.98567379  0.82367442
   0.30468529  0.96138073  0.76013704
   0.28924729  0.55737810  0.81858159
   0.28813712  0.91628532  0.91883667
   0.37428768  0.97573258  0.89900395
   0.23095820  0.53227282  0.98388952
   0.33632591  0.55937100  0.98982188
   0.25053468  0.93767872  0.08073809
   0.35997525  0.94859444  0.07185886
   0.24558606  0.54956022  0.16567637
   0.35483843  0.55115087  0.16336070
   0.24617604  0.93878673  0.24638070
   0.35474211  0.93731436  0.23597112
   0.25875914  0.54908645  0.34003660
   0.36639702  0.53439404  0.34056394
   0.52157443  0.09567414  0.74156925
   0.60705742  0.07189388  0.81871463
   0.58781779  0.16608000  0.78838087
   0.97639238  0.07133258  0.87792883
   0.97558741  0.17148223  0.87301029
   0.57693700  0.07238390  0.99435756
   0.60101240  0.16902451  0.96329070
   0.95248745  0.11804405  0.05723517
   0.49248787  0.20830542  0.03131396
   0.53032164  0.09200507  0.17549992
   0.61292218  0.14446305  0.12268296
   0.96543277  0.20960543  0.19351929
   0.56521674  0.24542541  0.17326262
   0.50291434  0.14731513  0.32947870
   0.60844350  0.15577860  0.29917181
   0.85494540  0.16354649  0.80479002
   0.77911886  0.20730182  0.72712976
   0.85762078  0.26189441  0.78614105
   0.73987910  0.17163143  0.89020814
   0.73121829  0.26932757  0.85486245
   0.86325795  0.20413841  0.96923500
   0.83056888  0.29949504  0.95380093
   0.70688851  0.25262419  0.03035676
   0.76749484  0.16989828  0.05764669
   0.86612487  0.25523556  0.11716390
   0.78485259  0.32206053  0.11662406
   0.71105934  0.22230879  0.20458380
   0.81269563  0.18746765  0.22939648
   0.73480718  0.32594641  0.27040824
   0.84437350  0.30596028  0.28532245
   0.52632654  0.29113403  0.79718564
   0.56881388  0.35609644  0.70861845
   0.97697192  0.37442483  0.75687723
   0.62919786  0.37394017  0.85172695
   0.55678364  0.44636942  0.82911417
   0.97356570  0.36632086  0.93810040
   0.56830898  0.32037940  0.96653303
   0.50098604  0.46441512  0.99637785
   0.60898924  0.45191028  0.99902805
   0.99492046  0.36459461  0.11488665
   0.60359573  0.36557872  0.11680295
   0.99269827  0.48137673  0.18147785
   0.59719092  0.48903858  0.15565856
   0.51448615  0.37601440  0.27211911
   0.62044623  0.40387073  0.27264261
   0.71573306  0.48813878  0.82068762
   0.81127531  0.47491849  0.75878829
   0.78496444  0.05388359  0.81069072
   0.78123354  0.41756005  0.91874246
   0.87527830  0.46940896  0.89952357
   0.72910491  0.03209700  0.98258906
   0.83333952  0.06157860  0.98856772
   0.75196042  0.43582496  0.08076449
   0.86040195  0.44583988  0.07246002
   0.74384568  0.04864598  0.16446417
   0.85369869  0.05178959  0.16461723
   0.74874404  0.43950215  0.24595216
   0.85641929  0.43557989  0.23964993
   0.75638522  0.04789249  0.34289189
   0.86460708  0.03745759  0.33980557
   0.52110652  0.59857625  0.74278015
   0.60253920  0.56720558  0.81995511
   0.59471071  0.66285735  0.79083712
   0.97845134  0.56704086  0.88337824
   0.97315508  0.66635166  0.87073707
   0.57576270  0.57130544  0.99899856
   0.60283287  0.66589838  0.96573956
   0.95275222  0.61750825  0.05642514
   0.49443540  0.70826161  0.03091613
   0.52922289  0.59224337  0.17607875
   0.61299497  0.64495567  0.12220555
   0.96657845  0.70918696  0.19314031
   0.56556333  0.74531990  0.17300790
   0.50158342  0.64899854  0.32934277
   0.60868566  0.65803301  0.30333279
   0.85686943  0.66546104  0.80263469
   0.77993745  0.70814213  0.72681213
   0.85671665  0.76439365  0.78480838
   0.74069750  0.66975423  0.88620882
   0.73252692  0.76901828  0.86241723
   0.86341317  0.69750666  0.96887978
   0.83594940  0.79397514  0.95592596
   0.70943543  0.75404834  0.02754723
   0.76431578  0.66933893  0.05930410
   0.86583852  0.75570631  0.12132738
   0.78450114  0.82127721  0.11498226
   0.71027164  0.72200103  0.20128529
   0.80877356  0.68727224  0.23323183
   0.73437309  0.82835437  0.26611149
   0.84307987  0.80652586  0.28523714
   0.52599974  0.79142886  0.79753696
   0.56962414  0.85706684  0.71069494
   0.97843204  0.87326261  0.75482476
   0.63118465  0.87436356  0.85266283
   0.55693949  0.94673730  0.83306090
   0.97208843  0.86584588  0.93471907
   0.56842606  0.82231862  0.97200231
   0.49894996  0.96570533  0.99920593
   0.60774400  0.95190578  0.00118851
   0.98906361  0.86902934  0.11218568
   0.60124863  0.86594796  0.11726171
   0.98845110  0.98117104  0.17317849
   0.59763786  0.98891878  0.15832755
   0.51600827  0.87753602  0.27620283
   0.62116999  0.90757428  0.27665921
   0.71902098  0.97544766  0.81334476
   0.81524397  0.96649605  0.75669128
   0.78879223  0.56123641  0.82245063
   0.78833264  0.91506215  0.92128265
   0.87678472  0.97587480  0.90072529
   0.73219679  0.53317839  0.98766551
   0.83705866  0.56041444  0.99117205
   0.75049957  0.93732242  0.08115163
   0.86020449  0.94883463  0.07231812
   0.74544945  0.54769052  0.16584995
   0.85459765  0.55060604  0.16370851
   0.74489775  0.94205909  0.24790471
   0.85434047  0.93677181  0.23812416
   0.75595093  0.54472545  0.33972838
   0.86441906  0.53590418  0.34212138
   0.49546764  0.26083081  0.37599042
   0.10347541  0.27492753  0.34624358
   0.20912690  0.22759753  0.38703343
   0.32024201  0.22930891  0.40850460
   0.47229152  0.46931179  0.36558447
   0.07229204  0.02053232  0.35282069
   0.25208079  0.46672585  0.46328235
   0.34167058  0.41928863  0.41828657
   0.43065725  0.31981366  0.52058570
   0.10255686  0.05500646  0.49400116
   0.44264323  0.13155182  0.50935432
   0.09449070  0.21410591  0.51765853
   0.23163365  0.11211223  0.54118082
   0.49900630  0.33329752  0.54661609
   0.25571608  0.27571213  0.56462857
   0.40672200  0.16742183  0.57401864
   0.49370237  0.76296266  0.37358481
   0.10280469  0.77755994  0.34375231
   0.20787623  0.72911657  0.38602697
   0.31803932  0.72767910  0.41323459
   0.47234200  0.96905590  0.36872784
   0.06938822  0.52110428  0.35144948
   0.25253035  0.96303297  0.46332570
   0.34239131  0.91784901  0.41113799
   0.42641850  0.82035921  0.52093191
   0.10430516  0.55419789  0.49653227
   0.44146306  0.63064119  0.50916449
   0.09397975  0.71416548  0.51576875
   0.23311203  0.61197449  0.54762577
   0.49520176  0.83382735  0.54630360
   0.25468316  0.77496481  0.56592446
   0.40709472  0.66672236  0.57497158
   0.99503207  0.26287560  0.37330700
   0.60222112  0.27502894  0.34443126
   0.70889993  0.22906507  0.38482773
   0.82033915  0.22576033  0.41140356
   0.97203676  0.46769116  0.36179181
   0.56930778  0.02140980  0.35477965
   0.75285984  0.46582463  0.46204394
   0.84390595  0.41966819  0.41532324
   0.92912534  0.32132478  0.51751200
   0.60542297  0.05207125  0.49942911
   0.94477492  0.13276243  0.51165589
   0.59513361  0.21158440  0.51361778
   0.73396529  0.11205211  0.53806725
   0.99704413  0.33543399  0.54261912
   0.75383976  0.27567932  0.56473007
   0.90917073  0.16851825  0.57658679
   0.99596177  0.76269573  0.37384234
   0.60151133  0.77742875  0.34727354
   0.70848439  0.72879535  0.38343305
   0.81936370  0.72936631  0.41171988
   0.97231565  0.96985551  0.36355703
   0.57209967  0.51935143  0.35102912
   0.75626810  0.96635794  0.46525882
   0.84403851  0.91953287  0.41193743
[truncated: 37,542,869 more chars]
