# Supplementary material for: Electrothermal mineralization of per- and polyfluoroalkyl substances for soil remediation
Source: Nat Commun. 2024 Jul 20;15:6117. doi: 10.1038/s41467-024-49809-6 (PMC11271446; doi:10.1038/s41467-024-49809-6)
Supplement: Supplementary file 4 — Supplementary Data 1 [file 41467_2024_49809_MOESM4_ESM.zip › Supplementary Data 1/PFAS_F135Ca72_2500K_cool.trj]

MD                                      
           1
    15.000000    0.000000    0.000000
     0.000000   15.000000    0.000000
     0.000000    0.000000   22.000000
   C    F    O    H    Ca
  72 135  90   9  72
Direct configuration=    20
   0.85544576  0.48423575  0.15039120
   0.81848908  0.34167514  0.10196014
   0.86840614  0.24892701  0.12150220
   0.91111749  0.25328667  0.18869906
   0.94351446  0.15941807  0.20634965
   0.94723125  0.15813838  0.27617842
   0.95556478  0.94225251  0.15842363
   0.80991659  0.58656048  0.26003897
   0.74377908  0.21065739  0.32387103
   0.75065229  0.31241806  0.29733383
   0.71478098  0.36991549  0.35604810
   0.63863308  0.38208896  0.38747665
   0.55787452  0.34703102  0.38251298
   0.12492859  0.46138637  0.26328648
   0.16700859  0.63637196  0.56690412
   0.99377002  0.22107822  0.40876693
   0.65779548  0.54551829  0.38599273
   0.65371363  0.47236276  0.41903940
   0.65681213  0.47861525  0.48034217
   0.71621996  0.61203427  0.40560215
   0.74283294  0.60918568  0.46658615
   0.71558367  0.54526976  0.50578076
   0.19525660  0.85716366  0.49507152
   0.97500029  0.40629084  0.72342354
   0.57202068  0.12755176  0.10754978
   0.32690039  0.98214106  0.22686205
   0.37838370  0.01893374  0.27863047
   0.35408623  0.05342623  0.33523208
   0.21322546  0.97179729  0.25279306
   0.14793320  0.02086478  0.20799597
   0.16020874  0.00831151  0.14030824
   0.14835449  0.12473747  0.21811740
   0.26475202  0.73148172  0.73699273
   0.82912093  0.39657527  0.16243859
   0.88607690  0.34095413  0.21037082
   0.89833638  0.37195891  0.27657668
   0.83191818  0.35898071  0.31266382
   0.80113959  0.40335111  0.36156141
   0.85737769  0.42764804  0.40271119
   0.74927455  0.16633150  0.56630607
   0.82472429  0.88619243  0.29199044
   0.90425863  0.89290147  0.33133691
   0.91163355  0.96251288  0.37184487
   0.94665665  0.80477049  0.32691174
   0.00333827  0.75622431  0.37136177
   0.99638959  0.66140683  0.38839734
   0.16365510  0.65694990  0.40690170
   0.35146507  0.41226716  0.78611314
   0.35474211  0.93952697  0.17170412
   0.72946714  0.05631471  0.12606325
   0.44637954  0.95156941  0.08139524
   0.41912021  0.93397355  0.13436287
   0.43557629  0.09006639  0.25041725
   0.53287292  0.09703774  0.25514821
   0.58989914  0.02888853  0.26823230
   0.61418362  0.95895865  0.22348833
   0.17751986  0.88054125  0.27424874
   0.18427861  0.44390071  0.20734874
   0.86722459  0.75080518  0.30929267
   0.84911020  0.65356910  0.28941695
   0.90206736  0.57381905  0.28073683
   0.97176108  0.51446521  0.27816910
   0.97537201  0.42836152  0.27769846
   0.37718186  0.27630640  0.33799606
   0.06676394  0.56178266  0.26801169
   0.26026307  0.05174435  0.35269960
   0.21452087  0.98192871  0.32007763
   0.14659722  0.92079132  0.33002406
   0.08991194  0.79239417  0.38049777
   0.17009102  0.73283178  0.37903614
   0.26196032  0.75719715  0.37241756
   0.22697588  0.14030968  0.38981042
   0.95320519  0.89846797  0.71398064
   0.20221239  0.97677886  0.50606076
   0.85183069  0.02942608  0.35217908
   0.99428750  0.24863616  0.82561178
   0.46949419  0.32605997  0.10601992
   0.89489578  0.71134884  0.07865702
   0.85351327  0.44623673  0.59116125
   0.34385098  0.11977077  0.09611844
   0.93050434  0.34065507  0.06974470
   0.62141232  0.88787647  0.94407687
   0.96434327  0.07232421  0.29168189
   0.30990564  0.34140616  0.66855050
   0.53933283  0.27276836  0.98656782
   0.50289125  0.51554223  0.62956963
   0.46953103  0.45218500  0.22628564
   0.64111438  0.47439476  0.00369850
   0.46098729  0.75149647  0.83084766
   0.66295201  0.18922543  0.34526006
   0.71319696  0.31241604  0.24083658
   0.11230490  0.89349310  0.70396381
   0.74455850  0.15292414  0.27523514
   0.36958426  0.78504939  0.22128938
   0.56553290  0.31458696  0.31808394
   0.50708248  0.78728153  0.10917645
   0.18405583  0.29262568  0.58599095
   0.50342841  0.89680319  0.41474449
   0.97184718  0.17216551  0.67267454
   0.56839238  0.90902526  0.65446333
   0.33711869  0.33470454  0.22764144
   0.62329412  0.68701460  0.22194053
   0.28672462  0.88179506  0.13951648
   0.59626833  0.68059648  0.91909051
   0.93132888  0.57841711  0.57826755
   0.03868430  0.98900373  0.61513855
   0.27958924  0.05216863  0.74104855
   0.61616649  0.56161744  0.32901884
   0.34351298  0.06325647  0.45723577
   0.71998799  0.68352222  0.36800418
   0.11314916  0.78900628  0.97897260
   0.35538709  0.48645280  0.58993123
   0.23433431  0.37561413  0.48971261
   0.28779533  0.77721429  0.94271519
   0.49680539  0.25368690  0.70482069
   0.05185572  0.49575236  0.93750974
   0.50335807  0.41276913  0.39398892
   0.65532388  0.11806199  0.98463198
   0.17721267  0.10160191  0.93124676
   0.47080252  0.54695879  0.83593061
   0.70742541  0.29573278  0.93755089
   0.71142809  0.70755144  0.58118991
   0.16153277  0.62418126  0.85989760
   0.78295628  0.87676412  0.44865410
   0.58033982  0.19580601  0.24897797
   0.32710785  0.71506759  0.40544483
   0.16682694  0.36334945  0.18792447
   0.22966890  0.91964960  0.60705383
   0.14549678  0.43452796  0.86169706
   0.02844193  0.81459940  0.26310155
   0.01767970  0.31669660  0.55153298
   0.37847516  0.64367119  0.51871997
   0.22354043  0.59610583  0.42227915
   0.71556429  0.55373370  0.88365625
   0.50900762  0.56460447  0.12910285
   0.26200592  0.91200208  0.85990682
   0.42761335  0.00752865  0.64790331
   0.37071036  0.02365336  0.88002496
   0.52806669  0.69553996  0.64738405
   0.43290161  0.37014744  0.51357481
   0.74172356  0.04840474  0.89761364
   0.89819611  0.39961692  0.95459919
   0.85850154  0.10131210  0.20990640
   0.03418966  0.73525580  0.85444558
   0.57050893  0.08325497  0.70800812
   0.78125855  0.26159541  0.68264343
   0.49570214  0.59958055  0.28796223
   0.71617529  0.91253006  0.59998834
   0.77869340  0.96189802  0.27345446
   0.63666036  0.86738778  0.26711830
   0.14927880  0.05894150  0.67652776
   0.57371280  0.57936518  0.75601534
   0.12224131  0.11727789  0.54283044
   0.60280338  0.37561687  0.15405758
   0.96042693  0.73631365  0.49128021
   0.12148536  0.06992421  0.80039401
   0.55621881  0.62284268  0.52421310
   0.74595970  0.54497916  0.56663778
   0.52953305  0.25388999  0.39977588
   0.87372656  0.00079943  0.53251425
   0.40284818  0.14393855  0.78247946
   0.41345659  0.63533917  0.73614481
   0.12023582  0.14511781  0.27902451
   0.89618182  0.12110087  0.88737825
   0.24867063  0.38714930  0.94986848
   0.13080202  0.27471378  0.70751166
   0.03480159  0.64738962  0.03534671
   0.53908588  0.75836834  0.37018291
   0.79054945  0.85090679  0.13695216
   0.48180116  0.91579794  0.92740845
   0.09792153  0.35596088  0.07040637
   0.61727404  0.78428998  0.46795377
   0.79378978  0.68212852  0.48080231
   0.76339642  0.29634627  0.49152343
   0.39019689  0.54216036  0.38946656
   0.63684157  0.03420888  0.31674756
   0.61979977  0.14491428  0.46409200
   0.84131829  0.58374761  0.97633866
   0.38535777  0.59478813  0.19769338
   0.64093883  0.41278487  0.52329719
   0.60764881  0.41662072  0.65010016
   0.29043831  0.34280577  0.07380432
   0.28317268  0.66128890  0.09410749
   0.80608851  0.74511063  0.80104996
   0.46052402  0.44486575  0.02312505
   0.07580006  0.44773430  0.43145578
   0.15312907  0.16931665  0.06384323
   0.41719907  0.09865162  0.36374339
   0.69605766  0.00436268  0.40576902
   0.17210332  0.52846714  0.69042085
   0.39048727  0.89133893  0.75006834
   0.80179531  0.18685065  0.36902683
   0.30706656  0.20946335  0.96960053
   0.29613903  0.62068970  0.31622705
   0.36982118  0.78016559  0.04931402
   0.09225863  0.82298837  0.10069283
   0.77089547  0.57209116  0.67776093
   0.65637365  0.81597158  0.03651441
   0.17363536  0.22933488  0.85744451
   0.08371662  0.56952244  0.12047163
   0.21973410  0.94763161  0.00700503
   0.70964280  0.64090813  0.09840274
   0.47144177  0.86056738  0.53177599
   0.46184783  0.05074430  0.55166687
   0.06685590  0.32082168  0.94331715
   0.77501816  0.79176320  0.96260812
   0.91439045  0.80932866  0.59534412
   0.00011713  0.12618288  0.17292379
   0.96314345  0.93854422  0.10294535
   0.91845746  0.95476552  0.97300374
   0.77000461  0.27662087  0.82787140
   0.84348075  0.55600769  0.13069404
   0.26881921  0.83570372  0.48387821
   0.48466419  0.95976005  0.03143226
   0.99406251  0.12201028  0.05285987
   0.85608222  0.18686702  0.08604036
   0.18715237  0.80618399  0.25515747
   0.93598285  0.18782165  0.43796320
   0.06364314  0.39305907  0.27583332
   0.66383830  0.79584520  0.74787678
   0.02171140  0.41770078  0.77541608
   0.89426609  0.53535322  0.85163357
   0.89217760  0.38249576  0.73153028
   0.56868578  0.05190275  0.10084981
   0.70718196  0.09850595  0.16941520
   0.83963895  0.91454169  0.82764208
   0.59272223  0.20443163  0.10769291
   0.09540546  0.63245768  0.27103790
   0.10589404  0.85576579  0.50359205
   0.30382930  0.79742726  0.33792885
   0.14170883  0.54302609  0.55163505
   0.07045824  0.91299742  0.90162745
   0.66479932  0.98527752  0.51343323
   0.78363172  0.44177596  0.82154130
   0.88799501  0.63829320  0.85787777
   0.43027642  0.11487092  0.97254883
   0.29505161  0.11430328  0.56441474
   0.19050309  0.18496547  0.20120936
   0.13925893  0.01779259  0.09115086
   0.34029517  0.54673151  0.89899729
   0.53420350  0.63653792  0.03533121
   0.74249270  0.99931429  0.73939513
   0.46528300  0.26861832  0.58104035
   0.18538054  0.53143886  0.02760957
   0.20933942  0.48300082  0.07462360
   0.46487591  0.38333571  0.88825485
   0.63915314  0.98818643  0.81157046
   0.93407650  0.21614771  0.31316366
   0.70622924  0.23065269  0.58038591
   0.55357742  0.12063394  0.85730934
   0.02568491  0.14657419  0.99073031
   0.72133888  0.08914405  0.58390503
   0.77364014  0.08332399  0.71816272
   0.93183584  0.61366823  0.39478354
   0.00212015  0.69848663  0.70155340
   0.39613095  0.16742381  0.22127664
   0.24207099  0.50208498  0.18613658
   0.42112276  0.42613731  0.75074896
   0.29851983  0.48648815  0.78722427
   0.87088474  0.07326458  0.72207274
   0.35189017  0.61967145  0.94027353
   0.59512155  0.90964531  0.82407958
   0.68603946  0.73386061  0.69047228
   0.52573491  0.20472635  0.60015630
   0.05474897  0.98894568  0.87019809
   0.82912783  0.18595655  0.55545931
   0.95918806  0.96783370  0.41599866
   0.58372698  0.93856307  0.17362491
   0.88277997  0.46268000  0.44832535
   0.03732653  0.26132033  0.37479104
   0.00292257  0.96932950  0.82399938
   0.75300596  0.54308169  0.23176102
   0.99274795  0.43534865  0.67267028
   0.75293109  0.02604160  0.07616263
   0.97867942  0.95907259  0.20554517
   0.31382179  0.74367219  0.69070904
   0.29098317  0.77117720  0.79854959
   0.09848050  0.68656766  0.58452265
   0.34165779  0.34664064  0.34792061
   0.75121300  0.36166687  0.07010263
   0.70707480  0.46433371  0.78122251
   0.42263400  0.23383629  0.31050292
   0.17288672  0.46996835  0.31807177
   0.07960335  0.62988627  0.41229230
   0.93767065  0.87870723  0.95195387
   0.79736340  0.80799040  0.28196065
   0.80010598  0.33795789  0.85935228
   0.94752033  0.63651019  0.73198332
   0.15394932  0.12407518  0.41620170
   0.32873585  0.33737040  0.81128764
   0.95705341  0.82476823  0.00701962
   0.26787154  0.22055403  0.38812339
   0.24404617  0.66739438  0.57726579
   0.54661216  0.42113019  0.87211128
   0.11053669  0.88047902  0.38019402
   0.18716417  0.69695599  0.74012808
   0.59667396  0.17111799  0.79508379
   0.51665190  0.61623089  0.07672815
   0.45833902  0.17750703  0.97066975
   0.23027366  0.10473303  0.56432050
   0.84217554  0.90192452  0.78179345
   0.52285909  0.56692874  0.80664054
   0.68940649  0.94904349  0.55084921
   0.41825736  0.10973533  0.92358922
   0.89911733  0.94810110  0.83081823
   0.66174392  0.84939504  0.72118300
   0.04065518  0.14647267  0.88039372
   0.49538541  0.03583546  0.78259164
   0.37692450  0.46087247  0.10709395
   0.17175219  0.35928468  0.38971599
   0.81808104  0.09813969  0.97352909
   0.08026390  0.81226337  0.63521843
   0.84079690  0.66886340  0.63522056
   0.01714477  0.57844664  0.82319709
   0.74262788  0.61304116  0.79513246
   0.51028399  0.03854725  0.45551539
   0.38156992  0.34230249  0.95657345
   0.37716864  0.85293234  0.88344664
   0.33690512  0.96047766  0.55090815
   0.22250914  0.74502737  0.02822636
   0.03446795  0.00841664  0.72739567
   0.69200946  0.81169802  0.88227969
   0.35559374  0.49125656  0.48288944
   0.04491479  0.01180769  0.51738164
   0.25963467  0.68226300  0.22238993
   0.46159231  0.75918775  0.46379862
   0.40424937  0.61074515  0.62155302
   0.31933754  0.23233856  0.14674601
   0.60061616  0.35312700  0.05924318
   0.99622311  0.43240312  0.01267598
   0.17441449  0.37230891  0.77910398
   0.61530119  0.59305840  0.66840429
   0.98027633  0.38922237  0.87094898
   0.48744270  0.26331511  0.80309757
   0.00754124  0.69568683  0.12254938
   0.28400226  0.06741975  0.98764963
   0.73897474  0.42525365  0.95006285
   0.35496936  0.50399439  0.29098087
   0.05200016  0.57832430  0.64578655
   0.60229533  0.78823046  0.59306347
   0.89331502  0.22615235  0.74793472
   0.01013018  0.60273858  0.50281746
   0.78753086  0.42042221  0.66964135
   0.18705735  0.27125909  0.98702831
   0.51643875  0.53168366  0.95331209
   0.15680551  0.79669987  0.89125673
   0.19088465  0.51809933  0.93197389
   0.30822533  0.24328331  0.52172978
   0.57486381  0.03237479  0.62118533
   0.44772456  0.38024152  0.65134628
   0.60056837  0.54297104  0.22129581
   0.19079757  0.43748397  0.61251226
   0.35589742  0.13213489  0.67309373
   0.92902939  0.69168261  0.96452785
   0.09868125  0.20717586  0.63013976
   0.75582247  0.07863709  0.48008251
   0.86356429  0.98508715  0.63182990
   0.03779023  0.24488243  0.10867473
   0.88379432  0.32918599  0.53798329
   0.41292947  0.69161238  0.12967944
   0.61831722  0.27785912  0.51677518
   0.56817193  0.02816597  0.93713186
   0.25295288  0.91150744  0.71138537
   0.65801996  0.75937114  0.13411456
   0.07136997  0.92393513  0.00743510
   0.62164995  0.25643988  0.67320472
   0.70272017  0.64723600  0.99090641
   0.65101667  0.86962647  0.40383431
   0.32900079  0.63527176  0.82126812
   0.82228847  0.87838363  0.04386636
   0.68393978  0.17588941  0.87311358
   0.45938942  0.76544713  0.73395772
   0.94802389  0.76716050  0.78625857
   0.86360968  0.86077270  0.51323248
   0.52453906  0.81367476  0.00123627
   0.49046871  0.30834571  0.20561598
   0.24288461  0.07922767  0.82986895
   0.48896530  0.74350008  0.29329908
Direct configuration=    40
   0.85404696  0.48354275  0.14861626
   0.80355144  0.34339075  0.12126903
   0.83540231  0.24246782  0.13030372
   0.89307321  0.24663239  0.18853929
   0.93727380  0.16232986  0.21281252
   0.96058420  0.14843345  0.28124357
   0.96687403  0.96302626  0.15705164
   0.81784729  0.57711394  0.25729109
   0.73653686  0.20955514  0.31844470
   0.74549984  0.30809702  0.29996054
   0.71123228  0.37079953  0.34937146
   0.65064416  0.38151108  0.39394977
   0.56564060  0.34448762  0.37613892
   0.14623586  0.48288762  0.26940200
   0.17168616  0.64076128  0.57787706
   0.99717948  0.23691241  0.40639503
   0.64926477  0.53827643  0.38780681
   0.64353735  0.47461679  0.42537162
   0.66929336  0.47992424  0.48366524
   0.69517827  0.61682105  0.40825479
   0.74769857  0.60793599  0.46069103
   0.71988948  0.54702770  0.50321983
   0.19036244  0.86220005  0.49680850
   0.97025003  0.41101823  0.72507913
   0.59491278  0.13659407  0.11044425
   0.32114926  0.97135665  0.23352818
   0.36956325  0.04075998  0.26384840
   0.35305651  0.05338919  0.33098021
   0.22674014  0.96651006  0.25601413
   0.15917709  0.01855329  0.20509003
   0.15033965  0.01295856  0.14851218
   0.15656377  0.11643917  0.22486917
   0.25421380  0.74274461  0.73732466
   0.86183503  0.39807984  0.16510374
   0.89768198  0.33640909  0.20463825
   0.91504781  0.36284965  0.26400963
   0.83409743  0.37077653  0.29403021
   0.79649501  0.41208096  0.35051301
   0.83729394  0.42922454  0.40647564
   0.76308145  0.17012011  0.58468783
   0.82691724  0.89419631  0.29859429
   0.91213704  0.90361965  0.32858434
   0.92061146  0.97460396  0.37112787
   0.94468967  0.80359949  0.32159944
   0.01573699  0.76948176  0.36504168
   0.99462495  0.67876659  0.38742991
   0.15148333  0.64734609  0.41020354
   0.35128219  0.41900517  0.78118651
   0.34667271  0.94777836  0.17083305
   0.72768250  0.05924975  0.12424676
   0.44586199  0.96293480  0.08093274
   0.41938356  0.96773768  0.13807044
   0.43595003  0.10920078  0.24438067
   0.52672672  0.09846452  0.25637507
   0.58799393  0.03513295  0.26159540
   0.60054938  0.94778070  0.23212964
   0.18155728  0.88639883  0.27280694
   0.18964902  0.44441935  0.21493978
   0.87457146  0.75352005  0.30353137
   0.86333631  0.66149286  0.28937077
   0.90065792  0.57258418  0.28313706
   0.98538576  0.52300155  0.26850022
   0.99400831  0.42753226  0.27506655
   0.36216597  0.27794150  0.33424589
   0.07403458  0.55512177  0.26247240
   0.26392590  0.05607763  0.36784243
   0.20610041  0.00584178  0.32686447
   0.15758499  0.92717475  0.33135817
   0.10633607  0.78798870  0.37221694
   0.17571213  0.72628884  0.38495473
   0.27314844  0.74927292  0.36785191
   0.22348244  0.12688130  0.40274303
   0.95872361  0.88310490  0.70383424
   0.19946186  0.99184942  0.50315330
   0.84989718  0.03924931  0.36604731
   0.97766537  0.24939898  0.82914103
   0.44771097  0.31782632  0.10163052
   0.90182376  0.70051172  0.06910365
   0.85286177  0.43984692  0.59161144
   0.35271504  0.13146888  0.10340665
   0.91332484  0.34518009  0.06431367
   0.62302952  0.86369482  0.94327040
   0.98325458  0.06536591  0.29044188
   0.31317151  0.34044215  0.68333956
   0.54367997  0.25098857  0.98018813
   0.50813103  0.51997751  0.62796882
   0.47160722  0.45268026  0.21571899
   0.62635076  0.47501600  0.00693703
   0.45922135  0.76371006  0.82995802
   0.65003741  0.20488383  0.34596013
   0.71706005  0.31504140  0.24180224
   0.11249119  0.88544501  0.70846259
   0.75401487  0.16612127  0.26822190
   0.37417478  0.76791118  0.22368679
   0.55792687  0.32944102  0.31473569
   0.53205834  0.77486419  0.10603654
   0.20926606  0.29001390  0.58694066
   0.49687539  0.90681801  0.40768220
   0.96319198  0.16910238  0.67365428
   0.56646260  0.89761996  0.65865963
   0.34639376  0.34547753  0.22284959
   0.60103369  0.68643879  0.22254478
   0.28823486  0.87688231  0.15071518
   0.59676620  0.67617057  0.91653763
   0.92497612  0.58980150  0.58613019
   0.02084347  0.97164605  0.60522955
   0.27015661  0.06052429  0.73362738
   0.61311844  0.55414405  0.33029026
   0.35970901  0.07315129  0.46044739
   0.72542321  0.68427108  0.37085892
   0.10762074  0.78260224  0.96881724
   0.35761651  0.48612749  0.57550671
   0.22510678  0.38030038  0.48813121
   0.28847453  0.79012461  0.93826468
   0.48873807  0.25172165  0.70888771
   0.02866699  0.49759596  0.93044173
   0.49724476  0.41056282  0.38619818
   0.65978626  0.08941245  0.99326899
   0.17706707  0.10224600  0.93282418
   0.47875507  0.55709912  0.84399794
   0.70694009  0.27647485  0.94317265
   0.70444513  0.70045335  0.59546656
   0.16987447  0.62743330  0.85479392
   0.77653128  0.88268754  0.44686261
   0.56388922  0.19730231  0.24625052
   0.32719296  0.69088402  0.40802163
   0.18058410  0.35326175  0.19828814
   0.24513287  0.88833924  0.60491096
   0.13124130  0.43633556  0.85994402
   0.99863449  0.80649616  0.26895005
   0.01488275  0.29110821  0.56449283
   0.37158653  0.63261460  0.50388922
   0.21096925  0.58697887  0.42657226
   0.70829345  0.56571598  0.89193973
   0.48810789  0.55681816  0.11135770
   0.24735835  0.90707259  0.86364948
   0.40839799  0.99402886  0.66159373
   0.37681150  0.02726509  0.88763217
   0.52655842  0.71084744  0.64687503
   0.43970127  0.36537059  0.50196212
   0.74541713  0.05248721  0.91085314
   0.88740881  0.41092737  0.95421420
   0.86633427  0.09652114  0.21559979
   0.03865707  0.71101145  0.84906720
   0.58365819  0.07514299  0.71099157
   0.77451894  0.28135112  0.69163874
   0.48065889  0.60790188  0.29022170
   0.71126168  0.90785764  0.59544336
   0.78502858  0.94768409  0.26392576
   0.64292463  0.86968506  0.25379514
   0.15618298  0.06916231  0.67436688
   0.57873651  0.58424399  0.75989271
   0.11488943  0.12136981  0.54157196
   0.60156971  0.38595799  0.16378357
   0.96410213  0.75175450  0.48913801
   0.10520346  0.08359432  0.80322642
   0.54505666  0.61927640  0.52765986
   0.72357388  0.54662230  0.56390039
   0.53548684  0.27880334  0.41122122
   0.88062698  0.00080191  0.53169049
   0.38767031  0.15809702  0.77805705
   0.42083524  0.62547858  0.74454387
   0.11536375  0.15278599  0.27598537
   0.89735226  0.12660590  0.88510937
   0.25692527  0.38479691  0.93805622
   0.13927660  0.26950420  0.70610595
   0.04689583  0.64761859  0.03645488
   0.53477200  0.75824424  0.38448989
   0.80317339  0.85968102  0.13804941
   0.47185165  0.92127401  0.91733695
   0.09331876  0.35580154  0.06285477
   0.61797204  0.81632561  0.49076416
   0.79201232  0.68521168  0.48092280
   0.75483351  0.29304353  0.48935519
   0.39484498  0.54370716  0.37790987
   0.64443417  0.03222856  0.31472138
   0.61546444  0.13679033  0.46395174
   0.84085246  0.57959751  0.98638499
   0.37553570  0.60244394  0.20536984
   0.65415855  0.42543864  0.52959277
   0.61559645  0.39546580  0.65988697
   0.29235685  0.35844693  0.05956485
   0.28619826  0.65065632  0.09679222
   0.80492467  0.74845956  0.81017095
   0.46142950  0.44519895  0.02704649
   0.06978269  0.45951503  0.42438247
   0.17475333  0.16632272  0.04783984
   0.42139830  0.08098556  0.36612110
   0.70021776  0.00323235  0.40715850
   0.18920473  0.50529058  0.69416861
   0.40898166  0.88667063  0.74899657
   0.79238497  0.18131365  0.36227517
   0.29652710  0.21379140  0.97565919
   0.29619739  0.61819723  0.30114146
   0.38973780  0.77737977  0.04339227
   0.08821597  0.80944244  0.09317402
   0.76615005  0.56939932  0.69667924
   0.65881460  0.79536766  0.03840579
   0.16292688  0.22551907  0.85291460
   0.07174659  0.58031335  0.13505282
   0.20406367  0.94159937  0.00880980
   0.72072740  0.62290795  0.10641496
   0.46557916  0.86197760  0.53196795
   0.48814765  0.03517483  0.54231457
   0.07306816  0.31663600  0.93582045
   0.77654432  0.79369469  0.96163272
   0.90703813  0.81423482  0.60058898
   0.00752220  0.12815663  0.18072211
   0.96405648  0.94631291  0.10075102
   0.91564091  0.98012481  0.99153774
   0.76496900  0.29015492  0.82521582
   0.86953740  0.55484248  0.12206089
   0.25898591  0.82106120  0.49745899
   0.47374590  0.95980128  0.02699709
   0.03546117  0.12857804  0.04607056
   0.85444829  0.18104236  0.09304862
   0.16747336  0.81247369  0.25185144
   0.94719095  0.20164957  0.44226895
   0.06454139  0.37704932  0.26678142
   0.68039408  0.79197219  0.74269149
   0.02157466  0.43044622  0.77196366
   0.88991004  0.53538028  0.87585709
   0.89659354  0.36893215  0.73985066
   0.57659605  0.06002835  0.10666714
   0.70548877  0.08966165  0.16832950
   0.84943002  0.92251801  0.82993948
   0.61723240  0.20817951  0.11747200
   0.08874846  0.63212942  0.26142698
   0.10931814  0.84182287  0.49163281
   0.29329218  0.81598488  0.33987730
   0.15494720  0.56491504  0.55216391
   0.07682285  0.91090348  0.90487352
   0.66705983  0.99210130  0.50792760
   0.78467913  0.45633758  0.81569176
   0.88417883  0.62258417  0.85969069
   0.44164127  0.14126296  0.97421889
   0.30361088  0.11764056  0.57451318
   0.19357992  0.17094238  0.19627645
   0.14795825  0.01322198  0.09631417
   0.34461192  0.54155915  0.90943285
   0.54904171  0.64837464  0.00805442
   0.73316046  0.00601415  0.73095515
   0.45893421  0.26165693  0.57102089
   0.18846450  0.55138554  0.03039143
   0.20357822  0.46848779  0.05679719
   0.47259257  0.38724326  0.88677479
   0.63368503  0.98989029  0.81851229
   0.93986092  0.20940105  0.31914914
   0.69931183  0.23416286  0.59240942
   0.55714591  0.13443612  0.84493921
   0.00299461  0.14045439  0.99234096
   0.73561950  0.08119043  0.58058041
   0.78498413  0.06991490  0.70980711
   0.94116415  0.62238885  0.39660908
   0.00606375  0.72604994  0.70069642
   0.39151332  0.17100459  0.23255061
   0.25100576  0.47153717  0.18067533
   0.42892643  0.42980844  0.75127500
   0.28196719  0.46911327  0.79183720
   0.87710140  0.07520073  0.72717830
   0.33748346  0.62092158  0.94405260
   0.59430408  0.90491233  0.81009222
   0.69586309  0.73223191  0.69585658
   0.52543506  0.19448853  0.59435139
   0.05910360  0.98433934  0.87470499
   0.83729679  0.17634711  0.55109561
   0.97460049  0.97946933  0.41170324
   0.58534018  0.93762632  0.17673378
   0.88825742  0.46763878  0.44530368
   0.06632563  0.26479987  0.38420136
   0.98597496  0.99388322  0.82296413
   0.74676478  0.54655799  0.23869142
   0.01012756  0.42115415  0.67135434
   0.73762857  0.02425679  0.07885486
   0.95167093  0.95007208  0.21415161
   0.30405425  0.72821243  0.68469699
   0.28862253  0.77921037  0.78350989
   0.09655944  0.68415916  0.58577036
   0.32381833  0.34372501  0.34869931
   0.76204751  0.36392543  0.07549541
   0.70951140  0.44990831  0.79059988
   0.42094568  0.22839798  0.32487512
   0.19902552  0.47517755  0.31547354
   0.07278760  0.62311780  0.42151054
   0.93717991  0.88497943  0.95140300
   0.80554317  0.81259836  0.28826371
   0.82580922  0.35528754  0.84565876
   0.93622749  0.65143057  0.72401635
   0.14251754  0.12145396  0.41728012
   0.33964811  0.34327003  0.81015032
   0.94075629  0.82534746  0.00291330
   0.26283737  0.19815215  0.39837932
   0.25100485  0.66690117  0.58236691
   0.56056027  0.40571514  0.86625672
   0.12125710  0.88701239  0.37963184
   0.17026891  0.71916554  0.74181904
   0.61144351  0.16404275  0.79769264
   0.55821575  0.61565330  0.05045862
   0.49574102  0.18679846  0.96845607
   0.23911799  0.10961411  0.56777595
   0.81394771  0.94609949  0.79171468
   0.49525673  0.56478579  0.79856697
   0.68379640  0.92708690  0.51262653
   0.44043595  0.13904815  0.93156452
   0.90811683  0.97214451  0.83107236
   0.67180920  0.85635146  0.73351632
   0.04063920  0.14116183  0.88652744
   0.48047142  0.03181261  0.78134070
   0.37435401  0.45720957  0.10875989
   0.16228430  0.35320526  0.39641028
   0.82627719  0.09913616  0.98569487
   0.07000828  0.81647038  0.63226672
   0.84640504  0.67312379  0.63331599
   0.02063765  0.57607514  0.81352231
   0.73816410  0.60879486  0.80290515
   0.52104451  0.03047371  0.45180947
   0.38827115  0.33064242  0.96838009
   0.37769422  0.85083991  0.87605520
   0.33326649  0.96865805  0.54503488
   0.22775305  0.74961159  0.02651694
   0.04495645  0.01764646  0.72442004
   0.68075791  0.79991514  0.87675855
   0.36464285  0.49297292  0.48475850
   0.05417706  0.00358925  0.51559254
   0.25779959  0.70852860  0.20825345
   0.45293839  0.74764083  0.47045608
   0.40106207  0.60572985  0.61457607
   0.31509868  0.23336895  0.15062532
   0.56723920  0.36969139  0.05762254
   0.00338414  0.43480456  0.01771650
   0.17327334  0.38559403  0.77994108
   0.62518493  0.59205842  0.66814121
   0.97806616  0.37767015  0.86750599
   0.48789575  0.25524356  0.80387761
   0.01281005  0.69690563  0.12959966
   0.28333657  0.07128242  0.99376201
   0.74111253  0.42500620  0.94525989
   0.36037393  0.49312612  0.28192565
   0.05519740  0.58408800  0.65366629
   0.59677998  0.79018592  0.58676211
   0.89150947  0.22933223  0.75482166
   0.00042538  0.60849858  0.50090063
   0.77582423  0.42082773  0.66656844
   0.18525391  0.29150607  0.98819897
   0.52420752  0.52596745  0.95110864
   0.17052567  0.80799755  0.88320502
   0.19477171  0.51454697  0.92880642
   0.32097707  0.24976806  0.52273004
   0.57416486  0.02304900  0.61279435
   0.43750654  0.38820667  0.65785431
   0.59629951  0.54820804  0.21608627
   0.19451327  0.42996242  0.61206302
   0.36903825  0.12894514  0.67086172
   0.92561883  0.70167027  0.97123881
   0.09290796  0.20487019  0.62927474
   0.76037602  0.08642440  0.47520106
   0.87287363  0.97602517  0.62133220
   0.03260838  0.24095217  0.10541718
   0.89231878  0.32709036  0.53923562
   0.40144939  0.68664744  0.13220074
   0.60751838  0.27111447  0.52132258
   0.56095169  0.01856212  0.92953763
   0.25324973  0.91792352  0.70571572
   0.65635036  0.74929731  0.13341585
   0.06211028  0.91720068  0.01385084
   0.62704459  0.25696123  0.67619571
   0.70363447  0.64525233  0.99877513
   0.63879949  0.87392042  0.40495752
   0.32043219  0.63296972  0.81981660
   0.80690857  0.86625780  0.04921222
   0.68907230  0.18164824  0.87484035
   0.45890888  0.76428887  0.73125797
   0.94138078  0.77231183  0.78563694
   0.87487369  0.85471075  0.51223594
   0.50560961  0.80110601  0.00017913
   0.50353131  0.30766944  0.20803837
   0.24422439  0.08110746  0.82706092
   0.48883122  0.74917451  0.28653861
Direct configuration=    60
   0.87514802  0.47618995  0.15118571
   0.80055595  0.33530708  0.12234070
   0.83543872  0.23647986  0.13816938
   0.88044414  0.23681437  0.19073991
   0.93462331  0.15948353  0.21381365
   0.95616247  0.15090708  0.27898964
   0.95539991  0.94613222  0.16072367
   0.81681595  0.58614009  0.26984240
   0.73190876  0.22347019  0.31447783
   0.75217688  0.32106087  0.29854693
   0.72676378  0.38046245  0.34899964
   0.64933888  0.38427466  0.38126649
   0.54984212  0.34979619  0.37383857
   0.16564046  0.48385729  0.26707637
   0.17859513  0.64041791  0.57110451
   0.01082532  0.22841877  0.41518218
   0.63925414  0.54995139  0.39245823
   0.64167381  0.46285697  0.42819948
   0.68010725  0.47417131  0.48544124
   0.70753050  0.62633274  0.40687856
   0.73288112  0.63126454  0.46955643
   0.71481196  0.55836632  0.50598418
   0.18115294  0.83684550  0.49706702
   0.98633193  0.40991603  0.72428650
   0.60367780  0.14908726  0.10713828
   0.31635251  0.98707474  0.23611055
   0.37242733  0.03734055  0.27146244
   0.35020286  0.05960399  0.33061743
   0.22953660  0.97346481  0.25564339
   0.18132388  0.03240733  0.21466373
   0.15490316  0.01428887  0.16145784
   0.16413002  0.12865966  0.22576556
   0.23632992  0.74344426  0.73027832
   0.87019477  0.38483473  0.15594024
   0.90336001  0.32794590  0.20283153
   0.90341648  0.37316025  0.25922783
   0.84697543  0.36181232  0.30656430
   0.81071149  0.42151650  0.35431084
   0.83770143  0.45494454  0.40526340
   0.77115516  0.16630345  0.58248515
   0.83123920  0.88959552  0.29022129
   0.90859632  0.89830910  0.33586496
   0.93090334  0.97710220  0.37517175
   0.95344109  0.81027887  0.33086140
   0.03184821  0.76197765  0.36370993
   0.99688422  0.67417822  0.39018372
   0.16531024  0.64857379  0.40683531
   0.35768905  0.41693567  0.78832059
   0.35512790  0.95290743  0.17341106
   0.73195249  0.04503683  0.12830371
   0.43680817  0.96783176  0.08595684
   0.39878743  0.99805509  0.13405565
   0.43149387  0.10520019  0.23910007
   0.52873139  0.09168594  0.25012795
   0.58480480  0.02177122  0.26423490
   0.58917516  0.95166080  0.22305468
   0.16918958  0.89008584  0.27165154
   0.20075224  0.43114099  0.20863387
   0.86454398  0.74150387  0.30608380
   0.87598069  0.66000445  0.27759769
   0.91201883  0.57266389  0.26720313
   0.99535493  0.51715897  0.27894813
   0.99300987  0.42074891  0.26493735
   0.35720033  0.29072683  0.34412530
   0.08425932  0.55781251  0.26509731
   0.26103109  0.05651423  0.35460693
   0.21211449  0.99841711  0.31686700
   0.16607120  0.92223825  0.33369940
   0.11556851  0.78706185  0.37089981
   0.18302326  0.73325401  0.38937908
   0.27635874  0.74866879  0.37329053
   0.21554021  0.11880091  0.40657310
   0.94754453  0.87899227  0.69401525
   0.19870553  0.98093168  0.49667143
   0.86312825  0.03676392  0.38123393
   0.96614840  0.24939183  0.82978550
   0.42395873  0.30769200  0.10689931
   0.88719165  0.70591257  0.06237238
   0.85357996  0.42967782  0.58661058
   0.36436830  0.12442139  0.09834710
   0.92012567  0.33931913  0.05792004
   0.61349924  0.86245286  0.94943835
   0.00443126  0.06491870  0.29555929
   0.30790937  0.34352905  0.68956311
   0.55176165  0.26007515  0.98036563
   0.51465184  0.51889437  0.63009824
   0.47459222  0.45646314  0.20774535
   0.62576171  0.47524004  0.00882090
   0.46523126  0.76304640  0.83132659
   0.65068060  0.21151601  0.33839817
   0.69895597  0.31728066  0.23705323
   0.13097416  0.88829845  0.72251758
   0.74896670  0.16915869  0.26624857
   0.39273446  0.76256917  0.22193748
   0.54460039  0.34097888  0.30645260
   0.53236761  0.76034075  0.10614015
   0.23747746  0.28882642  0.58519798
   0.48625013  0.92154572  0.39752934
   0.96958915  0.17246406  0.67237676
   0.55933897  0.87196982  0.66468291
   0.36184775  0.35337047  0.21545208
   0.57790192  0.69829479  0.21843101
   0.28549928  0.87416598  0.16155105
   0.60735650  0.68907073  0.90196018
   0.93326785  0.59677023  0.58991156
   0.00344649  0.94636480  0.59766301
   0.27822589  0.05683065  0.73121526
   0.61618499  0.53520279  0.33447112
   0.37987161  0.07572800  0.47140549
   0.72110973  0.69524744  0.37064058
   0.10750700  0.77306932  0.96305754
   0.34384559  0.46957404  0.57718804
   0.22881909  0.38615231  0.48400060
   0.29042002  0.79509237  0.93834973
   0.47607850  0.25507233  0.70632484
   0.01453330  0.51141446  0.92617161
   0.48094272  0.41180707  0.37654340
   0.65229431  0.06725549  0.00350994
   0.17759544  0.09540505  0.92958309
   0.48624269  0.57252388  0.84952120
   0.71234650  0.27164363  0.95529896
   0.71340448  0.68218534  0.60486855
   0.18902478  0.62256473  0.85314799
   0.77947651  0.87322124  0.44306391
   0.55668676  0.18152220  0.24413320
   0.32944813  0.68746765  0.39825047
   0.18535387  0.33829670  0.20911421
   0.25215195  0.85872137  0.61122098
   0.10974059  0.44240968  0.85743678
   0.98661914  0.80773529  0.25979435
   0.02075469  0.27221661  0.57441661
   0.37066516  0.62605690  0.49542450
   0.20446747  0.57134768  0.43211743
   0.69879097  0.56675524  0.91004276
   0.46746592  0.55506459  0.09995813
   0.23609381  0.93714948  0.85626691
   0.38549045  0.98750999  0.67153455
   0.37273236  0.04724529  0.88707425
   0.50790132  0.71004746  0.64906669
   0.43541065  0.36943266  0.48280391
   0.74924265  0.05589661  0.91783524
   0.87604288  0.41022913  0.95333210
   0.86936660  0.08503286  0.21377847
   0.03380143  0.70196182  0.84548163
   0.57816504  0.07107474  0.70188867
   0.76448291  0.29531942  0.70333862
   0.47097070  0.61717685  0.28711821
   0.72393439  0.89311508  0.59453129
   0.78969199  0.94685409  0.25984804
   0.64213522  0.87394264  0.25647637
   0.14832065  0.07938433  0.66182134
   0.59842988  0.59168079  0.76569314
   0.10290216  0.13064167  0.54380676
   0.60680276  0.40348303  0.16719791
   0.97148574  0.75568982  0.48821122
   0.09966329  0.10425602  0.79434859
   0.52693805  0.63025518  0.53105364
   0.71939760  0.55812913  0.56785141
   0.53466247  0.28988500  0.42282618
   0.89878884  0.99695520  0.51772446
   0.37401494  0.16083604  0.77494200
   0.42047872  0.61446301  0.74913213
   0.11884017  0.14883293  0.27544255
   0.88895275  0.13742135  0.89072994
   0.27706738  0.38779535  0.92567538
   0.14827367  0.27828926  0.71344669
   0.05911683  0.64660786  0.02555470
   0.53235490  0.74826267  0.39317472
   0.80406843  0.85915392  0.14983362
   0.46797955  0.90880717  0.91621123
   0.09381650  0.34441690  0.06130311
   0.61858513  0.83483625  0.50493279
   0.79790068  0.69214354  0.48106484
   0.74666221  0.29896349  0.47881577
   0.39420880  0.52706923  0.37570952
   0.64887205  0.03107204  0.31335235
   0.61342676  0.14918352  0.46712060
   0.82998750  0.57719585  0.99906960
   0.35707416  0.60287489  0.20347775
   0.65506987  0.41808951  0.53845901
   0.63105952  0.38065428  0.66937786
   0.30627996  0.35786002  0.04732422
   0.27001481  0.64535783  0.10349465
   0.79524930  0.74464204  0.82334895
   0.44582722  0.44733146  0.02037614
   0.06274179  0.46039465  0.41869304
   0.20286410  0.17716060  0.04107312
   0.42706604  0.06218415  0.35889650
   0.69838989  0.00839123  0.40056131
   0.19207977  0.48743743  0.69309832
   0.41859317  0.90827580  0.75646512
   0.78257534  0.18422656  0.36183530
   0.30044114  0.22376095  0.97527875
   0.27684135  0.63740150  0.28134042
   0.38047539  0.77231025  0.04364704
   0.09936682  0.79877979  0.08739765
   0.76461119  0.55853067  0.71258578
   0.67288114  0.77295789  0.04794286
   0.15988252  0.22337757  0.84635228
   0.06789831  0.57231428  0.16036625
   0.20119789  0.92801673  0.00887556
   0.71581563  0.61153585  0.11111915
   0.44878618  0.85592934  0.53520181
   0.49461168  0.01827926  0.53516377
   0.06170254  0.31328416  0.93222356
   0.78552590  0.77733539  0.95567186
   0.89836483  0.81527300  0.60796846
   0.01212326  0.14749244  0.18172924
   0.97262180  0.97290436  0.10539718
   0.91339145  0.98583401  0.99869516
   0.76633589  0.30727202  0.81525603
   0.89297062  0.54421529  0.11919721
   0.26222717  0.82616430  0.50577955
   0.46102763  0.96176985  0.03595120
   0.05847552  0.11795354  0.03273369
   0.83068087  0.17612278  0.09602381
   0.15260675  0.81926798  0.24751793
   0.94578614  0.21984597  0.44829926
   0.06543328  0.38408892  0.26585849
   0.68539821  0.79789664  0.74629370
   0.02505244  0.45665381  0.76944019
   0.88632693  0.53243828  0.89146697
   0.90803379  0.37811399  0.72941709
   0.56943465  0.08229687  0.10455701
   0.72337840  0.07952953  0.17355461
   0.84327951  0.91977207  0.82944490
   0.63145712  0.22002692  0.12182237
   0.09753297  0.63927640  0.24884807
   0.10756828  0.84929028  0.49063682
   0.30254845  0.81327505  0.34996835
   0.15888154  0.55982655  0.55643044
   0.06559061  0.90710764  0.90373368
   0.64145872  0.98625921  0.50167052
   0.78912479  0.47094059  0.80649409
   0.88429436  0.60874752  0.86114243
   0.45298270  0.13513887  0.96966593
   0.30910797  0.12153162  0.59016498
   0.19221841  0.16896807  0.18277050
   0.15019233  0.00456215  0.10763306
   0.34921578  0.53868449  0.92531532
   0.55693056  0.64920052  0.99699114
   0.72909987  0.99925405  0.72506775
   0.46234974  0.24664051  0.57234302
   0.18992743  0.56700277  0.03093805
   0.19643445  0.48205778  0.03569635
   0.49009164  0.38766089  0.88939436
   0.62451949  0.97994049  0.82230545
   0.95275228  0.19355115  0.32799971
   0.72171108  0.22434157  0.60961374
   0.54389362  0.14206013  0.84371751
   0.97719751  0.13808506  0.99619373
   0.74571935  0.08157263  0.59979649
   0.78692691  0.05933110  0.70471173
   0.91999469  0.64607177  0.39359372
   0.00259576  0.72198048  0.69609739
   0.39021512  0.18608093  0.22335035
   0.26072416  0.46813812  0.17730636
   0.42238981  0.44100267  0.75781345
   0.29633234  0.48236192  0.79058971
   0.87504283  0.06355252  0.73625489
   0.32005625  0.61912326  0.94857740
   0.59468621  0.90711986  0.79874207
   0.71172843  0.72755909  0.70198777
   0.52554093  0.18441094  0.59424763
   0.05552323  0.99669908  0.87320112
   0.84846189  0.18604423  0.55834996
   0.98739859  0.99448833  0.41237620
   0.57788071  0.92467436  0.16907822
   0.88936375  0.46181021  0.44598758
   0.07340473  0.25997516  0.38571999
   0.98865006  0.99546137  0.83552414
   0.74575474  0.55255749  0.24531479
   0.01565957  0.41550143  0.66812266
   0.74117860  0.01455031  0.08139040
   0.93324999  0.94577758  0.21378815
   0.29227491  0.72329824  0.68860666
   0.29137246  0.78947619  0.77699673
   0.09923235  0.69455974  0.58448729
   0.29751741  0.34413824  0.34624817
   0.75003941  0.36928935  0.08363899
   0.70946512  0.42447791  0.79512889
   0.41491649  0.23397794  0.34765900
   0.21757260  0.47741385  0.31123991
   0.07752882  0.63712978  0.41528495
   0.91511091  0.92043281  0.96509585
   0.79846728  0.80204551  0.28669351
   0.83903811  0.36252718  0.83748966
   0.93550294  0.65592287  0.71022731
   0.13300769  0.10291007  0.42171792
   0.35557894  0.33244182  0.80978875
   0.92804888  0.84323090  0.00391383
   0.26317243  0.19540052  0.41641788
   0.25627000  0.67260899  0.59203625
   0.57251505  0.38259678  0.86725609
   0.12823402  0.87687990  0.37732589
   0.15327386  0.72900014  0.73161135
   0.62095461  0.17339763  0.79411553
   0.51378596  0.64662054  0.03464343
   0.50612688  0.18639893  0.97839334
   0.24279007  0.12365021  0.58950619
   0.78587818  0.95561012  0.83586797
   0.53073819  0.57726365  0.81461171
   0.67896797  0.94232467  0.52659824
   0.44306614  0.16089124  0.92663696
   0.87585870  0.93502892  0.86313739
   0.64371031  0.84103337  0.72219526
   0.04412747  0.14081667  0.89263832
   0.47283156  0.02291718  0.77714274
   0.36819496  0.45593391  0.11322257
   0.16544531  0.36289583  0.40616280
   0.83235580  0.10225974  0.99219487
   0.05520794  0.82143205  0.62920536
   0.84219243  0.68856612  0.63745089
   0.02816426  0.57677421  0.80876860
   0.73272479  0.60739872  0.81025951
   0.53060104  0.02855929  0.44792351
   0.39462011  0.31661962  0.97869821
   0.37226779  0.85141098  0.86183847
   0.33974852  0.98321878  0.53867677
   0.23124033  0.75363382  0.02547409
   0.05005981  0.02941319  0.72163855
   0.67523438  0.78725292  0.86624324
   0.37595808  0.49293428  0.47505272
   0.06483805  0.00397011  0.50814223
   0.24428413  0.72189376  0.20100614
   0.45037019  0.73399346  0.47660550
   0.39627548  0.61495079  0.60797308
   0.30713089  0.24298353  0.15368172
   0.54831350  0.37420538  0.06070009
   0.00447248  0.44687643  0.02063904
   0.17487726  0.38184684  0.77458293
   0.62961722  0.59443490  0.66573247
   0.97729169  0.37049443  0.87021840
   0.48233573  0.25939404  0.80866774
   0.01712190  0.70013920  0.13465282
   0.28230091  0.07613991  0.00260676
   0.75026350  0.42416644  0.93692767
   0.37107839  0.48987897  0.27721274
   0.05564341  0.58859825  0.66768840
   0.59418074  0.80162598  0.58496982
   0.88459712  0.22407428  0.75862770
   0.98874042  0.60990131  0.50512646
   0.76330539  0.41942259  0.67016997
   0.17778800  0.30592839  0.99162680
   0.52538890  0.53011437  0.93892170
   0.17616013  0.80105307  0.86879249
   0.19810714  0.51480772  0.92359398
   0.33425784  0.25355394  0.52206329
   0.58398393  0.01369761  0.60743828
   0.43200712  0.39437796  0.66200102
   0.58752612  0.54721415  0.20932848
   0.20307479  0.41483869  0.61014127
   0.37990427  0.13346969  0.66720001
   0.92651110  0.69252569  0.97427197
   0.08975353  0.19717361  0.62743263
   0.76576327  0.09342546  0.46751432
   0.87070215  0.96883464  0.62289184
   0.02670292  0.23625016  0.10200881
   0.89246991  0.31943725  0.53780095
   0.41372073  0.68747923  0.12955328
   0.59006311  0.26034336  0.52169946
   0.56668581  0.01563393  0.92615506
   0.26344365  0.92498891  0.69778558
   0.66533812  0.74233217  0.13765028
   0.05429078  0.91251029  0.02168084
   0.63272772  0.24466683  0.68265207
   0.70552391  0.64493020  0.00565637
   0.63264301  0.87746616  0.40373637
   0.31610358  0.62200062  0.81870625
   0.79256091  0.85511066  0.04678806
   0.70466815  0.18350907  0.88271236
   0.46156197  0.76248409  0.72844143
   0.93170973  0.78957969  0.78506713
   0.87787780  0.84730217  0.50554222
   0.50233621  0.78466482  0.99677554
   0.51101147  0.31162943  0.20930493
   0.24544054  0.09236429  0.83155541
   0.49043442  0.74981194  0.28184986
Direct configuration=    80
   0.90561822  0.45979816  0.14268246
   0.80721426  0.33599944  0.10831861
   0.83000605  0.23320553  0.13003940
   0.87801493  0.23493339  0.19095626
   0.94114639  0.15037937  0.22347813
   0.96604100  0.13705757  0.28819330
   0.93830783  0.96116266  0.16208302
   0.82763978  0.58454482  0.25339626
   0.73472525  0.22285188  0.31646964
   0.75147944  0.32104459  0.29769943
   0.71290030  0.38906888  0.34530608
   0.63884795  0.41048510  0.38162104
   0.54979756  0.36575226  0.36886619
   0.15542968  0.47815819  0.26434015
   0.16984414  0.63560832  0.58024125
   0.01714616  0.23687363  0.42602758
   0.66147041  0.55208282  0.39078594
   0.66118849  0.46787693  0.42944654
   0.66729783  0.47490065  0.49212172
   0.69166842  0.63726478  0.41224591
   0.72347061  0.63189723  0.47401266
   0.70365005  0.56121630  0.50977952
   0.18396988  0.82543079  0.50300757
   0.98511634  0.42298282  0.70570443
   0.59499333  0.17063742  0.11187557
   0.32126367  0.98003466  0.24082699
   0.36452906  0.04501597  0.26868716
   0.34382249  0.05750632  0.32956589
   0.22890792  0.97657923  0.25874029
   0.17614363  0.03416241  0.22150777
   0.17824901  0.00837211  0.15724854
   0.16831626  0.13882334  0.21523425
   0.23685197  0.73866422  0.72710460
   0.86221227  0.38341964  0.15623390
   0.88865651  0.32967036  0.20863437
   0.92031427  0.37809674  0.27106679
   0.84072326  0.36519421  0.30340294
   0.80865766  0.41190321  0.36161367
   0.86486148  0.46960553  0.40364343
   0.78600418  0.15826613  0.60005491
   0.83136010  0.88623096  0.29975190
   0.90288734  0.88976615  0.34059505
   0.93690387  0.96105103  0.38158260
   0.93858671  0.80238210  0.33112219
   0.01958826  0.76561803  0.35346821
   0.99637333  0.68199146  0.38085365
   0.15223644  0.64151772  0.41561474
   0.37302726  0.42124927  0.78994076
   0.33240251  0.95835819  0.17276705
   0.74455846  0.02205998  0.13523047
   0.41877647  0.98068578  0.08444835
   0.38498904  0.99655090  0.13670316
   0.42686929  0.10281906  0.24628077
   0.51994710  0.07868788  0.24465895
   0.57442098  0.01136192  0.25183382
   0.59758260  0.94214343  0.21687708
   0.17386861  0.88040810  0.26856052
   0.20186736  0.43126689  0.21538613
   0.87671663  0.73814140  0.30886704
   0.87728341  0.66264553  0.28114128
   0.92118544  0.58562444  0.26920621
   0.99980970  0.53210825  0.27222843
   0.99457780  0.43642003  0.27470126
   0.34170577  0.28901678  0.36490924
   0.08959107  0.55677941  0.26480311
   0.26279629  0.07301535  0.35255662
   0.21938226  0.98931856  0.33231302
   0.16082974  0.91746467  0.33130463
   0.10085889  0.78792587  0.37501246
   0.18705220  0.71836383  0.38701434
   0.28720679  0.75724614  0.37652125
   0.21404275  0.12112661  0.40522615
   0.93533295  0.89129422  0.69744194
   0.21460529  0.97096404  0.49253485
   0.86539322  0.03502868  0.38619939
   0.96979909  0.24062945  0.82989986
   0.42584906  0.30420265  0.11680891
   0.87151328  0.72370673  0.07083575
   0.84648519  0.42398747  0.58458057
   0.36551662  0.12387634  0.08838351
   0.94401054  0.32706657  0.05071916
   0.61030572  0.86707047  0.95615165
   0.00978236  0.06200710  0.29273506
   0.29897661  0.35180236  0.68791015
   0.55393698  0.28952299  0.99166630
   0.51533715  0.51577410  0.63352170
   0.47357459  0.46855600  0.20302894
   0.62943721  0.46859838  0.00894332
   0.47683369  0.75090894  0.82916089
   0.64483768  0.21946908  0.32703118
   0.69355992  0.32978294  0.24505546
   0.13567231  0.90657854  0.73394552
   0.73980162  0.16881418  0.26623465
   0.39887750  0.76949887  0.20920299
   0.53354481  0.33366204  0.30908583
   0.52826958  0.75152480  0.10139839
   0.25742441  0.27845803  0.58299290
   0.48421970  0.92130241  0.38375632
   0.97177574  0.17004283  0.67903328
   0.55014625  0.85418617  0.67443973
   0.37350668  0.35603682  0.21188214
   0.56785794  0.70306899  0.20508254
   0.29026823  0.87798040  0.16770041
   0.60714139  0.68974540  0.88485610
   0.94208919  0.59985969  0.59629894
   0.00184671  0.93202403  0.58497849
   0.27932236  0.05253541  0.73747578
   0.61948769  0.53215312  0.33998812
   0.40045279  0.08641039  0.47589490
   0.70942689  0.69562321  0.37185294
   0.11453478  0.76734809  0.95434463
   0.33426439  0.45536224  0.58698540
   0.24979191  0.39613817  0.48784646
   0.29561539  0.79634303  0.93107203
   0.47230801  0.26396203  0.70083457
   0.01715439  0.52910208  0.93359419
   0.47626081  0.41031755  0.37111969
   0.63392355  0.05218813  0.00815611
   0.18122932  0.08589783  0.92563459
   0.49611593  0.59113371  0.84440734
   0.72951327  0.27603884  0.96768747
   0.70705952  0.68386240  0.60722835
   0.19325158  0.62230267  0.85272221
   0.78032672  0.85577567  0.43447880
   0.57478423  0.17280987  0.23938269
   0.34409598  0.68183427  0.38836433
   0.19855511  0.33773562  0.21404074
   0.25059398  0.84437947  0.61841947
   0.10142625  0.44921573  0.85359425
   0.99072908  0.81180339  0.24541448
   0.01144926  0.28209318  0.56765485
   0.36122442  0.62180447  0.49743054
   0.20390714  0.57390905  0.42925965
   0.69163601  0.55286710  0.92617037
   0.45736074  0.56099098  0.09426436
   0.23236790  0.96661096  0.84328008
   0.38786776  0.98979356  0.66387705
   0.36917616  0.07036860  0.88088433
   0.49353712  0.69588187  0.64208145
   0.42769183  0.36341593  0.47041273
   0.74797215  0.05367782  0.91767467
   0.89077974  0.39616947  0.95838757
   0.88100668  0.07827143  0.20749676
   0.02229739  0.71926935  0.84176159
   0.55608123  0.07080494  0.68809544
   0.76025288  0.28798995  0.71994238
   0.46975550  0.60812653  0.28265524
   0.74128764  0.87905920  0.59382685
   0.79588575  0.94682710  0.26748769
   0.63213353  0.87547709  0.26521731
   0.13978426  0.06989584  0.64737294
   0.61295103  0.60062985  0.77352330
   0.09076146  0.13222274  0.54189403
   0.61262415  0.42158746  0.16085241
   0.98276635  0.74331987  0.48839091
   0.09613933  0.11780768  0.78259076
   0.51078140  0.64946230  0.53787560
   0.72972095  0.55708131  0.57014729
   0.53593212  0.29841110  0.40919445
   0.91164707  0.98944284  0.50189600
   0.37500716  0.15784783  0.77663440
   0.41979450  0.61765697  0.74655045
   0.14464039  0.16438917  0.27412328
   0.87381276  0.15239864  0.90189312
   0.29121541  0.38736522  0.91883318
   0.14731970  0.28169836  0.71156906
   0.05541827  0.63974879  0.02087839
   0.53290220  0.73926364  0.39563687
   0.79483056  0.84812031  0.15439647
   0.46557785  0.89445137  0.91980685
   0.09600427  0.33995053  0.06881297
   0.62216101  0.83524459  0.48636442
   0.79408592  0.69324181  0.48528372
   0.74248609  0.30253383  0.47001335
   0.37870892  0.51093127  0.37499843
   0.63004556  0.02732037  0.29594424
   0.61820805  0.16193056  0.46572587
   0.82571998  0.57221559  0.01030207
   0.34940465  0.58969877  0.18611959
   0.65802272  0.41301876  0.53486030
   0.62843152  0.38077089  0.67398210
   0.30478080  0.35762743  0.04511319
   0.25668882  0.66035882  0.11655624
   0.79630841  0.73066964  0.83441264
   0.42781135  0.44933925  0.00890888
   0.05522695  0.45310256  0.41446431
   0.21704215  0.19500452  0.05309297
   0.42958753  0.06263304  0.36057181
   0.69809773  0.01707273  0.39560489
   0.18306361  0.48206539  0.69188884
   0.41459073  0.90132899  0.77095391
   0.78332198  0.19627969  0.36438886
   0.30467891  0.22193136  0.96236851
   0.24590725  0.66602322  0.27322228
   0.35897216  0.76389671  0.05149571
   0.11468445  0.79038003  0.08822982
   0.76170147  0.54856262  0.71696150
   0.68833344  0.75893583  0.05461562
   0.16286173  0.23094383  0.84492441
   0.06055617  0.55889726  0.17102468
   0.20656473  0.91502454  0.01213945
   0.69663380  0.60578910  0.11818619
   0.42872828  0.83874466  0.53980955
   0.48233773  0.99955870  0.54608947
   0.05111032  0.30433108  0.94131485
   0.79139244  0.74964367  0.94979984
   0.88565419  0.81230598  0.59896988
   0.00457763  0.15989711  0.18270368
   0.97728944  0.98253022  0.11793388
   0.91213945  0.00711135  0.01636222
   0.77513488  0.31814339  0.81836829
   0.91290827  0.53140595  0.12354947
   0.25971342  0.81976728  0.50280756
   0.45816358  0.95662720  0.04210712
   0.06001319  0.10993682  0.01255072
   0.80094667  0.16830606  0.09710063
   0.13729543  0.82413665  0.23851336
   0.94967919  0.22694962  0.45255326
   0.06336330  0.38887938  0.26913396
   0.68907853  0.80545763  0.74851236
   0.02357047  0.46052820  0.75376278
   0.86789261  0.52695905  0.89583688
   0.91645223  0.37800304  0.72157411
   0.55724859  0.10472849  0.09813525
   0.73502959  0.06506128  0.18064120
   0.82801057  0.90934986  0.83403920
   0.64046327  0.23785463  0.11882888
   0.10959667  0.63953584  0.25057160
   0.10875663  0.84382459  0.49714900
   0.32658538  0.81785616  0.35481711
   0.15749584  0.55329209  0.56252936
   0.05464815  0.90708787  0.90280302
   0.63782736  0.99230838  0.50634510
   0.78048315  0.46902454  0.80135155
   0.89049745  0.60345940  0.85803989
   0.46208434  0.11542363  0.96341041
   0.30236433  0.12240767  0.58912098
   0.17008016  0.19550101  0.17751997
   0.14313547  0.98944632  0.11218273
   0.35685126  0.54619777  0.94070241
   0.54273630  0.63970307  0.00243944
   0.72998304  0.98539389  0.72321888
   0.46499442  0.24114055  0.57779884
   0.19221955  0.58379132  0.01735220
   0.18573815  0.49252464  0.01616706
   0.50459741  0.38579026  0.89638804
   0.62090159  0.97556894  0.82670452
   0.94897517  0.19069492  0.33104658
   0.73803433  0.22982794  0.61003564
   0.55828154  0.14036661  0.84158108
   0.97165612  0.14383986  0.01268667
   0.76065557  0.07451827  0.60273270
   0.79284798  0.05493760  0.70762969
   0.92839152  0.66154767  0.40160486
   0.99636646  0.71252875  0.69393403
   0.40986954  0.18059586  0.21615200
   0.24539193  0.46182218  0.17360199
   0.44146843  0.44445155  0.76035996
   0.30176862  0.47653018  0.80387996
   0.86630586  0.04773058  0.74605307
   0.30236048  0.61814152  0.95467231
   0.58665541  0.90161937  0.79105525
   0.72267260  0.72481450  0.71629979
   0.53145312  0.16873709  0.60304422
   0.05959638  0.98229477  0.87992103
   0.84689195  0.17389814  0.56360505
   0.00502776  0.98373823  0.40480888
   0.56517653  0.91954201  0.16898767
   0.89055702  0.46700984  0.45489452
   0.07033816  0.24159939  0.38858856
   0.98176182  0.99395543  0.83763617
   0.74118671  0.56059633  0.25798050
   0.03694668  0.42441575  0.65795845
   0.75582737  0.99230230  0.08458083
   0.93175875  0.92789303  0.20680307
   0.29369272  0.71289284  0.68948313
   0.26750567  0.78690279  0.78119556
   0.11287674  0.69738519  0.57509751
   0.28462950  0.33813519  0.33984822
   0.73334134  0.36110826  0.09475231
   0.70604853  0.41462038  0.79229986
   0.40594454  0.24776408  0.36666241
   0.22105639  0.47920469  0.30122501
   0.06463174  0.62254431  0.41469398
   0.88677220  0.92747976  0.96508429
   0.81353343  0.80115718  0.28294355
   0.84125330  0.35324982  0.83733956
   0.93025169  0.64284180  0.71399196
   0.14615213  0.08106487  0.42029807
   0.34798536  0.34411747  0.81278159
   0.91739639  0.85275881  0.00412271
   0.24798369  0.18544963  0.43609371
   0.25243610  0.66685712  0.58619162
   0.58968835  0.35708972  0.86959569
   0.13186779  0.87370340  0.38052782
   0.15801940  0.72861943  0.72999450
   0.61464503  0.18900282  0.80454676
   0.54840438  0.58414895  0.03186716
   0.50264846  0.16094330  0.97123544
   0.24819811  0.10233134  0.61188486
   0.77938768  0.95030279  0.82073618
   0.51939873  0.60555287  0.80101514
   0.68784433  0.94965250  0.50178081
   0.41750468  0.08377418  0.92448289
   0.86451823  0.94248999  0.86250803
   0.65211375  0.82572607  0.71206783
   0.04789477  0.15043031  0.89717424
   0.47572104  0.02849232  0.77257384
   0.36099909  0.45791155  0.11427470
   0.16942633  0.38156420  0.41283572
   0.83068333  0.11392480  0.99567641
   0.04634650  0.82260998  0.63176062
   0.83530749  0.70655035  0.64705519
   0.03592536  0.58242255  0.81275318
   0.72863471  0.60808234  0.81803515
   0.53673553  0.03857069  0.44279545
   0.40549333  0.30659048  0.98219773
   0.35995050  0.86077609  0.84671404
   0.34647634  0.99558198  0.53539193
   0.22874722  0.75747809  0.02285012
   0.05047567  0.03782933  0.72088857
   0.67347913  0.79632770  0.85528836
   0.38325237  0.49037652  0.46136689
   0.07319283  0.01388455  0.49945227
   0.23239616  0.72451851  0.19782798
   0.45316789  0.72841898  0.47912212
   0.39059402  0.62540207  0.60190301
   0.30331295  0.25005305  0.15029393
   0.54914225  0.37442488  0.06445499
   0.99716846  0.46391013  0.02084468
   0.18230484  0.37254534  0.76944937
   0.62924454  0.60120743  0.66574638
   0.97607494  0.37529083  0.87457575
   0.47469718  0.27027912  0.81187152
   0.01754944  0.69791289  0.13481676
   0.28103581  0.08081832  0.00888020
   0.75093193  0.42371786  0.92849150
   0.38070034  0.50162752  0.27599840
   0.06051769  0.59001093  0.67769848
   0.59409266  0.80375837  0.59416093
   0.87557040  0.21710019  0.75497469
   0.98346823  0.60823998  0.50922352
   0.76442015  0.42142348  0.67417855
   0.18240036  0.31409213  0.98933695
   0.52648046  0.53419958  0.92724639
   0.17038472  0.79185670  0.85571553
   0.20153240  0.51360644  0.91917720
   0.34734935  0.24954135  0.51770224
   0.60151905  0.00596669  0.60526315
   0.42983288  0.39717617  0.66611530
   0.58418892  0.54664057  0.20269132
   0.21002966  0.40331626  0.60952946
   0.39293292  0.14551753  0.66942472
   0.93205644  0.67663729  0.97227088
   0.09671099  0.19612596  0.63137425
   0.76587938  0.09615621  0.46110144
   0.85663710  0.96405549  0.62846069
   0.01703476  0.22601267  0.09395601
   0.89174724  0.31108428  0.53456512
   0.42327331  0.68626303  0.12742372
   0.57826372  0.25470932  0.52397346
   0.57679838  0.01301235  0.92737816
   0.27503084  0.92809179  0.69113066
   0.68081201  0.73867035  0.15108261
   0.05605187  0.90964673  0.02638151
   0.63003233  0.21876048  0.69418077
   0.70870419  0.63952388  0.00941780
   0.63228945  0.87816533  0.40481951
   0.32558187  0.60936150  0.81499145
   0.78306512  0.84802993  0.04219248
   0.71996225  0.18459712  0.88834643
   0.45886275  0.76426206  0.73129778
   0.92063750  0.81002424  0.78320627
   0.87298348  0.84557218  0.49969798
   0.50908921  0.77590004  0.98867857
   0.51508326  0.31367790  0.20792795
   0.24540030  0.10926990  0.83572878
   0.49428254  0.75411732  0.28672095
Direct configuration=   100
   0.90695029  0.45994809  0.13564604
   0.80093374  0.32520597  0.12305492
   0.82548999  0.23413675  0.13260113
   0.86849210  0.23988934  0.19292377
   0.92786690  0.16807115  0.21056220
   0.95685617  0.14212188  0.28316196
   0.95457286  0.95849184  0.16569479
   0.82734050  0.59864603  0.26089201
   0.72813069  0.23000717  0.31280773
   0.74509487  0.33277639  0.30634412
   0.72622137  0.38096810  0.36008461
   0.64640744  0.39997384  0.38210225
   0.56031111  0.36220976  0.36084572
   0.14649918  0.47365677  0.26172111
   0.16925081  0.63630146  0.56834011
   0.01395044  0.23496176  0.42409434
   0.66653951  0.55035351  0.39337320
   0.65028796  0.47498515  0.42671382
   0.66222241  0.48613250  0.49197823
   0.68768490  0.63360209  0.41742892
   0.72089773  0.62723507  0.47571227
   0.70089631  0.56154398  0.51710916
   0.19485763  0.82888248  0.50556098
   0.99651102  0.41859526  0.69477026
   0.59160494  0.18659378  0.10765337
   0.30910979  0.98560577  0.24023696
   0.37203132  0.04269709  0.26508483
   0.34165239  0.06491133  0.33407529
   0.21771718  0.96882841  0.25864989
   0.18141271  0.05619797  0.20960274
   0.16515885  0.00832314  0.15533445
   0.15936358  0.14562174  0.21464887
   0.24153684  0.73087614  0.73372309
   0.86949813  0.38901410  0.16324194
   0.88768536  0.32397347  0.20905508
   0.90259740  0.37119079  0.26488408
   0.83422137  0.37976256  0.30524947
   0.81876462  0.41185130  0.36472096
   0.86398164  0.44627758  0.41113601
   0.78501654  0.15674304  0.58925278
   0.82752553  0.88697686  0.30918211
   0.90370584  0.88364225  0.34515287
   0.93578135  0.96413755  0.37420991
   0.94660166  0.79823716  0.33959340
   0.02895418  0.74591646  0.35941080
   0.99847237  0.67025265  0.39275681
   0.15244276  0.64288813  0.40270066
   0.36925343  0.42170655  0.79798747
   0.32882686  0.95670654  0.17947116
   0.75687710  0.01293628  0.13666412
   0.41335184  0.97536773  0.08300245
   0.37973325  0.99339630  0.13838114
   0.43380270  0.10842272  0.22960211
   0.53004028  0.09317816  0.23334979
   0.56586976  0.01206058  0.24495489
   0.56826147  0.92612172  0.21594850
   0.16459167  0.89340367  0.27275558
   0.17917751  0.43059808  0.20531841
   0.88758856  0.75686607  0.30023087
   0.87420607  0.67147580  0.28060392
   0.91322324  0.57691150  0.26466618
   0.99162768  0.52688742  0.27534700
   0.98651631  0.43116078  0.27788122
   0.32834441  0.28103552  0.36134154
   0.08351232  0.55604691  0.25193639
   0.26680721  0.06159300  0.36481588
   0.20316817  0.00292432  0.32774836
   0.17361884  0.91260544  0.33891400
   0.11514511  0.78579349  0.36714354
   0.18975366  0.72725420  0.39008828
   0.28607951  0.74609218  0.36780730
   0.22141433  0.10808541  0.41958447
   0.92784289  0.90534014  0.70565122
   0.23244643  0.97063334  0.49086777
   0.87099729  0.02248655  0.38540422
   0.97635052  0.23438744  0.82839575
   0.45277317  0.30983722  0.11905495
   0.86962977  0.74006813  0.08270161
   0.83239865  0.41844154  0.58634291
   0.35823395  0.13387377  0.07642527
   0.95092398  0.31928914  0.04895006
   0.62555371  0.86817187  0.96124291
   0.01525766  0.05422259  0.29153102
   0.29067436  0.36090592  0.68698672
   0.54667028  0.30097369  0.00112219
   0.51260278  0.51556413  0.63615799
   0.47091016  0.47540580  0.20065513
   0.62935151  0.45810056  0.00955550
   0.47468025  0.74850399  0.82389963
   0.63904660  0.22191948  0.32898050
   0.69519966  0.34740859  0.24797606
   0.12797746  0.92889031  0.73921495
   0.74556878  0.16870859  0.27022362
   0.40256479  0.77888008  0.20346036
   0.53660275  0.32324319  0.30899582
   0.54872445  0.75946737  0.08745032
   0.26202883  0.27001986  0.58403956
   0.50111441  0.91627599  0.37448451
   0.96908461  0.16105034  0.68951166
   0.54498088  0.84753751  0.68545257
   0.37401734  0.35486049  0.21557922
   0.56155411  0.69809427  0.19857435
   0.28140704  0.87037609  0.16270808
   0.60901965  0.67314195  0.87745296
   0.94068831  0.60560164  0.60869866
   0.00196162  0.93299710  0.57315014
   0.27633428  0.05193408  0.74355222
   0.62375413  0.55946293  0.33902549
   0.42469417  0.11511973  0.47075552
   0.69731910  0.70332550  0.37444370
   0.12053263  0.76230082  0.94418853
   0.34578835  0.45301395  0.59599335
   0.27672668  0.40740919  0.49221982
   0.29659853  0.79293693  0.91337201
   0.47875204  0.27207237  0.70268884
   0.02977669  0.54650005  0.94049188
   0.47230730  0.42832093  0.37113508
   0.62362007  0.04380355  0.01280287
   0.18579449  0.08060443  0.92712596
   0.49056353  0.59901244  0.83270088
   0.75224004  0.27739447  0.97294960
   0.68534714  0.70723774  0.60519005
   0.18227023  0.63000701  0.84953321
   0.77033491  0.84045176  0.41980257
   0.58673271  0.16203598  0.22724553
   0.35032113  0.67533569  0.38227597
   0.21178702  0.34021499  0.22515250
   0.23837549  0.84072817  0.62227199
   0.10487804  0.45569609  0.84840614
   0.99815327  0.79798472  0.22639486
   0.01790083  0.29907683  0.56112949
   0.35016093  0.61436186  0.50059969
   0.20244941  0.58034255  0.42642236
   0.68070723  0.54182695  0.92835802
   0.45967113  0.55484636  0.09101556
   0.23613811  0.97221060  0.83137296
   0.41432664  0.99951179  0.64985782
   0.37617600  0.08695997  0.87449135
   0.49957287  0.69323811  0.64410600
   0.42448492  0.34282973  0.46960381
   0.73666402  0.04597523  0.91720606
   0.90924321  0.38579818  0.96198340
   0.89275616  0.07528495  0.20586843
   0.00975710  0.74930448  0.83513189
   0.53368904  0.07422439  0.68438297
   0.75207281  0.26609239  0.72793050
   0.48419702  0.60537265  0.27936611
   0.74225146  0.87084578  0.59351324
   0.79015977  0.95446021  0.28162030
   0.62180975  0.86212590  0.26793947
   0.13810602  0.04117237  0.63608262
   0.60592308  0.60927748  0.76964684
   0.07849850  0.13926049  0.53978855
   0.61190772  0.42783205  0.15192736
   0.98183980  0.73905370  0.49232727
   0.09774471  0.13252835  0.78066188
   0.51531584  0.65979771  0.54793106
   0.74560408  0.54555436  0.57033258
   0.55169529  0.29207989  0.39766850
   0.90924096  0.98095064  0.48641610
   0.39715660  0.15962792  0.77913458
   0.42527849  0.62925000  0.73514305
   0.17647780  0.18477745  0.27454204
   0.86011998  0.17325850  0.91278715
   0.29149516  0.38632130  0.92045971
   0.13778426  0.27149804  0.69776277
   0.03180224  0.63159282  0.03026154
   0.53670474  0.73269032  0.38920591
   0.77545051  0.83256488  0.15248024
   0.45491565  0.88463354  0.91834010
   0.10774477  0.34765090  0.07770931
   0.61716863  0.80802178  0.48671207
   0.77885358  0.68767100  0.49588786
   0.74431264  0.29798084  0.46601144
   0.34642239  0.50944492  0.36415862
   0.62873101  0.02800495  0.29533095
   0.62756265  0.15866971  0.45592355
   0.84486391  0.55892095  0.01987453
   0.34906877  0.56526572  0.17551210
   0.65546167  0.41224233  0.52668441
   0.61588024  0.37684798  0.67539410
   0.29286939  0.35675963  0.05504043
   0.24131193  0.67932821  0.11441176
   0.80721319  0.72433298  0.83772035
   0.42739837  0.44247487  0.00489185
   0.04389212  0.44097952  0.41252537
   0.21985634  0.21355876  0.07197908
   0.42160523  0.08572626  0.36611934
   0.69015416  0.02259362  0.39303030
   0.17797224  0.48925436  0.69564587
   0.41229761  0.89112195  0.76373118
   0.78097278  0.20733042  0.36374115
   0.29915826  0.20626887  0.94380735
   0.24413421  0.69202196  0.29056987
   0.35609897  0.76059106  0.05811355
   0.11946912  0.78537280  0.09531140
   0.75171410  0.55347637  0.70683995
   0.68751872  0.74764443  0.06357985
   0.16798424  0.25190414  0.84943725
   0.05316702  0.55005885  0.16320609
   0.21149823  0.90904505  0.01802880
   0.67081711  0.60049177  0.12902762
   0.41741538  0.81516994  0.54641727
   0.48879020  0.97801911  0.56232053
   0.04909444  0.29216531  0.95415067
   0.79341356  0.71798866  0.94972273
   0.88413599  0.81011893  0.58470394
   0.00809773  0.15975061  0.18881956
   0.97492425  0.99536060  0.12304964
   0.91083312  0.99888850  0.01543723
   0.76765415  0.29720463  0.83708271
   0.93665310  0.52419194  0.12079229
   0.25902239  0.79455406  0.49663773
   0.45983991  0.95118377  0.04177357
   0.05524815  0.10912308  0.99691466
   0.79030928  0.16894700  0.10255783
   0.14410531  0.84234842  0.23453838
   0.95741095  0.23078728  0.45684774
   0.07801062  0.40254698  0.28109304
   0.69740946  0.80769951  0.75034772
   0.02334448  0.47658713  0.74299164
   0.84881469  0.52857915  0.88787668
   0.92307409  0.37252072  0.69907515
   0.54042247  0.12628745  0.09777064
   0.73033889  0.03737695  0.18620036
   0.80622853  0.90442738  0.83943291
   0.63180093  0.25436908  0.12072562
   0.11111706  0.63828249  0.26164210
   0.11135198  0.83338217  0.50975415
   0.32442764  0.81442705  0.36516421
   0.14179290  0.54874245  0.57422986
   0.05246002  0.88687325  0.91166989
   0.66078118  0.00515804  0.51056793
   0.76654164  0.45894055  0.80661402
   0.89850324  0.58771641  0.85857486
   0.47046342  0.09545378  0.95681958
   0.30034525  0.11231052  0.58541448
   0.14795976  0.19588137  0.17585223
   0.14871144  0.97357496  0.11034592
   0.35895300  0.56761326  0.94982201
   0.53516709  0.62059344  0.00356736
   0.73096052  0.97450552  0.71877005
   0.46646632  0.23333863  0.58996583
   0.20194298  0.59004901  0.99564250
   0.17106657  0.50140353  0.00989821
   0.52497354  0.37575218  0.89735659
   0.61943808  0.96691057  0.82600665
   0.94156562  0.18216104  0.33195778
   0.73705305  0.22335766  0.61962400
   0.56903304  0.13371029  0.84572981
   0.97467596  0.14211513  0.02036985
   0.75457752  0.07457801  0.60720416
   0.79312240  0.04802871  0.71857195
   0.92294608  0.65300406  0.40832324
   0.96938509  0.71605375  0.69859914
   0.40759532  0.18594327  0.21515596
   0.22035631  0.46509983  0.16513673
   0.44920527  0.43504423  0.77438481
   0.30217857  0.47808216  0.81164205
   0.86811837  0.04353655  0.76057652
   0.29164136  0.62104637  0.96332371
   0.57199862  0.90516801  0.79073006
   0.72982017  0.72144234  0.73136250
   0.53429106  0.17016911  0.60795746
   0.04570085  0.97638825  0.87553910
   0.86572594  0.15228976  0.55905463
   0.01118235  0.95690151  0.39324607
   0.56645692  0.89487924  0.16303817
   0.88748863  0.48107572  0.45070771
   0.08176327  0.23880476  0.39997582
   0.98135859  0.99554321  0.83719853
   0.74798317  0.56532730  0.25913278
   0.03257809  0.43349249  0.64347154
   0.77015490  0.96708739  0.09107760
   0.91743963  0.91770126  0.20079440
   0.30665687  0.70882543  0.69849327
   0.26636962  0.77455300  0.78024539
   0.10451621  0.69288610  0.57033709
   0.27071282  0.32550783  0.34569934
   0.73971058  0.35366415  0.09436536
   0.70640871  0.41540070  0.78840809
   0.39013575  0.25057619  0.38872629
   0.21278113  0.48038974  0.30159884
   0.06908419  0.61585327  0.40912833
   0.86994314  0.94126411  0.98627762
   0.81201239  0.81165935  0.27847960
   0.84097856  0.35244395  0.84175425
   0.93167090  0.63274406  0.73109038
   0.15024877  0.06842718  0.41392131
   0.34946805  0.34227452  0.80898776
   0.91751536  0.85244369  0.99273366
   0.23831326  0.18444601  0.44377633
   0.25334572  0.64914957  0.58088264
   0.60059361  0.33816849  0.87589247
   0.13326283  0.87600627  0.38692323
   0.15151120  0.71017263  0.72659485
   0.61866366  0.20738638  0.80878617
   0.50176457  0.60089618  0.04537260
   0.51751079  0.13552173  0.97162706
   0.23496304  0.10553936  0.58772328
   0.80142885  0.92250026  0.79550042
   0.55364334  0.59903829  0.81476750
   0.64361317  0.94430217  0.51601221
   0.41806602  0.08106052  0.92635893
   0.84252171  0.94412125  0.85931565
   0.67238861  0.84573567  0.71453666
   0.05045014  0.16348067  0.89972266
   0.48505844  0.04093204  0.76996481
   0.35558226  0.46569997  0.11109550
   0.17090992  0.39955282  0.41544535
   0.82007304  0.13074231  0.99762469
   0.04674342  0.81654962  0.63662327
   0.83179970  0.71621444  0.65928435
   0.04081989  0.58894062  0.82190094
   0.73226249  0.60909773  0.82892405
   0.53657017  0.05246076  0.43905759
   0.41584099  0.30288707  0.97985996
   0.34459666  0.87185105  0.84747298
   0.34654520  0.00132267  0.53686107
   0.22303201  0.76048500  0.01802049
   0.04667496  0.03756006  0.72106305
   0.67411471  0.82446145  0.84707718
   0.38397284  0.48936464  0.45703716
   0.08110031  0.02092455  0.49297992
   0.22469606  0.72801683  0.19408292
   0.45258298  0.73522617  0.47452930
   0.38162872  0.62892494  0.59734714
   0.30261922  0.25152496  0.14244326
   0.56283362  0.38564090  0.06937141
   0.98782109  0.47807059  0.02181233
   0.19532593  0.36766653  0.76920373
   0.62291987  0.60528842  0.67062281
   0.97597536  0.38278449  0.87885205
   0.47008363  0.28091542  0.81471808
   0.01543997  0.69147870  0.13311658
   0.27687123  0.08707327  0.01047311
   0.75033867  0.41805435  0.92387543
   0.37933993  0.51757100  0.27296644
   0.07111311  0.58393263  0.67948450
   0.59522040  0.79735240  0.59530247
   0.87461378  0.21132782  0.74925027
   0.98469671  0.60226422  0.51329280
   0.77606497  0.41631539  0.67701533
   0.19571237  0.31697426  0.98566510
   0.53098502  0.53560469  0.92354205
   0.15348658  0.78585455  0.84836161
   0.20712767  0.50737692  0.91141984
   0.35599268  0.23616065  0.51111322
   0.61898643  0.00448601  0.60427685
   0.43197802  0.40059659  0.66742576
   0.59139658  0.55374950  0.19504522
   0.20952837  0.39885413  0.61067346
   0.40172898  0.15719548  0.66964730
   0.93425142  0.66316895  0.96807742
   0.10206018  0.20595714  0.63079652
   0.76510392  0.09921880  0.45758890
   0.84185688  0.95983607  0.63263358
   0.01590866  0.21504897  0.08655590
   0.88130463  0.30746519  0.53208726
   0.41953936  0.68536078  0.12707920
   0.57678376  0.25888498  0.52876369
   0.58642496  0.00408772  0.93083785
   0.27747755  0.92859646  0.68972695
   0.69656621  0.73982083  0.16493644
   0.06176309  0.90904338  0.02722164
   0.62548140  0.19568703  0.70373433
   0.70700678  0.62747495  0.01126459
   0.63652383  0.87763664  0.39801183
   0.34502875  0.60643934  0.81132301
   0.78181027  0.84695015  0.03627491
   0.73124630  0.19009871  0.89177042
   0.45304287  0.76434564  0.73505071
   0.91036801  0.82546032  0.78376266
   0.87302036  0.84398632  0.49571076
   0.51180501  0.77292006  0.98204498
   0.51813007  0.31165195  0.20485653
   0.24406204  0.12681957  0.83495428
   0.49375227  0.75841192  0.29278018
Direct configuration=   120
   0.89430029  0.46512104  0.14388296
   0.79847165  0.33434019  0.12503938
   0.81240241  0.23168111  0.14801039
   0.88060502  0.23590526  0.20221558
   0.93638216  0.14926707  0.22067431
   0.95238017  0.13533236  0.28614301
   0.95423292  0.94886711  0.16094221
   0.81308274  0.59913203  0.27286619
   0.72867680  0.23227380  0.31371875
   0.74265083  0.33063988  0.29729476
   0.72397580  0.37358632  0.36466064
   0.64126919  0.40170849  0.38545975
   0.55862540  0.36029677  0.37098056
   0.13283979  0.46880331  0.26009398
   0.15301190  0.62055194  0.57779401
   0.02610203  0.23306860  0.42910464
   0.63885883  0.56856453  0.39970170
   0.63024503  0.48953212  0.42196414
   0.66238520  0.47939860  0.48658666
   0.70069958  0.63187218  0.42125240
   0.71834504  0.63510613  0.48233767
   0.70586915  0.55045976  0.51280560
   0.19246114  0.80977979  0.50652236
   0.99026785  0.43254824  0.68435196
   0.57215034  0.20106187  0.10396391
   0.31507264  0.99283550  0.23128491
   0.37363106  0.04930941  0.26497015
   0.35730697  0.07340785  0.33126986
   0.21427424  0.01383660  0.26332053
   0.16851801  0.06147981  0.20934303
   0.13924327  0.01995820  0.15609871
   0.17061862  0.15459114  0.21277698
   0.24264503  0.72085639  0.73618158
   0.86413308  0.38455745  0.15442228
   0.89572558  0.32485240  0.20660669
   0.91713653  0.36949522  0.26846823
   0.84465931  0.36617330  0.30739374
   0.81619628  0.40921220  0.36520217
   0.86349716  0.43893899  0.42553050
   0.78879864  0.14433663  0.59517200
   0.83326522  0.89224882  0.30492896
   0.90274179  0.88045076  0.34018682
   0.94287404  0.94717892  0.37472095
   0.94462377  0.79975288  0.33619067
   0.02064167  0.76428016  0.37174613
   0.99810638  0.66787153  0.39341821
   0.15945271  0.63452739  0.40060594
   0.35605857  0.40728269  0.80722749
   0.33161276  0.94619951  0.17746403
   0.74930169  0.97833036  0.14408461
   0.42472765  0.95010833  0.08946125
   0.38116146  0.98469771  0.13615742
   0.43533446  0.11385452  0.22833822
   0.52580170  0.07752199  0.22082305
   0.56706286  0.00734824  0.24399072
   0.55926076  0.93476749  0.20928483
   0.16722394  0.91717651  0.26918053
   0.18370033  0.43179804  0.20291998
   0.89576768  0.75884854  0.29002317
   0.88549780  0.67123023  0.26858496
   0.91201266  0.57556634  0.27233378
   0.97721269  0.52239085  0.26360955
   0.98983469  0.43255858  0.27481738
   0.31774715  0.27978165  0.36981249
   0.06664801  0.54844062  0.26163110
   0.28158236  0.05083471  0.35953142
   0.21553962  0.00705614  0.32891385
   0.15901790  0.92547278  0.33583739
   0.11474197  0.77884401  0.38061769
   0.18157424  0.72087879  0.38220060
   0.28785846  0.74073285  0.36676993
   0.21788639  0.09736019  0.41200383
   0.92805235  0.91654956  0.70656229
   0.23898842  0.96818314  0.48777545
   0.87724289  0.02386580  0.37858519
   0.97561250  0.23950682  0.82687119
   0.47382244  0.31867559  0.11271361
   0.88342848  0.74844213  0.09266326
   0.81950545  0.40667748  0.58637697
   0.36092644  0.15061259  0.06910623
   0.94115935  0.31820555  0.05790398
   0.65043908  0.85955564  0.96121352
   0.00535457  0.07152647  0.28439713
   0.29048113  0.36511393  0.69225845
   0.54580099  0.28051732  0.00256396
   0.51041627  0.51769980  0.63678692
   0.47712344  0.47142907  0.20094780
   0.64227326  0.45585974  0.00213767
   0.46171016  0.75760524  0.82848020
   0.64798294  0.21198107  0.33086960
   0.69308043  0.36723371  0.25166569
   0.12020939  0.93041525  0.74064292
   0.75607218  0.17527021  0.27310234
   0.40325007  0.78219088  0.20860703
   0.53950766  0.33255664  0.30096107
   0.54269506  0.76950639  0.07072074
   0.25541900  0.26888315  0.58525563
   0.51971049  0.91907871  0.37072601
   0.97309647  0.14906643  0.68964374
   0.55873774  0.84850509  0.68765330
   0.37184898  0.35209055  0.22144474
   0.55447446  0.69588562  0.19905172
   0.27256689  0.87652671  0.15836284
   0.62722190  0.67148349  0.87598972
   0.93282608  0.61414559  0.61640348
   0.00016327  0.93379628  0.57100207
   0.28273766  0.06267236  0.74118590
   0.62785185  0.58223209  0.33037250
   0.44706870  0.14421527  0.47419609
   0.69127745  0.70711049  0.38462249
   0.12286410  0.75238077  0.94053257
   0.36203400  0.46178612  0.60102400
   0.28333551  0.41581809  0.48939107
   0.28283562  0.77479922  0.90228947
   0.49107014  0.27414473  0.71449000
   0.04105301  0.55848866  0.93344567
   0.49879596  0.43178535  0.36993763
   0.62799378  0.04678046  0.02492277
   0.18658461  0.07968931  0.92946395
   0.47817842  0.57986889  0.83473731
   0.76883570  0.27420403  0.97599951
   0.68838437  0.70631178  0.60902220
   0.17279949  0.63436075  0.84563512
   0.76741337  0.82891313  0.40904559
   0.59174722  0.15804968  0.21126927
   0.34670213  0.66320905  0.37772524
   0.21350655  0.34821841  0.22827603
   0.21468335  0.84403753  0.62459541
   0.10969100  0.45576328  0.84286127
   0.00942073  0.76159978  0.19820996
   0.03187529  0.31742018  0.55679420
   0.35517977  0.60586188  0.49541810
   0.21302119  0.57361265  0.42631914
   0.67465813  0.53626135  0.91749915
   0.47054017  0.54651421  0.09240782
   0.23883663  0.96289984  0.82712620
   0.41390008  0.00810340  0.64398507
   0.38438714  0.09290845  0.86686177
   0.51608051  0.70302271  0.65767712
   0.44002507  0.33127179  0.47702782
   0.72577921  0.04409508  0.91929463
   0.91563820  0.39250506  0.95900216
   0.88050241  0.07494113  0.20454801
   0.00240754  0.76952488  0.82744454
   0.53650780  0.08010124  0.69292181
   0.74079149  0.24467210  0.72925789
   0.50379106  0.61545305  0.28006677
   0.72243016  0.87453338  0.59579373
   0.77743632  0.96858719  0.30077267
   0.60497979  0.84029612  0.27034926
   0.13481371  0.01952234  0.62974359
   0.59957067  0.61471245  0.76573418
   0.06899907  0.14924912  0.53702277
   0.61559096  0.42443572  0.15897336
   0.97157760  0.73949718  0.49670934
   0.10654714  0.14337200  0.78683382
   0.52423978  0.66315696  0.54267813
   0.75133361  0.54668717  0.56614852
   0.55134580  0.28066927  0.40195485
   0.89695021  0.97738143  0.47474366
   0.42483165  0.16779260  0.77417263
   0.43195338  0.61787642  0.72222536
   0.20257592  0.19057667  0.27034502
   0.86839320  0.18996859  0.91871963
   0.28649260  0.38540874  0.92824913
   0.14139470  0.28675058  0.70159824
   0.00619555  0.62669165  0.05228933
   0.53577550  0.73100941  0.37935129
   0.77140935  0.84299056  0.14796699
   0.44951908  0.87982888  0.91705532
   0.12110978  0.35731068  0.08160991
   0.60340322  0.78480022  0.49409875
   0.77321812  0.69598201  0.51174329
   0.75619322  0.28545210  0.47024413
   0.31147390  0.50683996  0.36210449
   0.62374262  0.01674514  0.29136192
   0.63259784  0.16270111  0.45118113
   0.86791413  0.54542536  0.02499221
   0.33792370  0.56296381  0.17639354
   0.64644554  0.40575173  0.52333753
   0.61069157  0.37018678  0.67373244
   0.29323654  0.35458716  0.06763652
   0.23190730  0.68132339  0.09692076
   0.81875554  0.73748208  0.83673126
   0.43598502  0.42852779  0.00685481
   0.02919726  0.42629481  0.41448132
   0.20457423  0.21731379  0.07517906
   0.41699801  0.11421147  0.36441602
   0.67560622  0.02302762  0.39259560
   0.18537457  0.49442372  0.70438734
   0.40371643  0.90582610  0.74399436
   0.77784277  0.21270324  0.36691807
   0.29619380  0.19864599  0.93421175
   0.27233421  0.72116212  0.30883509
   0.36461193  0.76511383  0.05546678
   0.11066136  0.78597002  0.10079160
   0.74246835  0.56167645  0.69090830
   0.69929573  0.73437342  0.06777455
   0.17281551  0.28153786  0.85597048
   0.06363489  0.55286719  0.16252407
   0.21508986  0.90831840  0.02100396
   0.66615303  0.60197850  0.12395178
   0.41208386  0.79398354  0.55446613
   0.51429083  0.95402124  0.56388167
   0.05892046  0.28557172  0.95992190
   0.79205499  0.68624618  0.95782009
   0.89307083  0.80130276  0.58690348
   0.00286891  0.17285215  0.18357023
   0.98637778  0.00240783  0.12825121
   0.91597845  0.00925675  0.01898803
   0.77062939  0.29444657  0.85138653
   0.93697393  0.51333492  0.11271055
   0.26587678  0.77371720  0.48791571
   0.45523903  0.95145680  0.04043318
   0.05237422  0.10449523  0.98690241
   0.79692309  0.17360391  0.10795967
   0.15057274  0.85145310  0.23917271
   0.95508011  0.22954996  0.45202031
   0.06751257  0.39872325  0.29250909
   0.71013802  0.81349697  0.74523698
   0.01096334  0.47089930  0.73428486
   0.83696011  0.52702645  0.88505370
   0.93398887  0.36261752  0.68535862
   0.52794821  0.14134366  0.09597919
   0.72489905  0.01704243  0.18925065
   0.78929343  0.91799268  0.84053481
   0.61861370  0.25891343  0.12576127
   0.09900002  0.63054195  0.25926241
   0.12647188  0.84571762  0.52357707
   0.31319852  0.81697796  0.37115582
   0.11909441  0.53621463  0.57532867
   0.03975208  0.89279795  0.90744899
   0.67855794  0.01108041  0.50586387
   0.76364263  0.44786498  0.81023908
   0.90969597  0.57081640  0.85720640
   0.47777567  0.08266953  0.95511553
   0.30129540  0.10619643  0.58366987
   0.14517714  0.19926102  0.17382598
   0.15865802  0.96925337  0.11485751
   0.36125604  0.58535434  0.95188045
   0.53740855  0.61948820  0.99424642
   0.74338710  0.96733577  0.71498735
   0.46069657  0.24017380  0.59205289
   0.18018723  0.58770523  0.98576478
   0.17157186  0.50922466  0.00883515
   0.53397384  0.36531594  0.89786047
   0.61701423  0.96817948  0.82478173
   0.93517336  0.17683711  0.33107930
   0.75547767  0.21692493  0.60753378
   0.58329660  0.13597941  0.84579760
   0.96072371  0.12053383  0.00785815
   0.74414247  0.07306419  0.60850991
   0.79415020  0.05062354  0.72973471
   0.92529911  0.63219805  0.40920322
   0.94453831  0.72659913  0.71560090
   0.39744006  0.18430165  0.21473057
   0.18935106  0.46187620  0.15219488
   0.44119281  0.43656563  0.79323660
   0.30492049  0.47688882  0.81346248
   0.85925108  0.04375097  0.77739034
   0.29884316  0.63830988  0.96721950
   0.55674161  0.91190652  0.79388867
   0.73440459  0.71271008  0.74404329
   0.54574395  0.18301245  0.60298477
   0.04487299  0.96869041  0.88372830
   0.85040381  0.15445327  0.55674203
   0.01721147  0.96018511  0.39281369
   0.56249240  0.87524038  0.17345188
   0.88688815  0.49334235  0.45490262
   0.09484336  0.24456995  0.40694517
   0.97462812  0.98053371  0.83596926
   0.73825254  0.56855707  0.25043776
   0.03020602  0.44074231  0.63296233
   0.78857695  0.97153399  0.09484054
   0.90289090  0.91358102  0.19486709
   0.30394943  0.70263609  0.69652517
   0.26402020  0.76627869  0.78709123
   0.09469699  0.68769729  0.56776641
   0.25348597  0.30687297  0.34676646
   0.74884597  0.36224436  0.08458331
   0.69228563  0.40573143  0.78570230
   0.37222797  0.24409727  0.39622011
   0.19284327  0.48657087  0.30067450
   0.07854021  0.61163053  0.40447113
   0.86309652  0.93173199  0.98921275
   0.81789004  0.80830947  0.28116678
   0.83470796  0.35862170  0.84249826
   0.94310904  0.64188822  0.74471093
   0.13733333  0.07301962  0.41572842
   0.32982713  0.32417726  0.80572025
   0.92162817  0.85390821  0.98019459
   0.24038389  0.16622715  0.44772361
   0.23570250  0.64202355  0.57333187
   0.61619595  0.32660134  0.88304645
   0.14809098  0.86268594  0.38038321
   0.15774465  0.68950500  0.72250562
   0.61892612  0.21081769  0.81465296
   0.50566644  0.59251732  0.03246379
   0.48409431  0.11749422  0.99596558
   0.24094802  0.12281161  0.58160091
   0.74054665  0.96200475  0.83478424
   0.53649072  0.61217365  0.77806837
   0.70142977  0.95750424  0.49071359
   0.46021020  0.12642819  0.92255080
   0.81853363  0.93129455  0.87599119
   0.63690470  0.82543683  0.73956179
   0.05331547  0.17458727  0.89889793
   0.49087667  0.04172354  0.77428172
   0.35047441  0.46908202  0.10409985
   0.17431361  0.41789452  0.41582995
   0.80969298  0.14501443  0.00412447
   0.05341017  0.81094941  0.63791608
   0.82768960  0.71469914  0.66633602
   0.04086226  0.59723844  0.82899481
   0.73764860  0.61279632  0.83941882
   0.54119955  0.05949894  0.43412756
   0.41555648  0.30170494  0.97449812
   0.33429428  0.88786887  0.85434595
   0.35581142  0.99857879  0.54251797
   0.22095717  0.76203721  0.01282890
   0.04226507  0.03677523  0.72179310
   0.66977693  0.84376412  0.84592642
   0.38525935  0.48715138  0.45596794
   0.08178818  0.01778417  0.49386574
   0.21644829  0.73569106  0.19748810
   0.45191319  0.74279358  0.46825669
   0.38292425  0.62963170  0.59856146
   0.30655146  0.25323466  0.13613323
   0.57584607  0.40468596  0.07387763
   0.98268577  0.48268544  0.02446400
   0.20511483  0.36207399  0.76885424
   0.61019423  0.60617842  0.67388795
   0.97883289  0.38524733  0.88145843
   0.47890179  0.28567200  0.81670324
   0.00819402  0.68722194  0.13110899
   0.26689867  0.09252782  0.00597747
   0.75172609  0.40461048  0.92430232
   0.36890511  0.52869128  0.26697509
   0.07997040  0.57923709  0.67417775
   0.57938523  0.79470330  0.59110503
   0.88117125  0.20838248  0.74755804
   0.98922326  0.59568108  0.52364040
   0.78534442  0.40481350  0.68057065
   0.20543095  0.31575629  0.98613519
   0.53455023  0.53501050  0.92278011
   0.13432173  0.78535714  0.84447163
   0.21595306  0.50092630  0.89979831
   0.35418683  0.21980957  0.50876989
   0.62866181  0.00623944  0.60773703
   0.44203811  0.40588214  0.66851190
   0.59525414  0.55864441  0.19576311
   0.20512807  0.40313581  0.61123335
   0.40092969  0.16160966  0.66533266
   0.92933628  0.65608473  0.96069576
   0.09782707  0.20467255  0.61770745
   0.76625948  0.09994120  0.45620674
   0.83144183  0.95595144  0.63363299
   0.03282815  0.21574623  0.08833348
   0.86681103  0.30513195  0.53384516
   0.42099112  0.69095638  0.12714565
   0.58295795  0.26462340  0.53346501
   0.59323176  0.99073154  0.93314813
   0.27898520  0.93562318  0.69183540
   0.70029246  0.73204293  0.17688681
   0.06649150  0.91026042  0.02463698
   0.62325228  0.18356553  0.70844657
   0.70186124  0.61098495  0.01536612
   0.64400578  0.87313233  0.38824284
   0.36567812  0.62178751  0.80674237
   0.77692344  0.83478236  0.03290751
   0.72440376  0.19040554  0.89316904
   0.44842345  0.76516188  0.73193203
   0.90139017  0.83149495  0.78890725
   0.87445326  0.84171868  0.48811395
   0.51300126  0.77158059  0.97891647
   0.51671692  0.31377619  0.20157355
   0.24380600  0.13697484  0.83092232
   0.49064818  0.76052683  0.29512196
Direct configuration=   140
   0.88376983  0.45449119  0.15321997
   0.79986724  0.33559309  0.12053424
   0.81732722  0.24383331  0.14392518
   0.85881765  0.24721929  0.19744421
   0.92125472  0.16790208  0.21712471
   0.94606148  0.15366044  0.28399773
   0.93178986  0.96104977  0.15566808
   0.81012729  0.59926974  0.25236111
   0.73675120  0.22754532  0.31836796
   0.75059412  0.32946823  0.30872996
   0.73004663  0.39826921  0.35890177
   0.64985473  0.40789488  0.38523929
   0.56807147  0.35116606  0.36384443
   0.12833523  0.48013791  0.26441672
   0.14639072  0.61333891  0.56375526
   0.03349622  0.24631887  0.43858663
   0.63999775  0.57227025  0.40042698
   0.63575728  0.48715577  0.42302540
   0.65989165  0.48558310  0.48481378
   0.66840292  0.64548060  0.43011371
   0.72779899  0.63475058  0.48018259
   0.71561689  0.55005017  0.50800563
   0.20241486  0.79732318  0.51234418
   0.98727287  0.41567696  0.67998760
   0.56188968  0.20755136  0.10553124
   0.30690598  0.00241833  0.23336893
   0.36988384  0.05241397  0.26873626
   0.35482093  0.07366178  0.32813366
   0.21278102  0.99750312  0.25038444
   0.15314500  0.06281972  0.22079361
   0.14739630  0.02682932  0.16969112
   0.17631202  0.16739612  0.21125395
   0.23756443  0.71254756  0.72833687
   0.86348414  0.37898943  0.16777049
   0.89110362  0.32541006  0.21761996
   0.90555726  0.36299877  0.27978700
   0.83999316  0.35671605  0.31861910
   0.82000185  0.39653860  0.37524489
   0.86073155  0.45370837  0.41508099
   0.78206690  0.15934020  0.58673847
   0.84040868  0.88776748  0.30723890
   0.91494208  0.89077190  0.33764416
   0.94553310  0.96661693  0.37738266
   0.95106651  0.80233627  0.32852707
   0.01453845  0.76258502  0.37221225
   0.99658347  0.67283682  0.39159752
   0.15770276  0.62550456  0.40737718
   0.34893442  0.40459265  0.80982034
   0.32681345  0.96399428  0.17562751
   0.75916014  0.96734500  0.14405094
   0.42541692  0.94507980  0.08366830
   0.40170671  0.95887555  0.14160011
   0.43643024  0.10999272  0.23320034
   0.52818827  0.08849099  0.22112277
   0.55725845  0.00662320  0.23752508
   0.57082584  0.92873221  0.20372531
   0.15894758  0.91895656  0.26979844
   0.15754428  0.42945549  0.20480702
   0.89103965  0.75522890  0.29061234
   0.86914233  0.66334668  0.27543968
   0.90506666  0.56761327  0.27411823
   0.96766895  0.51255732  0.26433165
   0.97704951  0.42525041  0.28059605
   0.29354952  0.27211335  0.37793612
   0.06761786  0.55116770  0.24524379
   0.27257399  0.05806103  0.36027997
   0.22236079  0.00359601  0.32894724
   0.15660211  0.94044105  0.33312222
   0.11392268  0.78526888  0.37629919
   0.18558397  0.71897782  0.38949628
   0.27710355  0.75591521  0.37407147
   0.21724132  0.09646767  0.41017583
   0.93597811  0.92586799  0.70121171
   0.24538684  0.96975236  0.48640124
   0.88973113  0.03316211  0.36627772
   0.96906466  0.25550997  0.82478368
   0.46569486  0.33191781  0.10206855
   0.89456448  0.75793364  0.09587368
   0.80489112  0.39941558  0.58830440
   0.36230572  0.17302833  0.05977183
   0.93103649  0.31042664  0.07385728
   0.67521784  0.84409264  0.95596107
   0.01559188  0.06162628  0.28210039
   0.30892698  0.36531352  0.69262217
   0.54848440  0.25357634  0.00736137
   0.51163546  0.52416445  0.63177712
   0.47989797  0.46802398  0.20631636
   0.66527887  0.45907792  0.99209719
   0.44069619  0.76154385  0.83328753
   0.64726660  0.19958068  0.32749785
   0.70025865  0.37487809  0.25944610
   0.12131484  0.90881191  0.74076495
   0.76630569  0.17332837  0.26823376
   0.39234841  0.77639368  0.21435047
   0.54944117  0.34304954  0.30898272
   0.52312712  0.77846776  0.06250342
   0.23833183  0.27150272  0.58432691
   0.51872007  0.93345755  0.37414713
   0.97836894  0.14333384  0.67696799
   0.58315963  0.85658861  0.68786303
   0.37274358  0.35146140  0.22276185
   0.55411488  0.70198473  0.19157074
   0.26915798  0.88465850  0.16056015
   0.63456607  0.69465052  0.87948217
   0.92573147  0.62073407  0.62067810
   0.99446417  0.93509071  0.57261700
   0.29380804  0.08676753  0.73393847
   0.63077519  0.59117605  0.33820760
   0.47827607  0.15227840  0.48207407
   0.70272538  0.71518814  0.39155412
   0.11197721  0.74349094  0.94281682
   0.36357570  0.47847274  0.59950708
   0.26439313  0.41460630  0.48458765
   0.26351215  0.76124080  0.89658762
   0.50497821  0.28181728  0.72292284
   0.04262966  0.56420256  0.92338781
   0.50118576  0.42645829  0.37510988
   0.64072006  0.05044214  0.03200307
   0.18004476  0.08029699  0.92370363
   0.49057590  0.55699165  0.84333710
   0.76624420  0.27408921  0.98129713
   0.70061484  0.69035769  0.62049300
   0.17247560  0.63410601  0.84375318
   0.78876008  0.82833967  0.40883417
   0.58265683  0.14815839  0.19581697
   0.34302235  0.66067200  0.38105932
   0.21408335  0.36305414  0.22132079
   0.18911634  0.84921045  0.63269458
   0.10617614  0.45175941  0.83720815
   0.02542110  0.75513152  0.20132954
   0.04728955  0.32901096  0.55290068
   0.37335087  0.60779608  0.49123617
   0.21960180  0.56895437  0.43022764
   0.67941441  0.52623875  0.90038515
   0.48659420  0.54506161  0.09658111
   0.22295889  0.96328275  0.82423135
   0.39282184  0.01452622  0.63983855
   0.39158857  0.09048260  0.85857681
   0.52336110  0.71822481  0.66268765
   0.46472339  0.33550465  0.49074879
   0.72363188  0.05073303  0.92305500
   0.91129123  0.40814049  0.95860542
   0.86676619  0.08094497  0.20555196
   0.00074672  0.76621324  0.82706852
   0.55157263  0.07386628  0.69612082
   0.75257167  0.23101734  0.73089394
   0.49689541  0.61346246  0.28181402
   0.69815052  0.88788070  0.59928932
   0.77176119  0.95075953  0.31492590
   0.60601922  0.81379721  0.28518428
   0.12967686  0.01319892  0.62979142
   0.58489581  0.61535189  0.77648954
   0.05979989  0.14646731  0.52421303
   0.63064708  0.41978554  0.17996376
   0.96179679  0.73180865  0.49714491
   0.11696709  0.14227090  0.79734684
   0.52114215  0.65539929  0.53454226
   0.74738578  0.54687634  0.56497660
   0.53217236  0.28830305  0.39877787
   0.87912352  0.97852085  0.47183433
   0.44176602  0.16974669  0.76438915
   0.44071875  0.59045461  0.71548841
   0.22559899  0.18622583  0.25854402
   0.88694254  0.19302425  0.91883159
   0.29378647  0.38709093  0.93765887
   0.13903732  0.29994573  0.69694882
   0.98631385  0.61247040  0.04272651
   0.52929052  0.73408361  0.38100711
   0.75887174  0.85460583  0.14776754
   0.45668963  0.87911817  0.92011096
   0.12367974  0.36114397  0.07622407
   0.58762882  0.77933039  0.48941867
   0.76322986  0.69931665  0.51984070
   0.76913845  0.26928602  0.47837083
   0.30456307  0.48644443  0.36886039
   0.61652507  0.00109444  0.28752872
   0.63479428  0.17611043  0.45428185
   0.85983395  0.54397260  0.01816105
   0.31962244  0.58396444  0.17995483
   0.64017694  0.40882448  0.51457847
   0.61480232  0.36649932  0.66773542
   0.30209104  0.34948463  0.07070069
   0.23302450  0.67781450  0.09183981
   0.82579093  0.75463958  0.84593599
   0.44855825  0.42425120  0.01304978
   0.02267439  0.41071233  0.41963273
   0.18023788  0.19805325  0.05779928
   0.42872907  0.13433230  0.35110248
   0.66606614  0.01808872  0.39127104
   0.19709430  0.49653574  0.71094407
   0.38810202  0.92326748  0.73189044
   0.78252750  0.21806311  0.37084169
   0.29914975  0.20608452  0.93770315
   0.30043842  0.73594361  0.28656118
   0.37482514  0.77351857  0.04497372
   0.09759588  0.80040283  0.09696151
   0.74605025  0.55750577  0.67574620
   0.71519050  0.71840946  0.07122238
   0.17152836  0.30286957  0.86554127
   0.07372366  0.56353365  0.16583678
   0.21599926  0.91532883  0.01733706
   0.67877015  0.60129323  0.10942421
   0.40636965  0.77590984  0.56505157
   0.53663796  0.92786001  0.55230257
   0.07604286  0.28719596  0.96153613
   0.78686358  0.66483974  0.96811673
   0.89659062  0.79679105  0.60133781
   0.98890164  0.16458591  0.18128951
   0.00321941  0.98584352  0.13380367
   0.91287259  0.00809056  0.02304799
   0.78258833  0.30493374  0.84653759
   0.91994501  0.51592251  0.12279417
   0.25669170  0.75859873  0.48450836
   0.46088710  0.94157218  0.03476942
   0.04730353  0.09441047  0.99071107
   0.80264629  0.17144914  0.11969444
   0.15372418  0.85513364  0.23973632
   0.95625229  0.22379847  0.44174564
   0.05522260  0.38839158  0.28297955
   0.72199297  0.80676007  0.73739071
   0.99025932  0.46517368  0.72601265
   0.83539011  0.52915196  0.89284606
   0.92846495  0.34434698  0.68125375
   0.51429930  0.15093728  0.08943534
   0.71622726  0.98260142  0.18651208
   0.78218268  0.94677010  0.85148496
   0.61360138  0.25693933  0.12225176
   0.09613785  0.63663825  0.26537660
   0.14843393  0.85415663  0.52826221
   0.31953492  0.81874760  0.38719891
   0.11291581  0.53693906  0.56687924
   0.03574236  0.88894891  0.91389781
   0.68701185  0.01056061  0.50364603
   0.75829263  0.44863753  0.79803147
   0.91719926  0.54507891  0.85740977
   0.48054791  0.07496801  0.95807034
   0.30453571  0.11481195  0.58350029
   0.16234603  0.22653313  0.17336874
   0.15287550  0.98386631  0.12228464
   0.36451535  0.59298307  0.94870959
   0.54871551  0.63426228  0.99131401
   0.75921069  0.97272474  0.71988724
   0.46715118  0.24923857  0.59046953
   0.15749098  0.58944684  0.97934189
   0.18144212  0.50853355  0.00887992
   0.53527261  0.35694439  0.90229746
   0.61117178  0.98740282  0.82478358
   0.92797038  0.17947693  0.33298657
   0.75479577  0.23737959  0.60699486
   0.58971695  0.13598933  0.84847734
   0.95962067  0.09823818  0.99583315
   0.76244604  0.07893043  0.61467552
   0.79136405  0.05559896  0.73569102
   0.93619952  0.62211353  0.40018261
   0.94200929  0.74459466  0.73736631
   0.39656724  0.17770635  0.21085317
   0.17801215  0.44484498  0.15447580
   0.43784993  0.41584028  0.80670361
   0.29408342  0.46751573  0.81784887
   0.84604055  0.05645492  0.78938503
   0.30539897  0.65353608  0.96998164
   0.54739545  0.90943988  0.80412454
   0.72526120  0.71410864  0.75205178
   0.54537820  0.19036960  0.60457711
   0.03164229  0.97889783  0.87919579
   0.84684273  0.13262656  0.54673129
   0.01972565  0.97022013  0.40196896
   0.54821367  0.86849623  0.17424326
   0.87617814  0.48359287  0.46317261
   0.10350119  0.25399559  0.41453699
   0.97631883  0.96848474  0.83653609
   0.72846234  0.58396557  0.24444994
   0.02653128  0.45143521  0.63238809
   0.79469951  0.98688315  0.09798853
   0.90568595  0.90364698  0.18764017
   0.30491641  0.70227115  0.69278066
   0.25421375  0.75248253  0.78155557
   0.08161825  0.67778921  0.57688597
   0.23440605  0.29744418  0.34641083
   0.75503686  0.36634736  0.07778277
   0.67913380  0.39236743  0.78832479
   0.36130896  0.25536093  0.39855279
   0.18955122  0.49285712  0.30294550
   0.07753292  0.59722311  0.40816227
   0.87491580  0.93551438  0.98280435
   0.81511167  0.82084445  0.27124409
   0.84108668  0.36941130  0.83893118
   0.96313557  0.65250373  0.75213835
   0.13629388  0.08055733  0.40293536
   0.33020888  0.32230675  0.81167962
   0.92778872  0.85580586  0.96866380
   0.26323725  0.14176736  0.45273548
   0.22629339  0.62581188  0.57478472
   0.62751213  0.32472654  0.89474998
   0.16122810  0.86595156  0.36648378
   0.16197425  0.68543273  0.72636174
   0.62581377  0.20983907  0.81610396
   0.51602960  0.61460200  0.02989583
   0.48939374  0.12177874  0.99182791
   0.24111361  0.10379168  0.57777425
   0.82844793  0.99619208  0.82510124
   0.55378783  0.58429516  0.81198335
   0.71624571  0.95651897  0.51718074
   0.43575644  0.08173820  0.93183846
   0.79970788  0.94526244  0.89348893
   0.68495504  0.82431256  0.70543606
   0.05427100  0.18164924  0.89301382
   0.48828061  0.03406676  0.78678975
   0.34689774  0.47370365  0.09525134
   0.17282709  0.43554752  0.41174145
   0.80189326  0.15286010  0.01481840
   0.06284612  0.81140744  0.63503569
   0.81483043  0.70257091  0.66488221
   0.03747763  0.60372414  0.83036474
   0.74659438  0.62163170  0.84459990
   0.55277471  0.05896030  0.42700200
   0.41591017  0.29854308  0.96823659
   0.33924468  0.89636533  0.86162039
   0.37177935  0.98424395  0.54962530
   0.22478818  0.75971418  0.00953956
   0.04102532  0.03318607  0.72508082
   0.66049605  0.84019245  0.84667942
   0.39274106  0.48153072  0.45279905
   0.07805584  0.00663604  0.50417849
   0.20374407  0.73935238  0.19769354
   0.45394903  0.74662713  0.46253082
   0.38860125  0.62983414  0.60164889
   0.31606582  0.25327890  0.13585406
   0.58382723  0.41813861  0.07062132
   0.99383846  0.47384648  0.02637933
   0.20045683  0.36237804  0.76834940
   0.60406009  0.60247311  0.66936934
   0.98639612  0.38378214  0.87689098
   0.49394473  0.28701464  0.81605162
   0.99876810  0.67474031  0.12425959
   0.25854299  0.09522954  0.00145633
   0.75366932  0.39184891  0.92982777
   0.36050039  0.53402508  0.26520478
   0.08264237  0.57606696  0.67057432
   0.55772837  0.79573666  0.58416345
   0.88945463  0.20961646  0.74998095
   0.98899027  0.59076132  0.53716033
   0.78580004  0.39496180  0.68479427
   0.20336456  0.31180302  0.99270422
   0.53573251  0.52546367  0.92007580
   0.12965146  0.79116490  0.84272630
   0.22400531  0.50241155  0.89001263
   0.34204084  0.21420440  0.51293556
   0.62550466  0.00193087  0.61221646
   0.45808876  0.40597328  0.67292378
   0.59048878  0.55425403  0.20693387
   0.20197007  0.41171574  0.61380206
   0.39542256  0.16116673  0.66189028
   0.92520222  0.65135447  0.95433494
   0.09038421  0.20666529  0.60628899
   0.77169998  0.10224607  0.45422637
   0.83014065  0.94660696  0.63146963
   0.05429170  0.22638602  0.08818515
   0.85948924  0.29824258  0.53790849
   0.42901210  0.70192411  0.12651581
   0.59209010  0.27293858  0.53284845
   0.59657391  0.98148203  0.94085143
   0.27218763  0.94756522  0.69330641
   0.69898594  0.72459524  0.18562092
   0.06774315  0.91143111  0.02121114
   0.62291821  0.18916745  0.70834639
   0.69570409  0.59086386  0.02037976
   0.64992713  0.86467520  0.37722069
   0.37160306  0.64372455  0.80194251
   0.77230010  0.81830514  0.03408769
   0.70542516  0.18094401  0.89475639
   0.44548398  0.77530463  0.72636443
   0.88553633  0.84557597  0.79292578
   0.87430283  0.83482964  0.48316384
   0.51110093  0.77123125  0.97447066
   0.51136858  0.31994368  0.20283560
   0.24823245  0.14122399  0.82609347
   0.48148276  0.76248593  0.29152745
Direct configuration=   160
   0.89033939  0.46884542  0.16202763
   0.81221537  0.33933745  0.12151360
   0.82329013  0.23303453  0.14493329
   0.85869503  0.24249887  0.20300887
   0.91606540  0.15908682  0.21292109
   0.94805062  0.14667642  0.28057974
   0.95946972  0.93551548  0.16461043
   0.79693241  0.61033490  0.25259779
   0.72877084  0.22910053  0.31749061
   0.74459450  0.32629624  0.32088810
   0.72672987  0.37418093  0.37368343
   0.64304994  0.41440206  0.38863798
   0.55131620  0.37677287  0.37535969
   0.12811963  0.48031812  0.25350223
   0.15355572  0.61374901  0.57291469
   0.03287935  0.24855334  0.42783208
   0.64613732  0.58629348  0.40186400
   0.64733148  0.49649659  0.42365208
   0.67122404  0.49003040  0.48265773
   0.67176750  0.65775423  0.43173930
   0.71176120  0.63657807  0.48963109
   0.71139974  0.55577608  0.51537311
   0.21455579  0.80596105  0.50795837
   0.96817119  0.40918594  0.68015249
   0.56061898  0.20394648  0.09211140
   0.30773709  0.00589228  0.23167477
   0.37230471  0.05206773  0.26182282
   0.35665657  0.08589863  0.32248534
   0.21170528  0.01451870  0.25348382
   0.15626623  0.08170598  0.21698327
   0.14608321  0.03865941  0.16831551
   0.17976779  0.17820429  0.21609608
   0.23298604  0.70897094  0.72358342
   0.83579837  0.39405454  0.17793020
   0.85556442  0.32836287  0.22319923
   0.90116614  0.35983199  0.27894457
   0.84548863  0.34856593  0.32770731
   0.82302802  0.40991037  0.37802878
   0.87369812  0.46330768  0.41667168
   0.78994334  0.14884578  0.58936824
   0.84703053  0.89245547  0.30775588
   0.92742162  0.89369489  0.32904741
   0.96025416  0.97284173  0.36827078
   0.95600867  0.79582521  0.33056984
   0.03015918  0.74265673  0.35527296
   0.00339691  0.66038640  0.38453508
   0.16460260  0.64283889  0.41125750
   0.35763249  0.39115610  0.81798849
   0.34007534  0.95599328  0.17281360
   0.75255175  0.96727109  0.14188381
   0.43611211  0.94372610  0.08222939
   0.41197000  0.95409370  0.13609343
   0.43022165  0.10426534  0.22729656
   0.52055812  0.07865392  0.22847845
   0.55531289  0.99542462  0.24063128
   0.54924474  0.93035578  0.19536102
   0.15716591  0.91625720  0.26264722
   0.17255955  0.42950084  0.20149657
   0.88809704  0.75746385  0.29676685
   0.86540284  0.66706431  0.27853247
   0.88959803  0.57650053  0.26141839
   0.96904017  0.52711822  0.26680526
   0.98147464  0.42755570  0.27819298
   0.28098701  0.27742420  0.37184480
   0.06051044  0.55780598  0.25101468
   0.27745658  0.06352255  0.35834499
   0.21298117  0.00860614  0.32555155
   0.16154861  0.92352764  0.32517983
   0.11683135  0.77897398  0.36183616
   0.19280791  0.72362049  0.38508445
   0.28692902  0.74082964  0.38591893
   0.22904554  0.09224856  0.40993203
   0.94758568  0.93545218  0.69629533
   0.26063864  0.97090288  0.49211405
   0.90176114  0.04693411  0.35959570
   0.97283701  0.27209041  0.82258229
   0.44938546  0.34885414  0.10467259
   0.89433619  0.77115485  0.09137815
   0.79066424  0.40071781  0.59165438
   0.34953485  0.19262156  0.04531091
   0.92946449  0.29839927  0.08752794
   0.68829805  0.83707619  0.94944947
   0.01217790  0.06954543  0.28137069
   0.33424879  0.36083252  0.68933532
   0.54786004  0.23448333  0.00657613
   0.51541062  0.52398433  0.61583732
   0.47122616  0.46992934  0.21587582
   0.67124612  0.45005301  0.99331028
   0.41981192  0.76829668  0.83085517
   0.65031934  0.19136888  0.32203174
   0.71943295  0.36370588  0.26481663
   0.12260326  0.88537976  0.73884627
   0.76675414  0.17778496  0.27765390
   0.38863432  0.76995217  0.20243742
   0.56468290  0.34063075  0.30054762
   0.52218315  0.78570393  0.07162989
   0.21668017  0.27633042  0.58107316
   0.50753042  0.94442519  0.38342563
   0.98513604  0.14077374  0.66470813
   0.60454385  0.87080640  0.68529009
   0.37277131  0.34961293  0.21977348
   0.55936240  0.70099160  0.18174634
   0.26598868  0.89972588  0.16478598
   0.63016491  0.72619849  0.88620685
   0.92107440  0.62441791  0.62630305
   0.98621873  0.93366744  0.57281838
   0.29841305  0.11297996  0.72584134
   0.63232443  0.59076248  0.34317859
   0.49411045  0.14820991  0.49434388
   0.70257116  0.72191522  0.39628872
   0.08985033  0.74370805  0.94983231
   0.35160105  0.49169090  0.59676616
   0.24596160  0.40928536  0.47973494
   0.25452364  0.77527764  0.89127450
   0.52122190  0.30126651  0.72021234
   0.03552359  0.55856267  0.91970618
   0.48400807  0.43014181  0.38167475
   0.65802318  0.05087880  0.03087432
   0.17469558  0.08671285  0.91086460
   0.48240328  0.55065235  0.84150299
   0.75093439  0.26756630  0.98618765
   0.68449695  0.68642354  0.62320401
   0.18073636  0.62830857  0.84319032
   0.81066514  0.83819422  0.40736002
   0.57459249  0.14306053  0.18941089
   0.33190563  0.67222762  0.38342062
   0.21848336  0.35730509  0.23057925
   0.19227793  0.85694104  0.64624206
   0.09929338  0.45335513  0.83038836
   0.04357452  0.76048717  0.21656163
   0.06165270  0.32836419  0.54955556
   0.39275467  0.61292262  0.48701145
   0.22056603  0.58828822  0.43753474
   0.67633233  0.51645388  0.88060901
   0.49881919  0.54765419  0.10358665
   0.21623485  0.96590075  0.82301610
   0.37811464  0.00812705  0.64035592
   0.38927274  0.07632264  0.85844971
   0.51905208  0.72317503  0.66041223
   0.48205791  0.35558159  0.50422049
   0.72512369  0.06019058  0.93719929
   0.91320394  0.41609948  0.95841509
   0.85353595  0.08876229  0.21235266
   0.99780501  0.75208657  0.84016612
   0.56265978  0.05023290  0.69684041
   0.77428436  0.22958861  0.72939700
   0.47346874  0.60352665  0.28101552
   0.68962305  0.88930996  0.60081851
   0.76534157  0.93129781  0.32046203
   0.62900863  0.78864658  0.29557903
   0.12615310  0.02275271  0.63429909
   0.58405898  0.61901106  0.78161192
   0.05318925  0.13184737  0.50993902
   0.63693680  0.41604083  0.18826369
   0.95908841  0.71254012  0.49491043
   0.11419607  0.13427386  0.80501393
   0.51523309  0.64443426  0.53416711
   0.74602216  0.54299530  0.56899359
   0.52776786  0.29582347  0.39097975
   0.86005752  0.97845656  0.47098508
   0.44627379  0.15833211  0.75576487
   0.43976873  0.57216017  0.71816166
   0.25174117  0.18822603  0.25490164
   0.90512727  0.18839263  0.91891993
   0.31072472  0.39370823  0.94767598
   0.12776541  0.30255673  0.68054361
   0.98753584  0.60049493  0.01901420
   0.52436002  0.73974542  0.38284034
   0.74023432  0.84144019  0.14095875
   0.46722497  0.88811395  0.92291989
   0.11249758  0.35847886  0.06212554
   0.58139980  0.79325078  0.47586086
   0.75629744  0.70021111  0.51391645
   0.76883470  0.25516025  0.47712920
   0.32497731  0.45457715  0.37508064
   0.61706205  0.98805765  0.28743625
   0.64146518  0.18692345  0.45825284
   0.83484891  0.53476408  0.00905768
   0.30662629  0.60480445  0.17949136
   0.64079672  0.41706128  0.51155395
   0.62930724  0.36736468  0.65767414
   0.30361872  0.34534841  0.06352221
   0.23817851  0.67581124  0.09677175
   0.82278869  0.76022716  0.86724919
   0.46423222  0.43405310  0.01514855
   0.01818432  0.40217162  0.42295077
   0.16992918  0.16816942  0.03520426
   0.42945443  0.13544756  0.33735941
   0.68247384  0.00798464  0.38368309
   0.20006815  0.49728493  0.70933790
   0.38892794  0.92326982  0.73474296
   0.78147341  0.21036117  0.37069165
   0.30283989  0.21371233  0.94633383
   0.30709678  0.74320281  0.27551231
   0.37210728  0.77833900  0.03007181
   0.08694006  0.81724357  0.08304244
   0.75557456  0.53982807  0.66936964
   0.72120541  0.70899424  0.08035056
   0.16155500  0.30968218  0.87336913
   0.07458310  0.57462018  0.17604462
   0.21642607  0.92968974  0.00846288
   0.67548779  0.56939053  0.12426926
   0.40033457  0.77072593  0.57572527
   0.53441830  0.91717064  0.53804057
   0.07536831  0.29033915  0.96078581
   0.77812554  0.67010270  0.97150367
   0.88948520  0.80161307  0.61756025
   0.98547933  0.16198763  0.17189978
   0.99713486  0.98704372  0.12567208
   0.91896499  0.00033060  0.02278386
   0.79580975  0.30047388  0.83650573
   0.90281791  0.53866759  0.13410318
   0.25093195  0.74308370  0.49722447
   0.46290874  0.93146771  0.03338819
   0.04940606  0.08159359  0.99926086
   0.79531864  0.16571114  0.11594580
   0.13963482  0.84706022  0.23959861
   0.95918483  0.22747231  0.44188165
   0.06271646  0.38779278  0.27065198
   0.74161568  0.80760675  0.73219721
   0.96984372  0.46082990  0.73192287
   0.84697907  0.53412811  0.89986864
   0.93493605  0.32989474  0.67488729
   0.50055237  0.15103396  0.08922202
   0.71248232  0.96709277  0.18663583
   0.78195139  0.95426260  0.86460352
   0.61151659  0.25984843  0.11406713
   0.09159419  0.63832254  0.27185831
   0.15793840  0.84938732  0.53163624
   0.32217161  0.80869067  0.39946320
   0.11628853  0.52802708  0.54433255
   0.05156669  0.90642072  0.91462588
   0.68471417  0.00958913  0.51030375
   0.73521254  0.45363015  0.77687389
   0.90987973  0.51459898  0.85924356
   0.47517916  0.07265021  0.95860954
   0.30700567  0.11569055  0.57810731
   0.17315877  0.22704146  0.17412002
   0.15350538  0.00263980  0.12179629
   0.36526674  0.59248485  0.94055777
   0.56239987  0.63443590  0.99078257
   0.77152303  0.97347467  0.72942073
   0.47555883  0.25523620  0.59644818
   0.16675944  0.58781829  0.97933630
   0.18518803  0.50668992  0.00633395
   0.53723664  0.35456064  0.91359281
   0.60028572  0.98073713  0.83011104
   0.93670032  0.18471575  0.32395194
   0.75825656  0.22857348  0.59419533
   0.57237792  0.13754421  0.85004735
   0.94890188  0.07046588  0.98921365
   0.76100306  0.09588399  0.63348831
   0.78444064  0.06807442  0.73911522
   0.92717152  0.63045618  0.38743996
   0.94221706  0.74544102  0.73618855
   0.40350710  0.18230383  0.20516594
   0.16489972  0.44926469  0.15007978
   0.44358332  0.41553628  0.81004223
   0.30262823  0.45916554  0.80778463
   0.84357806  0.08423585  0.79343315
   0.31080481  0.65214908  0.97157779
   0.54396298  0.90384658  0.82280614
   0.70808916  0.71055581  0.75494240
   0.53342579  0.18433105  0.61743131
   0.02149520  0.97221609  0.88741341
   0.83958231  0.14234227  0.53813557
   0.00571416  0.97489478  0.41386764
   0.54729048  0.86111031  0.16993888
   0.86504749  0.47515019  0.47543096
   0.11171020  0.27095654  0.43339507
   0.97526779  0.96802714  0.82130746
   0.72688548  0.60178330  0.23123080
   0.01389124  0.43413463  0.63350298
   0.79734876  0.99524342  0.10300807
   0.88990114  0.90095540  0.18494165
   0.31036981  0.70395003  0.68822157
   0.26499397  0.75585568  0.77585032
   0.09131862  0.67642808  0.58627982
   0.21193099  0.28894742  0.35013770
   0.76360441  0.37092727  0.08188007
   0.69383808  0.38919183  0.79601828
   0.34633030  0.27880418  0.40584559
   0.17858026  0.49199619  0.29982410
   0.08715635  0.60704468  0.41271211
   0.87929074  0.93756590  0.97045328
   0.82772202  0.81722050  0.27638645
   0.84039612  0.37849844  0.83052618
   0.97432863  0.66610477  0.74646345
   0.14842821  0.09573190  0.40132131
   0.32930813  0.30550795  0.82138365
   0.92698622  0.86302533  0.96938004
   0.27062168  0.12015207  0.45645697
   0.23600124  0.62298141  0.57455711
   0.62163735  0.32570088  0.90638831
   0.15142619  0.86306874  0.37287413
   0.15225569  0.68359009  0.71569686
   0.63670617  0.20143120  0.80705367
   0.54360026  0.63438196  0.03235191
   0.51761546  0.12408357  0.97346112
   0.24913052  0.08443407  0.58345808
   0.78632981  0.02110903  0.83759699
   0.53384239  0.57128370  0.80013043
   0.67265944  0.94273854  0.51164954
   0.46544953  0.07969595  0.91159919
   0.80765401  0.98913780  0.90145505
   0.68804296  0.84217890  0.72607962
   0.05186908  0.18295181  0.88781938
   0.48173893  0.03326909  0.79535455
   0.34641871  0.48576079  0.08654461
   0.16304115  0.44346100  0.40419609
   0.79640666  0.15006548  0.02554097
   0.06062745  0.81548587  0.63229806
   0.81054753  0.68473993  0.66562219
   0.03592263  0.60775631  0.82646639
   0.75561856  0.63513720  0.84508379
   0.56111704  0.06084622  0.42262581
   0.42235096  0.29453624  0.96505484
   0.34498238  0.89515852  0.86895664
   0.38474017  0.96910850  0.55161999
   0.22915877  0.75611806  0.00812129
   0.04424529  0.02247439  0.72927242
   0.65953820  0.83027348  0.84359410
   0.39952984  0.47087852  0.45359998
   0.07612879  0.99605814  0.51585777
   0.18983753  0.73332676  0.19340138
   0.45167227  0.74214691  0.45951910
   0.39409915  0.62374327  0.60335784
   0.32881153  0.24988975  0.14034925
   0.58898678  0.42423488  0.06870392
   0.00774104  0.45830601  0.02908515
   0.18878738  0.36868330  0.76762826
   0.60947204  0.59612355  0.66880251
   0.99317038  0.38467801  0.87039878
   0.50897854  0.28145215  0.81664007
   0.99106630  0.66789859  0.11745593
   0.25528587  0.09302278  0.99831863
   0.76264629  0.38800877  0.93400240
   0.35286974  0.53528311  0.26855564
   0.07962515  0.57265938  0.67325147
   0.54674262  0.79112423  0.57715652
   0.89970254  0.21225299  0.75156827
   0.97261535  0.58298090  0.54648258
   0.77709423  0.38887418  0.68789256
   0.20296335  0.31235777  0.99898776
   0.54217475  0.50647074  0.92773177
   0.13786075  0.80163047  0.84303609
   0.22354918  0.51142959  0.89083658
   0.33642717  0.22076200  0.51939369
   0.61677701  0.00509169  0.61720583
   0.47256938  0.40571402  0.67581760
   0.58479458  0.54816366  0.21684234
   0.20324382  0.41823744  0.61673633
   0.39162757  0.16261821  0.66144094
   0.92017395  0.64679027  0.94824718
   0.08340663  0.21645019  0.59846675
   0.77791808  0.10414186  0.45296779
   0.83791811  0.93541238  0.62684702
   0.06517147  0.24010252  0.09007528
   0.86737165  0.29118409  0.54495106
   0.43653252  0.71765115  0.12464618
   0.59954938  0.27702303  0.52846356
   0.60148991  0.97818460  0.95360540
   0.24724628  0.96377056  0.69314340
   0.69814931  0.72497490  0.18737935
   0.06694037  0.91113568  0.01968586
   0.62502739  0.20753626  0.70468147
   0.69772115  0.57862430  0.02182793
   0.65189304  0.85900823  0.36913212
   0.36907460  0.65332783  0.79918269
   0.77800959  0.81075105  0.03441872
   0.69373792  0.18014817  0.89658084
   0.44454842  0.79683554  0.72314864
   0.87030957  0.86829675  0.79606764
   0.87441525  0.82953828  0.48512570
   0.50659174  0.76964987  0.96637026
   0.50494381  0.32776074  0.20450056
   0.26115943  0.14285288  0.82348370
   0.46328109  0.76131288  0.28585983
Direct configuration=   180
   0.86915830  0.48740271  0.16936783
   0.79694298  0.34438372  0.12998032
   0.81307088  0.25014026  0.14810110
   0.87208072  0.24590422  0.20379781
   0.92556770  0.16380038  0.21052129
   0.95998813  0.15498150  0.27275560
   0.94366062  0.92328202  0.14997183
   0.80090480  0.61223474  0.25534564
   0.73314564  0.21308006  0.32594930
   0.75598788  0.32089239  0.32276154
   0.72225259  0.38124332  0.38697553
   0.64019992  0.41475586  0.39499745
   0.55794428  0.37630591  0.36873821
   0.12399594  0.47674928  0.25830005
   0.16360481  0.61126186  0.56482198
   0.03910502  0.25462709  0.44571066
   0.64388461  0.58747861  0.39287040
   0.64292488  0.49610780  0.42766910
   0.67091306  0.49296464  0.48766144
   0.68699626  0.65479842  0.42747052
   0.70239925  0.65340482  0.49795585
   0.70087154  0.56727305  0.52233562
   0.20850074  0.80129719  0.51888856
   0.96632114  0.39998368  0.68117458
   0.54488495  0.20318472  0.07779143
   0.30411587  0.00495226  0.22672643
   0.36604182  0.06132322  0.25200508
   0.35857414  0.08337958  0.31654032
   0.21065043  0.00260605  0.25316040
   0.17105962  0.08260959  0.21805401
   0.13810546  0.06590612  0.15371262
   0.20243551  0.17115075  0.20824587
   0.24448894  0.72456320  0.71869900
   0.84039797  0.39719427  0.17987571
   0.87549006  0.33368943  0.22369002
   0.90085068  0.37316445  0.28062563
   0.84795687  0.37154476  0.33145351
   0.81634890  0.40656640  0.39030988
   0.86588105  0.43563142  0.43302561
   0.78060565  0.14783069  0.59377541
   0.85379801  0.88633232  0.30398961
   0.94133495  0.89244045  0.32816029
   0.95533797  0.96223538  0.37360482
   0.96926882  0.80247645  0.32645651
   0.04512569  0.75041178  0.34400975
   0.01394414  0.65811761  0.36854479
   0.16116928  0.64380473  0.40989583
   0.36583191  0.37829915  0.81094945
   0.33828169  0.95459802  0.17479438
   0.74381679  0.98203166  0.14735704
   0.44069074  0.93712254  0.08485892
   0.40573188  0.96359122  0.13590359
   0.43798539  0.10409773  0.22647292
   0.52408254  0.06875854  0.22202160
   0.54688242  0.98784973  0.23885247
   0.53100010  0.92507589  0.19984623
   0.16657947  0.91815025  0.26721716
   0.17307035  0.43747312  0.20067931
   0.89884277  0.75564886  0.29992951
   0.87964841  0.67249497  0.27152921
   0.89031012  0.58345596  0.26914260
   0.96765254  0.52360030  0.26286991
   0.96716935  0.42991331  0.26085594
   0.26662595  0.30176009  0.37842347
   0.05909668  0.55594505  0.25931814
   0.28207445  0.05797250  0.35452967
   0.21570666  0.01351672  0.32142369
   0.17598837  0.92517312  0.33148329
   0.12128683  0.78215975  0.35917144
   0.19323089  0.71584994  0.37546600
   0.28408003  0.75178171  0.39171833
   0.24349116  0.10131406  0.41205910
   0.95327888  0.93872369  0.69086991
   0.27916229  0.95539131  0.50361052
   0.91000840  0.04321259  0.35558464
   0.98982905  0.27430257  0.81642727
   0.44148460  0.36440496  0.11980709
   0.89857674  0.77657807  0.08517628
   0.79025483  0.39403505  0.59078727
   0.33388909  0.20077047  0.04126786
   0.93812974  0.29231517  0.09352669
   0.68849672  0.85246919  0.95085300
   0.01553063  0.07057819  0.27836090
   0.35207260  0.34912222  0.68402181
   0.54935745  0.22083995  0.99837215
   0.52395007  0.51705176  0.60130828
   0.45312077  0.47339917  0.22664912
   0.66028575  0.43574983  0.99406195
   0.41136823  0.78634880  0.82725884
   0.63894216  0.18947637  0.32373408
   0.72753333  0.35333040  0.27052127
   0.11600283  0.87233779  0.73998962
   0.76913753  0.17665677  0.27793669
   0.39305977  0.78124040  0.18825463
   0.57150659  0.35243578  0.29858054
   0.54051653  0.79282097  0.07033312
   0.21146382  0.28163995  0.57541197
   0.49551615  0.94643958  0.39262024
   0.99177710  0.13685567  0.66148534
   0.61445026  0.87945676  0.69068564
   0.36175156  0.34329645  0.21544460
   0.56069684  0.68709623  0.17957603
   0.26065644  0.90152579  0.15972376
   0.60860301  0.72552421  0.89806943
   0.92524170  0.62223820  0.63374254
   0.97169685  0.92053218  0.57333398
   0.28115476  0.12988815  0.72290984
   0.62958550  0.59476568  0.33226675
   0.49153686  0.13707757  0.50628773
   0.70341774  0.73061553  0.40344837
   0.07370309  0.75407007  0.96084085
   0.33058757  0.48696299  0.59269849
   0.23856485  0.40389929  0.47400896
   0.25863806  0.80425134  0.89622785
   0.53560301  0.30991472  0.72638424
   0.03188562  0.54460902  0.91490121
   0.48181948  0.43771498  0.37458849
   0.66891054  0.05031970  0.03587807
   0.17885049  0.10068236  0.89911043
   0.46849727  0.56387512  0.84388217
   0.73305167  0.25314152  0.98672441
   0.66126017  0.69621380  0.61454112
   0.19015063  0.62429600  0.84003952
   0.81836664  0.84377620  0.40120906
   0.57818864  0.13545187  0.19518355
   0.33816504  0.65718832  0.38079227
   0.21691628  0.36541543  0.23245996
   0.21289285  0.86062690  0.64918958
   0.10068844  0.46750034  0.81886888
   0.04014827  0.74930292  0.21123913
   0.06124574  0.33197673  0.54220100
   0.39634695  0.60411938  0.47393915
   0.22506923  0.60664362  0.44651915
   0.66777887  0.51217038  0.86769710
   0.49900423  0.55158859  0.11102661
   0.22794509  0.96429653  0.82152611
   0.36981616  0.98934062  0.64727887
   0.37242810  0.05475356  0.86607230
   0.50867092  0.71480901  0.65964253
   0.48846024  0.38429445  0.51029497
   0.73485697  0.07231921  0.95038860
   0.92737301  0.40635901  0.95840925
   0.84616023  0.08256736  0.21479067
   0.00065811  0.73395672  0.86039954
   0.56937810  0.03685600  0.70701524
   0.77521928  0.24372553  0.71965820
   0.45240039  0.60818656  0.28412333
   0.70432902  0.88010113  0.59557452
   0.78006175  0.93214347  0.31290356
   0.64707457  0.75573776  0.28751902
   0.12720287  0.03662662  0.64029680
   0.58848573  0.62161650  0.77935723
   0.04967640  0.11686172  0.50679320
   0.62509151  0.41042400  0.18717305
   0.95577553  0.69235755  0.49321463
   0.10657481  0.12483861  0.80063389
   0.52409767  0.65186786  0.54008926
   0.74570027  0.54853534  0.57381842
   0.52956432  0.29929596  0.38939408
   0.84574953  0.97000210  0.47435294
   0.45303172  0.15629601  0.74895737
   0.43671336  0.55993291  0.72217133
   0.26780537  0.20087853  0.25654853
   0.91937359  0.18372941  0.91873334
   0.32593539  0.40437609  0.95546535
   0.12312576  0.30848531  0.67062229
   0.00409238  0.59350246  0.02165814
   0.51486225  0.74328923  0.36797062
   0.73044334  0.82672403  0.12202655
   0.47489433  0.90378965  0.92666378
   0.09940319  0.36579870  0.05498570
   0.58520554  0.81142905  0.46524236
   0.76223974  0.72126038  0.51574977
   0.77767892  0.26145328  0.47437341
   0.33800162  0.43340879  0.37146807
   0.61544895  0.97157618  0.28328110
   0.64111263  0.18403899  0.45341244
   0.81469058  0.51509163  0.00690840
   0.30429847  0.60792159  0.18537144
   0.64974200  0.41538479  0.51717326
   0.64757813  0.36933747  0.64728041
   0.29683224  0.35585407  0.06335582
   0.23595525  0.68425468  0.09945351
   0.81919498  0.76544089  0.88266686
   0.47981148  0.45224453  0.01009022
   0.00440626  0.41284021  0.41991065
   0.14876623  0.16203175  0.02800007
   0.41908692  0.13863908  0.33705455
   0.70162459  0.00614827  0.38375421
   0.19095208  0.49412193  0.70123749
   0.38424340  0.92758396  0.74842983
   0.77615904  0.18631418  0.37743201
   0.30059739  0.21707594  0.94388588
   0.29551184  0.74144875  0.28553642
   0.36662615  0.78287736  0.01258400
   0.08428262  0.81258326  0.07634619
   0.76263304  0.52552319  0.67622137
   0.71882774  0.68794788  0.09048131
   0.14902862  0.31243193  0.87052237
   0.06478551  0.59194271  0.17689246
   0.21917772  0.94376124  0.99703204
   0.66325372  0.52474801  0.14016731
   0.39655618  0.78236788  0.58113081
   0.51148613  0.92822716  0.52957243
   0.05408824  0.29483595  0.96184561
   0.77126650  0.69413246  0.96884602
   0.87959590  0.80181601  0.62754157
   0.97664079  0.15407080  0.16633856
   0.99645349  0.97746140  0.12650328
   0.91064004  0.99007295  0.02176545
   0.79906414  0.31048370  0.82566651
   0.88803664  0.55160759  0.14554663
   0.25883250  0.73973392  0.50965673
   0.47044529  0.93255806  0.03378676
   0.03741045  0.06699507  0.00667768
   0.78572319  0.17625589  0.12281113
   0.14048842  0.86342982  0.23376775
   0.96060594  0.23496939  0.43309696
   0.05411192  0.40626195  0.26107714
   0.75164332  0.79950864  0.73207356
   0.94911560  0.44628010  0.73058818
   0.84985585  0.54046093  0.89861548
   0.92877992  0.32207723  0.67846182
   0.49582121  0.14492495  0.09467902
   0.70473764  0.97512984  0.19479995
   0.78500619  0.95489729  0.86721152
   0.60487857  0.25900163  0.09703655
   0.09000980  0.62845139  0.28586544
   0.15669890  0.85161780  0.53132252
   0.32716559  0.81486699  0.40754956
   0.12511979  0.54377623  0.53783432
   0.06860323  0.91736224  0.90332007
   0.67076818  0.01863279  0.51768988
   0.71793308  0.45071960  0.77012572
   0.90172010  0.50163785  0.85195479
   0.47315821  0.07929751  0.95768166
   0.31154751  0.11121057  0.57436840
   0.17487420  0.22390956  0.17262268
   0.15681252  0.02186040  0.11507940
   0.36328620  0.59166444  0.92791447
   0.57061238  0.62230525  0.99137757
   0.78636608  0.97958085  0.74079652
   0.48228051  0.26133853  0.60429670
   0.19476347  0.58802186  0.98295491
   0.18640851  0.50265534  0.00464445
   0.53109517  0.35152568  0.92097481
   0.60069678  0.95843269  0.84544634
   0.95238913  0.20126595  0.31348762
   0.74545327  0.23015061  0.59040125
   0.55747609  0.15151527  0.84653017
   0.95581421  0.06677682  0.98906844
   0.76653503  0.08870564  0.63396289
   0.78025948  0.06979171  0.74726852
   0.93732348  0.63268609  0.37981161
   0.93707135  0.75219148  0.72219337
   0.41928584  0.18121427  0.20152798
   0.17263486  0.44044560  0.14751973
   0.44652655  0.39486086  0.81281328
   0.30321391  0.44425428  0.80422766
   0.83085516  0.10296724  0.79421649
   0.31599229  0.63020074  0.97031752
   0.52713017  0.89375010  0.83534647
   0.70234304  0.72547838  0.75393442
   0.52306361  0.17499265  0.63045696
   0.00280109  0.98678690  0.88150218
   0.84327894  0.12939858  0.55573859
   0.99904979  0.96969642  0.41959599
   0.55313156  0.86347608  0.16958683
   0.86976578  0.48064907  0.48204352
   0.11376611  0.28033563  0.44527970
   0.99142861  0.96440192  0.82207698
   0.73131132  0.60484199  0.22912730
   0.00621698  0.44070969  0.63388235
   0.79434015  0.98775957  0.10388798
   0.89839597  0.89271412  0.19391434
   0.30774860  0.69288165  0.68187088
   0.25677590  0.76151962  0.77081326
   0.10477666  0.66047619  0.59453066
   0.20152481  0.27843446  0.34745047
   0.77058569  0.37119053  0.08061625
   0.68506880  0.37920405  0.79789929
   0.33183197  0.29257010  0.40751887
   0.18660102  0.48850358  0.30589970
   0.07445917  0.62608874  0.41535134
   0.87980482  0.93424013  0.95851345
   0.82501838  0.80678463  0.29008375
   0.85192663  0.38114398  0.82296188
   0.97880907  0.66679461  0.73304964
   0.16172779  0.10515899  0.40140428
   0.33663357  0.30159681  0.82966163
   0.92518246  0.84816237  0.97264790
   0.28286380  0.11401530  0.46346557
   0.24090677  0.61963562  0.57755903
   0.62260776  0.32106920  0.91214714
   0.13347926  0.87165350  0.37063601
   0.16949427  0.69570540  0.70500602
   0.63319661  0.17937807  0.80149531
   0.52743158  0.61301543  0.02092231
   0.47500712  0.12634091  0.99268729
   0.24904916  0.10020830  0.58290879
   0.80528590  0.03279939  0.85827175
   0.52762072  0.59441779  0.80478092
   0.67800212  0.96263161  0.49327952
   0.45825713  0.11965846  0.92239051
   0.77058943  0.96804229  0.91334311
   0.67216625  0.83417505  0.69942285
   0.04940182  0.17984027  0.88860779
   0.48058245  0.03465550  0.79354860
   0.35032146  0.49762671  0.07611411
   0.14922680  0.44413952  0.39835158
   0.79172118  0.13561240  0.02725096
   0.05198384  0.81865139  0.63368699
   0.80798522  0.67038179  0.67157002
   0.03648099  0.60863215  0.82265907
   0.75702409  0.64566235  0.84601098
   0.56972540  0.06788269  0.42353715
   0.42507103  0.29146256  0.96800892
   0.34705002  0.89280438  0.87377669
   0.39233846  0.95857700  0.54807601
   0.22733386  0.75232248  0.00723656
   0.05021983  0.01441769  0.73477720
   0.67225480  0.82947228  0.83579478
   0.39808289  0.46155633  0.46716383
   0.07949081  0.99147615  0.52459789
   0.18034635  0.71755463  0.18766165
   0.44658741  0.73304219  0.46095295
   0.39920005  0.61537124  0.60500584
   0.34247854  0.25197749  0.14045404
   0.58917561  0.42369988  0.07671704
   0.01435186  0.44470905  0.02761167
   0.17907390  0.37391733  0.76622323
   0.61399797  0.58741921  0.67375750
   0.99677971  0.39071049  0.87024699
   0.52183963  0.27361083  0.81928015
   0.98480322  0.67178157  0.11003831
   0.26274056  0.08042999  0.98864854
   0.77952853  0.39176205  0.93396364
   0.34033125  0.53213714  0.27119909
   0.06936221  0.56833341  0.67973633
   0.55151346  0.78015008  0.57088252
   0.91642717  0.21444942  0.74891337
   0.95569954  0.57083517  0.54940611
   0.76778954  0.38179632  0.68695445
   0.21257097  0.31317084  0.99366793
   0.54844774  0.49042810  0.93429189
   0.14233233  0.81406807  0.84056376
   0.22279565  0.51697433  0.89755376
   0.33465937  0.23308102  0.52439253
   0.61130055  0.01128266  0.61753809
   0.47961938  0.41593475  0.67282990
   0.58136744  0.54270012  0.22142244
   0.20899885  0.41908204  0.61568127
   0.38979172  0.16618148  0.66103560
   0.91345975  0.64918800  0.94078966
   0.07777235  0.22271998  0.59350517
   0.78098146  0.10026004  0.45356371
   0.84283609  0.93281713  0.62283606
   0.06329944  0.24102995  0.09504620
   0.87912958  0.29071067  0.55102692
   0.44268480  0.72448577  0.11615348
   0.60512332  0.27132208  0.52709591
   0.60985316  0.97553703  0.96726507
   0.22387193  0.98113744  0.69621325
   0.69456857  0.73539260  0.18214638
   0.06465009  0.91669968  0.01559394
   0.63356859  0.22199506  0.69635691
   0.70937455  0.58377099  0.02790645
   0.64797442  0.86158098  0.37001269
   0.36147619  0.64253326  0.79653359
   0.78581795  0.80637361  0.03311323
   0.68804288  0.18889980  0.89798334
   0.44666493  0.82007855  0.72073237
   0.85949707  0.88645215  0.79924366
   0.87593093  0.82904186  0.49184408
   0.50443783  0.76227600  0.96204411
   0.50580982  0.33382150  0.20544049
   0.27350380  0.14459458  0.82442736
   0.44609526  0.75733581  0.28053655
Direct configuration=   200
   0.84732768  0.48943123  0.16741542
   0.79304969  0.35423018  0.13292081
   0.80848723  0.26516651  0.15221909
   0.87927282  0.25010205  0.20044390
   0.92287189  0.15623260  0.20494468
   0.97329698  0.15679140  0.27042438
   0.94239730  0.93267458  0.16430215
   0.81655315  0.61657069  0.24961669
   0.73528302  0.21442540  0.33004965
   0.75527185  0.31392633  0.32827215
   0.72485721  0.38233928  0.37897373
   0.64526924  0.41391250  0.39394348
   0.56824841  0.37890436  0.36857083
   0.12628825  0.48108711  0.25818299
   0.16729072  0.60050878  0.57053010
   0.04044992  0.26420554  0.44618585
   0.65431489  0.58365469  0.39473038
   0.63663285  0.49839027  0.43012369
   0.65059017  0.51005607  0.49526700
   0.68214152  0.66144594  0.42944799
   0.72334716  0.65128686  0.48724026
   0.69833297  0.57705110  0.52131408
   0.20577053  0.79534422  0.53606270
   0.95489806  0.40517813  0.67793624
   0.54642664  0.19726064  0.07290681
   0.31330179  0.00412984  0.22273198
   0.37026292  0.05597604  0.25676677
   0.35298925  0.08908398  0.31869454
   0.22437590  0.00398373  0.25096213
   0.18801342  0.08232448  0.21589201
   0.15288531  0.06497555  0.15246951
   0.20721988  0.17425125  0.21486184
   0.24797796  0.72027524  0.71295368
   0.85322911  0.40344247  0.17767111
   0.88798560  0.33949285  0.22369621
   0.89904315  0.38454890  0.28393048
   0.84440290  0.36145718  0.33337809
   0.82541801  0.40009757  0.39663702
   0.86665820  0.42281937  0.44661030
   0.78003923  0.14032865  0.59715651
   0.84907960  0.88448333  0.31401105
   0.94195332  0.89385422  0.33094982
   0.95825082  0.96160113  0.37623597
   0.97215696  0.80536136  0.31592563
   0.04775680  0.76008946  0.35100584
   0.01493869  0.67731465  0.37092596
   0.16570977  0.66199781  0.40951380
   0.36659577  0.37208159  0.81874612
   0.31179696  0.96300578  0.16481204
   0.75306279  0.99115433  0.15588317
   0.42971407  0.94348058  0.08442210
   0.39611945  0.96530992  0.14171332
   0.44371977  0.10954852  0.22357792
   0.53413485  0.07458317  0.22720346
   0.54079374  0.98421810  0.23818909
   0.53459974  0.91431939  0.20119519
   0.17123047  0.92092694  0.25930896
   0.16257933  0.43969888  0.20172918
   0.90527930  0.75323646  0.29116375
   0.88461993  0.66868691  0.27606946
   0.89612083  0.58504535  0.27404665
   0.97512042  0.53388867  0.25990353
   0.97464324  0.44059512  0.27631265
   0.26089096  0.28809998  0.38068179
   0.06153601  0.56408223  0.26065005
   0.28246908  0.06189852  0.35929574
   0.23137764  0.00413455  0.33009303
   0.17282774  0.93708273  0.32939552
   0.12849808  0.78614975  0.35961797
   0.19980156  0.73399591  0.38600618
   0.29543796  0.74068789  0.37740860
   0.25477135  0.09712602  0.41528868
   0.95528020  0.93492390  0.68512532
   0.27392901  0.92814113  0.50631346
   0.90937405  0.03090711  0.35742751
   0.01492600  0.27032957  0.80912436
   0.44395333  0.37996319  0.12626719
   0.90545467  0.77950747  0.08002901
   0.80779173  0.38512211  0.58418159
   0.32450222  0.19856490  0.04818547
   0.94139521  0.30008639  0.09290688
   0.68806914  0.87703715  0.95685601
   0.02291132  0.07830995  0.27224223
   0.36015223  0.33400850  0.67646419
   0.54436393  0.20502951  0.99503653
   0.53454706  0.51068578  0.59968198
   0.44484356  0.47039001  0.23580087
   0.65116039  0.43153556  0.99437238
   0.40922704  0.78694048  0.81754399
   0.64904138  0.19859378  0.33079702
   0.71502279  0.34177606  0.27107941
   0.10029724  0.87419522  0.74083070
   0.76511683  0.17160983  0.27822586
   0.38717105  0.80558167  0.18894707
   0.57083546  0.37082164  0.30263856
   0.56262455  0.79582847  0.05539698
   0.22222929  0.28274738  0.56843802
   0.49352654  0.95147304  0.39869585
   0.99549925  0.13755497  0.66750336
   0.62016431  0.87458592  0.69968341
   0.35353686  0.33239728  0.21417884
   0.55376154  0.66832947  0.18141236
   0.26105334  0.89389099  0.14601378
   0.59293530  0.71780738  0.89831438
   0.93147937  0.61402481  0.63556294
   0.96560450  0.90034906  0.56698051
   0.25220267  0.13864663  0.72442665
   0.62981902  0.59161986  0.33687585
   0.48458424  0.12885967  0.51286950
   0.71077871  0.73625792  0.40686845
   0.07537091  0.76827767  0.97422525
   0.32719548  0.47039686  0.58547274
   0.23806872  0.40506900  0.46787142
   0.24907886  0.81570454  0.91391312
   0.54955682  0.32232523  0.73214851
   0.03514042  0.52946493  0.90808131
   0.50536419  0.44049949  0.36016620
   0.66793087  0.05011295  0.05506544
   0.19011152  0.11629977  0.89546968
   0.47114469  0.58916998  0.84404801
   0.72694057  0.23991444  0.98240416
   0.65412191  0.69864053  0.61126224
   0.19719310  0.62631254  0.83420637
   0.82016966  0.84120062  0.40554606
   0.60145427  0.12866227  0.20101875
   0.34200240  0.66555640  0.37842870
   0.21175226  0.37433460  0.23152070
   0.22494282  0.86211732  0.64210890
   0.10431497  0.48626810  0.80560794
   0.02535700  0.73185809  0.19292658
   0.03468899  0.34351580  0.53558689
   0.39762185  0.58756546  0.46560224
   0.21160692  0.61145236  0.45115382
   0.66299801  0.52044772  0.86543562
   0.48260614  0.55687015  0.11405808
   0.24058799  0.95928063  0.81605069
   0.36647806  0.96871126  0.65364492
   0.35636143  0.03729590  0.87408536
   0.49674688  0.70293264  0.66247751
   0.49802706  0.39714126  0.51577589
   0.74794612  0.07978149  0.94251829
   0.92847671  0.38876730  0.95410261
   0.85965837  0.08517192  0.21488311
   0.00251746  0.71243548  0.87576404
   0.57153652  0.03037473  0.71941962
   0.77628249  0.25327053  0.71014100
   0.44329127  0.62409097  0.28934025
   0.72335613  0.87524936  0.58806239
   0.80148054  0.95749364  0.29534606
   0.66153319  0.73637732  0.27476969
   0.12305991  0.04925481  0.63920614
   0.58485548  0.61738844  0.77920036
   0.04530094  0.11753177  0.51362884
   0.60692084  0.38610244  0.18950168
   0.94502326  0.68088928  0.49618539
   0.09680503  0.11725425  0.78645543
   0.52542044  0.66102631  0.53908035
   0.74074541  0.56391269  0.57674294
   0.52901640  0.29719547  0.38903524
   0.83572498  0.95878889  0.48546373
   0.45437730  0.16285485  0.74801868
   0.43861770  0.54641925  0.71832770
   0.26573128  0.20832008  0.24874821
   0.91811158  0.18226473  0.91684244
   0.33546344  0.41420906  0.95941012
   0.12707614  0.31902607  0.67069106
   0.01203888  0.58978584  0.03572514
   0.50081422  0.75100639  0.35578401
   0.72520338  0.84224389  0.10389435
   0.47821315  0.91162134  0.93921665
   0.11839742  0.35419825  0.06190445
   0.58900590  0.82055777  0.45911128
   0.75304139  0.72699666  0.51581863
   0.79780136  0.27803396  0.47646030
   0.33357782  0.43763881  0.36111064
   0.60999963  0.95269142  0.28551627
   0.64052763  0.18309343  0.44505096
   0.81594220  0.48848659  0.00515720
   0.30230252  0.59983341  0.19461442
   0.67050336  0.42655582  0.52106491
   0.64207065  0.36958324  0.63780656
   0.29268718  0.37646414  0.07240041
   0.23434256  0.69962897  0.09530635
   0.81472381  0.77324049  0.87801420
   0.47959394  0.46337379  0.01601013
   0.97995633  0.43425230  0.41293832
   0.14128208  0.17432702  0.02792394
   0.41556778  0.14774387  0.34382227
   0.70616072  0.01241864  0.39323557
   0.17689452  0.48644966  0.69291403
   0.37284961  0.94899372  0.77085666
   0.76824794  0.16431398  0.37451323
   0.29842313  0.21694784  0.92763253
   0.28395174  0.74254319  0.29584295
   0.36883839  0.78248103  0.99869245
   0.09114927  0.79326111  0.07835346
   0.76263283  0.53207422  0.68970597
   0.72282537  0.66467246  0.10349551
   0.13880041  0.31854139  0.86148586
   0.05970011  0.59987329  0.17046335
   0.21982487  0.94975121  0.98746462
   0.66037131  0.50004135  0.13656117
   0.40319133  0.79946845  0.57901345
   0.52105407  0.93020473  0.52747158
   0.03895636  0.29979773  0.96115924
   0.76861072  0.70136143  0.97029010
   0.86984846  0.78890153  0.62499549
   0.97404403  0.13965345  0.15909222
   0.98526163  0.95124408  0.12087524
   0.88383126  0.98370803  0.00968235
   0.78967629  0.32126607  0.82482327
   0.86511235  0.55701536  0.15394608
   0.26642386  0.75497703  0.51917743
   0.48407649  0.94176161  0.04380780
   0.03927876  0.06236536  0.01190163
   0.76782870  0.19471533  0.13069329
   0.14279774  0.86504698  0.22100092
   0.96848106  0.24188031  0.43540599
   0.05110328  0.39733984  0.25743931
   0.75343985  0.81036881  0.72920791
   0.94499158  0.44081196  0.72943684
   0.84060686  0.54868105  0.89120918
   0.92606120  0.31863310  0.66853391
   0.49157364  0.14329221  0.08677403
   0.69873819  0.98820543  0.19636186
   0.78144762  0.96346886  0.86751911
   0.59166377  0.26257088  0.08243805
   0.09087893  0.61753634  0.29828594
   0.14260755  0.84544863  0.53110694
   0.32015821  0.80248700  0.40766254
   0.12951909  0.55106209  0.53190294
   0.07445682  0.94422122  0.89962637
   0.65611452  0.04051003  0.51800272
   0.70074005  0.44670036  0.77518350
   0.89337331  0.51701196  0.83528108
   0.46946822  0.08385754  0.96153013
   0.32140950  0.11458044  0.57945202
   0.18959743  0.21958527  0.17149134
   0.14830297  0.04869963  0.10255234
   0.35843027  0.59169566  0.91050503
   0.56722909  0.60816045  0.99440687
   0.79624469  0.98438559  0.74582717
   0.49363788  0.25630123  0.60913571
   0.22054534  0.59101585  0.99012435
   0.18777058  0.49883389  0.00434943
   0.53101706  0.33170530  0.91755483
   0.59347737  0.93602832  0.86091679
   0.97572848  0.21548030  0.30659302
   0.72296339  0.21257221  0.59603219
   0.56012822  0.13848438  0.85317883
   0.94747319  0.06932719  0.99652118
   0.74670122  0.07844153  0.63369316
   0.77029408  0.07450756  0.75346859
   0.95431547  0.62664990  0.36751328
   0.93994066  0.75116000  0.71229239
   0.43532418  0.18737816  0.19889628
   0.18247788  0.44047790  0.15152698
   0.44306065  0.39227883  0.80921231
   0.29937143  0.43085519  0.80402273
   0.82289712  0.11320001  0.80555829
   0.32402787  0.60407944  0.97661491
   0.52845448  0.88637680  0.83239027
   0.70338222  0.72554282  0.75850738
   0.52876654  0.17438093  0.63377550
   0.00461197  0.98714529  0.88086199
   0.86040537  0.12537762  0.56825658
   0.99668505  0.95238832  0.42446751
   0.55504864  0.85088893  0.16899579
   0.87822274  0.48228592  0.49109498
   0.11555432  0.28002951  0.45462997
   0.99188058  0.95934568  0.81265590
   0.74402339  0.59805634  0.23844745
   0.99632952  0.44733508  0.63663880
   0.78469802  0.98269290  0.10563744
   0.90652062  0.87787463  0.19003574
   0.32404219  0.69521878  0.68907575
   0.25995841  0.76767934  0.76063956
   0.09591216  0.65882617  0.60207454
   0.19854869  0.29310200  0.34700478
   0.76543234  0.37158378  0.08189853
   0.67096301  0.36025466  0.79564996
   0.32220302  0.29231499  0.41521444
   0.17783010  0.47815120  0.30517088
   0.08896850  0.62952376  0.41461124
   0.88465816  0.91212865  0.96141167
   0.82649740  0.80555226  0.29294259
   0.85896595  0.37191607  0.80783612
   0.98233701  0.66862057  0.73028363
   0.17212483  0.11386319  0.40243206
   0.34050343  0.28727223  0.83019721
   0.91871196  0.83469575  0.96956392
   0.30163683  0.12272029  0.46044580
   0.24837609  0.61476686  0.57595273
   0.62315936  0.32045115  0.90794074
   0.13014933  0.88838348  0.37273908
   0.16114533  0.70361384  0.69550205
   0.62896229  0.14961343  0.80209163
   0.54083736  0.57386246  0.02435190
   0.45395161  0.13358594  0.98982948
   0.26518354  0.08723601  0.57361448
   0.78229208  0.02238723  0.85851235
   0.53705345  0.60947177  0.82264713
   0.68829761  0.98845993  0.53339857
   0.42138137  0.07422841  0.93156184
   0.78631351  0.95467951  0.91528847
   0.68557330  0.82833711  0.70328367
   0.05263391  0.17623770  0.89290572
   0.48770779  0.03402985  0.78971095
   0.35629703  0.50493571  0.06528575
   0.13513344  0.44050555  0.39870316
   0.78982895  0.11833384  0.02802357
   0.04609471  0.81568538  0.64226040
   0.80554075  0.66681966  0.67923342
   0.03865792  0.60740014  0.81990665
   0.74726221  0.64520515  0.84849331
   0.57249524  0.06951048  0.42885769
   0.41982404  0.29042484  0.97449714
   0.35560191  0.90156411  0.87420381
   0.38565118  0.95955773  0.55157405
   0.21675333  0.74905912  0.00554900
   0.05377169  0.01314689  0.74101531
   0.68047784  0.83174853  0.83079142
   0.38282646  0.45546706  0.48053505
   0.08712055  0.98890512  0.53089802
   0.17226657  0.70160447  0.18487877
   0.44643604  0.72546012  0.45924155
   0.40061745  0.61164352  0.60785161
   0.34919008  0.26128167  0.13442094
   0.58700605  0.42066759  0.09097033
   0.00763796  0.44534283  0.02137171
   0.17284037  0.37409387  0.76477028
   0.61396704  0.58210643  0.67961324
   0.00392322  0.39702001  0.87455226
   0.52979678  0.27638597  0.82090655
   0.98517071  0.68149263  0.10386712
   0.26983205  0.07274907  0.97603335
   0.79406782  0.40087020  0.93539097
   0.32383091  0.52462901  0.27533804
   0.05679282  0.56995069  0.68549708
   0.56713585  0.77998557  0.56740594
   0.92947159  0.21376772  0.74129777
   0.94921313  0.55819753  0.54907661
   0.77075430  0.37834509  0.68356589
   0.21803507  0.31138606  0.98208818
   0.55661625  0.48720487  0.93032256
   0.14196065  0.82822153  0.83515870
   0.22513079  0.51409332  0.90336245
   0.33522831  0.24092174  0.52638236
   0.61148332  0.01516218  0.61279800
   0.47975211  0.42306957  0.66857308
   0.57795532  0.54213927  0.22236186
   0.21236839  0.41449843  0.61055043
   0.38328568  0.16994899  0.66114980
   0.91740811  0.66014925  0.93927402
   0.07648796  0.22141886  0.59365208
   0.78326891  0.08925640  0.46255957
   0.83928551  0.94271907  0.62119942
   0.05986973  0.23121549  0.09953766
   0.88556988  0.29183085  0.55523074
   0.45291564  0.72095445  0.10241237
   0.60731611  0.26019197  0.52944123
   0.61158401  0.97516962  0.97889119
   0.22200822  0.99209200  0.70201682
   0.68605910  0.74773407  0.17936286
   0.06157271  0.91845512  0.00766741
   0.64328699  0.22790235  0.68609452
   0.71346242  0.59152307  0.03375456
   0.63797596  0.86574636  0.37227832
   0.35220401  0.62578954  0.79427347
   0.78885491  0.80512992  0.02964714
   0.68438038  0.19597289  0.89753821
   0.45034106  0.83635724  0.71753449
   0.86200197  0.89383593  0.80047943
   0.87639163  0.82862053  0.49534980
   0.50473063  0.75401423  0.96042705
   0.50126789  0.33397306  0.20980758
   0.28055678  0.14815499  0.82694148
   0.42993495  0.75049499  0.27504317
Direct configuration=   220
   0.85183301  0.49901748  0.16851773
   0.81068599  0.35240600  0.12375324
   0.81496598  0.24445154  0.15454814
   0.87620352  0.24919310  0.19953863
   0.92967501  0.16511967  0.20379915
   0.98775174  0.16338134  0.26230867
   0.94890593  0.89574039  0.15596755
   0.81066777  0.60770888  0.26141526
   0.73833732  0.21633248  0.32834314
   0.75811348  0.31642904  0.32798271
   0.73071857  0.37090126  0.38715669
   0.65487521  0.41695467  0.39873552
   0.56477054  0.39043174  0.36034471
   0.12109571  0.47120897  0.25230913
   0.15606272  0.60779994  0.57194098
   0.04593409  0.25970903  0.44443783
   0.64700909  0.59054310  0.40505944
   0.64377117  0.50698728  0.43278510
   0.66604273  0.50854985  0.49478231
   0.70106547  0.65841174  0.42754943
   0.71853943  0.65159272  0.48645226
   0.69840363  0.57775019  0.52049129
   0.21003311  0.81503145  0.53204168
   0.95838357  0.40894064  0.67379164
   0.54082707  0.20110983  0.06499332
   0.32549156  0.00477693  0.22664006
   0.38446488  0.06179172  0.25539482
   0.36498377  0.08810276  0.31747831
   0.22851220  0.01290572  0.25205464
   0.18401621  0.07607944  0.21091061
   0.17306239  0.05535775  0.15195073
   0.21104553  0.17554029  0.20597872
   0.25151118  0.72580962  0.70928970
   0.84515622  0.40887474  0.17530355
   0.87441816  0.34200446  0.22673313
   0.90567101  0.37001628  0.28552384
   0.85079413  0.35249788  0.33509797
   0.83163251  0.39333825  0.39150563
   0.87937703  0.44282961  0.42787863
   0.77060441  0.12614241  0.60460491
   0.85183570  0.90558721  0.30260340
   0.94238450  0.89637677  0.33079560
   0.96251210  0.94684248  0.37994881
   0.96928714  0.80621747  0.32396445
   0.04521230  0.76342481  0.36186544
   0.02319574  0.67138828  0.37492511
   0.16615838  0.67235613  0.42409824
   0.36113405  0.36959872  0.81197444
   0.32260862  0.95721301  0.16743208
   0.73859086  0.99080798  0.15000011
   0.43867793  0.96159672  0.08814589
   0.38792059  0.97805298  0.13160259
   0.46400410  0.11831257  0.22781033
   0.54615435  0.06851971  0.23255690
   0.53796887  0.98200110  0.23090437
   0.55152490  0.91351857  0.19534413
   0.16295605  0.91961811  0.25539540
   0.18236117  0.43767889  0.19651171
   0.90102978  0.76646309  0.29014498
   0.88280058  0.67656652  0.27238535
   0.90540309  0.59445665  0.26524908
   0.98157823  0.52613047  0.27536067
   0.97406665  0.43009524  0.28043700
   0.26110579  0.28985486  0.38206081
   0.07206602  0.56344594  0.26929331
   0.29795466  0.05014785  0.35275678
   0.23028470  0.99961340  0.31686460
   0.16783802  0.93017280  0.31650572
   0.11369603  0.80550896  0.37718007
   0.18682863  0.74213980  0.38989457
   0.29078159  0.75557931  0.37987892
   0.25990662  0.10678677  0.41493005
   0.95692690  0.93166386  0.67937949
   0.25041497  0.91193008  0.50336454
   0.90960870  0.03138825  0.37013058
   0.03281131  0.26781840  0.80037845
   0.45227974  0.39052271  0.12246683
   0.90006911  0.78863172  0.07484300
   0.81772968  0.39682684  0.58542624
   0.31940718  0.19381234  0.04466350
   0.93980569  0.31994070  0.08593477
   0.70356834  0.88340380  0.96233095
   0.03414051  0.08340745  0.26942393
   0.35894913  0.31770307  0.66601623
   0.53933677  0.19596546  0.99015815
   0.54077140  0.51676735  0.61003190
   0.45188628  0.46530873  0.24387812
   0.64928292  0.43923134  0.99817301
   0.40674999  0.77421092  0.80333418
   0.64450201  0.21206023  0.33599127
   0.70866974  0.32409871  0.27137553
   0.08965660  0.88013470  0.73842385
   0.76169750  0.17170755  0.27522248
   0.38610395  0.81878710  0.18369561
   0.57994367  0.36934001  0.30016230
   0.57476852  0.78629404  0.03704143
   0.22240988  0.27971248  0.56557788
   0.50232305  0.95960422  0.39989869
   0.99885868  0.14328593  0.67534130
   0.60934211  0.86626969  0.70238125
   0.35132138  0.32431400  0.21809823
   0.54335216  0.66379502  0.18024662
   0.25651734  0.90100710  0.13357681
   0.60268026  0.71198635  0.88210433
   0.92511932  0.60363416  0.63492707
   0.97429907  0.88592291  0.55674665
   0.23130584  0.14282087  0.72635068
   0.63186875  0.58356469  0.34588449
   0.48017873  0.12697073  0.51391018
   0.71184618  0.73744597  0.39697643
   0.08320563  0.78067937  0.97871383
   0.35419566  0.45418103  0.57602345
   0.23460349  0.41378925  0.46523744
   0.22897865  0.81916201  0.92400363
   0.56250858  0.33794869  0.72764030
   0.04697015  0.51947408  0.90873047
   0.50618655  0.45746495  0.36516853
   0.65805107  0.05371308  0.06989172
   0.18936380  0.12474988  0.89682260
   0.47913375  0.61284498  0.84630306
   0.73774884  0.23162718  0.98249449
   0.66389575  0.68832837  0.62380135
   0.20258233  0.62686395  0.83010673
   0.81984188  0.84180947  0.41317183
   0.61859966  0.11564368  0.21161649
   0.34387852  0.66418907  0.37285865
   0.21005186  0.36172311  0.23579409
   0.22219689  0.87395990  0.63408824
   0.10906385  0.49347011  0.79218060
   0.01057860  0.73675710  0.18151027
   0.99891596  0.34811647  0.53810504
   0.40431202  0.57852279  0.46363890
   0.22068763  0.60780834  0.44939657
   0.66087897  0.53484961  0.87213461
   0.45519658  0.57048807  0.11286559
   0.22644170  0.95119145  0.80839787
   0.36961546  0.95129283  0.66302025
   0.34718549  0.04471542  0.88764575
   0.49011615  0.69402133  0.66810898
   0.50836454  0.38910825  0.51931793
   0.74917846  0.07912776  0.92974506
   0.91714164  0.37677809  0.94671993
   0.87092432  0.08839710  0.21572356
   0.01130222  0.70230653  0.88059270
   0.57967018  0.02258408  0.71364189
   0.78852873  0.24081457  0.70697611
   0.43725232  0.61468137  0.29290582
   0.73114559  0.88030392  0.57857587
   0.81342680  0.97350211  0.28519833
   0.67003535  0.73385232  0.26529571
   0.12454636  0.05278174  0.63019066
   0.58903918  0.61212964  0.77536513
   0.04372077  0.12774547  0.52863594
   0.61796274  0.37034931  0.19029340
   0.92799791  0.67672508  0.50238737
   0.09188004  0.12718690  0.78125699
   0.51025891  0.65801676  0.52860544
   0.73197879  0.57667869  0.57763591
   0.53214178  0.30834357  0.38616314
   0.82540957  0.95887363  0.50594353
   0.44412690  0.16993736  0.75403448
   0.44067538  0.53269975  0.70738175
   0.26431012  0.20851561  0.25652521
   0.91115286  0.18415745  0.91146440
   0.33581823  0.41337871  0.95812500
   0.13420913  0.32254156  0.67150724
   0.01097496  0.57986055  0.04045309
   0.49480911  0.76692078  0.35515205
   0.70744644  0.85549623  0.09966955
   0.47573737  0.90642935  0.95142401
   0.13795975  0.34323860  0.06542762
   0.58936716  0.81350359  0.45957653
   0.74452665  0.72622680  0.51303145
   0.81714011  0.28610065  0.48243780
   0.32568067  0.45275816  0.35503445
   0.60357187  0.93343129  0.29377800
   0.64747624  0.19964272  0.44398658
   0.82808923  0.48243492  0.01182282
   0.28941638  0.59614769  0.20109864
   0.68591772  0.43486756  0.52681190
   0.63046866  0.36818387  0.63183773
   0.29504495  0.38667615  0.07700984
   0.24566261  0.71022148  0.09380831
   0.80897266  0.77963653  0.85752725
   0.47530346  0.46169551  0.02384506
   0.96022896  0.45308850  0.40692988
   0.15418456  0.19442076  0.02136530
   0.41630907  0.15590862  0.34662613
   0.69867247  0.01318336  0.40474310
   0.16753370  0.47852544  0.68615225
   0.37674978  0.97054827  0.78565503
   0.77599193  0.15268835  0.37197346
   0.30877289  0.21931497  0.91957941
   0.27428260  0.75171913  0.30277137
   0.37561245  0.77296319  0.99380985
   0.10460139  0.77826153  0.08560592
   0.75246990  0.54446813  0.70334186
   0.73585731  0.66232958  0.12768303
   0.14368622  0.33313006  0.85938271
   0.07134489  0.57913852  0.16291716
   0.21319653  0.94795251  0.98381641
   0.67559716  0.51269531  0.13008516
   0.42601605  0.81859707  0.57288686
   0.54406521  0.92985999  0.53921589
   0.05330725  0.30148884  0.95538569
   0.76880869  0.67989381  0.97137534
   0.85695366  0.77854925  0.61244815
   0.97391476  0.13218845  0.15575156
   0.97987263  0.94378161  0.11935879
   0.86963969  0.96862200  0.00220601
   0.78394648  0.32073769  0.83486560
   0.84020698  0.57289185  0.14966753
   0.26996572  0.76614677  0.53550413
   0.49604577  0.94979336  0.05484532
   0.02573459  0.06406656  0.01512252
   0.74563672  0.20495206  0.13241401
   0.14370928  0.86379016  0.21571455
   0.97364195  0.24851346  0.43866730
   0.05454895  0.39410321  0.26686480
   0.75490258  0.80752447  0.73731888
   0.94533167  0.43653120  0.72800980
   0.84488722  0.55675793  0.88107443
   0.92892490  0.32683943  0.65408712
   0.49370611  0.14154667  0.07935460
   0.70927866  0.00091756  0.19966812
   0.77418963  0.96708318  0.86120356
   0.58173134  0.26176002  0.08084696
   0.10740548  0.62634442  0.29163797
   0.11699116  0.81901204  0.54139375
   0.34214208  0.80806888  0.40130048
   0.12117736  0.54017346  0.53495499
   0.08994369  0.96178422  0.90409111
   0.65826223  0.06210457  0.51844534
   0.67607986  0.43106841  0.77309010
   0.88231513  0.54953437  0.82304456
   0.45678606  0.06647498  0.96259300
   0.32603740  0.11438152  0.58702329
   0.19254904  0.22222840  0.15927727
   0.14190897  0.07245030  0.10629825
   0.33961313  0.59807894  0.91350392
   0.56266309  0.60285471  0.00158066
   0.79677130  0.00041766  0.73975434
   0.50141296  0.25041299  0.60594003
   0.23032051  0.58544339  0.99684697
   0.19664384  0.50430210  0.00419656
   0.52325701  0.31896464  0.91432447
   0.58347400  0.92847339  0.87154890
   0.00540833  0.22148785  0.29962259
   0.72316056  0.18938871  0.58866537
   0.56892064  0.10989330  0.86176989
   0.93777759  0.06857519  0.00394463
   0.73680763  0.05910902  0.63661681
   0.76722282  0.08291130  0.76787670
   0.95813266  0.62587918  0.36772168
   0.94659824  0.74701077  0.71340502
   0.44231642  0.18459389  0.19942833
   0.17602772  0.46284945  0.14600572
   0.43536482  0.40491583  0.80970782
   0.28789907  0.42242384  0.81414698
   0.81532988  0.11654530  0.81241370
   0.34686739  0.57667305  0.97057143
   0.53649079  0.88226137  0.82216320
   0.71862686  0.72471376  0.75778924
   0.53827547  0.16074373  0.63237988
   0.00183440  0.99217046  0.87312118
   0.84754602  0.13725242  0.58384451
   0.99507869  0.94224553  0.42809972
   0.54827124  0.84080102  0.17320083
   0.86324788  0.45492485  0.48911825
   0.11796407  0.28113547  0.45493171
   0.98424590  0.95122511  0.81857765
   0.73914838  0.58737808  0.24088900
   0.98816561  0.45379785  0.62841515
   0.80111177  0.99474833  0.11576687
   0.90721841  0.87734094  0.19734265
   0.32552349  0.68665094  0.69516401
   0.25251022  0.77960866  0.75903951
   0.10167745  0.64858811  0.60199765
   0.20425404  0.30697639  0.35057751
   0.75053620  0.37946910  0.09054685
   0.68052226  0.35462667  0.79698558
   0.31477938  0.27355982  0.41934979
   0.16102936  0.47222708  0.30616248
   0.08721268  0.63060239  0.41216091
   0.87071169  0.90562408  0.95134744
   0.82824139  0.82865656  0.28459704
   0.84222072  0.35434228  0.79207740
   0.98406046  0.67817601  0.74653242
   0.17537834  0.12379704  0.41734300
   0.34775397  0.28136883  0.82674326
   0.92832157  0.82180423  0.97136422
   0.31687957  0.12918043  0.45675226
   0.24244965  0.60793949  0.58132920
   0.61700994  0.33398149  0.89485948
   0.14502806  0.89088180  0.36874325
   0.16945679  0.70400072  0.68993874
   0.62211255  0.12864087  0.80946538
   0.52217019  0.56379817  0.02248999
   0.46928440  0.12955875  0.97211743
   0.27226633  0.10674528  0.56244322
   0.73317077  0.00719900  0.86160720
   0.53080430  0.60482441  0.81378956
   0.64228675  0.00400007  0.50270212
   0.42440659  0.05717489  0.92584909
   0.81481188  0.98379346  0.89934084
   0.69834566  0.85130190  0.72501841
   0.05383483  0.17371019  0.89798197
   0.50067804  0.03637194  0.79107664
   0.35989750  0.50718532  0.05695752
   0.12234860  0.43702533  0.40341754
   0.78876871  0.10672873  0.03209766
   0.04115556  0.80674522  0.65439868
   0.81141437  0.67636338  0.68415978
   0.03925015  0.60703821  0.81745558
   0.72835563  0.63772585  0.85101563
   0.56491807  0.06274789  0.43725777
   0.41596934  0.29203771  0.98107849
   0.36812015  0.89975148  0.87256962
   0.37734772  0.96383836  0.55860777
   0.20423636  0.74933763  0.00417658
   0.04806118  0.01423334  0.73803292
   0.68018983  0.83610005  0.83022459
   0.36133743  0.45043400  0.48762747
   0.09506494  0.98582948  0.53616349
   0.16343982  0.68854555  0.18221546
   0.44887978  0.72136813  0.45289212
   0.39961780  0.61497003  0.61179568
   0.34768972  0.27584445  0.12619285
   0.57988716  0.41025837  0.09826464
   0.00332065  0.44327886  0.01962243
   0.16720657  0.36947158  0.76216888
   0.60959637  0.58399436  0.68432890
   0.01168584  0.39634556  0.87300385
   0.53340316  0.27978466  0.81973832
   0.99394143  0.69263726  0.10191598
   0.27425489  0.07510266  0.96537624
   0.79212921  0.40851246  0.93527248
   0.31366440  0.51422974  0.28187615
   0.04588790  0.57085852  0.68667453
   0.58619213  0.79573560  0.56587015
   0.93620122  0.21311893  0.73506792
   0.95628747  0.55136844  0.55039542
   0.78022289  0.39191641  0.67754476
   0.21290994  0.30914510  0.97601956
   0.56201437  0.48685355  0.92113623
   0.14500468  0.84455328  0.83033257
   0.22912813  0.50752521  0.90343020
   0.34537603  0.23842675  0.52333854
   0.60659803  0.01809833  0.60901332
   0.47652758  0.41489717  0.66536271
   0.57407827  0.54263977  0.22347937
   0.20647592  0.40852849  0.60469233
   0.37793586  0.17834035  0.66570764
   0.92326778  0.67335544  0.94471711
   0.07882101  0.21890643  0.59727049
   0.78546807  0.07902807  0.47453935
   0.83625904  0.95395143  0.62169499
   0.05814500  0.21966456  0.10149912
   0.89184757  0.28638381  0.55627306
   0.46522389  0.71815912  0.09376202
   0.60649884  0.24948044  0.53283854
   0.60139494  0.98505790  0.99043986
   0.23937926  0.99177955  0.70630816
   0.67625590  0.76124108  0.17800833
   0.05900934  0.90817090  0.00113887
   0.64540435  0.22858116  0.67848896
   0.71114707  0.58487355  0.03232976
   0.62323789  0.87020327  0.37472264
   0.34255909  0.61164921  0.79110752
   0.78920341  0.81316878  0.02323499
   0.68779373  0.19302682  0.89507788
   0.44940310  0.84865370  0.71507791
   0.87215873  0.88934708  0.80062077
   0.87793416  0.81948016  0.49785687
   0.50449352  0.74909355  0.95998188
   0.47737580  0.32272918  0.22341122
   0.28658050  0.15348288  0.82646717
   0.41482826  0.75044291  0.26717439
Direct configuration=   240
   0.85076596  0.49019669  0.16941374
   0.80217797  0.35515026  0.13027029
   0.80283286  0.26111452  0.14416640
   0.86412626  0.24844932  0.19376708
   0.93584859  0.16093333  0.20952352
   0.00806120  0.16869920  0.25951960
   0.94514618  0.88783536  0.14811349
   0.80860658  0.60668922  0.25978546
   0.73479362  0.20115939  0.33030099
   0.75436779  0.29854464  0.32875063
   0.72666072  0.37277964  0.38055088
   0.65782456  0.42074687  0.39532672
   0.56743930  0.40099482  0.36840429
   0.11956683  0.46939598  0.26844389
   0.14943790  0.58846011  0.57565731
   0.04879983  0.25723223  0.44883808
   0.65689838  0.57146915  0.40291770
   0.66017558  0.49426250  0.43505423
   0.69104847  0.49618894  0.49580436
   0.69407836  0.65356065  0.42358800
   0.70894216  0.66658649  0.48528985
   0.70491262  0.58181994  0.52063122
   0.19927388  0.80680020  0.53960458
   0.96440378  0.40682064  0.66254251
   0.53613376  0.19760712  0.06513292
   0.32185969  0.00027735  0.22412950
   0.38469850  0.05318675  0.25760808
   0.36515625  0.08210097  0.32373687
   0.23002368  0.00036621  0.24862415
   0.19586687  0.07875171  0.20532921
   0.16701301  0.06039577  0.15340082
   0.22064405  0.17285890  0.20395470
   0.24303582  0.72654023  0.71816784
   0.85006833  0.40523450  0.17766729
   0.88147973  0.33237214  0.21607268
   0.90458213  0.36284188  0.27589742
   0.83964953  0.34960677  0.32447789
   0.81779961  0.38936133  0.38491072
   0.86717805  0.44009704  0.42079886
   0.76390649  0.12759923  0.60579027
   0.87161978  0.91858300  0.28665139
   0.94670189  0.90634231  0.33436836
   0.95543705  0.95429646  0.39163412
   0.94833393  0.81046070  0.33323818
   0.03155820  0.76833481  0.36652194
   0.01452654  0.67484123  0.37793923
   0.17323438  0.65945820  0.42293746
   0.35408304  0.38025008  0.81950111
   0.34253341  0.96054120  0.16289391
   0.76389840  0.00341678  0.15593366
   0.45234927  0.97874557  0.09070491
   0.39212771  0.00084731  0.12243191
   0.46756670  0.10592402  0.22484208
   0.55068947  0.06860132  0.23010485
   0.55015252  0.97955450  0.23678983
   0.55475546  0.90955580  0.19688689
   0.17340062  0.91957612  0.24861859
   0.16109241  0.44112134  0.20369040
   0.87869466  0.76891590  0.29573594
   0.86484401  0.68053209  0.26851623
   0.89805496  0.59390017  0.27147743
   0.97597161  0.52526435  0.28312415
   0.97394870  0.43629548  0.27444599
   0.26302540  0.30197558  0.38826381
   0.07720348  0.56014425  0.27008211
   0.28909792  0.06524756  0.35369914
   0.22815812  0.01305413  0.31247247
   0.17996946  0.93341543  0.32018132
   0.12441305  0.79972470  0.37971368
   0.19717419  0.74757569  0.41492012
   0.29376244  0.76563006  0.38366767
   0.26644432  0.09738550  0.41500714
   0.95464626  0.93226289  0.67478022
   0.21881725  0.91504500  0.50153710
   0.91318184  0.03904349  0.38905106
   0.03731295  0.28026247  0.79299942
   0.44514128  0.38362092  0.12580535
   0.89525206  0.79266289  0.07783909
   0.82048639  0.41960436  0.59073014
   0.32473436  0.19454640  0.03475549
   0.94621643  0.34100834  0.07476650
   0.70668064  0.89399416  0.96455393
   0.04564666  0.07962458  0.26753439
   0.34566491  0.31290867  0.65573952
   0.54292047  0.19521748  0.98246922
   0.53919001  0.52658750  0.62125976
   0.46264677  0.45646207  0.24901256
   0.65468237  0.45325505  0.99941896
   0.40426972  0.76546554  0.79109163
   0.64266349  0.21119981  0.33606780
   0.72428822  0.32136697  0.27520770
   0.09108954  0.88161068  0.73516012
   0.75553500  0.17453396  0.27513250
   0.38556921  0.82153915  0.17691626
   0.58146676  0.37639578  0.30329175
   0.58261661  0.77270702  0.02741114
   0.21554436  0.27036827  0.56213256
   0.50510854  0.95815349  0.39672742
   0.01131983  0.13745718  0.67199838
   0.59673242  0.84889036  0.69971865
   0.33722033  0.32183865  0.21863215
   0.53408183  0.67724603  0.17614154
   0.25601315  0.92852972  0.13998233
   0.62018727  0.71992735  0.86836907
   0.90859341  0.60102589  0.63901882
   0.98975005  0.88786683  0.55231802
   0.23431743  0.14022217  0.72722700
   0.62602378  0.57948899  0.33981931
   0.47543473  0.12752150  0.51099501
   0.70984459  0.72887860  0.38207686
   0.07184411  0.77416842  0.97085756
   0.37540842  0.43732433  0.58531686
   0.21667890  0.41966273  0.46523574
   0.21719509  0.82257124  0.91210857
   0.56252491  0.33864336  0.72462398
   0.06524201  0.51397697  0.91488235
   0.50646395  0.46727148  0.37350939
   0.64919645  0.06092757  0.07568236
   0.18040070  0.13014390  0.89492676
   0.48048560  0.62715286  0.84956140
   0.75443796  0.22789005  0.98704199
   0.67266066  0.69235708  0.64304412
   0.20694330  0.62190080  0.82909384
   0.82192180  0.84979522  0.41842804
   0.62956369  0.11630561  0.22347890
   0.32402730  0.67022354  0.37328682
   0.20430849  0.35743431  0.21975383
   0.21283340  0.90184894  0.62980764
   0.10937826  0.48903076  0.78128086
   0.00484599  0.75325880  0.19036340
   0.00404155  0.35497780  0.53588215
   0.40823071  0.57107176  0.46288785
   0.23515420  0.61015040  0.44442175
   0.66407309  0.52511107  0.88289741
   0.42694508  0.59225383  0.11076605
   0.20845743  0.95953883  0.79684585
   0.38064270  0.94408976  0.67122696
   0.34077768  0.05220946  0.88671114
   0.48840193  0.69558965  0.67402417
   0.50399703  0.36516278  0.51748120
   0.74294671  0.07157517  0.93131513
   0.91972241  0.36954645  0.93860637
   0.87513830  0.09496979  0.22245866
   0.03015383  0.70929012  0.88049425
   0.58288899  0.01784982  0.69877093
   0.79754564  0.22806968  0.70248490
   0.43498265  0.60080520  0.28965764
   0.71650064  0.88677751  0.57411888
   0.81945360  0.98806990  0.28310177
   0.67195163  0.74105881  0.26747421
   0.13430673  0.04813969  0.62060099
   0.59795924  0.60772273  0.77990413
   0.04299697  0.13257570  0.54108587
   0.61785198  0.36043543  0.19027083
   0.91207063  0.66942670  0.50699401
   0.08744793  0.13351190  0.78596015
   0.49720740  0.66529955  0.52635867
   0.73283758  0.57773772  0.58374796
   0.52780062  0.33110374  0.38267653
   0.82769793  0.96297615  0.53057646
   0.43011974  0.17036762  0.76594347
   0.43098783  0.52791051  0.69976024
   0.24359184  0.19434971  0.25607988
   0.90977925  0.18887178  0.90265042
   0.32716814  0.39730592  0.95278151
   0.14074491  0.31132982  0.66644329
   0.00277972  0.57465240  0.03563949
   0.49800472  0.78595538  0.35371353
   0.68814788  0.86823662  0.10139259
   0.46435474  0.88610385  0.95512148
   0.14087390  0.33843424  0.06444775
   0.58407470  0.79590886  0.46847672
   0.74681386  0.74287653  0.51808703
   0.82294485  0.27987869  0.47903333
   0.32058475  0.44883839  0.37434415
   0.59320474  0.92031330  0.28908688
   0.64878271  0.21352889  0.44871274
   0.84639997  0.49624123  0.02253766
   0.26777359  0.59831002  0.20694282
   0.69075415  0.42164707  0.53237113
   0.63406683  0.36015546  0.62838251
   0.30103271  0.38589958  0.07418921
   0.27124610  0.71109822  0.09869633
   0.81104757  0.77887893  0.84109443
   0.48510704  0.44205091  0.01938661
   0.96872544  0.47649381  0.40097261
   0.16603475  0.19677498  0.01000670
   0.41672015  0.15224198  0.34027653
   0.68436249  0.00458336  0.41566049
   0.16615863  0.47793284  0.67938609
   0.38372024  0.98952594  0.78897024
   0.78618032  0.15854500  0.37034519
   0.32893887  0.22477176  0.92548741
   0.26526953  0.77338498  0.30671868
   0.38093081  0.75583828  0.99735983
   0.11704083  0.77220707  0.09410043
   0.74156604  0.55090966  0.71393486
   0.74414468  0.67469234  0.13518627
   0.16163798  0.35381177  0.86788257
   0.07841899  0.56383033  0.15469811
   0.20313473  0.95401015  0.98924287
   0.67530909  0.53111818  0.12271446
   0.45304892  0.84163805  0.56797869
   0.55543786  0.93931805  0.55379863
   0.07904121  0.30730221  0.94747776
   0.77675154  0.65837399  0.96957003
   0.84877350  0.77598173  0.60076241
   0.97731211  0.14864993  0.15595655
   0.98807302  0.92336686  0.11395799
   0.85823762  0.94240907  0.99760721
   0.78057605  0.32517085  0.83536414
   0.84412331  0.56434320  0.14155522
   0.27210736  0.77684986  0.54775427
   0.51410362  0.94958552  0.06560465
   0.01012945  0.06872883  0.01993956
   0.74429583  0.19844761  0.13399252
   0.13997396  0.86348543  0.21398758
   0.97301317  0.24478229  0.43512569
   0.05379770  0.39732013  0.26570098
   0.75103136  0.81769221  0.74111871
   0.95645684  0.43345340  0.71674397
   0.86344617  0.56281655  0.88024037
   0.93915614  0.32142820  0.65587147
   0.48856142  0.13317626  0.07902789
   0.71366690  0.99227870  0.19531712
   0.76644988  0.95779017  0.84863810
   0.57590199  0.26041427  0.07903240
   0.11569724  0.62448103  0.26548031
   0.11906688  0.80555323  0.54339284
   0.34631525  0.82535516  0.39208321
   0.11570659  0.52420779  0.54138289
   0.08856824  0.97797594  0.89992865
   0.65816298  0.06796853  0.52126778
   0.67353357  0.41533580  0.77130017
   0.87331395  0.58426870  0.81300430
   0.44983544  0.05170400  0.96610175
   0.32032022  0.10369674  0.58906372
   0.20256226  0.22512069  0.16001351
   0.13950667  0.07859720  0.10052351
   0.33589568  0.61310000  0.91065209
   0.55834583  0.61062555  0.00510150
   0.80239976  0.02213941  0.74094433
   0.49966092  0.22957268  0.60713696
   0.23548861  0.58406850  0.00244680
   0.19479482  0.49879553  0.00827445
   0.51784106  0.31992955  0.91515619
   0.56787636  0.92871643  0.87244713
   0.03367555  0.22985020  0.29314400
   0.70528939  0.18765628  0.58774546
   0.57507440  0.09373007  0.87995378
   0.92865561  0.07316286  0.00448476
   0.73971543  0.05949302  0.63833127
   0.76064415  0.08265297  0.77191108
   0.95030728  0.62659614  0.37593800
   0.94092347  0.74786998  0.72274954
   0.45014816  0.17489921  0.20032684
   0.18930082  0.46084960  0.15557149
   0.43405150  0.41539748  0.81082069
   0.27860363  0.42072998  0.81981053
   0.81781409  0.12190516  0.81609505
   0.36913188  0.56667763  0.95827851
   0.53838572  0.88815957  0.81565850
   0.72677072  0.71994608  0.76063142
   0.52801467  0.14612699  0.62944809
   0.01167843  0.00930415  0.88288987
   0.85218089  0.12048574  0.60078085
   0.00057889  0.93461036  0.43225721
   0.53916345  0.83969318  0.17251780
   0.85401250  0.44710145  0.48142615
   0.12163987  0.28356210  0.45281512
   0.00259158  0.94242732  0.82645754
   0.73935869  0.57021772  0.25452785
   0.99739445  0.46290641  0.62402684
   0.81833262  0.01000930  0.11711435
   0.91491469  0.87478214  0.19582132
   0.31368556  0.68051190  0.70009869
   0.24367726  0.79454092  0.75559469
   0.09132311  0.64541181  0.60017125
   0.20826525  0.31622784  0.35107812
   0.74485954  0.37644158  0.09190338
   0.67584929  0.34703738  0.80218874
   0.31563726  0.26929406  0.41692948
   0.17173715  0.46785825  0.32061979
   0.09004407  0.62214531  0.42775223
   0.87031787  0.89462218  0.94327381
   0.83114574  0.83969023  0.27268100
   0.83477492  0.33699043  0.79079720
   0.98592971  0.69199433  0.76452778
   0.18803829  0.12209443  0.42667582
   0.35865443  0.29356601  0.80954663
   0.93167597  0.83329866  0.96028254
   0.32994721  0.11191535  0.44895317
   0.23744659  0.59216622  0.58352325
   0.60141782  0.35054828  0.88663868
   0.14867058  0.88798937  0.37341578
   0.17868543  0.70687732  0.69018264
   0.61953390  0.12624593  0.81604520
   0.51003452  0.56172608  0.01278047
   0.48406484  0.09099291  0.99465485
   0.25436606  0.11121268  0.59672405
   0.71196304  0.97886252  0.84084246
   0.52493341  0.62758939  0.81052273
   0.68357351  0.00861882  0.51351648
   0.47433029  0.03041520  0.93170090
   0.77879749  0.00158116  0.88151213
   0.69528028  0.83295301  0.72256071
   0.04648354  0.17045848  0.90172235
   0.52035588  0.04006783  0.79245497
   0.35304052  0.50909588  0.05428290
   0.11383689  0.43710917  0.40828545
   0.78524044  0.10117991  0.03524449
   0.04162404  0.79682797  0.66046384
   0.81963414  0.69141505  0.68323225
   0.04065586  0.60438337  0.81988797
   0.71738861  0.64144053  0.84705673
   0.55735591  0.06818575  0.44652523
   0.41561676  0.29689201  0.98453304
   0.38016430  0.88520076  0.87191777
   0.37067118  0.96260018  0.56408726
   0.20696196  0.74695189  0.00802382
   0.03684072  0.02070679  0.72904314
   0.67371865  0.83874432  0.83252806
   0.35558443  0.45232704  0.48332060
   0.09903033  0.97938080  0.54103306
   0.15892978  0.67881531  0.17776508
   0.45373498  0.71624588  0.44325711
   0.40083345  0.62127781  0.61441218
   0.34067568  0.28805724  0.11961374
   0.58567001  0.40418397  0.10005817
   0.99999501  0.43279199  0.02166550
   0.16096717  0.36201874  0.75913450
   0.60369076  0.59183079  0.68466857
   0.01539055  0.38606391  0.86471204
   0.52911586  0.28097035  0.81299048
   0.00116198  0.69593955  0.09681654
   0.27298065  0.08145561  0.96624906
   0.77255596  0.41442734  0.93390679
   0.31238417  0.51201528  0.28190522
   0.03908522  0.56920717  0.68491669
   0.60798216  0.80490079  0.56524401
   0.93263987  0.22361590  0.73647002
   0.96541046  0.54667469  0.54859780
   0.78685658  0.41208550  0.67450332
   0.20188961  0.30932082  0.97451383
   0.55155231  0.48071139  0.91734609
   0.14510950  0.85355523  0.83027475
   0.23014832  0.49943784  0.89976155
   0.36668226  0.22683965  0.51947857
   0.59810216  0.02296142  0.60963241
   0.47605633  0.39573240  0.65748637
   0.57292664  0.54368737  0.22581019
   0.19966080  0.41122953  0.59853458
   0.37999190  0.18784311  0.67319107
   0.92543129  0.68334292  0.95334064
   0.08405291  0.21707689  0.60618324
   0.78860376  0.07775917  0.48098806
   0.83860353  0.95542340  0.61961092
   0.05808088  0.21631857  0.09544785
   0.88503907  0.27264475  0.56007258
   0.47528555  0.71540315  0.08952826
   0.60280008  0.24490734  0.53323425
   0.59257255  0.99301227  0.99555202
   0.25971573  0.98369155  0.70729469
   0.67145811  0.77246563  0.17437270
   0.05607736  0.90481838  0.99754239
   0.64420210  0.23099578  0.67411797
   0.70470339  0.57185618  0.03800453
   0.60950373  0.87051927  0.37932402
   0.33878503  0.60117044  0.78709382
   0.78127280  0.82278564  0.01892941
   0.69757922  0.19096366  0.89216189
   0.45034645  0.84868934  0.71466355
   0.87357506  0.87497557  0.79593996
   0.87892926  0.80621602  0.50277402
   0.50867607  0.74268601  0.95160674
   0.47164367  0.31804793  0.24133295
   0.29017752  0.15833851  0.82327993
   0.40468426  0.74714601  0.26214282
Direct configuration=   260
   0.85576385  0.47688855  0.16136683
   0.77460726  0.35012116  0.13442647
   0.79744521  0.24910103  0.15527832
   0.88580021  0.25151898  0.19629001
   0.93664450  0.17237817  0.21121077
   0.00838126  0.16937254  0.26331796
   0.96697728  0.90494751  0.14404215
   0.80475244  0.59971562  0.26425936
   0.73508086  0.20705589  0.33064594
   0.76043124  0.30964178  0.31834335
   0.73524143  0.36868367  0.37145462
   0.65922145  0.40361559  0.39633902
   0.56634826  0.40475940  0.36908940
   0.12472594  0.46923697  0.27106689
   0.14565543  0.57147125  0.57480761
   0.04325813  0.26367875  0.44577786
   0.67533788  0.58138755  0.39916570
   0.68276852  0.49496845  0.42980761
   0.69349037  0.49748308  0.49334667
   0.68398253  0.65773279  0.42569481
   0.71540631  0.65586567  0.48622553
   0.72073079  0.58139772  0.52432701
   0.19888922  0.78609042  0.55296742
   0.97846034  0.39769932  0.66176455
   0.54039472  0.18313741  0.06881071
   0.33403229  0.98819663  0.22852253
   0.39717585  0.04587935  0.25885248
   0.35270221  0.08814960  0.30942485
   0.23729173  0.99708285  0.24637920
   0.20004194  0.07230600  0.19378808
   0.15077001  0.06513447  0.14336149
   0.20961796  0.15932839  0.20585639
   0.23132711  0.73439409  0.71591321
   0.84962262  0.38746929  0.16761308
   0.88943425  0.33537425  0.21249229
   0.89707611  0.37259304  0.27267992
   0.85857372  0.34472725  0.32606286
   0.82890487  0.40304034  0.37357936
   0.86987882  0.42979951  0.42225483
   0.77011466  0.12372371  0.61775955
   0.85971916  0.92159559  0.29950051
   0.93484880  0.90277281  0.34120090
   0.96180141  0.95935063  0.39366015
   0.95579371  0.80597270  0.33782838
   0.02862311  0.76436694  0.36932593
   0.00558039  0.68530680  0.39739916
   0.17802357  0.66405165  0.43165912
   0.36082127  0.39026300  0.80728491
   0.33502931  0.99480460  0.16179981
   0.78719222  0.00660619  0.15906241
   0.46669551  0.98307140  0.09442275
   0.39158024  0.02140714  0.11599275
   0.46518482  0.09157619  0.22498330
   0.55331641  0.05963618  0.23587729
   0.57111455  0.96898468  0.23748082
   0.53173991  0.91063548  0.19959093
   0.17890769  0.91403374  0.25916770
   0.17761134  0.43930604  0.21250662
   0.88802961  0.77230969  0.30217218
   0.85995168  0.68134596  0.28162893
   0.89532387  0.59935821  0.27806853
   0.96808850  0.53867223  0.27290427
   0.96789675  0.44851492  0.27767857
   0.26705733  0.30446381  0.38483287
   0.06663453  0.55694039  0.26475465
   0.27747665  0.07001504  0.34596052
   0.22299270  0.00386734  0.31883487
   0.17714852  0.92761133  0.32508502
   0.12100259  0.80143936  0.38240319
   0.18988843  0.74867292  0.40424523
   0.27604587  0.77932086  0.38546474
   0.27493578  0.09456385  0.41773269
   0.95080414  0.92899796  0.67438830
   0.19902510  0.92789423  0.49688242
   0.91444473  0.04761949  0.40804357
   0.03807157  0.30682811  0.78762070
   0.44260466  0.37321903  0.13370983
   0.89016235  0.78696050  0.07994172
   0.83690947  0.43751125  0.58727451
   0.34036502  0.20239114  0.03235189
   0.95046482  0.33467069  0.07501003
   0.68317062  0.91329598  0.95768710
   0.04886509  0.08491238  0.26522575
   0.32646842  0.32073591  0.65019130
   0.54786319  0.18751690  0.98006161
   0.52932805  0.52461567  0.61805461
   0.46669096  0.45113996  0.25044271
   0.65987500  0.45620463  0.99460135
   0.40359021  0.76338485  0.78887252
   0.64498535  0.18611287  0.33836596
   0.71679726  0.33241750  0.25971885
   0.09126582  0.88185687  0.72941950
   0.74953679  0.16260594  0.27628519
   0.37806382  0.82055231  0.17508909
   0.58208994  0.39984120  0.30924498
   0.59508116  0.76423943  0.02552684
   0.21471770  0.26125896  0.55682859
   0.49880481  0.96062119  0.39525407
   0.01349051  0.13578687  0.67104497
   0.59192527  0.82857573  0.69409980
   0.33750648  0.32044918  0.21951106
   0.53208765  0.68759972  0.17844647
   0.25922097  0.94955638  0.14752248
   0.61522653  0.73761227  0.87191536
   0.89739268  0.59668724  0.64303523
   0.99076624  0.89341026  0.55516688
   0.25729873  0.13474419  0.72584598
   0.62515997  0.56994169  0.34549604
   0.47498081  0.13030612  0.51204538
   0.70152020  0.71033051  0.37637108
   0.06421541  0.75283814  0.97507178
   0.38062780  0.43071843  0.59008852
   0.20664364  0.42366152  0.47625062
   0.22376782  0.82368156  0.89847758
   0.54805384  0.31965200  0.72243745
   0.08268187  0.50496118  0.91519542
   0.51224615  0.48035559  0.37953417
   0.64916493  0.07021552  0.07101926
   0.18216750  0.14022262  0.89059561
   0.48143225  0.63410406  0.85212005
   0.76798957  0.22892513  0.98909776
   0.68311112  0.71580758  0.65457614
   0.20752314  0.61212955  0.82893290
   0.82428716  0.85845266  0.42511031
   0.62130858  0.12141355  0.23303778
   0.31570249  0.68743974  0.37375666
   0.17368952  0.34514935  0.21509528
   0.20829068  0.92776986  0.62623448
   0.09646931  0.48422196  0.77745642
   0.00968889  0.74934399  0.19436258
   0.02074961  0.35445425  0.52958442
   0.41151937  0.57518670  0.45851077
   0.24729088  0.60025613  0.44549120
   0.68438674  0.50653001  0.89394291
   0.40156152  0.60394882  0.11133222
   0.20097227  0.98884874  0.78563990
   0.39841748  0.94887341  0.66748669
   0.33816042  0.04789846  0.87597691
   0.48657540  0.70575385  0.67860087
   0.48595327  0.33007912  0.51157756
   0.73824760  0.05419266  0.93964790
   0.91677821  0.37374048  0.92846470
   0.88291515  0.09571724  0.22976910
   0.04296596  0.71692763  0.87838322
   0.57459985  0.01336742  0.70696385
   0.79281578  0.22355215  0.69377676
   0.43468960  0.60260924  0.28268140
   0.70266930  0.90324978  0.58004234
   0.82759543  0.99691457  0.28554795
   0.66862458  0.75342975  0.27084334
   0.14692502  0.05365068  0.62032196
   0.59935909  0.60378599  0.79566386
   0.03368880  0.12850949  0.54155630
   0.60314550  0.35727304  0.19204169
   0.90039738  0.65475930  0.50884573
   0.07233523  0.12831012  0.79410128
   0.48777579  0.67843921  0.53652743
   0.73566590  0.58111027  0.58154657
   0.50579988  0.32687206  0.39037163
   0.84469494  0.97535272  0.53151119
   0.42857660  0.15904351  0.77842702
   0.40963731  0.52661678  0.69927579
   0.23008939  0.19260404  0.26465748
   0.90708514  0.19614523  0.89033507
   0.31267229  0.38605898  0.94488024
   0.15057296  0.30500628  0.66723784
   0.99181969  0.59042776  0.02597223
   0.49974883  0.79153892  0.34611557
   0.68102789  0.88072851  0.09960946
   0.45129324  0.86005753  0.95228362
   0.12793516  0.33879474  0.06291167
   0.57655084  0.77879082  0.47120980
   0.73071531  0.73710747  0.51268004
   0.81916711  0.25925760  0.47407154
   0.32199171  0.43966350  0.39541781
   0.59185861  0.91556628  0.28797830
   0.64504719  0.21642832  0.44929109
   0.85687111  0.50835792  0.02429623
   0.25917600  0.59934570  0.21926181
   0.68972600  0.42165998  0.52709001
   0.64903324  0.34852684  0.62447542
   0.29479757  0.38903791  0.05606505
   0.29445785  0.70781080  0.10188644
   0.81676152  0.76595579  0.84600102
   0.49314372  0.41931885  0.01196985
   0.96576690  0.48193885  0.40092216
   0.16201280  0.16659147  0.00362394
   0.42434117  0.14316924  0.33469427
   0.67258440  0.99190107  0.42314953
   0.16783432  0.48177283  0.67517369
   0.38776351  0.99712996  0.78455182
   0.78399725  0.15958786  0.37218925
   0.34325741  0.22441508  0.92584499
   0.25654232  0.79464945  0.30644518
   0.38356842  0.73207220  0.00482270
   0.13018649  0.76902595  0.09422900
   0.73735511  0.55108585  0.71929013
   0.75185416  0.69542570  0.12948652
   0.17558120  0.37295463  0.87472873
   0.06715991  0.56962367  0.14215888
   0.19035587  0.96044588  0.00097167
   0.64513862  0.53416312  0.12921654
   0.46045245  0.84998464  0.56937921
   0.55428138  0.94635276  0.54585238
   0.06620691  0.31065646  0.93865191
   0.78797820  0.65278820  0.96711328
   0.84733770  0.78451536  0.59812213
   0.98247855  0.16140697  0.15923741
   0.00340098  0.90278363  0.09928980
   0.84828875  0.94276582  0.99420751
   0.77796996  0.32248976  0.83827586
   0.86818856  0.54740719  0.13763735
   0.27706293  0.78375750  0.55569945
   0.53106376  0.93531015  0.08208454
   0.00391864  0.07886636  0.02623766
   0.75323009  0.19473870  0.12381314
   0.14113546  0.87057929  0.21927576
   0.97356360  0.22791669  0.43119041
   0.04373966  0.39944495  0.27065921
   0.73203124  0.82518594  0.73691221
   0.96338888  0.44091641  0.71593561
   0.88862088  0.57348952  0.86980364
   0.95688532  0.31715741  0.64936540
   0.48199614  0.13042599  0.07653726
   0.73135056  0.97853584  0.18729894
   0.75329174  0.95667794  0.84196174
   0.57289036  0.25783870  0.07602126
   0.10046880  0.61964170  0.25488160
   0.12852655  0.79001398  0.54471113
   0.33342461  0.82995537  0.39292469
   0.11380496  0.50844079  0.54806304
   0.09827621  0.99699492  0.91477379
   0.66096690  0.06181408  0.52291687
   0.69154967  0.40857965  0.76353229
   0.86841258  0.60930378  0.81679635
   0.44679902  0.04848764  0.97441203
   0.31702839  0.09588537  0.59698758
   0.21630921  0.21800614  0.16148822
   0.13696451  0.06808811  0.08899325
   0.33923532  0.63178968  0.90519571
   0.54903261  0.61712829  0.00430718
   0.82052800  0.02974150  0.73693604
   0.48455783  0.22531276  0.60965135
   0.23452421  0.57439725  0.00227098
   0.18772684  0.49795479  0.01494486
   0.50990231  0.33085434  0.91081347
   0.54916801  0.93352103  0.86837971
   0.06086116  0.22880089  0.28156773
   0.72750539  0.19168035  0.59261920
   0.58565886  0.09991926  0.88613967
   0.91989706  0.07552673  0.99861542
   0.71960958  0.06548774  0.64722907
   0.76284494  0.08737929  0.77693658
   0.94199579  0.63858216  0.38649577
   0.92923406  0.76375966  0.73448501
   0.44949177  0.17182544  0.20225442
   0.20073430  0.47389186  0.16628974
   0.43514493  0.44319043  0.82135840
   0.29278932  0.43583985  0.81542711
   0.81646726  0.13754198  0.81552744
   0.39009357  0.56648574  0.93770895
   0.52842193  0.89416202  0.80993032
   0.72762150  0.73273057  0.75731271
   0.50797866  0.13421769  0.63946540
   0.01682931  0.00269177  0.87830143
   0.85571676  0.12438657  0.59899561
   0.00066113  0.93263424  0.43426496
   0.53112099  0.84904176  0.16525350
   0.85857768  0.46356419  0.47607602
   0.12346026  0.28092595  0.45399516
   0.00487635  0.94747232  0.82874025
   0.73382130  0.55207088  0.26448321
   0.01310170  0.44333656  0.61917251
   0.83520073  0.02496456  0.12114442
   0.91526147  0.87860032  0.17965471
   0.30802490  0.68268774  0.71337929
   0.24564551  0.80461852  0.75079061
   0.07932554  0.63572111  0.59495974
   0.20740527  0.32019725  0.35246624
   0.73842427  0.38242392  0.08568678
   0.66362907  0.33889558  0.80586915
   0.32732926  0.28184730  0.41948558
   0.17992370  0.47042331  0.31956306
   0.09994896  0.62866100  0.42989048
   0.86728824  0.89827167  0.93867680
   0.83094091  0.84893119  0.27428762
   0.84642527  0.33081094  0.79536770
   0.98999101  0.70666519  0.76829464
   0.19212413  0.10919979  0.43241046
   0.35665877  0.30380796  0.79477299
   0.93984334  0.83347435  0.93908288
   0.35054197  0.08246683  0.44565709
   0.23121277  0.57418945  0.58532432
   0.59677404  0.35321043  0.89073172
   0.14915400  0.88420509  0.37087597
   0.15166963  0.70801738  0.69260499
   0.61989891  0.14161139  0.83660463
   0.54206893  0.54956902  0.01888990
   0.44082841  0.11665843  0.97870354
   0.24904306  0.08519736  0.59851268
   0.76274943  0.00281759  0.81643011
   0.53434754  0.63138254  0.82635310
   0.61891528  0.00729274  0.52811377
   0.42190746  0.04216378  0.92902744
   0.72123007  0.96756786  0.88758676
   0.68092431  0.80643072  0.71044117
   0.03724251  0.16473563  0.90394420
   0.53380019  0.03833938  0.78966835
   0.34465980  0.51385785  0.05347372
   0.10402878  0.43901106  0.41379832
   0.77756765  0.10188115  0.03577749
   0.04958189  0.79021692  0.66061788
   0.81826925  0.70338392  0.67821925
   0.04642543  0.59767124  0.83136240
   0.72600593  0.64049915  0.83788876
   0.55406307  0.07558762  0.45055245
   0.42097845  0.30126816  0.98596305
   0.38894370  0.87233089  0.86939201
   0.36115232  0.95643372  0.56754153
   0.22247596  0.74364594  0.01440453
   0.03206909  0.02922777  0.72296763
   0.66708914  0.84266807  0.83424984
   0.35769527  0.45396730  0.47629779
   0.10045570  0.97649594  0.54424106
   0.16025612  0.67632935  0.16969776
   0.45990124  0.70968971  0.43413542
   0.40333758  0.62587025  0.61598651
   0.33227228  0.28533034  0.12191108
   0.59713090  0.40222940  0.09931346
   0.00008338  0.42921878  0.01908891
   0.15949318  0.35378237  0.75462718
   0.59930326  0.60491927  0.68746625
   0.01590976  0.37785259  0.85898534
   0.51329869  0.28136474  0.80728173
   0.00212150  0.69219441  0.09668796
   0.26878727  0.08977243  0.97407116
   0.75741687  0.41994709  0.93591783
   0.31871270  0.51069040  0.28149205
   0.03743815  0.56817437  0.68518445
   0.61902581  0.80213456  0.56802458
   0.92548280  0.23427172  0.74071202
   0.96913657  0.54318886  0.54333629
   0.78714516  0.43510075  0.68125003
   0.20525957  0.31655089  0.97463357
   0.52421949  0.47301852  0.91893587
   0.13586931  0.85391803  0.83140825
   0.22716951  0.49408722  0.89795289
   0.38278117  0.21056899  0.51856589
   0.59701868  0.03487737  0.61342809
   0.47588083  0.38114937  0.64444332
   0.57510031  0.54986511  0.22839567
   0.19653524  0.41330370  0.59024825
   0.38210039  0.18768345  0.67933653
   0.93241451  0.68522240  0.95803642
   0.09415729  0.21233507  0.61393366
   0.79366976  0.08211455  0.48049901
   0.84108755  0.94871609  0.62201664
   0.06201204  0.22240536  0.08165792
   0.87563330  0.26291576  0.56452835
   0.47978612  0.71830748  0.08487735
   0.59538361  0.24958953  0.53192369
   0.59507978  0.99685660  0.99334454
   0.27144935  0.97598687  0.70782002
   0.67211448  0.78045199  0.17297602
   0.05442904  0.91285689  0.99632391
   0.64189911  0.23213038  0.67343058
   0.70512093  0.56763078  0.04434723
   0.60358749  0.86741670  0.38680050
   0.34319194  0.59088952  0.78256638
   0.76600281  0.82311104  0.02362004
   0.71462877  0.19250800  0.89298123
   0.45835410  0.83373554  0.71672356
   0.88005128  0.86421759  0.78770747
   0.88413136  0.79959221  0.50770060
   0.51393808  0.73170160  0.93903021
   0.47524122  0.31138895  0.25667959
   0.29148065  0.16046143  0.82213706
   0.39727311  0.74072992  0.25871316
Direct configuration=   280
   0.87345238  0.47615350  0.14185814
   0.78698746  0.34061212  0.13030010
   0.80478124  0.24486732  0.14777772
   0.86578112  0.24933499  0.20115504
   0.94524628  0.17722106  0.20794497
   0.02464830  0.17274305  0.25443866
   0.97429263  0.88853932  0.13056026
   0.80257355  0.59952002  0.29004502
   0.73284640  0.20044468  0.32266644
   0.75289576  0.31016193  0.31224605
   0.73589984  0.37641506  0.36495476
   0.66245412  0.39889664  0.40098610
   0.56925513  0.40213445  0.38197686
   0.11684221  0.47026565  0.26546570
   0.14407049  0.57048629  0.57178687
   0.04693596  0.23936931  0.44506527
   0.66631443  0.56281885  0.40103435
   0.67969584  0.48230479  0.43372461
   0.70432969  0.49238537  0.49018972
   0.70091249  0.63971700  0.41572057
   0.71885876  0.64899097  0.48001235
   0.72092442  0.57748602  0.52047254
   0.20889540  0.77518005  0.55803244
   0.98593835  0.39099678  0.66004866
   0.53549687  0.18944058  0.06365944
   0.32589220  0.00292378  0.21895118
   0.38498960  0.05346013  0.25650459
   0.36628202  0.08745815  0.31259177
   0.24019034  0.99544629  0.24498246
   0.18036145  0.06508856  0.20411219
   0.16279525  0.05335957  0.13874180
   0.20758291  0.14951673  0.20865878
   0.22793514  0.73971737  0.72396904
   0.83609175  0.39727581  0.16968607
   0.88090720  0.33647691  0.21061585
   0.90199711  0.37505483  0.27228754
   0.84472872  0.35381308  0.31530731
   0.83687829  0.38826515  0.37581931
   0.88157674  0.45090849  0.41843887
   0.77208961  0.13136817  0.61584282
   0.85352707  0.91765324  0.31514344
   0.92861558  0.91099190  0.35120439
   0.95523312  0.95723787  0.40816587
   0.95537523  0.81969917  0.33755572
   0.01983833  0.77195766  0.37574946
   0.00843744  0.68492415  0.39851182
   0.17219944  0.66278380  0.42565686
   0.36599775  0.41172979  0.80364765
   0.33606254  0.99065474  0.16078442
   0.80056130  0.99987098  0.15168460
   0.46584767  0.97455640  0.10645572
   0.39028644  0.01292475  0.11788358
   0.46472931  0.08664327  0.23297698
   0.55466648  0.05033495  0.23983381
   0.56917440  0.95950090  0.23801568
   0.52460582  0.91291833  0.19852532
   0.17230561  0.91429276  0.25731855
   0.16211875  0.43391984  0.20812787
   0.89111106  0.77836208  0.29792559
   0.85512074  0.68066255  0.29257751
   0.89474658  0.60120893  0.27358828
   0.96785407  0.53855841  0.26756820
   0.97131869  0.44811295  0.27402452
   0.27433852  0.30263881  0.38748994
   0.06339956  0.56782632  0.25614157
   0.29374105  0.06776691  0.34564554
   0.23157463  0.01045208  0.31569186
   0.17399905  0.93519019  0.32252724
   0.11694243  0.79762249  0.38410509
   0.18571691  0.74682287  0.39900489
   0.28021916  0.78716236  0.38025280
   0.28061231  0.07609343  0.41020908
   0.95217907  0.91923474  0.68200629
   0.20426190  0.93454184  0.48725558
   0.91950296  0.04273004  0.41380932
   0.03639355  0.31195984  0.77280172
   0.44610109  0.36562758  0.13545095
   0.88204333  0.77375230  0.07068359
   0.85447089  0.44705408  0.58809627
   0.34848260  0.21013305  0.04083575
   0.95374318  0.30753438  0.08137207
   0.66394492  0.90158106  0.94604441
   0.04122108  0.08281503  0.26611000
   0.31600886  0.31961599  0.65429529
   0.54915946  0.17689862  0.97893571
   0.52621534  0.52303952  0.61482534
   0.45948206  0.45367404  0.24923251
   0.64998998  0.45291477  0.00055829
   0.40555803  0.76196443  0.80085439
   0.64966771  0.17282258  0.34267916
   0.71606629  0.33382950  0.25750409
   0.08794572  0.88451645  0.72525107
   0.75708086  0.15056435  0.27350340
   0.36565306  0.81276596  0.18208723
   0.57710833  0.41057778  0.31517852
   0.61281683  0.76328236  0.02402334
   0.22005857  0.25665833  0.55133302
   0.49293684  0.96975481  0.39721382
   0.99737978  0.14972129  0.67560071
   0.58942117  0.82160821  0.68255155
   0.34742383  0.32377320  0.22716729
   0.53841309  0.68980002  0.18551278
   0.25809589  0.95645763  0.13621983
   0.61389103  0.73413127  0.88139301
   0.89687702  0.59019588  0.64795507
   0.97967139  0.88347326  0.56506114
   0.27974424  0.13207220  0.72613908
   0.63244892  0.56990685  0.34710558
   0.49815794  0.12125389  0.52326942
   0.69049619  0.71682006  0.38203453
   0.06891917  0.74102301  0.99875228
   0.37091247  0.44564711  0.57437681
   0.21213077  0.42623834  0.49007627
   0.24808705  0.82418544  0.89245064
   0.52803387  0.29832472  0.71348772
   0.08521782  0.49661672  0.91155847
   0.52091576  0.47576022  0.39035214
   0.64865162  0.07922956  0.06328168
   0.19007456  0.16081348  0.88793369
   0.47935033  0.64012147  0.85585934
   0.77627011  0.23583241  0.98748601
   0.68428286  0.73016802  0.64601778
   0.20317918  0.59946344  0.82850493
   0.82517844  0.85919367  0.43697842
   0.61023134  0.12434660  0.23755405
   0.32745778  0.69477203  0.36620540
   0.14523103  0.33513053  0.21658075
   0.21356826  0.92352063  0.61870762
   0.07630458  0.48103368  0.78164093
   0.02173761  0.73139413  0.18889036
   0.02702526  0.34772031  0.51713830
   0.42003911  0.58744528  0.45229140
   0.23728999  0.60791726  0.44851638
   0.69444502  0.51520457  0.89057584
   0.39626877  0.59895238  0.11775365
   0.18328838  0.01321720  0.78417321
   0.42075933  0.95125746  0.65862584
   0.33413364  0.03841302  0.88140695
   0.48534082  0.70002100  0.67835113
   0.45806505  0.30165148  0.50353370
   0.73269457  0.05026479  0.94803262
   0.90300310  0.39237019  0.92273706
   0.89543509  0.09974947  0.22900852
   0.05360092  0.72696644  0.87053145
   0.57552259  0.00092044  0.71060069
   0.78706625  0.23285753  0.69155530
   0.43915938  0.61250065  0.27698710
   0.70590628  0.92706789  0.59470376
   0.82694861  0.99262501  0.29692842
   0.66393328  0.76648587  0.26825525
   0.14984492  0.08323005  0.62843792
   0.60158768  0.59551723  0.80058626
   0.02091755  0.12380433  0.53915620
   0.58078062  0.35900095  0.19525949
   0.89054954  0.64788030  0.50912244
   0.04365415  0.12844775  0.80269798
   0.47657356  0.68876555  0.55089066
   0.73641866  0.58631634  0.57917115
   0.50075617  0.33802300  0.38708171
   0.86554107  0.98406782  0.51873814
   0.44224691  0.14990883  0.78822683
   0.39075083  0.52831095  0.70058042
   0.21711936  0.18889178  0.26691089
   0.90245726  0.20867297  0.87754585
   0.31475772  0.39236935  0.93320171
   0.16320523  0.30670051  0.67079355
   0.98891645  0.60681986  0.01576478
   0.49179989  0.77904011  0.33631991
   0.68972503  0.88914362  0.09430469
   0.44221624  0.83851843  0.94951556
   0.11649630  0.34904049  0.05690100
   0.57510100  0.76840773  0.46527079
   0.71993661  0.73391685  0.50986103
   0.81450603  0.22957127  0.47673144
   0.32194447  0.43772630  0.38431024
   0.60577191  0.91876234  0.29612438
   0.63290773  0.21142950  0.44646871
   0.85129081  0.50917664  0.01987166
   0.26984908  0.61038253  0.23724130
   0.68536078  0.42566794  0.52018450
   0.66038168  0.34529198  0.61919453
   0.29043188  0.36978255  0.04079003
   0.29350104  0.70834766  0.10278274
   0.81697676  0.75870086  0.86216926
   0.49794401  0.41213136  0.01160014
   0.96441202  0.47040362  0.40052406
   0.14491410  0.15299046  0.00086790
   0.42814433  0.14352132  0.33476146
   0.66658983  0.97841604  0.42385858
   0.16872786  0.48528393  0.67724410
   0.39403033  0.98850604  0.77139894
   0.77999816  0.17098620  0.37280893
   0.34723470  0.21472703  0.91696468
   0.25268798  0.80262259  0.30146705
   0.38598102  0.70656715  0.01036406
   0.14089880  0.76414808  0.08785378
   0.72822010  0.56345572  0.72228952
   0.75937315  0.70336262  0.11300481
   0.17541733  0.37030597  0.87463113
   0.05448697  0.58122210  0.12649996
   0.18491275  0.96335502  0.01400679
   0.60432295  0.53175160  0.14376296
   0.44904437  0.83810395  0.57937770
   0.54955645  0.95772720  0.52469708
   0.04412156  0.30062504  0.93897763
   0.79079593  0.66010241  0.96911940
   0.84714897  0.80048710  0.60497658
   0.99665097  0.16029320  0.16189789
   0.03395498  0.89969236  0.08911988
   0.86056010  0.94396490  0.99278657
   0.78350400  0.30802389  0.84673123
   0.89189253  0.54663208  0.13593794
   0.28976802  0.78396633  0.56570910
   0.53034328  0.94280917  0.08414635
   0.99037705  0.09093315  0.02927929
   0.76948412  0.17863206  0.12256704
   0.13345872  0.86157442  0.22139263
   0.97491425  0.21912723  0.42608261
   0.04959395  0.41013016  0.28589918
   0.73094971  0.83766955  0.73251694
   0.95322080  0.43081362  0.70856779
   0.91715438  0.57943822  0.86473806
   0.96973562  0.30605015  0.65544556
   0.48606998  0.12930185  0.07566383
   0.75272385  0.96790257  0.18775665
   0.74983181  0.96645800  0.84499377
   0.58359446  0.25271607  0.07867538
   0.08493903  0.63819911  0.25894433
   0.13005463  0.76651409  0.54970538
   0.31980247  0.84272219  0.40837904
   0.10417631  0.50560651  0.53834513
   0.09387407  0.00544528  0.91890324
   0.66537497  0.07076832  0.52446656
   0.69910932  0.39748363  0.75232080
   0.88150130  0.62290997  0.81280646
   0.43979931  0.04707992  0.97009295
   0.32412082  0.09061146  0.60480491
   0.21733860  0.20631368  0.16163917
   0.13039274  0.05196570  0.09086074
   0.34609019  0.63746803  0.90364223
   0.54489387  0.60522059  0.00681413
   0.84186471  0.03715590  0.74035289
   0.47960634  0.22525870  0.61146041
   0.22505620  0.57084685  0.99376067
   0.17413558  0.49983396  0.02076756
   0.50133059  0.33101476  0.89951734
   0.52858507  0.93590921  0.86404102
   0.07364578  0.23663143  0.27726497
   0.73607889  0.20875202  0.59207151
   0.58695393  0.10432987  0.89126471
   0.92207400  0.07494704  0.98916954
   0.73873927  0.08248145  0.65676457
   0.78115287  0.08754338  0.76739136
   0.93805921  0.64916775  0.41032887
   0.93421239  0.76168100  0.72894960
   0.44855718  0.17103361  0.20884293
   0.21175847  0.48214233  0.17931076
   0.44483692  0.44295429  0.82425251
   0.29250135  0.45986084  0.79592948
   0.81555617  0.15257147  0.80997583
   0.39484808  0.57155206  0.91959677
   0.52148502  0.88624619  0.80480705
   0.71931830  0.74383175  0.75740362
   0.49660690  0.15031123  0.65318837
   0.01246098  0.00718235  0.88326920
   0.84944746  0.10579422  0.60414446
   0.01248737  0.93481338  0.43815459
   0.51984378  0.85233401  0.16275994
   0.86298980  0.47464168  0.47689032
   0.11686103  0.28202916  0.44856785
   0.00847015  0.94475201  0.82434597
   0.73851173  0.55158255  0.26241478
   0.03383425  0.43620484  0.62081978
   0.85678291  0.03922122  0.12608932
   0.91870610  0.90527659  0.16735815
   0.28960695  0.68453772  0.70671678
   0.23453732  0.81821619  0.74142555
   0.08046609  0.62315020  0.59112911
   0.21003935  0.31218711  0.35499201
   0.73809156  0.37081381  0.09198402
   0.67649617  0.34290398  0.79864040
   0.33681752  0.28632275  0.42129683
   0.17042464  0.47773411  0.31222966
   0.09369082  0.62935634  0.43437681
   0.85743416  0.90226104  0.93260201
   0.83129747  0.83996960  0.29045217
   0.84427864  0.34370460  0.80758548
   0.99447926  0.71633367  0.76323509
   0.21084318  0.09797861  0.44170458
   0.36626485  0.33674060  0.78196458
   0.93839341  0.85634612  0.92289147
   0.35030125  0.06231915  0.44267120
   0.22170985  0.57693921  0.58553731
   0.59868097  0.34234628  0.90004380
   0.13668530  0.88795498  0.37112726
   0.14839619  0.70611329  0.70584436
   0.60884274  0.16944282  0.84094220
   0.48627513  0.57233328  0.01640129
   0.43751097  0.09981047  0.99881451
   0.26627951  0.12017254  0.59469918
   0.77549891  0.00730905  0.81984724
   0.54529651  0.60973303  0.83628039
   0.68565626  0.00678369  0.50831637
   0.40989605  0.00075783  0.99330607
   0.74210275  0.96753804  0.88962872
   0.66253689  0.83837772  0.72252533
   0.03279936  0.15238170  0.90498516
   0.53368793  0.04068516  0.79412151
   0.34055452  0.52367799  0.05255366
   0.10080657  0.43945480  0.42098590
   0.77225233  0.10792075  0.03311668
   0.05449215  0.79097760  0.65798839
   0.81489087  0.70961959  0.67375735
   0.05481102  0.59380629  0.84466559
   0.73925200  0.63523004  0.83205783
   0.55895822  0.07382546  0.44326052
   0.42996995  0.30024262  0.98584975
   0.38943136  0.86766345  0.86089722
   0.34957535  0.94839164  0.56854352
   0.24356283  0.73981887  0.02059478
   0.03823102  0.03136655  0.72331928
   0.66262978  0.85238213  0.83251813
   0.36355117  0.45244447  0.48046363
   0.09778072  0.98626201  0.54765094
   0.16893813  0.67922585  0.16231801
   0.46383575  0.70425846  0.42762129
   0.40196641  0.62586494  0.61663860
   0.32671256  0.28180802  0.12854304
   0.59712081  0.39702569  0.09867606
   0.00008420  0.43813592  0.01157163
   0.17078642  0.35632509  0.75116056
   0.59587037  0.61934495  0.69291750
   0.01182354  0.38307033  0.86111802
   0.49273416  0.28020678  0.81020678
   0.99616010  0.69000775  0.10026961
   0.26667927  0.09349628  0.97764786
   0.76139390  0.41337722  0.94041270
   0.33140702  0.50688800  0.28333429
   0.04156812  0.56381923  0.68717087
   0.61025799  0.79661143  0.57284569
   0.91731513  0.23760890  0.74350979
   0.96522578  0.53323715  0.54106390
   0.79254665  0.45300239  0.68611447
   0.20796413  0.31814357  0.97572134
   0.49857598  0.47439307  0.91878468
   0.12569339  0.85481296  0.82771467
   0.22880289  0.50053131  0.89882944
   0.37185247  0.20161940  0.52268967
   0.59395932  0.03779834  0.61422370
   0.47320592  0.37373301  0.63089667
   0.57648168  0.56000323  0.23102725
   0.20094328  0.40270219  0.58410387
   0.37394373  0.18637158  0.68373232
   0.94052411  0.68406967  0.95696030
   0.10623316  0.19975894  0.61079404
   0.79494321  0.08898842  0.47705190
   0.83514596  0.94515640  0.62494638
   0.05940615  0.22408508  0.06879983
   0.87008233  0.26189244  0.56574034
   0.47702393  0.72340097  0.08054315
   0.59631478  0.25498622  0.53316341
   0.59255814  0.00541229  0.98954394
   0.27906003  0.97242602  0.70891508
   0.67273388  0.78931369  0.17675718
   0.05250931  0.92019875  0.99465389
   0.64351095  0.22662545  0.67637651
   0.71679513  0.57728803  0.04802843
   0.60345015  0.86696220  0.39464828
   0.35061969  0.58131910  0.78052592
   0.74507814  0.81780808  0.03151166
   0.74297022  0.19482133  0.90103199
   0.46170781  0.82352086  0.71879429
   0.88320843  0.86466284  0.78625156
   0.89248951  0.80184056  0.50740989
   0.51246876  0.71529231  0.93489738
   0.47890156  0.30073650  0.26400527
   0.29193303  0.15563804  0.82391761
   0.38976794  0.73790654  0.25394136
Direct configuration=   300
   0.88153408  0.48220840  0.14727652
   0.79886388  0.34047854  0.12296286
   0.82276408  0.24026653  0.14458346
   0.88229385  0.24921081  0.19639338
   0.95292267  0.17276219  0.20778559
   0.01590571  0.18008396  0.25410891
   0.98010567  0.89533050  0.11603463
   0.81515596  0.60818136  0.27554540
   0.73831164  0.19971871  0.32162717
   0.75126957  0.30011085  0.31502865
   0.72892466  0.35140223  0.37982803
   0.65901705  0.40197875  0.40426101
   0.56625094  0.40217212  0.37621693
   0.11327060  0.49404740  0.27093294
   0.13656146  0.57851664  0.56732803
   0.04685054  0.23907417  0.43002771
   0.67788299  0.56782197  0.39120138
   0.67515321  0.48485213  0.43250530
   0.69571004  0.48547982  0.49213674
   0.70859101  0.64699019  0.41866053
   0.72419315  0.65633055  0.48188003
   0.72227668  0.57571087  0.51586607
   0.22131690  0.77504949  0.55655904
   0.98452290  0.38338113  0.65976132
   0.54855549  0.18609164  0.06257965
   0.30683373  0.00328439  0.21812575
   0.37962453  0.05437321  0.25560466
   0.36598966  0.07934825  0.31876373
   0.21495693  0.99620281  0.24764441
   0.16945181  0.06578690  0.20922666
   0.15760682  0.03358729  0.14861884
   0.19227862  0.15175021  0.21244802
   0.22344083  0.73863323  0.71617467
   0.84655026  0.40402923  0.16196940
   0.87411385  0.33605715  0.21155547
   0.89981313  0.37377652  0.27465589
   0.84621704  0.35054115  0.31958218
   0.81326395  0.38883450  0.37729606
   0.86519328  0.43906867  0.41331711
   0.77813646  0.13281583  0.61650111
   0.85374180  0.91688970  0.32507377
   0.93269598  0.89864036  0.36169983
   0.97039775  0.95547125  0.41379849
   0.95595676  0.80834082  0.35165773
   0.03440994  0.76966065  0.37550539
   0.00788972  0.68481265  0.40819932
   0.16584622  0.66823102  0.41735514
   0.37014570  0.42009067  0.79095927
   0.33162706  0.97428224  0.15840173
   0.81943132  0.00238908  0.15572851
   0.46907478  0.97698880  0.09798149
   0.39483464  0.99612002  0.11919901
   0.46069304  0.08786610  0.22749589
   0.54605498  0.05286380  0.24010941
   0.56149163  0.96351640  0.25006570
   0.54216969  0.89957592  0.21021699
   0.16427627  0.91235981  0.25598204
   0.14761484  0.43698327  0.21582152
   0.88981087  0.76887451  0.31549410
   0.87295616  0.68308530  0.29575719
   0.90066930  0.59184797  0.28788345
   0.96404509  0.53719776  0.25983410
   0.96309896  0.44397274  0.27366053
   0.28070054  0.30023981  0.39066084
   0.05703622  0.58115434  0.26173295
   0.29295428  0.04898912  0.35252438
   0.22731613  0.00305928  0.31200522
   0.17018081  0.93037989  0.31770222
   0.11984038  0.81155019  0.37246040
   0.18245691  0.74918628  0.39300787
   0.28102523  0.77843687  0.38639537
   0.29055487  0.06329997  0.42322058
   0.94449691  0.91402581  0.69205592
   0.20933849  0.93973672  0.48881457
   0.92194246  0.03592152  0.41280676
   0.03748128  0.31119143  0.76511643
   0.44296374  0.35599650  0.12442586
   0.88251959  0.76864636  0.05211236
   0.86411490  0.44477953  0.59284120
   0.34243985  0.20620427  0.04875601
   0.94675222  0.29557018  0.08147213
   0.65222141  0.87530191  0.93539177
   0.03656097  0.08792670  0.27178721
   0.32502053  0.32074935  0.65683263
   0.54630329  0.17530096  0.98491956
   0.53012410  0.52284539  0.61807198
   0.45242460  0.45431942  0.24928688
   0.65188841  0.45454634  0.01487847
   0.40540354  0.75096741  0.80757314
   0.65156647  0.17507200  0.33594049
   0.70719215  0.32849267  0.26076099
   0.08930298  0.89271806  0.72570179
   0.76407677  0.15058573  0.27518857
   0.34680711  0.81465336  0.18150471
   0.57346599  0.40759586  0.31272683
   0.61247714  0.75633843  0.02480461
   0.23088489  0.24911918  0.54684191
   0.49089249  0.96976285  0.39412515
   0.98143438  0.15696707  0.68265742
   0.59177497  0.83415466  0.67342271
   0.35109634  0.32739182  0.23870673
   0.55010532  0.69437169  0.18777736
   0.24771232  0.94436916  0.11828257
   0.63866296  0.72813294  0.87848635
   0.89861084  0.59027458  0.65528073
   0.98746487  0.87027615  0.57956642
   0.27294867  0.11785891  0.73759425
   0.62652932  0.56526893  0.33613452
   0.51703349  0.12160037  0.53716543
   0.68415552  0.72082470  0.39066764
   0.06742789  0.74422049  0.01221130
   0.35972528  0.46373756  0.56687939
   0.23730814  0.42053094  0.48838763
   0.26630520  0.82789651  0.88659697
   0.50733877  0.28942359  0.70746005
   0.07155076  0.48775033  0.91590176
   0.52533332  0.47447044  0.41251920
   0.64436857  0.08225442  0.05776980
   0.18802621  0.18733728  0.89125762
   0.49017358  0.63800173  0.84737122
   0.78423395  0.25256629  0.98893060
   0.68255094  0.71897763  0.62324484
   0.19983071  0.59182905  0.82629840
   0.81907827  0.85530900  0.44559169
   0.61031053  0.11663019  0.23747949
   0.34480077  0.70638058  0.35913371
   0.13018414  0.35288108  0.20200840
   0.21766396  0.91236744  0.61223361
   0.05526116  0.48145912  0.78985360
   0.03265526  0.72228273  0.17948042
   0.01687303  0.34817992  0.50666935
   0.42278439  0.57611530  0.45136548
   0.22312019  0.62259248  0.44704810
   0.70247907  0.53333678  0.88175646
   0.41016511  0.58585324  0.12541232
   0.16692230  0.02842373  0.78045971
   0.43121882  0.95207158  0.65296669
   0.32072092  0.02644359  0.89063231
   0.47805832  0.68371974  0.67849563
   0.44108907  0.29799704  0.49852983
   0.72859630  0.05627677  0.95151497
   0.89446928  0.42023274  0.92483715
   0.90338244  0.09865559  0.22509989
   0.06462845  0.74641567  0.86814546
   0.58982285  0.98768225  0.70369968
   0.78986227  0.26006437  0.70037792
   0.45196098  0.61336645  0.27681932
   0.69368706  0.93598530  0.60839652
   0.80623865  0.99364853  0.30957768
   0.66308219  0.77396305  0.26587151
   0.15686617  0.08021553  0.64342713
   0.60025622  0.58495914  0.79576199
   0.01714777  0.12052808  0.53855864
   0.56614843  0.35651585  0.20193337
   0.88106695  0.65466607  0.51818417
   0.00924325  0.13397462  0.80788854
   0.47675530  0.69036430  0.55823637
   0.73209983  0.59108890  0.57698030
   0.50683338  0.33701045  0.38254833
   0.88185886  0.98280175  0.51235529
   0.44362062  0.15213321  0.79399789
   0.38550294  0.52805364  0.69374265
   0.21737661  0.17862713  0.26222620
   0.90467424  0.22273346  0.87318007
   0.33498545  0.40342128  0.92260845
   0.16527787  0.29400007  0.66009875
   0.99350913  0.58984528  0.01441882
   0.48373304  0.76361010  0.33191976
   0.69700074  0.90551148  0.09883664
   0.43390986  0.82341545  0.94989744
   0.11004779  0.36482713  0.04600210
   0.57846665  0.76302054  0.46264480
   0.72381963  0.73121843  0.50624012
   0.81540645  0.21621741  0.48608387
   0.32446103  0.44552232  0.36516463
   0.62202141  0.93189304  0.29686175
   0.61363466  0.20805590  0.44513646
   0.83673424  0.49692506  0.01561990
   0.28199033  0.63840881  0.25055272
   0.68799639  0.40838389  0.53134376
   0.65425992  0.34726046  0.61530733
   0.30317754  0.35388232  0.03996990
   0.28727529  0.70572766  0.10932905
   0.81222123  0.76434829  0.87420691
   0.49197970  0.41901431  0.01664948
   0.97195582  0.46100993  0.39273977
   0.13053507  0.16095030  0.99728042
   0.43747949  0.15262207  0.34186628
   0.67819627  0.97628952  0.42225975
   0.17453367  0.48356496  0.68486062
   0.39458034  0.96944857  0.76009717
   0.79184388  0.18494625  0.37118309
   0.34853225  0.20809136  0.91113697
   0.26314870  0.80206328  0.30513880
   0.38842850  0.67798160  0.01154160
   0.15009326  0.76290383  0.08873529
   0.72102339  0.58812896  0.72396696
   0.74797284  0.70206221  0.09929210
   0.16630249  0.35418145  0.86933695
   0.06618274  0.57302486  0.11813489
   0.19294922  0.96342606  0.01940232
   0.57720612  0.52736187  0.14374528
   0.43975226  0.82886306  0.59201343
   0.54254994  0.95856195  0.50666353
   0.03139514  0.28710835  0.94869403
   0.78794177  0.67087418  0.97725723
   0.84477687  0.81343230  0.60956327
   0.00438623  0.16503782  0.15852357
   0.05626289  0.88556127  0.09521928
   0.87385974  0.93977196  0.99052853
   0.78286732  0.31993851  0.84362778
   0.91016363  0.55008009  0.12852375
   0.29631682  0.77310880  0.57428780
   0.53483684  0.95531366  0.06883355
   0.97211929  0.09654447  0.02757757
   0.78275956  0.17314533  0.12516840
   0.12733219  0.85427455  0.22454888
   0.97871806  0.20024918  0.42424818
   0.04018893  0.41773173  0.29225640
   0.73540115  0.84933868  0.72977644
   0.93131983  0.42439731  0.69746392
   0.92452579  0.58130969  0.86477740
   0.97801365  0.29796966  0.65048843
   0.48741605  0.13594359  0.07614643
   0.77172456  0.95648802  0.18815022
   0.75628934  0.98300693  0.85163273
   0.59384590  0.24475023  0.07673455
   0.08354622  0.65473499  0.26721385
   0.13899634  0.74912102  0.55522995
   0.30639887  0.84259761  0.41203263
   0.11067204  0.51795988  0.51797556
   0.08491624  0.00241082  0.90827236
   0.68102479  0.08522002  0.52573066
   0.70713900  0.37937337  0.75061667
   0.91867661  0.62389851  0.80323005
   0.42938847  0.03283818  0.97588735
   0.33338989  0.09388061  0.60662645
   0.21070636  0.19804913  0.16181839
   0.12437745  0.04265284  0.10585195
   0.33582150  0.65001406  0.90132003
   0.54124150  0.59586483  0.01129014
   0.87783477  0.03580350  0.74513909
   0.48668536  0.22809888  0.61125664
   0.21420686  0.56888902  0.98576520
   0.16771852  0.50854204  0.02509957
   0.50444138  0.32668062  0.90062096
   0.51648061  0.92865115  0.85868276
   0.06823608  0.23705233  0.27692530
   0.73613319  0.19976436  0.58920369
   0.59154945  0.11643260  0.88254222
   0.92263618  0.07846879  0.97896436
   0.72236138  0.10579362  0.66207467
   0.79146560  0.08494070  0.75873146
   0.93486538  0.64950965  0.42380235
   0.94307530  0.74702849  0.70957487
   0.45614439  0.17541456  0.21650012
   0.21455257  0.45110219  0.18828772
   0.43663635  0.45330871  0.82005777
   0.29076091  0.46814780  0.78946165
   0.81053934  0.15640638  0.79492537
   0.37557099  0.56675870  0.91862111
   0.52509500  0.87742658  0.80328582
   0.71023184  0.75685937  0.75832265
   0.52199407  0.16231957  0.65570743
   0.99768345  0.99911601  0.88461723
   0.85280256  0.10343650  0.59440972
   0.02152159  0.93795206  0.45092445
   0.51077570  0.85091007  0.17188670
   0.86356002  0.47551131  0.46511330
   0.11910579  0.26165464  0.43828020
   0.00927397  0.94999572  0.82434062
   0.73816763  0.56454475  0.26954666
   0.04246173  0.42708642  0.63037002
   0.86508494  0.04585362  0.11894204
   0.93211871  0.91204641  0.16103625
   0.28803264  0.69153616  0.70235319
   0.23498323  0.82438820  0.73759751
   0.06918409  0.62138479  0.59723055
   0.21947408  0.30182951  0.35769497
   0.73752704  0.35136611  0.08932843
   0.67786748  0.34269589  0.79247588
   0.33832085  0.27658156  0.42187545
   0.17684270  0.49473561  0.30995646
   0.07829118  0.64032980  0.42893596
   0.85912260  0.90789356  0.93743630
   0.81626064  0.84527291  0.29572815
   0.84407176  0.36459936  0.82046181
   0.99874770  0.71621771  0.75874059
   0.21484172  0.09456157  0.44103980
   0.36261658  0.34211002  0.76704636
   0.93214965  0.87673824  0.90921457
   0.36817552  0.05010702  0.44724139
   0.21672058  0.58129839  0.57761835
   0.59616898  0.32949469  0.90709918
   0.12430007  0.90204834  0.36812151
   0.14209924  0.70351088  0.72477260
   0.60102819  0.18861793  0.84719859
   0.52329356  0.55252758  0.04004714
   0.45526736  0.08430034  0.00203733
   0.27571683  0.07160233  0.62179756
   0.73028190  0.01448335  0.82096285
   0.55477258  0.62814663  0.81890775
   0.65268142  0.02253569  0.53012182
   0.41800388  0.97429845  0.99076686
   0.75516698  0.99704369  0.89275230
   0.67285049  0.85286094  0.70460911
   0.03185980  0.14299767  0.90345539
   0.52778084  0.04496710  0.80276235
   0.33340457  0.52893739  0.05186186
   0.11065749  0.43630586  0.43190663
   0.77825293  0.11535017  0.03231521
   0.05444419  0.79686778  0.65307510
   0.81249080  0.70806489  0.67173603
   0.06946631  0.59694376  0.85097344
   0.75033380  0.63208015  0.83194122
   0.56534105  0.06885540  0.43597648
   0.43468606  0.28982384  0.98280077
   0.38075587  0.87383613  0.85391027
   0.34220937  0.93898436  0.56536976
   0.25749105  0.73935882  0.01973822
   0.04855764  0.03404867  0.72968513
   0.65697538  0.85609741  0.83492250
   0.37062304  0.45255838  0.47736159
   0.09488788  0.99812896  0.54717337
   0.18112633  0.68158895  0.16205138
   0.46383420  0.70647332  0.41985086
   0.39101924  0.61924041  0.61635404
   0.32914330  0.28588166  0.13758591
   0.58330622  0.39465207  0.10048710
   0.99774844  0.45032897  0.00566633
   0.18647565  0.37258950  0.75286141
   0.59818934  0.63008587  0.69827586
   0.00645762  0.38748385  0.85964985
   0.48116020  0.27879908  0.81317554
   0.98369523  0.69636349  0.09785027
   0.26711080  0.09117226  0.97458281
   0.76626166  0.40511035  0.94718592
   0.34417735  0.50158025  0.28673619
   0.04925538  0.55512404  0.69124957
   0.58734487  0.79990832  0.57575604
   0.91156784  0.23630679  0.74598104
   0.95452580  0.52130321  0.54523666
   0.80817111  0.46544437  0.68435856
   0.20313589  0.31467250  0.97102640
   0.48703029  0.47846437  0.91823100
   0.12421439  0.85389101  0.82330134
   0.23700993  0.51139807  0.89973219
   0.35011831  0.18284913  0.52894557
   0.58594006  0.03272952  0.61117418
   0.46603093  0.37378108  0.62124289
   0.57140278  0.57035616  0.23748564
   0.20544149  0.38918412  0.58618603
   0.36934382  0.19554474  0.68296554
   0.94016127  0.69586568  0.94726772
   0.10698718  0.20289513  0.60243046
   0.79523727  0.08984315  0.47207852
   0.83258898  0.95194633  0.62453873
   0.05135154  0.21632456  0.06232884
   0.87224279  0.26636893  0.56653404
   0.47503768  0.72491302  0.08234483
   0.60305395  0.25523670  0.53406459
   0.58834677  0.01511737  0.98224399
   0.28311648  0.97235058  0.71008668
   0.67394190  0.79664669  0.17969715
   0.05013692  0.92341555  0.99099459
   0.64963302  0.22228604  0.68242507
   0.72828189  0.59108786  0.04826327
   0.59850184  0.86634263  0.39821420
   0.35820974  0.59289459  0.78080761
   0.73406566  0.80610492  0.03125641
   0.76909761  0.18935599  0.90450574
   0.45647884  0.82622145  0.71997495
   0.88341621  0.87121392  0.79222101
   0.90205751  0.80505870  0.50713880
   0.50358678  0.69874518  0.94117592
   0.48316690  0.29648233  0.26332892
   0.29404112  0.14160122  0.83012483
   0.38270670  0.73408641  0.25419602
Direct configuration=   320
   0.88464714  0.48288856  0.15533999
   0.80223104  0.33230826  0.11647635
   0.84054444  0.24904375  0.14152669
   0.90154231  0.25968947  0.18908999
   0.95704214  0.18241199  0.20629915
   0.01013753  0.18003873  0.26411317
   0.01903334  0.90208349  0.13352001
   0.81160867  0.62226284  0.27768251
   0.74649498  0.20284584  0.32509720
   0.74235757  0.30324917  0.31919960
   0.72860565  0.35310615  0.37530572
   0.65504992  0.39732501  0.40203615
   0.55866339  0.39566234  0.38628532
   0.12954289  0.49806812  0.27471295
   0.12789835  0.58066118  0.55983181
   0.04829159  0.21650306  0.42161983
   0.68181435  0.56119611  0.39295237
   0.68375095  0.48225584  0.42998307
   0.68571390  0.49591990  0.49238429
   0.69197569  0.64935266  0.42159058
   0.72298011  0.64615268  0.47895586
   0.71231034  0.56975561  0.52038871
   0.22081253  0.74889372  0.57061529
   0.98863074  0.37549222  0.65508363
   0.55517116  0.17968213  0.06790718
   0.31604015  0.99525959  0.22056891
   0.37503037  0.05236554  0.25378923
   0.35753309  0.07905308  0.31661679
   0.22304816  0.99525325  0.25063334
   0.16205729  0.05208908  0.20907773
   0.12423243  0.03388133  0.15809720
   0.19061831  0.14672280  0.20744109
   0.22676508  0.73461738  0.72374347
   0.87031017  0.40214797  0.16154875
   0.89567597  0.34355472  0.21138878
   0.88407672  0.37843206  0.27434022
   0.83765245  0.33855311  0.31725430
   0.81746464  0.37997635  0.38096599
   0.88090820  0.43474923  0.41295308
   0.76357014  0.13762589  0.61218769
   0.85446516  0.91484438  0.33580638
   0.92574670  0.90203795  0.36536210
   0.97270751  0.94934350  0.41553946
   0.94172694  0.81086451  0.35884956
   0.01789595  0.76740516  0.37616612
   0.00773308  0.69092609  0.40935679
   0.16478585  0.68204321  0.41759116
   0.36194753  0.41872398  0.78553804
   0.32338180  0.96929184  0.15063101
   0.82879187  0.00374873  0.15509479
   0.46694792  0.97378399  0.08578553
   0.40666622  0.96881618  0.12658093
   0.45654546  0.09533326  0.23259974
   0.53424899  0.04968953  0.24050965
   0.56586014  0.96315699  0.26065003
   0.55051549  0.89271405  0.22082026
   0.15806611  0.91105674  0.25890606
   0.16206260  0.43448097  0.21291864
   0.87765614  0.77023523  0.32567065
   0.86653586  0.69167701  0.29823472
   0.89785994  0.60393598  0.27889672
   0.96835737  0.54362341  0.26780208
   0.95869906  0.44666308  0.28070496
   0.28279052  0.27935751  0.38464065
   0.06013420  0.57229228  0.27257474
   0.30194944  0.03770177  0.35604552
   0.22862554  0.99942151  0.32239781
   0.16558776  0.93166072  0.32415876
   0.10346402  0.80225747  0.37459494
   0.18415905  0.75038068  0.38140867
   0.27901602  0.78847775  0.37609768
   0.30059726  0.05687548  0.42470239
   0.92885616  0.91153338  0.70034288
   0.21084322  0.94144052  0.50479626
   0.93017164  0.03496771  0.40656230
   0.04707339  0.31608021  0.76600218
   0.43969622  0.34708610  0.10750337
   0.88761568  0.77443060  0.02890416
   0.85815516  0.42607009  0.59453620
   0.32719310  0.18503067  0.05001469
   0.92466463  0.29922328  0.07696785
   0.64414859  0.86400904  0.93663276
   0.03556930  0.09439153  0.28615433
   0.33789090  0.33329642  0.64811525
   0.54413980  0.17552681  0.98698107
   0.53562287  0.51827452  0.62561315
   0.46226481  0.45159774  0.24575709
   0.66645676  0.46079576  0.02782573
   0.39929837  0.74249903  0.80140862
   0.65736675  0.18189118  0.32928574
   0.69480757  0.32105149  0.27013463
   0.09555028  0.89959702  0.72638596
   0.77455316  0.15251319  0.27557174
   0.32689733  0.82519047  0.17605763
   0.57155583  0.41468393  0.31034675
   0.58140869  0.74242056  0.02955897
   0.22971079  0.24738309  0.54635019
   0.49263268  0.95646678  0.38176279
   0.98023484  0.14145128  0.68604589
   0.59198973  0.84100655  0.67140039
   0.34277702  0.32704061  0.24861737
   0.56522439  0.70492547  0.18150391
   0.25134267  0.92967486  0.11920540
   0.65691649  0.71245102  0.87422529
   0.89936730  0.58870499  0.66306973
   0.01114833  0.86986737  0.58574514
   0.27334969  0.11322511  0.74190511
   0.62749470  0.56074918  0.34727909
   0.52452940  0.12440185  0.54141839
   0.68969424  0.72908599  0.38876547
   0.04722590  0.75820355  0.00226764
   0.35129374  0.47656483  0.57774855
   0.25244621  0.40472932  0.48052463
   0.25292993  0.82851679  0.88375743
   0.49178318  0.30046063  0.71499643
   0.06486943  0.48079774  0.92261540
   0.52454865  0.46404603  0.41845765
   0.64727162  0.08237826  0.05210620
   0.18342757  0.20432416  0.89563764
   0.49761286  0.62874967  0.84553868
   0.78999835  0.26918743  0.98889879
   0.67763340  0.70168423  0.60748173
   0.20682929  0.59415410  0.81811162
   0.80576835  0.84967224  0.44849840
   0.61632994  0.10180701  0.23198088
   0.34318014  0.71110228  0.36570189
   0.09292204  0.36450932  0.19249332
   0.21623942  0.90762028  0.61219244
   0.04145857  0.48724019  0.79495056
   0.04078616  0.72162220  0.17388143
   0.00209519  0.35531486  0.49833651
   0.42253439  0.57530503  0.45098517
   0.21939384  0.62826624  0.44408855
   0.71057859  0.52897170  0.88456454
   0.42183695  0.57540532  0.12707874
   0.16669623  0.02939158  0.78398345
   0.42631062  0.96186383  0.65079110
   0.30179921  0.01146086  0.89394354
   0.46193278  0.68301354  0.68764621
   0.43607147  0.31076221  0.50792295
   0.72603420  0.06515803  0.95055046
   0.90688608  0.44643597  0.92607017
   0.89811278  0.08697868  0.21857967
   0.06812000  0.75644979  0.87349689
   0.60188218  0.99201619  0.71230186
   0.79669950  0.29315142  0.70406635
   0.45851468  0.61131987  0.28611807
   0.67907368  0.93438938  0.61460606
   0.79563145  0.98296475  0.32860868
   0.66333240  0.77659790  0.27190123
   0.16312995  0.05870758  0.65613223
   0.60604588  0.57162814  0.78329727
   0.02488718  0.12301117  0.54157164
   0.56929924  0.35087109  0.20187388
   0.87704247  0.66457561  0.53926819
   0.98200082  0.13947530  0.80755623
   0.48712300  0.68050989  0.55556591
   0.73280084  0.58043477  0.57639589
   0.50941076  0.32220390  0.38185007
   0.89027103  0.97368363  0.51680169
   0.42061567  0.15205839  0.79361391
   0.38670902  0.52433698  0.68852617
   0.22742015  0.17841402  0.26538989
   0.90970815  0.23713076  0.87620559
   0.35582341  0.40855426  0.91855404
   0.17012450  0.28351726  0.65543290
   0.98908326  0.58771706  0.00770176
   0.49063279  0.76128993  0.33159113
   0.70280471  0.91098123  0.10385071
   0.42360228  0.81456578  0.95359501
   0.10560811  0.36748520  0.03340716
   0.57275782  0.76286768  0.46625844
   0.73609865  0.72898606  0.50484884
   0.82163563  0.23460974  0.49126208
   0.33175158  0.44208746  0.36948264
   0.63505847  0.95276662  0.30060245
   0.59459809  0.20805835  0.43981307
   0.82065364  0.48255411  0.01699396
   0.27928718  0.65368083  0.25615401
   0.69880882  0.41991923  0.52535862
   0.63136337  0.34068896  0.61913636
   0.31545584  0.35640122  0.04129856
   0.30874431  0.68917105  0.10865042
   0.81503455  0.77165022  0.87758123
   0.47230687  0.42619615  0.01695297
   0.96258101  0.44478935  0.38415553
   0.13887868  0.16621891  0.98948815
   0.41848728  0.12936658  0.34097193
   0.69763988  0.98513786  0.41821092
   0.18740577  0.47948182  0.69267601
   0.39597710  0.94937468  0.76362618
   0.80602287  0.18507982  0.37310453
   0.35569824  0.20411453  0.91121886
   0.27597989  0.80682847  0.31161092
   0.38632722  0.65227817  0.01520608
   0.16519393  0.76680193  0.09371001
   0.74320947  0.60241189  0.72300621
   0.72878854  0.70817142  0.10403258
   0.15870103  0.35000384  0.86183694
   0.09582200  0.56486796  0.11604556
   0.20141832  0.96558590  0.01049587
   0.56705928  0.52439436  0.13858242
   0.43269574  0.82827218  0.60297833
   0.54073874  0.94690048  0.49600625
   0.02394217  0.27865882  0.95895404
   0.78648181  0.68323072  0.98392997
   0.84050748  0.81639803  0.60808680
   0.00598648  0.16733022  0.15446060
   0.05699246  0.87587165  0.08970432
   0.89079328  0.94339071  0.99918823
   0.77203081  0.34047781  0.84548132
   0.90973180  0.54431414  0.12414985
   0.30388187  0.76300920  0.57050945
   0.53450389  0.96042962  0.05664056
   0.95361609  0.09645067  0.02723467
   0.79071915  0.18636465  0.12981541
   0.12280083  0.85118262  0.22466212
   0.98003086  0.18802333  0.41738978
   0.04078294  0.41566473  0.29215793
   0.73170584  0.85582225  0.72918489
   0.93626921  0.40586741  0.69637134
   0.92081313  0.59733367  0.85936278
   0.97614118  0.29367073  0.63399060
   0.48752016  0.14096144  0.08288958
   0.79698092  0.95770302  0.19409201
   0.76494256  0.99345480  0.85222939
   0.60638419  0.23669853  0.07340029
   0.07782139  0.65140530  0.27867088
   0.15089507  0.75515538  0.55044984
   0.31239032  0.83292507  0.41492812
   0.10065386  0.54257014  0.51032791
   0.08535935  0.99434270  0.90187617
   0.68413469  0.08291878  0.52629477
   0.71220636  0.37654644  0.74617494
   0.94811623  0.61273051  0.79899347
   0.41466958  0.01952295  0.98626855
   0.32876402  0.08858017  0.61238190
   0.19511818  0.20506257  0.15801764
   0.10458059  0.03883016  0.10553065
   0.32444907  0.65951736  0.90002874
   0.53715895  0.58944926  0.01489214
   0.88710087  0.03302173  0.74905169
   0.49128785  0.22692403  0.61228985
   0.20936174  0.58149812  0.98959090
   0.17403993  0.52051470  0.02856298
   0.51098499  0.33446089  0.91161178
   0.51471545  0.92513676  0.85963367
   0.05537256  0.24494814  0.28264916
   0.73935088  0.21462761  0.58829719
   0.59823257  0.11854376  0.87456086
   0.91547554  0.08453647  0.96590667
   0.72475624  0.09763045  0.65895066
   0.81548978  0.06815094  0.75260961
   0.93532879  0.66076695  0.42192556
   0.95151280  0.72961636  0.70180466
   0.45258016  0.17320637  0.21102566
   0.23567248  0.45166422  0.19153828
   0.42860572  0.45750267  0.80393162
   0.28863057  0.46592373  0.79360853
   0.79155704  0.15391407  0.78567817
   0.35105670  0.57502968  0.92583661
   0.52833658  0.87397967  0.79947685
   0.71111671  0.76991160  0.75445908
   0.53873799  0.16267622  0.64695564
   0.99166428  0.98317047  0.87728075
   0.83984070  0.10861842  0.59610339
   0.01884124  0.94040223  0.45652017
   0.50901206  0.85321161  0.18278063
   0.85656862  0.47501893  0.46120628
   0.11902789  0.24672490  0.42675231
   0.99961612  0.95636360  0.81405817
   0.73687662  0.58872524  0.26183770
   0.05243089  0.42642431  0.63410032
   0.86001308  0.03556900  0.10898734
   0.94418130  0.89844258  0.15306692
   0.28956817  0.69751317  0.69428661
   0.24697690  0.82712592  0.73513732
   0.06448268  0.60535889  0.59459920
   0.22769036  0.30260834  0.35445905
   0.73809428  0.33839080  0.08367468
   0.67690613  0.33727406  0.79383423
   0.33906082  0.26831719  0.42161646
   0.18796762  0.51678840  0.31634818
   0.08617687  0.63677289  0.42354369
   0.85272412  0.90490441  0.94020241
   0.82951198  0.83842079  0.31005529
   0.83934376  0.38883938  0.82157430
   0.99198298  0.72124263  0.75787537
   0.23203949  0.09197706  0.44380603
   0.35114680  0.33638278  0.75953811
   0.92400622  0.87224295  0.90218533
   0.36586590  0.04976982  0.46162585
   0.21041191  0.58876050  0.57115073
   0.60186320  0.31880392  0.91118144
   0.11327910  0.88939120  0.36624112
   0.14435836  0.70726909  0.73573595
   0.61097344  0.20831360  0.84839142
   0.58199098  0.54840063  0.01408718
   0.41383990  0.05175123  0.02968132
   0.26509128  0.10371769  0.61816442
   0.75469480  0.04451725  0.82917169
   0.55414597  0.59504827  0.80737725
   0.67873289  0.01886789  0.51025355
   0.39508678  0.96076134  0.97529223
   0.72781244  0.00403389  0.88683955
   0.69919890  0.86543135  0.69043157
   0.03239015  0.14569488  0.90108210
   0.52571056  0.04155528  0.80346908
   0.32872427  0.53026329  0.05341588
   0.12355219  0.43119925  0.44447396
   0.79140291  0.12281904  0.03710179
   0.05674715  0.80347034  0.65077408
   0.80417583  0.70601219  0.66916890
   0.07951223  0.60765754  0.85289163
   0.76187397  0.63816099  0.83301465
   0.56724699  0.06749995  0.43460888
   0.43253127  0.27668842  0.98470035
   0.37408810  0.88300246  0.85045677
   0.34303063  0.92885238  0.55832605
   0.26050414  0.74341023  0.01433741
   0.05044369  0.04375377  0.73712870
   0.65692741  0.85200076  0.84192389
   0.38276176  0.44792253  0.46175445
   0.09300294  0.00283915  0.54273643
   0.18551579  0.68149851  0.17012380
   0.46186276  0.70486230  0.41562597
   0.37532271  0.60838882  0.61385063
   0.33184811  0.29222261  0.14744456
   0.56579743  0.39568625  0.10476772
   0.99422326  0.45635040  0.00345180
   0.19561315  0.38682769  0.75442744
   0.60157892  0.63841048  0.69823651
   0.99908147  0.38127834  0.85639945
   0.47864141  0.28598176  0.81235240
   0.97713207  0.69628734  0.08951264
   0.26556509  0.08678545  0.97265585
   0.75916947  0.40273625  0.95622668
   0.34707684  0.50559225  0.28292999
   0.05580320  0.54754716  0.69767623
   0.55881809  0.80539903  0.57509468
   0.91512274  0.23643514  0.75011093
   0.94698610  0.51658379  0.55047528
   0.81287140  0.48064740  0.68049518
   0.19326737  0.30976940  0.96259756
   0.48463362  0.48086189  0.91925481
   0.13339233  0.85484853  0.81703437
   0.24615890  0.51190837  0.89708068
   0.33872887  0.15959837  0.52875131
   0.57277050  0.02595185  0.60722140
   0.46013403  0.38381985  0.61663656
   0.56732315  0.57520587  0.23995308
   0.21163787  0.38429760  0.59271093
   0.37389753  0.20356442  0.68153738
   0.93371742  0.71196872  0.93896350
   0.09446862  0.20989067  0.59400209
   0.79911090  0.07425474  0.46588042
   0.83461141  0.96469008  0.62360132
   0.04099359  0.21133737  0.06178972
   0.87858194  0.27328071  0.56897757
   0.47591530  0.71719631  0.09102110
   0.61105882  0.24803413  0.53521112
   0.58891211  0.02120679  0.96873165
   0.27575416  0.97282631  0.70695805
   0.67738648  0.80319119  0.17700904
   0.05061778  0.92464096  0.98892534
   0.65837505  0.23158818  0.69054715
   0.73414691  0.59281587  0.04262791
   0.59289959  0.86907276  0.39790168
   0.36707380  0.61975215  0.78082468
   0.73436340  0.80088773  0.02297264
   0.79230872  0.18086601  0.89894024
   0.45144347  0.83205486  0.71605835
   0.88238755  0.87736614  0.79789656
   0.90954336  0.80721626  0.51026562
   0.49927097  0.68552593  0.94577223
   0.48600892  0.29943537  0.26256054
   0.29090546  0.12420753  0.83961148
   0.38195202  0.73558730  0.25660933
Direct configuration=   340
   0.88860412  0.48569304  0.14528494
   0.81735081  0.34520919  0.12147164
   0.84112977  0.25191504  0.14456412
   0.90175813  0.25704626  0.19473916
   0.95717753  0.17036376  0.20714639
   0.01742426  0.17947192  0.26944454
   0.01573973  0.86720383  0.12722226
   0.79642714  0.63030495  0.27124614
   0.75127698  0.20162977  0.32502388
   0.75360385  0.30556032  0.31441958
   0.74103112  0.36005114  0.37338987
   0.66665751  0.39621583  0.40471785
   0.57640901  0.38844266  0.37774260
   0.13518661  0.49288874  0.27413274
   0.11966648  0.57751193  0.55527658
   0.04987490  0.19955271  0.41575556
   0.66208131  0.56423148  0.40151336
   0.67307530  0.48687047  0.43197191
   0.70238578  0.49882171  0.49090182
   0.69852796  0.64971006  0.42307207
   0.70420821  0.65835864  0.48309687
   0.70280271  0.57179447  0.52179715
   0.22728729  0.73740612  0.55726889
   0.99981858  0.37155441  0.65368641
   0.55652120  0.18131591  0.07874985
   0.31022334  0.99654289  0.21486697
   0.36901046  0.04150124  0.24719386
   0.35103544  0.05532480  0.31428859
   0.22587206  0.98923610  0.24546636
   0.17083364  0.05866769  0.20716005
   0.10713220  0.05273030  0.16066243
   0.19739278  0.14453482  0.20862443
   0.23431765  0.74955345  0.72066629
   0.86092080  0.40674552  0.15843038
   0.90172271  0.34177306  0.21511280
   0.90472290  0.38444182  0.27460962
   0.84217644  0.36008397  0.31049309
   0.82808075  0.36670842  0.37863047
   0.87204608  0.42629638  0.41724842
   0.76366117  0.14654376  0.61303406
   0.84617026  0.90928097  0.34271649
   0.92367509  0.90354911  0.36867329
   0.96398048  0.96172224  0.41862273
   0.94763602  0.80879456  0.36447379
   0.02333731  0.76015371  0.38793670
   0.99912633  0.67811231  0.40403657
   0.16540167  0.66837990  0.40880152
   0.35870084  0.42588932  0.78666625
   0.33776998  0.95036929  0.16437959
   0.82960562  0.98925975  0.15270096
   0.47407558  0.94602406  0.08870103
   0.40938344  0.95755600  0.12773893
   0.46393155  0.09283324  0.22862219
   0.54351268  0.05154369  0.24364847
   0.56709446  0.96389463  0.26867383
   0.54275435  0.89983237  0.23113371
   0.16511690  0.91073297  0.26353340
   0.16056767  0.44410992  0.21776818
   0.87290386  0.77464877  0.32453956
   0.85754217  0.69180613  0.29907519
   0.89562911  0.61140373  0.27282976
   0.96862443  0.54719858  0.28034836
   0.97283159  0.44749552  0.28383610
   0.28492489  0.27375549  0.38240902
   0.05678318  0.56775025  0.27431637
   0.28729224  0.02843352  0.35626465
   0.22258394  0.98123490  0.32453845
   0.15729994  0.92662455  0.32622287
   0.10663792  0.80017908  0.36930409
   0.18873647  0.75156433  0.38558555
   0.27473925  0.79153815  0.38445950
   0.30091551  0.05491778  0.42832577
   0.91698958  0.89874675  0.70222648
   0.21454255  0.94397066  0.51862166
   0.93975806  0.04476910  0.40252655
   0.05662945  0.31707559  0.77097834
   0.43454699  0.32803760  0.09759080
   0.89092676  0.78701274  0.01617771
   0.84559298  0.40557473  0.59160224
   0.30789589  0.15940720  0.04665727
   0.91052062  0.30512838  0.06383933
   0.64198838  0.86617891  0.95078700
   0.02738866  0.10132164  0.30151537
   0.33669553  0.34232064  0.63316962
   0.53849019  0.16833791  0.97793194
   0.54316526  0.51473741  0.63532865
   0.46739144  0.45422552  0.23805695
   0.66572660  0.46819660  0.03656903
   0.39528433  0.76836830  0.79564270
   0.66352155  0.17645524  0.33390123
   0.67869150  0.31560115  0.27294582
   0.09833044  0.90483075  0.72113180
   0.78758153  0.16092350  0.27783478
   0.31641179  0.82247177  0.18352154
   0.56216266  0.42121874  0.32738495
   0.55821344  0.74357008  0.03370491
   0.21430724  0.25027236  0.54773429
   0.49335145  0.95228343  0.36706859
   0.98419363  0.13161880  0.68072239
   0.57705382  0.82899351  0.67372559
   0.33501997  0.32718444  0.25426792
   0.57513234  0.70752360  0.17239737
   0.25729294  0.93491580  0.12740079
   0.65901205  0.69628500  0.87206720
   0.90522516  0.57897328  0.66620130
   0.02619245  0.89126455  0.56983515
   0.28822489  0.12357221  0.73736933
   0.62359764  0.55966038  0.34723860
   0.51645385  0.11965073  0.52941265
   0.69631429  0.71829306  0.38621230
   0.03240907  0.77991333  0.98607988
   0.34274666  0.47643305  0.57815257
   0.24970848  0.38627692  0.47842172
   0.22522125  0.82840824  0.88239508
   0.49163746  0.30937552  0.72294008
   0.07901535  0.48275696  0.91905740
   0.51712758  0.44330449  0.41121074
   0.65710592  0.07698317  0.04539558
   0.18660050  0.19843645  0.88840052
   0.50571113  0.60899080  0.84927298
   0.79470847  0.26724445  0.97938433
   0.66091612  0.69779632  0.60895936
   0.21494185  0.60297137  0.81085523
   0.80010255  0.84481699  0.45130538
   0.61772575  0.08969950  0.22148943
   0.32534748  0.69247983  0.36899741
   0.08896428  0.40471044  0.18688803
   0.21825800  0.90109370  0.62061169
   0.04452375  0.49038583  0.79496669
   0.04215907  0.71964319  0.16750933
   0.99711807  0.36807473  0.49352567
   0.42079534  0.58748978  0.44986618
   0.23855104  0.62470406  0.44356656
   0.71837794  0.51513703  0.89562194
   0.42323838  0.56523423  0.12943257
   0.18173892  0.01783453  0.80104188
   0.41761156  0.97905334  0.64998233
   0.28764791  0.98936300  0.89261966
   0.45368383  0.68729440  0.70269304
   0.43827524  0.33355807  0.52514952
   0.73001208  0.07488040  0.94849172
   0.91325494  0.46079425  0.92288737
   0.90230101  0.09483453  0.21187302
   0.06213533  0.75582995  0.88068128
   0.60460668  0.01624222  0.72992879
   0.81208324  0.31275290  0.69631286
   0.44551604  0.61289852  0.30179568
   0.68031397  0.93079590  0.60922514
   0.79139406  0.97970990  0.34516705
   0.66236776  0.78493074  0.27515879
   0.15571941  0.04665553  0.65906868
   0.61169506  0.55659621  0.77432310
   0.02794372  0.12425527  0.53799902
   0.58451670  0.34095974  0.19120960
   0.88542311  0.66842355  0.56273633
   0.97301143  0.14027273  0.80888525
   0.49147362  0.66808144  0.55151609
   0.74186305  0.55235109  0.57787923
   0.51403694  0.31465797  0.38187057
   0.88925384  0.96405672  0.52908684
   0.40562522  0.15117901  0.79226264
   0.38763782  0.51895288  0.69111128
   0.23275229  0.17638156  0.25547615
   0.92294671  0.26123593  0.87750855
   0.36501747  0.40646478  0.91656190
   0.18071835  0.27674696  0.66015352
   0.97537514  0.61980322  0.99991322
   0.50599945  0.77288885  0.33147231
   0.70866376  0.89631841  0.10376109
   0.40806289  0.81046390  0.95942606
   0.10716779  0.35984484  0.02679550
   0.55989257  0.77019671  0.46928060
   0.75357693  0.73274326  0.50631759
   0.82463347  0.24502968  0.48113548
   0.34118388  0.43572750  0.37438725
   0.64363844  0.97581826  0.30728163
   0.57910154  0.20662525  0.43369980
   0.82528388  0.48061098  0.02833476
   0.26272869  0.64770079  0.25522951
   0.70438423  0.42150247  0.52358159
   0.60127978  0.33381924  0.62433242
   0.30817444  0.36487035  0.03823248
   0.32691123  0.67249520  0.10469843
   0.81515410  0.76917097  0.86920338
   0.45444731  0.43215827  0.00963191
   0.95512831  0.43176350  0.38736256
   0.14893571  0.16527414  0.99270047
   0.41157460  0.11615864  0.34221620
   0.70376574  0.00081780  0.41459872
   0.19782752  0.48952334  0.68748065
   0.38591828  0.94562384  0.77090321
   0.80337208  0.17348783  0.37357925
   0.36346723  0.19856669  0.91472357
   0.29327177  0.82927626  0.31029769
   0.38635587  0.64761762  0.02000872
   0.18620596  0.76417524  0.09083838
   0.77021798  0.60422846  0.72458415
   0.71663921  0.71626512  0.11285610
   0.15328860  0.36342805  0.85651812
   0.12913888  0.56486902  0.11980430
   0.20286683  0.96679294  0.99505642
   0.57870227  0.52901797  0.14176957
   0.41890041  0.82977429  0.61224304
   0.54141725  0.92913351  0.49287699
   0.01901105  0.27060594  0.96294845
   0.78275275  0.68543736  0.97790341
   0.84186437  0.82058548  0.60201227
   0.01235041  0.15889592  0.15848929
   0.07393044  0.87977547  0.08853886
   0.89670779  0.94189798  0.99222147
   0.76897973  0.35995430  0.85399373
   0.90270852  0.55946692  0.12065135
   0.30307962  0.73764302  0.56907646
   0.52855601  0.95733703  0.05072734
   0.93988451  0.10236974  0.02097310
   0.79830737  0.18338543  0.13414878
   0.12366811  0.86263110  0.22858801
   0.97755820  0.17888480  0.40821284
   0.04806763  0.40762561  0.29463557
   0.73289240  0.86894125  0.72946517
   0.95788374  0.38780290  0.70016210
   0.91561039  0.62873752  0.85092416
   0.99107542  0.29448782  0.62721257
   0.49133765  0.14200938  0.09487566
   0.81661751  0.96568593  0.20119160
   0.76692732  0.99484821  0.85024207
   0.61716158  0.23525426  0.07562513
   0.08060683  0.64762727  0.28923845
   0.15216218  0.76035762  0.55393715
   0.31944500  0.83650883  0.41704925
   0.08829773  0.54396099  0.50516881
   0.08557481  0.98698563  0.89602940
   0.68295675  0.06584036  0.51917339
   0.69702925  0.39813420  0.74588594
   0.96238475  0.60457188  0.79645360
   0.39279925  0.00974892  0.98966032
   0.31089513  0.08572446  0.61800331
   0.17920825  0.20456132  0.16506856
   0.08053119  0.03410640  0.10770520
   0.31461110  0.66236134  0.90343349
   0.54342382  0.57334653  0.00445483
   0.89688302  0.03262646  0.75717773
   0.48754623  0.22704062  0.61410394
   0.20793656  0.60136891  0.99417807
   0.18323875  0.53180284  0.03177608
   0.52378764  0.34562127  0.91516436
   0.52060548  0.92243733  0.86388951
   0.03734985  0.25070718  0.29412159
   0.73109933  0.22815908  0.60213476
   0.60173001  0.12582262  0.86113935
   0.91182134  0.09860039  0.95713162
   0.72047874  0.09538438  0.64696555
   0.80329744  0.05834066  0.74594161
   0.93153948  0.65370791  0.42597221
   0.95831244  0.71635175  0.70236091
   0.44417350  0.16905052  0.20581490
   0.23380355  0.43944626  0.19418541
   0.44244609  0.44037096  0.78905336
   0.29180517  0.47308357  0.80389367
   0.77519748  0.14755272  0.77959261
   0.36094467  0.59423336  0.93088111
   0.53493620  0.87782747  0.80386751
   0.71809379  0.76740772  0.75014605
   0.54425919  0.16623322  0.64459095
   0.00257805  0.99175405  0.86890079
   0.84137995  0.11866684  0.59236015
   0.01691895  0.93578150  0.45356332
   0.50952344  0.85337062  0.19411962
   0.86728210  0.47631244  0.46222626
   0.11722736  0.23544471  0.42013591
   0.00209625  0.94788955  0.80665567
   0.71975547  0.61048772  0.24959781
   0.05904470  0.42348155  0.62882575
   0.85067286  0.01605769  0.10704720
   0.96657202  0.88953993  0.16643996
   0.28219725  0.69209325  0.69032081
   0.25865594  0.82489519  0.74296563
   0.05855708  0.59658556  0.60068845
   0.23510577  0.30180298  0.34438196
   0.75183995  0.34498517  0.08836497
   0.68207396  0.33597576  0.79576435
   0.33908750  0.24840851  0.41649155
   0.19210271  0.51399799  0.31491228
   0.08634390  0.63881087  0.41906118
   0.85433944  0.90389150  0.95174087
   0.80475081  0.84458393  0.31241460
   0.82093719  0.40757784  0.81478812
   0.97134611  0.73234589  0.76217111
   0.23506960  0.09632903  0.44642292
   0.33324523  0.34004212  0.76920461
   0.91391379  0.86283332  0.91324630
   0.37418026  0.03493627  0.46488370
   0.20610797  0.59919266  0.56614803
   0.61205780  0.30506500  0.91186523
   0.10416516  0.89232557  0.36726336
   0.16316882  0.71761739  0.73994243
   0.63039923  0.21526056  0.85440085
   0.53504101  0.52482772  0.03144962
   0.39108919  0.05052177  0.02960320
   0.24721340  0.07982750  0.63018371
   0.77952633  0.02763978  0.80826205
   0.58136295  0.56916515  0.81040812
   0.70519041  0.03188662  0.55456824
   0.41643045  0.94976681  0.99063458
   0.80512618  0.00270243  0.88726586
   0.67276338  0.89859801  0.72359349
   0.03362084  0.15291443  0.90050291
   0.52537340  0.03502375  0.79418371
   0.33179867  0.52767346  0.05803545
   0.13036817  0.42553110  0.45435935
   0.80178812  0.12990496  0.04141864
   0.06753888  0.80499456  0.65864598
   0.79595998  0.71304079  0.66146206
   0.08302667  0.61988593  0.85497196
   0.77235824  0.64324037  0.83445806
   0.56449662  0.06653951  0.43747934
   0.42459141  0.26555013  0.99373742
   0.36848266  0.88199988  0.85287396
   0.34256736  0.92038249  0.55188267
   0.26116149  0.74728708  0.00981670
   0.04976732  0.05434667  0.74138064
   0.66095159  0.84245646  0.84771308
   0.39486286  0.43673132  0.45263880
   0.09443456  0.99543734  0.53937975
   0.18502494  0.68326585  0.17734301
   0.46226600  0.69884100  0.41792988
   0.36406251  0.60283407  0.61131352
   0.33010870  0.29487444  0.15504032
   0.55613555  0.39937846  0.10723098
   0.98901386  0.45165045  0.00607706
   0.19187893  0.38089624  0.75821083
   0.59981450  0.64707772  0.68929114
   0.99228074  0.37278794  0.85567337
   0.47873961  0.29849842  0.81322948
   0.98023833  0.69094554  0.07930095
   0.26180953  0.08448633  0.97687119
   0.74807755  0.40266396  0.96116908
   0.34429148  0.51193860  0.27689107
   0.06057994  0.54491388  0.70406389
   0.54354256  0.80368065  0.57074459
   0.92136031  0.24065124  0.75192248
   0.94149469  0.52058297  0.55330572
   0.80789378  0.48725877  0.67879213
   0.18183045  0.30646307  0.95536496
   0.48283652  0.48422167  0.92170919
   0.14611726  0.85749220  0.81103393
   0.24599054  0.50126162  0.89051114
   0.33772240  0.14561048  0.52443868
   0.55991966  0.01935582  0.60757910
   0.46422852  0.40133818  0.61561089
   0.57303182  0.57382780  0.23392800
   0.22519436  0.38878667  0.60076628
   0.38118121  0.20730644  0.68355914
   0.92608538  0.72752560  0.93301018
   0.08354475  0.21648813  0.59229178
   0.80808669  0.06046299  0.46308586
   0.83368946  0.97335432  0.62337703
   0.02982730  0.21239933  0.05967700
   0.87646869  0.27889316  0.56840361
   0.47358454  0.69727557  0.10375256
   0.61719160  0.23739260  0.53698004
   0.58970282  0.02942203  0.95549143
   0.26175913  0.97553349  0.69912700
   0.68331179  0.80992818  0.17481375
   0.05330045  0.92292834  0.98785849
   0.66869255  0.24740759  0.69765252
   0.73286622  0.58410163  0.03887552
   0.59595325  0.86933696  0.39650503
   0.37102774  0.63236408  0.77675471
   0.73110404  0.80762821  0.01403502
   0.80786985  0.17294957  0.89143757
   0.44887380  0.83726342  0.70774484
   0.87489815  0.87973820  0.80030412
   0.90756460  0.80898484  0.51511616
   0.49534095  0.68094214  0.94828549
   0.48822590  0.30613762  0.26336778
   0.28058346  0.11279753  0.84315048
   0.39266737  0.74778694  0.25668395
Direct configuration=   360
   0.88637280  0.49402528  0.13398159
   0.81370492  0.33643968  0.12419772
   0.83910751  0.24412367  0.15803664
   0.90761581  0.26072446  0.20142987
   0.97702288  0.18160000  0.21142430
   0.00254801  0.18093981  0.27637721
   0.02268703  0.86949794  0.13027801
   0.79803349  0.63454416  0.25336229
   0.75786146  0.20168339  0.32453640
   0.74499247  0.30127451  0.31895042
   0.73514646  0.35044235  0.37780094
   0.65803950  0.39326160  0.40164682
   0.57477336  0.37641710  0.38641047
   0.12351415  0.49823720  0.28114581
   0.11058610  0.58120354  0.55834456
   0.04717936  0.21188839  0.40808803
   0.65397362  0.56772877  0.40369672
   0.67196534  0.48232748  0.43209767
   0.68959859  0.49084704  0.49356661
   0.68385116  0.64802093  0.43233299
   0.72157655  0.65121261  0.49653183
   0.71579282  0.56926720  0.52481622
   0.22197108  0.72091722  0.55449323
   0.01398898  0.37402851  0.65502895
   0.56761526  0.18151522  0.09519774
   0.32234345  0.98096553  0.22547491
   0.37603066  0.02895464  0.26012873
   0.36299461  0.05397051  0.32181651
   0.21444103  0.99043031  0.24572835
   0.16588037  0.06762666  0.20649131
   0.10745156  0.05835198  0.15767224
   0.18873668  0.15176844  0.20573913
   0.23957051  0.75137710  0.72520909
   0.87347444  0.41489029  0.16659925
   0.89921939  0.35784128  0.20999387
   0.90871466  0.37682285  0.27465252
   0.84859586  0.35521466  0.31733936
   0.82190079  0.38560879  0.37765407
   0.88699274  0.42463587  0.42081152
   0.76431644  0.14932700  0.61358870
   0.83661928  0.91208671  0.34682030
   0.91095169  0.89428031  0.36996284
   0.96920211  0.95226813  0.40794533
   0.94017999  0.80883351  0.35576636
   0.01413096  0.75886847  0.37642235
   0.00241518  0.67845819  0.41325325
   0.17230752  0.66529498  0.40940803
   0.36225890  0.41563882  0.78941284
   0.33519553  0.94540683  0.15837746
   0.82994504  0.97481793  0.15660527
   0.47791970  0.93510306  0.09207154
   0.41899816  0.93866002  0.13374361
   0.45440266  0.08477270  0.22847782
   0.54242771  0.05957844  0.23741960
   0.56795648  0.97995767  0.26864548
   0.54616767  0.90470914  0.24480825
   0.14936915  0.90782159  0.25523251
   0.15819033  0.46143996  0.21513800
   0.86813688  0.76711836  0.32129302
   0.85608288  0.68530248  0.28971563
   0.87588321  0.59101179  0.28586848
   0.95928787  0.54120300  0.27880051
   0.97760677  0.44764858  0.28475888
   0.29111722  0.27412598  0.37635759
   0.05614813  0.57955271  0.28557800
   0.29646354  0.02350768  0.35826672
   0.21797858  0.99815841  0.31849588
   0.15618518  0.93035253  0.31895226
   0.09793668  0.80239072  0.38523886
   0.18737587  0.74829340  0.39163842
   0.28371052  0.77492175  0.39333367
   0.29423676  0.04268821  0.42377043
   0.90864648  0.87761250  0.69615308
   0.22516472  0.94505908  0.51801332
   0.94445343  0.04579218  0.40472588
   0.06128158  0.30160231  0.77987437
   0.43431771  0.30074790  0.09532167
   0.88144079  0.79524634  0.02808095
   0.83541054  0.41224363  0.59099421
   0.30212785  0.14979770  0.05239433
   0.91359507  0.31210617  0.04768758
   0.64020111  0.87869971  0.95929346
   0.01894327  0.10132557  0.31217433
   0.34930533  0.32652987  0.63011700
   0.52222242  0.15877497  0.96826999
   0.56029111  0.52708933  0.64570062
   0.47024611  0.45661190  0.22989806
   0.64820308  0.45747094  0.04344759
   0.39894677  0.79425851  0.79345825
   0.67462729  0.16808921  0.33774435
   0.67829903  0.31209590  0.27401768
   0.10121185  0.91803628  0.71352326
   0.79611087  0.16592200  0.27560301
   0.31419646  0.80564039  0.19998349
   0.55289714  0.42491609  0.31570599
   0.54441774  0.75249231  0.03507448
   0.19891412  0.24946952  0.54689148
   0.49730882  0.95789004  0.35941881
   0.98538335  0.13898012  0.66948016
   0.56419597  0.80907223  0.67179077
   0.34420072  0.32945764  0.25320991
   0.57627540  0.69809417  0.17167752
   0.25814391  0.94299260  0.13053969
   0.64300945  0.69125787  0.87373967
   0.92022083  0.55888257  0.66156382
   0.02798108  0.88469526  0.56269183
   0.28641693  0.13047423  0.72949103
   0.62171785  0.57108821  0.33950409
   0.49466145  0.10877662  0.51634383
   0.70265826  0.70934184  0.38204551
   0.04091254  0.79802110  0.97950474
   0.33754798  0.47601159  0.56484701
   0.25715407  0.37075744  0.48180210
   0.21206391  0.82278327  0.88845432
   0.50277159  0.30845604  0.72093955
   0.10338184  0.49211822  0.91515329
   0.52210343  0.44023668  0.41432292
   0.66822762  0.06802388  0.04111835
   0.18180778  0.18672650  0.87641446
   0.51561235  0.58380961  0.85178277
   0.79704343  0.25373600  0.96323337
   0.65055380  0.70281126  0.61092053
   0.21454460  0.61510892  0.81261155
   0.80311461  0.84987311  0.45082771
   0.62346361  0.09170922  0.20738373
   0.31661686  0.68887459  0.36792243
   0.08768321  0.44869905  0.17659473
   0.22579749  0.88295531  0.63022391
   0.06455004  0.48214763  0.79460499
   0.03642965  0.71577365  0.15798513
   0.00356563  0.37945406  0.49403796
   0.41285593  0.57252232  0.45391869
   0.23550578  0.61910452  0.43585261
   0.72590159  0.50794637  0.91092380
   0.42796472  0.53805311  0.13956684
   0.19381949  0.00334820  0.80945018
   0.42323922  0.99130430  0.64819989
   0.28154052  0.97850514  0.89203101
   0.46252520  0.68934593  0.71325332
   0.44683676  0.35918929  0.53544233
   0.74283278  0.08646467  0.94277056
   0.91511109  0.46266512  0.92057028
   0.90531962  0.10048792  0.21377057
   0.05345348  0.75388678  0.87892986
   0.62447155  0.03961015  0.72810204
   0.82555936  0.31984823  0.68679395
   0.43591018  0.61397265  0.31140468
   0.68095110  0.92844417  0.59772062
   0.79399024  0.99489130  0.34936074
   0.65840377  0.80055210  0.27350064
   0.13001726  0.04793040  0.65500673
   0.61191511  0.55077837  0.76926761
   0.02560319  0.11686423  0.52530906
   0.59206331  0.32650418  0.18351175
   0.89943211  0.66926384  0.58207611
   0.98093416  0.14588535  0.81654236
   0.48592515  0.65970545  0.55201533
   0.74892604  0.54473900  0.58301012
   0.53060421  0.30300971  0.37244157
   0.88027781  0.96139529  0.53812315
   0.42038402  0.15727566  0.79639996
   0.38756651  0.51934298  0.69336754
   0.25095872  0.17957910  0.25705984
   0.92407892  0.26998052  0.87161885
   0.35484824  0.39916727  0.91103170
   0.18918571  0.27549291  0.67196697
   0.96136705  0.63464224  0.98774725
   0.51605519  0.78447095  0.33637628
   0.71799189  0.88101631  0.09717886
   0.38700844  0.81034411  0.96427850
   0.10630668  0.35526822  0.03117222
   0.55054592  0.77518276  0.46790187
   0.75005566  0.72972789  0.51401130
   0.82407121  0.24808767  0.46939230
   0.34717123  0.43383073  0.35700810
   0.63861141  0.98624335  0.31156321
   0.57411956  0.19966259  0.43780020
   0.85035615  0.48265630  0.03954583
   0.26455988  0.63730455  0.25100835
   0.71067550  0.40990367  0.52646876
   0.58248749  0.33238329  0.62592042
   0.28387235  0.36931409  0.03342094
   0.32186197  0.66844522  0.11405459
   0.80238016  0.77078941  0.85277181
   0.44113630  0.43601311  0.01098214
   0.97201846  0.42800199  0.39488142
   0.14190854  0.16952508  0.00293850
   0.41894232  0.11181101  0.34449851
   0.68284182  0.01547248  0.41470348
   0.20300104  0.49642993  0.68060596
   0.37205121  0.96147612  0.77040271
   0.79557050  0.16667541  0.37480947
   0.36163582  0.19046852  0.92058399
   0.31472808  0.84460810  0.31092098
   0.40006966  0.65679393  0.02072753
   0.20335620  0.75766701  0.08492458
   0.78137173  0.60744240  0.73110823
   0.72150161  0.70967065  0.10805549
   0.15708198  0.37859505  0.85974063
   0.15923564  0.57107090  0.13214167
   0.18798548  0.95378352  0.98558431
   0.60612502  0.53538126  0.14585935
   0.40326500  0.82797460  0.61265018
   0.53777801  0.91494995  0.49820342
   0.02017151  0.26486859  0.95986894
   0.77396668  0.67709103  0.96659707
   0.84262739  0.83205878  0.59858112
   0.02011891  0.15911832  0.16642612
   0.07585347  0.86488731  0.09159168
   0.89380118  0.96257874  0.99800464
   0.77122586  0.37561704  0.84540277
   0.89621508  0.57302804  0.12326678
   0.29761461  0.71762265  0.55456095
   0.52726578  0.93933472  0.04975423
   0.94532161  0.11575072  0.01054182
   0.80103719  0.17749502  0.13696749
   0.11719250  0.84890190  0.22183626
   0.97213644  0.18502710  0.40144663
   0.06497355  0.42542732  0.29571829
   0.73133528  0.86970028  0.73641402
   0.97786067  0.39374218  0.70634808
   0.92386396  0.64519081  0.84928449
   0.98938351  0.29842146  0.62939026
   0.50102733  0.13977435  0.10161756
   0.82151440  0.96266088  0.20738164
   0.76466589  0.97583255  0.84751461
   0.61974745  0.23926623  0.07903320
   0.09863029  0.65622609  0.29188543
   0.15236118  0.76599159  0.55287392
   0.32143156  0.83438938  0.42006421
   0.08202942  0.53741510  0.51461213
   0.08768113  0.98822698  0.89360236
   0.68094999  0.05987778  0.51489182
   0.68416711  0.41490104  0.75990230
   0.95750372  0.63294691  0.79286122
   0.38040279  0.00204606  0.99067239
   0.28985698  0.09201867  0.60908225
   0.17618428  0.21405376  0.16572327
   0.06248921  0.02501450  0.11555106
   0.30220978  0.66068157  0.90691339
   0.55910930  0.56006538  0.98548747
   0.87486720  0.03272060  0.76591161
   0.47886402  0.21662821  0.60960321
   0.20233082  0.61776841  0.99576933
   0.19010539  0.54061081  0.02759882
   0.54444241  0.33725901  0.91445824
   0.52888145  0.92325047  0.87052919
   0.02459873  0.24959662  0.30064815
   0.74002665  0.23555219  0.61483767
   0.60275841  0.13919540  0.85194122
   0.91393907  0.11429447  0.94998419
   0.71098915  0.09209757  0.63699238
   0.79137934  0.06061849  0.74336667
   0.94076570  0.63058386  0.42809502
   0.96869685  0.71536546  0.70186261
   0.43960478  0.16748581  0.20736990
   0.22938784  0.42472971  0.20343163
   0.44978068  0.43295867  0.78501929
   0.32249245  0.48552529  0.80615268
   0.77109132  0.14474987  0.76923774
   0.37456630  0.59808769  0.92178028
   0.54928353  0.88416464  0.80798391
   0.72737475  0.77566540  0.74327966
   0.54599169  0.16929639  0.64676613
   0.00723965  0.99810681  0.85797151
   0.84240129  0.14257330  0.58207867
   0.01037821  0.94061085  0.45135893
   0.50950793  0.85434147  0.21236796
   0.86704650  0.47372999  0.46624131
   0.12410349  0.22348686  0.41900276
   0.01874509  0.93063470  0.81202453
   0.71969581  0.62946867  0.24144876
   0.06443000  0.42903954  0.62149877
   0.84050267  0.98964960  0.10577978
   0.98709890  0.86435816  0.17668553
   0.28592724  0.69687574  0.68404094
   0.27910128  0.82443473  0.73894954
   0.06180381  0.59548848  0.60533449
   0.23994011  0.29710236  0.33945930
   0.75557534  0.36429865  0.09159925
   0.66705187  0.34699967  0.79106054
   0.33650553  0.22874452  0.40997134
   0.19550967  0.49353415  0.31138610
   0.09997616  0.61798252  0.41432425
   0.84933119  0.90779108  0.95424607
   0.80475963  0.83908145  0.32101452
   0.81405393  0.43076186  0.81158406
   0.94379217  0.73401925  0.76268052
   0.24118941  0.09328076  0.45097926
   0.32147525  0.33852603  0.78129171
   0.91667518  0.88119788  0.91267820
   0.36534886  0.01210033  0.44753520
   0.19570119  0.60283656  0.55661419
   0.62144487  0.29302995  0.91460343
   0.10596953  0.88700457  0.36624815
   0.14908736  0.73645688  0.73975863
   0.64595711  0.21479742  0.85822111
   0.51576149  0.57998834  0.01992659
   0.43741061  0.00449836  0.01612912
   0.24130081  0.13319520  0.61465082
   0.77079117  0.03190371  0.81883301
   0.57768080  0.57231822  0.80120455
   0.68027158  0.03494677  0.55283668
   0.35283375  0.94122947  0.99406197
   0.81316022  0.99536730  0.87410944
   0.66607334  0.88867687  0.73699524
   0.03651414  0.15633849  0.90243642
   0.51088806  0.03081939  0.78910637
   0.33585025  0.52178390  0.06213584
   0.12487253  0.41879781  0.45963881
   0.79958966  0.13610316  0.03867738
   0.07770736  0.80598969  0.66571462
   0.79592393  0.72690766  0.65053403
   0.08703226  0.63084338  0.85773147
   0.77580845  0.63509825  0.83385518
   0.56099957  0.06133865  0.44211991
   0.41587911  0.25778948  0.00249237
   0.36128925  0.87290772  0.86497540
   0.34004355  0.91478252  0.54918893
   0.26599686  0.75158287  0.00393705
   0.05549843  0.05880896  0.74495084
   0.66481188  0.83067659  0.85490464
   0.39795927  0.42567434  0.45923173
   0.09830776  0.99506423  0.53748070
   0.18296050  0.69066003  0.17815616
   0.46275802  0.69714285  0.41722547
   0.35655858  0.60278130  0.61303767
   0.32085065  0.29246827  0.16081591
   0.55384971  0.40599551  0.10558724
   0.98359169  0.44885383  0.00815488
   0.18090991  0.36755323  0.75931308
   0.58943096  0.65011413  0.68205465
   0.99301684  0.38340737  0.85562905
   0.47847972  0.30581898  0.81941135
   0.98904093  0.69022731  0.06948636
   0.25803085  0.07820889  0.97781643
   0.73701608  0.40156890  0.96396936
   0.33679156  0.51587511  0.27385973
   0.06401797  0.54619680  0.70628090
   0.54137078  0.79460568  0.56398260
   0.92380003  0.24790084  0.74624156
   0.93761592  0.52746193  0.55642030
   0.80111965  0.47475436  0.67996531
   0.17368415  0.30417421  0.95000895
   0.48344983  0.48951725  0.92254298
   0.15138175  0.86047888  0.80717305
   0.24404080  0.49302005  0.88848364
   0.33767618  0.14627835  0.52516187
   0.55197917  0.01824408  0.61103905
   0.47399066  0.41829388  0.61990619
   0.57939215  0.57458466  0.22714161
   0.23217936  0.39813550  0.60718104
   0.38480410  0.21097760  0.68865536
   0.92047078  0.73396933  0.92786195
   0.09010176  0.21629870  0.59490289
   0.81403937  0.05073033  0.46629835
   0.83049744  0.97605990  0.62755236
   0.02105110  0.21655472  0.05563067
   0.86768892  0.27801236  0.56198914
   0.46811048  0.67377777  0.11307593
   0.61713773  0.22495960  0.53935546
   0.59394399  0.04151313  0.94616946
   0.25232989  0.98193644  0.69428009
   0.68677180  0.81597990  0.17917088
   0.05828262  0.92258129  0.98496180
   0.67776862  0.26378213  0.70325662
   0.72542904  0.58256122  0.03783930
   0.60524712  0.86814070  0.39338344
   0.36920105  0.63190114  0.77171796
   0.72740371  0.81771536  0.01207250
   0.81460850  0.16670762  0.88480116
   0.43948787  0.84508304  0.70617034
   0.86621928  0.87964974  0.79895863
   0.90143630  0.81100486  0.51988900
   0.49207203  0.68748562  0.95123500
   0.49109827  0.31210396  0.26144707
   0.27564846  0.10375593  0.83762762
   0.40290104  0.76219274  0.25989125
Direct configuration=   380
   0.88329986  0.50334628  0.14821151
   0.81461154  0.35209607  0.13420143
   0.83555593  0.25239488  0.15009287
   0.91031748  0.26362660  0.19295708
   0.95875277  0.17972905  0.21697662
   0.00432468  0.18608573  0.28255013
   0.04045058  0.85644169  0.14253698
   0.79260637  0.62987137  0.26118872
   0.75332476  0.19557824  0.33084772
   0.75663436  0.29927927  0.32655262
   0.73743585  0.36364479  0.37814669
   0.65513771  0.39655040  0.40154616
   0.56869209  0.38959785  0.36993377
   0.13306524  0.50386493  0.27976311
   0.10564964  0.57884718  0.56489787
   0.04476880  0.21103113  0.41058185
   0.65839134  0.56218903  0.40571179
   0.66145702  0.48116832  0.43673680
   0.69291838  0.47999505  0.49499920
   0.68368013  0.63419430  0.43047223
   0.72587128  0.63385175  0.49077518
   0.72772076  0.55901689  0.52104988
   0.21626107  0.70293364  0.54876516
   0.01075292  0.38225791  0.65238107
   0.56937622  0.18742164  0.09543658
   0.31638426  0.97924364  0.22784771
   0.39146058  0.02734207  0.26120706
   0.36810919  0.04978298  0.31860547
   0.21695302  0.99474755  0.23826216
   0.16587344  0.07062171  0.20662257
   0.10211906  0.04611184  0.16627700
   0.19469696  0.16271620  0.20694316
   0.23642305  0.76207678  0.71509756
   0.88324531  0.40502590  0.15621566
   0.91400164  0.35559780  0.21466795
   0.90291979  0.38191308  0.28055536
   0.84143608  0.34703415  0.32042323
   0.83313999  0.38867980  0.37666524
   0.88893397  0.43847437  0.41779485
   0.76116009  0.15770300  0.60693009
   0.84369992  0.90785679  0.34439766
   0.92498325  0.88880118  0.36127039
   0.96762088  0.94752750  0.41364382
   0.94185637  0.79779391  0.35709108
   0.02337983  0.75985562  0.38301688
   0.01643708  0.65783673  0.40624192
   0.17044267  0.65904582  0.41657708
   0.36860924  0.42189117  0.79168365
   0.34187004  0.95783611  0.16552091
   0.83246824  0.96804901  0.16085532
   0.46683311  0.92950611  0.09239525
   0.41597724  0.92458063  0.13773073
   0.46358201  0.09126797  0.23495287
   0.54817691  0.05924078  0.22633478
   0.57900239  0.98825597  0.26448835
   0.55570648  0.90720976  0.25092636
   0.14836607  0.90811569  0.25074720
   0.15181791  0.47594700  0.20591881
   0.86714713  0.76818795  0.31919567
   0.85702969  0.68406733  0.29068300
   0.88556781  0.59756348  0.27640188
   0.96781409  0.55051269  0.28988528
   0.97681303  0.45963495  0.29092077
   0.28776070  0.25344746  0.36778945
   0.06738229  0.57997846  0.28538387
   0.27956977  0.03465053  0.34933948
   0.21121817  0.98927583  0.30843456
   0.14825511  0.92405041  0.31369131
   0.10325966  0.80004413  0.37565032
   0.17917732  0.74687559  0.40536488
   0.27394809  0.77777174  0.39535161
   0.29132657  0.03156788  0.41969223
   0.90149129  0.86403548  0.69158736
   0.21947391  0.94614162  0.50753523
   0.93767112  0.03635542  0.40127175
   0.05972764  0.27435446  0.79106922
   0.43715169  0.28243617  0.10131134
   0.87358300  0.78952000  0.04819274
   0.83687772  0.43029019  0.59162005
   0.30783065  0.15746946  0.06387351
   0.92003775  0.32275936  0.03663386
   0.63510845  0.90134294  0.95313802
   0.00867090  0.10066166  0.31008149
   0.36586890  0.30970582  0.63238661
   0.49933158  0.14959421  0.96353647
   0.58055315  0.53132806  0.64809567
   0.47319138  0.45549346  0.22337259
   0.63986628  0.43994843  0.04094722
   0.41379530  0.79183429  0.79973689
   0.66868267  0.15919928  0.32906574
   0.69475078  0.31172894  0.27964646
   0.10965520  0.93687992  0.71346115
   0.79582932  0.16890907  0.27452781
   0.30442174  0.78847474  0.20598379
   0.55391636  0.42060777  0.31128225
   0.53680785  0.75382672  0.03916312
   0.19751849  0.25109852  0.54374777
   0.50623118  0.96265858  0.36665499
   0.98543814  0.14985374  0.66851931
   0.55524042  0.79728135  0.66496107
   0.36619953  0.32993446  0.24599682
   0.57065367  0.69287145  0.17945460
   0.26132808  0.94510126  0.12802105
   0.62393987  0.69121229  0.87637526
   0.92916868  0.52600560  0.65746020
   0.01943497  0.85530405  0.56620040
   0.26870541  0.12776536  0.72749548
   0.63425724  0.58297235  0.35034817
   0.46066458  0.09794328  0.51886233
   0.70337560  0.70522153  0.39390837
   0.05185673  0.78276145  0.98343250
   0.33748309  0.48459420  0.55277791
   0.26264397  0.36527723  0.48378321
   0.21593927  0.81051023  0.89809855
   0.51518277  0.29550081  0.72016646
   0.11332671  0.51252580  0.91859181
   0.51940690  0.43485999  0.41925548
   0.67702619  0.05960381  0.03827279
   0.16888437  0.18193270  0.87006311
   0.52208252  0.56587434  0.84923494
   0.79174642  0.24811894  0.95142289
   0.66118530  0.71385639  0.60081316
   0.21376325  0.62343045  0.81502240
   0.80541046  0.86099996  0.44950232
   0.61453907  0.10496804  0.19447242
   0.32370377  0.71014028  0.36502532
   0.07294291  0.47639685  0.16460524
   0.23368760  0.86315366  0.63337720
   0.08955257  0.48059761  0.79368319
   0.03028053  0.70161665  0.15002250
   0.00714071  0.37513210  0.50546041
   0.40796546  0.55396494  0.45765488
   0.23427593  0.60293850  0.43062756
   0.73083607  0.51794201  0.92518453
   0.43551364  0.50813155  0.14235202
   0.19155100  0.99302741  0.79500497
   0.42843395  0.99475926  0.64750934
   0.28510453  0.98935682  0.89684095
   0.46700729  0.69122870  0.72049457
   0.46866931  0.37544864  0.53644585
   0.74597052  0.08724399  0.93644257
   0.92074830  0.45801310  0.92138233
   0.91045955  0.10400245  0.22070618
   0.04331755  0.76465095  0.86823381
   0.63272238  0.05407526  0.71974179
   0.82984262  0.32546279  0.68810609
   0.43767119  0.61932434  0.31476445
   0.67467471  0.92558403  0.58771169
   0.80186452  0.99006620  0.34197739
   0.65182039  0.82186600  0.27297105
   0.10398277  0.06046051  0.64459710
   0.60752764  0.56270789  0.76555178
   0.02808174  0.11724918  0.51623212
   0.58969286  0.31456595  0.17955632
   0.90796977  0.67661544  0.58840057
   0.99242720  0.15037543  0.81123583
   0.47428228  0.65328356  0.55837044
   0.74990364  0.56246853  0.58486924
   0.54332209  0.29324931  0.36234592
   0.86982884  0.96851497  0.53764072
   0.44058448  0.16364685  0.80074081
   0.38820358  0.52527580  0.68898065
   0.26078944  0.17924218  0.25215430
   0.91062342  0.26776722  0.85900252
   0.34249056  0.38754772  0.90507715
   0.19182138  0.28213792  0.68320847
   0.95441764  0.62194721  0.97363623
   0.51842667  0.78540670  0.34776424
   0.72152413  0.87314053  0.09642610
   0.37436257  0.82005955  0.96380203
   0.09738750  0.35734102  0.03851618
   0.55169077  0.76676063  0.45872728
   0.74191112  0.71189382  0.52178569
   0.82036641  0.25019220  0.46557089
   0.36324610  0.43015190  0.34642316
   0.63638190  0.99663467  0.31333713
   0.58007154  0.19817015  0.45231775
   0.86206931  0.48681044  0.04474102
   0.27675385  0.63016154  0.24489158
   0.70038031  0.40198442  0.52204940
   0.59019449  0.33429478  0.62101538
   0.26096335  0.36902308  0.02864554
   0.32291601  0.65880215  0.13054356
   0.79330048  0.77966294  0.84287990
   0.43282941  0.43894149  0.02222923
   0.98704932  0.42702406  0.40195201
   0.13536901  0.17256581  0.00793545
   0.43869523  0.11336580  0.35075633
   0.67130707  0.01270689  0.41074334
   0.20577539  0.49725443  0.67875064
   0.36281833  0.98431686  0.76973795
   0.80828722  0.16676034  0.37772126
   0.34236040  0.17774623  0.92650281
   0.33214229  0.85100255  0.31533448
   0.41245471  0.65666642  0.02665244
   0.20410508  0.75796048  0.08095528
   0.78425953  0.61004651  0.73281759
   0.73236595  0.69435280  0.09520343
   0.16809295  0.37505377  0.86536201
   0.18975499  0.57263171  0.14578053
   0.18921435  0.94072044  0.98583018
   0.63908521  0.53074042  0.13507614
   0.40069466  0.82078762  0.60626628
   0.52627893  0.91835561  0.51224769
   0.02976674  0.27824139  0.95064853
   0.76421640  0.67263417  0.95739451
   0.83182185  0.84786118  0.60052338
   0.02904112  0.18347464  0.17265599
   0.06459840  0.85402006  0.09472701
   0.87616361  0.98381898  0.99987755
   0.78439722  0.37934792  0.83776265
   0.89256567  0.57635061  0.13256966
   0.29250429  0.71326786  0.53389542
   0.52634673  0.92158946  0.05576848
   0.95933897  0.12694558  0.00311947
   0.80314132  0.17333671  0.14187467
   0.12934337  0.83868325  0.22451727
   0.96641731  0.21927512  0.40135271
   0.05486588  0.42338485  0.29014342
   0.72216526  0.87862447  0.74436777
   0.00751976  0.40955231  0.70847187
   0.93139296  0.63802731  0.85445755
   0.97542087  0.30754144  0.63364413
   0.52012087  0.12847935  0.10930744
   0.81662642  0.94921616  0.21374995
   0.75575914  0.95373662  0.85064023
   0.62573073  0.23872546  0.08545463
   0.09235519  0.66750088  0.28918904
   0.15286034  0.76099301  0.55212654
   0.32570376  0.80678633  0.42915487
   0.07297337  0.52951235  0.52267455
   0.08556407  0.00447312  0.89930464
   0.67407647  0.07369608  0.52027559
   0.67696059  0.42985232  0.75782352
   0.95563148  0.65656753  0.78870139
   0.38092067  0.98544156  0.99180661
   0.27173809  0.09660334  0.59879514
   0.18676414  0.23066551  0.17187480
   0.06030900  0.01853582  0.12257083
   0.29709014  0.64602309  0.91533867
   0.58049797  0.57415464  0.97177729
   0.86169683  0.02902150  0.76959747
   0.47652048  0.19313452  0.60203336
   0.19111547  0.63034131  0.99539580
   0.19488812  0.54912079  0.01686969
   0.55510877  0.32878036  0.91334177
   0.52971794  0.92743470  0.87017491
   0.02016166  0.25420945  0.30708880
   0.73726988  0.24430809  0.61209552
   0.59491146  0.14673256  0.84656661
   0.91445013  0.11854298  0.94421220
   0.72325949  0.08979606  0.62510828
   0.78291241  0.06746204  0.74305062
   0.95442878  0.61807987  0.43122756
   0.97296529  0.71590916  0.69976227
   0.42329544  0.16293382  0.21257668
   0.21581832  0.42709538  0.21134588
   0.45898412  0.42267604  0.78476178
   0.32756201  0.49875022  0.80130185
   0.77029180  0.16087256  0.75891672
   0.37476777  0.59756846  0.90409627
   0.56234192  0.89998893  0.80856399
   0.73567711  0.77444027  0.73546216
   0.53789116  0.16428965  0.64269386
   0.01695231  0.99244019  0.85129188
   0.83434657  0.13239590  0.58027058
   0.01770859  0.93128842  0.45349273
   0.50892535  0.84888923  0.22902691
   0.86821533  0.46489670  0.47020128
   0.12745983  0.22162410  0.41786796
   0.01781653  0.91890477  0.80786199
   0.72820070  0.63852653  0.22604268
   0.07000630  0.42817708  0.62204000
   0.83815056  0.96958740  0.10710991
   0.98273743  0.85687903  0.17790313
   0.27737099  0.69373278  0.68845221
   0.27654072  0.82948383  0.73430740
   0.06920484  0.61203238  0.60856701
   0.24039288  0.29863300  0.33907671
   0.75708580  0.36351328  0.09596682
   0.65534008  0.36632578  0.79466791
   0.34146958  0.22761632  0.40471242
   0.19364144  0.48640068  0.32188501
   0.09055186  0.61509107  0.40954402
   0.85360343  0.92250914  0.95666108
   0.79295710  0.84116661  0.31860008
   0.80081926  0.45037302  0.80665065
   0.92407694  0.73987625  0.75178426
   0.24060993  0.08297918  0.45142963
   0.33350298  0.34193164  0.79004989
   0.91599468  0.91212883  0.90381816
   0.35794997  0.99004255  0.44104832
   0.19361852  0.61134425  0.55251494
   0.63899965  0.28026998  0.92324898
   0.11374777  0.88685782  0.36661080
   0.15892106  0.74890586  0.73519860
   0.66503195  0.21613993  0.85859456
   0.56916039  0.52574064  0.00731144
   0.44347850  0.97369039  0.00642943
   0.25680248  0.12297607  0.63732262
   0.70575183  0.98050238  0.82077343
   0.56074245  0.54949306  0.80201822
   0.68711531  0.01508840  0.52544500
   0.35449954  0.92677065  0.97999382
   0.73491040  0.98133602  0.88674174
   0.69800797  0.89229704  0.70382969
   0.04100392  0.15284134  0.90557101
   0.49673738  0.03012537  0.78691181
   0.33283291  0.51550028  0.06497276
   0.12043861  0.41138382  0.46052870
   0.78987945  0.13874106  0.02940290
   0.08149108  0.80676777  0.66299423
   0.80008867  0.73695882  0.64589373
   0.09240363  0.63360457  0.86105128
   0.76876364  0.61571383  0.83270859
   0.55039207  0.05113822  0.44401368
   0.40582909  0.24991436  0.00731053
   0.35602096  0.86253686  0.88069497
   0.34221598  0.90927534  0.54804430
   0.26988311  0.75476494  0.99613887
   0.05643797  0.05957549  0.74672530
   0.66394751  0.82156821  0.86283890
   0.38378080  0.41976760  0.46691198
   0.10320476  0.00134934  0.53672551
   0.18522101  0.70618410  0.17604285
   0.45793818  0.68905086  0.41280557
   0.35014828  0.60731605  0.61443707
   0.30914537  0.28709177  0.16406045
   0.54876679  0.41167113  0.10606070
   0.98174185  0.44447516  0.00820282
   0.17008196  0.35694182  0.75855132
   0.58054368  0.65240164  0.68464865
   0.99981146  0.40753197  0.85527534
   0.48142451  0.29954261  0.82723121
   0.99924489  0.69882306  0.06097462
   0.25235821  0.07260224  0.97783846
   0.73033847  0.38993228  0.96712487
   0.33103376  0.51444499  0.27351069
   0.06351734  0.55059252  0.70402181
   0.54477743  0.78374603  0.56052770
   0.92722101  0.25287610  0.73638019
   0.93501309  0.53277868  0.56221304
   0.79723311  0.45831774  0.68524261
   0.17132561  0.30282197  0.95050481
   0.48104682  0.48389698  0.92010045
   0.15189995  0.86059094  0.80780613
   0.24733515  0.49308356  0.88967328
   0.33916761  0.15536553  0.52409758
   0.55619397  0.02301601  0.61464284
   0.48200182  0.43112537  0.63066349
   0.58224947  0.57486330  0.22847089
   0.23491747  0.40396448  0.61097673
   0.39118546  0.21645624  0.69541881
   0.91396834  0.74409186  0.92665081
   0.09590122  0.20215017  0.60042605
   0.81201392  0.04516384  0.47370903
   0.82460480  0.97759742  0.63599780
   0.01858881  0.22586211  0.05430760
   0.86257188  0.28140825  0.55253904
   0.46014948  0.65707434  0.11660499
   0.61090440  0.21163101  0.54401127
   0.60404464  0.05373134  0.94100959
   0.24684380  0.99302996  0.69016976
   0.68771083  0.81467405  0.18298757
   0.05259551  0.93206745  0.98252190
   0.67902068  0.27690341  0.70751134
   0.71570221  0.58714684  0.03720218
   0.61472596  0.87042046  0.38819245
   0.36299225  0.62577993  0.77023420
   0.73085824  0.81954344  0.01709481
   0.81845898  0.16603646  0.87514709
   0.42557279  0.85279084  0.70990058
   0.86457754  0.87955476  0.79181342
   0.90053083  0.81436692  0.52064357
   0.49465738  0.70408722  0.95140254
   0.49562722  0.31761574  0.25520332
   0.28545612  0.09843897  0.82738822
   0.41125850  0.77115176  0.26969138
Direct configuration=   400
   0.88741855  0.49621778  0.15926603
   0.81859686  0.34650333  0.12680852
   0.84938669  0.25234952  0.15466179
   0.90563553  0.26104696  0.20089900
   0.96257173  0.19368522  0.21767984
   0.99759416  0.19429861  0.28330066
   0.01453114  0.83312369  0.14248039
   0.80973191  0.63459883  0.25430272
   0.75714109  0.19625571  0.33191803
   0.76556703  0.30306333  0.33001496
   0.74696657  0.36608799  0.37880599
   0.66866748  0.40628907  0.39256453
   0.57562087  0.37842966  0.37701952
   0.11966277  0.51258858  0.27967824
   0.10923024  0.59490301  0.56577524
   0.04309943  0.23086327  0.41792792
   0.66401282  0.56584928  0.41192957
   0.66376556  0.47945728  0.43608273
   0.70226899  0.46256002  0.49876768
   0.70974663  0.63545363  0.42942958
   0.71863294  0.62327276  0.49438683
   0.71915018  0.54662609  0.52737284
   0.21716614  0.71131131  0.53197776
   0.03027573  0.38030520  0.65465769
   0.58002463  0.17726847  0.09702136
   0.32086639  0.00506504  0.21496612
   0.38533777  0.03469899  0.25973536
   0.36601278  0.06438555  0.31861410
   0.22538545  0.99604825  0.24407301
   0.17681685  0.07000415  0.20789781
   0.09650706  0.06005345  0.16741652
   0.20405704  0.15838008  0.20962014
   0.24072652  0.75757159  0.71821466
   0.88348403  0.41148455  0.16851436
   0.91057698  0.35132275  0.21333391
   0.90705070  0.38905229  0.27037219
   0.85660380  0.35812913  0.32227802
   0.83976564  0.39291416  0.37925639
   0.89199469  0.42893622  0.42207600
   0.76903136  0.14977590  0.59999069
   0.86091063  0.90729483  0.33539491
   0.93394154  0.88960229  0.36188056
   0.97276897  0.94490846  0.41127591
   0.94539023  0.79631393  0.35824140
   0.02023857  0.74076258  0.37749940
   0.00776326  0.66387445  0.40581669
   0.17389584  0.65266761  0.41160208
   0.37937246  0.42348196  0.78935820
   0.33663764  0.95297322  0.16612289
   0.82768463  0.94826279  0.16386398
   0.46587728  0.90977947  0.09953978
   0.41444744  0.93172242  0.14290200
   0.46133204  0.08487072  0.22552697
   0.55076572  0.06715836  0.22441831
   0.59412675  0.99566292  0.25463272
   0.56239235  0.90903907  0.24881606
   0.16635860  0.90237619  0.25365940
   0.14782116  0.48995918  0.20799998
   0.87015482  0.76597731  0.33058062
   0.84784765  0.68996167  0.30176750
   0.89788762  0.62056120  0.27941575
   0.96697776  0.55242382  0.28958791
   0.97144792  0.46179640  0.28453761
   0.29020236  0.26085768  0.37017972
   0.05636340  0.58515014  0.28668223
   0.28792429  0.03286559  0.34993086
   0.22356614  0.99876920  0.31188577
   0.15903763  0.93320219  0.31629971
   0.10948449  0.78718655  0.38078729
   0.18668769  0.74713119  0.39905268
   0.28789952  0.76877509  0.41125853
   0.29152982  0.02811353  0.41645777
   0.89957062  0.86977133  0.68970157
   0.21010899  0.93539968  0.49920375
   0.93027973  0.02795037  0.40308808
   0.06489660  0.26868254  0.79744186
   0.43761504  0.27964860  0.11054430
   0.87459069  0.77845446  0.06115182
   0.83847423  0.43673647  0.58780186
   0.31552203  0.17005572  0.07024342
   0.91854071  0.32670314  0.02966257
   0.64410208  0.91547181  0.94814641
   0.00394422  0.10930034  0.30303571
   0.36814346  0.31653831  0.63127237
   0.47901956  0.14022713  0.96488530
   0.60221909  0.51751784  0.64160186
   0.48991312  0.45672401  0.22960970
   0.63566124  0.42658242  0.02377395
   0.42372175  0.78389006  0.81833343
   0.67449159  0.15870852  0.32541200
   0.70562340  0.31704880  0.27624560
   0.11481715  0.93610597  0.70599208
   0.78866152  0.17096918  0.27995777
   0.29963865  0.77896344  0.20903110
   0.56185793  0.43162655  0.32074106
   0.53957344  0.74983601  0.04537322
   0.20116641  0.25360902  0.54517175
   0.51529647  0.95851395  0.38213687
   0.98050061  0.16040426  0.67835853
   0.54281903  0.80233005  0.65927499
   0.36965382  0.33200142  0.23577937
   0.55803122  0.69473554  0.18907332
   0.26528623  0.95224002  0.12695360
   0.60178014  0.69233372  0.87968217
   0.92918849  0.50128895  0.66124074
   0.01349440  0.83636469  0.57417061
   0.25191933  0.12960119  0.72746140
   0.63983354  0.57479366  0.34838357
   0.43510238  0.07341573  0.52269682
   0.70328934  0.71562736  0.40706153
   0.05789907  0.76980033  0.98520296
   0.33162586  0.49471920  0.55587660
   0.24596662  0.36456355  0.48349294
   0.22731320  0.79793587  0.90317437
   0.52657565  0.27659839  0.72561548
   0.10579471  0.53062778  0.92182288
   0.50785206  0.41244656  0.40361253
   0.67745658  0.05275758  0.03396523
   0.17306907  0.17665961  0.86497998
   0.51937068  0.55215343  0.84551453
   0.78399010  0.25125710  0.95017167
   0.66979978  0.72080087  0.60172672
   0.21823471  0.63079911  0.81417831
   0.80691199  0.87605757  0.44885477
   0.60751144  0.11848607  0.19071576
   0.31953211  0.71733545  0.35240867
   0.07526389  0.49128430  0.16773552
   0.23757219  0.85954916  0.62935883
   0.11370879  0.49316184  0.79376692
   0.03246050  0.68345568  0.14895510
   0.00625627  0.35497318  0.52249302
   0.40916076  0.55381332  0.45462098
   0.23601247  0.58854184  0.42458929
   0.73809072  0.52448498  0.93670331
   0.43775731  0.49597335  0.12472828
   0.19241440  0.00312908  0.77836498
   0.42232231  0.98834693  0.65334815
   0.29393517  0.00630482  0.89512867
   0.45108733  0.69366567  0.72858875
   0.49659301  0.38645012  0.53690234
   0.74210396  0.07416594  0.92726852
   0.92246599  0.45049448  0.92248880
   0.91312336  0.09711963  0.21926173
   0.03555249  0.78306588  0.85539529
   0.60999284  0.05594003  0.71367207
   0.81993457  0.32496517  0.69854863
   0.45162976  0.62623132  0.31230384
   0.66374299  0.92371390  0.58269536
   0.80682023  0.97874044  0.33286113
   0.64909711  0.84378667  0.28204002
   0.09325417  0.06508327  0.62902100
   0.60675871  0.58872020  0.76108612
   0.03530344  0.12499165  0.51317179
   0.58341359  0.31156382  0.17802247
   0.90965134  0.68891297  0.58190921
   0.99236674  0.13779370  0.80175624
   0.46350608  0.64784357  0.57115816
   0.74887694  0.58134507  0.58216068
   0.55119119  0.30311630  0.35541992
   0.87305810  0.97331869  0.53840796
   0.44064327  0.16363828  0.80062759
   0.39319437  0.53101716  0.68053713
   0.26572212  0.17467444  0.24798170
   0.90276712  0.28091707  0.83993395
   0.34414085  0.37511213  0.90569570
   0.19305369  0.28489628  0.68044778
   0.95540479  0.61028922  0.96627587
   0.51327614  0.77536955  0.35509317
   0.70968096  0.87375631  0.11138246
   0.39330564  0.82573022  0.97231897
   0.08471823  0.36098377  0.04639725
   0.56288384  0.75648965  0.45319004
   0.75294270  0.70589811  0.51938483
   0.81084509  0.25083784  0.46719236
   0.38669207  0.42166875  0.34628522
   0.64590155  0.00990747  0.30563066
   0.58242209  0.19925099  0.46210545
   0.85344040  0.49570369  0.04613103
   0.28616024  0.63027128  0.24142478
   0.68841731  0.38608763  0.52103376
   0.60983443  0.33793358  0.61751287
   0.25194932  0.36711951  0.02432936
   0.33581090  0.64255692  0.14162050
   0.79863761  0.77466568  0.84388606
   0.43764593  0.43838069  0.02975419
   0.98435253  0.43205547  0.40685736
   0.14034271  0.16806049  0.00561775
   0.43127869  0.09226440  0.35024436
   0.68314123  0.99456834  0.41029716
   0.20834191  0.49887454  0.68117909
   0.35689120  0.00366780  0.76820457
   0.81074565  0.16023231  0.37327139
   0.30920778  0.16662167  0.93110952
   0.33341878  0.86831987  0.32883593
   0.40468657  0.64139825  0.02914237
   0.19884782  0.76083837  0.07724458
   0.78185836  0.60674387  0.72836775
   0.73989634  0.69283114  0.08461154
   0.17548976  0.36485925  0.86908276
   0.21685448  0.55927403  0.16071661
   0.20161449  0.93068531  0.99410140
   0.66028657  0.52527986  0.12770262
   0.41067942  0.80835326  0.60388714
   0.50781536  0.92921068  0.53006031
   0.03981330  0.30695001  0.93534989
   0.76049172  0.69050470  0.95108273
   0.81126924  0.85914984  0.59410894
   0.02748329  0.19383959  0.17641335
   0.06294028  0.84777405  0.09852814
   0.86930127  0.99341811  0.99461084
   0.79341917  0.38452221  0.82949552
   0.88921698  0.57202975  0.15285194
   0.29508172  0.71096731  0.51924545
   0.52180813  0.91331685  0.06152775
   0.96803744  0.12937432  0.99400153
   0.80351385  0.19012547  0.13339686
   0.14645684  0.83524444  0.22388946
   0.96343004  0.24268649  0.41635385
   0.04461797  0.41826665  0.28233629
   0.70832379  0.87417082  0.74414302
   0.02663482  0.40250922  0.71741481
   0.93000302  0.61974689  0.84898601
   0.97192011  0.32530378  0.63808905
   0.53233071  0.12092976  0.10601923
   0.80664223  0.93601646  0.21815344
   0.73193770  0.93932059  0.85695507
   0.62775332  0.23628093  0.08255618
   0.08578738  0.67397002  0.27849694
   0.14630447  0.74913667  0.55424756
   0.32789844  0.80229767  0.44954268
   0.07457817  0.52706816  0.53180448
   0.08874877  0.00638761  0.89831311
   0.65649423  0.08089412  0.52146059
   0.67237784  0.43540517  0.74785651
   0.96191304  0.65160483  0.79412851
   0.38526443  0.97427352  0.99208387
   0.25104423  0.08923029  0.59706075
   0.17191369  0.22826854  0.17963360
   0.06088076  0.01417200  0.13643155
   0.29403312  0.63219487  0.92507373
   0.58695621  0.58990133  0.96915644
   0.85636269  0.03523921  0.76858470
   0.46585840  0.17605987  0.59531313
   0.17737079  0.63544087  0.99179830
   0.20156284  0.55151442  0.00759975
   0.56826877  0.32270975  0.91775776
   0.51530056  0.93808708  0.86223960
   0.03105885  0.25382862  0.30598484
   0.73634531  0.22779354  0.59964429
   0.59934165  0.16358247  0.84825740
   0.90610981  0.11093345  0.94854478
   0.71376599  0.09499558  0.62981685
   0.77340354  0.08165276  0.74311084
   0.95006529  0.62142700  0.42960842
   0.97012190  0.71178913  0.70017408
   0.42017079  0.16349072  0.21997842
   0.19265332  0.42527963  0.19703105
   0.46745341  0.43102477  0.78733289
   0.32023206  0.48512594  0.79513707
   0.78358544  0.17877102  0.75114168
   0.37535968  0.59938270  0.89217453
   0.57050002  0.91895350  0.80724776
   0.73585647  0.78643570  0.72911048
   0.52909518  0.15696492  0.64449212
   0.01532413  0.99997208  0.84103086
   0.84705665  0.13845424  0.57203132
   0.01599713  0.91902398  0.45280496
   0.51151851  0.84943430  0.22930838
   0.87581408  0.46528781  0.47231692
   0.12001253  0.21688529  0.41784280
   0.01263819  0.91854753  0.80720829
   0.74222737  0.63321357  0.22097776
   0.08042056  0.41950853  0.61523895
   0.85421767  0.97199545  0.11383656
   0.97317569  0.86046640  0.18698811
   0.27463033  0.69299566  0.68948458
   0.27944363  0.84238883  0.73690023
   0.07365996  0.63182525  0.61103673
   0.23442092  0.28920482  0.33610250
   0.75127477  0.36496717  0.09781749
   0.65102227  0.38185193  0.80320591
   0.34682454  0.22571498  0.39815701
   0.17839854  0.49392309  0.32009560
   0.10132816  0.60709494  0.40990006
   0.84284871  0.93406937  0.95351636
   0.81904617  0.83444567  0.31417664
   0.79116483  0.46585105  0.79851252
   0.91688722  0.74687650  0.73737209
   0.23569036  0.07867950  0.44685666
   0.33860353  0.34387849  0.79035221
   0.91548493  0.93582720  0.91106192
   0.34594440  0.97030191  0.43555743
   0.19873225  0.59936181  0.54931806
   0.63963327  0.26698746  0.92791191
   0.12023504  0.88218449  0.36362899
   0.15811823  0.75172899  0.73158085
   0.66775980  0.21406966  0.85634704
   0.63068761  0.54467593  0.94290655
   0.43416009  0.00729516  0.00904626
   0.26918625  0.14660293  0.61455096
   0.69064080  0.97078763  0.82442754
   0.56549949  0.57292892  0.81093096
   0.68013242  0.03259134  0.54544365
   0.37828038  0.92374879  0.02062914
   0.75302921  0.99518280  0.86997582
   0.65112344  0.88612843  0.72348569
   0.04319288  0.14933986  0.90571570
   0.49885069  0.03245866  0.78459672
   0.31841614  0.51078298  0.06931873
   0.11812808  0.40176072  0.46022890
   0.78253275  0.14041244  0.01813062
   0.07881635  0.81164164  0.65052185
   0.80411613  0.73728642  0.64828952
   0.09467987  0.63691305  0.86633346
   0.75676149  0.59368956  0.83458957
   0.53203325  0.04512258  0.44742351
   0.39382695  0.23936615  0.00975288
   0.35097748  0.85951358  0.88393980
   0.34298959  0.90503139  0.54330449
   0.26097132  0.75425201  0.99282013
   0.05129159  0.06054624  0.74732914
   0.65507955  0.81908546  0.86856150
   0.37219458  0.41838970  0.47047905
   0.10416223  0.00447974  0.53785142
   0.19449759  0.72134832  0.17378177
   0.44897976  0.67177422  0.40919018
   0.34319029  0.62019607  0.60933044
   0.30903857  0.28472303  0.16166697
   0.54102699  0.41160106  0.11143423
   0.98410725  0.44346879  0.00791683
   0.16002399  0.35108170  0.76371444
   0.58623907  0.66276918  0.68764376
   0.00776347  0.42302824  0.85367116
   0.48900752  0.28417104  0.83468786
   0.00570421  0.70677739  0.05015502
   0.24990458  0.06971186  0.98285254
   0.73106950  0.37549989  0.96854503
   0.33084470  0.50625005  0.27482769
   0.06102123  0.55691560  0.70036544
   0.55025631  0.77496607  0.55893849
   0.93587641  0.25409122  0.72943104
   0.93096147  0.53676452  0.56735005
   0.79521559  0.45635887  0.69109523
   0.17712618  0.30212795  0.95721690
   0.47751654  0.47206691  0.91963845
   0.15098029  0.85456591  0.81343523
   0.25564936  0.49927113  0.89037979
   0.33207591  0.17282414  0.52063600
   0.57348847  0.02536676  0.61666744
   0.49187969  0.43454784  0.64102567
   0.58688525  0.56860038  0.23130819
   0.23956139  0.40126911  0.61128075
   0.40341605  0.22000344  0.70304877
   0.90813158  0.75586316  0.92683846
   0.09530073  0.18820719  0.60696020
   0.79910725  0.04904676  0.47922626
   0.81718493  0.98296593  0.64453693
   0.02185382  0.24170624  0.05844417
   0.86339066  0.29182634  0.54428029
   0.45657462  0.64824511  0.11803244
   0.60163743  0.20563485  0.55264981
   0.60977164  0.06525020  0.93984952
   0.24167777  0.99872205  0.68291138
   0.68822848  0.80371626  0.18278802
   0.03692480  0.93839454  0.98209068
   0.67186424  0.28449099  0.70943063
   0.70781615  0.58590988  0.03310915
   0.62467465  0.87286135  0.38311349
   0.35448694  0.62245738  0.77163393
   0.73564253  0.81472171  0.02029462
   0.82249700  0.16743467  0.85974977
   0.41688027  0.85349733  0.71175201
   0.86701140  0.88072559  0.78293457
   0.89990560  0.81851211  0.51994285
   0.50377259  0.71682957  0.95155313
   0.50636308  0.31476815  0.24663508
   0.29588700  0.09875402  0.82074367
   0.41114027  0.76785731  0.28116228
Direct configuration=   420
   0.88169843  0.49533045  0.16517280
   0.82277097  0.34717244  0.12523502
   0.83807292  0.25579117  0.14293122
   0.88828666  0.25872321  0.20271440
   0.95851537  0.18231923  0.21493546
   0.01159097  0.19797113  0.27880850
   0.99019875  0.85102767  0.14547517
   0.81949675  0.65086222  0.25279781
   0.76809743  0.19826347  0.32435445
   0.76629590  0.30515562  0.31993046
   0.74665525  0.36398099  0.37816895
   0.67216067  0.39386495  0.40371309
   0.57967329  0.38456954  0.36893619
   0.11958230  0.51030353  0.26944675
   0.12023681  0.58721823  0.57075729
   0.03464407  0.23560000  0.42699594
   0.68404665  0.56235563  0.40477087
   0.68548268  0.47801479  0.43306930
   0.67990527  0.47398932  0.50423952
   0.70162762  0.64210130  0.43307415
   0.73860654  0.62942977  0.49480047
   0.71646498  0.55695594  0.53181865
   0.21553762  0.69691468  0.54055160
   0.03893050  0.37795109  0.65760517
   0.58643478  0.16687084  0.08552768
   0.32132929  0.99221128  0.21704672
   0.38063726  0.04843866  0.25079848
   0.36690873  0.05833883  0.31430660
   0.21059714  0.00087845  0.24785462
   0.16893823  0.07228167  0.21156700
   0.09803628  0.05834714  0.17382840
   0.19342304  0.15778497  0.21428143
   0.23085660  0.75902870  0.72037067
   0.87053621  0.41459479  0.16509234
   0.89181936  0.35035168  0.21806707
   0.90291775  0.39347959  0.27525311
   0.85464196  0.35297411  0.32584548
   0.83840698  0.39483417  0.38367546
   0.89794694  0.43402773  0.42942118
   0.77222868  0.15351386  0.59619611
   0.86764572  0.90912321  0.32834808
   0.94671483  0.89171406  0.35598819
   0.97356197  0.93935799  0.41095586
   0.95715646  0.79688960  0.36081356
   0.03967909  0.74682030  0.37996119
   0.01944710  0.66171593  0.40966247
   0.17914877  0.63824056  0.40271582
   0.37890792  0.40907040  0.78653834
   0.33698313  0.96785038  0.15797189
   0.83156756  0.95174397  0.17037017
   0.47489650  0.90786348  0.10510902
   0.41804661  0.92902519  0.14926520
   0.46169776  0.09515996  0.22965235
   0.54564831  0.06353672  0.22318910
   0.59450211  0.99629894  0.24644383
   0.57324797  0.90725966  0.24668551
   0.18152702  0.91175905  0.25782663
   0.15558066  0.47840653  0.19953759
   0.87824528  0.76200331  0.33954250
   0.86078489  0.68953287  0.30313424
   0.87699106  0.59792789  0.28665991
   0.96706413  0.55428472  0.28371588
   0.96903838  0.46935404  0.27465860
   0.29310162  0.26472087  0.36381108
   0.05044003  0.58735437  0.27497741
   0.28842173  0.03653122  0.34807225
   0.21861756  0.99708534  0.31731357
   0.17878509  0.91503557  0.32427451
   0.13001873  0.78314136  0.38003283
   0.19232182  0.73255502  0.40079054
   0.27980286  0.78018232  0.40811167
   0.28961266  0.02260199  0.41838154
   0.90207048  0.89378456  0.68195187
   0.20003684  0.91176001  0.49801043
   0.93067320  0.02610970  0.41308966
   0.06324677  0.27421126  0.80275775
   0.43704789  0.29013892  0.11527399
   0.88579776  0.77504068  0.06162030
   0.82637669  0.43110843  0.58152295
   0.31168573  0.17758961  0.07823032
   0.90689095  0.31717450  0.02806135
   0.65475413  0.91112580  0.95183597
   0.00388677  0.10732415  0.30731412
   0.36874641  0.33207576  0.63131743
   0.46537362  0.12990413  0.96905195
   0.62659795  0.51526736  0.63786717
   0.50901184  0.46711339  0.23074737
   0.61898893  0.41683035  0.01044631
   0.42777850  0.77578720  0.84130336
   0.67840309  0.17739592  0.33741954
   0.71439501  0.32456200  0.27049424
   0.10324781  0.92183019  0.68940316
   0.79902204  0.16767378  0.26918422
   0.32043342  0.79290458  0.21477317
   0.57598239  0.44583369  0.32180925
   0.55186987  0.73994670  0.05323676
   0.20613099  0.24991272  0.55530228
   0.52083847  0.93997193  0.38955670
   0.98812398  0.14643547  0.68086827
   0.54044017  0.81399617  0.66334626
   0.36557759  0.34488780  0.23019277
   0.54654353  0.69478696  0.19926228
   0.25770800  0.95388090  0.12335215
   0.58319553  0.69652435  0.87683690
   0.93071255  0.49874829  0.67266953
   0.00193190  0.83683592  0.57134808
   0.24584765  0.14725086  0.72321852
   0.64375046  0.56143176  0.34315934
   0.40421015  0.05041070  0.51891012
   0.71434909  0.72976145  0.41366980
   0.06462733  0.78664284  0.96620028
   0.32388609  0.49286399  0.56358920
   0.23355538  0.36801900  0.47844508
   0.23011598  0.78872264  0.89704331
   0.53771219  0.26212754  0.73895170
   0.09163395  0.52450456  0.91993355
   0.50558440  0.39093976  0.40798175
   0.66960610  0.05065072  0.02762219
   0.18045092  0.16858403  0.86135477
   0.51909782  0.54718103  0.84362651
   0.79027218  0.24103091  0.95018096
   0.67036536  0.72205462  0.61537875
   0.22079633  0.64063582  0.81721110
   0.81292030  0.88983151  0.44870700
   0.60968678  0.13557358  0.20339358
   0.31853492  0.71359840  0.35655805
   0.06769745  0.51352879  0.17283848
   0.23663710  0.87089323  0.61739825
   0.12696894  0.51429657  0.79896884
   0.04016819  0.67564853  0.14475326
   0.01099253  0.32938434  0.52928381
   0.40903309  0.55181597  0.45009571
   0.24739648  0.58622757  0.41662959
   0.74537201  0.52057079  0.93956795
   0.43277326  0.50470752  0.11610907
   0.18958050  0.01551628  0.77581884
   0.41367676  0.97511483  0.66377188
   0.30482390  0.01103486  0.88966237
   0.44756201  0.70094079  0.72831123
   0.50969985  0.39806029  0.53435127
   0.75311620  0.06967831  0.91068763
   0.91575518  0.44182097  0.92104644
   0.91802446  0.10226471  0.21129163
   0.02918788  0.78682877  0.85137483
   0.57668946  0.04891295  0.71097898
   0.80095728  0.31788504  0.71071080
   0.47091289  0.62321923  0.30491955
   0.65341694  0.92334392  0.58056304
   0.81464531  0.98064616  0.32139013
   0.65218150  0.86280962  0.28973714
   0.08176271  0.03755469  0.62366272
   0.61323371  0.61171333  0.77295547
   0.04661125  0.13479497  0.51589742
   0.59246020  0.31393936  0.16827607
   0.90392507  0.69797013  0.56920665
   0.96583794  0.13961681  0.80723485
   0.47328981  0.64465970  0.58303830
   0.75005992  0.57062355  0.59016431
   0.56531396  0.28858359  0.34851262
   0.89108961  0.97616858  0.54328655
   0.42251960  0.15804210  0.79809986
   0.40295753  0.53579109  0.67153729
   0.27811569  0.17559630  0.25340475
   0.90215152  0.29587275  0.82006151
   0.36225027  0.36815653  0.91420856
   0.19197757  0.28277688  0.66835833
   0.96075477  0.61900472  0.96649967
   0.50683678  0.76656174  0.35323057
   0.69573305  0.88415497  0.11835154
   0.41540656  0.80848697  0.98424432
   0.08446420  0.36912135  0.05527583
   0.57104939  0.74373937  0.46095201
   0.77099716  0.70188585  0.51367827
   0.79158536  0.24589935  0.46434814
   0.39286117  0.41434183  0.34744570
   0.65865292  0.02055675  0.28769337
   0.57018729  0.20039158  0.45849398
   0.84132092  0.50734447  0.04625339
   0.29785161  0.62750290  0.25451690
   0.68535619  0.37651198  0.52040025
   0.62729198  0.34007280  0.62465727
   0.25984869  0.36771753  0.02698803
   0.33836646  0.63011049  0.14427112
   0.81161365  0.76411157  0.85116355
   0.44393633  0.42783075  0.02197708
   0.98787955  0.43714171  0.40733688
   0.14192778  0.16606167  0.00176295
   0.43409176  0.08292262  0.35278033
   0.69778558  0.98274647  0.41890079
   0.20820378  0.50227462  0.68296747
   0.36599267  0.00581787  0.76164174
   0.80665367  0.15185433  0.37214091
   0.28476614  0.17727501  0.93807995
   0.33259735  0.88274263  0.34258938
   0.38584140  0.62094008  0.02622835
   0.19489994  0.76354555  0.07727027
   0.77677557  0.60328868  0.72093858
   0.73765080  0.70960256  0.08224913
   0.18055199  0.36579932  0.87239253
   0.22232890  0.54620755  0.17372900
   0.20099784  0.92190027  0.00440614
   0.65850292  0.52122890  0.12746392
   0.41044969  0.79593053  0.59888938
   0.48852970  0.93098957  0.54617972
   0.04526756  0.33374443  0.92118316
   0.76414053  0.73145945  0.94846113
   0.79092187  0.85400477  0.58932636
   0.01872516  0.18032936  0.17125664
   0.04718710  0.82947629  0.10456993
   0.85996991  0.99360526  0.00529377
   0.77654690  0.40120174  0.82340476
   0.89003820  0.57273711  0.17123091
   0.28917963  0.70791981  0.51666574
   0.52741956  0.90141702  0.06427812
   0.97684715  0.12743018  0.98931789
   0.80519386  0.18961243  0.11381980
   0.15832228  0.84908187  0.22530489
   0.96534929  0.26152099  0.43361081
   0.05383969  0.44060229  0.27203128
   0.69100031  0.88098587  0.73749376
   0.05358324  0.38696154  0.71530924
   0.92600923  0.60187736  0.84569518
   0.97230981  0.32625390  0.64146894
   0.53195744  0.11188054  0.09166675
   0.79124350  0.91600780  0.21000287
   0.72628822  0.94220629  0.84907974
   0.63052933  0.22789532  0.07393621
   0.07767468  0.67279344  0.26728122
   0.15397869  0.75486716  0.54005183
   0.33157760  0.79802131  0.44317397
   0.06817716  0.53468114  0.53500347
   0.08248168  0.98685647  0.88791420
   0.63842124  0.06697535  0.52107823
   0.65357124  0.43300893  0.75060817
   0.96326747  0.63994137  0.79684285
   0.38739551  0.98820613  0.99590339
   0.23869009  0.08650830  0.58949664
   0.16720317  0.22399879  0.18122868
   0.05375122  0.01793713  0.14598834
   0.30853946  0.61641032  0.93405688
   0.57987100  0.59477384  0.96725325
   0.84628511  0.04576444  0.76439673
   0.45002283  0.16731554  0.59598737
   0.15250551  0.63007445  0.99188444
   0.21046936  0.55601063  0.99999758
   0.56876418  0.32023894  0.92363537
   0.49880854  0.95058149  0.85432804
   0.04435324  0.25474491  0.30515672
   0.73884142  0.23405096  0.58583819
   0.59392960  0.16524938  0.84563106
   0.89722478  0.11108566  0.95356199
   0.73099495  0.09279718  0.63194307
   0.77145781  0.09883880  0.74591107
   0.94033136  0.63237985  0.42608631
   0.97354483  0.70689992  0.68786692
   0.44132473  0.17589361  0.21692521
   0.18643051  0.40073540  0.19196502
   0.45597287  0.42717842  0.78986212
   0.32050273  0.47054446  0.79072698
   0.79626120  0.18369687  0.74621318
   0.37332628  0.60986030  0.88839474
   0.57764808  0.92214440  0.81184334
   0.72677962  0.79026571  0.72761240
   0.50641921  0.16146772  0.64753197
   0.02122021  0.00681183  0.84480272
   0.84637050  0.12802306  0.57420968
   0.01328592  0.92093366  0.45562503
   0.51906450  0.86194057  0.22102696
   0.87986988  0.46960458  0.48193072
   0.10969353  0.22286979  0.42123385
   0.00972012  0.93409389  0.80524353
   0.75545101  0.62557720  0.22137775
   0.09649301  0.41185004  0.62264231
   0.87044915  0.97347165  0.12576285
   0.96147991  0.84455977  0.19550801
   0.28597968  0.70889049  0.69371500
   0.27743045  0.82826202  0.74788241
   0.08274858  0.63475767  0.60471715
   0.23044924  0.28246458  0.33828927
   0.75435432  0.36294406  0.09798302
   0.65491065  0.38878667  0.80127253
   0.34970591  0.23520016  0.39682188
   0.17602493  0.50644902  0.31593515
   0.09184012  0.61005620  0.41244034
   0.83324022  0.94641473  0.94933340
   0.82893637  0.83596469  0.30985148
   0.81027408  0.46877942  0.78690685
   0.92049004  0.73028891  0.73888252
   0.24139822  0.08350381  0.44441610
   0.35519669  0.32014439  0.77876314
   0.91592606  0.92855772  0.91396924
   0.33459387  0.96029789  0.43758700
   0.20161412  0.60141095  0.54964485
   0.63231640  0.25775200  0.93273857
   0.12471197  0.87330670  0.36314077
   0.14358258  0.75565487  0.73349436
   0.67030429  0.22444245  0.85751656
   0.60791772  0.63844865  0.93274355
   0.42624037  0.03919959  0.98628574
   0.23852457  0.12675950  0.62574984
   0.66349854  0.96472430  0.83653728
   0.55211234  0.57036472  0.80686992
   0.62481862  0.00727786  0.52861261
   0.43105365  0.96928529  0.02507837
   0.72202102  0.97331450  0.88632703
   0.62630124  0.87708124  0.74502785
   0.04657724  0.15256581  0.89944233
   0.50807195  0.04052413  0.77983653
   0.29851421  0.50808753  0.07382654
   0.10459097  0.39415950  0.46379318
   0.78073424  0.14036724  0.00944191
   0.08294270  0.81265005  0.64150908
   0.80933786  0.73396155  0.65135330
   0.09381033  0.64874040  0.87015895
   0.74313301  0.57761850  0.83959535
   0.51862989  0.04677177  0.45766921
   0.38556255  0.23353782  0.00986647
   0.35175085  0.86989844  0.88106417
   0.34478580  0.90384256  0.53857756
   0.25281448  0.75497303  0.99363133
   0.05229778  0.05368863  0.74115993
   0.64449628  0.82165170  0.87083965
   0.37550168  0.42429675  0.47432824
   0.10338259  0.00524987  0.53514341
   0.20400834  0.72120305  0.16980730
   0.44651488  0.65627107  0.40694425
   0.33356205  0.63531098  0.60390267
   0.30995502  0.28153774  0.15372626
   0.54247193  0.40699117  0.11061103
   0.98222679  0.45513182  0.00628844
   0.16238823  0.35134540  0.77084836
   0.59228573  0.67728223  0.68366066
   0.01745844  0.42895089  0.85127175
   0.49763806  0.27383353  0.83953940
   0.00732833  0.69853716  0.04865075
   0.24981080  0.05896109  0.99085550
   0.74021690  0.37040843  0.96788876
   0.33152311  0.49480197  0.27636036
   0.06280726  0.56082081  0.69842441
   0.55440766  0.77335546  0.55705871
   0.94279357  0.26452840  0.73266223
   0.92821165  0.54216864  0.57018460
   0.79333988  0.46966766  0.69179580
   0.18819626  0.29908987  0.96129673
   0.47639098  0.46239496  0.92473307
   0.14894155  0.85231281  0.81819225
   0.26003670  0.50146444  0.88824192
   0.31684194  0.18738279  0.51813172
   0.58633990  0.01804183  0.61889688
   0.50390837  0.43135105  0.64675176
   0.59756884  0.56152514  0.23531316
   0.24278235  0.39513824  0.61229322
   0.41005688  0.22256216  0.70674571
   0.90333977  0.75953130  0.92245722
   0.09298816  0.19228637  0.60910131
   0.78086320  0.05712074  0.48013676
   0.81040763  0.98711944  0.64974010
   0.02430043  0.25017027  0.06625818
   0.86973371  0.30719949  0.54149476
   0.46851827  0.64718342  0.11466569
   0.59316534  0.21476528  0.56373502
   0.60307073  0.07118555  0.94137086
   0.24097545  0.99921940  0.67426574
   0.68574951  0.77977741  0.18650058
   0.02466614  0.94367283  0.98229772
   0.66491629  0.28647895  0.70783478
   0.70320370  0.57277225  0.02710574
   0.63525760  0.86823222  0.38143973
   0.34480802  0.61858874  0.77518989
   0.73822441  0.81095001  0.02697482
   0.82752946  0.16954801  0.84329306
   0.41659993  0.84761160  0.70974260
   0.86500529  0.88161067  0.77871271
   0.89231811  0.82630016  0.51810177
   0.50834803  0.72115043  0.95679523
   0.51348656  0.30627504  0.24662033
   0.29443527  0.10751121  0.82006434
   0.40282398  0.76456428  0.28863842
Direct configuration=   440
   0.86686324  0.50099759  0.16983050
   0.80323068  0.34912565  0.12331651
   0.83255116  0.24842945  0.13505220
   0.88698223  0.25479000  0.19428796
   0.95854677  0.18474719  0.20831477
   0.00977853  0.18803764  0.27805567
   0.00002503  0.82818980  0.16040645
   0.79952736  0.63019274  0.26980853
   0.76611537  0.20574476  0.32445808
   0.78183597  0.30578182  0.32323491
   0.74465368  0.35231770  0.38349371
   0.67244177  0.39275804  0.40365789
   0.58806657  0.36441960  0.37626868
   0.13253824  0.50799074  0.26201580
   0.11021327  0.59262623  0.56365704
   0.02875399  0.23604014  0.44005706
   0.68930932  0.55921625  0.40350647
   0.66917444  0.48456470  0.43511490
   0.69572586  0.48300503  0.49874710
   0.70558230  0.63830188  0.43343859
   0.73350022  0.63406030  0.49761211
   0.71978421  0.55401751  0.52988416
   0.21448208  0.70542648  0.52321927
   0.04989237  0.36981111  0.65905719
   0.58075737  0.15889096  0.06830530
   0.31128252  0.00787174  0.22323844
   0.38381164  0.04058736  0.25521893
   0.36212351  0.05537366  0.31942373
   0.22844397  0.00095580  0.25101534
   0.15682276  0.07862709  0.22477753
   0.08850230  0.05135325  0.18375785
   0.19947851  0.16499963  0.22038466
   0.23306881  0.76485221  0.73298956
   0.86235858  0.40711086  0.16197788
   0.88323255  0.34073680  0.21699472
   0.91371431  0.38284414  0.27551330
   0.85746406  0.36496479  0.32687110
   0.83900613  0.38621746  0.38828396
   0.88580489  0.44334526  0.42388218
   0.77714048  0.15802095  0.59598820
   0.87182120  0.90806393  0.32746872
   0.95803656  0.90177465  0.36053587
   0.97209992  0.95149800  0.41732896
   0.96141643  0.80893045  0.35741274
   0.02924637  0.76328934  0.38948149
   0.02349640  0.66877790  0.40671354
   0.18189893  0.64161683  0.40659873
   0.38015693  0.39004173  0.78316632
   0.33353352  0.96284696  0.16328314
   0.82853048  0.94110027  0.16760464
   0.47730028  0.92051337  0.10303944
   0.40859778  0.93984286  0.13477061
   0.45984034  0.10777773  0.22512918
   0.55238149  0.07702774  0.22098249
   0.59594866  0.00416355  0.24724652
   0.57840322  0.91195299  0.24163779
   0.16876573  0.89934496  0.25826119
   0.15423771  0.46648401  0.20397592
   0.89966441  0.76747310  0.32448791
   0.86273106  0.68767424  0.30460279
   0.88888108  0.59890279  0.29345870
   0.96754926  0.54263038  0.28370573
   0.97411594  0.45643800  0.28056034
   0.29045274  0.26053641  0.36708878
   0.06109365  0.59037258  0.25467888
   0.28729046  0.03956002  0.35516240
   0.22023941  0.00328951  0.31800400
   0.18086730  0.91316795  0.32174115
   0.11798743  0.78676923  0.38129727
   0.18695701  0.73411752  0.39831875
   0.29086493  0.76599468  0.39861832
   0.29104490  0.02958085  0.42136606
   0.91191926  0.90986500  0.68224723
   0.18930887  0.89227060  0.49940206
   0.93306685  0.03132253  0.41979549
   0.05710370  0.27570856  0.81087011
   0.43906578  0.30501715  0.11061913
   0.89894614  0.78065786  0.05171207
   0.81840358  0.42574943  0.58348113
   0.29706860  0.17334912  0.08573671
   0.90166637  0.30907608  0.03062253
   0.65692033  0.89619733  0.95941658
   0.00721859  0.11013956  0.31249518
   0.38340926  0.34452172  0.63627150
   0.46245372  0.12625445  0.96887855
   0.63746571  0.51610630  0.64261877
   0.51431143  0.46230010  0.22111759
   0.60712641  0.41477221  0.00518139
   0.43123651  0.76528646  0.86326658
   0.68247263  0.19253016  0.34140296
   0.72553732  0.33042882  0.26778823
   0.09587694  0.91746763  0.68994648
   0.79517470  0.16397327  0.26961118
   0.33912573  0.81295917  0.21227443
   0.57601280  0.42890484  0.32766043
   0.56937236  0.72353887  0.06196535
   0.20890404  0.25681497  0.56511673
   0.52287155  0.92585255  0.39695806
   0.99819740  0.13674258  0.67974600
   0.55129473  0.82821088  0.67231633
   0.36658455  0.36501910  0.22730568
   0.54738189  0.68793640  0.20575778
   0.26208427  0.95535501  0.11964675
   0.57720384  0.70420302  0.87115271
   0.93814238  0.51109887  0.67983623
   0.99715514  0.84892144  0.56316356
   0.25280174  0.16511068  0.71649777
   0.66838182  0.56634086  0.34564725
   0.36725358  0.05186870  0.51337253
   0.72722929  0.72273273  0.41301951
   0.06011105  0.81058376  0.95167747
   0.32295101  0.48352946  0.56451537
   0.24294578  0.37446391  0.47193592
   0.23028653  0.78691477  0.88666368
   0.54250862  0.25016065  0.75574478
   0.07700143  0.50524191  0.91305849
   0.52326828  0.37489605  0.41708018
   0.65946884  0.05607670  0.01950152
   0.17369774  0.16524325  0.85944757
   0.52168287  0.54577776  0.84682057
   0.80341762  0.23859066  0.94012103
   0.67861437  0.72061784  0.61731017
   0.21902197  0.65442616  0.82722578
   0.82346012  0.89731318  0.44439789
   0.60631579  0.14715561  0.21983442
   0.32826328  0.69736868  0.36320177
   0.06761999  0.52199214  0.16586447
   0.23473161  0.88950920  0.60784222
   0.12273650  0.52821728  0.80526018
   0.05517657  0.67052245  0.13548905
   0.02705412  0.30984049  0.53168457
   0.40535977  0.54342708  0.44937286
   0.24601846  0.58124291  0.40812685
   0.75141056  0.51428073  0.93306934
   0.43483510  0.51196734  0.11711481
   0.18037944  0.01739806  0.77709478
   0.40299162  0.96216279  0.66519275
   0.31155734  0.01078200  0.89128894
   0.45411574  0.70603001  0.72816552
   0.50664220  0.40734990  0.53292640
   0.75523517  0.08215202  0.89756893
   0.90368897  0.43265331  0.91915067
   0.91052436  0.09581017  0.21189486
   0.02219829  0.77501704  0.85167098
   0.57347656  0.04393938  0.70024645
   0.79270600  0.33338654  0.71607494
   0.49018463  0.60859642  0.29898257
   0.65044361  0.90639846  0.57249183
   0.83329296  0.98495955  0.31006642
   0.65525463  0.86662514  0.28003288
   0.06964785  0.02074248  0.62599596
   0.62622322  0.63068345  0.78952494
   0.05910578  0.14688346  0.52094103
   0.60962929  0.31371644  0.16588658
   0.90221516  0.68951175  0.56123534
   0.94806948  0.14939657  0.81556590
   0.50064693  0.64260334  0.59178368
   0.75195381  0.55669929  0.58901375
   0.58311739  0.29715759  0.34015346
   0.90487059  0.98023770  0.54622480
   0.41192796  0.15892286  0.80013271
   0.41533169  0.53764177  0.66603846
   0.27085212  0.18091385  0.25162930
   0.89556628  0.31689283  0.81428161
   0.38162512  0.36135805  0.92152263
   0.18332740  0.28054712  0.66340779
   0.96445889  0.63778634  0.97085011
   0.51228064  0.76420197  0.35320113
   0.68215188  0.88552831  0.12275507
   0.40560608  0.80353672  0.99273991
   0.09083282  0.38532027  0.06033414
   0.57073589  0.72846365  0.47019864
   0.78446869  0.70269868  0.51265322
   0.77505989  0.23851115  0.46506877
   0.38088984  0.41094080  0.34732159
   0.67960487  0.03322342  0.27079114
   0.54671518  0.19798319  0.45938833
   0.83556587  0.51792686  0.04553080
   0.31228456  0.62893538  0.27467134
   0.68315724  0.40718346  0.52087333
   0.62667411  0.34330269  0.63239206
   0.27903602  0.36671554  0.03791569
   0.33130449  0.63014766  0.14052729
   0.82091486  0.75747347  0.84505326
   0.44474431  0.40796680  0.00964591
   0.98508306  0.44465205  0.40519618
   0.13588056  0.16957560  0.00018823
   0.44673677  0.08014731  0.35168843
   0.69896960  0.98187589  0.42379870
   0.20604313  0.51027618  0.68383019
   0.37367952  0.00029132  0.76200688
   0.81543649  0.15535225  0.36405191
   0.28077461  0.19922528  0.95321931
   0.33023562  0.87128937  0.34737640
   0.37317694  0.60493540  0.03078321
   0.19078150  0.76577588  0.08265538
   0.77090761  0.61332272  0.71192540
   0.72435967  0.70390307  0.09341425
   0.19625575  0.37638220  0.87398554
   0.21545809  0.53205236  0.18272094
   0.19093304  0.91893975  0.01005669
   0.63819787  0.52097368  0.13043934
   0.39892128  0.78411463  0.59120427
   0.48495391  0.92137840  0.55685029
   0.05243657  0.34173134  0.92190954
   0.76206798  0.76809054  0.95092375
   0.78304481  0.83837305  0.59252298
   0.01135501  0.17910863  0.15710281
   0.01591473  0.84066235  0.10798725
   0.85111741  0.97827640  0.01035402
   0.75961538  0.41963670  0.82427728
   0.89656486  0.57245129  0.17597856
   0.29697492  0.69727057  0.52166404
   0.53628513  0.89080918  0.07255569
   0.99192621  0.12313232  0.98758833
   0.81989101  0.18663202  0.09676637
   0.16077496  0.84463571  0.21340467
   0.95874330  0.26730897  0.44257074
   0.05726815  0.42753558  0.26453023
   0.68288738  0.89100951  0.72233578
   0.06024047  0.38256324  0.71877205
   0.91767921  0.59089047  0.84225790
   0.97741428  0.32297000  0.63981617
   0.52816643  0.10112695  0.07978045
   0.78302327  0.90721149  0.20245684
   0.74022477  0.94222350  0.83403910
   0.63668624  0.21417655  0.06245162
   0.07157319  0.67983696  0.25681971
   0.14848301  0.75299956  0.53251512
   0.33882843  0.80376701  0.43387853
   0.06851279  0.52212225  0.52881498
   0.09310599  0.96273982  0.89282319
   0.61916094  0.05092477  0.52334709
   0.63379980  0.43746118  0.74795270
   0.97402916  0.61899670  0.79186628
   0.38916065  0.00592329  0.99997154
   0.23023435  0.09084091  0.58231130
   0.18232255  0.22818591  0.18391603
   0.04290545  0.01237208  0.14675033
   0.31639588  0.61941439  0.93508272
   0.57759010  0.58988910  0.96723291
   0.84137636  0.03449318  0.75521692
   0.43058518  0.16617087  0.59341525
   0.13906527  0.62356437  0.99124404
   0.20526083  0.56065965  0.99470257
   0.55554363  0.31650846  0.92932192
   0.49474909  0.95560219  0.85807876
   0.05171072  0.24713795  0.29598053
   0.74460301  0.23532622  0.57969082
   0.60193642  0.15146144  0.84216396
   0.91036740  0.11602018  0.95548311
   0.72212241  0.11619192  0.63105452
   0.76004987  0.09864694  0.75258582
   0.94792086  0.64424271  0.42209361
   0.96632239  0.70124125  0.68308336
   0.45708240  0.19200612  0.21145752
   0.17434780  0.39217087  0.18666475
   0.45983808  0.40725802  0.79205424
   0.30301554  0.44277906  0.78968068
   0.79490491  0.19553432  0.73604624
   0.37821004  0.61100852  0.89221073
   0.56288698  0.92089152  0.81829000
   0.71501598  0.79422927  0.73475160
   0.49601079  0.16530975  0.64145025
   0.01831504  0.00901460  0.85106743
   0.84947677  0.12648455  0.57557068
   0.01676881  0.92062096  0.45544682
   0.53185162  0.85716424  0.21952375
   0.88809547  0.46528357  0.48271326
   0.10345106  0.22785182  0.42476608
   0.00276909  0.95156950  0.79537130
   0.74671265  0.64419269  0.21787821
   0.09661909  0.41146578  0.61977544
   0.87962624  0.97979280  0.14104983
   0.94201408  0.83796898  0.19930935
   0.27326457  0.71425541  0.69412694
   0.26213885  0.82481075  0.76737699
   0.08358324  0.63144909  0.61366858
   0.22996374  0.28361402  0.33763638
   0.74941204  0.36891688  0.08343081
   0.66543489  0.39391844  0.80065033
   0.35457669  0.25188006  0.39586137
   0.17966488  0.51533089  0.30708501
   0.10475147  0.60181179  0.41649789
   0.83506173  0.94816719  0.95509254
   0.82821568  0.83276800  0.31372704
   0.82093823  0.46095058  0.79041059
   0.93223706  0.71056006  0.73939663
   0.25006954  0.09078349  0.44665079
   0.35760814  0.30486786  0.76953576
   0.90409443  0.90971521  0.91838485
   0.32442633  0.96405687  0.44037140
   0.19381053  0.60074025  0.55123153
   0.62886814  0.25366970  0.93879678
   0.14264575  0.86668809  0.36954558
   0.14600301  0.74889353  0.73110559
   0.65220654  0.22991118  0.86071611
   0.58145234  0.52854881  0.94931555
   0.42232054  0.03787365  0.96830372
   0.25481071  0.14488641  0.60179112
   0.69590290  0.96917707  0.81058586
   0.54862351  0.59468876  0.82700057
   0.64973823  0.99584365  0.53948758
   0.42787034  0.95766155  0.00650079
   0.75523238  0.01084756  0.84917779
   0.61926241  0.87613444  0.72807202
   0.04813587  0.16051693  0.88838202
   0.50673560  0.05251275  0.78190735
   0.28443020  0.50910943  0.07822579
   0.08526461  0.38983458  0.47127382
   0.78182714  0.13327829  0.00744685
   0.09217333  0.80368858  0.63218759
   0.81621117  0.73242004  0.65334494
   0.09145943  0.66167895  0.87484604
   0.73091435  0.56567860  0.84363977
   0.50562406  0.05118080  0.46757515
   0.38478914  0.23954777  0.00868585
   0.36062816  0.88490495  0.87928999
   0.34268884  0.90361681  0.53594296
   0.24856680  0.75512300  0.99469690
   0.05481652  0.04153372  0.73277131
   0.64051621  0.82568603  0.87142451
   0.38429550  0.42710014  0.48188996
   0.10334438  0.00176691  0.52736707
   0.21566705  0.71450991  0.17016797
   0.45525125  0.65412828  0.40174711
   0.33621260  0.64583925  0.60559969
   0.30723803  0.27959122  0.14755627
   0.54597179  0.40597655  0.10121324
   0.97444875  0.47050655  0.00108263
   0.18433732  0.35265515  0.77396160
   0.58904113  0.68553021  0.68365701
   0.02110646  0.43062025  0.84966547
   0.50099723  0.27101323  0.84043867
   0.01297877  0.68674502  0.05051438
   0.24934422  0.04218775  0.99901199
   0.75394268  0.37162455  0.96722680
   0.33225123  0.48350348  0.27707124
   0.07186053  0.56193083  0.70058236
   0.55444464  0.77966200  0.55912628
   0.94820166  0.27445844  0.73656249
   0.92421272  0.54989943  0.57318419
   0.78505351  0.47989285  0.68434847
   0.19447733  0.29740209  0.95991799
   0.48284882  0.45964510  0.93345466
   0.14310711  0.85737081  0.82007690
   0.25662764  0.49873110  0.88370528
   0.30194321  0.18739173  0.51667056
   0.58490611  0.01028367  0.61951411
   0.51591330  0.43357048  0.64743364
   0.61332082  0.56289409  0.23957890
   0.24456258  0.38957012  0.61581786
   0.40157127  0.22457869  0.70428359
   0.90456207  0.75867266  0.91742881
   0.08809132  0.19897847  0.60800892
   0.76854590  0.06481996  0.48173868
   0.80949418  0.98372431  0.64778433
   0.02119972  0.24743985  0.07519992
   0.87210366  0.31505365  0.53917547
   0.48084323  0.64900210  0.10769017
   0.58446450  0.23073713  0.56759874
   0.59511506  0.07045589  0.94087061
   0.24487107  0.99537196  0.66763133
   0.68108250  0.75542637  0.18622065
   0.01641102  0.94776201  0.98300042
   0.66693187  0.28105131  0.70792248
   0.69953029  0.55815516  0.02534772
   0.64363243  0.85837628  0.38844831
   0.34320858  0.61557393  0.77522195
   0.73840320  0.82330540  0.03571281
   0.82927032  0.17236745  0.83352888
   0.41720305  0.83770586  0.70485336
   0.85877054  0.88096390  0.77875411
   0.87853623  0.83928775  0.51643930
   0.50570386  0.71758762  0.96411315
   0.51577036  0.30034960  0.24781652
   0.28241162  0.11512322  0.81741933
   0.39594973  0.76435244  0.28866789
Direct configuration=   460
   0.86271251  0.48622680  0.16735888
   0.79246159  0.35280631  0.11569929
   0.83902890  0.25606693  0.13127099
   0.89112746  0.26009558  0.18643090
   0.94713811  0.17505463  0.20832718
   0.00638764  0.18308900  0.26584724
   0.96649816  0.82717362  0.15856522
   0.81757805  0.63230631  0.27394780
   0.77244119  0.20386383  0.32755354
   0.77432068  0.30564266  0.32867903
   0.76025303  0.35843544  0.38662933
   0.68129930  0.39113736  0.40021731
   0.59321059  0.36672897  0.37922027
   0.12312026  0.51352700  0.26093066
   0.11127882  0.57284823  0.56373195
   0.02534171  0.23512946  0.44699110
   0.67347148  0.57105226  0.40368557
   0.67635396  0.48409423  0.43360659
   0.69220889  0.48705314  0.49731865
   0.72164028  0.63624993  0.43207152
   0.73010273  0.64277837  0.49778962
   0.72528707  0.55931505  0.52306063
   0.21454104  0.70619789  0.52617427
   0.04353231  0.37987881  0.65729176
   0.58256861  0.14444083  0.06311057
   0.31639414  0.01548971  0.22001374
   0.38191165  0.05795069  0.25251170
   0.37602542  0.05870208  0.31967739
   0.21302226  0.00052382  0.24375291
   0.15614746  0.07494535  0.22800933
   0.09458614  0.05134809  0.18725481
   0.19090190  0.16315185  0.21825893
   0.22416729  0.76340804  0.73911843
   0.83041984  0.39666161  0.16987181
   0.89569135  0.34433591  0.20673365
   0.91132462  0.37420931  0.27012571
   0.86476293  0.35078180  0.32754244
   0.84942650  0.39695347  0.38164756
   0.90135197  0.43653677  0.42528236
   0.76667840  0.16794771  0.59703349
   0.87045442  0.91972231  0.32743569
   0.94535390  0.90130329  0.36437087
   0.97593621  0.95738194  0.41422891
   0.96489524  0.80420461  0.35470049
   0.04773096  0.75821012  0.38510337
   0.02077782  0.67397156  0.41237811
   0.18213926  0.64290040  0.40622615
   0.37397256  0.37648268  0.78758916
   0.33697717  0.97503449  0.15507090
   0.82771371  0.93801165  0.17173744
   0.47168607  0.92043224  0.10256398
   0.41341693  0.96394551  0.12844270
   0.45724481  0.09872206  0.22457408
   0.55723340  0.08659354  0.23731059
   0.60771561  0.00784175  0.24416489
   0.59186974  0.91360392  0.24172411
   0.17915011  0.90814308  0.24791281
   0.13962578  0.47022358  0.19225916
   0.89505955  0.77536221  0.31910572
   0.86842654  0.68192489  0.31079692
   0.89367266  0.59051191  0.28924742
   0.96975123  0.55158954  0.27978569
   0.98267345  0.44602325  0.27412885
   0.29278802  0.28112010  0.37168953
   0.05125525  0.58635346  0.26573856
   0.30190073  0.03586660  0.34678911
   0.23176452  0.98306152  0.31478067
   0.16468072  0.91826196  0.31436345
   0.13737911  0.79654419  0.39236267
   0.20822207  0.73116639  0.39457389
   0.29535680  0.75856176  0.40453227
   0.28265291  0.03677601  0.41931596
   0.92386163  0.90972493  0.69161762
   0.18377969  0.88862419  0.49829128
   0.93669431  0.04463818  0.42448791
   0.06602084  0.28417016  0.81732754
   0.43848329  0.31092426  0.10112197
   0.90361317  0.78629759  0.03346285
   0.82537061  0.42000133  0.59385549
   0.28508330  0.16129305  0.08498755
   0.90657319  0.31094831  0.03516723
   0.64305869  0.88409777  0.96677397
   0.00152434  0.11171634  0.31197793
   0.40555014  0.35118010  0.64709356
   0.47157390  0.14037057  0.95955412
   0.63574745  0.51826097  0.65625986
   0.52292664  0.44775638  0.21156352
   0.61829307  0.42712231  0.00318605
   0.42929846  0.76118503  0.88632817
   0.68800306  0.18671899  0.34034375
   0.73409963  0.33240683  0.27303689
   0.10427943  0.89922538  0.70532575
   0.77392657  0.16809856  0.27167562
   0.34565404  0.82810901  0.20007027
   0.56033864  0.42567975  0.33388867
   0.58785563  0.71128723  0.06003169
   0.21259829  0.27877809  0.56545158
   0.52641978  0.92079333  0.41082271
   0.00048737  0.15566330  0.68072247
   0.55558123  0.84045091  0.67673017
   0.36857100  0.37290893  0.21917816
   0.55730827  0.67651859  0.20426063
   0.25788684  0.95857703  0.12400504
   0.57726583  0.71356532  0.88024300
   0.93905765  0.52645422  0.67750241
   0.01242650  0.85566479  0.56182253
   0.27061619  0.16772263  0.71502733
   0.70116320  0.57806759  0.33950241
   0.35734764  0.06341217  0.51850272
   0.73855225  0.70814715  0.40187880
   0.05190805  0.82499590  0.95054688
   0.32632260  0.48003382  0.56317550
   0.24718952  0.37944122  0.46566191
   0.23182821  0.79918987  0.88664349
   0.54850666  0.23386163  0.75547925
   0.07057799  0.50281844  0.91707187
   0.53213631  0.35609815  0.42409246
   0.65991404  0.05955213  0.01476666
   0.17287448  0.17404327  0.86083045
   0.52945646  0.54729860  0.84947216
   0.81100861  0.24637154  0.92673407
   0.68585287  0.71450541  0.60743299
   0.22514224  0.65627932  0.83465628
   0.82927779  0.90252771  0.43150846
   0.60756169  0.16569594  0.23089304
   0.34387494  0.67940053  0.37079266
   0.07366796  0.50747797  0.15693348
   0.23128788  0.89787664  0.60180937
   0.11562812  0.53081488  0.80854553
   0.07966148  0.67199800  0.13487111
   0.04031031  0.29466664  0.54027504
   0.40818927  0.55904515  0.44423280
   0.23954281  0.57675490  0.40420225
   0.74799964  0.50875663  0.93079377
   0.44385162  0.50780295  0.11680447
   0.17908050  0.01355858  0.77728045
   0.38613735  0.95269031  0.65168982
   0.30729057  0.02585778  0.89830150
   0.45828376  0.69892972  0.73305344
   0.50347911  0.40900490  0.53905589
   0.74794427  0.09180389  0.89018024
   0.88813908  0.42579198  0.92210648
   0.90449735  0.09461655  0.21731802
   0.01062982  0.76583464  0.84364925
   0.58217415  0.04666415  0.70971507
   0.79906971  0.36535352  0.71352509
   0.51042199  0.59115663  0.30235329
   0.65144475  0.88508180  0.55930349
   0.84702486  0.99404009  0.30025856
   0.66115634  0.86740371  0.27048251
   0.06779096  0.01968878  0.61840016
   0.63786544  0.64333415  0.79700641
   0.06694900  0.14784197  0.51862862
   0.62251512  0.31329753  0.17074217
   0.91313154  0.67859612  0.56208957
   0.96454983  0.15021702  0.81251995
   0.52984586  0.64917018  0.60201918
   0.75866734  0.56132691  0.57996681
   0.59157975  0.28703032  0.34069851
   0.90246034  0.98347642  0.54593605
   0.41066379  0.16493225  0.80762458
   0.42273597  0.54356088  0.66856392
   0.26803172  0.17897549  0.25580882
   0.88414732  0.33762756  0.82307889
   0.38802797  0.34647332  0.91509637
   0.17091187  0.28370985  0.67635561
   0.96212990  0.64550055  0.96586710
   0.52775613  0.76724241  0.35222462
   0.67126035  0.87485452  0.12579123
   0.37228739  0.81168610  0.00177061
   0.08908837  0.39631018  0.05950710
   0.56697768  0.71399838  0.47314063
   0.77829558  0.71162747  0.51419938
   0.76384075  0.22539650  0.46672250
   0.37059947  0.40513069  0.35428063
   0.69239333  0.03128132  0.25361208
   0.51749669  0.19122412  0.46831740
   0.83988168  0.52547150  0.04219135
   0.32721847  0.63331872  0.28345803
   0.68279752  0.41846302  0.53271716
   0.61399834  0.34254768  0.63041830
   0.29495504  0.35705232  0.05107176
   0.32037325  0.64160746  0.13465896
   0.82183451  0.75302887  0.82594698
   0.44267035  0.38383933  0.01692479
   0.97579507  0.45653958  0.39664859
   0.13446210  0.17894250  0.00294908
   0.45003125  0.07981063  0.35112407
   0.68562777  0.98596903  0.42126556
   0.21233909  0.51914127  0.68588531
   0.37190567  0.99450614  0.77273804
   0.83711643  0.16494334  0.36234410
   0.29290105  0.20084209  0.96316368
   0.32373902  0.84301924  0.33298965
   0.37478716  0.59857406  0.03808807
   0.18859310  0.76606424  0.08597195
   0.76310460  0.63098639  0.70208039
   0.71749703  0.68367431  0.10810768
   0.21286097  0.37448041  0.87348839
   0.23266209  0.53354609  0.18067784
   0.17457081  0.91539951  0.01165482
   0.61510911  0.52857431  0.13070298
   0.38824787  0.77370709  0.58835340
   0.48496365  0.91373457  0.56054604
   0.06160880  0.32964336  0.93478992
   0.76045978  0.78703280  0.95013553
   0.79365636  0.83242903  0.59895019
   0.00930697  0.17692038  0.16405221
   0.00984238  0.85081547  0.11788143
   0.85485607  0.96442497  0.01600537
   0.75750723  0.42800728  0.83461010
   0.89152166  0.55755102  0.16913161
   0.29744003  0.70777894  0.50817646
   0.53467047  0.89222074  0.07915317
   0.00952226  0.11675065  0.98814877
   0.83613919  0.19284312  0.09642998
   0.15439500  0.84439307  0.21344019
   0.94261416  0.25354395  0.44448924
   0.06045399  0.39966086  0.27181190
   0.69441597  0.89964934  0.71000165
   0.05974798  0.38491269  0.71773137
   0.92068679  0.58954907  0.83156761
   0.98835590  0.31808467  0.64326588
   0.51749858  0.10158603  0.07168716
   0.77926924  0.89537647  0.19907948
   0.75446053  0.94537007  0.82320790
   0.63597532  0.20416423  0.04863387
   0.07359935  0.66055141  0.24259077
   0.14517462  0.74009657  0.51885830
   0.34199938  0.79376541  0.44053361
   0.05689553  0.52970760  0.53187527
   0.09321312  0.95713958  0.89176007
   0.61971397  0.04356470  0.52557935
   0.62485451  0.44178475  0.74320332
   0.97560340  0.59403917  0.78951547
   0.38612058  0.99867989  0.00540777
   0.22064568  0.09427487  0.58526529
   0.17730553  0.22887905  0.18050566
   0.04694110  0.00349283  0.15501155
   0.30778428  0.63603599  0.92707737
   0.57878678  0.57492572  0.97311796
   0.82965474  0.03172705  0.73853447
   0.41404291  0.17308868  0.58941508
   0.13164024  0.62730698  0.98604576
   0.19564181  0.55299353  0.99226730
   0.54070444  0.29666551  0.93941089
   0.49760496  0.96578892  0.87662103
   0.05210976  0.24224146  0.28041888
   0.75351539  0.24927549  0.57571113
   0.60984556  0.13836279  0.84830039
   0.93168424  0.11305652  0.95660933
   0.70296015  0.12681901  0.63080971
   0.76047866  0.09847239  0.75199834
   0.95020055  0.63221142  0.42291941
   0.96264592  0.69376629  0.68292626
   0.43114406  0.17454351  0.20431514
   0.16013313  0.38970499  0.18007737
   0.45315815  0.39796224  0.79418944
   0.31240281  0.44056165  0.79078044
   0.78159918  0.17866478  0.72922821
   0.38809480  0.59412137  0.89637386
   0.53862776  0.92276772  0.81665817
   0.70924507  0.81229055  0.73866260
   0.50112380  0.16682989  0.62592586
   0.02487041  0.99512155  0.86085656
   0.84417533  0.13295622  0.58026768
   0.02240395  0.92545840  0.45214302
   0.54050260  0.86339795  0.22031329
   0.88805110  0.46360496  0.48440693
   0.09956324  0.22997379  0.42807790
   0.99174102  0.95931389  0.80549793
   0.74719912  0.64019800  0.24424286
   0.08910165  0.41864059  0.61546874
   0.87737707  0.98260983  0.14643856
   0.94497304  0.81524811  0.21161453
   0.28277657  0.72194676  0.69572625
   0.26573718  0.81714872  0.77552478
   0.06458391  0.61689979  0.60712646
   0.22854046  0.28068475  0.33883502
   0.74782138  0.37712317  0.07003193
   0.65507825  0.39358458  0.79690264
   0.35810607  0.25749027  0.39841677
   0.18455779  0.51558732  0.29745452
   0.09575692  0.61828807  0.41537038
   0.81411930  0.93613981  0.95353801
   0.83855940  0.84666845  0.30730548
   0.82270842  0.46403662  0.79595498
   0.94278519  0.69876016  0.74249917
   0.23905145  0.10500901  0.44567855
   0.33679285  0.29879959  0.77343432
   0.89240746  0.90068673  0.92846534
   0.31722527  0.96575666  0.43758770
   0.18965839  0.59550067  0.54390347
   0.62037534  0.25909666  0.93531490
   0.15834988  0.88691059  0.37726330
   0.13305655  0.74540002  0.73498818
   0.63746202  0.22179934  0.86138895
   0.62043566  0.54732652  0.93902367
   0.44554297  0.03357926  0.00552368
   0.22236621  0.12936365  0.62315995
   0.72610830  0.96337525  0.78702004
   0.56331163  0.58848373  0.82711428
   0.62110398  0.00525957  0.48675160
   0.40849622  0.93862325  0.00701915
   0.73208023  0.00867418  0.84887709
   0.64529719  0.87090729  0.68386392
   0.03931690  0.17171542  0.88139256
   0.50434135  0.06161245  0.78733423
   0.27743679  0.51253207  0.08293041
   0.07960471  0.39488965  0.47996359
   0.78771527  0.12282620  0.00400045
   0.09832252  0.79338663  0.62101909
   0.82132430  0.73115356  0.65722361
   0.09152514  0.66542782  0.88262810
   0.72202173  0.56283100  0.84362436
   0.48845906  0.05398689  0.47298083
   0.39406164  0.25706480  0.01141072
   0.37325893  0.89209035  0.87557654
   0.33464261  0.90338666  0.53298806
   0.24466811  0.75529385  0.99423877
   0.05383854  0.02908147  0.72074633
   0.64683312  0.83137527  0.87145286
   0.38944954  0.41955149  0.49043645
   0.10229069  0.99831523  0.52324729
   0.22690323  0.70599406  0.17482250
   0.47681796  0.65222190  0.39748461
   0.35050599  0.64442790  0.61415097
   0.30815539  0.28642539  0.14403546
   0.54647420  0.40685032  0.09203855
   0.96734165  0.48174978  0.99288021
   0.20484355  0.34625048  0.77208216
   0.58633359  0.68242984  0.69061414
   0.01092435  0.42380379  0.84462823
   0.49691021  0.27199072  0.84428156
   0.02158636  0.68508966  0.05303391
   0.24543414  0.03246362  0.00693416
   0.77385318  0.36829048  0.96576359
   0.33466824  0.47874262  0.27678794
   0.08384069  0.56118317  0.70781296
   0.55378313  0.78839785  0.56462719
   0.95164287  0.27649964  0.73666002
   0.92433218  0.55360287  0.57726098
   0.77187137  0.48448637  0.67578977
   0.18902497  0.30595810  0.96051555
   0.49131967  0.46144454  0.93961082
   0.12835369  0.86819334  0.82110561
   0.25049505  0.50624699  0.88137678
   0.29154539  0.18121678  0.51453334
   0.57322887  0.99957986  0.61320084
   0.52313924  0.44507566  0.64437092
   0.61897992  0.56007544  0.24275754
   0.24666474  0.38839680  0.61989532
   0.38853039  0.22013971  0.69253481
   0.90778642  0.75560873  0.91670566
   0.08116091  0.20206851  0.60701372
   0.76215521  0.07745574  0.48438497
   0.81151371  0.98235641  0.64078464
   0.02015045  0.24832669  0.07593685
   0.87007887  0.31195566  0.53685597
   0.48117219  0.64355110  0.10584939
   0.57597049  0.24772333  0.56410179
   0.58709572  0.06273776  0.93212219
   0.24987397  0.99676759  0.66454779
   0.67126156  0.74553651  0.17832522
   0.01095753  0.95010584  0.98405456
   0.67533734  0.26714312  0.71351042
   0.69650097  0.54942945  0.03174548
   0.64651622  0.84892252  0.39792082
   0.34622736  0.61381190  0.77306077
   0.73816552  0.84438022  0.04661951
   0.81321617  0.18302415  0.83271081
   0.41217561  0.82918181  0.70037178
   0.85362100  0.87704355  0.78071554
   0.86746645  0.85144210  0.52039562
   0.50346623  0.70729680  0.96554158
   0.51975688  0.31069266  0.24371261
   0.26905850  0.11206099  0.81073382
   0.39665079  0.76338281  0.28335263
Direct configuration=   480
   0.84881134  0.47634404  0.15721977
   0.79656075  0.34856628  0.11889459
   0.84204372  0.25805726  0.12350371
   0.88968132  0.26200146  0.18604674
   0.94954768  0.17435884  0.20940042
   0.99558237  0.19028532  0.26969567
   0.97187001  0.83278171  0.17288976
   0.81972804  0.64756029  0.27711071
   0.77389958  0.19775373  0.32570762
   0.78690506  0.30392222  0.32198823
   0.75878885  0.37079796  0.37580582
   0.67858805  0.39786319  0.39654470
   0.59354667  0.36627537  0.37838925
   0.13503142  0.50679465  0.25191395
   0.09791192  0.57523243  0.55192473
   0.01701350  0.22166120  0.43865360
   0.70176708  0.56172366  0.40059052
   0.67978438  0.47990742  0.43300700
   0.68274518  0.49722889  0.49711972
   0.70705841  0.64774335  0.42329989
   0.74482237  0.65120471  0.48628934
   0.72167214  0.57623001  0.52115446
   0.20217078  0.68640129  0.51619519
   0.04216349  0.38071640  0.65774285
   0.57750226  0.14776387  0.05148489
   0.31898237  0.01284637  0.21240354
   0.38932537  0.03728351  0.25023670
   0.37160927  0.05239321  0.31665967
   0.22978563  0.00030947  0.24016581
   0.16482249  0.07758883  0.21511459
   0.09322218  0.05454334  0.18403970
   0.19197145  0.16242363  0.21595026
   0.22773091  0.75633369  0.73553498
   0.81520545  0.39757579  0.16973272
   0.87249683  0.34112154  0.21339091
   0.90776241  0.37847680  0.26550981
   0.87551653  0.34954210  0.32071610
   0.85296015  0.39201542  0.38217251
   0.90162733  0.44234490  0.42074423
   0.75474025  0.18067837  0.59878283
   0.87646283  0.92360251  0.31496298
   0.95525097  0.91586067  0.35731948
   0.97475520  0.96089916  0.41186187
   0.97246719  0.82019668  0.36201441
   0.04551416  0.76638650  0.38339695
   0.02472944  0.67738987  0.40454770
   0.18162964  0.64883239  0.39751580
   0.36453015  0.38677626  0.78890917
   0.33064760  0.00391398  0.14887789
   0.82618634  0.94118534  0.17789930
   0.46989483  0.93040539  0.10380139
   0.41947641  0.98919884  0.13564651
   0.45262741  0.10172286  0.22731995
   0.55173984  0.09032792  0.24186881
   0.61614695  0.01537178  0.24159322
   0.59361512  0.91968001  0.24031898
   0.16552699  0.91039026  0.25480250
   0.12478499  0.46173805  0.19292059
   0.90274265  0.77601473  0.33588039
   0.89228285  0.68505244  0.30516110
   0.90607470  0.59506251  0.29184017
   0.97406482  0.53213869  0.28109905
   0.97774409  0.43332935  0.27647168
   0.30086741  0.28851702  0.36995416
   0.05601506  0.56540150  0.26112595
   0.29731248  0.03069053  0.34128602
   0.23465940  0.99737544  0.30729841
   0.18495177  0.92538552  0.32329354
   0.13006768  0.79519967  0.38099394
   0.21432388  0.73521267  0.39989496
   0.31184519  0.75186384  0.40773742
   0.27723131  0.03341436  0.40521804
   0.92927988  0.90510777  0.69970796
   0.18975518  0.89587297  0.49366889
   0.94520959  0.04511640  0.42150792
   0.07583917  0.30315463  0.81603192
   0.44153737  0.29718204  0.10789270
   0.90711365  0.78401904  0.01798577
   0.84505718  0.41633932  0.60180686
   0.28032900  0.14949456  0.08413451
   0.91323699  0.32455402  0.03572620
   0.61629729  0.88112039  0.97284191
   0.98980290  0.11232942  0.30304225
   0.41605164  0.35584756  0.65965082
   0.48267065  0.14880975  0.95122440
   0.63240237  0.53853707  0.66533704
   0.53777886  0.43927769  0.20883235
   0.63810854  0.43112915  0.00266102
   0.41946237  0.76924896  0.90671382
   0.69403243  0.15766578  0.35453559
   0.72571252  0.33305273  0.28018018
   0.12247189  0.88177830  0.71525506
   0.76955014  0.17713973  0.26657637
   0.34708527  0.82574749  0.19083084
   0.54206693  0.43147129  0.34290551
   0.59108875  0.70362321  0.05020129
   0.21885126  0.29768135  0.56030750
   0.52860491  0.92217029  0.43038332
   0.00199434  0.17221524  0.68815257
   0.54594595  0.84463447  0.67250339
   0.37296172  0.36799873  0.20947579
   0.55652050  0.66449931  0.19865078
   0.25055787  0.96199458  0.12872019
   0.58708836  0.71900151  0.89791307
   0.93172295  0.53611628  0.67193890
   0.02276480  0.86131387  0.55995411
   0.27341756  0.14666371  0.71435477
   0.71403235  0.57243449  0.34135537
   0.36796840  0.05686687  0.52945500
   0.75261824  0.71088567  0.38521457
   0.04175966  0.81507735  0.95257295
   0.32932643  0.48436320  0.56827608
   0.24224338  0.38178316  0.46281158
   0.22776270  0.82268825  0.89611112
   0.55066723  0.21638804  0.74534070
   0.06343406  0.50697049  0.92088973
   0.53877974  0.33920639  0.42723506
   0.67009598  0.04918919  0.01165059
   0.17801095  0.18828310  0.86422624
   0.54580080  0.55299099  0.84710260
   0.81635018  0.24606410  0.91784015
   0.68328331  0.70766263  0.60309016
   0.23280816  0.64137810  0.83143225
   0.81874150  0.90249216  0.42738647
   0.59727999  0.17081370  0.24110108
   0.35947353  0.67948093  0.38585789
   0.07151816  0.49956853  0.14208590
   0.22242507  0.89030873  0.60202251
   0.11691293  0.52286115  0.81141139
   0.10229152  0.66915484  0.13943315
   0.03792626  0.29662667  0.53865476
   0.41101905  0.55991101  0.44747843
   0.22548291  0.57201366  0.40621553
   0.73579313  0.51141417  0.93743223
   0.44614810  0.49696009  0.11626977
   0.17438135  0.00832509  0.77082741
   0.36988073  0.94501281  0.63685798
   0.29378447  0.03765734  0.90368231
   0.45642143  0.69027328  0.74075248
   0.51040087  0.40232796  0.55134563
   0.74605472  0.08645184  0.89313242
   0.88923517  0.42388622  0.92416160
   0.89059308  0.10062427  0.21936676
   0.00303786  0.76261142  0.83449161
   0.58979988  0.04517725  0.71435022
   0.80767954  0.37074803  0.70983293
   0.52768767  0.57643375  0.31352027
   0.65911570  0.87453451  0.54513468
   0.85201358  0.00234763  0.29875007
   0.67448072  0.86960172  0.27181363
   0.06999215  0.02309305  0.61587025
   0.63056429  0.65164799  0.79177539
   0.06715989  0.12956980  0.51146953
   0.62839020  0.31404095  0.17490336
   0.91979822  0.69504000  0.56428013
   0.96087895  0.14870048  0.79255377
   0.53922236  0.65808284  0.61270105
   0.76462329  0.56943843  0.57766875
   0.59101894  0.27994697  0.34933826
   0.88452941  0.98897685  0.54504739
   0.40529906  0.16609302  0.81639202
   0.42272758  0.55587504  0.67987118
   0.25953690  0.17761630  0.25997585
   0.89217516  0.32848888  0.82855542
   0.39155193  0.33760146  0.90220008
   0.16840545  0.28455257  0.69070162
   0.96135746  0.63637473  0.95776631
   0.54759402  0.77449247  0.34586846
   0.66384024  0.86165419  0.13093194
   0.35203269  0.82536485  0.01047963
   0.07962416  0.39868648  0.05259089
   0.56247184  0.70878300  0.47360197
   0.76548748  0.72675907  0.51442390
   0.75653378  0.21267207  0.46567593
   0.36278645  0.40436036  0.36081930
   0.70847554  0.02462076  0.24005992
   0.49013098  0.18891718  0.48095663
   0.85207254  0.53086709  0.03774242
   0.34001868  0.63251124  0.27119156
   0.68351564  0.41530825  0.54225798
   0.60776155  0.33216613  0.63388827
   0.29118197  0.35469691  0.06317237
   0.33395438  0.65167481  0.12471405
   0.82027327  0.74554667  0.81457327
   0.45618702  0.39715028  0.01938801
   0.99384009  0.47160762  0.39447342
   0.14121160  0.19716340  0.01225399
   0.44943316  0.08490783  0.34997427
   0.67287174  0.99479506  0.41742074
   0.23331131  0.52357576  0.68705801
   0.36356961  0.98670665  0.78094566
   0.84831379  0.17463996  0.36179300
   0.29726176  0.19544633  0.96675679
   0.30657761  0.81809798  0.32252092
   0.38833297  0.59912231  0.03361714
   0.19144667  0.76499547  0.08361814
   0.74823770  0.63087813  0.69886017
   0.73618929  0.65477358  0.11379417
   0.22140813  0.36345581  0.87235767
   0.25131087  0.53637421  0.17765555
   0.15298032  0.91260802  0.01109009
   0.60197083  0.54181130  0.12596989
   0.38890018  0.77412057  0.59283118
   0.47452374  0.91440729  0.55592491
   0.05144708  0.31275386  0.94267481
   0.76319806  0.78136744  0.94469073
   0.81176009  0.84995953  0.60680475
   0.01328219  0.15626311  0.17103483
   0.99570199  0.85066097  0.12324245
   0.83814178  0.96470729  0.02037230
   0.76538835  0.42048468  0.83363599
   0.88379863  0.54640498  0.15774998
   0.28696170  0.70079154  0.51817817
   0.52501125  0.88668153  0.07755919
   0.02231062  0.10352192  0.99273687
   0.84003093  0.18780009  0.09298050
   0.15336897  0.84771248  0.21542352
   0.93855294  0.23126518  0.45173018
   0.05836510  0.40720839  0.28306725
   0.71742160  0.91089759  0.69691029
   0.05662600  0.41050572  0.71520739
   0.92055290  0.58544827  0.83149043
   0.98441392  0.32003093  0.64476447
   0.51477979  0.10640778  0.07149709
   0.78585785  0.88099400  0.19837350
   0.73674130  0.96006054  0.82794905
   0.63136495  0.20240868  0.04657609
   0.07549867  0.64421794  0.24279284
   0.13649487  0.73124125  0.51449112
   0.35359800  0.79840013  0.44167410
   0.05155772  0.52487568  0.52207810
   0.09784762  0.96366011  0.89733283
   0.62661384  0.04636839  0.51764654
   0.63144649  0.43796797  0.74885391
   0.96677100  0.58521539  0.78002241
   0.38788311  0.98169618  0.00918168
   0.21045253  0.10196762  0.59843206
   0.16572387  0.22060881  0.17883661
   0.05485037  0.99429862  0.16195327
   0.31602991  0.63682925  0.91922045
   0.57622626  0.57203242  0.97244294
   0.82388794  0.03226955  0.71665969
   0.40752099  0.19083132  0.58934823
   0.13519859  0.63045117  0.98254099
   0.18751430  0.55152011  0.98949634
   0.53468787  0.28760122  0.94978895
   0.51201212  0.96799241  0.88182589
   0.05815583  0.24196280  0.26669616
   0.74132501  0.26477804  0.58407600
   0.60390462  0.13110599  0.84976247
   0.93772093  0.10574284  0.95445684
   0.69173119  0.13462812  0.62059513
   0.76336343  0.08132806  0.75402615
   0.95720625  0.63996695  0.42448218
   0.97060023  0.69169596  0.68386119
   0.42158438  0.16497754  0.19626507
   0.16038453  0.39265600  0.17714821
   0.44811670  0.38501737  0.79462683
   0.32326453  0.46762697  0.79293299
   0.78873216  0.17662459  0.72932451
   0.37841017  0.57763889  0.90676446
   0.51228849  0.92138894  0.82775945
   0.71678548  0.82805217  0.74154948
   0.49398898  0.15978556  0.61125905
   0.01390338  0.00713098  0.87264926
   0.82726944  0.13267805  0.58908161
   0.02918333  0.93577962  0.44854593
   0.53290336  0.87823417  0.21983060
   0.89418313  0.45071855  0.48234977
   0.09413036  0.24232360  0.42890034
   0.98792225  0.95251608  0.81871732
   0.74147944  0.63388675  0.25718278
   0.08456773  0.43168756  0.61958469
   0.86862419  0.98283424  0.14259154
   0.94338466  0.78917724  0.21015094
   0.28685749  0.72066311  0.69761169
   0.26305314  0.80969841  0.77207678
   0.07117316  0.61149398  0.60698507
   0.23110017  0.29062576  0.34673493
   0.75605578  0.37514214  0.07489494
   0.62828833  0.38849426  0.79277309
   0.35505204  0.25712458  0.40772924
   0.19607604  0.50853362  0.28971883
   0.10190003  0.62212819  0.41499964
   0.81269119  0.93078943  0.96482182
   0.84681518  0.84295836  0.29801272
   0.80732342  0.48338187  0.80426548
   0.95542293  0.68819383  0.74575728
   0.22096408  0.09270770  0.42510919
   0.33669856  0.30122437  0.77853596
   0.87785663  0.90413591  0.92423071
   0.31027678  0.97547934  0.43790498
   0.18891778  0.58062643  0.54673209
   0.61991961  0.26185789  0.93176671
   0.15604849  0.88582266  0.37611733
   0.14716232  0.73716973  0.74161749
   0.63843453  0.22179985  0.85764033
   0.59685164  0.61965224  0.94332227
   0.43442093  0.02469398  0.02094518
   0.24289718  0.15170758  0.61652765
   0.70659089  0.97068196  0.79135288
   0.57881454  0.60961095  0.83385341
   0.62731967  0.99554879  0.48886315
   0.39626523  0.91830265  0.01953021
   0.74713076  0.01044721  0.84855360
   0.64799906  0.92078093  0.70084325
   0.03217969  0.18551959  0.88631994
   0.50415024  0.06571190  0.79258962
   0.27597564  0.51617895  0.08508547
   0.08869535  0.40595966  0.48815429
   0.79921463  0.11242342  0.99736551
   0.10217142  0.78461269  0.61389196
   0.82469231  0.73154298  0.66196849
   0.09494176  0.66160172  0.89056220
   0.72047293  0.56854581  0.84359278
   0.47288825  0.05247471  0.47382480
   0.40688189  0.26503415  0.01169670
   0.38106676  0.89724277  0.87093536
   0.32431711  0.90193484  0.52859877
   0.23770837  0.75668322  0.99305208
   0.04158369  0.01705045  0.70868947
   0.65800671  0.84019651  0.87081499
   0.38801666  0.41710701  0.48905935
   0.10071417  0.99722557  0.52386421
   0.22548484  0.70603068  0.18250023
   0.50785406  0.64760240  0.39569510
   0.36397246  0.63405705  0.61984958
   0.30865962  0.29167626  0.14133651
   0.54653462  0.40495105  0.08871354
   0.96590929  0.48819736  0.98614641
   0.20526953  0.33672175  0.77029982
   0.59951217  0.67427162  0.69856637
   0.99512187  0.41374046  0.84172886
   0.48698141  0.27180284  0.84982089
   0.03062281  0.69417676  0.05474712
   0.24188880  0.03727437  0.01271213
   0.79008461  0.36335825  0.96445962
   0.33662713  0.48221653  0.27679969
   0.09062070  0.56172557  0.71523835
   0.55538671  0.78701146  0.56816576
   0.94956230  0.27545599  0.73897920
   0.92903549  0.54481462  0.58274245
   0.76079102  0.49086906  0.67114449
   0.18907095  0.31208364  0.96582470
   0.49633332  0.46055357  0.94448139
   0.11537043  0.87287806  0.81789340
   0.24328466  0.52236618  0.88236175
   0.28358584  0.18146567  0.51585879
   0.56074238  0.99437512  0.61122903
   0.52185046  0.45792643  0.64045459
   0.61541896  0.54766106  0.24262009
   0.24883981  0.39458960  0.62608601
   0.39052126  0.21666282  0.67801416
   0.90185963  0.75533585  0.91743444
   0.07747293  0.20152251  0.60689939
   0.76023518  0.08957904  0.48610731
   0.81787699  0.98395624  0.63289984
   0.02717055  0.25218709  0.06982085
   0.86631209  0.30352585  0.53640712
   0.47475363  0.63358157  0.10852081
   0.56890252  0.26202642  0.55430124
   0.57999081  0.05168437  0.92553114
   0.25343287  0.00195065  0.66624033
   0.66210786  0.74767053  0.17180015
   0.00690991  0.95145312  0.98669409
   0.67902446  0.26059536  0.71623554
   0.69673840  0.54894858  0.04392083
   0.64305992  0.84423311  0.40796142
   0.34949688  0.61172770  0.77217497
   0.73962236  0.86173221  0.04828194
   0.79777091  0.19778757  0.83462780
   0.40256013  0.82611052  0.69841291
   0.85765211  0.86925730  0.78109108
   0.86690712  0.85940520  0.52261608
   0.49541689  0.69952571  0.96534858
   0.52231183  0.32154318  0.23375617
   0.26616691  0.10347640  0.80903008
   0.40779599  0.75908085  0.27088268
Direct configuration=   500
   0.84259364  0.48020521  0.15989557
   0.79432982  0.33299678  0.11603740
   0.84149229  0.23652193  0.12665473
   0.88923527  0.24784292  0.18141735
   0.93838750  0.17961077  0.20567086
   0.99976508  0.19155071  0.25908187
   0.98070209  0.80213679  0.16920976
   0.82184207  0.63803628  0.27643322
   0.76526964  0.20301601  0.33288359
   0.76322029  0.30101138  0.33026127
   0.75905703  0.36491237  0.38503709
   0.68113991  0.40758699  0.39859597
   0.59160676  0.35623933  0.38401058
   0.12507299  0.48337966  0.25273612
   0.09773996  0.56714386  0.55552901
   0.01380906  0.22920048  0.44442284
   0.71580247  0.56500890  0.40273630
   0.68757374  0.48948201  0.43716939
   0.69894506  0.49862035  0.49690663
   0.74090917  0.64903576  0.42049429
   0.73013112  0.65826481  0.48556109
   0.72316002  0.57790440  0.52075934
   0.19279244  0.66899702  0.52909871
   0.03505541  0.40254367  0.66131107
   0.57278700  0.15978125  0.05599313
   0.31193468  0.00833535  0.21697830
   0.39466897  0.02728800  0.24923823
   0.38016032  0.03998946  0.31627853
   0.22285847  0.99910901  0.24260291
   0.16889343  0.07486518  0.20305031
   0.07983221  0.05364214  0.17908993
   0.19588424  0.16213623  0.21175101
   0.23680576  0.74490999  0.73967498
   0.81645720  0.39781176  0.17143948
   0.86700549  0.33575368  0.21340027
   0.90815010  0.37053310  0.26869753
   0.85366702  0.34383197  0.32106046
   0.86071017  0.39573773  0.38159275
   0.91846340  0.44026442  0.41394305
   0.73565594  0.18324873  0.60171009
   0.89731118  0.92587354  0.31115158
   0.97319539  0.91670858  0.35534976
   0.99085692  0.97532996  0.40212205
   0.97981380  0.82182117  0.36264273
   0.05463708  0.77662506  0.38507108
   0.02849517  0.69001364  0.40659028
   0.18291648  0.64767103  0.40659692
   0.38024405  0.39796110  0.78909832
   0.33202769  0.99937065  0.15972353
   0.82599612  0.92770468  0.16341064
   0.46712880  0.94781789  0.10188548
   0.41265520  0.00003786  0.13192263
   0.46649375  0.08753867  0.21699051
   0.55632698  0.08735095  0.23356165
   0.61934588  0.02055665  0.23885554
   0.59704891  0.92620941  0.24524842
   0.17688400  0.90794796  0.25157045
   0.12976871  0.44892966  0.18148398
   0.91600688  0.78281363  0.32364059
   0.89266463  0.69462015  0.30214228
   0.91224134  0.61071087  0.28438977
   0.97467349  0.53869954  0.27927647
   0.97963602  0.44209450  0.28039391
   0.29317970  0.28425980  0.38560448
   0.06127572  0.56580123  0.26113317
   0.29834090  0.04024395  0.34181896
   0.22720738  0.00231600  0.31168601
   0.18208256  0.92145229  0.31694509
   0.13965637  0.79856658  0.37994386
   0.21769392  0.73261421  0.39176614
   0.31179657  0.75955875  0.41012284
   0.27416122  0.03876514  0.40662427
   0.93562645  0.90014416  0.70148089
   0.19490710  0.90328906  0.48647632
   0.94253935  0.05305231  0.41308217
   0.07268562  0.31711433  0.81124054
   0.45634566  0.27604868  0.11970424
   0.90887169  0.77714997  0.01466102
   0.86605573  0.41982245  0.60011034
   0.28414223  0.13943067  0.08711078
   0.91562340  0.34202284  0.03259692
   0.59661190  0.88120996  0.97499477
   0.98472810  0.11958891  0.30022598
   0.41233822  0.36483419  0.66925901
   0.48782958  0.14480549  0.94692259
   0.61659729  0.55191178  0.66596781
   0.54608129  0.45380000  0.20398058
   0.64806674  0.41618612  0.00923677
   0.40373319  0.78820597  0.91715142
   0.72208611  0.14038490  0.36280301
   0.70501700  0.33340291  0.27334687
   0.12941222  0.88015992  0.71095571
   0.76953775  0.17965868  0.27086537
   0.34767365  0.80682658  0.18807430
   0.53276005  0.41409704  0.35695865
   0.58627987  0.69955857  0.04804500
   0.22529571  0.30603565  0.55652274
   0.52402150  0.91998708  0.45004164
   0.01323225  0.16521024  0.68899922
   0.53419959  0.84753084  0.66403358
   0.38095666  0.36636523  0.21025864
   0.54173233  0.65768286  0.19723162
   0.25969801  0.97247970  0.12101907
   0.60930847  0.72244495  0.90809561
   0.91520404  0.53982599  0.67596271
   0.02073855  0.87241908  0.55667260
   0.27481698  0.11889832  0.71012520
   0.71825082  0.53693565  0.34445699
   0.36251018  0.04516801  0.54370409
   0.75036631  0.71492568  0.37631073
   0.03666860  0.78531756  0.95281313
   0.33834538  0.48889682  0.57574909
   0.23476363  0.38871670  0.46339850
   0.21900802  0.84419050  0.90556444
   0.54084662  0.19836112  0.73616230
   0.06200308  0.50770496  0.91154219
   0.53967344  0.33624732  0.43507527
   0.67943305  0.03524293  0.00946363
   0.17593510  0.19951679  0.86593391
   0.55949459  0.55602735  0.84562607
   0.82346222  0.23882088  0.92429674
   0.68584497  0.70961232  0.60801591
   0.23345266  0.63021380  0.82111378
   0.80284916  0.89480926  0.43283822
   0.58468860  0.17088583  0.25071849
   0.37031627  0.67837863  0.39174608
   0.06967429  0.49556887  0.14084700
   0.20491774  0.87809939  0.60841519
   0.12034840  0.50897139  0.81426092
   0.10974722  0.65865876  0.13897071
   0.02210591  0.30594959  0.52931963
   0.42469239  0.54661638  0.45531645
   0.23135850  0.56973139  0.40596446
   0.72895627  0.52290518  0.94187227
   0.43224451  0.48081283  0.11791334
   0.16220515  0.01110669  0.76004127
   0.36395298  0.93848704  0.63068126
   0.27846580  0.03732662  0.90653446
   0.46028350  0.69538299  0.74819098
   0.51121036  0.39682349  0.55340825
   0.75624315  0.08186890  0.90330590
   0.90613682  0.42687695  0.91398599
   0.87570729  0.11315482  0.21556338
   0.00241070  0.76323779  0.83404599
   0.59283859  0.03213423  0.71297132
   0.81408671  0.35513146  0.70976636
   0.53954311  0.56678478  0.32183445
   0.67051202  0.87188345  0.52869947
   0.84518807  0.99210312  0.30012494
   0.66235854  0.88096792  0.26957983
   0.06696259  0.02974928  0.61901946
   0.61972811  0.66516688  0.79240564
   0.06151331  0.12022340  0.50623871
   0.63247215  0.31321779  0.17234190
   0.91766774  0.71499757  0.56873544
   0.94990013  0.14892428  0.78413433
   0.51595032  0.65689164  0.61875269
   0.76580515  0.57876206  0.57406190
   0.59108298  0.28639437  0.34883889
   0.86631275  0.00383001  0.53694487
   0.39768922  0.15508930  0.82350707
   0.42817897  0.55437572  0.69876643
   0.25146950  0.18748580  0.25970990
   0.90272812  0.29398061  0.82954775
   0.39152255  0.34346102  0.90261836
   0.17412182  0.27664423  0.68589059
   0.96577480  0.62585440  0.95195005
   0.56354914  0.77484343  0.33725741
   0.65981798  0.86726073  0.12876274
   0.34606315  0.83430356  0.02261886
   0.07160455  0.39248668  0.04119628
   0.56298016  0.71380662  0.47618910
   0.75591072  0.73953015  0.50543750
   0.75147627  0.23040123  0.46373284
   0.35808966  0.41150746  0.36250175
   0.70407443  0.03205138  0.22987685
   0.46644642  0.19765123  0.48996269
   0.85962609  0.53426428  0.03633162
   0.35468784  0.63082402  0.25386292
   0.68414974  0.43656947  0.53554093
   0.60039173  0.32900695  0.64664940
   0.27608889  0.36965953  0.06086692
   0.34478474  0.66713237  0.12062889
   0.81140661  0.73358996  0.81300308
   0.45945325  0.42167283  0.02254688
   0.99851537  0.47395223  0.40550891
   0.14787567  0.21657869  0.02891931
   0.44592029  0.08998882  0.34738356
   0.66988173  0.00200409  0.40884646
   0.25365505  0.52584477  0.68733166
   0.35512427  0.97980802  0.78286661
   0.84745645  0.17523544  0.35165755
   0.29927613  0.20046085  0.97350805
   0.29187767  0.79262076  0.31522349
   0.40613530  0.59700256  0.01837650
   0.19208142  0.76508267  0.08017705
   0.74420549  0.62504414  0.70497087
   0.75980011  0.63402161  0.12172184
   0.22360653  0.36544760  0.87682501
   0.26853030  0.53817368  0.17920972
   0.13392102  0.92165354  0.01280723
   0.59972071  0.54826688  0.11970505
   0.39760841  0.77562215  0.60216790
   0.46704950  0.91820768  0.54439683
   0.02858940  0.29659959  0.94554832
   0.75854181  0.76530354  0.93689914
   0.82987940  0.85861613  0.61697220
   0.01628863  0.13578004  0.16375868
   0.98591619  0.85105890  0.12872299
   0.84015497  0.97522351  0.03355531
   0.75941791  0.41145509  0.83225552
   0.87725002  0.54706875  0.14407122
   0.27732971  0.68145699  0.53192263
   0.50145717  0.88478567  0.08121413
   0.01950353  0.09729100  0.99487256
   0.83843052  0.18489788  0.08441552
   0.14560801  0.84239058  0.22352327
   0.94291035  0.19915426  0.45202993
   0.05937574  0.41015518  0.28705761
   0.71527911  0.90980921  0.69312139
   0.04150906  0.42479312  0.71978623
   0.92845718  0.57927205  0.83437034
   0.98993348  0.33594580  0.64727407
   0.51621618  0.11018272  0.06672433
   0.80075642  0.87031623  0.20122176
   0.71239419  0.96747210  0.83318606
   0.62975841  0.20849032  0.04475263
   0.08034201  0.64814302  0.25263760
   0.12773563  0.71031708  0.51189576
   0.35882470  0.81373217  0.43546775
   0.04542470  0.54619013  0.51397264
   0.09053582  0.99124808  0.90507217
   0.61874008  0.05236372  0.51720050
   0.63953247  0.44061179  0.75080647
   0.94072932  0.57757352  0.77059622
   0.38408230  0.97661524  0.00758804
   0.20663833  0.12653033  0.60680643
   0.17203818  0.22573386  0.17903048
   0.05488645  0.98259790  0.16503143
   0.32563430  0.63595295  0.92709171
   0.57578063  0.57994716  0.96824463
   0.83438446  0.02729401  0.72030011
   0.39757821  0.21559625  0.57651110
   0.14169555  0.63732657  0.98823572
   0.19359776  0.55312666  0.99055368
   0.54970319  0.30593045  0.95342642
   0.50851511  0.95909894  0.87772943
   0.06290654  0.24061931  0.27258427
   0.73630439  0.26658854  0.59415721
   0.60025751  0.14198390  0.84055241
   0.94785633  0.09737354  0.95571058
   0.66403013  0.14134603  0.61749957
   0.78096284  0.08889039  0.74566075
   0.95365790  0.66152764  0.42268207
   0.98446064  0.69243590  0.68740645
   0.43813945  0.16509755  0.19887266
   0.17180980  0.37977049  0.17282209
   0.47070105  0.39628467  0.79440653
   0.32286037  0.46494766  0.79234939
   0.79892911  0.17953616  0.74092671
   0.37769953  0.55970484  0.91393023
   0.50432688  0.89431866  0.82040233
   0.73820045  0.84113473  0.73320686
   0.47552657  0.14841809  0.59755139
   0.01035058  0.01086801  0.87702973
   0.81986376  0.15219439  0.58815768
   0.02685203  0.93634756  0.44301517
   0.53006544  0.89141014  0.22796398
   0.90293413  0.43966870  0.47444541
   0.08257634  0.25031445  0.42077078
   0.98152709  0.95388943  0.82995939
   0.74971058  0.64750765  0.25544936
   0.08778705  0.43602448  0.61579252
   0.85542118  0.99431022  0.14039391
   0.94836932  0.77431346  0.21151481
   0.28563533  0.70636161  0.68977048
   0.27181577  0.81809566  0.77068831
   0.07575879  0.61768855  0.60667119
   0.24162661  0.30816730  0.34867297
   0.75645193  0.36739780  0.07376850
   0.61875335  0.37733272  0.79688344
   0.35298720  0.25429659  0.41563443
   0.20084665  0.49795123  0.27706961
   0.10194728  0.62517916  0.40251816
   0.80056926  0.93174865  0.96293658
   0.85732090  0.84414579  0.30312115
   0.79949467  0.47978271  0.79994228
   0.96473448  0.68892965  0.74577321
   0.20128884  0.08750502  0.41299545
   0.33210074  0.32649088  0.77733240
   0.87018742  0.92196608  0.91970898
   0.31991369  0.98297821  0.43878773
   0.18771963  0.57583734  0.53638777
   0.63213925  0.26568609  0.93524410
   0.15108500  0.88130183  0.36544711
   0.16394820  0.70470927  0.74092088
   0.63648996  0.22304716  0.85203005
   0.61107629  0.52698909  0.96401610
   0.44440183  0.98413672  0.00620156
   0.26299296  0.14304164  0.62331024
   0.69188446  0.01009890  0.80458260
   0.56347796  0.60870695  0.81430365
   0.63978000  0.99200325  0.50612359
   0.37035748  0.90813376  0.00230674
   0.75326368  0.00051288  0.87035564
   0.71091286  0.97080488  0.71603935
   0.02903971  0.19575532  0.89197765
   0.50260049  0.06549250  0.79330420
   0.28025896  0.52348687  0.08239571
   0.11048331  0.40846890  0.49288267
   0.81112884  0.10322005  0.98997359
   0.10606961  0.77637219  0.61154592
   0.82626233  0.73427482  0.66428803
   0.09219675  0.65804148  0.89353568
   0.71668784  0.58069293  0.85040342
   0.46972218  0.04440802  0.46975682
   0.41487097  0.25683841  0.00510474
   0.37597482  0.90260046  0.86970442
   0.31688181  0.89656350  0.52634424
   0.23070894  0.76297095  0.98982985
   0.02223914  0.00420161  0.70417544
   0.66580557  0.84410170  0.87452457
   0.38180955  0.42138470  0.48108999
   0.10288370  0.99062872  0.52702577
   0.22255927  0.71080067  0.18766398
   0.53457239  0.64162125  0.39835030
   0.37007377  0.62717306  0.61828223
   0.30333654  0.28406982  0.14356453
   0.55448306  0.40068147  0.09244403
   0.97169364  0.49226656  0.98748631
   0.19177034  0.33471131  0.77771731
   0.61632991  0.67434128  0.70330233
   0.98478830  0.41641223  0.84322380
   0.47788537  0.26670512  0.85225457
   0.04103947  0.70996339  0.05520294
   0.24038293  0.04908734  0.01406749
   0.79307373  0.36270046  0.96812436
   0.34187840  0.48684262  0.27549620
   0.09790435  0.56483672  0.72005106
   0.55723944  0.78008157  0.57003645
   0.94278230  0.27525056  0.74057359
   0.93502798  0.53670596  0.58260886
   0.75799774  0.49066518  0.67126753
   0.19667516  0.31503496  0.97015835
   0.50392236  0.46292045  0.93948174
   0.11153996  0.86916746  0.81319807
   0.23241643  0.52526674  0.88495497
   0.27815030  0.17782911  0.51579938
   0.55149554  0.99770225  0.61109334
   0.51671275  0.46642123  0.64020147
   0.61679177  0.53827341  0.24000892
   0.25047712  0.40863629  0.63533890
   0.40422910  0.21706580  0.67391529
   0.89316385  0.75571929  0.91813527
   0.07657580  0.19809297  0.60645744
   0.75915909  0.08493411  0.48671182
   0.82260801  0.99288480  0.62310286
   0.03754547  0.25641614  0.06144689
   0.86132471  0.29424121  0.53934647
   0.47162282  0.62444728  0.11000079
   0.56405269  0.26821806  0.54416074
   0.58535763  0.04652479  0.93587414
   0.25058672  0.00372642  0.67178950
   0.65932789  0.74053767  0.16798729
   0.00370022  0.94790899  0.98926026
   0.67392756  0.26286607  0.71270125
   0.70068567  0.55682939  0.05271179
   0.63825382  0.85183848  0.42020090
   0.35223327  0.60709573  0.77109891
   0.73566042  0.87245707  0.03952250
   0.78475655  0.20862281  0.83380287
   0.39178819  0.82504972  0.69713686
   0.86370444  0.86728985  0.78395596
   0.87434912  0.85754933  0.51761996
   0.48222998  0.69537598  0.97095353
   0.51910730  0.31377884  0.22468498
   0.26684255  0.09478194  0.81720508
   0.42359688  0.75813027  0.25551683
Direct configuration=   520
   0.85466104  0.47032675  0.16201411
   0.79037390  0.33456930  0.11893298
   0.83290482  0.24693891  0.12140870
   0.89914213  0.24628515  0.17660327
   0.95546717  0.16642768  0.19851539
   0.00892225  0.18002663  0.26033964
   0.96384719  0.79211976  0.16547063
   0.82293923  0.65788544  0.26762687
   0.77775862  0.20009806  0.33320968
   0.75555297  0.31027774  0.33056348
   0.75097654  0.36185101  0.38877900
   0.67741612  0.39602109  0.41815619
   0.58697772  0.36115841  0.39452077
   0.11818250  0.48745658  0.24926539
   0.08933342  0.59105490  0.55057531
   0.01208472  0.22000646  0.43976115
   0.71993966  0.55548000  0.39051663
   0.69352405  0.49139568  0.43587038
   0.70568266  0.51307797  0.49792768
   0.75018657  0.64124906  0.41471999
   0.74314997  0.66700429  0.47229089
   0.73727927  0.59578490  0.51879380
   0.20468758  0.65169072  0.52615270
   0.04190711  0.40326869  0.66208845
   0.57556325  0.16559527  0.06309555
   0.31576282  0.99421290  0.21392387
   0.38654283  0.03964221  0.25246111
   0.38231194  0.05751884  0.31515833
   0.21211336  0.00450502  0.23412587
   0.15561290  0.07452951  0.21043969
   0.07221171  0.05463517  0.17586545
   0.18810358  0.16580818  0.20900735
   0.23619475  0.73164848  0.72907568
   0.83475167  0.38821546  0.16968948
   0.89624777  0.33536818  0.20503336
   0.90322463  0.36661859  0.26894846
   0.84118010  0.35172391  0.31735552
   0.84581500  0.38764642  0.38224066
   0.91343470  0.41868604  0.42111736
   0.72569079  0.19507654  0.60239692
   0.88936809  0.92629473  0.32077311
   0.97885308  0.92379104  0.34482408
   0.99149037  0.96982471  0.39875234
   0.99989058  0.82309534  0.34401876
   0.06747575  0.77608912  0.38581524
   0.02973917  0.68896340  0.41296055
   0.18577454  0.64346994  0.39712852
   0.38210352  0.40425934  0.78631195
   0.33751822  0.98779299  0.15312634
   0.83046671  0.93090294  0.16735686
   0.44580864  0.94524243  0.10416722
   0.42421620  0.01346121  0.13934521
   0.45541689  0.07342461  0.21051445
   0.55457570  0.08428566  0.23309680
   0.62383246  0.02408703  0.22807872
   0.58540279  0.93333348  0.24129840
   0.16846747  0.90398965  0.25072778
   0.12809884  0.43656144  0.18636326
   0.92301546  0.78280243  0.31825850
   0.89630321  0.69503315  0.30500294
   0.90019945  0.60523349  0.28251682
   0.97354668  0.53683999  0.27406253
   0.97334309  0.44325732  0.27644499
   0.29156903  0.28489490  0.38767524
   0.06695438  0.57224359  0.26247780
   0.29988129  0.03723943  0.33983633
   0.22771404  0.00243692  0.30133989
   0.17617497  0.92017801  0.30920797
   0.15709151  0.79229614  0.38310715
   0.22474489  0.73125833  0.40244637
   0.31828621  0.75406140  0.39966413
   0.27111180  0.05063194  0.40544694
   0.93728126  0.88108369  0.70089952
   0.19115793  0.90571012  0.47752069
   0.94501193  0.05349548  0.39757761
   0.04571429  0.31262820  0.81112421
   0.47289301  0.26354107  0.12168595
   0.90473213  0.77343425  0.02432554
   0.86902017  0.42036229  0.59066087
   0.29459281  0.13790203  0.09267421
   0.91206545  0.35782157  0.02892236
   0.59120006  0.88901828  0.97392613
   0.98352112  0.12182550  0.30038648
   0.39818848  0.37340769  0.67260020
   0.48414035  0.14296404  0.94522729
   0.61522375  0.54182549  0.66057885
   0.53286019  0.44326807  0.19596885
   0.64786006  0.40759200  0.01917063
   0.38953049  0.80158139  0.92633705
   0.72523235  0.13538283  0.36811040
   0.69375146  0.32818354  0.28040249
   0.11874732  0.87476543  0.70132167
   0.75389063  0.17792275  0.27400429
   0.34174121  0.79323626  0.18511314
   0.52401711  0.40487304  0.36535554
   0.58063672  0.70204458  0.06193172
   0.22827384  0.31405860  0.55554687
   0.51989505  0.91013512  0.45372656
   0.02495142  0.15078835  0.68384789
   0.52701164  0.85104003  0.65322559
   0.38557090  0.36324631  0.21922709
   0.53057365  0.66215897  0.20203884
   0.26890569  0.97938936  0.11141071
   0.61962334  0.72128099  0.91143088
   0.88785441  0.54333873  0.67526795
   0.01240615  0.88120662  0.55499426
   0.29822701  0.11670750  0.71466301
   0.72723236  0.51291425  0.33208506
   0.34177684  0.03975531  0.55060651
   0.74627541  0.71363803  0.38032787
   0.04741859  0.75640738  0.95235296
   0.35355276  0.48966473  0.57999994
   0.24459495  0.40057156  0.45726662
   0.20690714  0.85962656  0.90674043
   0.52245087  0.18244811  0.72798727
   0.07075592  0.50449296  0.90311630
   0.54737505  0.33175773  0.44923332
   0.68585917  0.02470420  0.01333741
   0.17039328  0.20616790  0.86443036
   0.56496465  0.54928410  0.84659913
   0.83063121  0.22956729  0.94143097
   0.68877518  0.72100946  0.61767932
   0.23011331  0.62335949  0.82200858
   0.79124798  0.88003268  0.44133128
   0.58170267  0.16641697  0.25607783
   0.37457814  0.68232975  0.39444263
   0.07921527  0.47888242  0.14872126
   0.19391138  0.87218607  0.60831964
   0.12503944  0.49267120  0.80703296
   0.10201015  0.64679493  0.13431128
   0.00181354  0.31251552  0.51959526
   0.45478835  0.53850717  0.46182569
   0.24487315  0.57737509  0.40756013
   0.73460204  0.53328056  0.94410764
   0.41102451  0.47300809  0.12438569
   0.14730931  0.02356604  0.75662718
   0.35888295  0.93429501  0.63688677
   0.26549805  0.02817071  0.91083879
   0.46757512  0.71551450  0.75495487
   0.50408414  0.39950097  0.54527967
   0.76124628  0.08290302  0.90435676
   0.90024720  0.42880693  0.91649673
   0.87445614  0.11324350  0.21213803
   0.00687583  0.77081477  0.84136224
   0.58990646  0.01540993  0.71115253
   0.81058691  0.33605597  0.71000764
   0.55180789  0.55561453  0.31999208
   0.67708444  0.87565511  0.51531881
   0.83929741  0.98799539  0.30122313
   0.66079041  0.88383039  0.27178927
   0.06182324  0.03801841  0.61748999
   0.61730396  0.68338447  0.80594641
   0.06244390  0.12251814  0.50876173
   0.63613910  0.31255255  0.16259401
   0.90845554  0.72848958  0.57356982
   0.94481219  0.14000748  0.79281381
   0.49330150  0.64913797  0.61938955
   0.76779526  0.58825229  0.57895590
   0.59900595  0.28633942  0.35080073
   0.85614197  0.01429209  0.51726254
   0.39085925  0.14236219  0.82859431
   0.43920501  0.54184077  0.70738940
   0.24816397  0.18947554  0.25780995
   0.90965493  0.26679999  0.83850682
   0.39108397  0.35412178  0.91833204
   0.18440429  0.27981288  0.67591495
   0.96768332  0.62587969  0.94630628
   0.57396734  0.76502567  0.33391256
   0.66113334  0.87543391  0.12336098
   0.33900524  0.82539965  0.03671529
   0.07810287  0.38999306  0.02841790
   0.56985862  0.72693560  0.48096311
   0.74874211  0.74784812  0.49871269
   0.74911872  0.25294923  0.46823515
   0.36580983  0.43042920  0.36476545
   0.70861377  0.04884058  0.22551261
   0.45707494  0.20149726  0.48015594
   0.85507957  0.53550106  0.03500405
   0.37501658  0.63086057  0.24037741
   0.68722954  0.44416298  0.53572196
   0.58086357  0.33932076  0.65420847
   0.26303588  0.38412239  0.05265226
   0.33973322  0.67961810  0.11731702
   0.80026093  0.72802591  0.81893952
   0.45196178  0.42273056  0.02466959
   0.00618156  0.46847952  0.40620811
   0.17166338  0.22032624  0.04340204
   0.45022513  0.09005579  0.34639939
   0.67085822  0.00276163  0.40063303
   0.26180787  0.53505827  0.68983263
   0.34903972  0.97933255  0.77926800
   0.86558055  0.18425258  0.34461706
   0.29544830  0.20814849  0.97958707
   0.29277205  0.77023807  0.30274840
   0.42028126  0.58903881  0.01720093
   0.18202427  0.76864636  0.07998914
   0.76221474  0.62110329  0.71570617
   0.76487838  0.63920110  0.13416524
   0.21760906  0.37876615  0.88739447
   0.27793328  0.53747338  0.17722353
   0.12899778  0.93752032  0.02015729
   0.60418113  0.54382498  0.11755107
   0.40375273  0.77319818  0.60583343
   0.46788463  0.92070436  0.54112449
   0.01562073  0.29697247  0.95579406
   0.75426500  0.75419715  0.93341610
   0.84833979  0.85805120  0.61508418
   0.00656591  0.12623233  0.15594415
   0.98808274  0.83432504  0.12350954
   0.85090661  0.96455367  0.03166209
   0.75148170  0.40064406  0.83666476
   0.87329023  0.53636856  0.14204828
   0.27843052  0.68744226  0.54573623
   0.48937705  0.88755961  0.08477575
   0.02296870  0.10319480  0.00405491
   0.83724496  0.18602485  0.08401024
   0.14538771  0.83478755  0.22341440
   0.94338407  0.18742594  0.45439048
   0.05231610  0.41324803  0.27806093
   0.70699198  0.91469513  0.68625862
   0.03396433  0.43917411  0.71509261
   0.93642056  0.57472292  0.82996398
   0.99052646  0.33754527  0.64740158
   0.51821372  0.11529440  0.06252633
   0.81773222  0.85701752  0.18875190
   0.69837457  0.98042138  0.83621290
   0.63061829  0.21759507  0.04792822
   0.09774750  0.65089909  0.26544973
   0.13351414  0.69441552  0.51833231
   0.34248089  0.82080132  0.42442611
   0.03687711  0.55914641  0.51344251
   0.08438330  0.01065231  0.90345586
   0.60822112  0.05438312  0.52466415
   0.63926989  0.44035469  0.75133754
   0.91750732  0.57302295  0.77425636
   0.37812208  0.98746643  0.00027303
   0.21007630  0.14419649  0.60298258
   0.17752280  0.23082175  0.17414269
   0.04754493  0.97916201  0.16878133
   0.33752767  0.62907800  0.93485276
   0.58226182  0.57183940  0.97172092
   0.86207812  0.02540523  0.72910969
   0.39103517  0.22901419  0.57673103
   0.14796344  0.63901937  0.99438537
   0.20433089  0.56036979  0.99483765
   0.57208017  0.32283433  0.94766489
   0.50865590  0.94863381  0.85875145
   0.05944568  0.24244483  0.27497662
   0.72096627  0.28501930  0.60219769
   0.60241399  0.14444876  0.83752193
   0.95964789  0.09139169  0.95514092
   0.65906154  0.14403906  0.61689846
   0.78529376  0.09396689  0.74740762
   0.94708057  0.67678324  0.42309969
   0.99715885  0.69520974  0.68747228
   0.44957141  0.15912468  0.20715912
   0.17794452  0.38643982  0.15914444
   0.46617487  0.41673119  0.79614548
   0.33615336  0.46903257  0.79920998
   0.80524160  0.19365235  0.73341143
   0.37154699  0.54606854  0.91276944
   0.51554155  0.87863301  0.81707139
   0.76005508  0.83973182  0.72132669
   0.44608838  0.15790502  0.58512082
   0.00481808  0.02857172  0.87405728
   0.80021647  0.15071426  0.58576863
   0.02757973  0.95142215  0.44579219
   0.51280459  0.89621918  0.23710807
   0.90088510  0.43300042  0.47948275
   0.06585372  0.26365992  0.41810247
   0.98108469  0.94837111  0.83457895
   0.74633489  0.65406410  0.24783833
   0.09310763  0.44769040  0.62216110
   0.83500001  0.99751507  0.13557550
   0.96807626  0.74829307  0.21130274
   0.29931056  0.70649460  0.68795405
   0.26778416  0.79824739  0.75968850
   0.08027940  0.60772717  0.60633988
   0.24131835  0.31433551  0.35267963
   0.75694229  0.35008111  0.07097144
   0.64782432  0.37664537  0.79598066
   0.33603589  0.25090021  0.42554640
   0.19878398  0.47734790  0.27299858
   0.09863276  0.62350019  0.39441809
   0.80423996  0.95035077  0.96290991
   0.86793977  0.84961589  0.30088658
   0.78301246  0.45707453  0.79093384
   0.96976894  0.69355642  0.74623509
   0.19623063  0.07702037  0.42264067
   0.35326828  0.32410050  0.77109659
   0.86351415  0.93196075  0.91582224
   0.33021334  0.01426005  0.44071788
   0.18146165  0.55434960  0.53524682
   0.64235652  0.27676537  0.94378110
   0.15875826  0.88230884  0.36577839
   0.16718423  0.69839318  0.74588651
   0.62722953  0.23770517  0.84385045
   0.62968082  0.60663110  0.95309898
   0.41943145  0.98276028  0.96523832
   0.20650015  0.19087652  0.63460250
   0.66691013  0.00618345  0.80164869
   0.56160891  0.62444318  0.82855413
   0.59896705  0.01054811  0.49201028
   0.36407945  0.92460770  0.01345602
   0.72779581  0.01885509  0.86372460
   0.65671738  0.94713181  0.71337085
   0.02501844  0.19284134  0.88853839
   0.50070239  0.05543309  0.78808565
   0.29037487  0.53299769  0.07776293
   0.12771532  0.40652828  0.49938530
   0.82041436  0.09815593  0.98713150
   0.10334486  0.77067034  0.61264510
   0.82920281  0.73546418  0.66494787
   0.07970296  0.65532886  0.89278047
   0.71146540  0.59892538  0.86084190
   0.47041516  0.03965662  0.46787929
   0.42583654  0.24923189  0.99697235
   0.35883517  0.90661190  0.87101131
   0.31879668  0.88921437  0.53098714
   0.23064400  0.77549135  0.98498218
   0.00761076  0.00230865  0.70906559
   0.66242710  0.83725103  0.88167660
   0.37380046  0.42626612  0.47173736
   0.10576950  0.98172910  0.53163835
   0.22435882  0.71307363  0.18932807
   0.54830520  0.63777970  0.40358494
   0.36869476  0.62439475  0.61558770
   0.30031895  0.27429989  0.14473066
   0.56306482  0.39586911  0.09838537
   0.98311932  0.49046042  0.99451657
   0.18385966  0.33677444  0.78737275
   0.62079989  0.69005814  0.70116405
   0.98224197  0.43094339  0.84038487
   0.47321046  0.26050164  0.85149974
   0.05301678  0.72669963  0.05420443
   0.24090639  0.06279669  0.01193099
   0.79200378  0.36762922  0.97257660
   0.34850367  0.49105907  0.27207308
   0.10623173  0.57243665  0.72410887
   0.55700050  0.77581915  0.57230532
   0.93706581  0.27082840  0.73532031
   0.94055046  0.53554089  0.58028641
   0.76164774  0.48119318  0.67690024
   0.20468160  0.31986776  0.97195291
   0.50898855  0.46749525  0.92681938
   0.11607508  0.86386986  0.80950379
   0.22453348  0.51464750  0.88830067
   0.27694915  0.17089448  0.51747051
   0.54056675  0.00462105  0.61278744
   0.50372242  0.46542743  0.64342440
   0.63029739  0.54434728  0.24117511
   0.25418900  0.41628819  0.64339484
   0.42004359  0.22160263  0.67721156
   0.88948324  0.75299027  0.91863876
   0.07831368  0.19756992  0.60531803
   0.75351456  0.07690167  0.48111348
   0.82148447  0.00904285  0.62088339
   0.03196042  0.26395755  0.05516047
   0.85659615  0.28668980  0.54321313
   0.47083297  0.61235090  0.10787909
   0.55977087  0.26360877  0.53897162
   0.59601640  0.04036594  0.94773664
   0.23901095  0.99423171  0.67514393
   0.66249481  0.72752082  0.16296721
   0.99432688  0.94092897  0.99123632
   0.66644059  0.26664482  0.70790485
   0.70907137  0.56841002  0.05170355
   0.63779418  0.86840257  0.43162561
   0.35774908  0.60309043  0.77012037
   0.72203192  0.87837184  0.02767857
   0.77611823  0.21425782  0.83833672
   0.38763893  0.82418313  0.69635750
   0.86946979  0.86912231  0.78975497
   0.88515940  0.84911668  0.51188436
   0.47723146  0.69666433  0.97248910
   0.51110237  0.29829932  0.21560704
   0.26047251  0.08826999  0.82687561
   0.43929865  0.75737487  0.24565489
Direct configuration=   540
   0.86724944  0.46398718  0.15405496
   0.80362392  0.32297942  0.12082171
   0.85765840  0.23624834  0.12606419
   0.93308753  0.25025083  0.17441192
   0.95822396  0.16251427  0.19827449
   0.00324500  0.17917700  0.25783481
   0.98342354  0.78292518  0.16743456
   0.81680781  0.65507043  0.26685584
   0.77624960  0.20151607  0.32633191
   0.76720865  0.30425525  0.32995407
   0.75684422  0.35743712  0.38658215
   0.67861927  0.39507230  0.41048906
   0.59296486  0.35907189  0.40455087
   0.13366699  0.47359102  0.24678439
   0.09149962  0.60096525  0.54622812
   0.99773291  0.22162310  0.43405912
   0.72995995  0.54261610  0.38752742
   0.69488202  0.48296793  0.43354080
   0.70112526  0.51314772  0.49506163
   0.73530986  0.63289418  0.41016397
   0.76733533  0.65203848  0.47292786
   0.75082439  0.58840663  0.52057922
   0.21406621  0.64096272  0.53361738
   0.03953131  0.40691987  0.66156820
   0.58005895  0.17211335  0.06015632
   0.30129810  0.01110929  0.21120924
   0.37236720  0.03389103  0.24924548
   0.35954180  0.06576308  0.30491867
   0.20676894  0.99749727  0.23471848
   0.14792788  0.07579299  0.21201603
   0.06448528  0.04974591  0.17790610
   0.17880849  0.16821318  0.21241270
   0.24108733  0.73262745  0.72840745
   0.84253495  0.37560698  0.16687623
   0.89364956  0.32453913  0.21055517
   0.90167754  0.37957504  0.26722423
   0.85816648  0.36673726  0.31889261
   0.84292290  0.38376471  0.37958885
   0.90608352  0.42593215  0.42478119
   0.71555171  0.19742794  0.60184942
   0.89031677  0.91785610  0.31457034
   0.97700204  0.91808930  0.34564765
   0.99112609  0.97555019  0.39667580
   0.00187069  0.82670503  0.34344998
   0.06207195  0.77692980  0.37406350
   0.03319837  0.69517388  0.39610988
   0.18423049  0.64142122  0.39538236
   0.38786024  0.40096112  0.79409731
   0.33318674  0.00801364  0.14950588
   0.82110698  0.92518943  0.15638684
   0.46820649  0.94887874  0.11543785
   0.43169013  0.01447440  0.15042116
   0.45417656  0.07567955  0.21090182
   0.55567114  0.07455277  0.23441023
   0.62071487  0.01321804  0.21733163
   0.59271309  0.93048316  0.23919751
   0.15605301  0.90513745  0.24655737
   0.13848337  0.44158378  0.18212316
   0.93583864  0.77512075  0.31342846
   0.89763182  0.69969528  0.29540073
   0.89833759  0.60616930  0.28319742
   0.96999587  0.54011255  0.27102048
   0.96795786  0.45221977  0.26728032
   0.27686695  0.28496797  0.38764664
   0.06447483  0.56993761  0.26337973
   0.28370829  0.04562453  0.34089393
   0.22819584  0.99779202  0.30106025
   0.18082964  0.92266415  0.31560791
   0.14766468  0.79955651  0.38341370
   0.21175897  0.73719613  0.39236898
   0.31101282  0.75520460  0.39969042
   0.26892954  0.04859280  0.41093542
   0.93971086  0.85449546  0.70818351
   0.19578697  0.89988392  0.47539464
   0.94750908  0.04667728  0.38172431
   0.03367784  0.30261563  0.80687729
   0.48239025  0.26224733  0.11263810
   0.90183518  0.77344917  0.03019266
   0.85359823  0.41502314  0.58262011
   0.31471308  0.14361785  0.09998612
   0.90974023  0.37385218  0.03308657
   0.59608325  0.89937262  0.96757366
   0.99014255  0.10954718  0.30053494
   0.37775375  0.37751135  0.66840216
   0.48286469  0.13820244  0.94128725
   0.63488500  0.53766685  0.65632743
   0.53062022  0.43504193  0.19928692
   0.64545465  0.41680944  0.02711008
   0.37839510  0.80525716  0.93680771
   0.73514363  0.15511790  0.36985485
   0.69133551  0.32316710  0.28960734
   0.10183621  0.87201292  0.69811453
   0.74547849  0.17317178  0.27662134
   0.33754073  0.80288196  0.18416515
   0.52346180  0.40649686  0.37637700
   0.57763540  0.70876684  0.08244132
   0.22476329  0.32794564  0.55290484
   0.50303806  0.90469767  0.43981316
   0.02311506  0.14738919  0.68977103
   0.53124898  0.86069820  0.64832872
   0.37957845  0.35132557  0.23176568
   0.54386784  0.66881018  0.20313033
   0.28193648  0.97427670  0.10660028
   0.59887626  0.70313291  0.91932536
   0.86974593  0.55086741  0.66030922
   0.00960037  0.87798205  0.55642047
   0.33100329  0.12452605  0.72282565
   0.73680641  0.51548348  0.32578639
   0.31309064  0.03128333  0.55337033
   0.74810210  0.71867106  0.37405716
   0.06702166  0.75632537  0.95796008
   0.36615693  0.48630443  0.58102123
   0.24697346  0.41327055  0.44372819
   0.19624064  0.86904525  0.89484659
   0.52017141  0.16385379  0.72852920
   0.07914551  0.50037088  0.90675577
   0.55020580  0.32332575  0.45417733
   0.69435374  0.02154215  0.02805310
   0.16986829  0.21016157  0.85899251
   0.56838109  0.55166199  0.84390699
   0.82945371  0.22648410  0.95779503
   0.68596890  0.73979910  0.62519868
   0.22723419  0.61763278  0.83522508
   0.79454856  0.86889620  0.44076259
   0.57940264  0.15003456  0.25866582
   0.38280810  0.68458585  0.39307916
   0.05875401  0.47644861  0.14549116
   0.19994204  0.87924143  0.59719888
   0.13408082  0.46889454  0.79264373
   0.08892345  0.63867170  0.12836016
   0.99212917  0.31937945  0.51752940
   0.49585358  0.54644135  0.46380406
   0.24705603  0.58148055  0.40448390
   0.75210552  0.54062416  0.94545384
   0.39726859  0.47240549  0.13009897
   0.13669678  0.03234364  0.76101296
   0.35192589  0.93649526  0.64905043
   0.25968169  0.01450272  0.91657057
   0.47064662  0.73519188  0.75689270
   0.49334454  0.40088938  0.53784802
   0.75583308  0.09367505  0.89563742
   0.88712223  0.43537268  0.92659706
   0.88914042  0.10557295  0.21201067
   0.01140245  0.78074758  0.85022756
   0.57875599  0.00119625  0.70903743
   0.79909756  0.32768857  0.70781262
   0.56486393  0.54840579  0.31829853
   0.67449427  0.88992434  0.52917955
   0.83520166  0.99454749  0.30670933
   0.65273616  0.88967745  0.26808242
   0.05708211  0.03464881  0.61620828
   0.61255808  0.69620091  0.81404966
   0.07660263  0.12704880  0.51952034
   0.64208507  0.30832586  0.15555751
   0.90325174  0.72293506  0.57266618
   0.95460726  0.12475078  0.80252812
   0.51068585  0.64052205  0.61852103
   0.76721341  0.60608822  0.57737472
   0.59880127  0.28302371  0.37194979
   0.85905934  0.01035245  0.50634649
   0.39059924  0.13241686  0.83540651
   0.44745048  0.53892070  0.71155313
   0.24625896  0.18085981  0.25306243
   0.89949610  0.26414107  0.85401591
   0.39738720  0.35181391  0.93240285
   0.19585558  0.29629608  0.67496737
   0.95595472  0.62137530  0.94331499
   0.57687793  0.74388097  0.33720542
   0.66745140  0.87136515  0.11777569
   0.33945996  0.83033825  0.04557344
   0.10035451  0.39924055  0.01952080
   0.57841642  0.73618929  0.47944716
   0.74987659  0.73953843  0.48548694
   0.75026696  0.26112845  0.48131186
   0.37522537  0.45518656  0.36743050
   0.70410448  0.04839004  0.22335041
   0.46384668  0.19148909  0.46108152
   0.84708185  0.53392071  0.03197982
   0.39717402  0.62605617  0.23538962
   0.69297048  0.45409464  0.54077943
   0.55213256  0.34553580  0.65721825
   0.25888277  0.39571725  0.04530841
   0.33526698  0.67334312  0.10560668
   0.79284856  0.73478681  0.83378923
   0.45506818  0.40483351  0.01986998
   0.98786580  0.44012460  0.40324516
   0.18233970  0.21932485  0.05702131
   0.45101842  0.08976843  0.34300373
   0.67010848  0.00406173  0.39839346
   0.25953629  0.55181968  0.69584279
   0.34020453  0.97631010  0.77755885
   0.86570155  0.19936578  0.33942477
   0.29844670  0.20545721  0.97776246
   0.30556573  0.74935993  0.29177878
   0.42979254  0.57897475  0.02744369
   0.17543468  0.78080268  0.08027564
   0.76467860  0.62583384  0.72721760
   0.76021697  0.65302016  0.13738620
   0.20654200  0.37698422  0.88929948
   0.27461274  0.53990167  0.17481744
   0.13236187  0.95374564  0.02873881
   0.61653076  0.53783011  0.12131711
   0.40029224  0.77243563  0.59720575
   0.46592073  0.92499152  0.55370848
   0.01620832  0.29002737  0.95847830
   0.75731015  0.75231564  0.94162506
   0.85543429  0.88032966  0.60050054
   0.01022879  0.12286792  0.14795361
   0.97609511  0.81608239  0.11622652
   0.85468041  0.94023138  0.01918558
   0.74645159  0.39123652  0.82962398
   0.88633074  0.53776007  0.14723023
   0.28306221  0.68709569  0.54654053
   0.47740054  0.88438856  0.08351872
   0.02447078  0.11251016  0.01540440
   0.83159103  0.18807436  0.08725662
   0.14653845  0.83485271  0.21653462
   0.93637742  0.18465480  0.45455614
   0.04613414  0.40691633  0.26451223
   0.71285025  0.91198107  0.68021265
   0.02724687  0.44228468  0.71437818
   0.94208618  0.58312350  0.83493935
   0.00261170  0.32833186  0.64381455
   0.52068148  0.11405832  0.06276501
   0.83636391  0.85480025  0.17695040
   0.68565708  0.98034959  0.83505330
   0.63643366  0.22529956  0.06033168
   0.10854157  0.63199083  0.27714827
   0.14075671  0.68206365  0.52305552
   0.33585163  0.82905623  0.41015986
   0.02973338  0.56572053  0.50506401
   0.08569937  0.02695783  0.89569854
   0.60229031  0.05595740  0.52705525
   0.65358944  0.43025111  0.75462309
   0.90388508  0.58146633  0.77617471
   0.36931673  0.98123399  0.99586923
   0.21604060  0.15121052  0.60577088
   0.15743368  0.22219029  0.17128202
   0.03608174  0.97545592  0.17128486
   0.34473034  0.61882211  0.93272908
   0.58681052  0.57521076  0.98000413
   0.86678549  0.03883050  0.73281687
   0.37821769  0.24754302  0.58454240
   0.15242438  0.63661051  0.98891331
   0.21298465  0.57013257  0.99668676
   0.57660054  0.33365191  0.93486370
   0.50747307  0.95196153  0.85412079
   0.05381423  0.24170337  0.27084726
   0.70975842  0.28490236  0.60509523
   0.60794816  0.14693810  0.83891003
   0.96939881  0.09202879  0.96260999
   0.64894834  0.15662080  0.62393266
   0.79864254  0.09341669  0.74733835
   0.96900226  0.67709997  0.42746724
   0.00649000  0.69715492  0.68730165
   0.42780095  0.15933397  0.20494324
   0.19160178  0.39076093  0.16027180
   0.47403566  0.41734166  0.80298877
   0.31991450  0.46285828  0.80599444
   0.79824449  0.18139413  0.72129328
   0.36770661  0.54303068  0.90812541
   0.52873240  0.86352292  0.81524184
   0.75957927  0.84142719  0.71143930
   0.43829934  0.16242965  0.58239438
   0.00325228  0.02874859  0.85858881
   0.78437431  0.15814660  0.57888996
   0.02544659  0.96381596  0.44744146
   0.51635031  0.91168502  0.24348245
   0.88973883  0.42540316  0.48454613
   0.05459469  0.26805584  0.41634437
   0.99212752  0.94265341  0.83604314
   0.74296733  0.66540237  0.24319770
   0.10197382  0.44321049  0.62632389
   0.81810674  0.99629484  0.13898385
   0.97928573  0.72282697  0.20190920
   0.29165167  0.69929025  0.68681514
   0.26596976  0.80312229  0.76040247
   0.08085366  0.61014963  0.60312538
   0.23573222  0.31454894  0.34989102
   0.76024114  0.34528634  0.07865081
   0.65027940  0.37247676  0.79402894
   0.31342797  0.25187095  0.43024444
   0.20787654  0.46611306  0.28563857
   0.10314997  0.61447691  0.40095326
   0.81552247  0.96326002  0.96306125
   0.86256041  0.84111022  0.29848168
   0.78133245  0.45005103  0.79667387
   0.97305426  0.68758060  0.74466076
   0.20006968  0.07543501  0.43009714
   0.36846226  0.31729946  0.77395425
   0.86753298  0.92292881  0.91070793
   0.33928247  0.04960868  0.43978566
   0.19449077  0.55907094  0.53635173
   0.66059523  0.28404223  0.94600905
   0.18839416  0.88173433  0.37094549
   0.16137411  0.70980321  0.73414577
   0.61217970  0.24310583  0.83162170
   0.61325376  0.61526111  0.95200621
   0.39652460  0.01667913  0.96061687
   0.26961014  0.16262530  0.63033623
   0.68267512  0.96584827  0.78956018
   0.57142004  0.62972647  0.82308926
   0.62795031  0.00148617  0.54526277
   0.36394479  0.91435075  0.01384165
   0.73044237  0.03356680  0.85416497
   0.64744076  0.89343368  0.68661315
   0.01612265  0.18659160  0.88011940
   0.49773147  0.04250966  0.77971262
   0.30168367  0.53940264  0.07559732
   0.13209616  0.40158662  0.50896161
   0.83038265  0.10111125  0.99215795
   0.08885603  0.76785289  0.61738667
   0.83793881  0.73572985  0.66401165
   0.06707345  0.64942989  0.88800861
   0.71323269  0.61830248  0.86995315
   0.47043249  0.04187122  0.46884893
   0.43873202  0.25179349  0.99214321
   0.34086670  0.90825229  0.87042657
   0.32420107  0.88337947  0.53757530
   0.23548086  0.78940156  0.98324481
   0.00034816  0.01046456  0.71791843
   0.65179688  0.83326532  0.88245636
   0.37999989  0.43191016  0.46452066
   0.10840925  0.97961371  0.53522120
   0.22931141  0.70690087  0.18711249
   0.55245504  0.63568407  0.40798034
   0.35749348  0.62029541  0.61436884
   0.30595057  0.27203779  0.14090390
   0.56352949  0.39431251  0.10115544
   0.99221310  0.48574015  0.00153319
   0.18196708  0.33748415  0.79721521
   0.61943146  0.70290449  0.70176119
   0.97973373  0.44584760  0.83450317
   0.46899971  0.25822267  0.84902300
   0.06137503  0.73552038  0.05506514
   0.23773083  0.07971419  0.01104067
   0.78742381  0.37512405  0.97549841
   0.35283624  0.49533942  0.26462900
   0.11038634  0.57745275  0.72501016
   0.55561698  0.77448394  0.57294279
   0.93404970  0.25765394  0.73016852
   0.93820665  0.53705380  0.58338014
   0.76458237  0.46871125  0.68518289
   0.20920822  0.32358612  0.97866213
   0.50918161  0.46967202  0.91813182
   0.12281136  0.85929737  0.80545018
   0.22387033  0.50981374  0.89231591
   0.27980878  0.16253414  0.52006110
   0.52740524  0.01185497  0.61525183
   0.48891511  0.45729493  0.64134465
   0.63877414  0.54820001  0.24026598
   0.25989107  0.41352713  0.64625035
   0.42085358  0.23437962  0.67952925
   0.89359179  0.74751966  0.92120204
   0.07798614  0.20058352  0.59980807
   0.73878846  0.07442742  0.46840364
   0.81746368  0.01854036  0.62472560
   0.02038152  0.26918598  0.04855450
   0.85329947  0.28453827  0.54538858
   0.46826292  0.59796569  0.11030608
   0.55191162  0.25471181  0.53851280
   0.60000417  0.03659694  0.95145027
   0.22326376  0.98805212  0.67639128
   0.66272174  0.72428070  0.15662440
   0.98701898  0.93816371  0.99149937
   0.66014879  0.26766502  0.70550307
   0.71826359  0.57786144  0.04249004
   0.64637915  0.87727258  0.43080865
   0.36545718  0.60450035  0.77138358
   0.70526439  0.87933354  0.02196543
   0.77224759  0.21501688  0.84668342
   0.39523531  0.82389878  0.69855769
   0.87189877  0.87334034  0.79365694
   0.89401233  0.83958584  0.50922825
   0.47588961  0.70235634  0.97185843
   0.50601742  0.28332049  0.20816622
   0.24579011  0.08823903  0.83028415
   0.44911408  0.75633592  0.24295757
Direct configuration=    20
   0.87147445  0.46923015  0.15431438
   0.82264985  0.32783159  0.11835357
   0.86799492  0.23141978  0.12495238
   0.91088885  0.24340237  0.18020020
   0.96845384  0.16360453  0.19721089
   0.01900681  0.17091847  0.25439280
   0.98809816  0.74657227  0.15152780
   0.82349109  0.65340936  0.26630216
   0.77803378  0.21460260  0.32617872
   0.76127149  0.31301024  0.32288491
   0.75819297  0.35740866  0.38375382
   0.68342874  0.39872507  0.40661611
   0.59987971  0.34449594  0.40530738
   0.12262673  0.47767461  0.25250613
   0.07573740  0.62388387  0.54184313
   0.98381883  0.23235715  0.43659916
   0.72527054  0.55510711  0.39075995
   0.70784668  0.48794107  0.43610532
   0.72090288  0.49548489  0.49675814
   0.76320510  0.63245318  0.40110254
   0.74993387  0.64611783  0.46208632
   0.75003183  0.58359245  0.51104045
   0.22349473  0.63401425  0.53386406
   0.04692760  0.39793831  0.66370804
   0.58545190  0.16809880  0.06778557
   0.29242622  0.02367314  0.21367979
   0.35922064  0.04613781  0.24918705
   0.35500934  0.05139365  0.31071796
   0.20420822  0.00573948  0.23879256
   0.13539245  0.06740422  0.20640426
   0.06190744  0.03676421  0.17647751
   0.16805706  0.15223548  0.20079486
   0.23580597  0.75569816  0.72674755
   0.84857606  0.38370850  0.16649758
   0.90164048  0.33006321  0.20761745
   0.90187372  0.37555785  0.27011361
   0.85368778  0.36005653  0.31947266
   0.83761763  0.39414104  0.37485176
   0.89719243  0.41904466  0.42336173
   0.70105472  0.19590807  0.60355381
   0.89337696  0.92381731  0.31422196
   0.96405821  0.90760007  0.34978897
   0.98542139  0.97666101  0.38960196
   0.98529448  0.81291731  0.34304826
   0.07117393  0.76888322  0.36364564
   0.05015402  0.68626946  0.39848320
   0.19375586  0.64167734  0.39985983
   0.38967143  0.39276273  0.80383414
   0.33677614  0.00851703  0.14924443
   0.82389285  0.92365372  0.14999027
   0.47250223  0.95155137  0.12524903
   0.43026609  0.01264192  0.15467092
   0.44302908  0.06762916  0.20736157
   0.53470731  0.07456115  0.22290668
   0.61076615  0.01851959  0.21202315
   0.58799464  0.93061400  0.24039060
   0.17851092  0.90139147  0.24811490
   0.14502522  0.45419319  0.17921833
   0.91224610  0.78522247  0.30234947
   0.89348324  0.69698300  0.28859619
   0.90976358  0.59743821  0.27270128
   0.98565634  0.53678319  0.26848303
   0.97659625  0.44635638  0.26134259
   0.25045593  0.28780659  0.39019434
   0.08103473  0.55578703  0.27131096
   0.27691956  0.04621172  0.34341574
   0.20426691  0.00602915  0.30894674
   0.18314872  0.91755018  0.31721120
   0.16178739  0.79271903  0.37376010
   0.22553669  0.73001788  0.38716030
   0.31479289  0.75945840  0.38906325
   0.26702622  0.07420149  0.41017160
   0.93855310  0.83534427  0.72206038
   0.20824417  0.88908989  0.48513766
   0.94130137  0.05783449  0.37918430
   0.03395582  0.29927320  0.79792971
   0.47749524  0.27083089  0.09803581
   0.90773755  0.76973467  0.02279673
   0.83292201  0.41877589  0.58934722
   0.33757658  0.14347185  0.10412812
   0.91938481  0.38100568  0.04633924
   0.59459143  0.90051140  0.95592358
   0.00598096  0.09921484  0.29349049
   0.37990377  0.37287277  0.67005704
   0.49067606  0.12909995  0.93663411
   0.65606823  0.52913939  0.65440695
   0.53810782  0.43109579  0.20997621
   0.65233886  0.43922165  0.02807854
   0.36754531  0.80461394  0.93967396
   0.74203968  0.17842766  0.37759877
   0.69192608  0.32746963  0.28862037
   0.09508633  0.88210384  0.69877830
   0.75170279  0.16803170  0.27399705
   0.34318487  0.81950375  0.18529997
   0.53189421  0.41134593  0.38808688
   0.56379853  0.71407797  0.08991003
   0.22745019  0.33498489  0.55372828
   0.48715233  0.90824815  0.42216062
   0.01545136  0.15828083  0.69551467
   0.53964814  0.86634867  0.65368569
   0.36906607  0.33122238  0.24013547
   0.57203961  0.66970953  0.20236810
   0.30076103  0.96990757  0.10267352
   0.57555734  0.70538797  0.92323878
   0.85799124  0.57014514  0.65270991
   0.02332064  0.86285980  0.56060535
   0.35804594  0.13200071  0.72709590
   0.74212329  0.52997953  0.33338502
   0.28185230  0.01235003  0.55604196
   0.74715656  0.70167332  0.36806377
   0.08546945  0.77899136  0.96214594
   0.36738503  0.48716890  0.58015607
   0.22637976  0.42597142  0.43691977
   0.19307942  0.86463141  0.87744792
   0.53144014  0.15471009  0.73051790
   0.07842968  0.49749234  0.91044773
   0.55316636  0.32885051  0.46148924
   0.69597596  0.02981433  0.03927699
   0.17130668  0.20921534  0.85131802
   0.57442191  0.56669830  0.83796707
   0.82050668  0.23900645  0.96993704
   0.68337859  0.76010416  0.62568412
   0.21548582  0.62967432  0.84107008
   0.80601471  0.86816722  0.43026829
   0.57376503  0.14168078  0.25924410
   0.37316597  0.69298500  0.39412190
   0.05397521  0.46228714  0.14735965
   0.20358887  0.88515095  0.59082650
   0.13937246  0.45823085  0.78403681
   0.08079674  0.63745253  0.12024396
   0.00247558  0.32031723  0.52499173
   0.52569795  0.54415477  0.47304582
   0.24572671  0.57810104  0.39885518
   0.76496570  0.54837117  0.94010088
   0.40236430  0.46414654  0.13410696
   0.13920033  0.03206557  0.76658483
   0.34450182  0.94432790  0.66287402
   0.25798009  0.01248117  0.91512322
   0.46870036  0.73729123  0.75545434
   0.48307903  0.39482270  0.53709983
   0.74887339  0.09601479  0.89612629
   0.89539424  0.44669673  0.92515707
   0.89612056  0.09674806  0.21087470
   0.01350623  0.78388473  0.85680580
   0.56889605  0.98649484  0.70296346
   0.79165923  0.32731957  0.70549563
   0.57725264  0.54522510  0.32119351
   0.66268766  0.91223503  0.55243671
   0.83618736  0.98504727  0.31271305
   0.66449202  0.88015410  0.26762604
   0.05217481  0.02391951  0.62503522
   0.60701209  0.70457489  0.81207915
   0.09659368  0.13010463  0.52473881
   0.64279248  0.29963344  0.16119900
   0.90702537  0.70273359  0.56854821
   0.95899404  0.12812060  0.79714663
   0.52809578  0.63879050  0.61822881
   0.76061080  0.61680663  0.56430115
   0.59599788  0.26090907  0.38221122
   0.85635283  0.00720416  0.50171950
   0.38991958  0.12276942  0.84481526
   0.45184618  0.54951385  0.71515301
   0.24093425  0.17707323  0.24507402
   0.88347251  0.27534456  0.86604874
   0.39802954  0.34092293  0.92471224
   0.20209319  0.31143343  0.68985187
   0.94397166  0.61368182  0.94711844
   0.57453357  0.72475631  0.33987598
   0.67652872  0.86115814  0.11368167
   0.34469519  0.84223955  0.04497635
   0.11662124  0.40953134  0.01688461
   0.58898541  0.74381034  0.47455157
   0.76734124  0.73022621  0.48067293
   0.74484502  0.25672709  0.49114365
   0.38258067  0.48424910  0.36523384
   0.70341942  0.03684914  0.21832505
   0.48146002  0.17388295  0.44749541
   0.85123685  0.52631628  0.03435542
   0.41862408  0.61371161  0.23011194
   0.68544962  0.45179031  0.54435575
   0.53210936  0.31984185  0.66384791
   0.27594734  0.41145989  0.04700026
   0.33416363  0.66441572  0.09437908
   0.79373907  0.75598129  0.85057422
   0.47210221  0.38215306  0.02237058
   0.98021319  0.41660985  0.40155817
   0.17732296  0.22259395  0.06434331
   0.42806707  0.09135648  0.33072974
   0.66659331  0.01069759  0.39196883
   0.25213043  0.55268335  0.70029619
   0.32503065  0.96567513  0.78154268
   0.86960922  0.19728740  0.33059478
   0.31076269  0.19854039  0.96992571
   0.31944377  0.72841585  0.28150262
   0.43257778  0.57298191  0.02575074
   0.18826823  0.80171057  0.08254842
   0.74719560  0.64345849  0.73707688
   0.77652849  0.64884229  0.12074321
   0.19337325  0.35711551  0.89174204
   0.25445184  0.55596499  0.17824483
   0.13530644  0.96992360  0.03111604
   0.63018425  0.53401381  0.13000868
   0.39702440  0.77108237  0.58874150
   0.46214972  0.92822463  0.56065731
   0.02808865  0.27601157  0.94710731
   0.74516935  0.75624619  0.95913848
   0.85635297  0.91067391  0.58747669
   0.02059699  0.12357006  0.15529945
   0.97635037  0.81542869  0.12382195
   0.84021793  0.92084715  0.01462229
   0.76265391  0.37779623  0.83343017
   0.90322880  0.54237022  0.15052967
   0.29028582  0.68624268  0.53353969
   0.48228470  0.89582490  0.09035307
   0.02004667  0.12289531  0.02812174
   0.84952193  0.16626444  0.09317328
   0.14311407  0.84739936  0.21461544
   0.92696698  0.18347064  0.45139991
   0.05644276  0.40060103  0.24798450
   0.72490290  0.91547261  0.67395915
   0.00700296  0.43615440  0.70807296
   0.94273376  0.60964102  0.83776985
   0.01329126  0.32182413  0.64690372
   0.53154481  0.11158986  0.05691522
   0.84098445  0.85442547  0.16606456
   0.68022852  0.96345474  0.83054173
   0.64466189  0.22462078  0.06771027
   0.11545892  0.62337992  0.28455821
   0.13340690  0.68813998  0.52159977
   0.33844376  0.83369380  0.40021889
   0.04016048  0.56051125  0.50203442
   0.09136678  0.03976116  0.88179545
   0.60581067  0.05681282  0.52639382
   0.65171435  0.42369298  0.74865657
   0.90339386  0.59072256  0.78095392
   0.36196570  0.97670256  0.99866104
   0.21482120  0.14309070  0.62050812
   0.14377281  0.22221255  0.17739022
   0.02331062  0.97020680  0.17381496
   0.34745396  0.62293072  0.93092186
   0.58471215  0.57462796  0.98824926
   0.85814504  0.03282662  0.72346562
   0.37647415  0.24910604  0.58378171
   0.15521853  0.63769340  0.97504813
   0.22318395  0.57662998  0.99243245
   0.58543495  0.32315114  0.91950973
   0.50115984  0.93621281  0.86077634
   0.04404527  0.24240489  0.27271192
   0.70662524  0.28471443  0.60209929
   0.61028065  0.14939849  0.83939302
   0.98080732  0.09218586  0.97391647
   0.63259873  0.15823447  0.63352560
   0.78657364  0.08939349  0.75299311
   0.97848705  0.67579369  0.42668129
   0.00121968  0.68468124  0.68794696
   0.41218662  0.15983430  0.20119751
   0.19397480  0.39847498  0.16114619
   0.46733318  0.41743272  0.82015647
   0.31674861  0.43815441  0.80477712
   0.79223531  0.16466674  0.71479256
   0.37965225  0.53899909  0.89888033
   0.53464814  0.87149337  0.82323214
   0.75131644  0.84069358  0.71612232
   0.43528497  0.17186573  0.58597598
   0.01785929  0.01160252  0.85614509
   0.76865581  0.15466157  0.57610166
   0.02328691  0.96921668  0.44080102
   0.51099130  0.90496039  0.24491165
   0.87606154  0.43955026  0.48483193
   0.04645090  0.26145214  0.41022192
   0.00731159  0.93049988  0.82359180
   0.74817858  0.66980422  0.25073732
   0.10231607  0.43622895  0.62477320
   0.79846317  0.99176820  0.13790408
   0.99563195  0.70953783  0.19888587
   0.29562713  0.71244179  0.69303731
   0.27365631  0.81475998  0.76643279
   0.06717586  0.61574637  0.60066131
   0.22925827  0.30798991  0.34025783
   0.76149467  0.33833181  0.08554456
   0.63068113  0.36972882  0.79177648
   0.29017185  0.25665396  0.43043628
   0.19103948  0.45749580  0.28651114
   0.10791866  0.62160614  0.40130802
   0.81851953  0.95202860  0.94765424
   0.85197481  0.85014976  0.29151515
   0.79695543  0.45387823  0.81037221
   0.97957626  0.67593088  0.74677745
   0.19233896  0.07521952  0.43302829
   0.37082095  0.31143779  0.78734786
   0.87779374  0.90210912  0.90864648
   0.34700353  0.07677964  0.43652747
   0.23010234  0.55577190  0.54082420
   0.66736944  0.29839748  0.93983165
[truncated: 1,917,329 more chars]
