# Supplementary material for: Electrothermal mineralization of per- and polyfluoroalkyl substances for soil remediation
Source: Nat Commun. 2024 Jul 20;15:6117. doi: 10.1038/s41467-024-49809-6 (PMC11271446; doi:10.1038/s41467-024-49809-6)
Supplement: Supplementary file 4 — Supplementary Data 1 [file 41467_2024_49809_MOESM4_ESM.zip › Supplementary Data 1/PFAS_F105Ca96_2500K_init.xyz]

         374
MD                                                
C    3.88646   3.14024   2.18050
C    2.98804   3.14908   3.41535
C    3.78107   3.17314   4.72860
C    3.08620   2.86337   5.97735
C    3.63251   3.32774   7.35823
C    3.51088   2.53849   8.65431
C    3.20489   3.16630  10.05732
C    3.03429   2.07441  11.15677
C    3.87852   8.14415   2.20362
C    2.93370   8.08066   3.41967
C    3.66702   8.16995   4.77494
C    2.81203   7.78128   6.01407
C    3.42723   8.17287   7.39388
C    2.95090   7.48098   8.65852
C    3.21273   8.15555  10.02384
C    2.94631   7.02435  11.03252
C    8.86923   3.14217   2.18179
C    7.93271   3.11563   3.40394
C    8.67746   3.19943   4.75087
C    7.81734   2.80973   5.99027
C    8.43104   3.25835   7.37182
C    7.91012   2.52473   8.64542
C    8.17761   3.15697  10.04028
C    7.93579   2.05920  11.04982
C    8.86217   8.13260   2.19281
C    7.93097   8.11242   3.42143
C    8.68056   8.19753   4.76856
C    7.81198   7.80853   6.00777
C    8.42918   8.26185   7.38221
C    7.90395   7.50487   8.64986
C    8.18991   8.16395  10.03728
C    7.93921   7.03933  11.03732
C    8.85311  13.14685   2.17499
C    7.91750  13.12269   3.39403
C    8.66380  13.20622   4.75029
C    7.80244  12.80647   5.99341
C    8.41741  13.26391   7.36565
C    7.92088  12.51542   8.64993
C    8.18883  13.15658  10.04295
C    7.96267  12.01955  11.04739
C   14.06546   7.79122   2.23246
C   13.12046   7.77700   3.46239
C   13.86627   7.85695   4.82228
C   12.98266   7.51241   6.06258
C   13.56566   7.94292   7.43586
C   13.09976   7.14775   8.68755
C   13.36514   7.83047  10.05898
C   13.11580   6.75599  11.06827
C   13.69950  13.05984   2.17053
C   12.81198  13.13275   3.40525
C   13.35250  13.07758   4.75688
C   12.71251  12.77617   6.03056
C   13.30102  13.26396   7.40084
C   12.87002  12.50764   8.66155
C   13.15962  13.10053  10.05178
C   12.93716  12.05951  11.06849
F    4.56793   1.98249   2.05678
F    3.09207   3.28084   1.11151
F    4.71617   4.20215   2.22211
F    2.32450   1.88573   3.35746
F    2.11791   4.20702   3.26752
F    4.76814   2.30438   4.67293
F    4.13198   4.50203   4.90452
F    2.22713   3.93057   5.66358
F    2.62032   1.51142   5.96828
F    4.92308   3.12089   7.28166
F    3.08224   4.58689   7.52387
F    2.22399   1.84229   7.92307
F    3.88336   1.15380   8.73393
F    2.47648   4.29970  10.16873
F    4.61201   3.49502  10.07257
F    4.56836   6.97884   2.04973
F    3.08856   8.28729   1.11280
F    4.72848   9.17214   2.21850
F    2.20754   6.91204   3.36258
F    1.99574   9.01186   3.31770
F    4.73716   7.33446   4.70646
F    4.15255   9.44240   4.94055
F    1.62121   8.49253   5.86371
F    2.58639   6.43963   5.97479
F    4.78933   8.10012   7.31833
F    3.06120   9.43492   7.60155
F    1.61179   7.29814   8.60582
F    3.58977   6.27398   8.73088
F    2.42943   9.23215  10.29288
F    4.56876   8.47987  10.05439
F    9.56217   1.99277   2.06798
F    8.09824   3.29739   1.11221
F    9.72323   4.20965   2.24092
F    7.21992   1.94103   3.37373
F    7.06425   4.17061   3.29442
F    9.75191   2.34597   4.71405
F    9.13284   4.48714   4.90434
F    6.61965   3.47160   5.88754
F    7.62810   1.43790   5.98001
F    9.84017   3.07761   7.34851
F    8.09965   4.57592   7.51725
F    6.56059   2.31943   8.55457
F    8.58549   1.29693   8.71888
F    7.44430   4.27868  10.25340
F    9.58165   3.49141  10.03736
F    9.57720   6.98392   2.06977
F    8.07812   8.25389   1.12711
F    9.71423   9.19399   2.20234
F    7.22215   6.94282   3.36657
F    7.07394   9.17341   3.30032
F    9.73218   7.32417   4.70754
F    9.14118   9.48748   4.92077
F    6.61669   8.46645   5.87299
F    7.62031   6.44827   5.97629
F    9.81109   8.09638   7.33539
F    8.08064   9.58387   7.52419
F    6.55202   7.31721   8.55076
F    8.56542   6.28777   8.71295
F    7.44495   9.28337  10.25511
F    9.56070   8.48708  10.04497
F    9.56627  11.98923   2.05628
F    8.09179  13.27808   1.10410
F    9.70742  14.20837   2.21719
F    7.20175  11.95240   3.36028
F    7.05656  14.18567   3.28639
F    9.73205  12.34556   4.71203
F    9.11755  14.49351   4.90116
F    6.57276  13.44633   5.88006
F    7.61490  11.44522   5.98426
F    9.77765  13.10063   7.33177
F    8.08921  14.58647   7.50729
F    6.50028  12.35303   8.51543
F    8.53883  11.29560   8.70725
F    7.44990  14.28728  10.24367
F    9.56141  13.48073  10.02647
F   14.76530   6.62701   2.10606
F   13.29881   7.92131   1.14674
F   14.90909   8.85087   2.26390
F   12.40502   6.59937   3.40941
F   12.26067   8.84500   3.34558
F   14.94164   7.00414   4.75808
F   14.30097   9.15412   4.97734
F   11.78680   8.12984   5.92421
F   12.79316   6.13053   6.06551
F   14.90566   7.75501   7.32625
F   13.28197   9.29899   7.57343
F   11.71394   7.00301   8.60062
F   13.75403   5.94684   8.71267
F   12.63055   8.94976  10.29097
F   14.73983   8.15243  10.09279
F   13.81562  11.67619   2.11446
F   13.04596  13.35029   1.06892
F   14.71861  13.86678   2.10690
F   12.16757  11.93585   3.37150
F   12.00967  14.18877   3.29526
F   14.31796  12.18407   4.73654
F   14.12139  14.14389   4.96126
F   11.56996  13.45753   5.88346
F   12.62265  11.40602   6.00686
F   14.63463  13.17181   7.37726
F   12.95447  14.56697   7.59370
F   11.52726  12.34263   8.56063
F   13.56491  11.24327   8.67118
F   12.40631  14.30821  10.24201
F   14.53421  13.47917  10.03414
O    2.18147   1.36273  11.58773
O    4.18954   1.34715  11.36712
O    4.25705   1.11638  15.62106
O    3.13097   4.24989  16.33415
O    2.32544   2.30730  14.06124
O    4.74123   3.58952  13.44711
O    4.29616   1.11047  18.25228
O    2.91779   4.18292  18.65202
O    2.32103   2.30031  21.21791
O    5.32960   3.40315  20.23578
O    1.90602   6.77435  11.50370
O    4.04350   6.34087  11.37180
O    4.21586   6.20871  15.58952
O    3.22643   9.20304  16.30150
O    1.84476   7.51160  14.14962
O    4.72001   8.59203  13.38453
O    4.27585   6.08764  18.28953
O    2.93091   9.15547  18.67745
O    2.30903   7.38851  21.16472
O    5.34485   8.37486  20.24130
O    3.22801  10.85916   3.17178
O    2.05952  14.21317   3.75815
O    1.48901  12.36417   1.59356
O    3.89276  13.27680   1.00472
O    3.44202  11.36250   7.16279
O    2.59167  14.24794   7.89795
O    1.30180  12.37516   5.83930
O    4.26686  13.41319   5.21154
O    3.31407  11.16053   9.62120
O    2.14883  14.33113  10.01804
O    1.30785  12.46517  12.29686
O    4.54900  13.38646  11.46400
O    3.98488  11.22079  15.81041
O    3.00673  14.22964  16.58765
O    1.69657  12.41573  14.58204
O    4.46943  13.49773  13.85114
O    4.04581  11.19757  18.42601
O    2.69633  14.33494  18.85829
O    2.09626  12.44165  21.30585
O    5.18842  13.48127  20.32765
O    6.86452   1.79256  11.48605
O    9.04944   1.33787  11.34793
O    9.21535   1.21647  15.58355
O    8.24541   4.25428  16.31571
O    6.84027   2.50163  14.14359
O    9.83952   3.52616  13.44014
O    9.23533   1.10518  18.28262
O    7.90373   4.18588  18.67593
O    7.30751   2.40660  21.15206
O   10.42442   3.40505  20.27718
O    6.88683   6.77511  11.49627
O    9.03691   6.32843  11.35077
O    9.21526   6.23156  15.59184
O    8.20695   9.24748  16.32683
O    6.84082   7.50308  14.15187
O    9.74030   8.56336  13.39496
O    9.27078   6.09785  18.29106
O    7.92936   9.18540  18.67860
O    7.31160   7.39310  21.17886
O   10.35577   8.37875  20.23512
O    6.90010  11.76074  11.50147
O    9.07551  11.34395  11.36077
O    9.21863  11.21340  15.59883
O    8.22897  14.26461  16.33066
O    6.83132  12.49981  14.14133
O    9.74708  13.57562  13.38924
O    9.27309  11.09806  18.30057
O    7.89783  14.16756  18.68267
O    7.26559  12.40776  21.14538
O   10.34736  13.37398  20.23573
O   14.41125   0.79416   2.88138
O   13.38975   3.95828   3.33135
O   12.12523   1.95519   1.25060
O    0.14422   2.89810   0.62452
O   14.81261   0.76889   6.77357
O   13.86328   4.01416   7.50062
O   12.26695   2.14821   5.45525
O    0.35633   3.09260   4.75919
O   14.68411   0.72216   9.24043
O   13.29109   4.04808   9.73391
O   12.76842   2.04647  11.94049
O    0.76527   3.47190  11.03671
O    0.11004   0.92881  15.42929
O   14.13520   4.18877  16.17135
O   12.69251   2.40139  14.17058
O    0.41355   3.60746  13.27685
O    0.15672   1.14641  17.88601
O   13.85099   4.10208  18.30185
O   12.91500   2.44529  20.72747
O    1.67415   3.69510  20.11414
O   12.08519   6.41243  11.54943
O   14.31441   6.22139  11.46309
O   14.18683   6.22686  15.60400
O   13.20438   9.25844  16.33739
O   11.85386   7.51763  14.15702
O   14.73898   8.55865  13.40928
O   14.24985   6.15651  18.35100
O   12.92892   9.17469  18.71364
O   12.32167   7.41552  21.16136
O    0.36625   8.39711  20.23411
O   11.83858  11.74543  11.47602
O   14.09133  11.35269  11.36601
O   14.20984  11.21671  15.59103
O   13.15025  14.41775  16.34160
O   11.86396  12.51619  14.17807
O   14.70841  13.66480  13.37043
O   14.28971  11.12082  18.29576
O   12.97076  14.29408  18.66195
O   12.33623  12.39289  21.15159
O    0.28031  13.45603  20.22574
H    5.10654   1.70790  11.33792
H    4.89752   6.72096  11.05079
H    9.87213   1.91689  11.28893
H    9.88533   6.74995  11.06067
H    9.95341  11.76266  11.11593
H    0.16118   6.66521  11.16641
H    0.06852  12.01232  11.88774
Ca   2.54964   2.08937  16.45486
Ca   2.88065   4.52038  14.08644
Ca   5.12581   3.24936  15.60172
Ca   3.86419   1.51719  13.51092
Ca   2.23777   2.05674  18.88011
Ca   3.46275   4.37118  20.80825
Ca   4.97847   3.35086  18.08391
Ca   4.36829   1.43348  20.53707
Ca   2.20674   7.25497  16.34365
Ca   2.82919   9.43722  14.11911
Ca   5.10696   8.24852  15.61847
Ca   3.75133   6.58944  13.53453
Ca   2.12977   7.12126  18.87666
Ca   3.47624   9.37047  20.77501
Ca   4.96069   8.33459  18.07695
Ca   4.34676   6.46339  20.55146
Ca   1.14251  11.99328   3.76895
Ca   1.89042  14.31213   1.65769
Ca   4.09659  12.95554   3.23343
Ca   2.70168  11.17910   1.08233
Ca   1.42875  12.15615   7.90470
Ca   2.08843  14.47769   5.71212
Ca   4.35024  13.09236   7.19049
Ca   3.00185  11.35527   5.29912
Ca   1.33263  12.24061  10.17337
Ca   2.69118  14.50309  12.01310
Ca   4.19793  13.37998   9.44567
Ca   3.49673  11.47503  11.69206
Ca   2.01099  12.15414  16.64015
Ca   2.62970  14.49630  14.51724
Ca   4.89494  13.18736  15.90718
Ca   3.53371  11.59903  13.95010
Ca   1.95227  12.23584  19.02118
Ca   3.26936  14.44402  20.95705
Ca   4.77401  13.45556  18.22839
Ca   4.15901  11.57909  20.66526
Ca   7.22231   2.25026  16.34318
Ca   7.84130   4.50983  14.10923
Ca  10.14253   3.23286  15.64567
Ca   8.74327   1.58082  13.53703
Ca   7.13836   2.12189  18.88452
Ca   8.45932   4.36871  20.78778
Ca   9.99643   3.30742  18.08466
Ca   9.36191   1.44801  20.55481
Ca   7.20982   7.25342  16.33987
Ca   7.84850   9.51747  14.11651
Ca  10.09903   8.26038  15.61336
Ca   8.77813   6.59511  13.53994
Ca   7.11857   7.12699  18.88455
Ca   8.46599   9.37018  20.80090
Ca   9.96588   8.34636  18.07518
Ca   9.34180   6.44426  20.54798
Ca   7.19616  12.26783  16.35040
Ca   7.82819  14.50307  14.13284
Ca  10.10805  13.25200  15.61466
Ca   8.76429  11.59183  13.53768
Ca   7.11261  12.11568  18.87627
Ca   8.45972  14.37499  20.79893
Ca   9.95416  13.34904  18.07012
Ca   9.34840  11.45917  20.55041
Ca  12.26069   1.75134   3.44467
Ca  13.15608   3.95885   1.27217
Ca   0.37355   2.68552   2.82805
Ca  13.92714   0.98418   0.75306
Ca  12.67673   1.92220   7.46860
Ca  13.43388   4.21498   5.29814
Ca   0.37681   2.70948   6.94674
Ca  14.34217   1.27840   4.92011
Ca  12.68645   1.82811   9.79219
Ca  14.02974   4.12168  11.67862
Ca   0.04644   3.14154   9.25642
Ca  14.82735   0.92875  11.27028
Ca  13.03932   2.09694  16.18949
Ca  13.71376   4.37795  14.10553
Ca   0.58962   3.18394  15.45851
Ca  14.62968   1.39095  13.53517
Ca  12.94794   2.20626  18.53666
Ca  13.96360   4.62920  20.39177
Ca   0.71640   3.49309  17.81277
Ca  14.98277   1.06844  20.11039
Ca  12.20540   7.25460  16.32932
Ca  12.83459   9.50916  14.11215
Ca   0.07990   8.26357  15.61747
Ca  13.70495   6.61754  13.56241
Ca  12.12532   7.13515  18.88534
Ca  13.45662   9.36983  20.81108
Ca  14.95544   8.34960  18.06670
Ca  14.30113   6.58253  20.58923
Ca  12.22885  12.25136  16.34212
Ca  12.82336  14.56257  14.09097
Ca   0.07364  13.27989  15.62462
Ca  13.76495  11.58642  13.54259
Ca  12.12394  12.12429  18.87682
Ca  13.42044  14.39952  20.77424
Ca  14.95368  13.36736  18.06897
Ca  14.34711  11.44938  20.55247
