# Supplementary material for: Electrothermal mineralization of per- and polyfluoroalkyl substances for soil remediation
Source: Nat Commun. 2024 Jul 20;15:6117. doi: 10.1038/s41467-024-49809-6 (PMC11271446; doi:10.1038/s41467-024-49809-6)
Supplement: Supplementary file 4 — Supplementary Data 1 [file 41467_2024_49809_MOESM4_ESM.zip › Supplementary Data 1/PFAS_F270Ca0_2500K_pMD.xyz]

         468
MD                                                
C    7.83948   4.68415  20.12878
C    8.91883   3.61609  19.73230
C   10.37086   3.79500  20.36149
C   11.41953   4.52963  19.44419
C   12.78773   4.95241  20.15257
C   12.84569   6.44335  20.65306
C   14.07436   6.80290  21.56236
C   11.82506  12.49780   4.07125
C   13.09750  15.15514  24.31806
C   12.01978  14.92089  23.19652
C   11.50136  13.44561  23.05005
C   14.29939   2.79752   7.65344
C    3.19164  14.17402  23.45897
C    5.08829  17.31215  12.71648
C    4.45353  16.15166  12.87224
C    5.62077   2.12110   8.44183
C   13.15000   8.65839   3.60678
C   13.98171   7.60170   4.40487
C   13.55235   7.25199   5.88764
C   13.40069   8.45847   6.88774
C   13.23302   8.05416   8.40104
C   13.09201   9.25346   9.40961
C   12.60102   8.82682  10.84368
C   11.10813   8.39308  10.97524
C    2.68617  14.73146  18.80282
C    2.94269  16.23107  18.81177
C    2.46165  17.12176  19.69684
C    2.61740   0.63274  19.65787
C    3.76283   1.24672  20.55377
C    3.63530   1.12337  22.10879
C    4.83850   1.80082  22.82968
C   15.98487   1.47444  17.11622
C   10.27381   9.53711  15.70379
C   10.02977   9.29005  17.23874
C    9.56584  10.55256  18.05793
C    9.09886  10.23649  19.53865
C    8.99571  11.48666  20.52317
C   10.30751  11.81482  21.34302
C   10.33543  13.25515  21.98328
C    8.75207   2.19983   4.00081
C   16.02776  12.76770  18.35047
C   17.43883  12.39782  18.92059
C   17.71252  13.03866  20.27192
C   17.39199  12.66914  21.52445
C   16.58580  11.50299  22.06478
C   18.22900   3.88176  20.44557
C   18.75845   4.49307  19.38636
C   13.47574  10.05486  25.38990
C    1.63971  12.60773   4.35136
C    0.16019  13.09507   4.49582
C   18.59514  12.32218   3.65101
C    7.64666  16.59837  21.10110
C    7.35874  16.27377  19.84167
C    2.76332  10.72321   8.91297
C    2.23903  11.98603   9.64349
C    7.81989   5.94380  13.64372
C   17.56505  14.75465  14.74613
C   16.53060  14.21756  14.09929
C    7.53559   9.96907   9.53846
C    6.86498   9.29637  10.48171
C    6.64937   9.68810  11.90841
C    6.03000  14.00453   8.88693
C    6.45839  15.26469   8.94585
C   16.30060  16.49286  11.21877
C   11.06700   4.65459  25.96179
C   10.35224   5.54950   1.04400
C    8.90073   6.08930   0.75364
C    8.60731   6.97767  25.48898
C    9.19768   8.43433  25.35049
C    8.87709   9.50444   0.45460
C    9.13406  10.97130  25.99237
C   17.82941   9.61077   8.36148
C   18.60156   9.25482   0.60689
C   18.80574   8.20172  25.46130
C    0.47177   8.52824  24.45463
C    0.48492   7.60803  23.17058
C    1.80006   7.66522  22.28014
C    2.93631   6.63475  22.60151
C    4.27840   6.96411  21.88158
C    0.64520  12.05630   9.58942
C   15.58024   7.34610  16.49156
C   15.27298   6.70890  15.09992
C   15.60800   7.48295  13.86237
C   15.89000   8.78423  13.69308
C    7.39730   7.06629   5.54058
C    6.57396   6.54397   6.46570
C    5.10641   6.27068   6.32431
C    4.25758   6.55426   7.60864
C   12.48663  13.66103   9.06653
C   12.21867  14.97357   9.01407
C   11.98190  15.79061   7.77210
C   10.47883  15.85737   7.34067
C   10.09196  16.81797   6.15870
C   10.80312  16.60543   4.84867
C   10.36794  15.90535   3.79063
C    8.83304   0.64361  25.84857
C    5.05349   0.06717   1.66457
C    5.92851  17.21022   2.63574
C    5.57920  15.73401   2.65576
C    5.96799  14.80295   1.76474
C    6.08521  12.55324   2.80152
C    5.67348  13.38420   1.83169
C   14.01437   1.17186   3.23847
C   17.77705   5.90711   9.19178
C   18.81836   1.43389  14.53439
C   18.81857   2.81812  14.46723
C   18.55568   3.60106  13.35361
C    2.89318   5.66499  12.56909
C    3.82360   5.09860  13.33313
C    6.51079   1.87407  16.33863
C    1.68076   0.83669  10.34392
C   10.21431   4.30717   7.81012
C   18.53268  15.05424  25.59944
C   17.48467  16.15488  25.19823
C   17.86919  17.60949  25.65121
C   17.01911   0.74660  24.93871
C   16.86685   2.04556  25.81221
C   16.27265   3.29699  25.06882
C   15.86098   4.47721   0.02356
C    7.74612   2.21740  11.76438
C    0.30050   0.56607   5.48754
C   18.58647   0.98067   5.84793
C    0.81982   9.44922  13.63825
C    1.46245   9.92689  14.71456
C    0.93816  10.01968  16.12280
C    1.29149   8.84486  17.10774
C    2.79681   8.47415  17.32920
C    3.74535   9.49833  18.01920
C    9.42338  13.80518  13.86062
C   10.54792  14.87823  14.09923
C   10.07238  16.21635  14.76555
C   11.10228  17.42797  14.79004
C   11.56548   0.05303  13.40152
C   11.90671   1.59120  13.45309
C   12.51823   2.21929  12.15535
C   12.77330   3.77936  12.12450
C    4.42703   5.43812   1.26502
C    2.89706   5.15611   1.46526
C    2.52915   4.20077   2.65387
C    1.06810   3.79673   2.68710
C    0.04942   4.27712   3.42383
C   18.08773   6.01090   4.66386
C    0.01782   5.40202   4.44285
C   15.86020  14.23654   7.01734
F    8.27326   5.93806  19.86614
F    6.72345   4.44799  19.40417
F    7.53401   4.58554  21.43819
F    9.01125   3.59831  18.36432
F    8.43565   2.40862  20.13568
F   10.24990   4.47387  21.54091
F   10.85977   2.55509  20.62247
F   11.73941   3.66673  18.42287
F   10.84702   5.63393  18.88280
F   13.02526   4.11073  21.19900
F   13.78233   4.79107  19.23767
F   12.90157   7.25974  19.56098
F   11.71541   6.73295  21.36373
F   14.02275   6.14314  22.73853
F   14.03656   8.13306  21.81157
F   12.66011  14.76292  25.53036
F   14.22703  14.47140  24.01323
F   13.38362  16.47242  24.35730
F   12.59545  15.30599  22.02478
F   10.94386  15.72310  23.46110
F   12.56499  12.65949  22.70900
F   11.02451  13.01962  24.25787
F   14.22051   1.75025   8.48184
F    5.35843   4.35034  10.55575
F    4.49347  14.04582  23.55011
F    2.90054  15.33777  24.00193
F    6.39264  17.41458  12.45520
F    4.47823   0.49989  12.80654
F    3.14776  16.07274  13.15133
F    5.03960  14.96372  12.75843
F   11.82535   8.41603   3.70171
F   13.40672   9.90707   4.06291
F   13.50868   8.60508   2.30230
F   15.27737   8.02252   4.41166
F   13.90863   6.42415   3.71570
F   12.36056   6.59017   5.83648
F   14.51064   6.39579   6.34053
F   14.50642   9.25700   6.78782
F   12.30327   9.16931   6.49548
F   12.10133   7.28438   8.52204
F   14.30974   7.31390   8.77831
F   14.31315   9.84499   9.55025
F   12.21680  10.17432   8.92045
F   12.77872   9.91276  11.65770
F   13.42951   7.82158  11.30045
F    2.42510  14.24514  20.03679
F    1.62022  14.43937  17.99997
F    3.76509  14.08382  18.30383
F   15.48447   5.53479  25.27156
F    3.69088  16.62021  17.76606
F   11.09456  17.60273  20.60730
F    1.70611  16.70678  20.73548
F    2.89894   1.03679  18.38136
F    1.42921   1.20080  20.02849
F    4.93693   0.63517  20.18805
F    3.85978   2.57636  20.26195
F    2.46254   1.66811  22.53094
F    3.65099  17.79483  22.44225
F    4.54444   3.07852  23.16569
F   17.18094  10.99714  23.16976
F   11.18537  10.51723  15.51845
F   10.75047   8.39381  15.15678
F    9.13092   9.87024  15.06721
F   11.20492   8.84008  17.76015
F    9.08500   8.31196  17.35473
F   10.57866  11.45619  18.05837
F    8.49576  11.11631  17.39000
F    7.85778   9.68935  19.45756
F    9.94154   9.31333  20.09163
F    8.62494  12.58053  19.78188
F    8.00862  11.21617  21.41090
F   10.41203  10.89300  22.34806
F   11.38937  11.69392  20.52206
F   10.47686  14.16522  20.97714
F    9.14377  13.48186  22.60526
F   15.91133  14.13060  18.29326
F   15.86071  12.27738  17.10603
F   15.04467  12.29364  19.14494
F   18.35585  12.88234  18.02148
F   17.54498  11.04231  18.94648
F   15.23356   6.50997  20.93734
F   18.31294  14.24797  20.12947
F   17.71990  13.50696  22.52134
F    7.70743   1.28346  16.50591
F   15.35245  11.96499  22.43808
F   16.40217  10.50247  21.17955
F   18.68531   2.72952  20.93511
F   17.18731   4.36684  21.12318
F    0.29821   4.00906  18.69978
F   18.30140   5.64862  18.89610
F    1.74923  11.29497   4.66024
F    2.08571  12.79459   3.08659
F    2.42291  13.31791   5.19301
F    0.11829  14.40790   4.12738
F   19.30761  12.99256   5.81017
F   17.38580  12.89725   3.83811
F   18.52222  11.02843   4.03397
F    8.36854  17.68964  21.42042
F    7.26486  15.89994  22.16413
F    6.63981  15.20015  19.51300
F    7.75401  16.98894  18.79013
F    2.24763   9.60719   9.46757
F    2.39593  10.76846   7.60348
F    2.84191  13.08854   9.09620
F    2.59249  11.92058  10.96150
F   18.81509  14.30117  14.64671
F   17.45133  15.80288  15.56926
F   10.76218   4.53007  15.45985
F   16.63786  13.16624  13.28924
F   15.28165  14.68015  14.20352
F    7.67354   9.49923   8.30115
F    8.12566  11.14084   9.68995
F    6.32200   8.09386  10.16462
F    5.32476   9.64114  12.23122
F    7.11076  10.93067  12.17931
F    7.28102   8.81627  12.76390
F    5.99698  13.19197   9.94492
F    5.59669  13.42438   7.76450
F    1.37984   3.34816   9.18413
F    6.90420  15.83317  10.06699
F   10.20313   3.80831  25.35901
F   11.65436   5.42301  25.01699
F   12.02485   3.92615   0.57550
F   11.17405   6.60323   1.31931
F   10.23075   4.79619   2.17714
F    8.08412   5.00080   0.64553
F    8.52336   6.79405   1.86312
F    9.04937   6.28479  24.39219
F    7.25214   7.08486  25.40472
F   10.56014   8.34456  25.23485
F    8.71298   8.89541  24.15652
F    7.57914   9.38646   0.85957
F    9.69511   9.26646   1.52810
F    9.03638  11.77383   1.10471
F    8.16323  11.35893  25.11110
F   18.21121  10.44976   0.11825
F   17.63672   8.79944   1.44248
F    0.24292   9.41820   1.31653
F   17.62606   8.10816  24.78235
F   19.06565   7.00432   0.06605
F    0.35191   9.82205  24.05027
F    1.64821   8.39365  25.13418
F    0.26513   6.30910  23.54278
F   18.94836   8.00487  22.37897
F    1.41857   7.44751  20.98754
F    2.33010   8.92405  22.36443
F    3.18868   6.64233  23.94633
F    2.52331   5.38208  22.24807
F    4.15048   6.70134  20.54205
F    5.23831   6.12537  22.38912
F   16.86857   7.75145  16.55695
F   14.76797   8.40380  16.73386
F   15.36900   6.42193  17.45398
F   13.92701   6.37950  15.09609
F   15.96083   5.51092  15.05694
F   15.55530   6.70200  12.75329
F   16.37390   0.26496  21.00931
F   15.98117   9.68628  14.65977
F   16.11403   9.31118  12.50081
F    8.69840   7.21234   5.75623
F    7.04327   7.49329   4.33845
F    6.15547  12.95697  17.10336
F    7.11869   6.13834   7.63851
F    4.88157   4.94994   6.00035
F    4.59323   7.03361   5.27845
F   15.59265   3.11555   7.52651
F   12.69237  13.01603  10.20567
F   12.57632  12.86710   8.01280
F   12.13363  15.66814  10.17522
F    4.56352  10.78310  21.13951
F   12.43423  17.06619   7.99500
F   12.69039  15.26327   6.71100
F   10.09963  14.58747   6.98395
F    9.74941  16.22462   8.43936
F    8.73890  16.65495   5.97891
F   10.31504   0.10370   6.58229
F   12.00529  17.22747   4.75638
F    5.77222   1.71080  17.44994
F   11.04704  15.81633   2.65903
F    9.23085  15.21850   3.74496
F    3.75011  17.98472   2.02581
F    5.44135   1.35870   1.69951
F    5.17575  17.61381   0.39188
F    5.77254  17.73092   3.88936
F    7.24020  17.38641   2.25882
F   18.19376   7.10246   5.45362
F    4.78477  15.38268   3.68881
F   13.75055  16.80123   1.62494
F    6.68339  15.18686   0.67194
F    4.95419  12.86932   0.79172
F    6.82697  12.93539   3.83465
F    5.79976  11.26025   2.84156
F    5.88385  15.24252  15.67887
F   15.47880  13.59582   5.90698
F    4.11661  10.65108   8.96873
F    1.30880  12.41881  22.32282
F   18.51784   0.64542  13.51506
F    1.95983  17.70310   9.73861
F   19.13932   0.77989  15.63707
F   19.10800   3.47767  15.61477
F   18.54910   4.91849  13.40447
F   18.27977   3.10361  12.16218
F    2.84993   6.97513  12.31763
F    1.91352   4.98230  11.97641
F    3.88274   3.79304  13.59254
F    4.80760   5.79341  13.91901
F    5.87774   1.32353  15.29316
F    6.69153   3.19029  16.11542
F    1.49598   0.53533  11.61607
F   16.70086  15.21097   6.65395
F   17.97812  13.83309  25.44246
F    0.13566  15.12842  24.82116
F   18.90479  15.19675   0.89535
F   16.30035  15.81527  25.77510
F   17.35245  16.13120  23.83937
F   17.69572  17.68654   1.00413
F   19.19117  17.81812  25.37743
F   17.63371   1.07300  23.76985
F   15.77278   0.26629  24.67199
F   16.04238   1.75832   0.86795
F   18.09765   2.38591   0.29416
F   17.20063   3.78492  24.19934
F   15.15926   2.92734  24.37206
F   14.82385   4.13088   0.81902
F   16.90182   4.84806   0.80516
F    0.61478  17.28301   5.30530
F    6.16246   7.15781  16.76469
F    1.32377   1.39508   5.26864
F   18.26683   2.26223   6.02559
F   17.56123   0.15069   6.06270
F    1.34476   9.45423  12.42428
F   19.10409   8.91414  13.65099
F    6.48222  16.08479   7.89482
F    2.71958  10.41118  14.55309
F    1.40129  11.18528  16.68477
F   19.06577  10.06815  16.09812
F    0.71952   9.11103  18.31191
F    0.70350   7.71299  16.59415
F    3.31629   8.10612  16.10510
F    2.81101   7.36365  18.13455
F    8.76571  13.53173  15.01662
F    8.53648  14.21694  12.93653
F   10.00780  12.66660  13.42147
F   11.10198  15.15140  12.88138
F   11.50094  14.30911  14.89370
F    8.92610  16.63701  14.16255
F    9.79313  15.94907  16.07619
F   10.47381   0.40146  15.51875
F   12.21055  17.03304  15.47654
F   12.67811  17.38648  12.98804
F   10.57512  17.88698  12.47806
F   10.73992   2.28092  13.70733
F   12.77842   1.81897  14.48625
F   11.65312   1.97507  11.11480
F   13.70391   1.60963  11.89014
F    5.05311   4.34923   0.76929
F    4.57571   6.45951   0.39373
F    5.01374   5.78611   2.43442
F    2.42024   4.59964   0.30985
F    2.26895   6.35073   1.66091
F    3.27430   3.05721   2.50808
F    2.88321   4.79287   3.83196
F   18.90132  12.37680   2.33535
F    0.81296   2.75892   1.86731
F    0.46575   4.96062   5.66493
F   18.35917   3.64810   3.29621
F   17.25372   5.13256   5.25853
F   17.56394   6.38672   3.47056
F    0.82025   6.44517   4.05532
F   17.44057  17.09724  18.79682
O   11.35769  12.12516   5.08482
O   12.28835  12.87714   3.05812
O    6.36933   2.81660   7.86120
O    4.86788   1.41216   9.00483
O   10.21772   9.17270  10.72176
O   10.89522   7.15352  11.43375
O   15.90711   0.83320  16.13034
O    5.88677   1.28244  23.05908
O    9.78553   1.63845   3.96431
O    7.71650   2.75609   4.03461
O   12.67837  10.79842  25.83643
O   14.26867   9.31190  24.94327
O    7.69704   6.16623  14.79853
O    7.96862   5.71815  12.50736
O   16.54167  15.40678  10.83624
O   16.06646  17.57936  11.60739
O   17.47162   9.36188   9.45405
O   18.18209   9.85599   7.26550
O   15.51153  13.98897   8.12436
O    0.09699  13.01984   9.14644
O    4.44679   5.97439   8.65648
O    3.29006   7.46589   7.46434
O    9.13960   1.31438   0.76612
O    8.52763  17.97328  24.93193
O   18.19311   5.78029  10.24910
O   14.20434   2.06283   3.92311
O    9.89226   4.12301   6.69383
O   10.53388   4.49889   8.92611
O    7.80286   1.82805  10.65716
O    7.70426   2.59688  12.87826
O    3.32825  10.25978  18.87610
O    5.02349   9.42191  17.67395
O   12.09736   4.59789  12.94570
O   13.53008   4.20682  11.28403
O   13.38821   3.33885   7.11880
O   16.06494   2.12210  18.09319
H   10.24599  17.77562  20.97974
H    1.52666   2.48219   9.59372
H   13.80384  17.59998   2.14207
H    5.07974   4.93180   9.84850
H    4.13722  10.70376  20.28044
H   10.85264   4.10703  16.29771
H   10.12948  11.10346  25.54228
H   11.73466   6.66698  11.59840
H   17.34887  16.15762  18.78165
H    4.59328   8.01023  22.01969
H    3.27064   7.79148   6.53690
H    6.96006  12.46680  17.16089
H    5.95656  14.43200  16.16970
H    6.65191   6.79621  16.02714
H    1.98678  12.99596  22.70105
H    5.24002   8.65546  17.07819
H   16.76473  17.88986  20.23168
H   11.54546   4.15347  13.63033
