# Supplementary material for: Electrothermal mineralization of per- and polyfluoroalkyl substances for soil remediation
Source: Nat Commun. 2024 Jul 20;15:6117. doi: 10.1038/s41467-024-49809-6 (PMC11271446; doi:10.1038/s41467-024-49809-6)
Supplement: Supplementary file 4 — Supplementary Data 1 [file 41467_2024_49809_MOESM4_ESM.zip › Supplementary Data 1/PFAS_F240Ca32_2500K_init.xyz]

480
          
   C      1.26530004     2.44169998    12.73398018
   C      0.36395001     2.64989996    14.01292992
   C      1.15547001     2.87081003    15.35025024
   C      6.48094988     4.83058977    12.63998032
   C      5.59153986     5.00122023    13.92082977
   C      6.38676977     5.34825993    15.22953033
   C      0.72364002     7.76334000    12.42543983
   C      1.31490004     8.64336967    13.59140015
   C      0.73127002     8.33961010    15.01568985
   C      5.77560997    11.10039043    13.00924969
   C      6.36905003    10.61013031    14.37545013
   C      5.99745989    22.69914055    15.63893032
   C      1.25565004    13.65085030    12.73476982
   C      0.36366999    13.85307026    14.02062988
   C      1.15684998    14.07884979    15.34992981
   C      6.48427010    16.04199028    12.64774990
   C      5.59076977    16.21060944    13.92113018
   C      6.38980007    16.55998039    15.23077965
   C      0.72397000    18.96636009    12.43062973
   C      1.31458998    19.84715080    13.59385014
   C      0.72679001    19.54295921    15.01377010
   C      5.77239990    22.30727005    13.00903034
   C      6.37741995    21.81612015    14.37553978
   C      5.99454021    11.49024010    15.63990974
   C     11.58862019     2.44007993    12.73143959
   C     10.70030022     2.64720988    14.01340961
   C     11.48797989     2.86559010    15.34700966
   C     16.81442070     4.82976007    12.64146996
   C     15.92932034     5.00546980    13.92467976
   C     16.72484016     5.35155010    15.22684002
   C     11.05819035     7.76026011    12.43292999
   C     11.64614010     8.63928986    13.59191990
   C     11.06167030     8.32820034    15.01797962
   C     16.10544968    11.10042000    13.00934029
   C     16.70021057    10.61238003    14.37631989
   C     16.32564926    22.70232964    15.64068985
   C     11.58913040    13.65025043    12.73340988
   C     10.69717026    13.85367966    14.01926994
   C     11.49073029    14.07645035    15.34916973
   C     16.80872917    16.03932953    12.64192009
   C     15.92436028    16.21302032    13.92160988
   C     16.72551918    16.56214905    15.22731972
   C     11.05720997    18.97714043    12.43406963
   C     11.64346981    19.84169006    13.59179020
   C     11.05768967    19.55068970    15.01998043
   C     16.10968971    22.30726051    13.00872040
   C     16.70730019    21.81804085    14.37831974
   C     16.32094955    11.49363995    15.63554955
   C      0.29279000     3.44900990    16.53632927
   C      0.98912001     3.32242990    17.96439934
   C      0.59583998     4.46772003    18.95800018
   C      0.96907002     4.25329018    20.47065926
   C      0.99157000     5.61231995    21.26659966
   C      5.58415985     5.13552999    16.55740929
   C      6.17048979     5.91057014    17.78829956
   C      5.69567013     5.36506987    19.19257927
   C      5.75866985     6.36545992    20.39159966
   C      5.51973009     5.91059017    21.81423950
   C      1.03339005     9.45505047    16.08564949
   C      0.96643001     8.94423008    17.56538963
   C      1.00242996    10.03792953    18.70472908
   C      1.25680995     9.50924015    20.15372086
   C      1.01419997    10.28750992    21.42246056
   C      6.18059015    10.71780014    17.00053024
   C      6.18560982    22.78722000    18.33250999
   C      6.15825987    10.68947029    19.64888954
   C      6.30527020    22.57922935    21.04854965
   C      6.18822002    10.33240032    22.26782990
   C      0.29352999    14.65608978    16.54003906
   C      0.97925001    14.53458977    17.95911980
   C      0.59622997    15.67374992    18.95742035
   C      0.96543998    15.46405983    20.46929932
   C      0.99150002    16.82155991    21.27004051
   C      5.58206987    16.34239960    16.56675911
   C      6.16928005    17.12154961    17.79228020
   C      5.69895983    16.57888985    19.18519974
   C      5.75735998    17.56808090    20.39085007
   C      5.52326012    17.12590981    21.81415939
   C      1.03215003    20.66013908    16.08991051
   C      0.95946997    20.15093994    17.57604027
   C      1.00179994    21.25284958    18.70075989
   C      1.25592995    20.71287918    20.15089035
   C      1.01616001    21.50097084    21.41945076
   C      6.17928982    21.92557907    17.00135040
   C      6.18716002    11.58440018    18.33436012
   C      6.15987015    21.89578056    19.64249992
   C      6.31433010    11.37071037    21.05249023
   C      6.18611002    21.54483986    22.26243019
   C     10.62605000     3.45497990    16.53657913
   C     11.31495953     3.32482004    17.96652031
   C     10.92654037     4.46578979    18.95834923
   C     11.29942989     4.25136995    20.46898079
   C     11.32901001     5.60939980    21.27700996
   C     15.91207027     5.12993002    16.56007957
   C     16.50449944     5.91470003    17.78824997
   C     16.03937912     5.37085009    19.18769073
   C     16.08761978     6.36381006    20.39959908
   C     15.85017014     5.91838980    21.81937027
   C     11.36330032     9.45405006    16.08535957
   C     11.29304028     8.94223022    17.57154083
   C     11.33421993    10.03845024    18.69947052
   C     11.58775043     9.50922012    20.15399933
   C     11.34671021    10.29343033    21.42069054
   C     16.51334953    10.71121025    17.00435066
   C     16.51787949    22.78582954    18.32764053
   C     16.48661995    10.68686962    19.64114952
   C     16.63977051    22.58267021    21.04941940
   C     16.52170944    10.33335972    22.26165962
   C     10.63212967    14.65575027    16.53998947
   C     11.31842041    14.53750038    17.95981026
   C     10.92317963    15.68076038    18.96257019
   C     11.29271984    15.45950031    20.46859932
   C     11.32771015    16.81903076    21.27313995
   C     15.91423035    16.34309959    16.55615997
   C     16.49472046    17.11717033    17.78866959
   C     16.03099060    16.58016014    19.18437004
   C     16.08581924    17.57593918    20.39208984
   C     15.85358047    17.12174034    21.81658936
   C     11.36007977    20.66136932    16.09046936
   C     11.29598999    20.15237045    17.57094955
   C     11.33545971    21.25245094    18.70218086
   C     11.59129047    20.72339058    20.15131950
   C     11.34095955    21.50157928    21.42466927
   C     16.51707077    21.92890930    16.99317932
   C     16.51778984    11.57905006    18.33883095
   C     16.49134064    21.89558029    19.64687920
   C     16.64546967    11.36841011    21.04608917
   C     16.52494049    21.54433060    22.26350975
   F      0.46974000     2.01112008    11.71465015
   F      2.22124004     1.50313997    12.95584011
   F      1.84608996     3.59724998    12.36291981
   F      9.89904022     1.54316998    14.14293003
   F      9.90472984     3.73246002    13.77256012
   F      1.69906998     1.67343998    15.73106003
   F      2.17388010     3.75145006    15.09329033
   F      7.27045012     3.74433994    12.71667957
   F      5.64354992     4.65849018    11.56789017
   F      7.23913002     5.92221022    12.41714001
   F      4.91289997     3.83207989    14.10332012
   F      4.69758987     6.00250006    13.66464996
   F      7.51505995     4.56040001    15.26150990
   F      6.78979015     6.65633011    15.14426041
   F      0.76519001     6.44395018    12.74917030
   F      1.48861003     7.96486998    11.31991959
   F      9.78378963     8.11246014    12.15312958
   F      2.66542006     8.42854023    13.61874008
   F      1.07893002     9.94851971    13.26342964
   F      9.70281982     8.18210030    14.90394020
   F      1.26230001     7.15345001    15.43148994
   F      4.43971014    10.87355995    12.93620014
   F      6.36639977    10.41049004    11.98779964
   F      6.00343990    23.62606049    12.80889034
   F      5.93858004     9.32532978    14.54786968
   F      7.72916985    10.60986042    14.23114014
   F      4.68716002    23.08857918    15.51774025
   F      6.77876997    23.81605911    15.62685013
   F      0.47304001    13.21496964    11.71712971
   F      2.21951008    12.72015953    12.95236015
   F      1.84993994    14.80342960    12.35272980
   F      9.89795971    12.75504017    14.14272022
   F      9.90042973    14.94305992    13.76745987
   F      1.69696999    12.89083958    15.73661995
   F      2.16875005    14.96348000    15.09210014
   F      7.26537991    14.94433022    12.72157955
   F      5.63831997    15.87010002    11.57166004
   F      7.23580980    17.13377953    12.41740990
   F      4.90803003    15.03884029    14.09838009
   F      4.69320011    17.21128082    13.67004967
   F      7.50365019    15.76928997    15.26459980
   F      6.78738022    17.86969948    15.14190960
   F      0.76866001    17.65464973    12.74851990
   F      1.48848999    19.17621994    11.32384014
   F      9.78100967    19.32037926    12.15143967
   F      2.66336989    19.62970924    13.61952019
   F      1.07500994    21.15839005    13.26873016
   F      9.70331955    19.39584923    14.91201973
   F      1.26443994    18.35730934    15.43031979
   F      4.44430017    22.08420944    12.93266964
   F      6.35797024    21.61791992    11.99193954
   F      6.00087023    12.41921997    12.81007957
   F      5.93685007    20.53355980    14.54668999
   F      7.73153019    21.82316971    14.23178959
   F      4.68836021    11.87876034    15.51873970
   F      6.78528023    12.60797977    15.62322044
   F     10.80655956     2.00503993    11.71700954
   F     12.55268002     1.50630999    12.95567989
   F     12.18000984     3.59187007    12.35779953
   F     -0.43203723     1.54086995    14.13945007
   F     -0.43074787     3.73363996    13.76928997
   F     12.03205013     1.67692995    15.72982025
   F     12.49884987     3.75513005    15.09652042
   F     17.59524918     3.73763990    12.71914959
   F     15.97367001     4.65881014    11.57285023
   F     17.57572937     5.91972017    12.42026043
   F     15.24345016     3.82637000    14.10155010
   F     15.02707005     6.00509024    13.67411995
   F     17.83684921     4.55961990    15.26368046
   F     17.11881065     6.66134024    15.13842010
   F     11.09504032     6.44374990    12.74281979
   F     11.81371021     7.95914984    11.32057953
   F     -0.55032718     8.11437035    12.15450954
   F     12.99650002     8.42280006    13.61435986
   F     11.40742970     9.95252991    13.27503014
   F     -0.62905872     8.18972015    14.90847015
   F     11.59576988     7.15012980    15.42572021
   F     14.77056980    10.87561989    12.93867970
   F     16.69610023    10.40849972    11.98945999
   F     16.33206940    23.62980080    12.81144047
   F     16.27420998     9.32316971    14.53977966
   F     18.06480980    10.60875988    14.23470974
   F     15.01766014    23.08428955    15.51739025
   F     17.11687088    23.81863976    15.62271976
   F     10.80784035    13.21809006    11.71430016
   F     12.55185032    12.71115017    12.95137024
   F     12.17615032    14.80202961    12.36135006
   F     -0.42676723    12.74905968    14.13866043
   F     -0.42890728    14.93920040    13.76893044
   F     12.03452015    12.88669968    15.73612022
   F     12.50358009    14.96051025    15.09550953
   F     17.60417938    14.95318985    12.71846008
   F     15.97103024    15.86458969    11.57073975
   F     17.57320023    17.13378906    12.42531013
   F     15.24534988    15.03847980    14.10280037
   F     15.02915001    17.21390915    13.66950035
   F     17.83860970    15.76593971    15.26712036
   F     17.11967087    17.86692047    15.14443016
   F     11.09593010    17.65212059    12.74308014
   F     11.81805038    19.17620087    11.32194996
   F     -0.55205715    19.32324982    12.15198994
   F     12.99415016    19.63441086    13.61577988
   F     11.41001034    21.16085052    13.27509975
   F     -0.62814891    19.40150070    14.90334988
   F     11.59580040    18.35314941    15.42819023
   F     14.76836967    22.08140945    12.93957996
   F     16.69747925    21.61788940    11.99724960
   F     16.33654022    12.42525959    12.81826973
   F     16.27243042    20.53367043    14.54646015
   F     18.06455040    21.82196999    14.23443031
   F     15.01823044    11.88177013    15.51739979
   F     17.11517906    12.60484982    15.62108994
   F      9.43832970     2.77471995    16.58007050
   F      0.04605000     4.76658010    16.27096939
   F      0.61364001     2.13418007    18.52236938
   F      2.34179997     3.33478999    17.80633926
   F      9.57186985     4.64382982    18.91262054
   F      1.20583999     5.61404991    18.54776001
   F      0.04841000     3.37610006    21.03005981
   F      2.19650006     3.62125993    20.56461906
   F      4.29146004     5.54184008    16.35354996
   F      5.57880020     3.79533005    16.83655930
   F      7.54219007     5.85224009    17.73319054
   F      5.78668022     7.21965981    17.66650009
   F      4.40312004     4.92781019    19.05571938
   F      6.48936987     4.27525997    19.51623917
   F      4.78367996     7.31735992    20.11384010
   F      7.01162004     6.97469997    20.33716011
   F      0.11455000    10.45576000    15.93058968
   F      2.28822994     9.95230007    15.84796047
   F     10.12714958     8.22397995    17.67320061
   F      2.02922010     8.10223007    17.76424026
   F     10.10196972    10.68231964    18.70867920
   F      1.96535003    10.95691013    18.37842941
   F      0.40683001     8.34685993    20.20833015
   F      2.55922008     9.07651043    20.18228912
   F      5.16422987     9.81601048    17.08502007
   F      7.38211012    10.05218983    16.91390038
   F      5.08743000    23.59811974    18.32115936
   F      7.31436014    23.56846046    18.35248947
   F      4.96797991    10.03361034    19.69714928
   F      7.18441010     9.77390957    19.51828957
   F      5.36443996    23.56472969    21.15755081
   F      7.54724979    23.20844078    21.12501907
   F      9.43834972    13.98369026    16.58201981
   F      0.04438000    15.96996975    16.26864052
   F      0.61625999    13.34486008    18.52164078
   F      2.34115005    14.54529953    17.80886078
   F      9.56857014    15.84947968    18.90740013
   F      1.21313000    16.83239937    18.55158043
   F      0.04688000    14.58763981    21.03079987
   F      2.19738007    14.82999992    20.56929970
   F      4.29541016    16.75131035    16.35792923
   F      5.57910013    15.00053024    16.84163094
   F      7.53937006    17.05895042    17.73184013
   F      5.78779984    18.42963982    17.66604042
   F      4.40636015    16.13575935    19.05707932
   F      6.48409986    15.48060989    19.51218033
   F      4.78563976    18.53006935    20.10887909
   F      7.01058006    18.18078995    20.33721924
   F      0.12011000    21.67005920    15.92593002
   F      2.28573990    21.16045952    15.85060024
   F     10.12771988    19.43909073    17.67460060
   F      2.02713990    19.31843948    17.75996017
   F     10.10323048    21.89222908    18.71474075
   F      1.96776998    22.15649986    18.37911034
   F      0.39939001    19.55407906    20.19836044
   F      2.55669999    20.28446960    20.18530083
   F      5.16628981    21.01750946    17.08219910
   F      7.38494015    21.26374054    16.91119003
   F      5.08815002    12.39161015    18.31703949
   F      7.31102991    12.35953999    18.35095024
   F      4.96852016    21.24268913    19.68992996
   F      7.18189001    20.98109055    19.51777077
   F      5.37053013    12.35991001    21.15703011
   F      7.55381012    11.99707031    21.12541962
   F     -0.89650714     2.77592993    16.58102036
   F     10.37349987     4.76106024    16.26865005
   F     10.94645977     2.13418007    18.52603912
   F     12.67685032     3.33298993    17.80862045
   F     -0.76720798     4.64669991    18.90918922
   F     11.54057026     5.62155008    18.54774094
   F     10.37864017     3.37438989    21.03153038
   F     12.52344036     3.62301993    20.56407928
   F     14.62726974     5.54889011    16.35036087
   F     15.90884018     3.79169011    16.83522987
   F     17.87302971     5.85481024    17.73307037
   F     16.11985016     7.22032022    17.66349030
   F     14.73865986     4.93352985    19.05855942
   F     16.82006073     4.27148008    19.51371002
   F     15.11824036     7.31509018    20.11323929
   F     17.34973907     6.96765995    20.32806969
   F     10.44717026    10.46387959    15.92747021
   F     12.61884975     9.95349026    15.84937954
   F     -0.20409763     8.22799015    17.68017006
   F     12.36019993     8.10435009    17.76177025
   F     -0.23106754    10.68406963    18.70841026
   F     12.30193996    10.95357037    18.38056946
   F     10.73431015     8.34259033    20.20228958
   F     12.88296032     9.07038021    20.18371010
   F     15.49748039     9.80939007    17.08382988
   F     17.71343994    10.05222034    16.91583061
   F     15.41749954    23.60234070    18.31880951
   F     17.64513016    23.56575012    18.35074043
   F     15.30424976    10.02997971    19.69438934
   F     17.51626968     9.78001022    19.51956940
   F     15.69355011    23.56613922    21.15501976
   F     17.88315010    23.20881081    21.12693024
   F     -0.89675891    13.98209953    16.58379936
   F     10.37714005    15.97099972    16.26880074
   F     10.94561005    13.34568977    18.52673912
   F     12.66958046    14.54638958    17.80962944
   F     -0.76362789    15.85649014    18.91204071
   F     11.54640007    16.82859993    18.54781914
   F     10.37576962    14.58578968    21.02721977
   F     12.52956963    14.83086014    20.56245041
   F     14.62751007    16.75256920    16.35310936
   F     15.91473007    14.99930954    16.83485985
   F     17.86849022    17.05834961    17.73192024
   F     16.12428093    18.42686081    17.66227913
   F     14.73824978    16.13814926    19.05887985
   F     16.81950951    15.48064995    19.52021027
   F     15.11923027    18.52714920    20.10947037
   F     17.34848022    18.18232918    20.34008980
   F     10.44664955    21.66938972    15.92564964
   F     12.61839962    21.16488075    15.84716988
   F     -0.20934856    19.43861008    17.68003082
   F     12.36378956    19.32369041    17.76576996
   F     -0.23358715    21.89421082    18.70939064
   F     12.29551029    22.16095924    18.38529015
   F     10.73538971    19.55607033    20.20146942
   F     12.88893986    20.28255081    20.18236923
   F     15.49709988    21.01721001    17.08481979
   F     17.71232033    21.26346016    16.92114067
   F     15.42413044    12.39326000    18.31908035
   F     17.64442062    12.35665035    18.35494041
   F     15.29963970    21.24140930    19.69494057
   F     17.51424026    20.98570061    19.51495934
   F     15.69958973    12.35912991    21.15658951
   F     17.88120079    11.99656010    21.12907028
   O     10.20600986     5.96072006    21.75403023
   O      2.07996988     6.22981024    21.31497002
   O      4.32397985     5.06953001    21.87771034
   O      6.60151005     5.12079000    22.33429909
   O      9.84796047    10.54596996    21.61160088
   O      1.64963996    22.73505020    21.34740067
   O      5.22524023    10.51115990    23.06233025
   O      7.07006979     9.43171978    22.33367920
   O      8.86295033     7.22760010    24.07336044
   O      2.16977000    23.66496086    23.54482079
   O      9.19447994     2.98030996    23.91209030
   O      1.97329998     4.81509018    23.96483040
   O      4.80581999     2.53100991    24.39642906
   O     10.28767967     7.48837996    24.48086929
   O      5.28283024     6.20964003    24.74399948
   O      8.43537998     3.81311989    24.88001060
   O     10.20143986    17.16646004    21.75712013
   O      2.08467007    17.44175911    21.31579018
   O      4.32263994    16.28019905    21.87755966
   O      6.60148001    16.33188057    22.33197975
   O      9.85210991    21.75584030    21.61017036
   O      1.64681005    11.52571011    21.35227966
   O      5.22882986    21.72423935    23.06233978
   O      7.07231998    20.63874054    22.33274078
   O      8.85846043    18.43045998    24.06955910
   O      2.16265988    12.45993996    23.55316925
   O      9.20135975    14.18441010    23.91299057
   O      1.97433996    16.02041054    23.96640968
   O      4.81316996    13.73908997    24.40184021
   O     10.28139973    18.70376968    24.48464012
   O      5.27722979    17.42581940    24.74551964
   O      8.43560028    15.01552963    24.87995911
   O     -0.12679851     5.96220016    21.75539017
   O     12.42286968     6.23218012    21.31078911
   O     14.65740013     5.06976986    21.88165092
   O     16.93540955     5.11936998    22.33352089
   O     -0.48636806    10.54401970    21.60252953
   O     11.97439003    22.73905945    21.35210991
   O     15.56019020    10.51803970    23.05953026
   O     17.40228081     9.43414021    22.33213043
   O     -1.46683872     7.22399998    24.07018089
   O     12.49711990    23.66608047    23.54867935
   O     -1.13648784     2.98080993    23.90802002
   O     12.30200005     4.80705976    23.96110916
   O     15.13580990     2.53731990    24.39526939
   O     -0.04919804     7.49063015    24.48369026
   O     15.61783028     6.21056986    24.74427986
   O     -1.89515865     3.81707001    24.87376976
   O     -0.12694728    17.17089081    21.75502968
   O     12.41444016    17.44211006    21.31063080
   O     14.65505028    16.28112984    21.87953949
   O     16.93228912    16.32675934    22.32983017
   O     -0.48298824    21.75614929    21.60754967
   O     11.97558022    11.52527046    21.34992981
   O     15.56145954    21.72369957    23.06446075
   O     17.40221024    20.64229012    22.32929039
   O     -1.46789730    18.43036079    24.06892014
   O     12.49386024    12.45670033    23.54829025
   O     -1.13130748    14.18644047    23.91299057
   O     12.30023956    16.01988983    23.95944977
   O     15.13747025    13.74172020    24.39419937
   O     -0.04964817    18.69861031    24.48571968
   O     15.61598969    17.42213058    24.74258995
   O     -1.89382732    15.02311039    24.87849045
   H      3.57046008     5.51198006    21.36982918
   H      6.93029022     4.46695995    21.68355942
   H      2.06136990    23.03256035    22.35589027
   H      9.40983963    10.82787037    20.77902985
   H      3.56645989    16.70104980    21.35586929
   H      6.95552015    15.66882038    21.69824982
   H      2.03858995    11.82975960    22.35850906
   H      9.40942955    22.01564980    20.77338028
   H     13.90351009     5.51478004    21.37475014
   H     17.27448082     4.46911001    21.67823029
   H     12.39995956    23.02383041    22.34440041
   H     -0.92575824    10.82106018    20.76527977
   H     13.90433979    16.71055031    21.34853935
   H     17.26135063    15.66026974    21.67934990
   H     12.38665009    11.81513023    22.36191940
   H     -0.91809833    22.03672028    20.77313995
   Ca     6.70611000     7.32148981    23.61417961
   Ca     0.03153000     1.46171999    23.03599930
   Ca    10.14126015     5.15708017    24.22322083
   Ca     3.17162991     3.24251008    23.12500000
   Ca     4.01671982    23.03140068    24.50568008
   Ca     9.97968006     8.30198002    22.46666908
   Ca     3.34594011     6.42618990    23.80324936
   Ca     6.20005989     4.14225006    24.78056908
   Ca     6.70301008    18.52775002    23.61434937
   Ca     0.03140000    12.67352009    23.03418922
   Ca    10.13961029    16.36893082    24.22579002
   Ca     3.17406011    14.45359039    23.12405968
   Ca     4.01482010    11.82036972    24.50592041
   Ca     9.97821999    19.51240921    22.46626091
   Ca     3.34524012    17.63525009    23.80641937
   Ca     6.19839001    15.35517025    24.78683090
   Ca    17.03590965     7.32080984    23.61665916
   Ca    10.36190033     1.46308005    23.03824997
   Ca    -0.19483745     5.16017008    24.22582054
   Ca    13.50802040     3.24597001    23.12372017
   Ca    14.34867001    23.03199005    24.50683022
   Ca    -0.35425746     8.30140018    22.46532059
   Ca    13.67650986     6.42084980    23.80960083
   Ca    16.53006935     4.14537001    24.78140068
   Ca    17.03640938    18.52836037    23.61297989
   Ca    10.36345005    12.67333984    23.03680038
   Ca    -0.19007862    16.36813927    24.22162056
   Ca    13.50510025    14.45466995    23.12545967
   Ca    14.34776020    11.82285023    24.50398064
   Ca    -0.35361850    19.51189041    22.46397972
   Ca    13.67753029    17.63443947    23.80497932
   Ca    16.53009987    15.35583019    24.78233910
