# Supplementary material for: Electrothermal mineralization of per- and polyfluoroalkyl substances for soil remediation
Source: Nat Commun. 2024 Jul 20;15:6117. doi: 10.1038/s41467-024-49809-6 (PMC11271446; doi:10.1038/s41467-024-49809-6)
Supplement: Supplementary file 4 — Supplementary Data 1 [file 41467_2024_49809_MOESM4_ESM.zip › Supplementary Data 1/PFAS_F270Ca0_2500K.trj]

MD                                      
           1
    19.500000    0.000000    0.000000
     0.000000   18.000000    0.000000
     0.000000    0.000000   26.000000
   C    F    O    H 
 144 270  36  18
Direct configuration=    20
   0.19785449  0.17399562  0.08236374
   0.14912131  0.17302763  0.13065698
   0.18827148  0.17874347  0.18352421
   0.14345046  0.15681180  0.23146466
   0.17648930  0.18218038  0.28435381
   0.14824524  0.13807816  0.33194913
   0.16499102  0.17211638  0.38638360
   0.14881308  0.11386014  0.43007599
   0.19769314  0.17413699  0.58237897
   0.14896855  0.17343528  0.63063660
   0.18786353  0.17911768  0.68337872
   0.14261713  0.15724592  0.73180119
   0.17555256  0.18306157  0.78423039
   0.14817570  0.13789884  0.83193775
   0.16584203  0.17167603  0.88613810
   0.14962382  0.11401091  0.92950553
   0.19728137  0.50768523  0.08236494
   0.14884888  0.50651380  0.13102549
   0.18789775  0.51219275  0.18373197
   0.14327401  0.49034542  0.23166096
   0.17611938  0.51613075  0.28459246
   0.14799578  0.47138441  0.33215417
   0.16593446  0.50488558  0.38621586
   0.14970427  0.44627120  0.42958093
   0.19800173  0.50752396  0.58218399
   0.14875492  0.50645773  0.63096873
   0.18857232  0.51204044  0.68354890
   0.14305110  0.49027647  0.73189516
   0.17588884  0.51660698  0.78443054
   0.14843822  0.47182201  0.83192135
   0.16488336  0.50521208  0.88636642
   0.14947483  0.44684712  0.92990352
   0.19753819  0.84111264  0.08229065
   0.14876136  0.83997373  0.13059831
   0.18852380  0.84577546  0.18363991
   0.14308294  0.82342752  0.23145986
   0.17578542  0.84881959  0.28445007
   0.14809016  0.80441830  0.33187234
   0.16487004  0.83850619  0.38610387
   0.15008418  0.78029338  0.42964635
   0.19785933  0.84068448  0.58194461
   0.14882934  0.83897513  0.63025922
   0.18830102  0.84565693  0.68344831
   0.14272299  0.82392927  0.73155039
   0.17605217  0.84883648  0.78399060
   0.14850405  0.80485308  0.83174629
   0.16538372  0.83919112  0.88617649
   0.15002404  0.78029048  0.92966183
   0.53086683  0.17354949  0.08206152
   0.48220706  0.17342013  0.13029211
   0.52166877  0.17817269  0.18331702
   0.47682193  0.15653294  0.23182407
   0.50934744  0.18319381  0.28453822
   0.48094918  0.13876959  0.33214102
   0.49858745  0.17243036  0.38628061
   0.48323258  0.11401024  0.42977116
   0.53112100  0.17476288  0.58213085
   0.48242892  0.17346919  0.63056129
   0.52152385  0.17954995  0.68354047
   0.47634614  0.15703983  0.73131521
   0.50917726  0.18215117  0.78441826
   0.48115885  0.13820843  0.83170494
   0.49863939  0.17195999  0.88589309
   0.48301189  0.11371018  0.92932475
   0.53097104  0.50733237  0.08226002
   0.48260528  0.50585247  0.13085426
   0.52184420  0.51169328  0.18367846
   0.47657526  0.49062035  0.23188382
   0.50956671  0.51591770  0.28439048
   0.48151784  0.47090528  0.33209776
   0.49914223  0.50535003  0.38667738
   0.48372520  0.44773109  0.43018624
   0.53112347  0.50717374  0.58226675
   0.48217627  0.50650616  0.63086566
   0.52161258  0.51237289  0.68392150
   0.47638804  0.49061183  0.73178247
   0.50995536  0.51589564  0.78448079
   0.48191109  0.47125630  0.83194588
   0.49858555  0.50525599  0.88613286
   0.48265248  0.44694092  0.92967958
   0.53120614  0.84094121  0.08230695
   0.48224872  0.83979924  0.13075953
   0.52209848  0.84557061  0.18378303
   0.47706543  0.82340202  0.23176566
   0.50951874  0.84984769  0.28439232
   0.48163352  0.80476091  0.33198881
   0.49866595  0.83848665  0.38571799
   0.48339434  0.78068581  0.42979450
   0.53188950  0.84085688  0.58259539
   0.48268687  0.83891954  0.63089763
   0.52179573  0.84584770  0.68355145
   0.47644598  0.82381921  0.73140823
   0.51015077  0.84961281  0.78429887
   0.48161619  0.80471525  0.83215012
   0.49868307  0.83919781  0.88639909
   0.48308940  0.78088016  0.93045187
   0.86479036  0.17430189  0.08211978
   0.81568312  0.17300331  0.13035444
   0.85515429  0.17877322  0.18332120
   0.80962351  0.15744149  0.23134407
   0.84244495  0.18304144  0.28419405
   0.81455196  0.13848821  0.33198104
   0.83167333  0.17172829  0.38602478
   0.81605511  0.11336335  0.42954506
   0.86403801  0.17417647  0.58151290
   0.81588720  0.17338160  0.63017723
   0.85526548  0.17881336  0.68321705
   0.80965088  0.15707684  0.73144203
   0.84251064  0.18269331  0.78429309
   0.81507222  0.13816700  0.83176375
   0.83214885  0.17167422  0.88563771
   0.81648039  0.11366221  0.92922666
   0.86449576  0.50740036  0.08262906
   0.81580020  0.50681374  0.13130098
   0.85529658  0.51186768  0.18392324
   0.80954953  0.49024068  0.23152587
   0.84350542  0.51621284  0.28433561
   0.81497841  0.47082408  0.33169930
   0.83231211  0.50523259  0.38573813
   0.81661866  0.44769578  0.42926176
   0.86456247  0.50780143  0.58279415
   0.81566445  0.50703994  0.63143669
   0.85467172  0.51222849  0.68390019
   0.80971487  0.49097766  0.73165183
   0.84285174  0.51654368  0.78469649
   0.81486260  0.47108472  0.83174274
   0.83155894  0.50511374  0.88578497
   0.81624681  0.44701874  0.92950410
   0.86565965  0.84068570  0.08258752
   0.81617117  0.83982360  0.13065545
   0.85539724  0.84573053  0.18363952
   0.80979631  0.82352084  0.23171937
   0.84325161  0.84948770  0.28404501
   0.81489785  0.80528878  0.33184316
   0.83209346  0.83901060  0.38579928
   0.81674323  0.78051875  0.42899467
   0.86469635  0.84106017  0.58229879
   0.81618774  0.83959534  0.63073939
   0.85536301  0.84505284  0.68370614
   0.80975114  0.82336126  0.73162043
   0.84282101  0.84970312  0.78408732
   0.81465622  0.80473809  0.83185688
   0.83183515  0.83897242  0.88559162
   0.81649878  0.78018460  0.92924934
   0.23492741  0.10975795  0.07904937
   0.15730430  0.18111578  0.03918555
   0.24127382  0.23335678  0.08501027
   0.11224056  0.10706486  0.12946566
   0.10492630  0.23193264  0.12584087
   0.24361579  0.13045837  0.18237570
   0.21115395  0.25080505  0.19008119
   0.08007537  0.19063771  0.22719339
   0.13475244  0.08041897  0.23212856
   0.24688439  0.17338255  0.28325260
   0.16233393  0.25647873  0.29059965
   0.07763550  0.13184464  0.32756971
   0.17752922  0.06754590  0.33126115
   0.12729028  0.23578420  0.39446127
   0.23529093  0.18933403  0.38704318
   0.23550880  0.10997650  0.57974673
   0.15697324  0.18071309  0.53931251
   0.24135669  0.23357558  0.58416130
   0.11248530  0.10784857  0.62902747
   0.10444503  0.23298866  0.62620076
   0.24331400  0.13134155  0.68184498
   0.21112344  0.25071108  0.68984372
   0.07917438  0.19004058  0.72671245
   0.13514724  0.08072105  0.73231482
   0.24600734  0.17310545  0.78169252
   0.16088174  0.25723748  0.79195203
   0.07762844  0.13227844  0.82850068
   0.17799640  0.06752095  0.83114718
   0.12807320  0.23518417  0.89416095
   0.23575236  0.18976191  0.88580971
   0.23452979  0.44347135  0.07965328
   0.15665316  0.51491199  0.03921945
   0.24154818  0.56616949  0.08496078
   0.11264399  0.44050609  0.12875752
   0.10589975  0.56681511  0.12682451
   0.24324946  0.46442160  0.18155977
   0.20962719  0.58488862  0.18963324
   0.07991116  0.52411952  0.22708648
   0.13558635  0.41374053  0.23245126
   0.24641403  0.50699541  0.28258787
   0.16083775  0.59020460  0.29151635
   0.07810096  0.46463438  0.32860267
   0.17782430  0.40163076  0.33110565
   0.12752181  0.56813347  0.39477857
   0.23549346  0.52289288  0.38659864
   0.23437054  0.44293354  0.57928078
   0.15771247  0.51525091  0.53917203
   0.24264284  0.56612682  0.58511948
   0.11253894  0.44143665  0.62894353
   0.10491561  0.56590120  0.62654008
   0.24483352  0.46521568  0.68150685
   0.20938061  0.58478716  0.68980100
   0.07938243  0.52348253  0.72677495
   0.13588526  0.41403797  0.73234884
   0.24638752  0.50680383  0.78216332
   0.16156446  0.59081136  0.79133254
   0.07814186  0.46532730  0.82777226
   0.17796393  0.40195040  0.83142530
   0.12727309  0.56860008  0.89416110
   0.23525366  0.52413974  0.88682500
   0.23469124  0.77629011  0.07918899
   0.15789039  0.84846959  0.03910172
   0.24196526  0.90023796  0.08552677
   0.11209685  0.77453163  0.12895620
   0.10505401  0.89935405  0.12672044
   0.24369553  0.79823514  0.18191219
   0.21128121  0.91825153  0.18931483
   0.08000455  0.85712031  0.22722547
   0.13410244  0.74786272  0.23180559
   0.24614857  0.83898586  0.28259790
   0.16101632  0.92341846  0.29123650
   0.07729862  0.79908953  0.32782877
   0.17736209  0.73381260  0.33109558
   0.12641732  0.90146623  0.39410714
   0.23467809  0.85741913  0.38736931
   0.23357805  0.77572105  0.57867937
   0.15739350  0.84830482  0.53909964
   0.24177279  0.89997462  0.58482321
   0.11234938  0.77396724  0.62802725
   0.10511078  0.89866150  0.62563415
   0.24366766  0.79870286  0.68192083
   0.21074490  0.91858241  0.68974319
   0.07916966  0.85669151  0.72756879
   0.13543001  0.74771963  0.73217632
   0.24637038  0.83881967  0.78136287
   0.16235525  0.92338908  0.79112663
   0.07816628  0.79871984  0.82768447
   0.17824272  0.73436544  0.83149313
   0.12765858  0.90240974  0.89432039
   0.23535679  0.85714235  0.88635719
   0.56819313  0.10942042  0.07919599
   0.49055328  0.18068810  0.03877025
   0.57441725  0.23324531  0.08469833
   0.44582842  0.10740067  0.12832374
   0.43824328  0.23288423  0.12597528
   0.57736618  0.13095501  0.18253658
   0.54411420  0.25071895  0.18973232
   0.41330823  0.18958378  0.22649844
   0.46853284  0.08052641  0.23320225
   0.57951540  0.17207144  0.28241607
   0.49617920  0.25755771  0.29100582
   0.41057285  0.13240396  0.32819987
   0.51088719  0.06885655  0.33182755
   0.46032166  0.23512159  0.39466796
   0.56839042  0.19062111  0.38587588
   0.56793574  0.10994298  0.57837495
   0.49108195  0.18240043  0.53888904
   0.57512101  0.23414735  0.58543239
   0.44610289  0.10769137  0.62936067
   0.43829826  0.23292115  0.62608776
   0.57681175  0.13148638  0.68149800
   0.54412856  0.25208869  0.68960150
   0.41265825  0.18923090  0.72696564
   0.46915761  0.08082815  0.73222512
   0.57952831  0.17160115  0.78220262
   0.49656476  0.25670323  0.79079503
   0.41077595  0.13216908  0.82748313
   0.51107691  0.06848371  0.83109423
   0.46130050  0.23541010  0.89425711
   0.56897127  0.18954617  0.88573259
   0.56736384  0.44290615  0.07907087
   0.49119860  0.51513723  0.03892152
   0.57543394  0.56620836  0.08502452
   0.44604194  0.44020661  0.12894357
   0.43812909  0.56477812  0.12640767
   0.57745717  0.46426702  0.18207219
   0.54493065  0.58449814  0.18890607
   0.41305116  0.52390696  0.22650765
   0.46808554  0.41448049  0.23279551
   0.58008282  0.50640762  0.28290830
   0.49476543  0.59033174  0.29089436
   0.41150494  0.46429198  0.32788384
   0.51121987  0.40064270  0.33147108
   0.46063066  0.56861541  0.39377735
   0.56860475  0.52537967  0.38685707
   0.56802505  0.44253477  0.57924121
   0.49149638  0.51464413  0.53906558
   0.57461790  0.56610810  0.58503810
   0.44589268  0.44077292  0.62879024
   0.43813752  0.56580042  0.62624719
   0.57777637  0.46529350  0.68202875
   0.54520688  0.58432774  0.69006182
   0.41305758  0.52369044  0.72724017
   0.46925230  0.41385112  0.73203568
   0.58020895  0.50732353  0.78226316
   0.49496975  0.59031722  0.79127873
   0.41164711  0.46499763  0.82743540
   0.51171728  0.40085398  0.83122926
   0.46091208  0.56877337  0.89436989
   0.56804709  0.52431868  0.88610763
   0.56704571  0.77600130  0.07887293
   0.49115458  0.84913542  0.03922665
   0.57487177  0.90002388  0.08562751
   0.44507312  0.77461040  0.12918175
   0.43853781  0.89955136  0.12578824
   0.57753703  0.79821825  0.18128985
   0.54426744  0.91768794  0.19041444
   0.41360238  0.85726873  0.22734214
   0.46953309  0.74731281  0.23221847
   0.58024789  0.84003680  0.28268045
   0.49531707  0.92410513  0.29125100
   0.41074580  0.79937747  0.32762153
   0.51054662  0.73418049  0.33073343
   0.46087607  0.90218718  0.39395420
   0.56867056  0.85667646  0.38577873
   0.56910477  0.77635469  0.57969437
   0.49123369  0.84806187  0.53993857
   0.57603913  0.89978906  0.58471975
   0.44625702  0.77347396  0.62903973
   0.43843242  0.89824707  0.62608784
   0.57721806  0.79806059  0.68183871
   0.54372548  0.91826536  0.68936858
   0.41344574  0.85814757  0.72685737
   0.46846530  0.74784188  0.73176703
   0.58031518  0.83874174  0.78243810
   0.49565050  0.92390659  0.79114232
   0.41126066  0.79894769  0.82731044
   0.51168485  0.73499347  0.83161003
   0.46090315  0.90236559  0.89397745
   0.56851497  0.85698509  0.88576817
   0.90287665  0.11039491  0.07984311
   0.82410573  0.18016786  0.03877038
   0.90772533  0.23389973  0.08530625
   0.77945381  0.10697146  0.12933384
   0.77190921  0.23241137  0.12624949
   0.91073704  0.13126786  0.18182268
   0.87736564  0.25115660  0.18871882
   0.74655013  0.18993018  0.22640395
   0.80213994  0.08108281  0.23285481
   0.91304853  0.17212305  0.28161876
   0.82927265  0.25779318  0.29232498
   0.74392816  0.13163521  0.32787844
   0.84432705  0.06848827  0.33098651
   0.79450980  0.23553691  0.39475905
   0.90131762  0.18972727  0.38604747
   0.90133768  0.10960540  0.57839887
   0.82422968  0.18114200  0.53812459
   0.90791122  0.23345319  0.58476841
   0.77879144  0.10853556  0.62881438
   0.77195229  0.23298775  0.62629597
   0.91108951  0.13178841  0.68214670
   0.87753554  0.25083571  0.68970808
   0.74615819  0.19052437  0.72697066
   0.80180675  0.08049872  0.73217127
   0.91258253  0.17323656  0.78227121
   0.82807244  0.25700797  0.79167612
   0.74439813  0.13235993  0.82822338
   0.84513364  0.06823320  0.83115629
   0.79339604  0.23429174  0.89426720
   0.90152268  0.19006590  0.88570132
   0.90106820  0.44312583  0.07928068
   0.82462879  0.51505384  0.03958810
   0.90900198  0.56644097  0.08500918
   0.77901584  0.44095165  0.12994841
   0.77230175  0.56634820  0.12660077
   0.91147745  0.46528538  0.18219329
   0.87746332  0.58450383  0.19015914
   0.74654881  0.52393685  0.22694757
   0.80174720  0.41417197  0.23296606
   0.91371038  0.50677839  0.28157939
   0.83012314  0.59029035  0.29146349
   0.74428544  0.46500544  0.32788515
   0.84413257  0.40092340  0.33110358
   0.79351490  0.56830067  0.39342067
   0.90212946  0.52421325  0.38701189
   0.90094167  0.44274737  0.57953566
   0.82548050  0.51504705  0.53947552
   0.90883669  0.56624375  0.58543056
   0.77783172  0.44152922  0.62952011
   0.77168454  0.56644026  0.62668598
   0.90999950  0.46463699  0.68192146
   0.87792271  0.58419589  0.68995625
   0.74662478  0.52468882  0.72613048
   0.80268441  0.41476154  0.73296953
   0.91310614  0.50663878  0.78274165
   0.82791479  0.59062424  0.79173153
   0.74464602  0.46458878  0.82749709
   0.84456241  0.40068012  0.83071384
   0.79412913  0.56836857  0.89444624
   0.90149550  0.52412788  0.88633493
   0.90217751  0.77569932  0.07881430
   0.82512278  0.84904237  0.03949502
   0.90997160  0.89944044  0.08569284
   0.77880413  0.77508328  0.12914610
   0.77214035  0.89909980  0.12606722
   0.91065827  0.79806094  0.18246681
   0.87737663  0.91805081  0.18982928
   0.74672951  0.85700930  0.22721415
   0.80184611  0.74762030  0.23283523
   0.91329556  0.84035447  0.28226469
   0.82871582  0.92403209  0.29185071
   0.74499815  0.79803110  0.32712913
   0.84505363  0.73506855  0.33147832
   0.79417157  0.90182223  0.39443575
   0.90216749  0.85648336  0.38706388
   0.90229859  0.77677512  0.57944960
   0.82476676  0.84876931  0.53935845
   0.90962144  0.89970783  0.58474943
   0.77863346  0.77469428  0.62880061
   0.77320868  0.89969151  0.62687885
   0.91117716  0.79864296  0.68257233
   0.87724848  0.91777933  0.68929014
   0.74617401  0.85678367  0.72717344
   0.80189711  0.74699949  0.73266314
   0.91281278  0.83988402  0.78173217
   0.82969829  0.92420053  0.79152553
   0.74457075  0.79756136  0.82686104
   0.84464737  0.73468497  0.83185557
   0.79338751  0.90181824  0.89410907
   0.90176281  0.85784769  0.88723581
   0.09062562  0.10146967  0.44352418
   0.20456284  0.07911165  0.44996352
   0.09101781  0.10212173  0.94249312
   0.20553483  0.07935396  0.94905044
   0.09126680  0.43454991  0.44292777
   0.20573788  0.41265678  0.44961194
   0.09153860  0.43378538  0.94375947
   0.20550401  0.41287448  0.94913166
   0.09205994  0.76763619  0.44326182
   0.20654161  0.74724261  0.44891551
   0.09195445  0.76745716  0.94315211
   0.20596007  0.74584696  0.94893997
   0.42465427  0.10187564  0.44267753
   0.53937051  0.08009775  0.44991384
   0.42477150  0.10095441  0.94282176
   0.53939389  0.07965324  0.94898412
   0.42521702  0.43622123  0.44359478
   0.53971908  0.41263546  0.44945674
   0.42396954  0.43531736  0.94247782
   0.53847645  0.41322176  0.94960848
   0.42505381  0.76885870  0.44322259
   0.53951351  0.74652441  0.44882515
   0.42464144  0.76924155  0.94388889
   0.53900664  0.74625520  0.95007948
   0.75792445  0.10112420  0.44341837
   0.87258043  0.07916917  0.44856733
   0.75827337  0.10257878  0.94310927
   0.87192579  0.07853536  0.94914226
   0.75823258  0.43556909  0.44259210
   0.87286989  0.41394045  0.44971253
   0.75806824  0.43541500  0.94365632
   0.87259836  0.41307483  0.94925001
   0.75836633  0.76916715  0.44250061
   0.87242785  0.74639439  0.44894229
   0.75820287  0.76765545  0.94261354
   0.87270281  0.74776938  0.94938231
   0.24677380  0.10021259  0.43571920
   0.24830183  0.10138165  0.93647844
   0.24809366  0.43439368  0.43623483
   0.24788460  0.43560293  0.93629826
   0.24779838  0.76971536  0.43404683
   0.24761559  0.76797923  0.93443458
   0.58166268  0.10089850  0.43546583
   0.58159462  0.10219984  0.93571891
   0.58256397  0.43436629  0.43665042
   0.58066385  0.43379210  0.93483267
   0.58162814  0.76974789  0.43594480
   0.58148007  0.76884959  0.93727996
   0.91438122  0.09964729  0.43318666
   0.91456688  0.09914841  0.93506741
   0.91494586  0.43585679  0.43570017
   0.91500306  0.43390405  0.93511715
   0.91505731  0.76711847  0.43506819
   0.91503761  0.76867489  0.93505709
Direct configuration=    40
   0.19644632  0.17348516  0.08241893
   0.14969317  0.17233259  0.13063661
   0.18758589  0.17725531  0.18364024
   0.14435385  0.15643104  0.23215851
   0.17654101  0.18148112  0.28514833
   0.14788444  0.13877071  0.33306242
   0.16448632  0.17032692  0.38710552
   0.14781718  0.11424373  0.43071636
   0.19667487  0.17460408  0.58248969
   0.14942530  0.17411137  0.63049809
   0.18710507  0.17854482  0.68326849
   0.14296975  0.15754251  0.73156505
   0.17425533  0.18158730  0.78469374
   0.14810462  0.13847238  0.83261481
   0.16594668  0.17151161  0.88579151
   0.14989116  0.11467926  0.92950308
   0.19640721  0.50776045  0.08274374
   0.14910452  0.50694035  0.13066584
   0.18663655  0.51136737  0.18325828
   0.14360545  0.49079230  0.23208217
   0.17516941  0.51550750  0.28490924
   0.14887044  0.47125260  0.33287855
   0.16543937  0.50423733  0.38701378
   0.15035121  0.44712771  0.43049496
   0.19736306  0.50788191  0.58261860
   0.14978889  0.50699094  0.63058181
   0.18716754  0.51229204  0.68303392
   0.14429317  0.49072811  0.73139685
   0.17590704  0.51552264  0.78447989
   0.14848319  0.47239691  0.83288461
   0.16527306  0.50581483  0.88693504
   0.14996580  0.44720554  0.93053424
   0.19726039  0.84156152  0.08273871
   0.14958617  0.83994211  0.13041782
   0.18760133  0.84504464  0.18289371
   0.14360165  0.82422826  0.23116386
   0.17525555  0.84744189  0.28442029
   0.14768964  0.80517962  0.33234955
   0.16445267  0.83840504  0.38654391
   0.15025825  0.78094908  0.42992479
   0.19656227  0.84070282  0.58157783
   0.14936913  0.84041085  0.62974604
   0.18653573  0.84571973  0.68253395
   0.14352240  0.82348967  0.73111231
   0.17640480  0.84807977  0.78389851
   0.14909109  0.80546754  0.83230792
   0.16567121  0.83837144  0.88621696
   0.15043452  0.78102227  0.92928325
   0.52988790  0.17393882  0.08194442
   0.48329038  0.17226520  0.13020202
   0.52079800  0.17757839  0.18350670
   0.47675549  0.15702880  0.23171984
   0.50900556  0.18181275  0.28449203
   0.48056288  0.14000729  0.33290692
   0.49810504  0.17249985  0.38656207
   0.48328076  0.11543983  0.43001320
   0.53012321  0.17551654  0.58214292
   0.48301344  0.17430519  0.62996128
   0.52053304  0.17919973  0.68255791
   0.47747854  0.15705755  0.73118056
   0.50996040  0.18184173  0.78383461
   0.48086688  0.13938831  0.83188813
   0.49848786  0.17125940  0.88584647
   0.48358263  0.11423053  0.92949384
   0.53014091  0.50715850  0.08228273
   0.48295739  0.50496064  0.13033124
   0.52149984  0.51095562  0.18276050
   0.47765977  0.49102975  0.23155686
   0.50894777  0.51486857  0.28491544
   0.48283226  0.47155125  0.33286835
   0.49911426  0.50621787  0.38622987
   0.48451036  0.44935951  0.43073257
   0.53026840  0.50709790  0.58242627
   0.48327781  0.50618551  0.63056121
   0.52191467  0.51200189  0.68307072
   0.47858553  0.49081660  0.73144878
   0.50956358  0.51548467  0.78442898
   0.48237696  0.47171037  0.83219641
   0.49859715  0.50567741  0.88601250
   0.48262469  0.44861311  0.92948435
   0.52957117  0.84125131  0.08258110
   0.48222556  0.84050594  0.13042020
   0.52124026  0.84523632  0.18267538
   0.47907901  0.82387386  0.23148178
   0.51027709  0.84825140  0.28437371
   0.48104897  0.80595930  0.33186590
   0.49874511  0.83875269  0.38578201
   0.48394388  0.78210544  0.42947801
   0.53225505  0.84049105  0.58297444
   0.48381162  0.83939314  0.63038129
   0.52130197  0.84492089  0.68301085
   0.47818542  0.82460033  0.73163622
   0.50967159  0.84801597  0.78452785
   0.48184675  0.80586390  0.83223520
   0.49849319  0.83870433  0.88607703
   0.48318505  0.78295827  0.93076411
   0.86373378  0.17352853  0.08277914
   0.81638189  0.17238124  0.13045210
   0.85461094  0.17855433  0.18276992
   0.81104409  0.15843447  0.23171348
   0.84230646  0.18266587  0.28476018
   0.81372426  0.13925568  0.33214966
   0.83084972  0.17150864  0.38611042
   0.81626142  0.11386762  0.42958393
   0.86329405  0.17407152  0.58124049
   0.81625459  0.17352342  0.62974383
   0.85431788  0.17862066  0.68286302
   0.81053883  0.15737575  0.73119597
   0.84177357  0.18211238  0.78440398
   0.81433696  0.13856029  0.83233805
   0.83175938  0.17077164  0.88621037
   0.81648118  0.11413677  0.92992379
   0.86407703  0.50769615  0.08293100
   0.81721921  0.50634396  0.13131298
   0.85516906  0.51204694  0.18393912
   0.81128276  0.49115267  0.23220740
   0.84368273  0.51512044  0.28444048
   0.81617588  0.47195181  0.33230419
   0.83224785  0.50545533  0.38626086
   0.81717095  0.44884196  0.43002659
   0.86366108  0.50703298  0.58329111
   0.81526463  0.50710353  0.63092964
   0.85454512  0.51217655  0.68348435
   0.81109800  0.49231779  0.73197159
   0.84189239  0.51606185  0.78487527
   0.81481313  0.47140034  0.83224226
   0.83196769  0.50453241  0.88656922
   0.81695776  0.44807586  0.93057645
   0.86559289  0.84082233  0.08291710
   0.81721016  0.83956880  0.13052898
   0.85455641  0.84481028  0.18351931
   0.81124732  0.82461792  0.23206728
   0.84309462  0.84971594  0.28472360
   0.81640489  0.80521899  0.33212288
   0.83242849  0.83874991  0.38639812
   0.81679365  0.78178470  0.42957605
   0.86593354  0.84134128  0.58264095
   0.81765436  0.83990047  0.63032373
   0.85475241  0.84453924  0.68325481
   0.81070246  0.82395377  0.73152009
   0.84319681  0.84843645  0.78406301
   0.81587473  0.80555484  0.83218448
   0.83080598  0.83928741  0.88659516
   0.81682262  0.78204599  0.92977868
   0.23494929  0.11066719  0.07918899
   0.15616365  0.18020615  0.03968205
   0.23987282  0.23310794  0.08488255
   0.11314209  0.10731835  0.12961505
   0.10513392  0.23160071  0.12500473
   0.24273552  0.12941381  0.18200534
   0.21122230  0.24909322  0.18973820
   0.08147163  0.19083020  0.22780322
   0.13417536  0.08074397  0.23206392
   0.24683342  0.17155185  0.28459343
   0.16315790  0.25674839  0.28994164
   0.07782889  0.13321544  0.32850274
   0.17735335  0.06868854  0.33157931
   0.12838770  0.23483016  0.39426100
   0.23429789  0.18711649  0.38795052
   0.23487521  0.11180861  0.58024074
   0.15574919  0.17863639  0.53985038
   0.23981169  0.23409809  0.58278059
   0.11257247  0.10822074  0.62881872
   0.10514141  0.23265338  0.62532558
   0.24200687  0.13047727  0.68082488
   0.21099296  0.25072051  0.68957665
   0.07888859  0.18957810  0.72675975
   0.13486809  0.08155399  0.73266110
   0.24423245  0.17311107  0.78187007
   0.15979707  0.25599584  0.79219410
   0.07776693  0.13315364  0.82944556
   0.17741076  0.06876423  0.83081260
   0.12920677  0.23516972  0.89399091
   0.23634678  0.18774534  0.88537296
   0.23323366  0.44429902  0.07969636
   0.15551404  0.51458687  0.04048937
   0.24047326  0.56665682  0.08422710
   0.11240662  0.44135926  0.12862551
   0.10549045  0.56679963  0.12675085
   0.24259850  0.46431071  0.18093675
   0.20865983  0.58398254  0.18895010
   0.08067402  0.52476349  0.22750770
   0.13521307  0.41501348  0.23272560
   0.24555121  0.50759951  0.28391407
   0.15973531  0.58941766  0.29122103
   0.07777619  0.46446376  0.32946563
   0.17866221  0.40135883  0.33142592
   0.12848089  0.56736214  0.39497360
   0.23580399  0.52240334  0.38681696
   0.23326475  0.44371468  0.57958377
   0.15730117  0.51604914  0.53983262
   0.24244449  0.56496148  0.58479766
   0.11256489  0.44067489  0.62869657
   0.10567312  0.56593654  0.62631099
   0.24382107  0.46663178  0.68073761
   0.20836430  0.58516511  0.68926601
   0.08103028  0.52361145  0.72674018
   0.13635017  0.41446843  0.73282325
   0.24603799  0.50724692  0.78297263
   0.16123420  0.58993170  0.79083878
   0.07801593  0.46523276  0.82841579
   0.17876125  0.40250465  0.83175260
   0.12666690  0.56896595  0.89426639
   0.23414704  0.52429892  0.88750904
   0.23380958  0.77808148  0.07969556
   0.15778244  0.84981123  0.03922993
   0.24110617  0.89999741  0.08580929
   0.11198665  0.77529302  0.12888843
   0.10541807  0.89990065  0.12634079
   0.24348085  0.79774497  0.18148761
   0.21096639  0.91680928  0.18833173
   0.08039572  0.85902400  0.22741568
   0.13332670  0.74786753  0.23109160
   0.24534712  0.83727302  0.28384153
   0.16067185  0.92152862  0.29083567
   0.07743965  0.79977085  0.32864083
   0.17633025  0.73499541  0.33122722
   0.12537872  0.90085693  0.39389677
   0.23405676  0.85806274  0.38790234
   0.23304124  0.77643296  0.57835410
   0.15634355  0.84959093  0.53861001
   0.24142489  0.89864132  0.58406835
   0.11297408  0.77419706  0.62745823
   0.10475375  0.89887065  0.62451075
   0.24296522  0.79877896  0.68141614
   0.20906668  0.91705838  0.68845179
   0.07991350  0.85730119  0.72807036
   0.13497992  0.74762025  0.73176449
   0.24610298  0.83641821  0.78087374
   0.16328882  0.92272541  0.79068222
   0.07856064  0.79921987  0.82813821
   0.17828735  0.73568398  0.83180060
   0.12811978  0.90186099  0.89426255
   0.23555371  0.85703468  0.88640916
   0.56751869  0.11053381  0.07948445
   0.48966303  0.17884933  0.03887188
   0.57313791  0.23295659  0.08350131
   0.44554530  0.10766556  0.12755786
   0.43945811  0.23208567  0.12516513
   0.57648638  0.13021686  0.18213629
   0.54382449  0.24944927  0.18923970
   0.41332218  0.18918441  0.22630770
   0.46876694  0.08047735  0.23380635
   0.57889163  0.17000466  0.28365634
   0.49791417  0.25755175  0.29009701
   0.41017667  0.13440040  0.32911062
   0.51054377  0.07004161  0.33216851
   0.46024889  0.23570860  0.39520181
   0.56819487  0.19022548  0.38541492
   0.56731507  0.11266009  0.57788199
   0.49028411  0.18441025  0.53923646
   0.57408396  0.23372470  0.58550796
   0.44693971  0.10838993  0.62932700
   0.43845078  0.23306216  0.62501101
   0.57621697  0.13228567  0.68006309
   0.54366455  0.25082441  0.68905308
   0.41270537  0.18828566  0.72718116
   0.47003264  0.08056261  0.73185515
   0.57940233  0.16833635  0.78267107
   0.49852732  0.25730242  0.79000255
   0.41037807  0.13361637  0.82831370
   0.51071133  0.06872012  0.83103389
   0.46214950  0.23557512  0.89426461
   0.56851411  0.18752481  0.88480360
   0.56689328  0.44287487  0.07914866
   0.49026523  0.51570798  0.03940691
   0.57479579  0.56508134  0.08481892
   0.44730799  0.43864711  0.12890167
   0.43788960  0.56379475  0.12625027
   0.57695997  0.46314506  0.18205289
   0.54498223  0.58270512  0.18761226
   0.41488404  0.52567187  0.22641914
   0.46747113  0.41493186  0.23299872
   0.57920339  0.50620096  0.28415004
   0.49452385  0.58909030  0.29067568
   0.41222605  0.46377842  0.32897658
   0.51174715  0.40165614  0.33214996
   0.45999868  0.56859618  0.39353573
   0.56844682  0.52630940  0.38731033
   0.56719212  0.44366145  0.57984889
   0.49049006  0.51388569  0.53922355
   0.57474918  0.56600617  0.58497593
   0.44635711  0.44053435  0.62911559
   0.43887756  0.56500596  0.62585633
   0.57698798  0.46437067  0.68176204
   0.54497181  0.58401655  0.68938826
   0.41450427  0.52420889  0.72786871
   0.46988196  0.41504687  0.73210175
   0.58013062  0.50746980  0.78307048
   0.49461997  0.58926921  0.79092155
   0.41205495  0.46403654  0.82759195
   0.51207499  0.40226052  0.83183950
   0.46048306  0.56868290  0.89391464
   0.56848606  0.52433681  0.88623021
   0.56612000  0.77706409  0.07888300
   0.49045415  0.85080681  0.03930181
   0.57471724  0.89954213  0.08632944
   0.44475769  0.77576988  0.12941629
   0.43909962  0.90010417  0.12526076
   0.57716798  0.79813703  0.18004960
   0.54429881  0.91717496  0.19003567
   0.41551058  0.85717494  0.22785608
   0.47033904  0.74782088  0.23245066
   0.57973357  0.83861807  0.28406820
   0.49581352  0.92289047  0.29093204
   0.41108814  0.80093068  0.32799476
   0.50976296  0.73547049  0.33053587
   0.46137573  0.90192852  0.39359702
   0.56882902  0.85610509  0.38496076
   0.56961254  0.77728738  0.58013097
   0.49120402  0.84801917  0.54047709
   0.57607659  0.89944020  0.58465760
   0.44820337  0.77332441  0.62875135
   0.43875999  0.89729255  0.62528591
   0.57714997  0.79844781  0.68166548
   0.54324362  0.91757938  0.68813964
   0.41544191  0.85941497  0.72724062
   0.46752112  0.74900937  0.73148596
   0.57943637  0.83712326  0.78329038
   0.49746316  0.92258866  0.79072179
   0.41191221  0.79956175  0.82774731
   0.51165272  0.73578771  0.83199364
   0.46116484  0.90244942  0.89412115
   0.56867670  0.85658839  0.88561721
   0.90357744  0.11229321  0.08001582
   0.82469738  0.17798988  0.03949979
   0.90555221  0.23454525  0.08460809
   0.78019368  0.10701151  0.12918720
   0.77216898  0.23164366  0.12525494
   0.91016580  0.13136275  0.18086653
   0.87736921  0.25093825  0.18749389
   0.74651704  0.19045893  0.22572961
   0.80245840  0.08200050  0.23318320
   0.91151871  0.17068890  0.28200806
   0.83084191  0.25684502  0.29228028
   0.74356784  0.13291445  0.32849958
   0.84434031  0.06950618  0.33083430
   0.79441428  0.23533888  0.39495160
   0.90184936  0.18784383  0.38547453
   0.90057617  0.11123883  0.57784261
   0.82348927  0.18069742  0.53789595
   0.90660164  0.23328159  0.58338069
   0.77812767  0.10830058  0.62829839
   0.77311125  0.23388990  0.62537323
   0.91055775  0.13201061  0.68131578
   0.87734120  0.25096879  0.68917469
   0.74706577  0.19007370  0.72678896
   0.80151215  0.08164567  0.73214585
   0.91218642  0.17263213  0.78279546
   0.82744508  0.25650790  0.79169562
   0.74408705  0.13283110  0.82876857
   0.84492598  0.06887955  0.83063640
   0.79327789  0.23349087  0.89411431
   0.90218814  0.18926980  0.88512405
   0.90064305  0.44356285  0.08003960
   0.82328226  0.51555986  0.04026532
   0.90850575  0.56547779  0.08512689
   0.77968770  0.44190006  0.13064077
   0.77335608  0.56635679  0.12685424
   0.91110156  0.46484036  0.18224772
   0.87730627  0.58418244  0.18997841
   0.74809147  0.52533578  0.22705716
   0.80111997  0.41486421  0.23333710
   0.91369603  0.50490893  0.28177923
   0.83140396  0.58987820  0.29128064
   0.74616259  0.46523383  0.32818103
   0.84425995  0.40095763  0.33119732
   0.79336594  0.56805737  0.39262389
   0.90145622  0.52521128  0.38670005
   0.90020073  0.44338192  0.58081987
   0.82453770  0.51566289  0.53978016
   0.90887819  0.56528129  0.58637679
   0.77727256  0.44304250  0.62994833
   0.77249817  0.56745659  0.62659451
   0.90926811  0.46309928  0.68155035
   0.87835567  0.58439686  0.68943743
   0.74786009  0.52607110  0.72598974
   0.80234598  0.41585141  0.73334184
   0.91230001  0.50724985  0.78393807
   0.82756242  0.58999513  0.79217686
   0.74443311  0.46368130  0.82777065
   0.84456094  0.40211643  0.83074236
   0.79343871  0.56773327  0.89386187
   0.90120341  0.52400975  0.88605054
   0.90185192  0.77717920  0.07914140
   0.82646681  0.85034542  0.04008595
   0.91131722  0.89819892  0.08639043
   0.77920104  0.77501553  0.12897112
   0.77395633  0.89969267  0.12520445
   0.91052369  0.79813328  0.18269307
   0.87701805  0.91726024  0.18934988
   0.74759655  0.85807317  0.22767201
   0.80180970  0.74842167  0.23318901
   0.91355661  0.83898922  0.28297338
   0.82915724  0.92341572  0.29156176
   0.74561767  0.79881294  0.32736561
   0.84610158  0.73593624  0.33148897
   0.79456730  0.90223401  0.39435727
   0.90262909  0.85670873  0.38724255
   0.90227634  0.77731223  0.57962460
   0.82491123  0.84939542  0.53967751
   0.90973026  0.89988060  0.58452978
   0.77887395  0.77592399  0.62812844
   0.77426545  0.90068612  0.62684274
   0.91157111  0.79801427  0.68321448
   0.87660387  0.91706258  0.68853688
   0.74746597  0.85690789  0.72733870
   0.80176667  0.74828122  0.73297855
   0.91322995  0.83739623  0.78207986
   0.83035083  0.92299779  0.79126032
   0.74541579  0.79810817  0.82714716
   0.84545269  0.73584388  0.83191159
   0.79250400  0.90197610  0.89385056
   0.90042085  0.85832846  0.88744229
   0.08941413  0.10107859  0.44334916
   0.20312536  0.07875357  0.45033308
   0.09147174  0.10155568  0.94172537
   0.20476509  0.07847187  0.94920932
   0.09196872  0.43340766  0.44244645
   0.20576162  0.41120352  0.44958621
   0.09184816  0.43345380  0.94388201
   0.20676691  0.41202068  0.94914154
   0.09267058  0.76550033  0.44378020
   0.20786382  0.74772786  0.44859303
   0.09261890  0.76652876  0.94293512
   0.20702593  0.74612677  0.94790126
   0.42526065  0.10070712  0.44248883
   0.53843605  0.08101826  0.45014360
   0.42545526  0.09955360  0.94206172
   0.53939806  0.07951308  0.94850460
   0.42657658  0.43716928  0.44467399
   0.53988056  0.41239706  0.44935998
   0.42400347  0.43536637  0.94188167
   0.53756272  0.41252581  0.94944275
   0.42617327  0.76859796  0.44359018
   0.53995541  0.74710144  0.44839878
   0.42537208  0.77013495  0.94490780
   0.53824284  0.74796424  0.95060080
   0.75857556  0.09957808  0.44354902
   0.87220927  0.07756905  0.44740625
   0.75800195  0.10244694  0.94294365
   0.87179945  0.07706671  0.94809495
   0.75863649  0.43528275  0.44226133
   0.87268213  0.41436037  0.44973699
   0.75874914  0.43578604  0.94399970
   0.87257006  0.41223059  0.94876947
   0.75837158  0.76845385  0.44207619
   0.87260476  0.74626730  0.44817054
   0.75892619  0.76563972  0.94179488
   0.87348106  0.74915061  0.94931223
   0.24643273  0.09852182  0.43754483
   0.24806176  0.09683704  0.93489982
   0.24855714  0.43108995  0.43636203
   0.24938222  0.43199270  0.93438534
   0.25032584  0.76945433  0.43551882
   0.25009519  0.76673400  0.93497377
   0.58203353  0.10150709  0.43779318
   0.58219022  0.09905769  0.93407764
   0.58306218  0.43193225  0.43509065
   0.58155242  0.43328488  0.93813457
   0.58298580  0.76481330  0.43307657
   0.58185393  0.76467110  0.93542505
   0.91515470  0.09917464  0.43492386
   0.91527631  0.09604696  0.93374611
   0.91574369  0.43534973  0.43670024
   0.91529764  0.43228584  0.93487031
   0.91554402  0.76665044  0.43454932
   0.91641557  0.77142602  0.93661222
Direct configuration=    60
   0.19631219  0.17330469  0.08294767
   0.14885822  0.17179521  0.13117352
   0.18789173  0.17649488  0.18405503
   0.14421754  0.15624450  0.23283775
   0.17668576  0.18180912  0.28528913
   0.14762062  0.13886010  0.33311390
   0.16457210  0.17031518  0.38734602
   0.14625370  0.11139698  0.43064070
   0.19601688  0.17452613  0.58189412
   0.14842184  0.17425227  0.63046840
   0.18642944  0.17808895  0.68372468
   0.14201482  0.15715787  0.73169915
   0.17347186  0.18292833  0.78457717
   0.14707898  0.13852403  0.83223698
   0.16677025  0.17086584  0.88573421
   0.14953760  0.11223247  0.92881698
   0.19543711  0.50859256  0.08313310
   0.14764969  0.50710027  0.13151991
   0.18673089  0.51158187  0.18392718
   0.14335073  0.49093333  0.23279881
   0.17434257  0.51579882  0.28556149
   0.14850851  0.47123498  0.33310491
   0.16663165  0.50393724  0.38675493
   0.15053296  0.44442529  0.42962084
   0.19643967  0.50785480  0.58301047
   0.14860529  0.50682311  0.63079289
   0.18711065  0.51267577  0.68375688
   0.14526234  0.49069282  0.73232366
   0.17608341  0.51616968  0.78519896
   0.14855967  0.47202507  0.83289170
   0.16465152  0.50576600  0.88663907
   0.15089964  0.44710657  0.92994520
   0.19664109  0.84258225  0.08264835
   0.14837891  0.84031710  0.13065106
   0.18732848  0.84390455  0.18304357
   0.14335732  0.82367964  0.23165920
   0.17496158  0.84752994  0.28465442
   0.14666129  0.80489168  0.33270253
   0.16365210  0.83876903  0.38657466
   0.15086063  0.77904138  0.42991512
   0.19607859  0.84192363  0.58082789
   0.14823690  0.84005370  0.62892197
   0.18580037  0.84444510  0.68213814
   0.14302146  0.82339714  0.73130974
   0.17703841  0.84753550  0.78331344
   0.14902558  0.80564718  0.83170964
   0.16613356  0.83906969  0.88538316
   0.15164017  0.77959279  0.92865532
   0.52996094  0.17298240  0.08153599
   0.48196858  0.17224754  0.12980070
   0.52012691  0.17629457  0.18335543
   0.47674793  0.15622780  0.23213291
   0.50897173  0.18221927  0.28466658
   0.47981156  0.14108830  0.33289558
   0.49780583  0.17329529  0.38632271
   0.48232286  0.11391909  0.43003048
   0.52966651  0.17742015  0.58169932
   0.48148266  0.17422395  0.63002694
   0.52085752  0.17893093  0.68254599
   0.47796941  0.15634391  0.73160581
   0.50997777  0.18113050  0.78362210
   0.48030178  0.13948749  0.83184971
   0.49903060  0.17131324  0.88493989
   0.48361700  0.11146961  0.92799766
   0.52977468  0.50659039  0.08230616
   0.48263879  0.50357947  0.13082070
   0.52188443  0.50896288  0.18339675
   0.47784126  0.49070971  0.23170312
   0.50931543  0.51573314  0.28484135
   0.48235614  0.47197643  0.33318008
   0.49889193  0.50668067  0.38684016
   0.48417536  0.44862320  0.43075397
   0.53018992  0.50731643  0.58271052
   0.48308675  0.50597086  0.63082807
   0.52209837  0.51115535  0.68337523
   0.47892632  0.49099075  0.73221372
   0.51021832  0.51623072  0.78461052
   0.48227104  0.47181105  0.83208389
   0.49843135  0.50624863  0.88592260
   0.48250522  0.44779418  0.92886151
   0.52910526  0.84242520  0.08256931
   0.48166838  0.84151467  0.13061449
   0.52165531  0.84495631  0.18301343
   0.47930562  0.82328473  0.23200263
   0.51062753  0.84866605  0.28461319
   0.48066382  0.80584766  0.33131500
   0.49891456  0.83915887  0.38527796
   0.48442680  0.78057569  0.42876576
   0.53236320  0.84114609  0.58290599
   0.48428608  0.83901791  0.63046081
   0.52214569  0.84498935  0.68329191
   0.47810854  0.82470230  0.73156514
   0.51084940  0.84757651  0.78446902
   0.48167029  0.80562687  0.83245181
   0.49859275  0.83897327  0.88617469
   0.48283401  0.78241476  0.93053660
   0.86429976  0.17386808  0.08258445
   0.81614052  0.17227581  0.13053933
   0.85427890  0.17880508  0.18297332
   0.81032047  0.15848426  0.23143791
   0.84186992  0.18292925  0.28448616
   0.81329021  0.13912988  0.33217940
   0.83168007  0.17096115  0.38632039
   0.81647519  0.11100707  0.42905613
   0.86252902  0.17435418  0.58071227
   0.81556185  0.17379040  0.62962549
   0.85413236  0.17858286  0.68279118
   0.81043984  0.15777208  0.73165901
   0.84152923  0.18255475  0.78476401
   0.81385994  0.13811092  0.83188518
   0.83173548  0.17076533  0.88550282
   0.81624109  0.11206039  0.92873463
   0.86336330  0.50758233  0.08365457
   0.81671650  0.50720914  0.13208648
   0.85581528  0.51154956  0.18432276
   0.81181247  0.49179251  0.23268780
   0.84460468  0.51486237  0.28476097
   0.81693930  0.47156665  0.33233698
   0.83238611  0.50643435  0.38588291
   0.81714450  0.44793807  0.42992283
   0.86282291  0.50757211  0.58395869
   0.81491304  0.50823310  0.63152494
   0.85503073  0.51171343  0.68411998
   0.81109258  0.49246085  0.73260795
   0.84146189  0.51714113  0.78552849
   0.81418892  0.47140283  0.83241344
   0.83127842  0.50523745  0.88591641
   0.81717967  0.44712153  0.92999177
   0.86693521  0.84124663  0.08364064
   0.81751638  0.84001223  0.13105965
   0.85446761  0.84465855  0.18433684
   0.81133627  0.82473912  0.23258648
   0.84412822  0.84889210  0.28528637
   0.81661832  0.80632319  0.33247726
   0.83296701  0.83963175  0.38643759
   0.81688459  0.78030605  0.42889614
   0.86530607  0.84207213  0.58271942
   0.81746290  0.84063534  0.63094402
   0.85546645  0.84436309  0.68404611
   0.81151766  0.82394034  0.73253390
   0.84441886  0.84773210  0.78505701
   0.81587416  0.80573178  0.83197456
   0.83082243  0.84009566  0.88609680
   0.81646479  0.78021702  0.92897218
   0.23483100  0.11099562  0.07886628
   0.15577218  0.17790810  0.04059408
   0.23857687  0.23391005  0.08412669
   0.11233254  0.10639492  0.12949357
   0.10542135  0.23131007  0.12549771
   0.24221908  0.12765862  0.18071719
   0.21234969  0.24792612  0.18906154
   0.08179062  0.19125508  0.22892887
   0.13402681  0.08081421  0.23307753
   0.24608372  0.16878918  0.28517310
   0.16562749  0.25672044  0.29037290
   0.07751860  0.13453383  0.32968553
   0.17626709  0.06853050  0.33192602
   0.12915051  0.23486139  0.39489749
   0.23512027  0.18586593  0.38992983
   0.23517051  0.11232434  0.57974160
   0.15451941  0.17570929  0.54007515
   0.23745097  0.23582498  0.58037977
   0.11198047  0.10907625  0.62882277
   0.10497930  0.23366732  0.62478740
   0.24082048  0.12985584  0.67984853
   0.21105803  0.24952452  0.68902938
   0.07841136  0.18915099  0.72677717
   0.13445921  0.08110233  0.73269820
   0.24358808  0.17331345  0.78254182
   0.15788142  0.25653374  0.79226461
   0.07662806  0.13308931  0.83007125
   0.17604979  0.06802575  0.83076299
   0.13184789  0.23569920  0.89432678
   0.23687148  0.18641491  0.88567733
   0.23237650  0.44438906  0.07900133
   0.15427097  0.51370404  0.04099800
   0.23936265  0.56785832  0.08285818
   0.10996088  0.44267487  0.12863128
   0.10359101  0.56601602  0.12643489
   0.24208693  0.46462157  0.18014100
   0.20966270  0.58353810  0.18823909
   0.08030358  0.52543023  0.22813997
   0.13332011  0.41504840  0.23299531
   0.24494914  0.50866424  0.28501045
   0.15839795  0.58984865  0.29177782
   0.07898511  0.46344872  0.33019884
   0.17829899  0.40109226  0.33212146
   0.12973548  0.56735227  0.39513112
   0.23594456  0.52267668  0.38760895
   0.23236960  0.44267495  0.57902802
   0.15668375  0.51647035  0.54026275
   0.24247634  0.56543316  0.58455750
   0.11256972  0.44127064  0.62860249
   0.10470425  0.56642138  0.62554114
   0.24408908  0.46752190  0.67963415
   0.20792063  0.58564247  0.68808874
   0.08169539  0.52410899  0.72684886
   0.13711358  0.41451480  0.73260342
   0.24627930  0.50765214  0.78453280
   0.16087571  0.58989152  0.79062726
   0.07903291  0.46406957  0.82955736
   0.17851734  0.40255876  0.83248036
   0.12676551  0.56813866  0.89504388
   0.23408060  0.52632888  0.88873831
   0.23350735  0.77839555  0.07928313
   0.15822546  0.85042971  0.03941636
   0.24089724  0.90151854  0.08607109
   0.11034178  0.77565281  0.12858237
   0.10545125  0.90053124  0.12598751
   0.24282361  0.79673151  0.18061551
   0.21116394  0.91573587  0.18763687
   0.08174000  0.86016562  0.22706330
   0.13218564  0.74839734  0.23000495
   0.24506439  0.83636497  0.28443107
   0.16171484  0.92214407  0.29072874
   0.07656213  0.79989031  0.32984510
   0.17527312  0.73434222  0.33209994
   0.12498107  0.90086635  0.39444671
   0.23274387  0.86024500  0.38807252
   0.23188112  0.77716270  0.57706036
   0.15662001  0.84958420  0.53829303
   0.24203915  0.89882775  0.58220821
   0.11162745  0.77426070  0.62737033
   0.10379647  0.89944610  0.62420708
   0.24200802  0.79806665  0.67973671
   0.20751334  0.91745712  0.68672453
   0.08056295  0.85786119  0.72808315
   0.13359814  0.74742474  0.73098916
   0.24637007  0.83478705  0.78062402
   0.16619396  0.92198004  0.79004997
   0.07920364  0.79969899  0.82880843
   0.17781454  0.73526135  0.83180365
   0.12864402  0.90182076  0.89458752
   0.23594305  0.85774400  0.88673690
   0.56844615  0.10993943  0.07912611
   0.48898655  0.17610703  0.03954609
   0.57192446  0.23384787  0.08086269
   0.44425626  0.10767085  0.12744878
   0.43942644  0.23256148  0.12509909
   0.57541731  0.12857978  0.18096545
   0.54405648  0.24795504  0.18841367
   0.41304874  0.18866027  0.22687784
   0.46873601  0.08057954  0.23326779
   0.57836916  0.16736489  0.28454053
   0.49986744  0.25738557  0.28925218
   0.40985002  0.13601602  0.32964022
   0.50817564  0.07024919  0.33236611
   0.46187185  0.23735511  0.39549911
   0.56773000  0.19079485  0.38608877
   0.56685652  0.11360907  0.57647246
   0.48913304  0.18710839  0.53939158
   0.57413519  0.23618372  0.58529239
   0.44562048  0.10803640  0.62852664
   0.43735477  0.23347753  0.62438049
   0.57664498  0.13236476  0.67820687
   0.54367152  0.25070809  0.68862967
   0.41373402  0.18756650  0.72767068
   0.47169594  0.08050656  0.73142655
   0.57939700  0.16570837  0.78316064
   0.50159727  0.25631148  0.78895455
   0.41047678  0.13498056  0.82867844
   0.50786156  0.06905715  0.83087385
   0.46385728  0.23547199  0.89458006
   0.56928054  0.18714194  0.88435256
   0.56635070  0.44249374  0.07804375
   0.48936979  0.51501294  0.03998320
   0.57433879  0.56462667  0.08448016
   0.44796507  0.43702043  0.12880383
   0.43736536  0.56138432  0.12621331
   0.57677779  0.46144109  0.18127741
   0.54544399  0.58090718  0.18636797
   0.41651803  0.52771875  0.22660078
   0.46631879  0.41524262  0.23231361
   0.57953916  0.50604889  0.28463442
   0.49426176  0.58978382  0.29153370
   0.41248173  0.46345158  0.33061738
   0.51305339  0.40212342  0.33301699
   0.45992316  0.56885766  0.39387568
   0.56788244  0.52731436  0.38792451
   0.56744760  0.44359788  0.57937979
   0.48984781  0.51296150  0.54013093
   0.57419415  0.56610888  0.58401759
   0.44681514  0.44047610  0.63002496
   0.43851943  0.56503522  0.62593196
   0.57711154  0.46300834  0.68079319
   0.54507798  0.58335470  0.68726031
   0.41613473  0.52505574  0.72799060
   0.47094799  0.41492663  0.73212283
   0.58031043  0.50736099  0.78438591
   0.49459452  0.59030652  0.79106000
   0.41282957  0.46293036  0.82818488
   0.51268723  0.40218010  0.83253120
   0.46073044  0.56921896  0.89326187
   0.56816305  0.52508372  0.88716118
   0.56480788  0.77802302  0.07812858
   0.49044248  0.85184715  0.03974727
   0.57471239  0.89977304  0.08657698
   0.44307429  0.77690288  0.12969373
   0.43825187  0.90187977  0.12569697
   0.57717204  0.79777026  0.17817180
   0.54518924  0.91698534  0.18811275
   0.41616129  0.85706714  0.22796009
   0.47158012  0.74730877  0.23219721
   0.58103051  0.83665056  0.28497730
   0.49773945  0.92300407  0.29051842
   0.41060786  0.80236137  0.32834724
   0.50852855  0.73514487  0.33114936
   0.46263134  0.90267001  0.39403220
   0.56877089  0.85692491  0.38468986
   0.56997270  0.77760605  0.57917612
   0.49252515  0.84697417  0.54021498
   0.57615244  0.90035886  0.58463682
   0.44933744  0.77230627  0.62799329
   0.43867186  0.89687375  0.62482991
   0.57853801  0.79853347  0.68136044
   0.54440756  0.91784536  0.68691409
   0.41619759  0.86137855  0.72773599
   0.46624703  0.74878744  0.73147813
   0.58109477  0.83523799  0.78389582
   0.50009261  0.92315466  0.79084741
   0.41132448  0.79939347  0.82887391
   0.51037103  0.73484188  0.83225226
   0.46218245  0.90286495  0.89440554
   0.56853914  0.85684082  0.88628725
   0.90517085  0.11249726  0.07985022
   0.82414765  0.17497727  0.03973844
   0.90390672  0.23683730  0.08328938
   0.77933773  0.10649048  0.12924372
   0.77122289  0.23088621  0.12426196
   0.90983473  0.13175372  0.17969057
   0.87821910  0.25082474  0.18665876
   0.74753555  0.19157992  0.22525025
   0.80266317  0.08280036  0.23263466
   0.91163107  0.16869365  0.28336615
   0.83235397  0.25802081  0.29167527
   0.74328368  0.13408514  0.32894188
   0.84241676  0.06923962  0.33106912
   0.79573960  0.23451683  0.39483986
   0.90138637  0.18713117  0.38549590
   0.90080571  0.11126348  0.57707819
   0.82183926  0.17943756  0.53851405
   0.90545976  0.23444384  0.58075661
   0.77704623  0.10989139  0.62793743
   0.77334840  0.23413730  0.62436501
   0.90981398  0.13197488  0.67907798
   0.87693067  0.25053822  0.68775239
   0.74709471  0.19054132  0.72605860
   0.80184782  0.08174924  0.73203633
   0.91162842  0.17237395  0.78368977
   0.82745849  0.25649410  0.79171575
   0.74405660  0.13217715  0.82908841
   0.84244981  0.06786537  0.83012329
   0.79520832  0.23402315  0.89449581
   0.90131422  0.18845000  0.88585723
   0.90001069  0.44342833  0.07934962
   0.82259675  0.51490886  0.04167277
   0.90822702  0.56570699  0.08495139
   0.77936097  0.44189840  0.13104542
   0.77325996  0.56682189  0.12743023
   0.91106169  0.46399464  0.18227791
   0.87868394  0.58382616  0.18940475
   0.74962266  0.52773604  0.22776028
   0.80028793  0.41626783  0.23292758
   0.91468807  0.50120634  0.28278423
   0.83291692  0.59000480  0.29157403
   0.74691257  0.46521849  0.32830900
   0.84560851  0.40111294  0.33206508
   0.79341961  0.56866011  0.39302027
   0.90178231  0.52737176  0.38673123
   0.89870674  0.44317267  0.58037257
   0.82410558  0.51560098  0.54081071
   0.90845256  0.56450972  0.58715902
   0.77556635  0.44500940  0.63034659
   0.77320845  0.56907185  0.62641348
   0.90854449  0.46288485  0.68062291
   0.87974938  0.58282324  0.68800511
   0.74876860  0.52729516  0.72673736
   0.80080076  0.41695521  0.73273984
   0.91182251  0.50834977  0.78489375
   0.82689603  0.59141040  0.79315509
   0.74453874  0.46307984  0.82894763
   0.84496050  0.40201415  0.83141022
   0.79288791  0.56754173  0.89371656
   0.90096001  0.52439140  0.88630643
   0.90190333  0.77608173  0.07943813
   0.82866397  0.85150546  0.04023461
   0.91286295  0.89850861  0.08746924
   0.77959207  0.77531982  0.12839238
   0.77497059  0.90047101  0.12492931
   0.91082473  0.79791390  0.18269666
   0.87753758  0.91689547  0.18835618
   0.74871158  0.85953014  0.22841857
   0.80160496  0.74916272  0.23330754
   0.91390815  0.83801907  0.28394163
   0.83108568  0.92377663  0.29145424
   0.74712478  0.79949737  0.32883774
   0.84599338  0.73599638  0.33150669
   0.79606008  0.90276070  0.39409612
   0.90234011  0.85848382  0.38760676
   0.90193896  0.77794275  0.57898016
   0.82644440  0.84859548  0.54003840
   0.90982006  0.90043896  0.58446401
   0.77878103  0.77700804  0.62700955
   0.77494083  0.90108892  0.62645402
   0.91110909  0.79776299  0.68337967
   0.87764399  0.91680601  0.68814565
   0.74875698  0.85845458  0.72749703
   0.80141649  0.74805904  0.73265297
   0.91441454  0.83515870  0.78320445
   0.83219038  0.92242795  0.79089597
   0.74619659  0.79917474  0.82833692
   0.84609954  0.73594655  0.83204881
   0.79175739  0.90229492  0.89391523
   0.90013572  0.86119239  0.88750536
   0.08737541  0.10088693  0.44334053
   0.20173523  0.07808887  0.45170788
   0.09109316  0.10131124  0.94145159
   0.20473538  0.07791705  0.94956640
   0.09264776  0.43275245  0.44320233
   0.20652531  0.41038664  0.45001472
   0.09342152  0.43434008  0.94451346
   0.20642470  0.41239689  0.94897526
   0.09383896  0.76343345  0.44437163
   0.20853109  0.74816652  0.44929687
   0.09376350  0.76648826  0.94244037
   0.20873695  0.74675762  0.94772060
   0.42419242  0.09994249  0.44248423
   0.53928417  0.08279806  0.45102511
   0.42545921  0.09881049  0.94161907
   0.54011807  0.07929253  0.94833760
   0.42671273  0.43860870  0.44629791
   0.54041214  0.41373400  0.44882666
   0.42377676  0.43632042  0.94137238
   0.53758948  0.41276419  0.94941026
   0.42689493  0.76919379  0.44414929
   0.54166785  0.74761523  0.44828520
   0.42490112  0.77313926  0.94562001
   0.53987679  0.75039855  0.95094906
   0.75848592  0.09925828  0.44338860
   0.87294237  0.07623650  0.44714715
   0.75862933  0.10150902  0.94365715
   0.87187194  0.07585434  0.94736505
   0.75878698  0.43482695  0.44300339
   0.87288137  0.41474643  0.45020471
   0.75963140  0.43667816  0.94526298
   0.87308630  0.41156689  0.94905196
   0.75899713  0.76725770  0.44264162
   0.87291928  0.74623666  0.44859342
   0.75896026  0.76333671  0.94160851
   0.87433023  0.75103679  0.95048062
   0.24336287  0.09642624  0.43516960
   0.24652441  0.09655810  0.93289211
   0.24780359  0.42956297  0.43405707
   0.24811595  0.43133986  0.93198518
   0.24910476  0.76873518  0.43237988
   0.24978242  0.76672247  0.93099456
   0.58020174  0.10274455  0.43370442
   0.58129214  0.09926879  0.93147413
   0.58121242  0.43129145  0.42986012
   0.57948709  0.43109246  0.93258901
   0.58235719  0.76706898  0.43028477
   0.58087939  0.76773507  0.93203873
   0.91380366  0.09524027  0.42953799
   0.91456306  0.09453987  0.93123104
   0.91492654  0.43377109  0.43399963
   0.91421693  0.42972297  0.93156611
   0.91447468  0.76653391  0.43249194
   0.91463409  0.77447118  0.93390458
Direct configuration=    80
   0.19706908  0.17276405  0.08260929
   0.14772583  0.17127848  0.13122601
   0.18846933  0.17619914  0.18337461
   0.14352767  0.15656111  0.23297425
   0.17808967  0.18164535  0.28592772
   0.14744251  0.13808448  0.33393395
   0.16562114  0.17076492  0.38880725
   0.14573209  0.11242259  0.43146447
   0.19552402  0.17399854  0.58049344
   0.14700106  0.17429109  0.62934230
   0.18678438  0.17864706  0.68233791
   0.14060553  0.15657166  0.73116557
   0.17288238  0.18363605  0.78457376
   0.14573660  0.13719641  0.83220434
   0.16738977  0.17017763  0.88647306
   0.14930744  0.11269209  0.92927831
   0.19437036  0.50834796  0.08173166
   0.14531443  0.50747338  0.13049952
   0.18644344  0.51264753  0.18305431
   0.14181755  0.49132608  0.23231330
   0.17524918  0.51715281  0.28590892
   0.14820148  0.47007493  0.33347528
   0.16768929  0.50388873  0.38775722
   0.15117744  0.44523700  0.43070002
   0.19647772  0.50764436  0.58232277
   0.14746289  0.50711620  0.63000444
   0.18870163  0.51386426  0.68237235
   0.14498906  0.49057141  0.73147703
   0.17662345  0.51715724  0.78525959
   0.14918492  0.47146462  0.83344932
   0.16604238  0.50654666  0.88823056
   0.15087064  0.44713018  0.93094607
   0.19672173  0.84250314  0.08218565
   0.14668903  0.84055582  0.12996824
   0.18846937  0.84457841  0.18240212
   0.14274474  0.82344003  0.23074228
   0.17554359  0.84788276  0.28497003
   0.14557076  0.80411899  0.33353654
   0.16361917  0.83927808  0.38751569
   0.15165059  0.77909243  0.43105008
   0.19642909  0.84137729  0.57959640
   0.14620425  0.83940720  0.62821505
   0.18619471  0.84510043  0.68068371
   0.14225860  0.82332171  0.72967461
   0.17865969  0.84697686  0.78248429
   0.14927471  0.80453164  0.83179880
   0.16785120  0.84009283  0.88615513
   0.15344395  0.78029569  0.92890050
   0.52991286  0.17140247  0.08070614
   0.48073779  0.17272270  0.12961784
   0.52070733  0.17595189  0.18203119
   0.47612297  0.15494977  0.23128450
   0.50999665  0.18224952  0.28430337
   0.47809420  0.14038749  0.33293308
   0.49820665  0.17467137  0.38719024
   0.48225801  0.11601603  0.43014175
   0.52953617  0.17915585  0.58073342
   0.48053474  0.17448046  0.62918088
   0.52166989  0.17968192  0.68138450
   0.47857377  0.15513444  0.73019890
   0.51200661  0.18046194  0.78309422
   0.47921068  0.13823780  0.83126070
   0.50043700  0.17138290  0.88528360
   0.48457517  0.11259383  0.92805725
   0.53029126  0.50504562  0.08148699
   0.48198528  0.50124265  0.13015586
   0.52324760  0.50849479  0.18267934
   0.47716348  0.49114179  0.23207574
   0.51025407  0.51629918  0.28574426
   0.48182334  0.47098515  0.33374691
   0.49873674  0.50743406  0.38787971
   0.48374490  0.45037021  0.43173257
   0.53060574  0.50654470  0.58237316
   0.48186394  0.50527867  0.63123270
   0.52333176  0.51174782  0.68275673
   0.47919491  0.49111489  0.73188654
   0.51149223  0.51665442  0.78536844
   0.48252878  0.47097149  0.83273330
   0.49910879  0.50673943  0.88667102
   0.48208698  0.44825835  0.92907205
   0.52926678  0.84319387  0.08233652
   0.47959879  0.84198370  0.13051592
   0.52290524  0.84611657  0.18186859
   0.47993414  0.82315452  0.23086699
   0.51222717  0.84873963  0.28438728
   0.48058015  0.80548796  0.33242770
   0.49997335  0.83980788  0.38629911
   0.48597231  0.78249566  0.43014601
   0.53341820  0.84125964  0.58153072
   0.48440052  0.83755645  0.62945702
   0.52362081  0.84575968  0.68257693
   0.47855977  0.82525019  0.73142546
   0.51285572  0.84797021  0.78492255
   0.48135056  0.80404930  0.83289029
   0.49948657  0.84032783  0.88671638
   0.48392738  0.78581846  0.93159302
   0.86417636  0.17397081  0.08109983
   0.81462327  0.17260577  0.12925844
   0.85572481  0.17974020  0.18173479
   0.81072157  0.15883621  0.23061511
   0.84338477  0.18313975  0.28453237
   0.81243516  0.13831798  0.33181588
   0.83282841  0.17010694  0.38591733
   0.81705088  0.11039549  0.42881462
   0.86259388  0.17434821  0.57949912
   0.81414258  0.17463965  0.62846357
   0.85491373  0.17928202  0.68069426
   0.80993517  0.15743931  0.72972557
   0.84198315  0.18304118  0.78395634
   0.81263574  0.13660607  0.83150656
   0.83245743  0.17028471  0.88624610
   0.81629679  0.11076050  0.92930604
   0.86346832  0.50720679  0.08349526
   0.81572359  0.50695933  0.13243642
   0.85684173  0.51212941  0.18424723
   0.81112143  0.49215630  0.23236527
   0.84676736  0.51475972  0.28557755
   0.81624761  0.47086042  0.33320233
   0.83291433  0.50686463  0.38691691
   0.81790111  0.44880808  0.43015026
   0.86301435  0.50762876  0.58393757
   0.81342695  0.50872641  0.63187392
   0.85519118  0.51262827  0.68336096
   0.80933058  0.49309021  0.73199923
   0.84239612  0.51839361  0.78618882
   0.81424063  0.47083769  0.83335122
   0.83139532  0.50524617  0.88707581
   0.81684378  0.44778031  0.93084423
   0.86917050  0.84145792  0.08385279
   0.81760622  0.84038694  0.13013392
   0.85665169  0.84593046  0.18342783
   0.81136972  0.82490650  0.23223169
   0.84619100  0.84998463  0.28509277
   0.81606521  0.80581781  0.33289012
   0.83399461  0.84041432  0.38714724
   0.81788760  0.78093646  0.43007045
   0.86636950  0.84196510  0.58204562
   0.81643482  0.84080817  0.63006280
   0.85658726  0.84491660  0.68329433
   0.81158856  0.82347421  0.73145938
   0.84623024  0.84808087  0.78472722
   0.81561916  0.80500183  0.83284282
   0.83211891  0.84049246  0.88695609
   0.81743429  0.78136558  0.92969216
   0.23629403  0.10998017  0.07926885
   0.15418373  0.17578893  0.04062736
   0.23753244  0.23454247  0.08331738
   0.11022740  0.10598622  0.12960338
   0.10490513  0.23088888  0.12752540
   0.24152425  0.12567903  0.17965560
   0.21404803  0.24688867  0.18859678
   0.08094273  0.19179036  0.22974916
   0.13418834  0.08057345  0.23464483
   0.24726367  0.16608027  0.28421212
   0.16823615  0.25634526  0.29171987
   0.07669333  0.13549475  0.33031823
   0.17430802  0.06712407  0.33206314
   0.12992474  0.23493289  0.39638579
   0.23545185  0.18530668  0.39206016
   0.23697748  0.11266446  0.57939133
   0.15226321  0.17315587  0.53893685
   0.23489919  0.23667847  0.57848861
   0.10946370  0.10947447  0.62859442
   0.10429889  0.23494706  0.62527152
   0.24022491  0.12847554  0.67997767
   0.21154602  0.24903459  0.68917147
   0.07729477  0.18896457  0.72662504
   0.13404455  0.08027785  0.73277704
   0.24298412  0.17488919  0.78321485
   0.15584805  0.25708752  0.79161580
   0.07549964  0.13288569  0.83014270
   0.17410967  0.06695304  0.83044974
   0.13395078  0.23550327  0.89532881
   0.23750389  0.18485790  0.88609428
   0.23231998  0.44479839  0.07930592
   0.15227696  0.51339463  0.03994576
   0.23746753  0.56792531  0.08191015
   0.10697311  0.44304921  0.12921338
   0.10166642  0.56685109  0.12675930
   0.24118402  0.46405981  0.17998463
   0.21144979  0.58424901  0.18848105
   0.07922283  0.52608563  0.22880278
   0.13169021  0.41524863  0.23334732
   0.24548426  0.51014228  0.28438669
   0.15696192  0.59028650  0.29345842
   0.07836927  0.46281804  0.33068199
   0.17847408  0.40085320  0.33203092
   0.12987730  0.56718720  0.39587919
   0.23700352  0.52226737  0.38871175
   0.23098886  0.44222141  0.57848021
   0.15574019  0.51647018  0.54003103
   0.24209142  0.56548751  0.58474491
   0.11102936  0.44213259  0.62909104
   0.10315005  0.56588387  0.62534940
   0.24535722  0.46773559  0.67934114
   0.20838542  0.58685644  0.68763130
   0.08141752  0.52394315  0.72780693
   0.13881879  0.41454712  0.73223271
   0.24711367  0.50830803  0.78541919
   0.16050471  0.59111715  0.79161241
   0.07892304  0.46343925  0.83010989
   0.17893073  0.40149080  0.83269371
   0.12560731  0.56760257  0.89559889
   0.23517509  0.52818116  0.88964830
   0.23426315  0.77826447  0.07866371
   0.15818600  0.85065615  0.03891114
   0.24025365  0.90211442  0.08666042
   0.10817374  0.77665461  0.12763513
   0.10470549  0.90106113  0.12633820
   0.24180371  0.79467557  0.17938744
   0.21234826  0.91625500  0.18810705
   0.08165478  0.86102569  0.22640694
   0.13106242  0.74837062  0.23001372
   0.24532421  0.83605698  0.28414031
   0.16397284  0.92292330  0.29118561
   0.07490249  0.79943395  0.33035611
   0.17403672  0.73346820  0.33292001
   0.12338798  0.90037807  0.39587737
   0.23168478  0.86198897  0.38771238
   0.23106670  0.77574606  0.57534892
   0.15548125  0.84980213  0.53683364
   0.24163729  0.90028846  0.58058433
   0.10877626  0.77534027  0.62643815
   0.10298112  0.89917013  0.62476497
   0.24094457  0.79741606  0.67783246
   0.20689028  0.91845819  0.68610703
   0.07977389  0.85887897  0.72789282
   0.13191275  0.74766335  0.73031380
   0.24845660  0.83280651  0.77990020
   0.16892655  0.92235122  0.78924324
   0.07889551  0.80051455  0.82860737
   0.17736387  0.73343115  0.83130379
   0.12910365  0.90171187  0.89472879
   0.23689374  0.85909114  0.88649271
   0.57048173  0.10958920  0.07914144
   0.48698852  0.17276081  0.03863407
   0.57079707  0.23320438  0.07864662
   0.44229163  0.10835293  0.12756781
   0.43872031  0.23315627  0.12554361
   0.57393077  0.12613767  0.17941422
   0.54533143  0.24754761  0.18758574
   0.41269322  0.18856284  0.22826931
   0.46813162  0.07902747  0.23267513
   0.57909159  0.16510933  0.28386300
   0.50064501  0.25759766  0.28887787
   0.40751443  0.13771509  0.32936201
   0.50474922  0.06933728  0.33237765
   0.46320714  0.23885824  0.39572435
   0.56807764  0.19060210  0.38736941
   0.56581265  0.11516913  0.57416651
   0.48878188  0.18980393  0.53879584
   0.57314234  0.23822040  0.58525641
   0.44387580  0.10945515  0.62703957
   0.43578589  0.23258110  0.62568025
   0.57692933  0.13211594  0.67798807
   0.54406512  0.25176664  0.68832016
   0.41483012  0.18748362  0.72823828
   0.47401968  0.07858838  0.73109008
   0.58111161  0.16300021  0.78330254
   0.50263621  0.25584760  0.78836870
   0.40857261  0.13707807  0.82788130
   0.50468392  0.06649915  0.83058190
   0.46522990  0.23496480  0.89529193
   0.57074489  0.18753587  0.88452021
   0.56668792  0.44098668  0.07632715
   0.48787454  0.51362605  0.04006394
   0.57404494  0.56474535  0.08433409
   0.44762509  0.43478049  0.12873201
   0.43624395  0.55902352  0.12695781
   0.57713440  0.45866039  0.18030661
   0.54731746  0.58056966  0.18642648
   0.41608167  0.52895754  0.22693628
   0.46465948  0.41591582  0.23233950
   0.58019397  0.50697219  0.28396202
   0.49515780  0.59012863  0.29259074
   0.41226106  0.46335412  0.33127819
   0.51353951  0.40256436  0.33299794
   0.45961088  0.56968915  0.39477670
   0.56774326  0.52736007  0.38886953
   0.56881052  0.44254873  0.57882608
   0.48843766  0.51234687  0.54063544
   0.57334104  0.56659784  0.58263918
   0.44590859  0.43933777  0.63066816
   0.43804516  0.56452031  0.62694654
   0.57779146  0.46280238  0.67961686
   0.54729666  0.58342073  0.68610734
   0.41625016  0.52535303  0.72768260
   0.47213191  0.41452298  0.73283588
   0.58143474  0.50824903  0.78504622
   0.49588711  0.59074817  0.79188739
   0.41277363  0.46302279  0.82831832
   0.51366726  0.40153865  0.83223492
   0.46086932  0.56980227  0.89332274
   0.56777115  0.52605515  0.88831613
   0.56351258  0.77728256  0.07740040
   0.48910892  0.85356635  0.03951809
   0.57460636  0.90115715  0.08645571
   0.44063987  0.77843766  0.12961501
   0.43775452  0.90294621  0.12739494
   0.57687647  0.79714988  0.17789960
   0.54693307  0.91719862  0.18673018
   0.41604664  0.85609395  0.22806657
   0.47346959  0.74706025  0.23192843
   0.58172141  0.83540360  0.28418766
   0.50122807  0.92362228  0.29013111
   0.40981214  0.80331110  0.32793378
   0.50650939  0.73383463  0.33192372
   0.46331405  0.90320549  0.39495976
   0.56933187  0.85791444  0.38474229
   0.57165387  0.77707771  0.57855625
   0.49335559  0.84735428  0.53851864
   0.57594292  0.90161926  0.58471570
   0.44967916  0.77129186  0.62744566
   0.43879347  0.89568634  0.62553265
   0.57966931  0.79885027  0.68120459
   0.54635349  0.91770680  0.68708635
   0.41685362  0.86264086  0.72810924
   0.46585740  0.75023415  0.73153325
   0.58187901  0.83316064  0.78369415
   0.50258577  0.92266091  0.79126252
   0.41093195  0.79969928  0.82938212
   0.50869812  0.73354719  0.83230767
   0.46263084  0.90350636  0.89429307
   0.56914925  0.85731653  0.88708834
   0.90713321  0.11412253  0.08018261
   0.82239615  0.17270002  0.03873630
   0.90251307  0.23725002  0.08096495
   0.77883071  0.10662276  0.12939547
   0.76995730  0.23051625  0.12430575
   0.91042920  0.13129881  0.17949605
   0.87903913  0.25133471  0.18685132
   0.74834653  0.19323868  0.22522307
   0.80213801  0.08270197  0.23178829
   0.91287483  0.16758414  0.28451950
   0.83328576  0.25853232  0.29054515
   0.74189867  0.13520891  0.32867578
   0.83942469  0.06723905  0.33068238
   0.79678451  0.23378626  0.39564455
   0.90245280  0.18719656  0.38625287
   0.90161142  0.11099155  0.57661575
   0.81893691  0.17701387  0.53835406
   0.90466026  0.23519346  0.57845173
   0.77525698  0.11102415  0.62747606
   0.77181818  0.23523426  0.62431927
   0.90948472  0.13106644  0.67789647
   0.87737016  0.25125996  0.68662133
   0.74683378  0.19138614  0.72526333
   0.80274745  0.08106877  0.73203619
   0.91173179  0.17223645  0.78418747
   0.82791300  0.25710010  0.79198138
   0.74180574  0.13211773  0.82870332
   0.84048534  0.06596771  0.82983037
   0.79680551  0.23447689  0.89496947
   0.90191618  0.18709883  0.88685248
   0.89967131  0.44278220  0.07909866
   0.82111030  0.51416054  0.04196248
   0.90800549  0.56663900  0.08497654
   0.77804986  0.44187574  0.13144729
   0.77258472  0.56687760  0.12879832
   0.91119394  0.46327372  0.18229642
   0.88160193  0.58376828  0.18909695
   0.75030979  0.53045511  0.22924598
   0.79928551  0.41697789  0.23245584
   0.91572324  0.49879435  0.28407479
   0.83587246  0.58913988  0.29246940
   0.74613531  0.46424573  0.32813856
   0.84682023  0.40195748  0.33326855
   0.79344225  0.56890852  0.39428046
   0.90164340  0.52782823  0.38760768
   0.89705674  0.44098044  0.57934423
   0.82271622  0.51635004  0.54150957
   0.90857745  0.56526091  0.58745568
   0.77229390  0.44583165  0.63067135
   0.77335154  0.57147908  0.62713099
   0.90844235  0.46189692  0.67991565
   0.88210431  0.58300172  0.68768497
   0.74746921  0.52944225  0.72802325
   0.79922547  0.41740984  0.73278935
   0.91235760  0.50994861  0.78479347
   0.82589993  0.59161661  0.79433761
   0.74419468  0.46318129  0.82988572
   0.84535062  0.40154873  0.83175120
   0.79265787  0.56721137  0.89446051
   0.90062268  0.52532552  0.88696641
   0.90287063  0.77474962  0.08002841
   0.83175914  0.85249498  0.04020948
   0.91485559  0.89849784  0.08886686
   0.77958131  0.77641267  0.12779516
   0.77484909  0.90067042  0.12575830
   0.91112492  0.79714070  0.18301920
   0.87935702  0.91816003  0.18834091
   0.74922469  0.86084450  0.22950539
   0.80095506  0.74895228  0.23341388
   0.91584717  0.83799197  0.28400987
   0.83408061  0.92494035  0.29184547
   0.74580694  0.80010941  0.33013089
   0.84536467  0.73519470  0.33194241
   0.79603104  0.90328692  0.39452689
   0.90339618  0.85951793  0.38864714
   0.90335370  0.77703984  0.57936432
   0.82597994  0.84870248  0.53917254
   0.91036301  0.90165255  0.58504916
   0.77804890  0.77669380  0.62662907
   0.77465282  0.90195737  0.62659165
   0.91129566  0.79691697  0.68294242
   0.88020103  0.91715186  0.68911038
   0.74977352  0.86034339  0.72866715
   0.80094577  0.74772057  0.73236664
   0.91543559  0.83430386  0.78437155
   0.83546361  0.92307450  0.79082192
   0.74554245  0.79965043  0.82876034
   0.84535706  0.73493571  0.83279945
   0.79080915  0.90102856  0.89419022
   0.89988327  0.86419854  0.88777549
   0.08686812  0.09967689  0.44302390
   0.19896518  0.07613738  0.45270525
   0.09084324  0.10010402  0.94127145
   0.20439779  0.07689374  0.94913283
   0.09349451  0.43163260  0.44386875
   0.20735247  0.41020441  0.44951680
   0.09263430  0.43564781  0.94519940
   0.20779111  0.41221861  0.94856273
   0.09443217  0.76195580  0.44410626
   0.20943279  0.74827618  0.44970464
   0.09560044  0.76606064  0.94195694
   0.20939735  0.74691281  0.94763670
   0.42471347  0.09913548  0.44231945
   0.53852600  0.08463359  0.45117050
   0.42622237  0.09749804  0.94016880
   0.54036451  0.07796038  0.94741174
   0.42637859  0.43934911  0.44763155
   0.54057724  0.41381218  0.44820145
   0.42341469  0.43604381  0.94157424
   0.53731122  0.41310740  0.94849431
   0.42825003  0.76880186  0.44409722
   0.54229721  0.74750885  0.44746229
   0.42606638  0.77461256  0.94599924
   0.53985198  0.75101134  0.95093308
   0.75907620  0.09863019  0.44331065
   0.87272149  0.07431060  0.44698826
   0.75879073  0.09944993  0.94406689
   0.87251739  0.07436408  0.94640035
   0.75960977  0.43531352  0.44354582
   0.87377949  0.41486723  0.45000357
   0.75936156  0.43701687  0.94645752
   0.87337504  0.41165269  0.94837941
   0.75977614  0.76625440  0.44267252
   0.87402520  0.74585977  0.44903107
   0.76002169  0.76150640  0.94031562
   0.87409827  0.75201603  0.95109974
   0.24237179  0.09641919  0.43999107
   0.24738782  0.09946082  0.93704788
   0.24894284  0.43225439  0.43538822
   0.24899527  0.43712668  0.93484667
   0.24907573  0.77398509  0.43472236
   0.25044658  0.77125879  0.93367532
   0.58050341  0.10771130  0.43754563
   0.58244649  0.10139747  0.93424960
   0.58261027  0.43690000  0.43434643
   0.57921157  0.43525451  0.93393030
   0.58353775  0.77234310  0.43385412
   0.58169930  0.77417324  0.93672788
   0.91466389  0.09578873  0.43223336
   0.91406751  0.09675540  0.93099929
   0.91593393  0.43723389  0.43609166
   0.91487834  0.43245506  0.93265235
   0.91556425  0.76942511  0.43506283
   0.91533923  0.77735995  0.93755379
Direct configuration=   100
   0.19481893  0.17142965  0.08239215
   0.14746406  0.17052186  0.13225575
   0.18766965  0.17397009  0.18416129
   0.14461520  0.15665691  0.23411590
   0.17918993  0.17956822  0.28672949
   0.14829237  0.13840000  0.33467588
   0.16545546  0.16922447  0.39003080
   0.14510464  0.11077322  0.43244473
   0.19329470  0.17382885  0.57994160
   0.14689254  0.17414519  0.62996336
   0.18589079  0.17675350  0.68264769
   0.14052312  0.15651968  0.73144593
   0.17137114  0.18219956  0.78452926
   0.14531962  0.13782242  0.83247984
   0.16666119  0.16997543  0.88660671
   0.14955141  0.11140343  0.92968370
   0.19135113  0.50789144  0.08092753
   0.14408483  0.50886092  0.13079521
   0.18477283  0.51263066  0.18335731
   0.14109905  0.49311362  0.23277742
   0.17454010  0.51718277  0.28604904
   0.14986280  0.47054186  0.33376387
   0.16661488  0.50397304  0.38849288
   0.15234719  0.44535056  0.43187456
   0.19511167  0.50752343  0.58114002
   0.14687423  0.50760784  0.63085256
   0.18835535  0.51478856  0.68267218
   0.14639367  0.49224853  0.73256322
   0.17733927  0.51656681  0.78600312
   0.15021840  0.47224067  0.83363473
   0.16625252  0.50664359  0.88799473
   0.15178871  0.44946630  0.93183277
   0.19663141  0.84222042  0.08182102
   0.14685101  0.84103177  0.12972642
   0.18735464  0.84414309  0.18263842
   0.14268494  0.82528985  0.23105252
   0.17563030  0.84716066  0.28517786
   0.14524620  0.80522509  0.33325980
   0.16249726  0.83929676  0.38765597
   0.15211876  0.77994361  0.43093915
   0.19378702  0.84057864  0.57773079
   0.14557148  0.84087903  0.62713286
   0.18473893  0.84531126  0.68007812
   0.14267316  0.82377220  0.72990615
   0.17983564  0.84579679  0.78231686
   0.15128272  0.80517899  0.83083218
   0.16916365  0.83913065  0.88505603
   0.15489613  0.78110408  0.92898325
   0.52822301  0.17074334  0.07961645
   0.48099250  0.17196617  0.12919528
   0.52006832  0.17538408  0.18176883
   0.47605669  0.15525436  0.23165604
   0.50989110  0.17895118  0.28394405
   0.47754634  0.14137821  0.33237847
   0.49770995  0.17517350  0.38686288
   0.48236305  0.11692879  0.43059241
   0.52785962  0.18101805  0.57932984
   0.48050925  0.17552182  0.62894091
   0.52169182  0.17864043  0.68173414
   0.48091462  0.15454677  0.73070780
   0.51334841  0.17753138  0.78377394
   0.47987440  0.13862554  0.83061649
   0.50103186  0.17053505  0.88512015
   0.48605201  0.11106041  0.92703615
   0.52911824  0.50337298  0.08104071
   0.48290731  0.50003213  0.13094885
   0.52283780  0.50770436  0.18255445
   0.47734180  0.49210402  0.23207205
   0.51004108  0.51640107  0.28555113
   0.48340204  0.47255760  0.33386230
   0.49836174  0.50824084  0.38826811
   0.48374129  0.45118770  0.43283697
   0.52943703  0.50539744  0.58147474
   0.48283534  0.50417563  0.63151108
   0.52478428  0.51129768  0.68264188
   0.48177333  0.49208830  0.73208252
   0.51248703  0.51725331  0.78554708
   0.48433835  0.47201228  0.83232975
   0.49859161  0.50705485  0.88654601
   0.48183177  0.44933302  0.93020339
   0.52658124  0.84370726  0.08160917
   0.47945937  0.84258259  0.13107818
   0.52280266  0.84581652  0.18230421
   0.48068824  0.82444614  0.23184756
   0.51382160  0.84735029  0.28435852
   0.48128690  0.80718903  0.33241457
   0.50054514  0.84083328  0.38593775
   0.48734167  0.78205749  0.43017626
   0.53375352  0.84072745  0.58096162
   0.48503346  0.83753096  0.62970328
   0.52500255  0.84474467  0.68255748
   0.47951026  0.82631651  0.73169052
   0.51311412  0.84695630  0.78504930
   0.48219073  0.80500160  0.83281289
   0.50063279  0.84115189  0.88679474
   0.48474023  0.78571013  0.93253806
   0.86216641  0.17389558  0.07975904
   0.81512911  0.17322451  0.12963660
   0.85675784  0.17932242  0.18185878
   0.81250679  0.15902486  0.23044131
   0.84451741  0.18117084  0.28394662
   0.81258100  0.13921725  0.33155174
   0.83286827  0.16904710  0.38654778
   0.81793860  0.11034290  0.42927795
   0.86070514  0.17380167  0.57843987
   0.81370089  0.17539344  0.62842023
   0.85420642  0.17914202  0.68109536
   0.81108780  0.15831251  0.73039167
   0.84135923  0.18158490  0.78441873
   0.81199693  0.13729512  0.83169938
   0.83198199  0.16827593  0.88624741
   0.81685545  0.10984852  0.92967635
   0.86215000  0.50729034  0.08317153
   0.81590742  0.50618759  0.13305713
   0.85729078  0.51225828  0.18496031
   0.81245180  0.49340442  0.23364143
   0.84757390  0.51399945  0.28667987
   0.81629567  0.47161183  0.33387581
   0.83226110  0.50711673  0.38798481
   0.81883181  0.44982154  0.43163094
   0.86055445  0.50657956  0.58342516
   0.81303023  0.50949793  0.63244030
   0.85350881  0.51289451  0.68405703
   0.80956338  0.49526618  0.73344540
   0.84177927  0.51755385  0.78657143
   0.81534899  0.47128663  0.83343508
   0.83171885  0.50550972  0.88800056
   0.81691754  0.44855686  0.93244369
   0.87034424  0.84168641  0.08402469
   0.81847558  0.84106240  0.13109996
   0.85723188  0.84583118  0.18449449
   0.81272854  0.82701619  0.23364411
   0.84700205  0.85037140  0.28567783
   0.81778761  0.80632745  0.33382322
   0.83447673  0.83995472  0.38790569
   0.81977842  0.78153395  0.43069023
   0.86663130  0.84183765  0.58214626
   0.81784376  0.84095858  0.63011368
   0.85666354  0.84447455  0.68362645
   0.81259822  0.82500376  0.73259298
   0.84741661  0.84737279  0.78496146
   0.81652387  0.80544102  0.83312449
   0.83147735  0.84121328  0.88670748
   0.81942190  0.78067927  0.92981802
   0.23663515  0.11171956  0.08023608
   0.15400034  0.17343097  0.04017540
   0.23547675  0.23197958  0.08158001
   0.10871644  0.10802445  0.12981259
   0.10456980  0.23065658  0.12938765
   0.24000676  0.12401145  0.18007284
   0.21493578  0.24388104  0.18787099
   0.08262109  0.19112823  0.23016732
   0.13379521  0.08177897  0.23508911
   0.24781230  0.16332805  0.28316964
   0.17041752  0.25460126  0.29388737
   0.07855749  0.13718732  0.33062137
   0.17129581  0.06606211  0.33286465
   0.13097690  0.23491732  0.39800347
   0.23508052  0.18480909  0.39331370
   0.23678425  0.11584976  0.57902711
   0.15200826  0.17038066  0.53720726
   0.23133478  0.23584891  0.57727000
   0.10648599  0.11166659  0.62756148
   0.10525918  0.23420323  0.62565902
   0.23900598  0.12740934  0.68036655
   0.21165917  0.24741699  0.68881520
   0.07693116  0.18785432  0.72583986
   0.13349063  0.08155739  0.73228771
   0.24090585  0.17783020  0.78354901
   0.15395694  0.25536780  0.79057519
   0.07567380  0.13343302  0.83034168
   0.17132507  0.06710749  0.82988274
   0.13385021  0.23565578  0.89615764
   0.23768812  0.18219906  0.88604428
   0.23029722  0.44640287  0.07972910
   0.15175828  0.51203881  0.03774363
   0.23411178  0.56701829  0.08098796
   0.10648990  0.44514855  0.12985771
   0.10103834  0.56841634  0.12673387
   0.23818792  0.46364228  0.17998203
   0.21111980  0.58233207  0.18837529
   0.07884910  0.52667217  0.22904913
   0.13200490  0.41870793  0.23308775
   0.24387068  0.51221188  0.28288817
   0.15644403  0.58886260  0.29570304
   0.07944530  0.46362520  0.33129843
   0.17899848  0.40137038  0.33136025
   0.12983513  0.56689491  0.39707684
   0.23700424  0.52097148  0.38972558
   0.22913647  0.44300213  0.57802778
   0.15530029  0.51656931  0.53817954
   0.24036067  0.56339748  0.58463793
   0.10901831  0.44297908  0.63002789
   0.10277374  0.56519100  0.62556603
   0.24479154  0.47027772  0.67933293
   0.20957721  0.58666982  0.68723260
   0.08246657  0.52196170  0.72877422
   0.14212325  0.41657144  0.73162700
   0.24671445  0.51015377  0.78446570
   0.16082770  0.58965105  0.79339206
   0.08054736  0.46439622  0.83055835
   0.17956862  0.40278375  0.83244636
   0.12484271  0.56712113  0.89547437
   0.23374869  0.52799171  0.89053861
   0.23412480  0.78040949  0.07825031
   0.15855089  0.85032831  0.03765589
   0.23883211  0.90064380  0.08687060
   0.10751402  0.77931799  0.12664318
   0.10471736  0.90190252  0.12651170
   0.23983329  0.79419416  0.17837315
   0.21359065  0.91348549  0.18846173
   0.08123021  0.86164817  0.22554705
   0.13099764  0.75011893  0.23081777
   0.24445204  0.83453442  0.28368925
   0.16632336  0.92118907  0.29194085
   0.07564643  0.79940387  0.32986826
   0.17188160  0.73478573  0.33326239
   0.12034126  0.89878633  0.39756133
   0.23061849  0.86295999  0.38722068
   0.22923443  0.77720296  0.57308849
   0.15389933  0.85001540  0.53546733
   0.23787827  0.89759350  0.58000593
   0.10702451  0.77762916  0.62427534
   0.10262063  0.90012493  0.62418676
   0.24010260  0.79844873  0.67710587
   0.20674581  0.91600953  0.68602952
   0.08083529  0.85983829  0.72774626
   0.13105525  0.74960345  0.72898098
   0.24800969  0.83010655  0.77788164
   0.17077542  0.92056117  0.78821344
   0.08120688  0.80221074  0.82779108
   0.17593743  0.73414991  0.83100938
   0.13008982  0.90122435  0.89411606
   0.23772453  0.86059145  0.88549672
   0.56964131  0.11124903  0.07951797
   0.48684063  0.16812353  0.03734842
   0.56873446  0.23098666  0.07788767
   0.44024539  0.11034055  0.12761236
   0.43933678  0.23329635  0.12521309
   0.57219163  0.12435560  0.17822594
   0.54697232  0.24482222  0.18675656
   0.41356234  0.18794975  0.22933948
   0.46751303  0.07981343  0.23205467
   0.57807967  0.16369649  0.28281215
   0.50115285  0.25428043  0.28851232
   0.40800430  0.14122112  0.32896861
   0.49930151  0.06887999  0.33274582
   0.46348400  0.24071735  0.39538520
   0.56829158  0.18924707  0.38766728
   0.56430632  0.11869741  0.57144506
   0.48811950  0.19297744  0.53678694
   0.57130542  0.23893202  0.58552946
   0.44373943  0.11138911  0.62493178
   0.43494810  0.23331008  0.62751678
   0.57754944  0.13304763  0.67840262
   0.54368025  0.25001447  0.68704140
   0.41665278  0.18553678  0.72829000
   0.47628945  0.07885130  0.72947163
   0.58127864  0.16127445  0.78316487
   0.50314266  0.25232177  0.78807455
   0.41027066  0.14075879  0.82680369
   0.49924350  0.06434610  0.83039167
   0.46559032  0.23508423  0.89531481
   0.57046347  0.18712675  0.88437107
   0.56711636  0.44121979  0.07396891
   0.48753368  0.51224889  0.03913948
   0.57190424  0.56179457  0.08361909
   0.44876080  0.43423471  0.12879742
   0.43605087  0.55619140  0.12747144
   0.57539779  0.45784175  0.18001020
   0.54925046  0.57729541  0.18655285
   0.41652106  0.52901609  0.22722235
   0.46361637  0.41793522  0.23350776
   0.57962258  0.50822231  0.28334420
   0.49738586  0.58989153  0.29389269
   0.41341304  0.46374770  0.33069946
   0.51238735  0.40304401  0.33280589
   0.45953604  0.57060774  0.39518356
   0.56781787  0.52701694  0.39011022
   0.56841736  0.44450967  0.57853333
   0.48706851  0.51038708  0.54022215
   0.57153760  0.56500072  0.58119190
   0.44545221  0.43977438  0.63074740
   0.43857117  0.56209979  0.62803258
   0.57873195  0.46385011  0.67897261
   0.54945478  0.58209694  0.68645642
   0.41779552  0.52362524  0.72738414
   0.47398278  0.41703804  0.73347065
   0.58230676  0.50926869  0.78436492
   0.49821090  0.58984944  0.79340676
   0.41446618  0.46416760  0.82814093
   0.51330862  0.40299745  0.83174771
   0.46016181  0.56994750  0.89378793
   0.56792049  0.52641678  0.88993336
   0.56062077  0.77910496  0.07670160
   0.48783736  0.85585671  0.03898590
   0.57255788  0.89940609  0.08574974
   0.43968023  0.78113873  0.12888147
   0.43850793  0.90344232  0.12928412
   0.57618171  0.79682855  0.17861819
   0.54829128  0.91629538  0.18627763
   0.41645883  0.85437915  0.22809045
   0.47606531  0.74846919  0.23103246
   0.58186200  0.83332557  0.28271451
   0.50410306  0.92249032  0.28988491
   0.41166333  0.80482035  0.32788522
   0.50326102  0.73443573  0.33272084
   0.46311438  0.90398772  0.39553761
   0.57065670  0.85891735  0.38502929
   0.57263478  0.77967642  0.57777150
   0.49614115  0.84839017  0.53691892
   0.57479082  0.90058454  0.58423784
   0.45109222  0.77156187  0.62723401
   0.43938213  0.89406070  0.62587409
   0.58033162  0.79885343  0.68098183
   0.54760664  0.91639230  0.68726472
   0.41888226  0.86433147  0.72833319
   0.46668012  0.75207890  0.73118640
   0.58132263  0.83025488  0.78336400
   0.50460429  0.92107368  0.79256662
   0.41282723  0.80182615  0.82932017
   0.50727858  0.73344267  0.83283579
   0.46281578  0.90495642  0.89294662
   0.57068259  0.85889187  0.88729101
   0.90648917  0.11689898  0.07991703
   0.82173588  0.17042526  0.03700038
   0.89994963  0.23684005  0.07740021
   0.77988555  0.10832529  0.12906189
   0.77018841  0.23054078  0.12491936
   0.91098619  0.13193774  0.17955752
   0.87948452  0.25045410  0.18676138
   0.75034111  0.19489154  0.22577771
   0.80102983  0.08410174  0.23036663
   0.91280783  0.16810786  0.28440873
   0.83398998  0.25509658  0.28964621
   0.74268830  0.13798973  0.32816348
   0.83463619  0.06613486  0.32924693
   0.79716738  0.23299553  0.39670839
   0.90328393  0.18625736  0.38683578
   0.90035569  0.11369488  0.57637349
   0.81799855  0.17379886  0.53649221
   0.90217256  0.23328187  0.57681996
   0.77412180  0.11263630  0.62629978
   0.77156767  0.23587901  0.62435606
   0.90842522  0.13135000  0.67794743
   0.87857078  0.25018546  0.68556235
   0.74836347  0.19013045  0.72383249
   0.80406614  0.08340121  0.73061436
   0.91087525  0.17170311  0.78359714
   0.82877079  0.25527818  0.79172860
   0.74224240  0.13385561  0.82839756
   0.83762124  0.06629808  0.82969915
   0.79746999  0.23290121  0.89521340
   0.90252222  0.18432348  0.88711218
   0.89877296  0.44429266  0.07982372
   0.82060675  0.51400648  0.04123711
   0.90547674  0.56484214  0.08458534
   0.77756503  0.44388370  0.13198797
   0.77269454  0.56599977  0.13035954
   0.91032851  0.46283189  0.18236821
   0.88331318  0.58194871  0.18880213
   0.75206692  0.53201367  0.23119575
   0.79805086  0.41912253  0.23200635
   0.91544344  0.49849634  0.28452774
   0.83965407  0.58825000  0.29408050
   0.74764958  0.46310023  0.32850577
   0.84598708  0.40184711  0.33450930
   0.79319106  0.56927334  0.39563707
   0.90113252  0.52668393  0.38895874
   0.89385181  0.44200727  0.57936705
   0.82131546  0.51849835  0.54087088
   0.90742914  0.56198632  0.58683788
   0.77135175  0.44973391  0.63094768
   0.77424343  0.57229965  0.62844989
   0.90557339  0.46173844  0.68012715
   0.88211586  0.58201533  0.68831356
   0.74789802  0.53037000  0.72909680
   0.79768966  0.42034302  0.73318229
   0.91129870  0.51152937  0.78383859
   0.82506529  0.58946364  0.79546848
   0.74552322  0.46389154  0.83030352
   0.84479565  0.40241929  0.83189728
   0.79186606  0.56763066  0.89570554
   0.90043187  0.52614556  0.88869726
   0.90406760  0.77681718  0.08074543
   0.83556655  0.85326907  0.03908428
   0.91761736  0.89600831  0.08991627
   0.78053085  0.77798478  0.12737014
   0.77557416  0.90046271  0.12626195
   0.91100064  0.79784463  0.18336436
   0.88121655  0.91652145  0.18882236
   0.75069055  0.86163726  0.23024591
   0.80154153  0.75235074  0.23292120
   0.91625490  0.83792171  0.28348515
   0.83689685  0.92372977  0.29223152
   0.74742801  0.80211362  0.33034441
   0.84331932  0.73618962  0.33254063
   0.79552029  0.90252858  0.39551333
   0.90381540  0.85910362  0.38995455
   0.90375010  0.77969370  0.57983985
   0.82750197  0.84916302  0.53841596
   0.90922661  0.89973390  0.58515818
   0.77880082  0.77852480  0.62715558
   0.77510826  0.90113740  0.62660693
   0.91119773  0.79611212  0.68106609
   0.88156755  0.91434862  0.68979179
   0.75119694  0.86093844  0.72990943
   0.80069270  0.75080486  0.73168842
   0.91601666  0.83312325  0.78444833
   0.83808172  0.92204403  0.79093547
   0.74668052  0.80012298  0.82824221
   0.84280060  0.73474558  0.83360971
   0.78841463  0.90056425  0.89482229
   0.89930430  0.86565975  0.88875778
   0.08513030  0.09991183  0.44226696
   0.19856721  0.07345545  0.45413786
   0.09090274  0.09874546  0.94125017
   0.20460163  0.07565884  0.94959789
   0.09461312  0.43114630  0.44481235
   0.20910695  0.41072783  0.44976668
   0.09378456  0.43569216  0.94584079
   0.20759074  0.41233744  0.94943431
   0.09512142  0.76042291  0.44375212
   0.21070322  0.74989365  0.45023518
   0.09672740  0.76563790  0.94143848
   0.21196836  0.74717978  0.94848000
   0.42422430  0.10006623  0.44145217
   0.53909466  0.08655116  0.45228636
   0.42705656  0.09693629  0.93809163
   0.54150829  0.07666409  0.94719094
   0.42632604  0.43967848  0.44842135
   0.53985842  0.41352083  0.44926971
   0.42324826  0.43493428  0.94246282
   0.53749550  0.41289471  0.94861927
   0.42928876  0.76838057  0.44409534
   0.54411701  0.74748675  0.44810803
   0.42632469  0.77549111  0.94657438
   0.54017903  0.75109821  0.95241174
   0.75955100  0.09791691  0.44272024
   0.87293317  0.07237123  0.44703975
   0.75933767  0.09693741  0.94397040
   0.87297212  0.07260106  0.94606073
   0.76029772  0.43601707  0.44452773
   0.87544403  0.41496035  0.45017464
   0.75917491  0.43695682  0.94738139
   0.87318320  0.41185590  0.94847485
   0.76140018  0.76642754  0.44259378
   0.87564888  0.74713912  0.44954237
   0.76096059  0.76138479  0.93839071
   0.87593642  0.75195572  0.95262859
   0.24311450  0.09374275  0.44311969
   0.24830886  0.09341494  0.93530942
   0.25196412  0.43268930  0.43668286
   0.25122382  0.42983763  0.93499873
   0.25289722  0.77382203  0.43776397
   0.25491032  0.76866896  0.93529529
   0.58169905  0.10985745  0.44017520
   0.58489016  0.09687503  0.93393127
   0.58271109  0.43235850  0.43436630
   0.58126840  0.43519642  0.93804908
   0.58655651  0.76589639  0.43221411
   0.58315412  0.76794808  0.93646923
   0.91676982  0.09269274  0.43471321
   0.91571194  0.09293757  0.93197120
   0.91750181  0.43707252  0.43596774
   0.91605312  0.43176496  0.93412232
   0.91904621  0.76805604  0.43699398
   0.91889415  0.77663632  0.94275697
Direct configuration=   120
   0.19334234  0.17128940  0.08224855
   0.14617582  0.17058833  0.13213370
   0.18812960  0.17193190  0.18431389
   0.14492880  0.15514599  0.23465226
   0.18036970  0.17729123  0.28758819
   0.14892228  0.13718165  0.33545408
   0.16591913  0.16761344  0.39054525
   0.14439249  0.10844675  0.43176635
   0.19251667  0.17352214  0.57909213
   0.14533887  0.17341796  0.62879291
   0.18479506  0.17458871  0.68210024
   0.13987740  0.15540455  0.73061357
   0.16999109  0.18386319  0.78422445
   0.14408683  0.13877886  0.83277294
   0.16620720  0.16760136  0.88641213
   0.14941135  0.10818908  0.92927596
   0.18939416  0.50901401  0.08078168
   0.14244993  0.51022279  0.13042592
   0.18413473  0.51384489  0.18286939
   0.13985483  0.49469603  0.23306679
   0.17288866  0.51872006  0.28653406
   0.15016953  0.47166655  0.33424762
   0.16758175  0.50276693  0.38844325
   0.15315796  0.44237622  0.43173768
   0.19227182  0.50657417  0.58080392
   0.14468125  0.50781086  0.63100993
   0.18818730  0.51672006  0.68259618
   0.14771085  0.49260476  0.73282031
   0.17861636  0.51847062  0.78642520
   0.15109727  0.47219510  0.83390511
   0.16468247  0.50574116  0.88803254
   0.15145547  0.44541881  0.93117778
   0.19581076  0.84389522  0.08113549
   0.14595888  0.84282846  0.12918061
   0.18640147  0.84288273  0.18208943
   0.14176100  0.82534470  0.23104732
   0.17503004  0.84779203  0.28473382
   0.14392209  0.80567337  0.33281246
   0.16045714  0.83871866  0.38754792
   0.15270223  0.77752755  0.42958414
   0.19009820  0.84183866  0.57632779
   0.14347216  0.84136050  0.62618047
   0.18449517  0.84416757  0.67908148
   0.14187676  0.82346428  0.72859138
   0.18012671  0.84519079  0.78024337
   0.15179982  0.80593595  0.83015420
   0.17059963  0.83890386  0.88420352
   0.15754993  0.77938811  0.92701854
   0.52704511  0.16915350  0.07953994
   0.47852316  0.17216284  0.12850611
   0.51946072  0.17325022  0.18130244
   0.47602814  0.15390533  0.23105888
   0.50983919  0.17775872  0.28377315
   0.47707769  0.14144202  0.33308562
   0.49812647  0.17400045  0.38612923
   0.48203401  0.11716185  0.43017224
   0.52576005  0.18465188  0.57833082
   0.47994784  0.17568562  0.62788143
   0.52276097  0.17781612  0.68011089
   0.48139715  0.15243734  0.72914328
   0.51382322  0.17508704  0.78278259
   0.48009475  0.13770160  0.83048070
   0.50168427  0.16915227  0.88415278
   0.48648242  0.10844765  0.92579222
   0.52876791  0.50283918  0.07918056
   0.48265565  0.49891530  0.13002273
   0.52227753  0.50581448  0.18280618
   0.47718264  0.49269058  0.23303244
   0.51126980  0.51815840  0.28607127
   0.48375953  0.47369889  0.33409237
   0.49893658  0.50684800  0.38811026
   0.48309922  0.44837762  0.43231480
   0.52819647  0.50541072  0.58052912
   0.48315613  0.50419844  0.63127449
   0.52665540  0.51028123  0.68279900
   0.48300469  0.49217405  0.73255275
   0.51497366  0.51910298  0.78568342
   0.48551871  0.47381272  0.83305626
   0.49828879  0.50670270  0.88812778
   0.48235862  0.44644248  0.93017105
   0.52432098  0.84544129  0.08054173
   0.47950826  0.84447181  0.13112518
   0.52309596  0.84497792  0.18209355
   0.48064822  0.82308829  0.23143237
   0.51428661  0.84753387  0.28368355
   0.48176365  0.80771449  0.33227066
   0.50176902  0.84049558  0.38636727
   0.48900892  0.78071916  0.42876874
   0.53533657  0.84260180  0.58021724
   0.48551514  0.83773241  0.62940146
   0.52585500  0.84451913  0.68229098
   0.48011345  0.82639994  0.73146737
   0.51482389  0.84572865  0.78521366
   0.48380750  0.80584294  0.83331096
   0.50176893  0.84059494  0.88651390
   0.48498613  0.78520048  0.93203437
   0.86191575  0.17512285  0.07797158
   0.81692584  0.17404556  0.12879875
   0.85699431  0.17920909  0.18137102
   0.81175429  0.15794055  0.22996862
   0.84469185  0.18000576  0.28387651
   0.81278378  0.13837569  0.33181190
   0.83375753  0.16796450  0.38681700
   0.81775707  0.10699261  0.42830492
   0.85874677  0.17359411  0.57737057
   0.81300199  0.17561686  0.62781176
   0.85524537  0.17944577  0.68036755
   0.81125424  0.15850229  0.72936350
   0.84172209  0.18167391  0.78393610
   0.81242659  0.13771164  0.83175027
   0.83238354  0.16652446  0.88617941
   0.81707299  0.10556401  0.92816772
   0.86032387  0.50768594  0.08338415
   0.81404427  0.50752500  0.13359740
   0.85763809  0.51105672  0.18495768
   0.81305914  0.49507738  0.23485361
   0.84860397  0.51425363  0.28767147
   0.81790053  0.47109041  0.33505675
   0.83220991  0.50678415  0.38911944
   0.81845957  0.44785127  0.43246743
   0.85824010  0.50831727  0.58302077
   0.81114078  0.51232120  0.63248320
   0.85325667  0.51267230  0.68468334
   0.80844514  0.49515983  0.73406335
   0.84121818  0.51838180  0.78693198
   0.81608459  0.47235184  0.83440409
   0.83098739  0.50649126  0.88890216
   0.81696886  0.44679270  0.93201808
   0.87283685  0.84225615  0.08390014
   0.81991487  0.84231360  0.13093072
   0.85730579  0.84655985  0.18448438
   0.81288683  0.82776753  0.23345506
   0.84882639  0.85013143  0.28638772
   0.81891318  0.80798145  0.33425857
   0.83542854  0.84015089  0.38846598
   0.82101391  0.77949836  0.43078118
   0.86664408  0.84301346  0.58245384
   0.81726679  0.84167469  0.63093261
   0.85788572  0.84414029  0.68313967
   0.81362228  0.82485046  0.73280454
   0.84872110  0.84694198  0.78553634
   0.81650985  0.80620256  0.83322798
   0.83117324  0.84079765  0.88756646
   0.82027903  0.77967082  0.92950777
   0.23512109  0.11002916  0.08145574
   0.15263161  0.16955093  0.03980610
   0.23438237  0.23412368  0.07971857
   0.10586143  0.10662572  0.13023507
   0.10463408  0.23326694  0.13068255
   0.24025213  0.11936510  0.18200332
   0.21635390  0.24341551  0.18767191
   0.08313969  0.19297753  0.23110175
   0.13263303  0.07892240  0.23487847
   0.24949866  0.15991121  0.28388433
   0.17289897  0.25307464  0.29633081
   0.07825775  0.14091516  0.33032704
   0.16932934  0.06293008  0.33468431
   0.13123090  0.23266852  0.39992347
   0.23695752  0.18343574  0.39392593
   0.23708337  0.11451265  0.57934111
   0.15158112  0.16813387  0.53725982
   0.22783069  0.24025555  0.57666073
   0.10356459  0.11124117  0.62632469
   0.10542883  0.23754385  0.62612459
   0.23877632  0.12457573  0.68075893
   0.21177711  0.24628231  0.68778296
   0.07567822  0.18803059  0.72435909
   0.13199662  0.07818556  0.73165119
   0.24155362  0.17887270  0.78340859
   0.15052663  0.25759939  0.79052801
   0.07258305  0.13612640  0.83106956
   0.16949662  0.06604051  0.82979693
   0.13338426  0.23385405  0.89641177
   0.23710692  0.17980114  0.88554108
   0.22653594  0.44440225  0.07997289
   0.15073655  0.50927415  0.03710201
   0.23170061  0.57062175  0.08013041
   0.10461846  0.44505831  0.13033195
   0.10056423  0.57185692  0.12643229
   0.23566427  0.46107537  0.18020480
   0.21090268  0.58477381  0.18808156
   0.07637265  0.52972549  0.22907409
   0.13205098  0.41735269  0.23313035
   0.24432352  0.51318019  0.28146881
   0.15503420  0.59179800  0.29754277
   0.07999846  0.46457539  0.33192868
   0.18049227  0.40128229  0.33126919
   0.13033137  0.56570399  0.39833310
   0.23740479  0.52109512  0.39001358
   0.22665056  0.44028993  0.57713399
   0.15488220  0.51681761  0.53744522
   0.23890559  0.56396232  0.58393943
   0.10742742  0.44268098  0.63171887
   0.10161319  0.56842328  0.62610063
   0.24560694  0.47147257  0.67935862
   0.21051220  0.58985494  0.68684582
   0.08118742  0.52090991  0.72993182
   0.14608659  0.41478219  0.73187295
   0.24966953  0.51101728  0.78330530
   0.16052293  0.59153973  0.79586961
   0.08067901  0.46555469  0.83024504
   0.18168286  0.40248425  0.83240877
   0.12409409  0.56750473  0.89471450
   0.23486851  0.52848664  0.89088947
   0.23382847  0.77957581  0.07801694
   0.15823125  0.84986667  0.03716251
   0.23978603  0.90402939  0.08600019
   0.10579360  0.77848986  0.12576698
   0.10556767  0.90552830  0.12600297
   0.23882199  0.79142172  0.17911600
   0.21551342  0.91321397  0.18870502
   0.08049253  0.86340934  0.22566118
   0.13050352  0.74919928  0.23204514
   0.24492364  0.82940091  0.28324939
   0.16663486  0.92378142  0.29291584
   0.07366723  0.80185690  0.32815831
   0.17141539  0.73369209  0.33314686
   0.11760739  0.89685089  0.39880008
   0.22887837  0.86522736  0.38690695
   0.22567881  0.77598644  0.57099515
   0.14944515  0.85006745  0.53423355
   0.23674582  0.89898986  0.58030939
   0.10388976  0.77667860  0.62257760
   0.10257503  0.90451669  0.62260881
   0.24088018  0.79731640  0.67716822
   0.20777596  0.91738774  0.68595489
   0.08119787  0.86273831  0.72807881
   0.13049208  0.74691227  0.72773976
   0.24880351  0.82656780  0.77518497
   0.17257052  0.92105443  0.78746747
   0.08124185  0.80527973  0.82677927
   0.17700362  0.73271556  0.83093825
   0.13089202  0.90107498  0.89314061
   0.24007211  0.86120613  0.88387030
   0.56872484  0.10732016  0.08008830
   0.48721303  0.16423654  0.03664859
   0.56633221  0.23340274  0.07750702
   0.43721082  0.10954403  0.12732436
   0.43983391  0.23629915  0.12415908
   0.57200511  0.12121737  0.17890093
   0.54918531  0.24303419  0.18653140
   0.41249826  0.18938543  0.22876644
   0.46633642  0.07756149  0.23117983
   0.57970696  0.16003759  0.28247083
   0.50103960  0.25396270  0.28843480
   0.40648708  0.14801995  0.32849458
   0.49536197  0.06597620  0.33414164
   0.46432936  0.24003542  0.39419856
   0.56897968  0.18876760  0.38588197
   0.56244434  0.12079580  0.56944045
   0.48621417  0.19814737  0.53606221
   0.57096221  0.24284545  0.58548608
   0.44316468  0.10962704  0.62301074
   0.43583583  0.23656654  0.62952782
   0.58042990  0.13250703  0.67774827
   0.54395697  0.25137903  0.68608665
   0.41634149  0.18352009  0.72820226
   0.47686461  0.07539364  0.72716416
   0.58407712  0.15954714  0.78343174
   0.50382113  0.25128854  0.78896515
   0.40993039  0.14720809  0.82586651
   0.49494420  0.06250071  0.83100490
   0.46540706  0.23278444  0.89432332
   0.57180908  0.18695548  0.88345683
   0.56678217  0.43953577  0.07183479
   0.48609965  0.51062879  0.03804121
   0.57194381  0.56286300  0.08221639
   0.44958426  0.42982199  0.12972954
   0.43528221  0.55616592  0.12689948
   0.57475696  0.45367858  0.18110927
   0.55065159  0.57686947  0.18634837
   0.41589835  0.53123533  0.22721399
   0.46397711  0.41650814  0.23549174
   0.58209270  0.50737654  0.28301505
   0.49841182  0.59310841  0.29467023
   0.41294272  0.46579378  0.32935953
   0.51271329  0.40222368  0.33318303
   0.46068905  0.57029947  0.39463937
   0.56851809  0.52751117  0.39120312
   0.56795155  0.44252749  0.57803610
   0.48499612  0.50730438  0.53916860
   0.57014123  0.56672569  0.57980502
   0.44644537  0.43832583  0.63096380
   0.43775321  0.56373065  0.62882439
   0.58256101  0.46218693  0.67975151
   0.55027259  0.58312714  0.68710344
   0.41887396  0.52406707  0.72716937
   0.47724034  0.41518496  0.73401428
   0.58569204  0.50855347  0.78325610
   0.49974878  0.59368786  0.79496300
   0.41532569  0.46664146  0.82740340
   0.51442338  0.40261981  0.83191008
   0.45922509  0.56934129  0.89409951
   0.56838077  0.52670812  0.89165509
   0.55672997  0.77830170  0.07501921
   0.48480046  0.85844257  0.03881975
   0.57253843  0.90117124  0.08503193
   0.43864506  0.78061544  0.12844392
   0.43857405  0.90776401  0.13145824
   0.57705662  0.79510265  0.17903179
   0.54923256  0.91701861  0.18732501
   0.41586865  0.85427963  0.22880637
   0.47722778  0.74617606  0.23043529
   0.58458535  0.82882043  0.28203368
   0.50593956  0.92350695  0.29031604
   0.41149946  0.80995965  0.32818690
   0.50218869  0.73391317  0.33314903
   0.46427587  0.90298967  0.39546317
   0.57118631  0.86024406  0.38525004
   0.57381925  0.77928083  0.57692942
   0.49793409  0.84863399  0.53643949
   0.57675513  0.90433268  0.58437652
   0.45208833  0.76946846  0.62771165
   0.43879389  0.89512826  0.62545757
   0.58149065  0.79643711  0.68083416
   0.54863002  0.91744912  0.68690964
   0.42032993  0.86721033  0.72796180
   0.46673061  0.75005005  0.73054857
   0.58406765  0.82651701  0.78314997
   0.50677158  0.92228204  0.79441330
   0.41289979  0.80592771  0.82901358
   0.50787376  0.73311281  0.83394752
   0.46477560  0.90458339  0.89165242
   0.57092557  0.86024711  0.88742041
   0.90489732  0.11469339  0.07921011
   0.82025254  0.16772707  0.03644074
   0.89735946  0.24122303  0.07374112
   0.78046321  0.10713641  0.12864155
   0.77124282  0.23346753  0.12606216
   0.91318943  0.13194988  0.17936442
   0.88102585  0.25199022  0.18645626
   0.75118366  0.19771734  0.22663768
   0.79897070  0.08244897  0.22815835
   0.91577562  0.16673301  0.28315864
   0.83312436  0.25621902  0.29020136
   0.74195667  0.14425573  0.32800551
   0.83096781  0.06406379  0.32822513
   0.79761842  0.23164179  0.39737796
   0.90353581  0.18489697  0.38687602
   0.89930909  0.11097931  0.57666087
   0.81760820  0.17183168  0.53529793
   0.89955154  0.23652517  0.57495771
   0.77243828  0.11226511  0.62560302
   0.77215300  0.23813792  0.62470549
   0.90938961  0.12995699  0.67846334
   0.88094512  0.25133107  0.68544893
   0.74684057  0.19061741  0.72331853
   0.80586885  0.08077073  0.72868245
   0.91246068  0.16887178  0.78297342
   0.82887189  0.25675290  0.79210737
   0.74164781  0.13831440  0.82862951
   0.83532892  0.06429026  0.82949576
   0.79686269  0.23102156  0.89607251
   0.90321051  0.18138620  0.88601277
   0.89753604  0.44288797  0.08042861
   0.81982875  0.51335725  0.04100459
   0.90449356  0.56719533  0.08382247
   0.77565025  0.44217780  0.13307433
   0.77198274  0.56877132  0.13190837
   0.91043027  0.45959906  0.18315740
   0.88383058  0.58259243  0.18885671
   0.75241457  0.53572842  0.23304933
   0.79758298  0.41964977  0.23296179
   0.91863961  0.49706402  0.28415140
   0.84260073  0.59076710  0.29662804
   0.74728054  0.46406303  0.32934389
   0.84555609  0.39963357  0.33590828
   0.79329274  0.56929834  0.39610313
   0.90254882  0.52682102  0.39041024
   0.88901277  0.43994252  0.57945015
   0.81913014  0.52060326  0.54043755
   0.90849659  0.56176822  0.58564806
   0.76898724  0.44989910  0.63171886
   0.77300629  0.57690118  0.62969382
   0.90379437  0.45939708  0.68178600
   0.88094657  0.58357997  0.69011125
   0.74669118  0.53378964  0.72982508
   0.79630003  0.41916708  0.73397459
   0.91298159  0.51116225  0.78329144
   0.82338306  0.59275635  0.79686527
   0.74561626  0.46492318  0.83049198
   0.84574239  0.40155911  0.83256495
   0.79123198  0.56809636  0.89630308
   0.90070260  0.52718856  0.89152770
   0.90562880  0.77551439  0.08110425
   0.83804042  0.85466356  0.03917651
   0.92118685  0.89715827  0.09065537
   0.78187565  0.77677519  0.12744654
   0.77662895  0.90287552  0.12631434
   0.91220826  0.79652618  0.18438273
   0.88357163  0.91824609  0.18984021
   0.75068215  0.86556102  0.23069612
   0.80262340  0.75141346  0.23306175
   0.91822198  0.83571669  0.28357571
   0.83752396  0.92655676  0.29418543
   0.74893359  0.80665131  0.32946339
   0.84391371  0.73496132  0.33313598
   0.79563034  0.90145634  0.39683289
   0.90507173  0.85997765  0.39071893
   0.90452150  0.77818263  0.57951729
   0.82958649  0.84897049  0.53857831
   0.91050789  0.90350685  0.58515529
   0.77877273  0.77656281  0.62853014
   0.77507956  0.90294112  0.62674096
   0.91084566  0.79330052  0.67864815
   0.88353404  0.91535399  0.68995063
   0.75151605  0.86387406  0.73065629
   0.79996817  0.74877168  0.73177611
   0.91854948  0.82969011  0.78354849
   0.83960340  0.92301131  0.79225703
   0.74660135  0.80271009  0.82673522
   0.84261866  0.73393901  0.83404321
   0.78698725  0.89880563  0.89549096
   0.89905928  0.86698824  0.88996622
   0.08444099  0.09917327  0.44211341
   0.19618157  0.07201617  0.45487365
   0.09101369  0.09721844  0.94191092
   0.20460781  0.07439071  0.94964263
   0.09586288  0.43046299  0.44671710
   0.21044342  0.41158933  0.45146072
   0.09370047  0.43600496  0.94695507
   0.20754654  0.41315672  0.95096276
   0.09601825  0.75875124  0.44332521
   0.21163419  0.75287268  0.45053470
   0.09957182  0.76580065  0.94069884
   0.21368548  0.74964491  0.94918614
   0.42348132  0.10183221  0.44068784
   0.53792534  0.08954032  0.45386808
   0.42749501  0.09473112  0.93716409
   0.54197326  0.07569905  0.94658911
   0.42553117  0.44063835  0.44836903
   0.53853229  0.41348751  0.45116857
   0.42377645  0.43549953  0.94362571
   0.53775104  0.41320563  0.95039850
   0.43135776  0.76832300  0.44399988
   0.54537184  0.74838966  0.44841958
   0.42654880  0.77664491  0.94659305
   0.53959694  0.75166087  0.95368742
   0.75912583  0.09684172  0.44217629
   0.87369315  0.07146950  0.44719503
   0.75956841  0.09518633  0.94359302
   0.87357370  0.07041818  0.94690974
   0.76066505  0.43537221  0.44753098
   0.87520982  0.41553174  0.45112749
   0.75962601  0.43724835  0.94807082
   0.87277304  0.41184487  0.95036076
   0.76253983  0.76650924  0.44386572
   0.87785985  0.74889897  0.45107998
   0.76227434  0.75948149  0.93836688
   0.87632132  0.75358713  0.95319207
   0.24125784  0.08782077  0.44122189
   0.24741145  0.09233901  0.93401141
   0.25298897  0.43165814  0.43553737
   0.24886633  0.43208220  0.93403783
   0.25243543  0.77530764  0.43435776
   0.25688311  0.76816506  0.93431272
   0.58057257  0.10726951  0.43807110
   0.58448811  0.09640328  0.93221858
   0.57992459  0.42845167  0.43282773
   0.58058402  0.43115223  0.93497579
   0.58826354  0.76687159  0.43364915
   0.58341012  0.76469338  0.93797178
   0.91603507  0.09006401  0.43107618
   0.91607661  0.08894033  0.93214904
   0.91651921  0.43507098  0.43434378
   0.91522882  0.43015565  0.93409114
   0.92005417  0.76939424  0.43617198
   0.91868187  0.77582791  0.94053714
Direct configuration=   140
   0.19206408  0.17046657  0.08301770
   0.14801926  0.17075742  0.13245591
   0.18780210  0.17052024  0.18464584
   0.14556274  0.15468538  0.23455522
   0.18176874  0.17398984  0.28765615
   0.14834524  0.13573314  0.33560547
   0.16695552  0.16585281  0.39048630
   0.14374741  0.10786054  0.43232828
   0.19101114  0.17439273  0.58027401
   0.14523211  0.17359077  0.62844102
   0.18375183  0.17341550  0.68158553
   0.13880523  0.15512974  0.72958722
   0.16716958  0.18305833  0.78344008
   0.14187499  0.13846618  0.83168811
   0.16542027  0.16512484  0.88566660
   0.14854695  0.10777645  0.92943743
   0.18749912  0.50903959  0.08148037
   0.14254751  0.51181415  0.13036967
   0.18095097  0.51492805  0.18293655
   0.13914431  0.49704103  0.23282956
   0.17243872  0.51982125  0.28564238
   0.14999717  0.47187385  0.33388743
   0.16970600  0.50102651  0.38923247
   0.15459335  0.44397952  0.43364601
   0.19037779  0.50626043  0.58154589
   0.14622054  0.50965613  0.63037344
   0.18765499  0.51809502  0.68245111
   0.14888967  0.49342027  0.73249198
   0.17900873  0.51856869  0.78558980
   0.15315432  0.47198448  0.83322170
   0.16646490  0.50516214  0.88809256
   0.15033865  0.44940391  0.93328031
   0.19506130  0.84498660  0.08140023
   0.14826991  0.84389738  0.12901836
   0.18593118  0.84256269  0.18206537
   0.14163477  0.82583673  0.23161090
   0.17385400  0.84646904  0.28461195
   0.14266284  0.80617273  0.33210712
   0.15934442  0.83829940  0.38652368
   0.15244468  0.77822863  0.43014474
   0.18800803  0.84204486  0.57663067
   0.14418738  0.84150102  0.62540146
   0.18314092  0.84424382  0.67796212
   0.14280532  0.82416741  0.72753967
   0.18065880  0.84293907  0.77867918
   0.15236109  0.80535464  0.82892805
   0.17284984  0.83988355  0.88193279
   0.16025965  0.78258799  0.92721671
   0.52564172  0.16655981  0.08053264
   0.47959580  0.17129005  0.12856646
   0.51860912  0.17072403  0.18136090
   0.47597375  0.15277102  0.23007594
   0.50938872  0.17587104  0.28279935
   0.47629125  0.14051421  0.33212944
   0.49932777  0.17341969  0.38441325
   0.48148841  0.11954144  0.42999121
   0.52492298  0.18821921  0.57854385
   0.48230993  0.17682800  0.62767540
   0.52295641  0.17729437  0.67902220
   0.48285111  0.15066449  0.72802383
   0.51469896  0.17370985  0.78105372
   0.47907778  0.13735386  0.82934364
   0.50223832  0.16758348  0.88260411
   0.48686737  0.10851753  0.92562945
   0.52770225  0.50201574  0.07912452
   0.48407448  0.49719939  0.12941258
   0.52188194  0.50431614  0.18268409
   0.47905622  0.49370576  0.23279219
   0.51264292  0.51774167  0.28551728
   0.48428768  0.47299591  0.33319961
   0.50020129  0.50563021  0.38802818
   0.48254330  0.45085379  0.43273220
   0.52696372  0.50520342  0.58116587
   0.48554569  0.50489986  0.63142638
   0.52681456  0.51111422  0.68288181
   0.48564088  0.49227618  0.73287766
   0.51638889  0.51800838  0.78579494
   0.48719946  0.47407419  0.83282345
   0.50043768  0.50559600  0.88796071
   0.48279694  0.44829157  0.93173129
   0.52305495  0.84752459  0.08105683
   0.48065975  0.84614639  0.13108703
   0.52248039  0.84487779  0.18180879
   0.48252628  0.82166818  0.23128199
   0.51492503  0.84495266  0.28395547
   0.48235735  0.80784922  0.33176960
   0.50382892  0.84018155  0.38571321
   0.49050362  0.78277888  0.43011915
   0.53604309  0.84414208  0.58127356
   0.48862589  0.83811255  0.62896405
   0.52471390  0.84481630  0.68193880
   0.48347984  0.82674356  0.73128602
   0.51707612  0.84456905  0.78487970
   0.48520190  0.80536723  0.83289714
   0.50239106  0.84089746  0.88625820
   0.48477462  0.78804708  0.93226052
   0.85993956  0.17538569  0.07826274
   0.81874114  0.17528259  0.12850677
   0.85743759  0.17982341  0.18050839
   0.81316358  0.15987645  0.22916776
   0.84493510  0.17957017  0.28302885
   0.81243312  0.13934818  0.32998565
   0.83419658  0.16607849  0.38500450
   0.81775873  0.10657789  0.42779432
   0.85815980  0.17395567  0.57753591
   0.81515960  0.17653216  0.62697708
   0.85531502  0.17907542  0.67947226
   0.81215399  0.15789756  0.72797171
   0.84239053  0.18013750  0.78244795
   0.81183348  0.13699169  0.83017750
   0.83368790  0.16408986  0.88536290
   0.81763062  0.10544465  0.92870625
   0.85855956  0.50795914  0.08458211
   0.81518547  0.50828284  0.13448915
   0.85463868  0.51115102  0.18552374
   0.81383573  0.49712459  0.23582173
   0.85061037  0.51356625  0.28802414
   0.81992766  0.47104446  0.33577586
   0.83364744  0.50476145  0.38966044
   0.81814421  0.44900886  0.43500395
   0.85651971  0.51022234  0.58420797
   0.81134932  0.51473163  0.63306123
   0.85030290  0.51344987  0.68546572
   0.80686638  0.49655792  0.73405275
   0.84134824  0.51938655  0.78711858
   0.81669859  0.47358098  0.83501899
   0.83178805  0.50549242  0.88957004
   0.81638998  0.44876906  0.93376395
   0.87469248  0.84321335  0.08521674
   0.82419104  0.84309150  0.13107480
   0.85839153  0.84747575  0.18501371
   0.81505694  0.82988032  0.23330291
   0.84932565  0.85052394  0.28662198
   0.81998533  0.80880010  0.33343158
   0.83711242  0.83971702  0.38869147
   0.82238194  0.78191391  0.43285667
   0.86760434  0.84356692  0.58301069
   0.81877397  0.84251356  0.63059230
   0.85619912  0.84380148  0.68275157
   0.81477236  0.82496423  0.73222497
   0.84950000  0.84518371  0.78505920
   0.81780028  0.80612532  0.83213640
   0.83143542  0.83935528  0.88769151
   0.81884634  0.77949300  0.93024181
   0.23260475  0.10911571  0.08236522
   0.15093259  0.16640806  0.04011181
   0.22999896  0.23307853  0.07942136
   0.10600506  0.10960613  0.13051630
   0.10731286  0.23224294  0.13154919
   0.23844736  0.11749398  0.18398199
   0.21711383  0.23888810  0.18821386
   0.08503460  0.19391374  0.23285970
   0.13072898  0.07947442  0.23472000
   0.25025538  0.15708112  0.28595072
   0.17680618  0.24858975  0.29624122
   0.07813472  0.14431313  0.33004904
   0.16581714  0.06139391  0.33684227
   0.13157940  0.22910947  0.40170981
   0.23659405  0.17907098  0.39367457
   0.23678989  0.11730817  0.58021875
   0.15092464  0.16714309  0.53750634
   0.22381358  0.24059784  0.57656792
   0.10317245  0.11347471  0.62460691
   0.10690920  0.23769534  0.62637818
   0.23683431  0.12267878  0.67979197
   0.21097074  0.24251108  0.68648355
   0.07571683  0.18677759  0.72240916
   0.13021636  0.07910343  0.73203776
   0.23743199  0.17938296  0.78305888
   0.14936960  0.25616763  0.78984678
   0.07151882  0.13966670  0.83152786
   0.16587127  0.06679250  0.82886825
   0.13299351  0.23033174  0.89707263
   0.23590960  0.17784917  0.88455061
   0.22466145  0.44497266  0.08068444
   0.14805599  0.50910620  0.03827794
   0.22795666  0.57003349  0.07952700
   0.10245859  0.44880915  0.13026719
   0.10062342  0.57254946  0.12612465
   0.23285948  0.46284794  0.18033734
   0.21025788  0.58440402  0.18743795
   0.07601623  0.52950068  0.22964451
   0.12996555  0.42101525  0.23404456
   0.24222034  0.51481590  0.28088473
   0.15496628  0.59227030  0.29611461
   0.07992470  0.46381846  0.33222988
   0.18113778  0.40333407  0.33109484
   0.13099487  0.56291174  0.40012231
   0.23826693  0.52161571  0.38949858
   0.22227450  0.43940512  0.57694362
   0.15241546  0.51659606  0.53826882
   0.23758401  0.56286733  0.58292017
   0.10745248  0.44671053  0.63396986
   0.10196204  0.56924969  0.62666085
   0.24552149  0.47398585  0.67856028
   0.20813879  0.59058492  0.68647991
   0.08244702  0.51771387  0.73112075
   0.14867236  0.41756173  0.73333801
   0.24940247  0.51260178  0.78391875
   0.16277217  0.59120717  0.79577710
   0.08294867  0.46464967  0.82833661
   0.18254868  0.40276788  0.83246790
   0.12505452  0.56468114  0.89447344
   0.23385396  0.52738414  0.89110595
   0.23283990  0.78138791  0.07869080
   0.15791688  0.85099409  0.03767324
   0.23847997  0.90416540  0.08352826
   0.10660705  0.78293433  0.12487083
   0.10807432  0.90589250  0.12530475
   0.23652411  0.78894903  0.17998883
   0.21583361  0.91120555  0.18821669
   0.08101169  0.86361746  0.22666296
   0.12888445  0.75088343  0.23345162
   0.24188771  0.82683855  0.28325550
   0.16817550  0.92170116  0.29262492
   0.07232879  0.80484146  0.32622338
   0.16862960  0.73504858  0.33213988
   0.11566959  0.89423806  0.39944148
   0.22486420  0.86704546  0.38636785
   0.22064461  0.77654774  0.56967919
   0.14598273  0.85254328  0.53481481
   0.23424147  0.89954686  0.57870866
   0.10223343  0.78137541  0.62388808
   0.10408039  0.90375827  0.62279156
   0.23832986  0.79717693  0.67595919
   0.20697952  0.91553605  0.68456139
   0.08182446  0.86272679  0.72764682
   0.12950115  0.74906091  0.72685830
   0.24910925  0.82461459  0.77351117
   0.17650271  0.91884736  0.78546962
   0.08191430  0.80641645  0.82615990
   0.17716264  0.73359847  0.83019154
   0.13328756  0.89988470  0.89243306
   0.24108947  0.85993583  0.88174170
   0.56748367  0.10670290  0.08131444
   0.48753256  0.16211263  0.03664915
   0.56195977  0.23081363  0.07749841
   0.43536700  0.11218409  0.12654523
   0.44192885  0.23463123  0.12406412
   0.56987222  0.11886167  0.17958880
   0.54888198  0.23962531  0.18656067
   0.41387482  0.18880306  0.22683645
   0.46372218  0.07730758  0.23067154
   0.57795820  0.15789109  0.28318798
   0.50294661  0.25151790  0.28814740
   0.40636324  0.15405587  0.32817268
   0.49027302  0.06549405  0.33480264
   0.46545502  0.23850575  0.39341493
   0.56940578  0.18787089  0.38244224
   0.55983966  0.12464760  0.56806948
   0.48437478  0.20558845  0.53744086
   0.56965028  0.24522449  0.58439038
   0.44450291  0.11347847  0.62287828
   0.43819072  0.23532430  0.63118287
   0.58102253  0.13427164  0.67538137
   0.54393145  0.24934169  0.68612690
   0.41792406  0.17958608  0.72692642
   0.47640166  0.07428449  0.72495703
   0.58382716  0.15895089  0.78307929
   0.50574861  0.24877553  0.78889602
   0.40971274  0.15315158  0.82530987
   0.49075607  0.06162309  0.83081549
   0.46547253  0.22961960  0.89370173
   0.57200828  0.18566461  0.88242079
   0.56494352  0.44005576  0.07139855
   0.48511867  0.51029848  0.03790209
   0.57080833  0.56219346  0.07943843
   0.45191825  0.42958935  0.13033248
   0.43638981  0.55233810  0.12521067
   0.57248649  0.45060334  0.18291376
   0.55023230  0.57408217  0.18556991
   0.41823552  0.53156032  0.22770667
   0.46489137  0.41925758  0.23787098
   0.58193350  0.50688090  0.28353985
   0.50047487  0.59174875  0.29372563
   0.41492055  0.46897531  0.32826938
   0.51283565  0.40348692  0.33289591
   0.46176641  0.56823669  0.39442034
   0.56846592  0.52571243  0.39138319
   0.56620978  0.44236389  0.57751530
   0.48507774  0.50512802  0.53936060
   0.56745564  0.56647735  0.57821195
   0.44967228  0.43919027  0.63163239
   0.44022905  0.56273826  0.62978726
   0.58240861  0.46422829  0.68070246
   0.54986928  0.58243855  0.68692481
   0.42229635  0.52383724  0.72756901
   0.47954421  0.41571163  0.73516382
   0.58566596  0.50957450  0.78386471
   0.50326452  0.59233941  0.79392675
   0.41756749  0.46980518  0.82649962
   0.51548855  0.40413026  0.83266956
   0.45934126  0.56597801  0.89520764
   0.56751234  0.52687481  0.89312034
   0.55239923  0.77989709  0.07234494
   0.48181589  0.86246137  0.03939831
   0.57198129  0.90165804  0.08330895
   0.43948559  0.78471804  0.12882342
   0.44033093  0.90856628  0.13337708
   0.57662353  0.79602522  0.17749901
   0.54858555  0.91434797  0.18900007
   0.41793253  0.85253827  0.22989824
   0.47509576  0.74574544  0.23108559
   0.58269342  0.82620343  0.28264669
   0.51020323  0.92018327  0.28971091
   0.41209777  0.81689872  0.32830609
   0.50103318  0.73401043  0.33211926
   0.46521151  0.90179238  0.39554268
   0.57229636  0.86069688  0.38508978
   0.57506381  0.78139228  0.57668341
   0.49867316  0.85016136  0.53741579
   0.57800046  0.90421825  0.58489727
   0.45483298  0.77167852  0.62774227
   0.44049259  0.89328649  0.62453759
   0.57986879  0.79644601  0.68017272
   0.54892069  0.91573409  0.68623527
   0.42330934  0.86630456  0.72775337
   0.46598302  0.75282979  0.73042522
   0.58488758  0.82601950  0.78292711
   0.51252094  0.91900162  0.79424306
   0.41444058  0.80876717  0.82861946
   0.50829112  0.73301644  0.83446684
   0.46505282  0.90454329  0.89244317
   0.57212903  0.85868844  0.88780656
   0.90445670  0.11680862  0.07817204
   0.81788938  0.16618202  0.03672327
   0.89359552  0.23991671  0.07022748
   0.78242907  0.10994923  0.12750827
   0.77434192  0.23391536  0.12673732
   0.91384101  0.13324999  0.17908582
   0.88137676  0.25093397  0.18616409
   0.75206877  0.19776050  0.22678605
   0.79724332  0.08523056  0.22664247
   0.91398961  0.16552443  0.28205239
   0.83464280  0.25409726  0.29126174
   0.74262637  0.15107357  0.32808789
   0.82794513  0.06472710  0.32841710
   0.79864315  0.22854173  0.39772377
   0.90343792  0.18279103  0.38627061
   0.89791255  0.11110392  0.57736231
   0.81712229  0.17117033  0.53554770
   0.89590574  0.23660016  0.57259285
   0.77317856  0.11550747  0.62632313
   0.77438016  0.23859249  0.62513729
   0.90965351  0.13042560  0.67793673
   0.88142844  0.24896586  0.68554634
   0.74766457  0.18825188  0.72421793
   0.80700977  0.08158778  0.72753332
   0.91147650  0.16746819  0.78254901
   0.83142066  0.25442528  0.79147881
   0.74081875  0.14293861  0.82863720
   0.83199365  0.06368574  0.82811213
   0.79827019  0.22673752  0.89778913
   0.90318956  0.17919682  0.88452476
   0.89460434  0.44390474  0.08090997
   0.81848562  0.51242779  0.04203673
   0.90257733  0.56755176  0.08322960
   0.77459943  0.44517224  0.13414106
   0.77284632  0.56876921  0.13324470
   0.90680119  0.45966310  0.18439113
   0.88359147  0.58108707  0.18863956
   0.75502475  0.53834881  0.23424224
   0.79765631  0.42264356  0.23620857
   0.91890041  0.49639058  0.28436564
   0.84627212  0.58808512  0.29781301
   0.74941657  0.46758683  0.33036126
   0.84527593  0.40023624  0.33736163
   0.79494615  0.56710838  0.39559483
   0.90181728  0.52651518  0.39206184
   0.88182228  0.43946608  0.57974100
   0.81808348  0.52301883  0.54126083
   0.90833016  0.56090133  0.58448197
   0.76744267  0.45427056  0.63234853
   0.77264235  0.57817647  0.63082468
   0.90157002  0.46041719  0.68359972
   0.87971049  0.58173907  0.69217047
   0.74660986  0.53537435  0.73045531
   0.79489367  0.42131255  0.73545033
   0.91067123  0.51223598  0.78418007
   0.82516679  0.59198797  0.79618687
   0.74673859  0.46529801  0.83098139
   0.84644480  0.40437565  0.83344452
   0.79161756  0.56589226  0.89644201
   0.89976170  0.52773080  0.89367967
   0.90602161  0.77546885  0.08083508
   0.84059354  0.85663156  0.04090981
   0.92248216  0.89742670  0.09040841
   0.78618514  0.77960207  0.12791224
   0.78040669  0.90212888  0.12523335
   0.91150870  0.79694098  0.18554117
   0.88375686  0.91842697  0.19065754
   0.75364243  0.86650528  0.23068928
   0.80249245  0.75414109  0.23412063
   0.91835958  0.83572941  0.28399079
   0.83940054  0.92468199  0.29581956
   0.74944373  0.81086648  0.32850721
   0.84480453  0.73651199  0.33315191
   0.79743075  0.90015706  0.39844074
   0.90537039  0.86174807  0.39071703
   0.90487450  0.77961482  0.57989123
   0.83095195  0.84974365  0.53895864
   0.91048859  0.90349166  0.58588224
   0.78039302  0.77835252  0.62997927
   0.77556756  0.90207949  0.62700385
   0.90846513  0.79305617  0.67843419
   0.88454505  0.91365072  0.68913211
   0.75519613  0.86458593  0.73025391
   0.79981859  0.75029806  0.73300530
   0.91746643  0.82768186  0.78287754
   0.84364192  0.92023537  0.79355271
   0.74778365  0.80602963  0.82561161
   0.84350608  0.73453214  0.83388399
   0.78663312  0.89674680  0.89628039
   0.89747770  0.86719503  0.89067414
   0.08357487  0.09752584  0.44132372
   0.19478241  0.06907634  0.45497174
   0.09078160  0.09470804  0.94287009
   0.20451627  0.07187559  0.94857025
   0.09751901  0.42831709  0.44727274
   0.21125485  0.41086331  0.45336948
   0.09252353  0.43385143  0.94657691
   0.20724712  0.41333632  0.95098272
   0.09676831  0.75492703  0.44238175
   0.21277260  0.75427694  0.44970950
   0.10258279  0.76479765  0.93842845
   0.21693714  0.75233408  0.94835469
   0.42309311  0.10348947  0.44037734
   0.53598916  0.09093597  0.45556608
   0.42871919  0.09121754  0.93695009
   0.54265844  0.07396551  0.94558246
   0.42399108  0.44024269  0.44606692
   0.53692637  0.41199321  0.45218095
   0.42445541  0.43534261  0.94448436
   0.53776104  0.41201100  0.95174371
   0.43265160  0.76726240  0.44310939
   0.54779661  0.74851506  0.44807012
   0.42601816  0.77770424  0.94493534
   0.53898704  0.75224535  0.95394353
   0.75971087  0.09321025  0.44112871
   0.87266773  0.07018649  0.44644208
   0.75961197  0.09225723  0.94165053
   0.87294998  0.06823339  0.94680285
   0.76073900  0.43433000  0.44987778
   0.87481861  0.41403797  0.45303767
   0.75855191  0.43610378  0.94773398
   0.87275750  0.41142035  0.95186462
   0.76487631  0.76484732  0.44542255
   0.87876616  0.74909086  0.45304554
   0.76251180  0.75541406  0.93998949
   0.87740669  0.75491375  0.95306921
   0.23934689  0.08840892  0.44251558
   0.24634017  0.09460279  0.93464682
   0.25333085  0.43174704  0.43684371
   0.24822957  0.43684889  0.93695084
   0.24936879  0.78305437  0.43269034
   0.25730775  0.77656725  0.93295792
   0.57822061  0.11324092  0.44224607
   0.58440306  0.09882094  0.93347090
   0.57951653  0.43324333  0.43946776
   0.57941512  0.43244785  0.93622202
   0.58771974  0.77402302  0.43371064
   0.58120318  0.77313994  0.94026264
   0.91456892  0.09308304  0.43256204
   0.91394451  0.08825398  0.93104628
   0.91661910  0.43554239  0.43847299
   0.91420477  0.43255704  0.93577215
   0.91982015  0.77168097  0.43788273
   0.91506345  0.78382928  0.93908925
Direct configuration=   160
   0.19051483  0.16758649  0.08315737
   0.14645452  0.16908076  0.13394574
   0.18960272  0.16925388  0.18660593
   0.14481005  0.15360470  0.23623927
   0.18426688  0.17231585  0.28899892
   0.14610087  0.13497480  0.33665700
   0.16503536  0.16326875  0.39175100
   0.14317008  0.10260784  0.43161387
   0.19076337  0.17615309  0.57977175
   0.14373220  0.17430126  0.62843949
   0.18454402  0.17215342  0.68148740
   0.13561656  0.15403808  0.72974422
   0.16619824  0.18249543  0.78333599
   0.13861091  0.13747791  0.83142271
   0.16388724  0.16515445  0.88634218
   0.14820441  0.10407551  0.92778879
   0.18510364  0.50825200  0.08175286
   0.13869444  0.51247011  0.13116898
   0.18057424  0.51600130  0.18392484
   0.13630720  0.49672727  0.23376651
   0.17279199  0.52100958  0.28659589
   0.15039098  0.47186381  0.33473519
   0.16914690  0.50183414  0.39026721
   0.15684874  0.44060825  0.43250942
   0.18969436  0.50719725  0.58171586
   0.14546586  0.51185567  0.63210067
   0.18874208  0.51946726  0.68373825
   0.14918747  0.49319121  0.73418177
   0.18226641  0.51891746  0.78739577
   0.15331878  0.47060747  0.83326524
   0.16587676  0.50442393  0.88827281
   0.15027980  0.44542667  0.93033574
   0.19733872  0.84567367  0.08076560
   0.14813134  0.84513846  0.12908476
   0.18668955  0.84224182  0.18324384
   0.13962287  0.82584589  0.23188475
   0.17493396  0.84672571  0.28514140
   0.13949383  0.80611393  0.33229592
   0.15679136  0.83913926  0.38705126
   0.15253769  0.77573189  0.42806962
   0.18648282  0.84241097  0.57607133
   0.14182572  0.84383169  0.62640255
   0.18438686  0.84508815  0.67846429
   0.14204322  0.82333554  0.72784929
   0.18374493  0.84367491  0.77865256
   0.15366004  0.80508283  0.82813743
   0.17424687  0.84010238  0.88124261
   0.16299596  0.78066770  0.92455748
   0.52500441  0.16534518  0.07970934
   0.47805161  0.16812313  0.12831654
   0.52017647  0.16847763  0.18145714
   0.47376187  0.15134951  0.23023295
   0.50954417  0.17409417  0.28312565
   0.47267319  0.14095735  0.33162355
   0.49927659  0.17378411  0.38454668
   0.48182525  0.11918742  0.42935969
   0.52568005  0.19206701  0.57782796
   0.48166568  0.18028088  0.62889325
   0.52656261  0.17802016  0.68001062
   0.48316244  0.14834571  0.72803664
   0.51542962  0.17254969  0.78181096
   0.47764475  0.13733052  0.82939448
   0.50159621  0.16597981  0.88357915
   0.48828402  0.10381739  0.92406642
   0.52802281  0.50157981  0.07875495
   0.48407682  0.49593687  0.12978803
   0.52384549  0.50385684  0.18326927
   0.47824806  0.49223068  0.23351820
   0.51573895  0.51803865  0.28588400
   0.48579124  0.47302456  0.33312462
   0.50055640  0.50675019  0.38845603
   0.48108165  0.44799199  0.43036704
   0.52831443  0.50438181  0.58088922
   0.48620487  0.50430624  0.63234154
   0.52930913  0.51251480  0.68383996
   0.48656186  0.49131168  0.73348008
   0.51962752  0.51835126  0.78662417
   0.48873977  0.47317444  0.83359064
   0.50059797  0.50503151  0.88932769
   0.48319286  0.44566214  0.93141611
   0.52166105  0.85021203  0.08004249
   0.48015252  0.84776469  0.13191098
   0.52461065  0.84407356  0.18372987
   0.48096837  0.81923384  0.23260230
   0.51847975  0.84316603  0.28499324
   0.48264168  0.80944725  0.33289292
   0.50466349  0.84089661  0.38610672
   0.49263100  0.78072145  0.42849456
   0.53786754  0.84366622  0.58210753
   0.48841249  0.83885604  0.62905307
   0.52756579  0.84487169  0.68257036
   0.48254471  0.82609198  0.73162976
   0.52073779  0.84483843  0.78517669
   0.48601845  0.80602873  0.83330066
   0.50312245  0.84180294  0.88729950
   0.48374252  0.78713420  0.93083135
   0.85976907  0.17478957  0.07627769
   0.81790635  0.17598777  0.12782040
   0.85993222  0.18130839  0.18091048
   0.81180406  0.16140956  0.22867074
   0.84588246  0.17991771  0.28302034
   0.81096434  0.14088509  0.33052615
   0.83386919  0.16534800  0.38583168
   0.81789198  0.10233557  0.42567791
   0.85794666  0.17428886  0.57718357
   0.81453491  0.17795959  0.62810948
   0.85710784  0.17917986  0.68103786
   0.81199435  0.15503816  0.72936667
   0.84382406  0.17828467  0.78358635
   0.80971410  0.13639932  0.83017478
   0.83392504  0.16207639  0.88502448
   0.81784452  0.09992565  0.92541960
   0.85756171  0.50811483  0.08491611
   0.81342260  0.50887631  0.13563216
   0.85561749  0.51267955  0.18772303
   0.81308339  0.49707977  0.23800066
   0.85370383  0.51424916  0.29005971
   0.82022743  0.47066273  0.33740501
   0.83488056  0.50468525  0.39145875
   0.81910962  0.44647505  0.43535568
   0.85428663  0.51005138  0.58454986
   0.80964383  0.51648342  0.63470970
   0.85051943  0.51545394  0.68792798
   0.80484452  0.49765932  0.73618891
   0.84161492  0.52101399  0.78865666
   0.81618636  0.47253100  0.83572493
   0.83202084  0.50546167  0.89071568
   0.81568166  0.44609421  0.93296942
   0.87800016  0.84397035  0.08574351
   0.82607199  0.84368452  0.13178814
   0.86188489  0.84868523  0.18725973
   0.81524393  0.83048672  0.23517030
   0.85115908  0.85204040  0.28831146
   0.82021524  0.80917017  0.33512827
   0.83747432  0.83986923  0.39067921
   0.82463106  0.77908629  0.43243282
   0.86838830  0.84354173  0.58330589
   0.81838956  0.84218148  0.63095903
   0.85849962  0.84401665  0.68420717
   0.81414563  0.82632775  0.73315842
   0.85264012  0.84563590  0.78626049
   0.81833196  0.80493352  0.83294187
   0.82901612  0.83823348  0.88807146
   0.81902627  0.77677198  0.92973661
   0.23342116  0.10750697  0.08200727
   0.14775088  0.16415362  0.04169425
   0.22681590  0.23183690  0.07997111
   0.10453395  0.10796868  0.13110595
   0.10885803  0.23461909  0.13230556
   0.23848523  0.11380035  0.18506200
   0.22021267  0.23809663  0.18996160
   0.08619137  0.19575819  0.23467812
   0.12803718  0.07954521  0.23464071
   0.25166139  0.15062778  0.28694759
   0.18025282  0.24809035  0.29438524
   0.07748019  0.14525952  0.32975983
   0.16106180  0.05973487  0.33824320
   0.13225241  0.22930828  0.40205496
   0.23620771  0.17315713  0.39317897
   0.23872499  0.12081031  0.58062117
   0.14872981  0.16677485  0.53726561
   0.22396453  0.24198304  0.57649769
   0.10086069  0.11300954  0.62344488
   0.10612659  0.23821450  0.62679850
   0.23516050  0.11941489  0.67826216
   0.21262920  0.24234113  0.68666250
   0.07293750  0.18719918  0.72089276
   0.12900227  0.07887247  0.73270419
   0.23600994  0.17734617  0.78196184
   0.14683651  0.25542340  0.78831149
   0.06850246  0.14173215  0.83121788
   0.16127842  0.06459017  0.82630351
   0.13113889  0.23058949  0.89863972
   0.23535482  0.17639854  0.88329431
   0.22623111  0.44701441  0.08085186
   0.14193582  0.51045207  0.03982509
   0.22737421  0.56920558  0.07949122
   0.09745940  0.45003513  0.13028092
   0.09889734  0.57569762  0.12562915
   0.23293049  0.46453850  0.18002577
   0.20947182  0.58585541  0.18711293
   0.07287093  0.53110114  0.23038324
   0.12741688  0.42201642  0.23436783
   0.24201643  0.51549430  0.28066455
   0.15490938  0.59390418  0.29362886
   0.07989522  0.46243782  0.33258635
   0.18153737  0.40348110  0.32957778
   0.13040471  0.56335272  0.40240740
   0.23921276  0.52114820  0.38874932
   0.21934766  0.43881811  0.57771157
   0.14670107  0.51655293  0.53929558
   0.23918524  0.56081568  0.58072278
   0.10582481  0.44722973  0.63569651
   0.10290596  0.57207493  0.62654020
   0.24655285  0.47642755  0.67772702
   0.20477903  0.59380827  0.68723058
   0.08194131  0.51647956  0.73125461
   0.15120200  0.41649293  0.73401870
   0.25188372  0.51304123  0.78487791
   0.16528507  0.59265774  0.79359285
   0.08386535  0.46178472  0.82605412
   0.18425542  0.40103926  0.83171585
   0.12392785  0.56615667  0.89456465
   0.23529738  0.52595580  0.89156824
   0.23388555  0.78179835  0.07927269
   0.15469276  0.85147946  0.03770227
   0.23966545  0.90555776  0.08031680
   0.10601265  0.78443660  0.12427925
   0.10897375  0.90965586  0.12590440
   0.23509345  0.78644519  0.18019387
   0.21711903  0.91051717  0.18821541
   0.07898488  0.86536259  0.22748035
   0.12606050  0.75025699  0.23327233
   0.24243217  0.82563036  0.28344338
   0.16932198  0.92172494  0.29169896
   0.06941503  0.80634874  0.32554258
   0.16362179  0.73378167  0.33120783
   0.11062012  0.89497476  0.39973785
   0.22378049  0.86826731  0.38518771
   0.21833244  0.77638027  0.56833988
   0.14195373  0.85682739  0.53601609
   0.23316225  0.89882370  0.57580235
   0.09909796  0.78212185  0.62631768
   0.10245788  0.90745868  0.62472868
   0.23786766  0.79436946  0.67287015
   0.20732071  0.91656577  0.68307297
   0.08060493  0.86284722  0.72673155
   0.12787633  0.74912049  0.72583009
   0.25065687  0.82138547  0.77255061
   0.18129659  0.91933707  0.78347342
   0.08300145  0.80503986  0.82560128
   0.17632412  0.73276848  0.82845369
   0.13545180  0.90295499  0.89127063
   0.24390750  0.85942568  0.87902639
   0.56876593  0.10617068  0.08174526
   0.48437981  0.15963529  0.03683837
   0.56181080  0.22926237  0.07756353
   0.43106593  0.11045155  0.12626061
   0.44260967  0.23546725  0.12545584
   0.57022331  0.11387515  0.17890631
   0.54789439  0.23838389  0.18674620
   0.41348402  0.18933281  0.22434169
   0.46103058  0.07617109  0.23077277
   0.57694017  0.15471889  0.28334605
   0.50450796  0.25005683  0.28688925
   0.40467829  0.15552163  0.32758615
   0.48284754  0.06544386  0.33292876
   0.46639581  0.24084266  0.39320370
   0.57012439  0.18572552  0.38033086
   0.55921811  0.12780686  0.56555304
   0.48107178  0.21210160  0.53906869
   0.57185264  0.24913053  0.58334205
   0.44518401  0.11449634  0.62325719
   0.43623449  0.23891138  0.63268083
   0.58327518  0.13347295  0.67171377
   0.54560108  0.25026403  0.68842858
   0.41761399  0.17753762  0.72428916
   0.47850261  0.07284469  0.72332008
   0.58329067  0.15628500  0.78158113
   0.50723888  0.24776131  0.78614151
   0.41002940  0.15408766  0.82441127
   0.48474942  0.06083688  0.82793153
   0.46522441  0.23048578  0.89442351
   0.57106427  0.18340816  0.88182033
   0.56511931  0.43785108  0.07183572
   0.48254715  0.51076687  0.03843620
   0.57054156  0.56165343  0.07796686
   0.45287112  0.42752117  0.12963761
   0.43527079  0.55105082  0.12435280
   0.57242281  0.44841491  0.18475058
   0.55217755  0.57339668  0.18445669
   0.41912955  0.53322457  0.22834737
   0.46411689  0.41838642  0.23953048
   0.58510327  0.50579840  0.28378734
   0.50213134  0.59183262  0.29254557
   0.41525955  0.47154196  0.32798532
   0.51293902  0.40207122  0.33146970
   0.46115918  0.56973695  0.39471583
   0.57128568  0.52311532  0.39080873
   0.56760182  0.44217896  0.57792555
   0.48308669  0.50455179  0.54031593
   0.56798706  0.56692894  0.57698217
   0.45130974  0.43692926  0.63320266
   0.44156714  0.56351852  0.63053969
   0.58438236  0.46522755  0.68020205
   0.55017012  0.58592428  0.68659493
   0.42228046  0.52452238  0.72882284
   0.47955077  0.41564387  0.73544751
   0.58979297  0.50884877  0.78548441
   0.50440376  0.59164171  0.79161422
   0.41784833  0.47195119  0.82618433
   0.51641518  0.40254334  0.83268857
   0.45787722  0.56562199  0.89638858
   0.57001943  0.52763603  0.89391777
   0.54925580  0.78230895  0.06960305
   0.47714982  0.86808067  0.04099265
   0.57300225  0.90152938  0.08042705
   0.43793907  0.78659032  0.12927652
   0.44072345  0.91115651  0.13440693
   0.57800316  0.79502944  0.17507148
   0.54935892  0.91517609  0.19161721
   0.41704420  0.85271735  0.23026559
   0.47302194  0.74307020  0.23192640
   0.58555542  0.82131455  0.28388340
   0.51423975  0.91961718  0.28808251
   0.41285266  0.81994559  0.32864850
   0.49683873  0.73352470  0.33097356
   0.46553882  0.90385788  0.39574271
   0.57473009  0.86025051  0.38431540
   0.57786216  0.78257267  0.57667781
   0.49762324  0.85297876  0.53857137
   0.58060035  0.90394861  0.58597742
   0.45591714  0.77025872  0.62602953
   0.44059367  0.89503918  0.62369470
   0.58166276  0.79488606  0.67911392
   0.55090279  0.91798996  0.68646288
   0.42306332  0.86849027  0.72869678
   0.46557044  0.75182082  0.73077485
   0.58886131  0.82351439  0.78244689
   0.51814235  0.91990571  0.79262523
   0.41645688  0.80890992  0.82766981
   0.50736928  0.73251165  0.83428196
   0.46521194  0.90632312  0.89356270
   0.57392047  0.85649789  0.88839457
   0.90763312  0.11899096  0.07693302
   0.81230564  0.16389990  0.03728754
   0.89351245  0.24061262  0.06785705
   0.78155164  0.11018997  0.12659226
   0.77469108  0.23680668  0.12655378
   0.91441633  0.13288413  0.17919779
   0.88231716  0.25323202  0.18612223
   0.75048150  0.19985615  0.22479264
   0.79791033  0.08647241  0.22609046
   0.91404202  0.16244703  0.28119364
   0.83698766  0.25401872  0.29173255
   0.74178777  0.15443725  0.32686081
   0.82386402  0.06461709  0.32762339
   0.79831007  0.22918948  0.39820873
   0.90537639  0.17973859  0.38454605
   0.89877311  0.11376520  0.57770494
   0.81315595  0.16956900  0.53559982
   0.89688466  0.23628398  0.57077932
   0.77275057  0.11566629  0.62758591
   0.77579138  0.24223460  0.62516424
   0.91084051  0.12971700  0.67631613
   0.88158049  0.25055773  0.68587132
   0.74800939  0.18627963  0.72443975
   0.80712889  0.07980656  0.72708850
   0.91293990  0.16451854  0.78177942
   0.83419707  0.25290890  0.78937470
   0.74019596  0.14515370  0.82740484
   0.82740477  0.06237413  0.82526382
   0.79959202  0.22586955  0.89979347
   0.90490414  0.17726695  0.88308020
   0.89414479  0.44368149  0.08134534
   0.81349516  0.51261721  0.04372333
   0.90154302  0.56668743  0.08312920
   0.77245212  0.44698281  0.13468685
   0.77144287  0.57230164  0.13367117
   0.90535358  0.45760311  0.18543250
   0.88452856  0.58271311  0.18893963
   0.75487052  0.54158311  0.23527639
   0.79577034  0.42258875  0.23949161
   0.92075319  0.49352068  0.28463027
   0.84885002  0.58899801  0.29816384
   0.75050155  0.47134611  0.33074888
   0.84639079  0.39838236  0.33800854
   0.79401539  0.56736160  0.39587997
   0.90427682  0.52519477  0.39451260
   0.87662857  0.43918794  0.58031395
   0.81514547  0.52772539  0.54251814
   0.90863655  0.55826006  0.58448624
   0.76446088  0.45839497  0.63270615
   0.77272400  0.58169981  0.63201146
   0.90082692  0.46128828  0.68472232
   0.88123642  0.58365525  0.69395615
   0.74428277  0.53595859  0.73138458
   0.79174572  0.42238391  0.73629553
   0.91122220  0.51213917  0.78465147
   0.82714685  0.59401392  0.79511780
   0.74601290  0.46439227  0.83219510
   0.84866484  0.40419767  0.83293088
   0.78922307  0.56724260  0.89754069
   0.90099037  0.52748004  0.89395492
   0.90777876  0.77609304  0.08023340
   0.84097658  0.85932846  0.04163802
   0.92719739  0.89822939  0.09042028
   0.78862074  0.77864508  0.12849656
   0.78432840  0.90427785  0.12379741
   0.91435974  0.79716934  0.18615898
   0.88474865  0.92070631  0.19151759
   0.75437175  0.86853729  0.23016272
   0.80141586  0.75588418  0.23461232
   0.92079478  0.83715393  0.28419037
   0.84225538  0.92566919  0.29581435
   0.74945043  0.81182486  0.32876537
   0.84354676  0.73756086  0.33235303
   0.79771389  0.90239893  0.40059770
   0.90662045  0.86242254  0.39021217
   0.90625664  0.78146901  0.58065956
   0.82999004  0.85147227  0.53871262
   0.91150919  0.90208162  0.58742723
   0.78097488  0.77771626  0.62927610
   0.77470690  0.90280301  0.62645943
   0.90985333  0.79048963  0.68022649
   0.88568654  0.91423658  0.68875970
   0.75417432  0.86693183  0.72903022
   0.79986592  0.75161461  0.73384840
   0.92049313  0.82437771  0.78224220
   0.84835439  0.92083121  0.79397545
   0.74796988  0.80607108  0.82517995
   0.84358427  0.73337832  0.83321473
   0.78485600  0.89697070  0.89641258
   0.89668203  0.86556335  0.89110290
   0.08236086  0.09544135  0.44046543
   0.19520175  0.06575166  0.45526143
   0.09079999  0.09303110  0.94343213
   0.20492168  0.06994847  0.94755017
   0.09912646  0.42761638  0.44644260
   0.21402736  0.41038858  0.45551550
   0.09230015  0.43396498  0.94521292
   0.20682786  0.41432269  0.95251211
   0.09785046  0.75042036  0.44169928
   0.21371571  0.75533812  0.44881483
   0.10504977  0.76402541  0.93691878
   0.22165948  0.75666758  0.94717881
   0.42226056  0.10648389  0.43908860
   0.53602987  0.09290815  0.45703042
   0.42996317  0.08953899  0.93683102
   0.54532692  0.07279993  0.94525582
   0.42185919  0.43951672  0.44321525
   0.53498298  0.41246695  0.45332168
   0.42461925  0.43607390  0.94528620
   0.53838318  0.41081413  0.95307710
   0.43511648  0.76630348  0.44275606
   0.55005533  0.74996374  0.44870838
   0.42450966  0.77829493  0.94321910
   0.53832199  0.75468273  0.95439804
   0.75920163  0.08988017  0.43855088
   0.87394959  0.06895338  0.44615306
   0.75923462  0.08972218  0.93903281
   0.87337809  0.06701353  0.94660860
   0.76097679  0.43622294  0.45023799
   0.87527371  0.41284550  0.45658219
   0.75769044  0.43455007  0.94738067
   0.87168986  0.41253386  0.95390307
   0.76685523  0.76517640  0.44629089
   0.88139552  0.74956782  0.45526523
   0.76325854  0.75269690  0.94150466
   0.87867733  0.75563191  0.95375804
   0.23918893  0.08702585  0.44361445
   0.24600082  0.08782980  0.92975457
   0.25564897  0.43496122  0.44142599
   0.24861161  0.43599924  0.93832744
   0.25121719  0.78632503  0.43556745
   0.26139776  0.78292187  0.93267975
   0.57858064  0.11280799  0.44248292
   0.58659055  0.09482034  0.93013310
   0.57803513  0.43202099  0.43976974
   0.58066327  0.43457124  0.94120901
   0.58995997  0.77165726  0.43158029
   0.57963865  0.77257126  0.93735679
   0.91611577  0.09084580  0.43213070
   0.91465560  0.09001668  0.93289339
   0.91691925  0.43406270  0.44157303
   0.91379577  0.43558191  0.94063997
   0.92260128  0.77295357  0.44098465
   0.91574979  0.78632847  0.94055136
Direct configuration=   180
   0.18995888  0.16601322  0.08377893
   0.14627878  0.16747810  0.13566897
   0.19000285  0.16751188  0.18694861
   0.14516494  0.15288597  0.23665285
   0.18326136  0.17032807  0.28896397
   0.14403797  0.13457944  0.33638116
   0.16437397  0.16162498  0.39185948
   0.14216986  0.10337400  0.43290947
   0.19142284  0.17727186  0.57865045
   0.14248410  0.17469321  0.62835586
   0.18254316  0.17155042  0.68041028
   0.13521163  0.15347911  0.72870249
   0.16423548  0.18271897  0.78166548
   0.13615856  0.13813835  0.83013258
   0.16255405  0.16362419  0.88523486
   0.14916129  0.10431428  0.92875540
   0.18391410  0.51014455  0.08228221
   0.13583670  0.51300708  0.13154281
   0.17892029  0.51681290  0.18310160
   0.13503281  0.49657406  0.23319860
   0.17088244  0.52232053  0.28580940
   0.14927432  0.47334578  0.33400965
   0.17035856  0.50096254  0.38946079
   0.15877333  0.44205506  0.43356442
   0.18737198  0.50621452  0.58151365
   0.14357741  0.51270592  0.63311574
   0.18751852  0.52138657  0.68283216
   0.15152075  0.49130039  0.73265742
   0.18362516  0.51947668  0.78538839
   0.15403581  0.47131163  0.83167696
   0.16526392  0.50303598  0.88745816
   0.15077113  0.44680242  0.93181388
   0.19660048  0.84699419  0.08004800
   0.14711674  0.84787214  0.12900279
   0.18533147  0.84194338  0.18224759
   0.13838098  0.82554268  0.23053101
   0.17381975  0.84699599  0.28414435
   0.13687275  0.80647582  0.33125654
   0.15373515  0.83844210  0.38662899
   0.15247080  0.77698317  0.42857983
   0.18248741  0.84534218  0.57493726
   0.13856753  0.84580830  0.62728354
   0.18428167  0.84488475  0.67632548
   0.14227552  0.82363759  0.72561939
   0.18447011  0.84395732  0.77664308
   0.15377492  0.80556378  0.82657477
   0.17657811  0.84015021  0.87978302
   0.16612785  0.78488091  0.92414799
   0.52398110  0.16428951  0.07979801
   0.47565339  0.16724063  0.12946247
   0.51838138  0.16471347  0.18028301
   0.47314644  0.14906605  0.22899605
   0.50751809  0.17463734  0.28182144
   0.46902221  0.14170360  0.33053946
   0.49823752  0.17376818  0.38387323
   0.48176884  0.12296423  0.42972506
   0.52462569  0.19711776  0.57775867
   0.48183799  0.18422929  0.62912824
   0.52703218  0.17983564  0.67869287
   0.48396093  0.14750549  0.72490011
   0.51439171  0.17168683  0.77936786
   0.47544191  0.13680822  0.82688680
   0.50133671  0.16494534  0.88305526
   0.48926674  0.10544479  0.92585994
   0.52809061  0.50085976  0.07874346
   0.48303453  0.49523462  0.13016692
   0.52376571  0.50239776  0.18298059
   0.47917394  0.49248154  0.23395758
   0.51689285  0.51809872  0.28545053
   0.48626781  0.47511958  0.33238411
   0.50115089  0.50549446  0.38700484
   0.48024903  0.44913423  0.43062322
   0.52964086  0.50436914  0.58101037
   0.48644864  0.50404562  0.63320900
   0.53029610  0.51280341  0.68346169
   0.48785151  0.49143755  0.73335126
   0.52152862  0.51779017  0.78616287
   0.48976567  0.47446912  0.83372239
   0.50091531  0.50481429  0.88976512
   0.48465151  0.44704449  0.93291872
   0.51978968  0.85244422  0.07871208
   0.47913003  0.85011280  0.13239484
   0.52425215  0.84345905  0.18256830
   0.48280966  0.81827739  0.23132542
   0.51909284  0.84290424  0.28292089
   0.48198466  0.80952924  0.33229239
   0.50593944  0.84070219  0.38614318
   0.49506414  0.78291806  0.42959308
   0.54032123  0.84529400  0.58163753
   0.48867680  0.83869537  0.62887475
   0.52768728  0.84459438  0.68206762
   0.48381857  0.82703053  0.73186339
   0.52331909  0.84501907  0.78407626
   0.48713472  0.80776641  0.83220731
   0.50356975  0.84151637  0.88654647
   0.48317213  0.78826383  0.93141304
   0.86059024  0.17612878  0.07530021
   0.81784025  0.17704071  0.12774660
   0.85849300  0.18218693  0.18054046
   0.81121726  0.16184300  0.22785875
   0.84491949  0.18057762  0.28235986
   0.80861740  0.14001627  0.32960742
   0.83392664  0.16488412  0.38476029
   0.81849184  0.10345401  0.42567494
   0.85726804  0.17456235  0.57690246
   0.81380063  0.17948984  0.62863301
   0.85703115  0.17966846  0.67920746
   0.81323513  0.15360203  0.72746640
   0.84520229  0.17776968  0.78110380
   0.80961531  0.13696278  0.82853767
   0.83436245  0.16058169  0.88472339
   0.81857429  0.10017512  0.92547203
   0.85560956  0.50816975  0.08579096
   0.81034439  0.51101355  0.13677758
   0.85559235  0.51154168  0.18802689
   0.81277105  0.49775137  0.23873115
   0.85381798  0.51459653  0.29023827
   0.82235463  0.47187600  0.33774674
   0.83709751  0.50492147  0.39305107
   0.82028481  0.44919431  0.43742175
   0.85211372  0.51080976  0.58510596
   0.80727207  0.52006024  0.63608272
   0.85104002  0.51696133  0.68763607
   0.80431472  0.49821629  0.73618093
   0.84084670  0.52139863  0.78825399
   0.81617756  0.47373631  0.83582758
   0.83012731  0.50576907  0.89128854
   0.81569602  0.44776889  0.93489439
   0.88102877  0.84468084  0.08524749
   0.82853862  0.84455303  0.13198671
   0.86321511  0.84941736  0.18603061
   0.81570412  0.83102164  0.23416518
   0.85296412  0.85435902  0.28713476
   0.81954095  0.81109750  0.33548238
   0.83867553  0.84097314  0.39084834
   0.82679232  0.78233633  0.43496097
   0.86871578  0.84480461  0.58375186
   0.81789348  0.84096750  0.63108637
   0.85977016  0.84414079  0.68369088
   0.81512405  0.82824212  0.73281906
   0.85338067  0.84711637  0.78541776
   0.81744809  0.80500021  0.83318468
   0.82883621  0.83738899  0.88850579
   0.81986519  0.77789199  0.93238996
   0.23400116  0.10808333  0.08068264
   0.14381673  0.16100393  0.04491885
   0.22661981  0.23086457  0.08027814
   0.10278024  0.10753567  0.13416959
   0.11014843  0.23272395  0.13391312
   0.23801219  0.11249413  0.18505660
   0.22335375  0.23507268  0.19176527
   0.08845264  0.19748333  0.23559741
   0.12637765  0.07958941  0.23531819
   0.24875206  0.14307892  0.28734735
   0.18421387  0.24716560  0.29417976
   0.07523153  0.14538157  0.32944127
   0.15663893  0.05907019  0.33783127
   0.13482575  0.22860335  0.40193154
   0.23608282  0.16879536  0.39340607
   0.23969310  0.12348307  0.57901787
   0.14922486  0.16829286  0.53802293
   0.22458068  0.24440008  0.57565186
   0.10032952  0.11425011  0.62432121
   0.10348248  0.23865321  0.62735160
   0.23166333  0.11783135  0.67856504
   0.21459307  0.23926117  0.68778132
   0.07242001  0.18629103  0.72177756
   0.12728023  0.07759657  0.73164312
   0.23490331  0.17429713  0.78078441
   0.14413848  0.25567674  0.78714427
   0.06582939  0.14132141  0.83053061
   0.15484884  0.06441606  0.82580218
   0.13166661  0.22777519  0.90012896
   0.23191110  0.17663179  0.88248176
   0.22382158  0.44899186  0.07933521
   0.13865449  0.51006591  0.04276102
   0.22644222  0.57012783  0.07980139
   0.09290336  0.45296162  0.13149338
   0.09788306  0.57637799  0.12633143
   0.23129797  0.46668892  0.17999416
   0.20588705  0.58665226  0.18761247
   0.07286370  0.53255021  0.23156582
   0.12536645  0.42011569  0.23368307
   0.24142810  0.51472610  0.28064824
   0.15512921  0.59606720  0.29391445
   0.08053610  0.46271728  0.33317414
   0.18147887  0.40460027  0.32852326
   0.13242646  0.56126639  0.40305557
   0.23836434  0.52090878  0.38856203
   0.21647486  0.43807115  0.57853153
   0.14257975  0.51642666  0.54306596
   0.23844419  0.55743049  0.57790816
   0.10533907  0.44913046  0.63563017
   0.10385912  0.57463127  0.62718228
   0.24736856  0.48156759  0.67881549
   0.20237312  0.59573546  0.68967844
   0.08468154  0.51581334  0.73224780
   0.15385671  0.41432306  0.73350274
   0.25382614  0.51149110  0.78562790
   0.16743415  0.59272662  0.79311221
   0.08536173  0.45968399  0.82538820
   0.18633184  0.40317327  0.83177428
   0.12562265  0.56412664  0.89420865
   0.23410328  0.52492288  0.89146044
   0.23463590  0.78417591  0.07842744
   0.15399213  0.84901950  0.03908469
   0.24060814  0.90549011  0.07773131
   0.10531107  0.78628960  0.12407212
   0.11058629  0.91200318  0.12772013
   0.23289923  0.78675131  0.18014297
   0.21883888  0.90894696  0.18968723
   0.07935927  0.86553046  0.22843820
   0.12297699  0.75132398  0.23156164
   0.24155158  0.82523634  0.28424876
   0.16951636  0.92292337  0.29113659
   0.06788136  0.80774770  0.32592390
   0.15824978  0.73327718  0.33189068
   0.10861440  0.89311976  0.39924753
   0.21995223  0.86878078  0.38415953
   0.21354526  0.77804906  0.56763698
   0.13783735  0.85881501  0.53647194
   0.23354693  0.89694161  0.57401504
   0.09675548  0.78417430  0.62738348
   0.10098843  0.90992730  0.62675124
   0.23626462  0.79545298  0.66991973
   0.21071911  0.91570931  0.68276439
   0.08303528  0.86256733  0.72684190
   0.12813948  0.74880171  0.72545024
   0.25024444  0.81832046  0.77151779
   0.18506151  0.91984301  0.78344176
   0.08410186  0.80446324  0.82483791
   0.17698185  0.73230539  0.82715991
   0.14007097  0.90341123  0.88936534
   0.24570949  0.86022395  0.87569311
   0.56904895  0.10622607  0.07960696
   0.48264824  0.15813890  0.03783469
   0.56224353  0.22775543  0.07678539
   0.42979066  0.11005432  0.12655905
   0.44254053  0.23369162  0.12717570
   0.56950598  0.11320902  0.17830205
   0.54780973  0.23329915  0.18611447
   0.41400474  0.18956198  0.22264743
   0.45908884  0.07482670  0.23141366
   0.57495680  0.14893783  0.28273400
   0.50511092  0.25100441  0.28487112
   0.40028107  0.15633512  0.32734809
   0.47698133  0.06485428  0.33080967
   0.46951062  0.24172571  0.39330186
   0.56881139  0.18360357  0.38080746
   0.55740728  0.13485573  0.56291342
   0.47896025  0.21594999  0.54123276
   0.57306646  0.25054351  0.58222421
   0.44759513  0.11807417  0.62397450
   0.43639166  0.24131242  0.63403011
   0.58205732  0.13503568  0.66921720
   0.54978934  0.24997036  0.69167208
   0.41933715  0.17629844  0.72165608
   0.48245059  0.07124597  0.72303691
   0.58309695  0.15057426  0.78042751
   0.50852589  0.24858617  0.78284020
   0.40671137  0.15358316  0.82308750
   0.48189638  0.06119645  0.82546651
   0.46680636  0.22793496  0.89615875
   0.57095384  0.18141011  0.88175275
   0.56438970  0.43732729  0.07186652
   0.48203366  0.50890523  0.04016444
   0.57124206  0.55963431  0.07883230
   0.45238830  0.42602398  0.12863775
   0.43465008  0.55024715  0.12672543
   0.57370576  0.44888153  0.18567927
   0.55501350  0.57125737  0.18453908
   0.42064292  0.53362839  0.22979434
   0.46241208  0.41803606  0.23906032
   0.58635260  0.50514429  0.28348014
   0.50470213  0.59262478  0.29221086
   0.41636654  0.47318035  0.32804158
   0.51154041  0.40296245  0.33152622
   0.46552839  0.56920246  0.39469747
   0.57031898  0.52162201  0.39082008
   0.57057500  0.44369288  0.57818473
   0.48152007  0.50417485  0.54304356
   0.56983715  0.56530968  0.57656883
   0.45257062  0.43788819  0.63545404
   0.44097807  0.56231227  0.63075414
   0.58708577  0.46795540  0.67964971
   0.55043698  0.58599910  0.68698351
   0.42490349  0.52423116  0.73110269
   0.47885804  0.41599611  0.73408347
   0.59171127  0.50734873  0.78635791
   0.50517001  0.59214767  0.79108394
   0.42058301  0.47179687  0.82726523
   0.51477585  0.40214330  0.83266666
   0.45941004  0.56415387  0.89700261
   0.56887353  0.52730669  0.89416826
   0.54565728  0.78474866  0.06740338
   0.47223518  0.87352114  0.04377958
   0.57310734  0.90187391  0.07854547
   0.43694230  0.78851955  0.13007678
   0.44098048  0.91368244  0.13529511
   0.57728226  0.79624658  0.17437199
   0.55016625  0.91270115  0.19412009
   0.42026936  0.85201273  0.23102421
   0.47330755  0.74328890  0.23250615
   0.58668009  0.81670311  0.28480154
   0.51811489  0.91922646  0.28653025
   0.41332386  0.82158374  0.32894515
   0.49264551  0.73426340  0.33253827
   0.46953705  0.90334732  0.39641811
   0.57467256  0.86011560  0.38350964
   0.57871681  0.78345933  0.57607909
   0.49930204  0.85454208  0.53993884
   0.58323384  0.90454009  0.58733528
   0.45647738  0.77133442  0.62451826
   0.44211602  0.89491445  0.62494807
   0.58197412  0.79738939  0.67953930
   0.55207672  0.91525686  0.68747023
   0.42626069  0.86893175  0.73115575
   0.46665988  0.75312613  0.73131555
   0.58948050  0.82002200  0.78197867
   0.52320982  0.92183356  0.79046937
   0.41753158  0.80940380  0.82625012
   0.50722119  0.73455699  0.83442752
   0.46937508  0.90634500  0.89336142
   0.57287580  0.85636399  0.88951202
   0.90741399  0.12204698  0.07402766
   0.81164249  0.16169616  0.03930412
   0.89235377  0.24128918  0.06576339
   0.78008547  0.11264334  0.12714465
   0.77479051  0.23681838  0.12520502
   0.91247496  0.13473095  0.17951632
   0.88303852  0.25358019  0.18570640
   0.75214724  0.20141638  0.22232339
   0.79940452  0.08705295  0.22625514
   0.91331104  0.15884464  0.28047917
   0.83989666  0.25699727  0.29158860
   0.73970307  0.15398971  0.32563966
   0.81863806  0.06506314  0.32667036
   0.80143505  0.22869464  0.39984405
   0.90382477  0.17693556  0.38302836
   0.90020387  0.11515209  0.57674344
   0.81057558  0.16826469  0.53865679
   0.89762859  0.23596123  0.56981161
   0.77241229  0.11777628  0.62917724
   0.77627545  0.24335629  0.62577480
   0.91065095  0.13139332  0.67605268
   0.88156285  0.25084125  0.68753001
   0.74951271  0.18517657  0.72464645
   0.80754415  0.07620928  0.72727439
   0.91420561  0.15897541  0.78185693
   0.83559651  0.25318702  0.78769155
   0.74011961  0.14632457  0.82607982
   0.82222131  0.06153013  0.82414919
   0.80234189  0.22371356  0.90083476
   0.90392179  0.17460184  0.88253502
   0.89234590  0.44442346  0.08120687
   0.80897542  0.51264363  0.04683318
   0.90062300  0.56535842  0.08255879
   0.77034445  0.44872915  0.13591732
   0.77200433  0.57367299  0.13416334
   0.90467893  0.45795954  0.18570568
   0.88485548  0.58073805  0.19082140
   0.75597440  0.54164391  0.23758562
   0.79361155  0.42482413  0.24148571
   0.92080313  0.49053232  0.28525807
   0.85211349  0.59006470  0.29888495
   0.75237743  0.47251641  0.33149023
   0.84520525  0.39996083  0.33828073
   0.79641732  0.56502490  0.39822355
   0.90571144  0.52461249  0.39666246
   0.87313794  0.43899191  0.57988839
   0.81112660  0.53114060  0.54531459
   0.90906297  0.55475577  0.58601781
   0.76081904  0.46172951  0.63479269
   0.77408480  0.58700277  0.63401337
   0.90014864  0.46343282  0.68571342
   0.88198081  0.58552179  0.69568107
   0.74280307  0.53609468  0.73389824
   0.78874107  0.42408703  0.73677151
   0.91139092  0.51015382  0.78461995
   0.82870146  0.59713179  0.79645567
   0.74731185  0.46235270  0.83330986
   0.84881252  0.40574975  0.83217982
   0.78997769  0.56582325  0.89914551
   0.89845842  0.52621027  0.89286685
   0.91049300  0.77791646  0.07929564
   0.84286613  0.86165859  0.04315865
   0.93138152  0.89640445  0.09077429
   0.79073087  0.77995967  0.12945863
   0.78760564  0.90520381  0.12526739
   0.91803494  0.80114440  0.18717425
   0.88724496  0.92082820  0.19277309
   0.75630468  0.87142687  0.23065714
   0.80045103  0.75654663  0.23478455
   0.92096606  0.83845837  0.28531411
   0.84547123  0.93094670  0.29542823
   0.75045724  0.81109445  0.33069693
   0.84187500  0.73788771  0.33302742
   0.79943096  0.90098838  0.40299150
   0.90706846  0.86153562  0.39056008
   0.90623153  0.78074115  0.58001447
   0.83054178  0.85259323  0.54077950
   0.91328201  0.90363111  0.58855827
   0.78089658  0.77615205  0.62763536
   0.77593865  0.90106806  0.62688490
   0.90995013  0.79155579  0.68277143
   0.88733370  0.91370813  0.68914188
   0.75500368  0.86768708  0.72976935
   0.79907090  0.75355527  0.73411306
   0.92031788  0.82200280  0.78260696
   0.85319614  0.92240276  0.79441783
   0.74870129  0.80253802  0.82450518
   0.84228172  0.73286425  0.83328366
   0.78458342  0.89457803  0.89561244
   0.89599044  0.86406257  0.89142059
   0.08216995  0.08896726  0.44084944
   0.19298672  0.06322371  0.45412618
   0.09131726  0.09065515  0.94275331
   0.20499994  0.06775451  0.94519396
   0.10074742  0.42390079  0.44454827
   0.21510839  0.41208071  0.45479618
   0.09166529  0.43226500  0.94203881
   0.20567274  0.41396709  0.95322630
   0.09911990  0.74569748  0.43942077
   0.21410276  0.75640542  0.44734150
   0.10997968  0.76092747  0.93594613
   0.22415023  0.75991371  0.94582488
   0.42225005  0.10772438  0.43825150
   0.53517551  0.09491423  0.45571972
   0.43160759  0.08590611  0.93693295
   0.54617376  0.07149041  0.94361014
   0.42022928  0.43658180  0.43936653
   0.53233659  0.41360333  0.45285068
   0.42559002  0.43461123  0.94438795
   0.53839058  0.41072020  0.95327868
   0.43764934  0.76385274  0.44209147
   0.55255015  0.75086283  0.44845563
   0.42350749  0.77611438  0.94200039
   0.53647695  0.75502442  0.95533362
   0.75978269  0.08485586  0.43460985
   0.87418589  0.06763703  0.44545371
   0.75924893  0.08373273  0.93473164
   0.87387167  0.06490362  0.94581672
   0.76124889  0.43676882  0.44875763
   0.87390103  0.41361930  0.45871305
   0.75701100  0.43156342  0.94547445
   0.87067237  0.41438744  0.95539645
   0.76858331  0.76380939  0.44572758
   0.88405585  0.75078031  0.45506617
   0.76428769  0.75031610  0.94110757
   0.87849547  0.75526385  0.95423526
   0.23865357  0.07708116  0.44212185
   0.24696358  0.08709610  0.92954641
   0.25810598  0.43003243  0.43986741
   0.24846364  0.43098226  0.93740220
   0.25305744  0.78269913  0.43240942
   0.26697545  0.77896990  0.93147828
   0.57968454  0.10883439  0.44122505
   0.58810405  0.09366756  0.92978897
   0.57682865  0.42745035  0.43791330
   0.58283656  0.42408267  0.93855193
   0.59536955  0.77166551  0.43503291
   0.58103284  0.77067820  0.94164140
   0.91789691  0.08685978  0.43258137
   0.91792252  0.08274540  0.93242823
   0.91729590  0.42903604  0.44310381
   0.91392749  0.43207500  0.94099465
   0.92660965  0.76959948  0.43993464
   0.91953653  0.77957564  0.94056430
Direct configuration=   200
   0.18978129  0.16539090  0.08534871
   0.14896304  0.16708039  0.13753626
   0.19098514  0.16556299  0.18762292
   0.14556684  0.15337540  0.23673762
   0.18061544  0.16740800  0.28945247
   0.14196135  0.13418304  0.33631495
   0.16407144  0.16010647  0.39118253
   0.13998283  0.09662538  0.43153926
   0.19124845  0.17979216  0.57909674
   0.14362182  0.17676525  0.62919193
   0.18081907  0.17161449  0.68180218
   0.13356557  0.15332488  0.72902762
   0.16108413  0.17933301  0.78220605
   0.13333730  0.13801616  0.83096943
   0.16084424  0.16279760  0.88448098
   0.14849228  0.09880427  0.92580296
   0.18208495  0.51127694  0.08302651
   0.13559198  0.51525670  0.13331498
   0.17548745  0.51685307  0.18464021
   0.13504045  0.49791449  0.23479940
   0.17054185  0.52065555  0.28611809
   0.14915714  0.47323039  0.33408449
   0.17133192  0.50080429  0.38865891
   0.15923485  0.43700620  0.43080913
   0.18630345  0.50425382  0.58154612
   0.14540463  0.51447929  0.63393403
   0.18846774  0.52254562  0.68468631
   0.15295449  0.49089473  0.73440321
   0.18340099  0.51643035  0.78633927
   0.15595434  0.47071358  0.83282990
   0.16770894  0.50453289  0.88679039
   0.14933143  0.44350607  0.92941542
   0.19561709  0.84711675  0.07965647
   0.14899454  0.84918109  0.12995788
   0.18557072  0.84273607  0.18303012
   0.13778247  0.82649501  0.23174708
   0.17047547  0.84449945  0.28518447
   0.13467110  0.80672760  0.33125070
   0.15289181  0.83854352  0.38525768
   0.15252877  0.77225240  0.42587029
   0.17910013  0.84623263  0.57365153
   0.13821230  0.84907150  0.62651857
   0.18439076  0.84611885  0.67516006
   0.14484610  0.82541384  0.72663500
   0.18456893  0.84119542  0.77698160
   0.15459501  0.80512206  0.82564828
   0.17943808  0.84130930  0.87662003
   0.17065929  0.78184785  0.92283637
   0.52399997  0.16330769  0.07872056
   0.47747571  0.16653009  0.12895047
   0.51802265  0.16234786  0.18058370
   0.47190579  0.14847592  0.22911201
   0.50320278  0.17252989  0.28104309
   0.46766241  0.14334975  0.33005437
   0.49651748  0.17411517  0.38160229
   0.47901667  0.11941972  0.42813107
   0.52401384  0.20127684  0.57672509
   0.48460178  0.18876166  0.62915146
   0.52790229  0.18124085  0.67886074
   0.48579520  0.14845490  0.72513426
   0.51261980  0.17091782  0.77896680
   0.47438216  0.13858753  0.82608929
   0.50038988  0.16324239  0.88071855
   0.48893256  0.09876376  0.92230392
   0.52722238  0.49928529  0.08080307
   0.48417306  0.49412716  0.13226387
   0.52437793  0.50116539  0.18356733
   0.48105854  0.49407335  0.23364919
   0.51602355  0.51691168  0.28526076
   0.48529748  0.47506986  0.33302577
   0.50174209  0.50641180  0.38717681
   0.47895597  0.44553705  0.42828298
   0.53030979  0.50468817  0.58275408
   0.48786021  0.50491569  0.63469149
   0.53103032  0.51395404  0.68412719
   0.49024850  0.49124701  0.73458197
   0.52123534  0.51531229  0.78721619
   0.48928684  0.47343989  0.83386255
   0.50304321  0.50544802  0.88873587
   0.48472771  0.44311911  0.93136161
   0.51752085  0.85481604  0.07959705
   0.47958725  0.85185174  0.13347039
   0.52426909  0.84449579  0.18226737
   0.48510891  0.81850625  0.23295712
   0.51919044  0.84055171  0.28448899
   0.48075601  0.80929975  0.33280092
   0.50795493  0.84132738  0.38536351
   0.49696821  0.77917957  0.42863620
   0.54177658  0.84731005  0.58183902
   0.49063414  0.83888374  0.63011116
   0.52842262  0.84442771  0.68265381
   0.48622102  0.82724529  0.73273063
   0.52428557  0.84506661  0.78388284
   0.48763615  0.80939829  0.83209415
   0.50375481  0.84249091  0.88653000
   0.48245611  0.78434105  0.93110257
   0.85990262  0.17696266  0.07545994
   0.81791437  0.17863080  0.12842526
   0.85815611  0.18302478  0.17957501
   0.81308947  0.16407880  0.22796491
   0.84342806  0.18105753  0.28220954
   0.80562544  0.14154545  0.32843327
   0.83314186  0.16392824  0.38380143
   0.81819465  0.09739038  0.42242807
   0.85820837  0.17432009  0.57730180
   0.81600570  0.17992951  0.62940682
   0.85670347  0.17942671  0.68069677
   0.81448052  0.15324548  0.72867326
   0.84444887  0.17417556  0.78136449
   0.80906810  0.13660472  0.82812131
   0.83462331  0.15907961  0.88320987
   0.81861238  0.09325371  0.92214643
   0.85399687  0.50785741  0.08616206
   0.81164542  0.51075565  0.13832069
   0.85381233  0.51064352  0.18913547
   0.81258021  0.49835247  0.24084793
   0.85463795  0.51375832  0.29131222
   0.82309001  0.47383061  0.33871054
   0.83893850  0.50539722  0.39363049
   0.81916056  0.44599069  0.43648298
   0.84996676  0.51192181  0.58716163
   0.80803075  0.52234531  0.63850231
   0.84811146  0.51826550  0.68939829
   0.80311399  0.50100880  0.73835812
   0.84040614  0.52101191  0.78980600
   0.81500666  0.47484397  0.83624072
   0.82959422  0.50542251  0.89062257
   0.81465456  0.44368464  0.93356821
   0.88342762  0.84522345  0.08515998
   0.83206114  0.84578358  0.13385560
   0.86610761  0.85083406  0.18748495
   0.81838376  0.83479947  0.23549970
   0.85138608  0.85499095  0.28857379
   0.82005236  0.81290017  0.33621052
   0.84036535  0.84168306  0.39056812
   0.82864198  0.77823474  0.43266755
   0.87068234  0.84446497  0.58450779
   0.82128460  0.84047107  0.63198252
   0.85819175  0.84362529  0.68503268
   0.81465160  0.82918177  0.73507159
   0.85221775  0.84569257  0.78662375
   0.81712221  0.80379518  0.83260159
   0.83041655  0.83674474  0.88721890
   0.82103600  0.77305816  0.93077686
   0.23406758  0.10814138  0.07993847
   0.14041007  0.15949778  0.04766505
   0.22562693  0.22901111  0.07974350
   0.10348838  0.10893037  0.13866203
   0.10975611  0.23001894  0.13598413
   0.23867307  0.10927815  0.18439408
   0.22532257  0.23081785  0.19244025
   0.08884358  0.19953803  0.23430691
   0.12549269  0.07949579  0.23613276
   0.24508303  0.13545677  0.28782925
   0.18923219  0.24228358  0.29609606
   0.07207999  0.14698969  0.33018240
   0.15297586  0.05800977  0.33539655
   0.13730183  0.22913023  0.40209175
   0.23567381  0.16591412  0.39336366
   0.23870219  0.12501015  0.57778615
   0.15037797  0.17169433  0.53679339
   0.22347274  0.24608780  0.57486323
   0.10212404  0.11622230  0.62461214
   0.10258989  0.23847263  0.62716536
   0.22853041  0.11399594  0.67859785
   0.21524387  0.23670256  0.68894408
   0.07000110  0.18541374  0.72265996
   0.12558327  0.07697449  0.72892338
   0.23168262  0.17353290  0.77996039
   0.14495759  0.25378739  0.78608027
   0.06248134  0.14234427  0.82934848
   0.15022397  0.06373293  0.82642756
   0.12969706  0.22722630  0.90126474
   0.23198648  0.17749516  0.88113372
   0.21967751  0.44794694  0.07897530
   0.13695248  0.51100056  0.04287578
   0.22245122  0.57219483  0.08059197
   0.09181749  0.45616258  0.13281923
   0.09686365  0.57788667  0.12777314
   0.22934553  0.46729478  0.17943255
   0.19954347  0.58797247  0.18859666
   0.07322980  0.53289401  0.23210238
   0.12431980  0.42258503  0.23282282
   0.24015969  0.51407530  0.28000045
   0.15572969  0.59381844  0.29530013
   0.07872382  0.46463936  0.33327966
   0.18118373  0.40540433  0.32754134
   0.13280674  0.56235057  0.40202031
   0.24118214  0.52102767  0.38781407
   0.21263489  0.43476777  0.57937578
   0.13799044  0.51513371  0.54431829
   0.23671428  0.55595753  0.57663694
   0.10475434  0.45316603  0.63507640
   0.10369749  0.57559391  0.62874128
   0.25099484  0.48717539  0.67850694
   0.20038594  0.59660367  0.69205735
   0.08615951  0.51447857  0.73339355
   0.15644905  0.41571319  0.73105915
   0.25415216  0.50907501  0.78472112
   0.16880348  0.59019389  0.79265820
   0.08603695  0.45925684  0.82499708
   0.19105253  0.40383626  0.83130602
   0.12566574  0.56414768  0.89388338
   0.23582645  0.52520592  0.89062355
   0.23563726  0.78462908  0.07814984
   0.15342072  0.84690192  0.03818323
   0.23867182  0.90671752  0.07755633
   0.10500894  0.79092649  0.12386279
   0.11171998  0.91321176  0.12914061
   0.23207441  0.78500183  0.17890533
   0.21964373  0.90839222  0.19146374
   0.07869406  0.86732943  0.22806474
   0.12048659  0.75286624  0.22925882
   0.23890708  0.82471549  0.28506111
   0.16785152  0.92052890  0.29031774
   0.06450436  0.81090763  0.32531652
   0.15415960  0.73286329  0.33172492
   0.10632427  0.89192378  0.39880212
   0.21758744  0.87065914  0.38350296
   0.20556155  0.77773951  0.56755493
   0.13340406  0.86065178  0.53507878
   0.23125187  0.89661223  0.57327080
   0.09546481  0.78973965  0.62647501
   0.09888644  0.91160203  0.62776760
   0.23618332  0.79542471  0.66675695
   0.21532160  0.91355321  0.68242302
   0.08400735  0.86436421  0.72694252
   0.13168678  0.75035327  0.72466612
   0.25079745  0.81607689  0.76945627
   0.18729999  0.91702316  0.78381564
   0.08398976  0.80563497  0.82366878
   0.17900627  0.73303157  0.82652077
   0.14360427  0.90511268  0.88705660
   0.24879248  0.86029462  0.87194471
   0.56697003  0.10507418  0.07807762
   0.48126303  0.15890474  0.03796026
   0.56032896  0.22720120  0.07582646
   0.43098750  0.10953947  0.12633040
   0.44102944  0.23125874  0.12786432
   0.56871087  0.10988266  0.17751274
   0.54957358  0.23112642  0.18571055
   0.41264147  0.18872444  0.22238199
   0.45686770  0.07375051  0.23203002
   0.56896930  0.14484673  0.28240174
   0.50656624  0.24843328  0.28248128
   0.39811952  0.15945165  0.32806486
   0.47359511  0.06723248  0.33010384
   0.47118349  0.24366016  0.39236848
   0.56846560  0.18126153  0.38000832
   0.55578654  0.13784005  0.56064078
   0.47476376  0.22140217  0.54143531
   0.57255283  0.25544977  0.58172646
   0.45100589  0.12278507  0.62398882
   0.43789754  0.24480573  0.63467928
   0.58216829  0.13511941  0.66687867
   0.55385097  0.24912362  0.69297528
   0.41978537  0.17406691  0.72005914
   0.48705597  0.07240936  0.72198139
   0.57950581  0.14564704  0.77966287
   0.51151283  0.24657758  0.78185538
   0.40505210  0.15359920  0.82150197
   0.48221565  0.06184228  0.82426924
   0.46699263  0.22600983  0.89666517
   0.57155653  0.17900948  0.87996605
   0.56317820  0.43659575  0.07223718
   0.48217566  0.50737682  0.04098131
   0.57182220  0.55771360  0.08154649
   0.45149587  0.42743675  0.12850427
   0.43553221  0.54836844  0.13086742
   0.57525552  0.44782015  0.18470837
   0.55627149  0.56935791  0.18529284
   0.42117594  0.53458191  0.23082358
   0.46249728  0.42010039  0.23707458
   0.58536364  0.50420736  0.28297094
   0.50829737  0.59260414  0.29207694
   0.41512294  0.47452735  0.32691841
   0.51093277  0.40306188  0.33185723
   0.46815448  0.57298314  0.39451345
   0.57246397  0.51968517  0.39151255
   0.57172460  0.44432691  0.57811359
   0.48175915  0.50275464  0.54533763
   0.57101159  0.56517668  0.57703855
   0.45298521  0.43892255  0.63654006
   0.44056484  0.55987310  0.63060847
   0.58907940  0.47111118  0.67933483
   0.55076608  0.58616205  0.68804557
   0.42737124  0.52557714  0.73238007
   0.48006627  0.41522620  0.73221296
   0.59092654  0.50686382  0.78579279
   0.50894498  0.59066981  0.79232314
   0.41927448  0.47154369  0.82783352
   0.51454089  0.40151294  0.83255090
   0.46075287  0.56534647  0.89695144
   0.57081293  0.52745639  0.89432977
   0.54056375  0.78686047  0.06555821
   0.46898684  0.87890463  0.04486199
   0.57052929  0.90315799  0.07912144
   0.43702945  0.79209317  0.13044536
   0.44138762  0.91521648  0.13605465
   0.57734975  0.79483552  0.17262222
   0.55156114  0.91216290  0.19397283
   0.42177100  0.85339225  0.23136780
   0.47666660  0.74260097  0.23166800
   0.58471124  0.81334749  0.28432370
   0.52258126  0.91618219  0.28603688
   0.41178258  0.82462071  0.32861955
   0.49010440  0.73313960  0.33435970
   0.47249042  0.90466481  0.39764954
   0.57763621  0.86001698  0.38233641
   0.57900491  0.78407192  0.57491060
   0.50291934  0.85708779  0.53920595
   0.58446518  0.90526847  0.58839511
   0.45716094  0.77365515  0.62393404
   0.44386812  0.89481543  0.62640813
   0.58387159  0.79630216  0.68061025
   0.55179531  0.91544484  0.68798701
   0.42799525  0.87091001  0.73335854
   0.46821218  0.75360497  0.73219112
   0.58954284  0.81714857  0.78188439
   0.52850731  0.92037621  0.78826589
   0.41692198  0.81240561  0.82440308
   0.50951718  0.73586947  0.83358473
   0.47116953  0.90958668  0.89234800
   0.57508999  0.85635148  0.89049032
   0.90805137  0.12210808  0.07179738
   0.81173140  0.16197860  0.03839450
   0.88906985  0.24339464  0.06427545
   0.77945139  0.11513997  0.12878182
   0.77438658  0.23783432  0.12307315
   0.91279706  0.13389024  0.17847545
   0.88210069  0.25413899  0.18538902
   0.75225272  0.20248823  0.22172174
   0.79973477  0.08883346  0.22683144
   0.90972441  0.15741857  0.28025254
   0.84441414  0.25557461  0.29028753
   0.73628799  0.15391008  0.32498104
   0.81613343  0.06555626  0.32508671
   0.80479026  0.22882043  0.40173405
   0.90413760  0.17607681  0.38106715
   0.90003019  0.11381446  0.57524166
   0.80930475  0.16798604  0.54013859
   0.89501190  0.23667295  0.56967261
   0.77219520  0.12088027  0.63001347
   0.77605408  0.24263646  0.62596316
   0.91264936  0.13284169  0.67527397
   0.88047882  0.24924017  0.68931159
   0.74989790  0.18403211  0.72401857
   0.80956708  0.07785633  0.72595006
   0.91299912  0.15568068  0.78200073
   0.83855221  0.24989374  0.78537454
   0.73909919  0.15021003  0.82457809
   0.81930930  0.06074233  0.82402848
   0.80333720  0.22337132  0.90023239
   0.90581624  0.17182524  0.88222240
   0.88856862  0.44378476  0.08095034
   0.80555597  0.51262589  0.04859914
   0.89849305  0.56577200  0.08178832
   0.76798595  0.45083240  0.13748918
   0.77368989  0.57338254  0.13580110
   0.90432670  0.45786872  0.18464703
   0.88492920  0.57875042  0.19321466
   0.75604666  0.54300105  0.24086102
   0.79247597  0.42515606  0.24091771
   0.92083169  0.48907633  0.28507237
   0.85710441  0.58909118  0.29964208
   0.75224694  0.47338572  0.33337465
   0.84516975  0.40093606  0.33821280
   0.79967556  0.56759136  0.40262421
   0.90832625  0.52552531  0.39743376
   0.86685417  0.43968479  0.57917374
   0.80818076  0.53352614  0.54767388
   0.90794112  0.55230437  0.58844140
   0.75868925  0.46863584  0.63830911
   0.77684283  0.59004117  0.63608292
   0.89891127  0.46545484  0.68533511
   0.87952048  0.58492562  0.69669507
   0.74219142  0.53873705  0.73569639
   0.78847642  0.42656788  0.73669942
   0.90902727  0.50884650  0.78389764
   0.83176096  0.59529816  0.79782419
   0.74520008  0.46141341  0.83215561
   0.84905339  0.40739031  0.83186267
   0.78989381  0.56609602  0.90133732
   0.89917112  0.52667755  0.89241670
   0.91321057  0.77678921  0.07866904
   0.84623962  0.86402964  0.04292650
   0.93425254  0.89542780  0.09155871
   0.79351470  0.78322368  0.12978272
   0.78899433  0.90576351  0.12762170
   0.92169308  0.80406412  0.18784645
   0.89009255  0.92192967  0.19356016
   0.75898994  0.87492970  0.23068571
   0.80109203  0.76079622  0.23452441
   0.92000911  0.83858146  0.28613953
   0.84682387  0.92982886  0.29389738
   0.74929558  0.81238780  0.33287167
   0.84305502  0.74009658  0.33355584
   0.80074766  0.90150831  0.40354983
   0.91002292  0.86173478  0.39121031
   0.90606410  0.77976972  0.57913524
   0.83178263  0.85475550  0.54224015
   0.91360537  0.90305596  0.58907726
   0.78369247  0.77704208  0.62639739
   0.77704034  0.89878584  0.62845412
   0.91063377  0.79238678  0.68440914
   0.88847805  0.91266196  0.68861388
   0.75637149  0.87021207  0.73193224
   0.79862167  0.75487294  0.73346302
   0.91797487  0.82095274  0.78366297
   0.85720937  0.92080503  0.79445360
   0.74767138  0.79928411  0.82356789
   0.84328939  0.73249717  0.83323401
   0.78416555  0.89326443  0.89516434
   0.89717023  0.86469761  0.89139559
   0.07985252  0.08592267  0.44168038
   0.19364328  0.06076409  0.45352768
   0.09099629  0.08812066  0.94240388
   0.20575981  0.06626954  0.94351286
   0.10131866  0.41981707  0.44385156
   0.21715809  0.41468644  0.45314501
   0.09015681  0.42966372  0.94035146
   0.20380057  0.41387401  0.95367305
   0.09876552  0.74321537  0.43807663
   0.21446824  0.75777976  0.44627829
   0.11370875  0.76095937  0.93531561
   0.23013483  0.76160937  0.94648603
   0.41956048  0.10809888  0.44021488
   0.53477769  0.09640467  0.45416080
   0.43208260  0.08393227  0.93815418
   0.54737478  0.07153356  0.94280744
   0.41818048  0.43471586  0.43620263
   0.53139816  0.41295731  0.45291229
   0.42567071  0.43333696  0.94409390
   0.53967737  0.41061293  0.95302430
   0.43924028  0.76265136  0.44228685
   0.55575336  0.75225232  0.44879154
   0.42210793  0.77433333  0.94080168
   0.53474784  0.75415531  0.95666607
   0.75950826  0.08101394  0.43238909
   0.87348672  0.06837464  0.44524572
   0.75941932  0.07714016  0.93206248
   0.87317911  0.06291547  0.94540143
   0.75943073  0.43732378  0.44807854
   0.87345395  0.41491992  0.46059295
   0.75560176  0.42906888  0.94508180
   0.87105857  0.41690961  0.95712052
   0.77108792  0.76308689  0.44678848
   0.88587885  0.75310978  0.45427622
   0.76375207  0.75080688  0.94091162
   0.87848063  0.75441277  0.95546325
   0.23658018  0.08436980  0.44362947
   0.24717833  0.09011549  0.92996655
   0.25731022  0.43903326  0.43926495
   0.24707821  0.43841289  0.94402925
   0.24762949  0.79345491  0.43275466
   0.26794581  0.79040781  0.93167618
   0.57663491  0.11917401  0.44014521
   0.58781411  0.09823279  0.93006337
   0.57564712  0.43768405  0.44534047
   0.58290767  0.43172812  0.94023106
   0.59608612  0.77938188  0.43587871
   0.57970106  0.77465014  0.94633848
   0.91457676  0.09598468  0.43497817
   0.91622703  0.08823097  0.93493752
   0.91716057  0.43666723  0.44944283
   0.91280375  0.44052774  0.94443473
   0.92696076  0.77773613  0.44072410
   0.91860751  0.78461615  0.94526845
Direct configuration=   220
   0.18792423  0.16452300  0.08641004
   0.14900411  0.16651528  0.13872984
   0.19327206  0.16414279  0.18913273
   0.14565849  0.15241900  0.23718192
   0.18151910  0.16510564  0.29021375
   0.13918605  0.13206555  0.33650882
   0.16203579  0.15599310  0.39166861
   0.14016400  0.09801751  0.43203184
   0.19022325  0.18303490  0.57833981
   0.14440350  0.17841880  0.62714401
   0.18070497  0.17083132  0.68142818
   0.12942229  0.15143131  0.72771381
   0.16010659  0.17803482  0.78124756
   0.13055709  0.13660790  0.83041154
   0.15880974  0.16209634  0.88508302
   0.14842727  0.10117707  0.92594306
   0.17615106  0.51110409  0.08325749
   0.13302661  0.51671247  0.13319366
   0.17466212  0.51983761  0.18420190
   0.13306917  0.49760612  0.23387635
   0.17185761  0.52004492  0.28590170
   0.15006108  0.47152303  0.33369766
   0.16996881  0.50070434  0.38812180
   0.16050316  0.44130752  0.43040757
   0.18410501  0.50484699  0.58302130
   0.14589135  0.51635626  0.63436490
   0.19152746  0.52540388  0.68482557
   0.15343268  0.49099421  0.73300383
   0.18608299  0.51571975  0.78573001
   0.15819483  0.46880283  0.83274198
   0.16708190  0.50287655  0.88760851
   0.14874648  0.44476216  0.92979979
   0.19639022  0.84719023  0.08053654
   0.14971641  0.84955907  0.12963491
   0.18645533  0.84301712  0.18266589
   0.13687966  0.82614465  0.22921880
   0.16899052  0.84405059  0.28342523
   0.13162916  0.80613600  0.33063132
   0.15099990  0.83796864  0.38540279
   0.15138632  0.77525633  0.42598170
   0.17422401  0.84680937  0.57380912
   0.13686980  0.85311111  0.62609965
   0.18692876  0.84799985  0.67421699
   0.14726389  0.82603344  0.72484125
   0.18748616  0.84167542  0.77488711
   0.15782251  0.80379340  0.82546393
   0.18264900  0.84043595  0.87698189
   0.17641734  0.78627127  0.92258228
   0.52149956  0.16438973  0.07777275
   0.47809585  0.16461995  0.12783608
   0.51891304  0.16238009  0.18048078
   0.46918879  0.14818942  0.22820635
   0.50297521  0.17100177  0.28028525
   0.46442888  0.14512510  0.33083620
   0.49490891  0.17394602  0.38241613
   0.47657692  0.12332599  0.42894254
   0.52272491  0.20579905  0.57665187
   0.48672519  0.19214404  0.62858038
   0.53162691  0.18300738  0.67781879
   0.48646811  0.14891539  0.72416896
   0.51390095  0.17091144  0.77830440
   0.47348389  0.13687041  0.82626527
   0.49938753  0.15932289  0.88084234
   0.48930245  0.09991135  0.92293549
   0.52713449  0.49828650  0.08242051
   0.48506648  0.49319151  0.13286521
   0.52694151  0.50142768  0.18451420
   0.48045996  0.49323143  0.23381386
   0.51732449  0.51744904  0.28547398
   0.48536755  0.47555046  0.33294594
   0.50150571  0.50708541  0.38792125
   0.47814027  0.44960165  0.42823371
   0.53067666  0.50369264  0.58389889
   0.48903076  0.50463046  0.63485925
   0.53216297  0.51563089  0.68523175
   0.49046914  0.49146192  0.73425290
   0.52266231  0.51549127  0.78720101
   0.48925246  0.47144097  0.83436624
   0.50278626  0.50381245  0.88979506
   0.48583523  0.44639795  0.93173550
   0.51435755  0.85817252  0.08019686
   0.47932114  0.85347062  0.13376999
   0.52652784  0.84534968  0.18234764
   0.48478914  0.81836992  0.23184384
   0.52080831  0.83812081  0.28442917
   0.48132571  0.81049200  0.33370391
   0.50899898  0.84075562  0.38665732
   0.49989658  0.78229860  0.42964873
   0.54219914  0.84744726  0.58156618
   0.49300747  0.84014384  0.62936197
   0.53025940  0.84451887  0.68303813
   0.48665769  0.82664878  0.73306185
   0.52706798  0.84470172  0.78437911
   0.48943749  0.81078411  0.83271482
   0.50461841  0.84314932  0.88716247
   0.48146710  0.78864006  0.93077352
   0.85705187  0.17648889  0.07334146
   0.81855442  0.17886752  0.12579830
   0.85881531  0.18445420  0.17870890
   0.81099575  0.16481817  0.22720156
   0.84360868  0.18163327  0.28126896
   0.80438367  0.14357727  0.32755580
   0.83269942  0.16227928  0.38307391
   0.81695972  0.09854062  0.42225086
   0.85619700  0.17367805  0.57814156
   0.81597219  0.17846041  0.62945300
   0.85947430  0.18034176  0.68112329
   0.81449127  0.15096667  0.72719187
   0.84523817  0.17296959  0.78127969
   0.80749271  0.13610425  0.82819549
   0.83414872  0.15574254  0.88328342
   0.81791832  0.09185682  0.92198661
   0.85082161  0.50697976  0.08665577
   0.81187786  0.51019684  0.13963563
   0.85462207  0.51144175  0.19004167
   0.81352962  0.49712810  0.24114694
   0.85665222  0.51336791  0.29179720
   0.82194117  0.47468484  0.34102172
   0.83881358  0.50634370  0.39577059
   0.81910311  0.44980097  0.43799620
   0.84677260  0.51158096  0.58912025
   0.80598408  0.52439763  0.63993042
   0.84777416  0.52096390  0.69067316
   0.80155463  0.50199801  0.73790801
   0.84003921  0.52244935  0.78975363
   0.81321938  0.47330750  0.83657721
   0.82913899  0.50359501  0.89194682
   0.81479861  0.44643180  0.93412119
   0.88578914  0.84627575  0.08668746
   0.83492711  0.84775324  0.13372580
   0.87091913  0.85470075  0.18857994
   0.81990845  0.83670115  0.23468586
   0.85153238  0.85555787  0.28885069
   0.82119970  0.81331516  0.33613338
   0.84096200  0.84131654  0.39160088
   0.83036390  0.78115339  0.43391160
   0.87166775  0.84422406  0.58503049
   0.82287440  0.84020904  0.63278156
   0.86095526  0.84388983  0.68550107
   0.81476236  0.82917228  0.73393045
   0.85374538  0.84378359  0.78694509
   0.81812096  0.80121410  0.83274931
   0.82975255  0.83444694  0.88824279
   0.82006009  0.77664784  0.93071159
   0.23306525  0.10558279  0.08097766
   0.13895725  0.16021019  0.04903645
   0.22423292  0.22923853  0.07900375
   0.10525641  0.10493563  0.14169225
   0.10956584  0.23194249  0.13750650
   0.23872535  0.10403039  0.18493942
   0.22943937  0.23099671  0.19325371
   0.08956222  0.19950126  0.23178547
   0.12271611  0.07899858  0.23640940
   0.24321103  0.12602263  0.28837228
   0.19404135  0.23947148  0.29844775
   0.07056102  0.14959291  0.33207076
   0.14915882  0.05598245  0.33280097
   0.13885395  0.22518007  0.40273959
   0.23341876  0.16164507  0.39232895
   0.23751842  0.12520463  0.57847075
   0.14959459  0.17556211  0.53532084
   0.22330484  0.24953706  0.57521151
   0.10342262  0.11354158  0.62306747
   0.10383920  0.24099662  0.62725322
   0.22557551  0.11126882  0.67848082
   0.21652988  0.23690723  0.69134980
   0.06574912  0.18520469  0.72207142
   0.12161886  0.07490827  0.72716801
   0.23023455  0.17060049  0.78039985
   0.14504110  0.25288205  0.78674149
   0.06013593  0.14551230  0.82965000
   0.14829210  0.06152854  0.82782082
   0.12718188  0.22533231  0.90131156
   0.22906357  0.17661245  0.87989308
   0.21505456  0.44812508  0.08123075
   0.13457163  0.51390811  0.04121154
   0.21914124  0.57257450  0.08090009
   0.09035081  0.45401087  0.13400282
   0.09502379  0.58234189  0.12966487
   0.22831383  0.46855351  0.17986838
   0.19779563  0.59323464  0.19115472
   0.06978847  0.53522901  0.23296307
   0.12241144  0.42179512  0.23365199
   0.24140507  0.51236266  0.27892046
   0.15536155  0.59295575  0.29730053
   0.07879238  0.46634870  0.33334027
   0.17901614  0.40253084  0.32761871
   0.13404618  0.56300287  0.40046588
   0.23945922  0.51935517  0.38630119
   0.20903825  0.43423164  0.57956252
   0.13655411  0.51163741  0.54358236
   0.23594333  0.55444888  0.57503622
   0.10201565  0.45363212  0.63717537
   0.10504696  0.57801275  0.63106875
   0.25449945  0.49211425  0.67814266
   0.20087616  0.60096463  0.69425068
   0.08480064  0.51314547  0.73367597
   0.15730060  0.41342417  0.72865224
   0.25568876  0.50638674  0.78379790
   0.16801805  0.58946907  0.79363784
   0.08934376  0.45805340  0.82620471
   0.19377110  0.40171876  0.83200261
   0.12647272  0.56491368  0.89360194
   0.23646846  0.52549142  0.89091219
   0.23594462  0.78485994  0.07901347
   0.15417628  0.84663082  0.03738969
   0.23561624  0.90998429  0.07835745
   0.10232948  0.79187532  0.12453818
   0.11333669  0.91715636  0.12963827
   0.23198132  0.78367264  0.17930503
   0.22167564  0.90880969  0.19334866
   0.07776728  0.87063595  0.22619587
   0.11773862  0.75116700  0.22761748
   0.23672870  0.82099484  0.28552783
   0.16411262  0.91978012  0.29082670
   0.06079657  0.81420267  0.32422834
   0.15048026  0.73175210  0.33015252
   0.10411949  0.89084130  0.39952386
   0.21574062  0.87240356  0.38333578
   0.19683594  0.77558391  0.56669874
   0.13020872  0.86340290  0.53393040
   0.22667378  0.89728162  0.57123995
   0.09216561  0.79154203  0.62515345
   0.09729679  0.91748637  0.62806914
   0.23572192  0.79261853  0.66450457
   0.21987708  0.91568212  0.68137146
   0.08495056  0.86618216  0.72717090
   0.13416204  0.75041669  0.72296145
   0.25309983  0.81287971  0.76760391
   0.18965781  0.91728086  0.78473766
   0.08623467  0.80699282  0.82243457
   0.17900731  0.73099144  0.82716471
   0.14642512  0.90442497  0.88512489
   0.25124881  0.85833983  0.86887598
   0.56430872  0.10274743  0.07742951
   0.47836340  0.16086541  0.03597855
   0.55948774  0.22840797  0.07433450
   0.43281024  0.10468844  0.12535822
   0.44027937  0.23087883  0.12741312
   0.56666858  0.10446997  0.17816092
   0.55184889  0.23041824  0.18657954
   0.40800868  0.18712964  0.22225673
   0.45296029  0.07269140  0.23111340
   0.56734539  0.13900723  0.28246931
   0.50764476  0.24854018  0.28107856
   0.39608414  0.16537273  0.32936669
   0.47275905  0.06849918  0.33158671
   0.47170974  0.24438941  0.39091325
   0.56677263  0.17762470  0.37677323
   0.55311992  0.14237855  0.55967620
   0.47454081  0.22785634  0.54179625
   0.57010732  0.26227232  0.57960081
   0.45118279  0.12405369  0.62270600
   0.44061039  0.25089436  0.63500470
   0.58438002  0.13333099  0.66620836
   0.55936293  0.25102021  0.69220676
   0.41726993  0.17094925  0.71940847
   0.49056441  0.07212716  0.72045209
   0.57910979  0.14095609  0.78002806
   0.51441325  0.24738722  0.78483552
   0.40547984  0.15419687  0.82104254
   0.48364969  0.06073845  0.82356483
   0.46643709  0.22312276  0.89559457
   0.56878556  0.17553585  0.87575137
   0.56299210  0.43345846  0.07394734
   0.48244075  0.50906317  0.04254635
   0.57195931  0.55728006  0.08388244
   0.45023397  0.42541787  0.13099984
   0.43635923  0.55052836  0.13475135
   0.57587470  0.44494465  0.18431993
   0.55797312  0.57138827  0.18549207
   0.42156210  0.53719553  0.22994434
   0.46323707  0.41883476  0.23515311
   0.58628973  0.49947899  0.28299910
   0.51089535  0.59295594  0.29245133
   0.41457401  0.47486973  0.32661198
   0.50959007  0.40348996  0.33226347
   0.47015741  0.57429255  0.39469285
   0.57280815  0.51617184  0.39204902
   0.57154333  0.44235475  0.57922778
   0.48292219  0.50146130  0.54486608
   0.57016590  0.56728310  0.57882264
   0.45352144  0.43622507  0.63603346
   0.44073686  0.56137996  0.63110770
   0.59115058  0.47276028  0.68005052
   0.55054649  0.59041529  0.68988400
   0.42665928  0.52743909  0.73179493
   0.48308962  0.41487127  0.73225281
   0.59276116  0.50272803  0.78582820
   0.51256807  0.58961248  0.79517456
   0.41761333  0.47154934  0.82803032
   0.51479447  0.40038872  0.83300370
   0.46364433  0.56623734  0.89618673
   0.57193710  0.52547983  0.89349507
   0.53426014  0.78892048  0.06410173
   0.46743829  0.88284519  0.04467355
   0.56898234  0.90612994  0.08122712
   0.43470152  0.79239245  0.13106234
   0.44093858  0.91899826  0.13806451
   0.57666956  0.79304207  0.17083068
   0.55555632  0.91502470  0.19148244
   0.42138512  0.85411054  0.23125568
   0.47889748  0.74140098  0.22992725
   0.58510105  0.80701066  0.28430629
   0.52522991  0.91490669  0.28884420
   0.41238295  0.82737628  0.32943466
   0.48736617  0.73370670  0.33535221
   0.47587142  0.90492977  0.39919033
   0.57840369  0.85706984  0.38110328
   0.58002610  0.78472483  0.57424015
   0.50518674  0.86186597  0.53747839
   0.58562588  0.90676413  0.58937230
   0.45783045  0.77269511  0.62489526
   0.44535359  0.89795434  0.62729380
   0.58524011  0.79443104  0.68191494
   0.55227917  0.91874344  0.68786016
   0.42857897  0.87281059  0.73300985
   0.46805666  0.75196420  0.73305664
   0.59226899  0.81280239  0.78236403
   0.53274876  0.92049094  0.78798748
   0.42007524  0.81506864  0.82393956
   0.50997908  0.73744741  0.83289024
   0.47237835  0.91021597  0.89231669
   0.57483081  0.85392733  0.89120292
   0.90809663  0.12335889  0.07238223
   0.81022798  0.16317326  0.03526108
   0.88644089  0.24508103  0.06421721
   0.77827079  0.11433712  0.13012736
   0.77519704  0.24054445  0.12253165
   0.91327520  0.13405563  0.17690440
   0.88283996  0.25662030  0.18546017
   0.74993230  0.20437221  0.22283621
   0.79791795  0.08866116  0.22671972
   0.90968685  0.15260306  0.28091645
   0.84663881  0.25708218  0.28957491
   0.73457484  0.15596752  0.32511207
   0.81593741  0.06723876  0.32258735
   0.80654484  0.22664034  0.40229055
   0.90354170  0.17358640  0.37897038
   0.89840382  0.11389594  0.57401247
   0.80867603  0.16794457  0.53900251
   0.89274832  0.23801864  0.57021701
   0.77057793  0.11766643  0.63041191
   0.77784369  0.24345739  0.62589920
   0.91591114  0.13358148  0.67475391
   0.88165923  0.25275658  0.69140247
   0.74921573  0.18335203  0.72337823
   0.81036889  0.07471474  0.72337621
   0.91334539  0.15117232  0.78242213
   0.84133727  0.24974448  0.78564142
   0.73922267  0.15464767  0.82393849
   0.81794684  0.06019807  0.82397298
   0.80445785  0.22087129  0.89871004
   0.90507878  0.16768655  0.88185283
   0.88574433  0.44115530  0.08037751
   0.80314149  0.51295420  0.04816979
   0.89498968  0.56575558  0.08118877
   0.76590712  0.45083028  0.13928647
   0.77331652  0.57738783  0.13809241
   0.90417491  0.45502817  0.18517502
   0.88600711  0.58080313  0.19557403
   0.75616559  0.54499189  0.24356627
   0.79153335  0.42332547  0.24043238
   0.92221634  0.48679288  0.28457559
   0.86077477  0.58865913  0.30090133
   0.75194996  0.47567649  0.33543630
   0.84629004  0.40141094  0.33965011
   0.80363572  0.57129955  0.40620535
   0.90848704  0.52357014  0.39742861
   0.85987928  0.43851693  0.58001548
   0.80736759  0.53810341  0.54951788
   0.90716651  0.55261201  0.58995504
   0.75318395  0.47197389  0.64194781
   0.77825101  0.59606545  0.63692274
   0.89681587  0.46389070  0.68581236
   0.87902324  0.58970298  0.69863043
   0.74159432  0.54364700  0.73662445
   0.78783434  0.42557185  0.73717668
   0.90883034  0.50617159  0.78356163
   0.83322780  0.59621415  0.80001908
   0.74306104  0.46308369  0.83057904
   0.84810376  0.40626461  0.83326639
   0.78965975  0.56573563  0.90303896
   0.89787819  0.52561398  0.89289313
   0.91282462  0.77731625  0.07940750
   0.85041012  0.86488375  0.04295877
   0.93819716  0.89678467  0.09226036
   0.79579130  0.78299838  0.13054617
   0.79110084  0.90799194  0.12899860
   0.92491960  0.80377733  0.18929743
   0.89465397  0.92742646  0.19456199
   0.76144310  0.88032641  0.22957352
   0.80208038  0.76214243  0.23388025
   0.92129540  0.83531281  0.28731325
   0.84443719  0.93056974  0.29534421
   0.74969313  0.81544852  0.33445771
   0.84559000  0.74174479  0.33321647
   0.80307539  0.90321644  0.40281638
   0.90996010  0.86227247  0.39122487
   0.90704879  0.77960212  0.57913595
   0.83190656  0.85730103  0.54182819
   0.91750499  0.90176162  0.58943024
   0.78682185  0.77381820  0.62647791
   0.77694103  0.90078006  0.63050630
   0.91270149  0.78967248  0.68625780
   0.88936011  0.91480455  0.68881945
   0.75614018  0.87499798  0.73463645
   0.79671633  0.75431421  0.73300030
   0.92031017  0.81675185  0.78449264
   0.85589089  0.91954964  0.79566818
   0.74782410  0.79805345  0.82375855
   0.84583998  0.73118321  0.83292344
   0.78531857  0.89151573  0.89566014
   0.89591137  0.86420728  0.89017424
   0.08053044  0.08395180  0.44026054
   0.19205068  0.05886393  0.45265337
   0.09121960  0.08287184  0.93979327
   0.20565528  0.06415112  0.94152826
   0.10495948  0.41455352  0.44140067
   0.21976722  0.41485822  0.45165604
   0.08962532  0.42613341  0.93634462
   0.20286757  0.41387900  0.95390688
   0.10008061  0.74032265  0.43612800
   0.21345310  0.75832217  0.44542140
   0.12070117  0.76173702  0.93383686
   0.23424907  0.76451312  0.94568351
   0.41838250  0.10655077  0.44099487
   0.53197228  0.09562064  0.45265156
   0.43246791  0.08057328  0.93601504
   0.54826366  0.07066514  0.94133456
   0.41838828  0.43128104  0.43271327
   0.52912735  0.41202191  0.45318227
   0.42750866  0.43037062  0.94219544
   0.54051392  0.41070473  0.95161071
   0.44325281  0.76113007  0.44152040
   0.55741738  0.75338404  0.44863882
   0.42175882  0.77243453  0.93755629
   0.53259771  0.75384931  0.95577141
   0.75909466  0.07600746  0.42909065
   0.87311841  0.06985672  0.44523281
   0.75947333  0.06960661  0.92786566
   0.87274848  0.06069976  0.94439738
   0.75970863  0.43472315  0.44607319
   0.87178246  0.41560709  0.46196348
   0.75726418  0.42492172  0.94394495
   0.87036547  0.41889595  0.95797522
   0.77351662  0.76028444  0.44582446
   0.88902314  0.75280283  0.45363173
   0.76402083  0.75042437  0.93893469
   0.87739160  0.75326897  0.95533152
   0.23524156  0.07832746  0.43952101
   0.24638202  0.08082013  0.92250122
   0.25873737  0.44011504  0.43704589
   0.24615789  0.43550799  0.94074404
   0.24761008  0.79226644  0.43101684
   0.27396696  0.78687680  0.92845894
   0.57377949  0.10968503  0.43370376
   0.58816392  0.08669340  0.92106122
   0.57483499  0.43080863  0.44237324
   0.58310881  0.43467059  0.93964779
   0.59718319  0.77460434  0.43023769
   0.57814983  0.76905936  0.94231792
   0.91507173  0.08994782  0.42978260
   0.91474889  0.08650777  0.93139348
   0.91656561  0.43264562  0.44902615
   0.91216318  0.44151636  0.94428610
   0.92886797  0.77562964  0.43655932
   0.91797655  0.78033984  0.94145422
Direct configuration=   240
   0.18589580  0.16444199  0.08674224
   0.14979650  0.16581244  0.13903728
   0.19360971  0.16293199  0.18951857
   0.14665539  0.15100272  0.23734877
   0.18211335  0.16146792  0.29077681
   0.13786196  0.13008932  0.33637822
   0.16393847  0.15327799  0.39119523
   0.13931109  0.09402079  0.43086381
   0.18959833  0.18409263  0.57829324
   0.14403510  0.17837466  0.62671859
   0.17844449  0.16964224  0.68098134
   0.12741880  0.15099616  0.72726628
   0.15859512  0.17650103  0.78165212
   0.12891630  0.13632173  0.83020125
   0.15733497  0.16141823  0.88442186
   0.14712465  0.09584708  0.92303893
   0.17179260  0.51389798  0.08308735
   0.13006241  0.51828384  0.13322961
   0.17205652  0.52180469  0.18544535
   0.13137665  0.49921522  0.23471534
   0.17038712  0.51855191  0.28605350
   0.14842903  0.47027945  0.33290096
   0.17129629  0.50025343  0.38723697
   0.16345418  0.43786112  0.42857558
   0.18108827  0.50449027  0.58211833
   0.14490234  0.51780650  0.63417215
   0.19010161  0.52721505  0.68510096
   0.15526520  0.49045508  0.73245688
   0.18661045  0.51367648  0.78594024
   0.16008259  0.46794977  0.83245955
   0.16869923  0.50255280  0.88717975
   0.14933792  0.44354721  0.92771331
   0.19439943  0.84912164  0.08101167
   0.14843943  0.85133686  0.12909491
   0.18552706  0.84140705  0.18326063
   0.13555454  0.82627581  0.22883530
   0.16631693  0.84343230  0.28319321
   0.12853974  0.80698591  0.32968889
   0.14815826  0.83794340  0.38479637
   0.15089531  0.77367439  0.42457507
   0.16862866  0.84969174  0.57204674
   0.13467072  0.85451997  0.62451259
   0.18488825  0.84831110  0.67282502
   0.14902585  0.82748294  0.72410988
   0.19143237  0.84039983  0.77461863
   0.16008976  0.80260675  0.82423917
   0.18665300  0.83965675  0.87437221
   0.18044025  0.78685692  0.92118192
   0.51869779  0.16499955  0.07736794
   0.47719923  0.16458725  0.12707418
   0.51455057  0.16071037  0.18010785
   0.46652543  0.14719392  0.22827920
   0.50210435  0.17089965  0.28048701
   0.46237786  0.14646644  0.33058305
   0.49379843  0.17552448  0.38203561
   0.47545779  0.12183239  0.42804615
   0.52202923  0.21237872  0.57616390
   0.48721809  0.19495677  0.62802271
   0.53154786  0.18357475  0.67751742
   0.48762775  0.15015505  0.72431284
   0.51516807  0.16902481  0.77920827
   0.47323716  0.13282822  0.82476567
   0.49901725  0.15950652  0.87883100
   0.48933977  0.09694475  0.92092157
   0.52632547  0.49850339  0.08471489
   0.48441013  0.49418287  0.13453245
   0.52746950  0.50143238  0.18502700
   0.48244141  0.49325895  0.23387474
   0.51879038  0.51539063  0.28603470
   0.48501866  0.47636689  0.33265428
   0.50177055  0.50543379  0.38787985
   0.47653722  0.44550962  0.42675286
   0.52960225  0.50324867  0.58389442
   0.48927221  0.50424658  0.63388754
   0.53142152  0.51638682  0.68553109
   0.49178539  0.49457104  0.73458638
   0.52399899  0.51458042  0.78837147
   0.48990664  0.47236057  0.83420489
   0.50323237  0.50436949  0.88868666
   0.48646201  0.44464047  0.93008971
   0.51056032  0.86073814  0.07945107
   0.47574422  0.85616413  0.13273917
   0.52572421  0.84610514  0.18109562
   0.48732017  0.82097235  0.23054383
   0.52088160  0.83713681  0.28488687
   0.48159549  0.81008545  0.33390912
   0.51084311  0.84057206  0.38657300
   0.50161864  0.78072394  0.42920693
   0.54209209  0.84931619  0.58177345
   0.49429898  0.84101574  0.62861563
   0.52974513  0.84476050  0.68284669
   0.48885194  0.82837069  0.73225315
   0.53037462  0.84347237  0.78386393
   0.49173362  0.81099907  0.83157354
   0.50576694  0.84338638  0.88653742
   0.47945618  0.78606538  0.92718311
   0.85475374  0.17803083  0.07359279
   0.81612800  0.17968666  0.12561779
   0.85658559  0.18480951  0.17893152
   0.81047215  0.16526016  0.22640427
   0.84387306  0.18090712  0.28063414
   0.80557852  0.14384836  0.32708242
   0.83262089  0.16126568  0.38175664
   0.81674669  0.09651941  0.41962298
   0.85296324  0.17368328  0.57641933
   0.81565347  0.17769201  0.62787377
   0.85939030  0.17939982  0.67968530
   0.81648780  0.15060175  0.72605179
   0.84730239  0.17188574  0.78097242
   0.80789689  0.13582344  0.82692670
   0.83350323  0.15473270  0.88281500
   0.81658615  0.08825600  0.91952553
   0.84613399  0.50697909  0.08694363
   0.80961867  0.51312355  0.13966198
   0.85435020  0.51143254  0.19121903
   0.81506882  0.49723322  0.24225884
   0.85662473  0.51163965  0.29303369
   0.82331000  0.47610377  0.34233157
   0.83957977  0.50903525  0.39708342
   0.81813128  0.44861733  0.43840217
   0.84224231  0.51375716  0.59012272
   0.80247230  0.52891781  0.64031089
   0.84599026  0.52237609  0.69174327
   0.80269992  0.50424590  0.73965491
   0.84030432  0.52058644  0.79122154
   0.81251469  0.47377541  0.83710350
   0.82697603  0.50481300  0.89253303
   0.81495295  0.44349699  0.93437780
   0.88800840  0.84873735  0.08773131
   0.83860996  0.85094670  0.13385499
   0.87207799  0.85582910  0.18921773
   0.82214897  0.83884631  0.23456115
   0.85369961  0.85516794  0.28970810
   0.82172418  0.81389259  0.33666416
   0.84259852  0.84357575  0.39194271
   0.83218455  0.78136271  0.43314194
   0.87228324  0.84660981  0.58483933
   0.82445679  0.84036097  0.63235489
   0.86193653  0.84357806  0.68618404
   0.81799038  0.82937991  0.73447053
   0.85507487  0.84072004  0.78750531
   0.81947484  0.80078464  0.83279337
   0.82955145  0.83512647  0.88770994
   0.81839221  0.77481479  0.92935085
   0.22812482  0.10551023  0.08288807
   0.13859967  0.16071051  0.04869408
   0.22324307  0.22803801  0.07997533
   0.10897440  0.10449386  0.14204298
   0.11205124  0.22904620  0.13865371
   0.23629698  0.10429982  0.18654588
   0.23214998  0.22589595  0.19474341
   0.09315733  0.19826946  0.23164020
   0.12022565  0.08136831  0.23638720
   0.24025928  0.11944710  0.28915904
   0.19770111  0.23487884  0.29948111
   0.07123929  0.15161011  0.33281986
   0.14172615  0.05345704  0.33213737
   0.13650871  0.22229721  0.40362839
   0.23596664  0.15589088  0.39042184
   0.23593727  0.12843898  0.57846870
   0.14980484  0.17981259  0.53539359
   0.22373919  0.25056256  0.57583970
   0.10596753  0.11581070  0.62061198
   0.10500977  0.24184428  0.62737855
   0.22334528  0.11283688  0.67836918
   0.21393940  0.23183868  0.69262312
   0.06572288  0.18395345  0.72074400
   0.11535736  0.07694483  0.72696589
   0.22776681  0.16440018  0.78025671
   0.14372726  0.25023109  0.78759028
   0.05990077  0.14687541  0.83086840
   0.14421629  0.06160555  0.82793037
   0.12409684  0.22447615  0.90066831
   0.22617805  0.17645586  0.87875350
   0.20831738  0.44970885  0.08308838
   0.13058998  0.51582093  0.03990073
   0.21680028  0.57153397  0.08030432
   0.08946854  0.45665474  0.13556961
   0.09134727  0.58190878  0.13136202
   0.22632740  0.47624483  0.18083209
   0.19812390  0.59111159  0.19264212
   0.06988976  0.53487261  0.23420272
   0.11924116  0.42427170  0.23414467
   0.23998844  0.51092131  0.27733623
   0.15664996  0.59104906  0.29780275
   0.07909753  0.46593875  0.33208471
   0.17552502  0.39837876  0.32884009
   0.13367739  0.56352038  0.39938885
   0.24039008  0.51967793  0.38348639
   0.20804706  0.43357798  0.58085661
   0.13590226  0.51006706  0.54250608
   0.23426155  0.55259730  0.57315379
   0.10296587  0.45772182  0.64192511
   0.10650391  0.58213660  0.63273744
   0.25366365  0.49759319  0.67862612
   0.20186826  0.60056946  0.69492676
   0.08787071  0.51061428  0.73211553
   0.15723707  0.41503541  0.72696301
   0.25646415  0.50701049  0.78322141
   0.16888427  0.58590137  0.79486472
   0.09197122  0.45395242  0.82716969
   0.19313303  0.40032572  0.83393856
   0.12804183  0.56419325  0.89270799
   0.23672373  0.52534620  0.89364046
   0.23589468  0.78893719  0.08086605
   0.15620328  0.84758204  0.03751390
   0.23426694  0.91156566  0.08010858
   0.10110669  0.79466544  0.12589351
   0.11737786  0.91890788  0.12890801
   0.23155438  0.78558664  0.18055469
   0.22232554  0.90449495  0.19375155
   0.07965128  0.87047953  0.22171053
   0.11643463  0.75391598  0.22588166
   0.23247755  0.81872160  0.28441842
   0.16333476  0.91861013  0.29102951
   0.06050706  0.81423240  0.32302959
   0.14458752  0.73265603  0.32839369
   0.10146617  0.89119707  0.40083736
   0.21255655  0.87321960  0.38264876
   0.18931754  0.77724371  0.56545563
   0.12552960  0.86622598  0.53267216
   0.22420901  0.89589359  0.56864899
   0.08911371  0.79642562  0.62695612
   0.09987912  0.92024190  0.62840875
   0.23134107  0.79460269  0.66249324
   0.22085634  0.91335261  0.67776224
   0.08964868  0.86483637  0.72667125
   0.13448925  0.75284036  0.72066579
   0.25492796  0.81245713  0.76629330
   0.19379429  0.91570892  0.78407643
   0.09111915  0.80772105  0.82145319
   0.17772762  0.72824279  0.82748925
   0.14882203  0.90386308  0.88395444
   0.25622327  0.85782030  0.86628087
   0.55977710  0.10405920  0.07521912
   0.47686383  0.16290770  0.03514588
   0.55914764  0.22621009  0.07216271
   0.43705562  0.10212112  0.12450251
   0.43966816  0.22801775  0.12654939
   0.56057944  0.10412561  0.18008726
   0.55172834  0.22318507  0.18706427
   0.40676245  0.18511210  0.22212302
   0.45019087  0.07429586  0.22875950
   0.56505908  0.13529082  0.28160161
   0.50993512  0.24629727  0.28042045
   0.39600730  0.16808480  0.32950881
   0.46919908  0.06937943  0.33372346
   0.47196240  0.24806878  0.39093593
   0.56409799  0.17392807  0.37402477
   0.55214694  0.14880229  0.55924847
   0.47414771  0.23359306  0.54088085
   0.56905585  0.26806311  0.57868228
   0.45059773  0.13080555  0.62206865
   0.44464170  0.25365569  0.63682912
   0.58317172  0.13534686  0.66772817
   0.56313605  0.24846594  0.68940445
   0.42083236  0.16705625  0.71837294
   0.49139503  0.07476734  0.71930298
   0.58075042  0.13977612  0.78011263
   0.51731784  0.24492021  0.78783073
   0.40535871  0.15187110  0.82118791
   0.48336726  0.05729671  0.82171866
   0.46434696  0.22315244  0.89439004
   0.56938932  0.17359742  0.87213161
   0.56095021  0.43417099  0.07610898
   0.48375070  0.51128429  0.04422066
   0.57212479  0.55465615  0.08549070
   0.45113645  0.42716408  0.13591499
   0.43934337  0.55194316  0.13483934
   0.57474548  0.44684694  0.18592982
   0.55908903  0.56853271  0.18502040
   0.42584938  0.53558251  0.22871524
   0.46352234  0.42008597  0.23480113
   0.58566892  0.49443817  0.28370180
   0.51382100  0.59046422  0.29244193
   0.41596158  0.47569044  0.32736970
   0.50848658  0.40321136  0.33264996
   0.47234612  0.57402241  0.39523285
   0.57253801  0.51396507  0.39173725
   0.57093400  0.44263340  0.58159484
   0.48633742  0.50126918  0.54271571
   0.56773255  0.56565107  0.58109181
   0.45637483  0.43809700  0.63610019
   0.44275008  0.56177544  0.63207438
   0.59083598  0.47690083  0.68175678
   0.54786064  0.59012049  0.69062723
   0.42831191  0.52490164  0.73043165
   0.48593450  0.41935266  0.73402961
   0.59209949  0.49544302  0.78657123
   0.51532017  0.58913299  0.79761321
   0.42126016  0.47093410  0.82778659
   0.51325489  0.39926958  0.83394125
   0.46570010  0.56838291  0.89539347
   0.57320787  0.52219994  0.89177554
   0.53115956  0.79251126  0.06317506
   0.46652752  0.88894616  0.04438935
   0.56695168  0.90666329  0.08243701
   0.43284104  0.79603798  0.13318928
   0.44041117  0.92035454  0.14164987
   0.57376619  0.79498541  0.17005221
   0.55971403  0.91136306  0.18818930
   0.42396071  0.85070550  0.23071327
   0.47787302  0.74621632  0.22749703
   0.58437478  0.80148174  0.28448438
   0.52752301  0.91269237  0.29146989
   0.41469491  0.83082172  0.33108782
   0.48588475  0.73385799  0.33584896
   0.47834800  0.90623717  0.40132053
   0.58133647  0.85421420  0.38019616
   0.58006250  0.78737280  0.57346079
   0.50721453  0.86592265  0.53745330
   0.58671693  0.90722695  0.58979089
   0.46010106  0.77440591  0.62630532
   0.44877812  0.89894624  0.62705663
   0.58384583  0.79832034  0.68261153
   0.55373416  0.91532038  0.68751211
   0.43212832  0.87043032  0.73138381
   0.46761864  0.75609822  0.73308392
   0.59340868  0.81138691  0.78291924
   0.53838773  0.91976063  0.78932857
   0.42282644  0.81693896  0.82402026
   0.50882259  0.73637330  0.83421743
   0.47373111  0.91103836  0.89321221
   0.57653282  0.85212276  0.89235678
   0.90436950  0.12666089  0.07289945
   0.81085299  0.16311180  0.03329242
   0.88372755  0.24493275  0.06419673
   0.77789617  0.11610577  0.12894635
   0.77562196  0.24140805  0.12370964
   0.91085851  0.13876247  0.17673919
   0.88276047  0.25448896  0.18481134
   0.75088149  0.20397576  0.22380471
   0.79520604  0.09189423  0.22477674
   0.90821734  0.14857061  0.28101297
   0.84707713  0.25756766  0.28867203
   0.73739887  0.16020015  0.32526758
   0.81586627  0.06938101  0.31971290
   0.80520096  0.22661719  0.40146706
   0.90334764  0.16871127  0.37682006
   0.89691055  0.11486490  0.57358664
   0.80781106  0.16884818  0.53647454
   0.89143518  0.23748863  0.57176718
   0.77365502  0.11754698  0.63143486
   0.77927572  0.24268596  0.62650875
   0.91659457  0.13826622  0.67491771
   0.88098746  0.24962920  0.69048617
   0.75309673  0.18001473  0.72284731
   0.81038737  0.07466386  0.72107086
   0.91324381  0.14678320  0.78263379
   0.84454914  0.24715317  0.78744741
   0.74067067  0.15537573  0.82416035
   0.81492279  0.05971607  0.82189029
   0.80425032  0.22024737  0.89913409
   0.90399439  0.16246385  0.88164836
   0.88086067  0.44189780  0.08091581
   0.80018608  0.51190304  0.04739494
   0.89209021  0.56330126  0.08154945
   0.76561078  0.45407331  0.14294409
   0.77395905  0.57815748  0.14034119
   0.90200727  0.45686259  0.18707650
   0.88681424  0.57847756  0.19662185
   0.75979933  0.54294457  0.24336497
   0.79202698  0.42637345  0.24147698
   0.92151079  0.48349714  0.28578199
   0.86137909  0.58663346  0.30173062
   0.75323054  0.47733886  0.33692921
   0.84501929  0.40374210  0.34341214
   0.80719774  0.57474136  0.40708125
   0.91054423  0.51990921  0.39781954
   0.85307417  0.43977561  0.58249746
   0.80755205  0.54266452  0.54966646
   0.90449901  0.54923260  0.59131476
   0.74939846  0.47935947  0.64481458
   0.77791485  0.59969224  0.63647473
   0.89233846  0.46720675  0.68681625
   0.87920942  0.58866291  0.69922385
   0.74354257  0.54495585  0.73673009
   0.78594874  0.43130040  0.73810059
   0.90846131  0.50401202  0.78415861
   0.83300225  0.59541190  0.80268639
   0.74436361  0.46566174  0.83060513
   0.84275374  0.40470201  0.83557307
   0.78806950  0.56618194  0.90265557
   0.89611036  0.52434048  0.89322122
   0.91253612  0.77878150  0.08196853
   0.85366108  0.86641745  0.04350771
   0.94166755  0.89703394  0.09301438
   0.80142810  0.78635518  0.13292344
   0.79573891  0.90976817  0.12906302
   0.92568362  0.80729625  0.19121416
   0.89773904  0.92554197  0.19521574
   0.76591065  0.88291809  0.22744786
   0.80362072  0.76613309  0.23202647
   0.92052234  0.83577429  0.28836554
   0.84486467  0.93136484  0.29864333
   0.75265472  0.81589192  0.33408468
   0.84511836  0.74040388  0.33286722
   0.80403423  0.90612821  0.40222743
   0.91147887  0.86394694  0.39058011
   0.90621746  0.78090970  0.57934012
   0.83398663  0.85910310  0.54212214
   0.92158708  0.89998876  0.58941922
   0.79004920  0.77457396  0.62873599
   0.77969058  0.89783743  0.63243443
   0.91167425  0.79182515  0.68704050
   0.89033115  0.91239284  0.68997063
   0.76220873  0.87471603  0.73505483
   0.79401948  0.75832388  0.73201110
   0.92120413  0.81500644  0.78408541
   0.85388782  0.91560590  0.79679899
   0.75107388  0.79683563  0.82456977
   0.84621443  0.72842639  0.83367218
   0.78385178  0.89300988  0.89597305
   0.89697266  0.86290105  0.88883746
   0.07865059  0.08430908  0.43959365
   0.19189345  0.05547491  0.45391475
   0.08988003  0.07911598  0.93801502
   0.20629719  0.06198191  0.93911879
   0.10727516  0.41176720  0.43906429
   0.22335761  0.41449351  0.45107058
   0.09056044  0.42410128  0.93350159
   0.20283703  0.41382804  0.95468350
   0.09906829  0.73947389  0.43546775
   0.21432592  0.75895741  0.44607325
   0.12447429  0.76314610  0.93452291
   0.24133356  0.76866760  0.94494538
   0.41630943  0.10933305  0.44051067
   0.53120373  0.09163976  0.45307052
   0.43290947  0.07753557  0.93481509
   0.54862333  0.06727485  0.93983892
   0.41606495  0.43109863  0.43099555
   0.52773342  0.41197965  0.45408722
   0.42807782  0.42808106  0.94072016
   0.54378471  0.41096659  0.95180564
   0.44453562  0.76109829  0.44253273
   0.56230876  0.75270567  0.44918010
   0.41865645  0.77465350  0.93448368
   0.53203746  0.75318168  0.95467494
   0.75903360  0.07334885  0.42643551
   0.87296367  0.07028599  0.44623576
   0.75844085  0.06389879  0.92475886
   0.87270010  0.05840680  0.94452233
   0.75876854  0.43287905  0.44514887
   0.87169645  0.41601254  0.46431506
   0.75695035  0.42167374  0.94301679
   0.87293770  0.41969141  0.95987520
   0.77606319  0.75805853  0.44516784
   0.89180746  0.75136046  0.45327135
   0.76186021  0.74996206  0.93825432
   0.87746684  0.75185779  0.95523093
   0.23561994  0.07464101  0.44092593
   0.24462806  0.09264454  0.92627845
   0.25987935  0.44397002  0.43588854
   0.24605737  0.43736192  0.94323106
   0.24942746  0.79255231  0.43206640
   0.28210552  0.79083233  0.92873985
   0.57309608  0.11087110  0.43642506
   0.58757299  0.09646107  0.92640644
   0.57098646  0.43493102  0.44184277
   0.58527864  0.43300746  0.93629511
   0.60128478  0.78165247  0.43540082
   0.57486505  0.77795183  0.94312022
   0.91490463  0.09709642  0.43638814
   0.91509068  0.08517988  0.93375654
   0.91415540  0.43857138  0.45074532
   0.91175105  0.44614815  0.94393979
   0.93173140  0.77842362  0.43951783
   0.91522861  0.78217698  0.94043542
Direct configuration=   260
   0.18732696  0.16447633  0.08592337
   0.14911328  0.16554865  0.13971015
   0.19643687  0.16034417  0.19005737
   0.14428912  0.15088326  0.23751945
   0.18231577  0.15690938  0.29121944
   0.13648806  0.12767852  0.33633159
   0.16468376  0.14833438  0.39071736
   0.13986556  0.09069465  0.43133401
   0.19270095  0.18651719  0.57867226
   0.14184804  0.17937978  0.62825044
   0.17809240  0.16817179  0.68233839
   0.12420023  0.15005374  0.72762179
   0.15580889  0.17359393  0.78164619
   0.12531886  0.13455004  0.83006318
   0.15597598  0.16036510  0.88284666
   0.14632969  0.09430003  0.92244389
   0.17020846  0.51644086  0.08336134
   0.12535451  0.52228077  0.13497939
   0.17270970  0.52333849  0.18639175
   0.12878476  0.49967454  0.23536887
   0.16987461  0.51676547  0.28584267
   0.14672863  0.46820013  0.33249906
   0.17355045  0.49829380  0.38594807
   0.16702617  0.43573995  0.42716318
   0.18102521  0.50305977  0.58121268
   0.14498113  0.52154014  0.63627568
   0.19247543  0.52979948  0.68560394
   0.15513576  0.48951242  0.73228520
   0.18648569  0.51125592  0.78637221
   0.16097491  0.46450684  0.83306312
   0.17168752  0.50295067  0.88763874
   0.15035889  0.44075960  0.92738607
   0.19575814  0.85112791  0.08121155
   0.14762977  0.85309144  0.13018636
   0.18868905  0.84151856  0.18370092
   0.13287917  0.82714184  0.22748781
   0.16399983  0.84428656  0.28324436
   0.12435111  0.80667351  0.32909204
   0.14679947  0.83787028  0.38493425
   0.15007899  0.77230330  0.42465005
   0.16646580  0.84970601  0.56936439
   0.13105368  0.85715433  0.62522477
   0.18560153  0.84850567  0.67031012
   0.14806197  0.82637483  0.72259063
   0.19494782  0.83743969  0.77342389
   0.16259561  0.80137392  0.82279093
   0.19148326  0.83901850  0.87262713
   0.18625639  0.78638749  0.92103484
   0.52054077  0.16416192  0.07469094
   0.47506466  0.16414401  0.12675435
   0.51410460  0.15850241  0.18055387
   0.46210387  0.14640874  0.22781433
   0.49949425  0.16846167  0.28034089
   0.46062901  0.14623523  0.33056240
   0.49406030  0.17606915  0.38200123
   0.47503678  0.12344279  0.42773368
   0.52344483  0.21788151  0.57485169
   0.48526389  0.19991840  0.62873288
   0.53455081  0.18442604  0.67741505
   0.48886091  0.14901019  0.72273967
   0.51685867  0.16687621  0.77945661
   0.47417861  0.13071424  0.82367181
   0.50004410  0.15682711  0.87818460
   0.48995870  0.09464951  0.91914154
   0.52770286  0.49889200  0.08477784
   0.48359406  0.49645803  0.13661342
   0.53034049  0.50199890  0.18614756
   0.48303480  0.49258812  0.23431350
   0.51974896  0.51194364  0.28647282
   0.48450938  0.47255778  0.33281575
   0.50325093  0.50358954  0.38731206
   0.47531993  0.44446804  0.42718039
   0.53109506  0.50439469  0.58370092
   0.48713896  0.50544217  0.63557505
   0.53343226  0.51893004  0.68622854
   0.49133961  0.49404278  0.73488297
   0.52450188  0.51337920  0.78868728
   0.48925636  0.47127272  0.83359714
   0.50643090  0.50404926  0.88779122
   0.48843700  0.44287748  0.92936347
   0.50889840  0.86415958  0.07950726
   0.47258392  0.85832217  0.13565926
   0.52815488  0.84739436  0.18085510
   0.48593619  0.82146956  0.23157610
   0.52182072  0.83657683  0.28565141
   0.48199157  0.80990906  0.33477298
   0.51483494  0.83855226  0.38711253
   0.50481289  0.77997909  0.43001015
   0.54546824  0.85274357  0.58152822
   0.49390093  0.84223628  0.62932555
   0.53487476  0.84686986  0.68296838
   0.48915003  0.82983032  0.73201853
   0.53227130  0.84363289  0.78440652
   0.49200030  0.81047830  0.83117349
   0.50744340  0.84219920  0.88623357
   0.47907486  0.78718926  0.92602043
   0.85503650  0.18066963  0.07342566
   0.81117456  0.18204559  0.12661735
   0.85680338  0.18584800  0.17829524
   0.80939937  0.16567521  0.22624132
   0.84500658  0.18075496  0.28021702
   0.80547857  0.14362954  0.32602682
   0.83405536  0.15915151  0.38074827
   0.81712328  0.09486788  0.41953815
   0.85498516  0.17475767  0.57479720
   0.81512030  0.17808555  0.62841482
   0.86201325  0.17969299  0.67937854
   0.81742029  0.14928789  0.72644068
   0.84888218  0.16821410  0.78103363
   0.80704167  0.13311352  0.82603907
   0.83353094  0.15109719  0.88244397
   0.81578769  0.08398493  0.91841954
   0.84419694  0.50742262  0.08690467
   0.80636656  0.51517102  0.14178307
   0.85723392  0.51221023  0.19203187
   0.81290657  0.49855849  0.24292213
   0.85720691  0.51116362  0.29436151
   0.82280695  0.47612228  0.34319848
   0.84257325  0.50815713  0.39767135
   0.81810115  0.44852339  0.43881180
   0.84063374  0.51641691  0.59036542
   0.79888075  0.53454773  0.64131217
   0.84597149  0.52525267  0.69191377
   0.80082113  0.50754031  0.74133666
   0.84124132  0.51946095  0.79349247
   0.81120736  0.47251058  0.83861459
   0.82677892  0.50476595  0.89336195
   0.81493565  0.44274288  0.93508858
   0.89193099  0.84990981  0.08804415
   0.84107861  0.85325477  0.13633404
   0.87716285  0.85756125  0.19075781
   0.82334107  0.84203851  0.23514629
   0.85484631  0.85747820  0.29037801
   0.82254778  0.81245856  0.33661872
   0.84526155  0.84386143  0.39056801
   0.83500298  0.77994826  0.43183846
   0.87566971  0.84646701  0.58547035
   0.82567076  0.84154423  0.63430837
   0.86554267  0.84350625  0.68799274
   0.81641840  0.82807173  0.73540865
   0.85624342  0.83867271  0.78770684
   0.81932299  0.79809246  0.83364253
   0.83089924  0.83431882  0.88731732
   0.81780998  0.77406740  0.92976621
   0.22587760  0.10169453  0.08288485
   0.13744639  0.16180428  0.04775682
   0.22473337  0.22790257  0.08111390
   0.10831716  0.10262587  0.13980273
   0.11043017  0.22957282  0.14044514
   0.23890632  0.09903984  0.18703429
   0.23480771  0.22315600  0.19714458
   0.09284102  0.20430073  0.23514192
   0.11854477  0.07900512  0.23585214
   0.24087501  0.11340350  0.29025089
   0.20104418  0.22919935  0.30017152
   0.07045999  0.15470505  0.33162931
   0.13312720  0.05155267  0.33419936
   0.13778925  0.21571103  0.40349016
   0.23637278  0.15138551  0.38952108
   0.23751135  0.12951092  0.57682566
   0.14997507  0.18297077  0.53647822
   0.22596597  0.25292114  0.57741855
   0.10358768  0.11743286  0.61672733
   0.10255700  0.24311320  0.62776762
   0.22437521  0.10939908  0.67814417
   0.21208580  0.23356461  0.69370824
   0.06391117  0.18893807  0.71973881
   0.11097591  0.07447041  0.72807437
   0.22546149  0.15743198  0.77922814
   0.14383698  0.24885490  0.78773683
   0.05566442  0.14701095  0.83136156
   0.13899632  0.05984425  0.82594108
   0.12129222  0.22146622  0.90059671
   0.22603471  0.17823124  0.87842693
   0.20187683  0.44843379  0.08239681
   0.12667446  0.51717791  0.04206937
   0.21518006  0.57319007  0.07886262
   0.08519557  0.45900380  0.13648276
   0.08352429  0.58282257  0.13292541
   0.22902379  0.47649304  0.18026352
   0.19684894  0.59424531  0.19326000
   0.06750003  0.53740306  0.23573817
   0.11654754  0.42397752  0.23342077
   0.23893787  0.50799671  0.27653967
   0.15804154  0.59031670  0.29767406
   0.07583511  0.46430306  0.33093809
   0.17312724  0.39723656  0.32971942
   0.13460674  0.55836130  0.39932309
   0.24209320  0.52166749  0.38044439
   0.20646249  0.43297023  0.58279987
   0.13353022  0.50978500  0.54272394
   0.23228173  0.55273083  0.57159335
   0.10274763  0.46232275  0.64539251
   0.10656972  0.58579439  0.63132823
   0.25643809  0.49663033  0.67743223
   0.20055815  0.60420361  0.69559835
   0.08715270  0.51189952  0.73225553
   0.16044374  0.41399220  0.72607218
   0.25863042  0.50844427  0.78390768
   0.16923497  0.58455491  0.79587996
   0.09077048  0.45013721  0.82659045
   0.19513809  0.39697954  0.83531921
   0.12895833  0.56284059  0.89189731
   0.23898963  0.52518389  0.89621582
   0.23863272  0.79021819  0.08210662
   0.15619315  0.84981357  0.03780018
   0.23534127  0.91436591  0.08192361
   0.09899565  0.79856233  0.12574833
   0.11879131  0.92235894  0.12861554
   0.23261895  0.78126458  0.18027054
   0.22395522  0.90548450  0.19384159
   0.07756921  0.87253108  0.21766301
   0.11488582  0.75323535  0.22458368
   0.23126729  0.81764179  0.28321659
   0.16537258  0.92043976  0.29020164
   0.05465855  0.81495595  0.32161610
   0.13945300  0.73166135  0.32797553
   0.09957573  0.88849599  0.40122880
   0.20967624  0.87375985  0.38169584
   0.18491867  0.77812325  0.56177526
   0.11868631  0.86995771  0.53207575
   0.22387610  0.89403471  0.56549253
   0.08322800  0.80190488  0.63003026
   0.10127792  0.92597737  0.62878375
   0.23059592  0.79119005  0.65756565
   0.22019316  0.91473782  0.67395777
   0.08883240  0.86837769  0.72767765
   0.13363200  0.75134756  0.72002142
   0.26128975  0.81215037  0.76519067
   0.19781330  0.91282455  0.78256134
   0.09271220  0.80923198  0.82124165
   0.17885853  0.72709213  0.82595170
   0.15474452  0.90142680  0.88249674
   0.26018381  0.85926405  0.86440315
   0.55839122  0.10134675  0.07145725
   0.47307101  0.16495502  0.03562735
   0.56057761  0.22631889  0.07080936
   0.43715352  0.09867712  0.12327740
   0.43404588  0.22702130  0.12560303
   0.55640065  0.09680145  0.17990225
   0.55193864  0.22365927  0.18702768
   0.40353935  0.18881292  0.22274320
   0.44848247  0.07089743  0.22834770
   0.56192598  0.13289680  0.27963460
   0.51283974  0.24300280  0.28020648
   0.39309460  0.16900783  0.32730050
   0.46162550  0.07042470  0.33451146
   0.47527628  0.24701368  0.39222151
   0.56508779  0.17420950  0.37519151
   0.55503426  0.15463459  0.55707867
   0.47294598  0.23874200  0.54041451
   0.57031887  0.27373322  0.58033262
   0.44735054  0.13734312  0.62030174
   0.44393748  0.25967949  0.64051178
   0.58453649  0.13177482  0.66725416
   0.56442790  0.25220043  0.68900180
   0.42125114  0.17014692  0.71782236
   0.49326173  0.07299195  0.71851312
   0.58329972  0.14006824  0.77942330
   0.51983610  0.24084110  0.78871405
   0.40517596  0.14604517  0.81978895
   0.48072859  0.05462818  0.82013623
   0.46619522  0.21936596  0.89170896
   0.56935199  0.17471044  0.87369002
   0.55912389  0.43225081  0.07788322
   0.48320836  0.51219793  0.04449569
   0.57540488  0.55486906  0.08790471
   0.45006116  0.42973182  0.13969788
   0.43950898  0.55518416  0.13217194
   0.57840441  0.44487464  0.18712171
   0.56195885  0.57026899  0.18540205
   0.42609084  0.53711938  0.22919617
   0.46370009  0.41829520  0.23712262
   0.58775813  0.48961074  0.28491440
   0.51678725  0.58850367  0.29216598
   0.41416433  0.47748634  0.32772478
   0.50831414  0.39978903  0.33278220
   0.47402283  0.57120501  0.39634189
   0.57403945  0.51199347  0.39153726
   0.57215126  0.44220324  0.58303473
   0.48942311  0.50130647  0.54137770
   0.57044899  0.56754610  0.58090011
   0.45468912  0.43694097  0.63779087
   0.44187518  0.56296450  0.63197215
   0.59350174  0.47859820  0.68341277
   0.54605252  0.59387107  0.68937680
   0.42656375  0.52509855  0.73051398
   0.48847089  0.41639285  0.73596744
   0.59247036  0.49024655  0.78722618
   0.51992795  0.58947426  0.79809814
   0.41931142  0.47160782  0.82640088
   0.51283495  0.39821857  0.83486912
   0.46839160  0.56735621  0.89501962
   0.57618651  0.52080447  0.89042355
   0.52935963  0.79625202  0.06216857
   0.46398134  0.89614162  0.04420333
   0.56543673  0.90752504  0.08191992
   0.42791199  0.80007541  0.13464969
   0.43809914  0.92291051  0.14474749
   0.57371091  0.79038823  0.16705843
   0.56379880  0.91262934  0.18627795
   0.42113282  0.85485704  0.23108467
   0.47772798  0.74528929  0.22499021
   0.58367179  0.79927489  0.28456440
   0.53181956  0.91164039  0.29199541
   0.41490140  0.83434847  0.33239924
   0.48567766  0.73295499  0.33624630
   0.48333871  0.90260892  0.40183089
   0.58463821  0.85355099  0.38000431
   0.58072934  0.78764506  0.57233507
   0.50737287  0.86804452  0.53877289
   0.58952932  0.90971283  0.59034708
   0.46103758  0.77536662  0.62536994
   0.44918505  0.90093240  0.62541993
   0.58923650  0.79577164  0.68111861
   0.55782947  0.91914029  0.68777513
   0.43094798  0.87517583  0.73112230
   0.46872646  0.75595543  0.73243963
   0.59625200  0.81089842  0.78241722
   0.54269670  0.91787007  0.79144847
   0.42197635  0.81906997  0.82259888
   0.50805157  0.73525550  0.83569338
   0.47731394  0.90941779  0.89345942
   0.57863020  0.85214507  0.89329716
   0.90375225  0.12506991  0.07377359
   0.80981189  0.16296951  0.03439418
   0.88170499  0.24940637  0.06360852
   0.77390064  0.11723372  0.12577475
   0.77007911  0.24415249  0.12544283
   0.91120843  0.13645898  0.17738718
   0.88048925  0.25769824  0.18418624
   0.74936325  0.20764465  0.22373496
   0.79362466  0.09097861  0.22174658
   0.90864730  0.14973353  0.27875280
   0.84822029  0.25530734  0.28719026
   0.73763504  0.16553312  0.32463511
   0.81387133  0.06781588  0.31887265
   0.80588614  0.22426994  0.39890314
   0.90600436  0.16662014  0.37663699
   0.89552820  0.11340016  0.57224572
   0.80835578  0.17150685  0.53529784
   0.89210082  0.23816634  0.57101777
   0.77382952  0.11606590  0.63120547
   0.77621949  0.24227075  0.62710792
   0.92111638  0.13668505  0.67332693
   0.87882302  0.25220225  0.68788439
   0.75222200  0.18006521  0.72294572
   0.81268916  0.07368273  0.72153837
   0.91618040  0.14281762  0.78245704
   0.84854390  0.24382973  0.78829083
   0.73882529  0.15478624  0.82352604
   0.81067470  0.05756002  0.81887591
   0.80527909  0.21629020  0.90055731
   0.90566941  0.15983490  0.88202270
   0.87534068  0.44047765  0.08245272
   0.79493165  0.51143761  0.04854439
   0.89140324  0.56363567  0.08137697
   0.76157871  0.45601013  0.14670799
   0.77271490  0.58067047  0.14273315
   0.90403825  0.45535137  0.18677317
   0.88988219  0.57982199  0.19588667
   0.75819736  0.54627992  0.24237881
   0.79285604  0.42407277  0.24336350
   0.92158614  0.47953124  0.28868086
   0.86114543  0.58739948  0.30205482
   0.75212580  0.47960170  0.33825557
   0.84374531  0.40205238  0.34845033
   0.81210678  0.57529681  0.40667335
   0.91398704  0.51657567  0.40037621
   0.84542766  0.44112383  0.58465147
   0.80613830  0.54557991  0.54857148
   0.90411226  0.54547759  0.59298301
   0.74392470  0.48714761  0.64503459
   0.77490600  0.60533242  0.63641248
   0.89171113  0.46725325  0.68557524
   0.88172416  0.59008784  0.69840071
   0.74178188  0.55070250  0.73881854
   0.78338094  0.43298056  0.73963977
   0.90955187  0.50251314  0.78632193
   0.83367169  0.59374223  0.80579832
   0.74010584  0.46889904  0.83196580
   0.83835492  0.40108628  0.83815689
   0.78601736  0.56481771  0.90160686
   0.89636193  0.52627499  0.89392581
   0.91608034  0.77788359  0.08361677
   0.85674254  0.86916410  0.04448419
   0.94550601  0.89766901  0.09331543
   0.80418956  0.78826776  0.13465020
   0.79948760  0.91518615  0.12804978
   0.92971764  0.80640884  0.19232765
   0.90150836  0.92911910  0.19693956
   0.76681852  0.88667630  0.22648527
   0.80483367  0.76785320  0.23115609
   0.92386811  0.84024523  0.28929470
   0.84855230  0.93070807  0.30169201
   0.75155072  0.81418913  0.33230523
   0.84271355  0.73959612  0.33397772
   0.80628113  0.90485439  0.40228134
   0.91430247  0.86658620  0.39028234
   0.90613025  0.77843060  0.57856133
   0.83621052  0.86204646  0.54336803
   0.92358958  0.90092843  0.58950171
   0.79173152  0.77495008  0.63077948
   0.77940839  0.89825009  0.63280919
   0.91687113  0.78921967  0.68560467
   0.89401828  0.91416940  0.69190480
   0.76433431  0.87907949  0.73354921
   0.79200803  0.75594342  0.73099692
   0.92372433  0.81516273  0.78404621
   0.85593315  0.91394809  0.79804362
   0.74948113  0.79516870  0.82443200
   0.84505967  0.72682545  0.83666306
   0.78587911  0.89177888  0.89428290
   0.89779973  0.86204869  0.88986625
   0.07901598  0.08429515  0.43953078
   0.18859823  0.05167973  0.45554689
   0.08941284  0.07372357  0.93602166
   0.20409209  0.06140148  0.93654527
   0.11059028  0.40957200  0.43739052
   0.22465841  0.41505673  0.44934717
   0.09120150  0.42193587  0.93215314
   0.20335292  0.41401622  0.95571948
   0.09824135  0.73910632  0.43606372
   0.21156092  0.75989640  0.44536778
   0.13063478  0.76538683  0.93622955
   0.24611859  0.77286281  0.94433250
   0.41526118  0.11382942  0.43926094
   0.52702990  0.08879703  0.45145069
   0.43346143  0.07484691  0.93237774
   0.54819953  0.06545327  0.93767099
   0.41444362  0.43086092  0.43118596
   0.52416118  0.41120084  0.45418533
   0.43017175  0.42577465  0.93968437
   0.54342771  0.41235374  0.95158577
   0.44835611  0.76081886  0.44470079
   0.56297646  0.75243970  0.44967808
   0.41804779  0.77672165  0.93146623
   0.52660374  0.75145757  0.95325379
   0.75951472  0.07124156  0.42417169
   0.87086935  0.07091248  0.44685401
   0.75757844  0.06010639  0.92282989
   0.86884083  0.05721859  0.94439652
   0.75890082  0.43211812  0.44569667
   0.87007389  0.41867354  0.46563920
   0.75825914  0.41728079  0.94382829
   0.87098899  0.42099461  0.95984082
   0.77854143  0.75862046  0.44424591
   0.89303323  0.75274838  0.45188620
   0.76121212  0.74946396  0.93845889
   0.87432725  0.75102677  0.95361688
   0.23478505  0.06945601  0.44627751
   0.24377572  0.08835741  0.92216648
   0.26484700  0.44152950  0.43552605
   0.24500815  0.44258036  0.94782113
   0.24563652  0.79600681  0.43264245
   0.28462693  0.79805587  0.92684020
   0.57144662  0.10533292  0.43754561
   0.58850944  0.09158082  0.92356958
   0.56880221  0.43438085  0.44740719
   0.58635749  0.43564370  0.93999436
   0.60420524  0.77462139  0.43423399
   0.57259919  0.76859623  0.94318793
   0.91235157  0.09796763  0.43578194
   0.91123541  0.08481423  0.93655595
   0.91377673  0.44204220  0.45586668
   0.91217273  0.44838567  0.94846641
   0.93300530  0.78061049  0.43913536
   0.91415245  0.78121980  0.94385676
Direct configuration=   280
   0.18727468  0.16365897  0.08577201
   0.14908651  0.16383203  0.14008090
   0.19362559  0.15802675  0.19006950
   0.14703617  0.14896042  0.23859206
   0.18274562  0.15170148  0.29186174
   0.13397401  0.12450143  0.33629924
   0.16319098  0.14396141  0.39090979
   0.13884086  0.08743586  0.43345861
   0.19373042  0.18973756  0.57907748
   0.14307867  0.17982591  0.62669191
   0.17486936  0.16708404  0.68081777
   0.12320953  0.15004770  0.72679671
   0.15301701  0.17169321  0.78007160
   0.12243562  0.13329253  0.82918603
   0.15259638  0.15826691  0.88285600
   0.14644061  0.09198937  0.92175677
   0.16539083  0.51603886  0.08388227
   0.12363771  0.52317944  0.13622851
   0.16950296  0.52521469  0.18430199
   0.12934627  0.49906970  0.23369096
   0.16957748  0.51594352  0.28489497
   0.14631438  0.46662398  0.33179000
   0.17208183  0.49730673  0.38403036
   0.17018404  0.43494874  0.42634084
   0.18053047  0.50499565  0.58273470
   0.14546016  0.52404869  0.63627944
   0.19316553  0.53060688  0.68414142
   0.15814511  0.49190269  0.73285240
   0.18848726  0.51183335  0.78689728
   0.16257387  0.46214163  0.83358396
   0.17013198  0.49890386  0.88819208
   0.15131806  0.44216859  0.93128353
   0.19960872  0.85245427  0.08156415
   0.15073795  0.85447379  0.13020750
   0.18724400  0.84288596  0.18152997
   0.13408772  0.82850960  0.22544831
   0.16251416  0.84493512  0.28149809
   0.12214315  0.80728346  0.32753378
   0.14292275  0.83648587  0.38315099
   0.14761308  0.77285894  0.42560619
   0.16303036  0.84901686  0.56769136
   0.13052288  0.85964483  0.62466899
   0.18420601  0.84723259  0.66729441
   0.15175664  0.82493879  0.72127216
   0.19678438  0.83758451  0.77063463
   0.16714495  0.80080929  0.82109022
   0.19598480  0.83893298  0.87221478
   0.19277941  0.78921635  0.92200437
   0.51888342  0.16379104  0.07420553
   0.47466349  0.16082241  0.12656101
   0.51138270  0.15761361  0.17882195
   0.46278299  0.14732157  0.22649638
   0.49859933  0.16563946  0.27866778
   0.45834276  0.14595004  0.32984369
   0.49508928  0.17494375  0.38137258
   0.47264630  0.12317690  0.42722042
   0.52353314  0.22198640  0.57576785
   0.48679370  0.20332710  0.62880484
   0.53328312  0.18463395  0.67560672
   0.49144840  0.14971838  0.72101886
   0.51875055  0.16522752  0.77710458
   0.47549410  0.12677152  0.82176497
   0.50144052  0.15386525  0.87710471
   0.49051091  0.09188233  0.91843860
   0.52876318  0.49733816  0.08450687
   0.48651597  0.49791414  0.13642046
   0.53003862  0.50316076  0.18586874
   0.48489217  0.49105849  0.23543722
   0.52101833  0.51074944  0.28704741
   0.48617557  0.47142722  0.33396734
   0.50289281  0.50131603  0.38826387
   0.47547391  0.44451418  0.42939455
   0.53426569  0.50523927  0.58398374
   0.48924790  0.50649616  0.63554664
   0.53134712  0.51898408  0.68523943
   0.49210625  0.49204793  0.73508596
   0.52545290  0.51220135  0.78802880
   0.48901180  0.46970869  0.83366656
   0.50660527  0.50162152  0.88824069
   0.49077049  0.44309180  0.93133564
   0.50740997  0.86894808  0.07976652
   0.47395719  0.86106060  0.13541104
   0.52538281  0.84688157  0.17857114
   0.48560419  0.82209348  0.23066050
   0.52259396  0.83591115  0.28396715
   0.48396197  0.81013338  0.33461183
   0.51756762  0.83652992  0.38710045
   0.50858823  0.77662187  0.43226111
   0.54807558  0.85314778  0.58085607
   0.49819879  0.84523115  0.62956999
   0.53656386  0.84873114  0.68182027
   0.49333295  0.83138064  0.73209759
   0.53226726  0.84356438  0.78476670
   0.49250626  0.81061624  0.83183242
   0.50902933  0.84346431  0.88626694
   0.47813754  0.78622507  0.92741275
   0.85263441  0.18228396  0.07333882
   0.81251362  0.18357786  0.12595485
   0.85299625  0.18668601  0.17684611
   0.80773983  0.16612865  0.22495434
   0.84459481  0.17940074  0.27778143
   0.80605325  0.14213783  0.32427719
   0.83625061  0.15803749  0.37965802
   0.81725959  0.09394980  0.41936262
   0.85588449  0.17593693  0.57502937
   0.81530058  0.17685592  0.62858118
   0.86065293  0.18026488  0.67707242
   0.82010529  0.14902638  0.72567019
   0.84915741  0.16608999  0.78025928
   0.80658883  0.13000991  0.82541660
   0.83405245  0.14538466  0.88136768
   0.81447486  0.08105688  0.91969714
   0.84097227  0.50676367  0.08902123
   0.80711851  0.51477665  0.14497293
   0.85694966  0.51259182  0.19129790
   0.81576766  0.49815111  0.24310359
   0.85546370  0.51051066  0.29587339
   0.82200826  0.47433304  0.34552441
   0.84355099  0.50616174  0.39915498
   0.81865339  0.45095938  0.44180196
   0.83776318  0.51674407  0.59073097
   0.79689076  0.53882010  0.64183772
   0.84331286  0.52835321  0.69022221
   0.80061173  0.50973025  0.74092455
   0.83935136  0.51959292  0.79380192
   0.80871484  0.47099151  0.83949139
   0.82586303  0.50262993  0.89354493
   0.81470867  0.44304991  0.93742210
   0.89667465  0.84968856  0.08858596
   0.84568014  0.85575028  0.13614963
   0.87937413  0.86172096  0.18946001
   0.82725128  0.84421540  0.23475564
   0.85693003  0.85879811  0.29036002
   0.82350876  0.81153124  0.33539946
   0.84571321  0.84215552  0.38943696
   0.83764762  0.78140727  0.43253218
   0.87640646  0.84548888  0.58624622
   0.82892233  0.84178894  0.63533879
   0.86840594  0.84326845  0.68599183
   0.81992977  0.82789154  0.73358548
   0.85613207  0.83847298  0.78759428
   0.81919239  0.79549892  0.83443916
   0.82975140  0.83359450  0.88787253
   0.81762153  0.77302671  0.93191094
   0.22547684  0.10118426  0.08085022
   0.14000687  0.16430148  0.04842137
   0.22744186  0.22389585  0.08085786
   0.10583856  0.10373411  0.13760901
   0.10990114  0.22695459  0.14325031
   0.23676817  0.09786742  0.18685271
   0.23490676  0.21887472  0.19778871
   0.09835637  0.20380780  0.23936238
   0.11597276  0.08053762  0.23424397
   0.23987582  0.10772736  0.29044230
   0.20292158  0.22343488  0.30139289
   0.07122057  0.15831417  0.33008845
   0.12592998  0.04777135  0.33515481
   0.14191427  0.21341320  0.40418862
   0.23462405  0.14681678  0.38950505
   0.23924036  0.13199574  0.57527570
   0.15208411  0.18694466  0.53769070
   0.22804873  0.25348698  0.58116836
   0.09993003  0.12019540  0.61483176
   0.10224577  0.24025902  0.62900946
   0.22150632  0.11061626  0.67909362
   0.20938494  0.23236937  0.69424202
   0.06517437  0.19132724  0.71959678
   0.10708550  0.07548731  0.72848296
   0.22076981  0.15225663  0.77840980
   0.14669327  0.24720425  0.78707652
   0.05266481  0.14609030  0.83079981
   0.13378435  0.05708159  0.82387224
   0.11860920  0.21938268  0.90086175
   0.22152768  0.17808930  0.87776683
   0.19754859  0.44992643  0.08157758
   0.12108360  0.52070906  0.04479734
   0.21278270  0.57180790  0.07928920
   0.08173262  0.46193897  0.13678160
   0.08052586  0.58276597  0.13514811
   0.22421323  0.47773986  0.17864085
   0.19265572  0.59710630  0.19334147
   0.06842879  0.53847754  0.23592839
   0.11557296  0.42466681  0.23146230
   0.23723893  0.50326277  0.27740003
   0.15873365  0.58956476  0.29745819
   0.07556757  0.46396616  0.33204439
   0.17205126  0.39591396  0.32772363
   0.13421643  0.55525752  0.40161948
   0.23937326  0.52103547  0.37806090
   0.20307688  0.43492613  0.58397900
   0.13111044  0.50840140  0.54589503
   0.23085034  0.55305782  0.57108299
   0.10019548  0.46549013  0.64426449
   0.10866735  0.58647464  0.62895930
   0.25515468  0.49777394  0.67723339
   0.20171662  0.60499413  0.69683616
   0.08998789  0.51282861  0.73463270
   0.16443691  0.41530321  0.72596754
   0.25736107  0.50779403  0.78528519
   0.16768213  0.58324615  0.79646593
   0.09514983  0.44862569  0.82643403
   0.19712980  0.39566616  0.83551373
   0.13035619  0.56035682  0.89167349
   0.23786781  0.52311230  0.89490822
   0.23982563  0.79280683  0.08087691
   0.15807819  0.85171005  0.03965293
   0.23700362  0.91497135  0.08165500
   0.09858086  0.80396851  0.12454525
   0.11963724  0.92349943  0.13021180
   0.22914333  0.78193659  0.17945996
   0.22612100  0.90455851  0.19375781
   0.07772960  0.87243487  0.21616871
   0.11350601  0.75527749  0.22397967
   0.22722492  0.81707204  0.28362624
   0.16615321  0.91954580  0.28870021
   0.05236531  0.81665474  0.32172284
   0.13597790  0.73219528  0.32809289
   0.09567935  0.88627740  0.40112188
   0.20650927  0.87218276  0.38076201
   0.17980275  0.77880326  0.55726124
   0.11484417  0.87361672  0.53402801
   0.21890495  0.89099556  0.56200257
   0.07793350  0.80985603  0.63105339
   0.10381756  0.92948997  0.62826894
   0.22800284  0.79111177  0.65374760
   0.21904796  0.91279438  0.67194242
   0.09409871  0.86808286  0.72912615
   0.13115206  0.75226807  0.72026525
   0.26203510  0.81085699  0.76401086
   0.20172655  0.91181589  0.78045513
   0.09639139  0.81142003  0.82169667
   0.18094724  0.72591278  0.82258612
   0.15967940  0.90225736  0.88199867
   0.26309373  0.85878560  0.86337757
   0.55718594  0.10176209  0.06809685
   0.47129353  0.16703414  0.03630141
   0.56042140  0.22295331  0.07078752
   0.43548612  0.09912246  0.12243011
   0.43121003  0.22013536  0.12457113
   0.55203252  0.09533650  0.17736542
   0.54972280  0.22015816  0.18589970
   0.40393823  0.18836668  0.22284890
   0.44453402  0.07306115  0.22979392
   0.55908942  0.12727431  0.27780097
   0.51164666  0.24198191  0.28025894
   0.39170241  0.17166577  0.32609608
   0.45460172  0.06886518  0.33402557
   0.47752001  0.24658746  0.39358914
   0.56730694  0.17522346  0.37703957
   0.55717784  0.16446662  0.55566142
   0.47591242  0.24324828  0.54207097
   0.56943602  0.27708620  0.58191092
   0.44358993  0.14459834  0.61772133
   0.44633031  0.26265257  0.64342755
   0.58364110  0.13435631  0.66419797
   0.56306350  0.25029658  0.69048383
   0.42486352  0.17496523  0.71811528
   0.49334243  0.07263826  0.71636114
   0.58439027  0.13793334  0.77849872
   0.52017051  0.24036635  0.78739380
   0.40706172  0.14277880  0.81814325
   0.47996362  0.04970372  0.82026950
   0.46527130  0.21688684  0.89032259
   0.57032477  0.17483587  0.87716306
   0.55871661  0.43112390  0.07854205
   0.48653455  0.51207039  0.04564614
   0.57621205  0.55184755  0.08842042
   0.44829883  0.43452307  0.14051982
   0.44100393  0.55633343  0.13196787
   0.57910428  0.44780578  0.18595869
   0.56374710  0.57051352  0.18869594
   0.42781686  0.53643966  0.23112230
   0.46444948  0.41866922  0.23935423
   0.58768017  0.48644721  0.28554203
   0.52008613  0.58572268  0.29307625
   0.41612035  0.47687648  0.32761584
   0.50464598  0.39764376  0.33271425
   0.47444165  0.56918463  0.39636445
   0.57389236  0.50771223  0.39179071
   0.57363389  0.44463396  0.58389014
   0.49149912  0.50249981  0.54363374
   0.57350070  0.56681328  0.58003309
   0.45315185  0.44072629  0.63961321
   0.44075964  0.56092292  0.63140208
   0.59306651  0.48300372  0.68479347
   0.54579826  0.59396185  0.68801429
   0.42795791  0.52300585  0.73277587
   0.48863424  0.41582188  0.73506098
   0.59183066  0.48892280  0.78702316
   0.52614311  0.58613229  0.79596134
   0.41813516  0.47307057  0.82641864
   0.51115655  0.39814470  0.83451853
   0.47153297  0.56563100  0.89551380
   0.57638734  0.51956908  0.88926400
   0.52327587  0.80050700  0.06213860
   0.46205572  0.89988393  0.04731964
   0.56434534  0.91145297  0.08133220
   0.42492723  0.80504110  0.13500109
   0.43880862  0.92556894  0.14570738
   0.56908657  0.79043739  0.16614402
   0.56403455  0.90944829  0.18659466
   0.42433118  0.85844158  0.23253715
   0.47656145  0.74691490  0.22466761
   0.58281902  0.79884747  0.28386054
   0.53652647  0.91046464  0.29001243
   0.41758230  0.83463302  0.33383752
   0.48434453  0.73335492  0.33610789
   0.48762757  0.90170589  0.40201203
   0.58634133  0.85121055  0.37993021
   0.58195661  0.79016355  0.57224528
   0.50797855  0.86950088  0.54006383
   0.59205828  0.90969590  0.58993026
   0.46375989  0.77986756  0.62383456
   0.45071057  0.90009042  0.62528964
   0.58937734  0.79894024  0.67872884
   0.56306829  0.91891500  0.68807270
   0.43714278  0.87726449  0.73144025
   0.47166287  0.75923802  0.73089934
   0.59512995  0.80945585  0.78094733
   0.54420717  0.91701674  0.79360590
   0.42456168  0.82044562  0.82123423
   0.50654347  0.73554099  0.83514606
   0.47898234  0.91191747  0.89257620
   0.57914490  0.84988033  0.89243506
   0.90227523  0.13012488  0.07545103
   0.80816610  0.16455778  0.03669935
   0.88079729  0.24893680  0.06366371
   0.77042997  0.12218682  0.12318829
   0.76729027  0.24180595  0.12599384
   0.90640549  0.13715843  0.17705437
   0.87786385  0.25759415  0.18305231
   0.75074907  0.20926779  0.22317383
   0.79246185  0.09163426  0.22039483
   0.91070836  0.15261377  0.27510729
   0.84855565  0.25455552  0.28602310
   0.73932948  0.16657624  0.32322960
   0.80709577  0.06549241  0.31895313
   0.80963250  0.22305637  0.39716222
   0.90624085  0.16631430  0.37782591
   0.89368640  0.11396213  0.57085383
   0.80965633  0.17539030  0.53638408
   0.89498356  0.23750819  0.56909890
   0.77324379  0.11539060  0.62930475
   0.77366556  0.23746239  0.62779806
   0.91852901  0.13830183  0.67152410
   0.87919639  0.25406046  0.68568699
   0.75510700  0.17983444  0.72368124
   0.81541451  0.07299992  0.72278880
   0.91499999  0.13890503  0.78216962
   0.85179297  0.24212542  0.78827141
   0.73996025  0.15375856  0.82197815
   0.80659574  0.05391562  0.81869811
   0.80691201  0.20932954  0.90128731
   0.90405044  0.15824857  0.88187969
   0.87022880  0.43941188  0.08421427
   0.79212031  0.51369908  0.05287678
   0.88737253  0.56067742  0.08062648
   0.75878712  0.46020056  0.14892007
   0.77226676  0.58247978  0.14448289
   0.90398529  0.45672666  0.18539260
   0.89217118  0.57801287  0.19498406
   0.75968116  0.54534414  0.24178200
   0.79377083  0.42626274  0.24416872
   0.91842340  0.47987220  0.29115756
   0.86158797  0.58510508  0.30261168
   0.75332218  0.48178625  0.34036485
   0.84122986  0.40006103  0.34957343
   0.81658382  0.57562601  0.40619991
   0.91474198  0.51299390  0.40281205
   0.83714183  0.44233802  0.58626800
   0.80694126  0.54690044  0.54906382
   0.90398452  0.54305963  0.59307148
   0.73949364  0.49396750  0.64331573
   0.77395240  0.61106256  0.63789412
   0.88834708  0.46912769  0.68362809
   0.88245586  0.59136526  0.69734193
   0.74434174  0.55458493  0.74349656
   0.78135478  0.43547643  0.74013449
   0.90688700  0.50100529  0.78885835
   0.83568898  0.59136263  0.80883489
   0.73836539  0.47221772  0.83477457
   0.83304908  0.39882087  0.83970196
   0.78400716  0.56373354  0.90201029
   0.89321876  0.52811152  0.89478386
   0.91990382  0.78074242  0.08388993
   0.86041358  0.86910283  0.04638367
   0.94937148  0.89771751  0.09363814
   0.80449441  0.79308010  0.13502793
   0.80523887  0.91589101  0.12855816
   0.93037682  0.80859232  0.19277814
   0.90672578  0.93148456  0.19867116
   0.77024570  0.88788494  0.22812242
   0.80680792  0.77116208  0.23270296
   0.92661222  0.84278066  0.28972731
   0.84991642  0.93179973  0.30422613
   0.75283963  0.81446864  0.33106850
   0.84270612  0.73861253  0.33421928
   0.80789279  0.90224425  0.40294966
   0.91393251  0.86510665  0.38899422
   0.90605611  0.77901028  0.57834635
   0.83698461  0.86432672  0.54465918
   0.92494870  0.89949952  0.59097930
   0.79359806  0.77585670  0.63217709
   0.78194038  0.89916608  0.63261349
   0.91919138  0.79068476  0.68480281
   0.89686995  0.91122936  0.69493471
   0.76656644  0.87929484  0.73167530
   0.79277738  0.75771012  0.73123148
   0.92189945  0.81430050  0.78498917
   0.85875375  0.91252206  0.79880915
   0.74991617  0.79408434  0.82410662
   0.84404727  0.72501133  0.83945460
   0.78737104  0.89247609  0.89217187
   0.89708994  0.85910083  0.89219599
   0.07752940  0.08300318  0.44011206
   0.18686441  0.04774760  0.45773291
   0.08888964  0.07114060  0.93421255
   0.20526381  0.05938702  0.93591389
   0.11365897  0.40821391  0.43648619
   0.22960852  0.41432662  0.44826940
   0.09315609  0.41925709  0.93198755
   0.20374261  0.41397600  0.95770349
   0.09641925  0.73878851  0.43711704
   0.21008572  0.76035592  0.44468102
   0.13791527  0.76705419  0.93718796
   0.25196585  0.77566110  0.94502896
   0.41189027  0.11949839  0.43868573
   0.52399289  0.08673968  0.44941241
   0.43258450  0.07296989  0.92933574
   0.54972872  0.06231630  0.93664901
   0.41396490  0.43241461  0.43146586
   0.52331781  0.40767046  0.45615771
   0.43156074  0.42535155  0.93763244
   0.54523217  0.41250302  0.95315225
   0.45081201  0.76230684  0.44663810
   0.56692817  0.74945309  0.45137674
   0.41568801  0.78012369  0.92863693
   0.52365451  0.74573208  0.95429073
   0.75921770  0.07060858  0.42225109
   0.87044773  0.07070008  0.44810778
   0.75517136  0.05913758  0.92036463
   0.86735216  0.05359154  0.94644027
   0.75885770  0.43434466  0.44580945
   0.87045971  0.42066482  0.46868838
   0.75839503  0.41517867  0.94421841
   0.87200022  0.42161157  0.96095710
   0.77987719  0.76112483  0.44267953
   0.89619660  0.75422346  0.45094270
   0.75932103  0.75060664  0.93828718
   0.87450775  0.74913491  0.95479601
   0.23330424  0.05989299  0.44450668
   0.24644902  0.07987775  0.91947473
   0.27148255  0.43857264  0.43387520
   0.24752299  0.43528312  0.94715192
   0.24393241  0.79361606  0.42824020
   0.29110750  0.79208511  0.92365610
   0.56766007  0.09546233  0.43170957
   0.59056074  0.08088729  0.91865734
   0.57028031  0.41855676  0.44645109
   0.58865816  0.43369450  0.94116931
   0.60607208  0.76759980  0.43141478
   0.57090784  0.75753589  0.94539088
   0.91429782  0.09024471  0.43495738
   0.90985685  0.07721001  0.93555774
   0.91608720  0.43506986  0.45662507
   0.91390104  0.44685400  0.94870848
   0.93667577  0.77543403  0.43403205
   0.91607684  0.77274310  0.94273551
Direct configuration=   300
   0.18819866  0.16287316  0.08630765
   0.14897568  0.16204845  0.13952898
   0.19198428  0.15522926  0.19032323
   0.14794878  0.14511163  0.24001924
   0.18415528  0.14481709  0.29314494
   0.13378819  0.12260489  0.33802502
   0.16300489  0.14258978  0.39280736
   0.13500534  0.08538191  0.43360009
   0.19224530  0.18900064  0.58096656
   0.14120920  0.17738441  0.62708802
   0.17257780  0.16606923  0.68204654
   0.12081929  0.15128042  0.72726182
   0.15291992  0.17059061  0.78042973
   0.11854159  0.13200914  0.82793113
   0.14971566  0.15510922  0.88182766
   0.14534586  0.08837235  0.91940347
   0.16053355  0.51751581  0.08402744
   0.12051766  0.52194632  0.13624833
   0.16475981  0.52561491  0.18514927
   0.12854488  0.49990061  0.23496588
   0.16878380  0.51408118  0.28573122
   0.14421357  0.46657654  0.33297013
   0.17213483  0.49528612  0.38512230
   0.17248804  0.43169381  0.42558925
   0.17852922  0.50548578  0.58400650
   0.14331977  0.52414667  0.63595613
   0.19114998  0.53123295  0.68725426
   0.16014069  0.49159332  0.73566564
   0.19045683  0.51240520  0.78846892
   0.16337782  0.46183841  0.83395093
   0.17141858  0.49753433  0.88757429
   0.15213330  0.43617381  0.92947805
   0.19964044  0.85506312  0.08079752
   0.15111128  0.85843108  0.13011191
   0.18530000  0.84293855  0.18270560
   0.13249319  0.82925595  0.22746101
   0.16080613  0.84362876  0.28245508
   0.11976716  0.80823564  0.32868012
   0.13917624  0.83515790  0.38312580
   0.14463932  0.77081481  0.42297933
   0.15660591  0.85010320  0.56666490
   0.12901308  0.85932781  0.62356007
   0.18313574  0.84520595  0.66752060
   0.15345330  0.82470444  0.72336181
   0.20031293  0.83759589  0.77085560
   0.17000199  0.80314164  0.82193401
   0.20086589  0.83856017  0.87175008
   0.19796862  0.78932418  0.92138895
   0.51576687  0.16236909  0.07444571
   0.47049000  0.15794554  0.12447735
   0.50772520  0.15495709  0.17753256
   0.46072109  0.14573971  0.22795940
   0.49846901  0.16487142  0.27870201
   0.45899680  0.14629280  0.32914089
   0.49392774  0.17403860  0.38010306
   0.47009211  0.12367444  0.42514251
   0.52503005  0.22794778  0.57688835
   0.48679922  0.20460479  0.62779678
   0.53229020  0.18334144  0.67500031
   0.49199461  0.14855417  0.72220848
   0.51978336  0.16154299  0.77649767
   0.47856606  0.12499144  0.82236776
   0.50185853  0.15260600  0.87666799
   0.49120553  0.08847389  0.91598114
   0.52971969  0.49582908  0.08659616
   0.48604077  0.49958319  0.13771463
   0.52968517  0.50379068  0.18812781
   0.48620873  0.49158769  0.23800592
   0.52385807  0.50987198  0.28888673
   0.48522299  0.47068921  0.33480173
   0.50352679  0.49794883  0.38940562
   0.47556390  0.44074754  0.42941179
   0.53472960  0.50528608  0.58588241
   0.48964800  0.50681162  0.63633238
   0.53121057  0.52017784  0.68671971
   0.49240468  0.49165291  0.73597302
   0.52836657  0.50976621  0.78770593
   0.48916180  0.47082292  0.83419475
   0.50774465  0.50196332  0.88782873
   0.49166057  0.44065841  0.92945122
   0.50389481  0.87197641  0.08088304
   0.47221528  0.86528492  0.13593893
   0.52341708  0.84599533  0.18063823
   0.48713367  0.82212509  0.23215870
   0.52568801  0.83558532  0.28429846
   0.48546145  0.80938981  0.33495502
   0.52004613  0.83584991  0.38705302
   0.51071199  0.77733890  0.43228489
   0.54900657  0.85470781  0.58162084
   0.49961433  0.84785151  0.62962821
   0.53899130  0.85066263  0.68178004
   0.49706486  0.83416202  0.73208938
   0.53597846  0.84343710  0.78438150
   0.49314155  0.81067899  0.83143963
   0.50904469  0.84299233  0.88627434
   0.47688306  0.78618997  0.92598542
   0.85103121  0.18474553  0.07470959
   0.80742435  0.18446046  0.12544201
   0.84968701  0.18635156  0.17646152
   0.80717591  0.16665896  0.22477152
   0.84526758  0.17766715  0.27700882
   0.80707966  0.13957729  0.32392377
   0.83678812  0.15712829  0.37931509
   0.81785851  0.09337959  0.41752761
   0.85451985  0.17687520  0.57464853
   0.81399684  0.17689678  0.62711320
   0.85852565  0.17972005  0.67774541
   0.82082114  0.15033737  0.72705880
   0.85107980  0.16451374  0.78130824
   0.80699888  0.12748928  0.82574197
   0.83412116  0.14266567  0.88135867
   0.81455457  0.07596086  0.91683256
   0.83713636  0.50619750  0.09122189
   0.80619973  0.51701433  0.14629494
   0.85654708  0.51169510  0.19323664
   0.81741994  0.49682683  0.24583100
   0.85592641  0.50988613  0.29740518
   0.82224190  0.47374825  0.34672644
   0.84464185  0.50660422  0.39996355
   0.81909546  0.45033389  0.44353427
   0.83430476  0.51846337  0.59132583
   0.79508210  0.54215161  0.64173322
   0.83958635  0.52923320  0.69233174
   0.80192118  0.51061227  0.74425799
   0.83995638  0.51740804  0.79685380
   0.80524389  0.47130821  0.84165742
   0.82310298  0.50349966  0.89507754
   0.81513746  0.44063598  0.93665631
   0.89999401  0.85139859  0.08951344
   0.84834371  0.85869569  0.13699500
   0.88073051  0.86235258  0.19221057
   0.82986094  0.84673500  0.23776393
   0.86042846  0.85797706  0.29215146
   0.82528453  0.81295667  0.33530670
   0.84612727  0.84239192  0.38972958
   0.83859175  0.77952868  0.42999527
   0.87617257  0.84708879  0.58568784
   0.83086993  0.84194360  0.63525236
   0.86930685  0.84299013  0.68822365
   0.82187625  0.82819149  0.73617988
   0.85670850  0.83761896  0.78984292
   0.81927820  0.79666695  0.83457181
   0.82958787  0.83345317  0.88841779
   0.81568207  0.77290830  0.93135959
   0.22652222  0.09974523  0.07934050
   0.14045578  0.16689373  0.04796008
   0.23276552  0.22228457  0.08119561
   0.10356745  0.10365157  0.13565024
   0.11061840  0.22570010  0.14399441
   0.23352997  0.09386232  0.18542327
   0.23358002  0.21791037  0.19535847
   0.10263646  0.20411596  0.24222636
   0.11195692  0.07993160  0.23286842
   0.24051852  0.09867997  0.29123015
   0.20336483  0.21775466  0.30392876
   0.07343960  0.16000026  0.33031817
   0.12033806  0.04714107  0.33425992
   0.14415382  0.21426794  0.40593389
   0.23457276  0.13892136  0.38966434
   0.24059027  0.13417467  0.57447712
   0.15487598  0.19348357  0.53547793
   0.22895988  0.25482792  0.58572752
   0.09864129  0.12014559  0.61471452
   0.10280032  0.24281398  0.62941570
   0.21970384  0.10942868  0.67918496
   0.20592972  0.23077490  0.69362968
   0.06222063  0.19292922  0.71881197
   0.10287685  0.07781243  0.72586596
   0.22119101  0.14653980  0.77848923
   0.14954215  0.24663811  0.78615720
   0.04932271  0.14496307  0.82916928
   0.12849442  0.05636954  0.82267744
   0.11503519  0.21589009  0.90103929
   0.21772108  0.17650762  0.87550024
   0.19401471  0.45090521  0.08060871
   0.11264779  0.52592960  0.04492529
   0.21067702  0.57126623  0.08121519
   0.07900491  0.46076174  0.13698236
   0.08130883  0.58716944  0.13558082
   0.21951169  0.48029098  0.17631940
   0.18699811  0.59775493  0.19167531
   0.06800414  0.53871742  0.23517008
   0.11659534  0.42574823  0.22862066
   0.23823629  0.49802327  0.27759442
   0.15961623  0.58747071  0.29653751
   0.07441737  0.46364386  0.33352857
   0.17106085  0.39539440  0.32382209
   0.13176620  0.55368363  0.40350072
   0.23883195  0.52071178  0.37558834
   0.20347389  0.43338760  0.58517396
   0.12731086  0.50937801  0.54786434
   0.23043475  0.55418416  0.57151991
   0.09692004  0.46716121  0.64138177
   0.10975936  0.59124163  0.62779633
   0.25362468  0.50009397  0.67672804
   0.20400013  0.60430232  0.69651335
   0.09248663  0.51209116  0.73595145
   0.16779660  0.41777104  0.72554720
   0.26098211  0.50788211  0.78632221
   0.16689627  0.58356823  0.79773053
   0.09535013  0.44550150  0.82611336
   0.20104403  0.39581276  0.83434340
   0.12837672  0.55906878  0.89238740
   0.24001076  0.52008015  0.89237919
   0.24138161  0.79378681  0.07938694
   0.15867667  0.85346420  0.03861099
   0.24151553  0.91739772  0.08008697
   0.10033675  0.80530637  0.12218280
   0.12166244  0.92792347  0.13148887
   0.22665057  0.78159084  0.17773359
   0.22792298  0.90316424  0.19332745
   0.07658476  0.87441285  0.21666741
   0.11289648  0.75667153  0.22274487
   0.22651526  0.81319535  0.28463868
   0.16365409  0.91997571  0.28717865
   0.05115269  0.81897438  0.32140409
   0.13292833  0.73296399  0.32664507
   0.09073748  0.88587290  0.39992048
   0.20328162  0.87085640  0.37988994
   0.17095040  0.77694508  0.55422119
   0.10814155  0.87688001  0.53431935
   0.21589883  0.89186897  0.56003438
   0.07155899  0.81518711  0.62944692
   0.10879183  0.93290796  0.62603995
   0.22585470  0.79075001  0.64984233
   0.22060988  0.91068083  0.67224748
   0.09782365  0.87052338  0.72963839
   0.13050276  0.75209417  0.71985389
   0.26361729  0.80685559  0.76143978
   0.20472236  0.91442793  0.77653803
   0.10069548  0.81244642  0.82217472
   0.18317976  0.72770365  0.81879588
   0.16292264  0.90364084  0.88188206
   0.26965565  0.85792727  0.86235394
   0.55595118  0.10013598  0.06633868
   0.46981448  0.16919848  0.03517970
   0.55985122  0.22201881  0.07296012
   0.43166957  0.09307821  0.12156655
   0.42828694  0.21890822  0.12352477
   0.55125520  0.09429317  0.17483147
   0.54832926  0.21723479  0.18409791
   0.40351938  0.18991512  0.22116899
   0.43863122  0.07410592  0.23066391
   0.55804548  0.12163122  0.27793616
   0.51009180  0.23978621  0.28039681
   0.39561285  0.17670340  0.32712132
   0.45012648  0.06997485  0.33292137
   0.47610539  0.24640069  0.39261571
   0.56477209  0.17281146  0.37644511
   0.56038961  0.16831412  0.55520649
   0.47467390  0.25039505  0.54276453
   0.57081161  0.28565522  0.58479956
   0.44020418  0.14958443  0.61483362
   0.45151879  0.26709577  0.64321997
   0.58439445  0.13820702  0.65760381
   0.56200574  0.24834799  0.69291609
   0.42733544  0.17865933  0.71916773
   0.48963098  0.07425283  0.71247604
   0.58602657  0.13434042  0.77799927
   0.51956231  0.23802324  0.78461764
   0.41050917  0.14266468  0.81619472
   0.48354989  0.04899480  0.82018438
   0.46225761  0.21309599  0.88979770
   0.57164830  0.17288845  0.87751064
   0.56051635  0.42793859  0.07870999
   0.48893179  0.51121922  0.04426666
   0.58013969  0.54986592  0.08752016
   0.44625683  0.43586952  0.13959683
   0.44381061  0.56059017  0.13377856
   0.57933749  0.45031491  0.18332973
   0.56242229  0.57127839  0.19279714
   0.42878610  0.53528345  0.23343717
   0.46549567  0.41825686  0.23939830
   0.58990112  0.48316580  0.28548192
   0.52459371  0.58580935  0.29616952
   0.41602435  0.47630660  0.32719388
   0.50075499  0.39484427  0.33314090
   0.47472352  0.56832213  0.39596422
   0.57534777  0.50333023  0.39343893
   0.57707512  0.44450897  0.58501543
   0.48962886  0.50379675  0.54494846
   0.57596230  0.56659572  0.58075490
   0.45447391  0.44179557  0.63969531
   0.44095369  0.56284654  0.62990822
   0.59383687  0.48397407  0.68449799
   0.54460485  0.59540221  0.68842924
   0.42727301  0.52103631  0.73569894
   0.48759843  0.41576998  0.73107170
   0.59518197  0.48478527  0.78641442
   0.52835127  0.58629651  0.79361493
   0.42044060  0.47435741  0.82840605
   0.50850955  0.39553327  0.83262735
   0.47173173  0.56664712  0.89761078
   0.57798799  0.51698147  0.88824753
   0.51844103  0.80251486  0.06197617
   0.45742639  0.90527745  0.04948597
   0.56319243  0.91555215  0.08121410
   0.42487085  0.80882302  0.13250607
   0.44126132  0.93306447  0.14535848
   0.56519517  0.78922378  0.16479050
   0.56292997  0.90813224  0.18847801
   0.42681251  0.86196169  0.23426998
   0.47245001  0.74878819  0.22629367
   0.58702625  0.79483665  0.28190879
   0.53863199  0.91127990  0.28664860
   0.41894941  0.83464211  0.33485792
   0.48412947  0.73298708  0.33438759
   0.49044035  0.90216602  0.40256565
   0.59058052  0.84654105  0.37980190
   0.58482955  0.79132985  0.57222342
   0.50974173  0.87153655  0.53952165
   0.59700953  0.91123824  0.58820930
   0.46719167  0.77958472  0.62361364
   0.45168005  0.90480236  0.62642786
   0.59118542  0.80000424  0.67692982
   0.56805306  0.92022739  0.68813926
   0.44258101  0.88148019  0.73151013
   0.47575957  0.76112137  0.72857137
   0.59666126  0.80538024  0.77986234
   0.54508107  0.91907765  0.79509984
   0.42475737  0.82213612  0.82152922
   0.50563883  0.73550281  0.83353226
   0.48062009  0.91216855  0.89195005
   0.58005196  0.84635253  0.89215740
   0.90369135  0.13375507  0.07660715
   0.80492212  0.16638777  0.03540091
   0.88152146  0.25166022  0.06317388
   0.76830351  0.12037882  0.12381098
   0.76565759  0.24652618  0.12422623
   0.90347639  0.13669808  0.17433178
   0.87692663  0.25710386  0.18134271
   0.74880622  0.20956234  0.22348065
   0.78960421  0.09316222  0.22078222
   0.91263589  0.15290760  0.27230843
   0.84618766  0.25436656  0.28575420
   0.74141633  0.16642131  0.32118112
   0.80178084  0.06436635  0.31780939
   0.81141423  0.22482224  0.39632462
   0.90838200  0.16434692  0.37719905
   0.89422518  0.11336747  0.57023271
   0.80672533  0.17991023  0.53621588
   0.89907066  0.23652671  0.56969487
   0.77579832  0.11274524  0.62651142
   0.77002110  0.23693826  0.62731899
   0.91684947  0.13940919  0.66914337
   0.87974228  0.25177986  0.68432763
   0.75636235  0.17955095  0.72358799
   0.81931131  0.07359729  0.72130285
   0.91544119  0.13346191  0.78221870
   0.85383700  0.24007582  0.78855392
   0.74130854  0.15349777  0.82066363
   0.80619609  0.05029828  0.81983332
   0.80404492  0.20565417  0.90139100
   0.90484486  0.15271576  0.88070451
   0.86580852  0.43656954  0.08677700
   0.78494966  0.51556844  0.05676232
   0.88647026  0.55912469  0.08112844
   0.75683832  0.46227128  0.15105882
   0.77442147  0.58546678  0.14545179
   0.90322248  0.45587222  0.18360978
   0.89384064  0.57799092  0.19490745
   0.76159424  0.54425290  0.24226657
   0.79436207  0.42535592  0.24293628
   0.92104051  0.47892450  0.29208236
   0.86078699  0.58585604  0.30526320
   0.75138927  0.48282118  0.34287041
   0.83755557  0.39932292  0.34663712
   0.81906175  0.57704094  0.40669470
   0.91670079  0.50951640  0.40237577
   0.83016250  0.44270931  0.58817002
   0.80721132  0.54966534  0.54868258
   0.90218718  0.53965832  0.59235912
   0.73684727  0.50016027  0.64165162
   0.77674169  0.61574802  0.63968762
   0.88216264  0.47176739  0.68083605
   0.87929532  0.59212343  0.69695701
   0.74612525  0.55815656  0.74650128
   0.77989631  0.43950194  0.73798622
   0.90741446  0.49631286  0.79020137
   0.83595435  0.59149536  0.81149776
   0.73600780  0.47367166  0.83704503
   0.82728527  0.39911847  0.83817338
   0.78102184  0.56282303  0.90446792
   0.89116191  0.52786367  0.89526302
   0.92463852  0.78041526  0.08352053
   0.86269816  0.86854243  0.04572053
   0.95526625  0.89949199  0.09469312
   0.80614673  0.79805121  0.13419082
   0.81025393  0.92131798  0.12865369
   0.93275105  0.81058996  0.19264341
   0.91014943  0.93077542  0.19759929
   0.77312534  0.89101198  0.23075034
   0.81158362  0.77390806  0.23416561
   0.92877996  0.84274812  0.28992155
   0.84930234  0.93278667  0.30414073
   0.75629695  0.81673360  0.33019051
   0.84595513  0.73807997  0.33172348
   0.80632223  0.90225728  0.40328279
   0.91577073  0.86224181  0.38588957
   0.90663679  0.77976605  0.57795995
   0.83626533  0.86507991  0.54451296
   0.92791574  0.89795999  0.59319647
   0.79480414  0.77577946  0.63245643
   0.78671931  0.90150522  0.63245832
   0.92000144  0.79112681  0.68455845
   0.90018285  0.91115353  0.69744490
   0.76865041  0.87796338  0.73000928
   0.79572462  0.75829956  0.73168115
   0.92255917  0.80878685  0.78573221
   0.85808271  0.91248563  0.79968241
   0.75086309  0.79289314  0.82426250
   0.84417745  0.72407212  0.83908492
   0.78632936  0.89385133  0.89236451
   0.89810073  0.85537379  0.89426818
   0.07419349  0.07985097  0.44276851
   0.18496557  0.04535788  0.45808671
   0.08900585  0.06902211  0.93503360
   0.20549362  0.05765706  0.93602861
   0.11741577  0.40529137  0.43872429
   0.23339405  0.41357478  0.44612195
   0.09327213  0.41760209  0.93636409
   0.20470202  0.41449502  0.96102435
   0.09375915  0.74012878  0.43911028
   0.20875999  0.76070153  0.44326386
   0.14302391  0.76855989  0.93854740
   0.26027388  0.77724017  0.94563618
   0.41043101  0.12495480  0.43907480
   0.52009196  0.08244327  0.44800257
   0.43388988  0.07070518  0.92834329
   0.54791890  0.05721712  0.93625276
   0.41397526  0.43560692  0.43474931
   0.52297804  0.40332770  0.45776650
   0.43242698  0.42507753  0.93857916
   0.54684996  0.41262739  0.95645256
   0.45426965  0.76322284  0.44931698
   0.56920203  0.74604135  0.45172746
   0.41472892  0.78288305  0.92925642
   0.51856285  0.74295309  0.95377718
   0.75921137  0.07199945  0.42147644
   0.86956833  0.06951320  0.44840452
   0.75440139  0.05891251  0.92082181
   0.86400741  0.04849298  0.94889317
   0.75857222  0.43915542  0.44866168
   0.86958568  0.42098600  0.47374441
   0.75849367  0.41611456  0.94629096
   0.87349418  0.42239666  0.96336896
   0.78166096  0.76232951  0.44429919
   0.89749454  0.75368337  0.45107212
   0.75799078  0.75193253  0.94074235
   0.87203544  0.74713394  0.95676370
   0.23125494  0.06271387  0.44740986
   0.24454586  0.08856604  0.92545274
   0.27047633  0.44492543  0.43000837
   0.24818268  0.43871770  0.95380885
   0.24323243  0.79370734  0.42775708
   0.30003927  0.80136646  0.92884909
   0.56523743  0.09537088  0.43421182
   0.58888335  0.08682687  0.92874392
   0.56880067  0.42095312  0.44968320
   0.59033765  0.43341866  0.94445155
   0.61039550  0.76989719  0.43828351
   0.56649372  0.75643987  0.95084489
   0.91284452  0.09666103  0.44328324
   0.90799368  0.07103403  0.94218810
   0.91436135  0.44141062  0.46429012
   0.91242651  0.45187454  0.95008858
   0.93883145  0.77895744  0.43886538
   0.91368691  0.77257932  0.94707392
Direct configuration=   320
   0.19086256  0.16308279  0.08689439
   0.14907072  0.16150724  0.13755500
   0.19243435  0.15134478  0.18896299
   0.14633350  0.14365651  0.23901521
   0.18439343  0.14003854  0.29317265
   0.13379561  0.12089556  0.33840624
   0.16110701  0.13900827  0.39405772
   0.13250469  0.08727075  0.43558380
   0.19286343  0.19064825  0.58086608
   0.14015193  0.17866583  0.62500028
   0.17184612  0.16691282  0.68014881
   0.11746553  0.15087679  0.72433922
   0.15233065  0.16903053  0.77967983
   0.11589481  0.13044796  0.82682744
   0.14799192  0.15201758  0.88102606
   0.14336737  0.08916405  0.92179833
   0.15671538  0.52010452  0.08507985
   0.11630361  0.52473932  0.13462427
   0.16444047  0.52700179  0.18382897
   0.12683311  0.49990061  0.23328105
   0.16752580  0.51349341  0.28409787
   0.14308728  0.46604655  0.33110780
   0.17226981  0.49202280  0.38553987
   0.17384207  0.43210552  0.42770078
   0.17701010  0.50493778  0.58579718
   0.14276676  0.52543492  0.63579118
   0.19124595  0.53351425  0.68535269
   0.15990743  0.49197039  0.73250244
   0.19051104  0.51250252  0.78749467
   0.16451557  0.46058214  0.83321710
   0.17166005  0.49329590  0.88883307
   0.15162681  0.44000923  0.93363314
   0.19944437  0.85890396  0.08022605
   0.15255953  0.86132200  0.12755370
   0.18719581  0.84346939  0.18165721
   0.13133376  0.82921768  0.22590206
   0.15941923  0.84296977  0.28098473
   0.11691835  0.80748867  0.32707935
   0.13685274  0.83525956  0.38381744
   0.14063359  0.77483298  0.42571082
   0.15112674  0.85077885  0.56706008
   0.12711751  0.86220878  0.62195121
   0.18269432  0.84578794  0.66607995
   0.15110385  0.82609169  0.71993822
   0.20192283  0.83834884  0.76764095
   0.17390807  0.80568283  0.82117427
   0.20643354  0.83836879  0.87225912
   0.20372688  0.79239692  0.92198793
   0.51318075  0.16031726  0.07483244
   0.46761551  0.15518405  0.12380387
   0.50670896  0.15079442  0.17687762
   0.45744626  0.14379861  0.22595557
   0.49704245  0.16307655  0.27791537
   0.45760758  0.14656610  0.32957776
   0.49255764  0.17350692  0.38158249
   0.46829219  0.12597191  0.42678314
   0.52579516  0.23256387  0.57794191
   0.48735148  0.21079975  0.62652863
   0.53421793  0.18536349  0.67277524
   0.49127005  0.14576031  0.71849600
   0.52247286  0.15954468  0.77405589
   0.48139501  0.12567705  0.82103729
   0.50229835  0.14998311  0.87752437
   0.49009908  0.08741483  0.91846749
   0.53183311  0.49653950  0.08700893
   0.48677426  0.50181794  0.13570023
   0.53045878  0.50411128  0.18770679
   0.48618162  0.49122682  0.23741635
   0.52505151  0.50674990  0.28965022
   0.48539651  0.46685841  0.33501563
   0.50451187  0.49464577  0.39064893
   0.47463246  0.44447072  0.43312073
   0.53429142  0.50605222  0.58716245
   0.49010720  0.50828748  0.63500587
   0.53169593  0.52287789  0.68638445
   0.49299987  0.49141865  0.73419112
   0.52894653  0.50707315  0.78672818
   0.49140198  0.47043479  0.83438040
   0.51109852  0.49900739  0.88934918
   0.49154416  0.44422274  0.93214614
   0.50214549  0.87513898  0.08164300
   0.47125360  0.86953139  0.13541504
   0.52336659  0.84751644  0.18160591
   0.48544170  0.82219220  0.23243717
   0.52770559  0.83426529  0.28381913
   0.48955688  0.80946777  0.33510101
   0.52335600  0.83304892  0.38878712
   0.51251804  0.77913909  0.43338774
   0.55129827  0.85879611  0.58151264
   0.50348866  0.85053204  0.62814335
   0.54429587  0.85312065  0.68157678
   0.49956672  0.83668768  0.73052713
   0.53724917  0.84334891  0.78365019
   0.49390123  0.81040484  0.82944405
   0.50913868  0.83878955  0.88551447
   0.47345788  0.78850063  0.92569143
   0.84997740  0.18678566  0.07419412
   0.80553415  0.18651276  0.12324752
   0.84916037  0.18655173  0.17500838
   0.80581821  0.16637205  0.22422741
   0.84513488  0.17797253  0.27664564
   0.80694751  0.14032434  0.32319967
   0.83724781  0.15556616  0.37828039
   0.81654665  0.09746880  0.41938592
   0.85480649  0.17839638  0.57550345
   0.81383226  0.17744876  0.62522387
   0.86075287  0.18073551  0.67653879
   0.82133541  0.14841410  0.72431010
   0.85277847  0.16172509  0.78015314
   0.80801529  0.12585405  0.82516788
   0.83364518  0.13880768  0.88278648
   0.81147438  0.07736984  0.92052534
   0.83432460  0.50630716  0.09394356
   0.80485759  0.51936673  0.14645256
   0.85827194  0.51209361  0.19299793
   0.81803423  0.49741120  0.24412027
   0.85702351  0.50946853  0.29692826
   0.82108918  0.47477202  0.34625988
   0.84640396  0.50336340  0.40082589
   0.81872094  0.45576124  0.44653664
   0.83289401  0.52035421  0.59263397
   0.79282272  0.54635080  0.64156946
   0.83913648  0.53140443  0.69148382
   0.79944675  0.51311935  0.74257493
   0.83936668  0.51747123  0.79609235
   0.80345179  0.47224784  0.84145527
   0.82257785  0.50269311  0.89776461
   0.81371223  0.44497181  0.94081101
   0.90240512  0.85340630  0.09053761
   0.85140531  0.86100516  0.13495243
   0.88542355  0.86299974  0.19070327
   0.83225736  0.84774096  0.23576425
   0.86227669  0.86166201  0.29112290
   0.82805728  0.81347974  0.33436515
   0.84866792  0.83960842  0.39030664
   0.83864505  0.78251106  0.43363742
   0.87886901  0.84641037  0.58745210
   0.83202177  0.84479894  0.63554095
   0.87231605  0.84391184  0.68933182
   0.82211890  0.82749701  0.73478705
   0.85724300  0.83595745  0.78921819
   0.81987960  0.79671861  0.83506425
   0.82961295  0.83008996  0.89119293
   0.81176063  0.77552913  0.93402262
   0.22591819  0.09818729  0.07927523
   0.14236750  0.16998878  0.04785407
   0.23567060  0.22069084  0.08261799
   0.10344381  0.10231798  0.13377603
   0.11178308  0.22727266  0.14158857
   0.23271332  0.08795559  0.18443937
   0.23094762  0.21522749  0.19268795
   0.10429165  0.20562879  0.24188510
   0.10777633  0.07888726  0.23366920
   0.23920974  0.09106962  0.29331581
   0.20666169  0.21032198  0.30521298
   0.07450291  0.16165326  0.33260123
   0.11682166  0.04783125  0.33488743
   0.14633504  0.21067596  0.40727296
   0.23290244  0.13023378  0.39186817
   0.23817647  0.13493713  0.57493974
   0.15861942  0.20005468  0.53553893
   0.22693034  0.25560281  0.59131070
   0.09745413  0.11852921  0.61509814
   0.10374895  0.24510403  0.62862062
   0.21661776  0.10660134  0.67917323
   0.20531937  0.23259744  0.69325646
   0.05948786  0.19462071  0.71929015
   0.09833425  0.07722815  0.72264881
   0.21875342  0.14286770  0.77881262
   0.15380732  0.24496946  0.78633816
   0.04702233  0.14562403  0.82667180
   0.12551633  0.05530469  0.82126675
   0.11128578  0.21012311  0.90109680
   0.21582984  0.17465177  0.87306861
   0.18596716  0.45204428  0.07756428
   0.11063660  0.53013216  0.04614803
   0.20541265  0.57264831  0.08106136
   0.07407917  0.46115378  0.13670655
   0.08005843  0.58995487  0.13358744
   0.22116505  0.48048004  0.17522117
   0.18399965  0.59999851  0.18972400
   0.06444924  0.53747781  0.23673303
   0.11676065  0.42300762  0.22788367
   0.23595530  0.49557584  0.27709495
   0.16260375  0.58818263  0.29662277
   0.07260574  0.46321057  0.33423394
   0.16795781  0.39555375  0.32200063
   0.13190434  0.54900989  0.40292746
   0.23768654  0.52107280  0.37587106
   0.20421863  0.43561964  0.58562050
   0.12791431  0.51036210  0.54863894
   0.22806723  0.55284789  0.57226980
   0.09261656  0.47099050  0.64168494
   0.11058961  0.59330598  0.62971236
   0.25432211  0.49857220  0.67550769
   0.20265917  0.60745551  0.69632464
   0.09083789  0.50984266  0.73701248
   0.16890338  0.41604929  0.72626587
   0.26236927  0.51096470  0.78761975
   0.17090857  0.58385694  0.79983052
   0.09611556  0.44258464  0.82535358
   0.20442923  0.39805848  0.83254888
   0.13006559  0.55264602  0.89422301
   0.23947131  0.51622007  0.89181343
   0.24015834  0.79631023  0.07961172
   0.16007684  0.85753975  0.03697485
   0.24307030  0.91828768  0.07823742
   0.10328984  0.80713362  0.12022231
   0.12392298  0.93132481  0.13138435
   0.22524482  0.77866258  0.17746940
   0.22842986  0.90245050  0.19424976
   0.07579251  0.87610686  0.22001511
   0.11030250  0.75554052  0.22241251
   0.22482352  0.81164816  0.28565915
   0.16241345  0.91982566  0.28764188
   0.04834275  0.82188110  0.31991192
   0.12960855  0.73161823  0.32528803
   0.08878828  0.88566156  0.39916397
   0.20027483  0.87183986  0.37985634
   0.16038582  0.77864665  0.55295879
   0.10145717  0.87826989  0.53405680
   0.21074963  0.89016459  0.55938581
   0.06814858  0.81970401  0.62721499
   0.11183302  0.93705452  0.62409734
   0.22513759  0.78738806  0.64859100
   0.22305549  0.90787313  0.67324467
   0.09653112  0.87463847  0.72986525
   0.13187840  0.75214636  0.72085897
   0.26516368  0.80481744  0.75855642
   0.20946077  0.91403385  0.77308057
   0.10401624  0.81427771  0.82279927
   0.18751442  0.73080981  0.81902888
   0.17026905  0.90149095  0.88203271
   0.27470487  0.85809929  0.86178103
   0.55152800  0.09854840  0.06602656
   0.46987492  0.17067473  0.03289381
   0.55609170  0.22078505  0.07699423
   0.42797062  0.09032758  0.12005050
   0.42522777  0.21762021  0.12265958
   0.55046816  0.09086243  0.17341889
   0.54533403  0.21515788  0.18192787
   0.40376795  0.19346978  0.22066909
   0.43326148  0.07145696  0.23026190
   0.55716212  0.12185446  0.27875941
   0.51343449  0.23717132  0.27944956
   0.39588429  0.18497545  0.32772350
   0.44995629  0.07092640  0.33226284
   0.47333254  0.24502868  0.38913379
   0.56379519  0.16840382  0.37420336
   0.56112528  0.17581121  0.55568567
   0.47746786  0.25749341  0.54408241
   0.56932804  0.28938538  0.58739353
   0.44114817  0.15543389  0.61364361
   0.45354464  0.27437438  0.64123654
   0.58495674  0.13895791  0.65294226
   0.56272275  0.24897851  0.69412256
   0.42725356  0.18098038  0.72101964
   0.48316538  0.07032237  0.70901815
   0.58877435  0.13162460  0.77751802
   0.52131091  0.23446477  0.78390801
   0.41329813  0.14299079  0.81381961
   0.49081203  0.04954061  0.81988469
   0.46275782  0.20870818  0.89063447
   0.57071278  0.17119514  0.87563874
   0.55980541  0.42765129  0.08097562
   0.49087007  0.50872342  0.04474459
   0.58447337  0.54680108  0.08713210
   0.44502583  0.43892373  0.13837016
   0.44705933  0.56476016  0.13562625
   0.58069784  0.44976076  0.18271427
   0.55856735  0.57381804  0.19545756
   0.42876234  0.53585917  0.23621006
   0.46706389  0.41689233  0.23912908
   0.59160571  0.48059878  0.28643397
   0.52893440  0.58263843  0.29975861
   0.41596981  0.47842991  0.32740998
   0.49945375  0.39243533  0.33379440
   0.47753560  0.56366504  0.39640452
   0.57513059  0.49932797  0.39505094
   0.57632270  0.44519337  0.58567197
   0.48990691  0.50321413  0.54651400
   0.57556589  0.56680295  0.58220793
   0.45617697  0.43989540  0.63787440
   0.44444770  0.56536018  0.62933239
   0.59289531  0.48366676  0.68372381
   0.54371157  0.59794168  0.69135358
   0.42752296  0.52103616  0.73779465
   0.48795948  0.41471393  0.72832403
   0.59593146  0.48107874  0.78590783
   0.52860270  0.58403633  0.79314079
   0.42169352  0.47699811  0.82940031
   0.50732259  0.39569696  0.83139486
   0.47493504  0.56259728  0.89953735
   0.58108931  0.51571708  0.88840113
   0.51592251  0.80737599  0.06164481
   0.45319679  0.90974256  0.05111735
   0.55994293  0.91618252  0.08030548
   0.42292264  0.81429359  0.13096883
   0.44317636  0.93766660  0.14607287
   0.56243311  0.78731653  0.16324491
   0.56351585  0.90982973  0.19075670
   0.42699878  0.86660813  0.23695518
   0.46701117  0.74722163  0.22980283
   0.58816297  0.79481121  0.28094794
   0.54053550  0.90876088  0.28550989
   0.42283651  0.83526377  0.33462015
   0.48678269  0.73316870  0.33228680
   0.49523036  0.90044362  0.40149888
   0.59369920  0.84310906  0.37942506
   0.58524836  0.79262116  0.57265838
   0.51333528  0.87394274  0.53836236
   0.59942092  0.91258086  0.58657156
   0.47031909  0.78255168  0.62533715
   0.45516866  0.90682939  0.62772458
   0.59531493  0.79875352  0.67684573
   0.57261046  0.92312729  0.68711070
   0.44417591  0.88648001  0.73151547
   0.47856651  0.76303602  0.72696119
   0.59858381  0.80522752  0.78080853
   0.54946543  0.91613684  0.79449269
   0.42494597  0.82413055  0.82164848
   0.50522543  0.73475781  0.83141819
   0.48366292  0.90854612  0.89195536
   0.58040326  0.84318373  0.89327531
   0.90173427  0.13615875  0.07557474
   0.80767292  0.16922226  0.03418958
   0.87824919  0.25393115  0.06354962
   0.76725383  0.12127329  0.12525344
   0.76409481  0.24921355  0.12228068
   0.90135495  0.13493850  0.17012432
   0.87687173  0.25730224  0.17912976
   0.74617391  0.20990450  0.22496880
   0.78501084  0.09242236  0.22183916
   0.91076802  0.15217562  0.27101807
   0.84458124  0.25231419  0.28710011
   0.74101243  0.16925663  0.32086282
   0.80269898  0.06442553  0.31631744
   0.81223596  0.22338483  0.39454155
   0.90952629  0.16082920  0.37462118
   0.89075222  0.11476951  0.56885967
   0.80758708  0.18346055  0.53628803
   0.90007595  0.23471158  0.57178995
   0.77814576  0.10985930  0.62372663
   0.76819482  0.23638770  0.62557506
   0.91838763  0.13590292  0.66703119
   0.87950557  0.25302564  0.68499632
   0.75465916  0.17830452  0.72408313
   0.82129289  0.07221226  0.71928202
   0.91720526  0.12937752  0.78274864
   0.85716204  0.23618145  0.79093087
   0.74204437  0.15235790  0.82104160
   0.80910819  0.05071826  0.81991041
   0.80238626  0.20218904  0.90065423
   0.90543366  0.14643535  0.88060873
   0.85988914  0.43693758  0.08809470
   0.78017303  0.51445508  0.06013206
   0.88532852  0.55593427  0.08164625
   0.75491926  0.46459741  0.15350088
   0.77698811  0.58861726  0.14728985
   0.90243576  0.45329051  0.18349287
   0.89380552  0.57784762  0.19701269
   0.76208477  0.54449990  0.24510561
   0.79642743  0.42238267  0.24227567
   0.92313588  0.48029319  0.29364149
   0.86012358  0.58517187  0.30743663
   0.75108502  0.48459430  0.34483471
   0.83306031  0.39898059  0.34404913
   0.82245696  0.57374923  0.40818798
   0.91747111  0.50686795  0.40014823
   0.82529489  0.44449172  0.58887542
   0.80497005  0.55259550  0.54895457
   0.90086839  0.53531933  0.59197228
   0.73189753  0.50549605  0.64255201
   0.77914811  0.62069017  0.64104449
   0.87907639  0.46950773  0.67893735
   0.87760811  0.59558221  0.69905213
   0.74504667  0.56260939  0.74945883
   0.77652327  0.43973650  0.73703236
   0.90612023  0.49220509  0.79270492
   0.83837536  0.59072750  0.81322723
   0.73227716  0.47511805  0.83819449
   0.82282655  0.39891798  0.83740076
   0.77967486  0.55984971  0.90890215
   0.89075100  0.52711898  0.89518912
   0.92873039  0.78314841  0.08446331
   0.86868370  0.86876875  0.04640743
   0.95676816  0.89940058  0.09497335
   0.80702195  0.80110561  0.13293101
   0.81552549  0.92831625  0.12871809
   0.93590015  0.80945489  0.19324776
   0.91297797  0.93364096  0.19694618
   0.77542670  0.89383218  0.23339375
   0.81384399  0.77226497  0.23433354
   0.93095395  0.84303517  0.29063582
   0.85164658  0.93440161  0.30394507
   0.75763463  0.81838651  0.32942922
   0.84944768  0.74167418  0.32953221
   0.80880389  0.89986717  0.40198514
   0.91705337  0.86236288  0.38485859
   0.90740558  0.77890982  0.57588973
   0.83910191  0.86535692  0.54605095
   0.92916782  0.89810056  0.59266360
   0.79562770  0.77895200  0.63252685
   0.78896445  0.90470871  0.63331154
   0.92209215  0.78773988  0.68594015
   0.90288382  0.91279733  0.69762425
   0.76899054  0.87746512  0.73168572
   0.79935601  0.75368897  0.73282063
   0.92338675  0.80633993  0.78702506
   0.85875607  0.91133854  0.80203458
   0.75029294  0.79315052  0.82489493
   0.84563175  0.72528646  0.83760063
   0.78822333  0.89132443  0.89462110
   0.89810819  0.85402563  0.89448232
   0.07261850  0.07717668  0.44468971
   0.18196783  0.04408256  0.45715140
   0.08889744  0.06422611  0.93644432
   0.20399148  0.05874218  0.93578717
   0.12217198  0.39996561  0.44178047
   0.23706953  0.41183903  0.44374360
   0.09463490  0.41566762  0.93937856
   0.20585294  0.41562458  0.96211064
   0.09094273  0.74033117  0.43963183
   0.20619380  0.75821413  0.44025943
   0.15002330  0.76830354  0.93830361
   0.26429752  0.77824574  0.94503331
   0.40869845  0.12769784  0.43998160
   0.51496973  0.07811659  0.44652862
   0.43236134  0.06694315  0.92755396
   0.54769174  0.05317805  0.93662639
   0.41384640  0.43614035  0.43971560
   0.52130724  0.40000800  0.45659718
   0.43395762  0.42293387  0.94016457
   0.54572886  0.41369421  0.95698540
   0.45647490  0.76459444  0.45040864
   0.57092932  0.74565726  0.45027569
   0.41167433  0.78639515  0.93047810
   0.51603085  0.74335484  0.95261405
   0.75879796  0.07335759  0.42026454
   0.86880783  0.06881717  0.44786746
   0.75255833  0.05614560  0.92088409
   0.86156098  0.04365969  0.94821693
   0.75906303  0.44274205  0.45271203
   0.86644982  0.42344090  0.47672336
   0.75942305  0.41522287  0.94899563
   0.87228431  0.42323749  0.96440291
   0.78277650  0.75963854  0.44596757
   0.89805799  0.75097619  0.45103008
   0.75480734  0.75291837  0.94266352
   0.86823353  0.74659852  0.95751290
   0.22753441  0.06201341  0.44604176
   0.23908378  0.08571075  0.91630001
   0.27193940  0.44438767  0.42638016
   0.24812471  0.43711992  0.94862683
   0.23795093  0.79236199  0.42322717
   0.30450477  0.79560009  0.92531778
   0.55912586  0.08803181  0.42994431
   0.58778798  0.07726600  0.92119291
   0.56658080  0.41783551  0.44646053
   0.58794435  0.43555239  0.94348651
   0.61111465  0.76307148  0.43132745
   0.56274477  0.75380981  0.94140676
   0.91261131  0.09082240  0.43692911
   0.90561746  0.06487828  0.93935959
   0.91205603  0.43908880  0.46544471
   0.91024728  0.45171137  0.94940107
   0.93719809  0.77470885  0.43407539
   0.90704823  0.77542469  0.94485782
Direct configuration=   340
   0.19181016  0.16253120  0.08593165
   0.14858284  0.15950413  0.13707778
   0.19009665  0.14772133  0.18849071
   0.14649121  0.14172855  0.23888633
   0.18287802  0.13836949  0.29370457
   0.13089507  0.12052047  0.33842752
   0.16063046  0.13455060  0.39386349
   0.12957128  0.07783391  0.43517297
   0.19326822  0.19499272  0.58100367
   0.13853197  0.18091644  0.62614102
   0.16865124  0.16751879  0.68065042
   0.11597975  0.15164806  0.72442345
   0.15052044  0.16595529  0.77841500
   0.11501604  0.12888346  0.82555026
   0.14356717  0.15011363  0.88009242
   0.14198387  0.08218287  0.91981271
   0.15194408  0.52080246  0.08168563
   0.11430694  0.52602965  0.13369081
   0.16220966  0.52693007  0.18334400
   0.12636530  0.49874823  0.23326121
   0.16684989  0.51363396  0.28472091
   0.14247128  0.46432808  0.33061050
   0.17111478  0.49024347  0.38404744
   0.17718746  0.42404484  0.42478534
   0.17759302  0.50691009  0.58437608
   0.14209651  0.52822027  0.63729361
   0.19052470  0.53022468  0.68596496
   0.16082266  0.49322079  0.73549221
   0.19097126  0.51385927  0.79047523
   0.16579787  0.45894582  0.83238673
   0.17044775  0.48950573  0.88871560
   0.15463241  0.43226250  0.93332819
   0.20281433  0.86149547  0.07861491
   0.15509177  0.86203760  0.12693684
   0.18603343  0.84229926  0.18189205
   0.13116901  0.82838592  0.22602541
   0.15961259  0.84200803  0.28244321
   0.11539008  0.80776650  0.32593785
   0.13423853  0.83770503  0.38171596
   0.13854103  0.77044829  0.42218951
   0.14662392  0.85173240  0.56429858
   0.12629715  0.86694913  0.62055336
   0.18117904  0.84527377  0.66546948
   0.15185295  0.82727225  0.71993289
   0.20324182  0.83982868  0.76654913
   0.17929416  0.80579941  0.81854004
   0.21237285  0.84143778  0.86928614
   0.21001690  0.78599718  0.91977858
   0.50988996  0.15973793  0.07366510
   0.46395637  0.15162869  0.12294435
   0.50383933  0.14740941  0.17566090
   0.45861749  0.14323685  0.22532445
   0.49742560  0.16219783  0.27776415
   0.45552468  0.14913677  0.32784563
   0.49145332  0.17266999  0.37861567
   0.46401691  0.12249417  0.42584937
   0.52687098  0.23949161  0.57677369
   0.48718561  0.21741853  0.62754672
   0.53254711  0.18617736  0.67378931
   0.49204625  0.14566604  0.71772673
   0.52556781  0.15672717  0.77487715
   0.48310986  0.12235952  0.81914742
   0.50271883  0.14763894  0.87557254
   0.48930655  0.08050787  0.91455536
   0.53375631  0.49637430  0.08640894
   0.48922693  0.50407874  0.13752717
   0.52978939  0.50435762  0.18997896
   0.48760109  0.48840531  0.23840219
   0.52624152  0.50282772  0.29112506
   0.48779228  0.46453854  0.33574377
   0.50324618  0.49329656  0.39121155
   0.47194489  0.43716483  0.43318476
   0.53575073  0.50692697  0.58593085
   0.49160448  0.51037299  0.63494880
   0.53013224  0.52147332  0.68813862
   0.49314195  0.48962809  0.73547884
   0.52807947  0.50565661  0.78787657
   0.49309489  0.46833112  0.83372652
   0.51274262  0.49638388  0.88919997
   0.49376510  0.43671949  0.93219715
   0.50124204  0.88025227  0.08030597
   0.47112868  0.87206160  0.13626982
   0.51969461  0.84677706  0.18083644
   0.48281260  0.82341679  0.23331285
   0.52839099  0.83410221  0.28299072
   0.49282855  0.80824118  0.33276995
   0.52673341  0.83231778  0.38495034
   0.51390409  0.77409164  0.43183388
   0.55465301  0.86018294  0.57910026
   0.50847705  0.85351891  0.62851327
   0.54829562  0.85539310  0.68154706
   0.50331929  0.83801811  0.72893936
   0.53804749  0.84289613  0.78388806
   0.49461237  0.80961987  0.82862568
   0.50917903  0.83716839  0.88472442
   0.47070897  0.78646523  0.92424591
   0.84904103  0.18822838  0.07106134
   0.80615779  0.18802573  0.12304359
   0.84750929  0.18747055  0.17459660
   0.80296132  0.16669483  0.22347313
   0.84171925  0.17836488  0.27593681
   0.80519114  0.14125429  0.32214421
   0.83757298  0.15563460  0.37596862
   0.81654591  0.09207223  0.41534490
   0.85663237  0.17932088  0.57389093
   0.81514099  0.17603889  0.62559597
   0.86015657  0.17871817  0.67631026
   0.82347797  0.14540001  0.72510807
   0.85316170  0.15856933  0.78214854
   0.80901639  0.12360043  0.82540737
   0.83193065  0.13731197  0.88204743
   0.80847131  0.06977253  0.91813673
   0.83203163  0.50532252  0.09390552
   0.80502288  0.51970690  0.14922915
   0.85770510  0.51232757  0.19590298
   0.81909560  0.49616016  0.24664702
   0.85683155  0.50910571  0.29982900
   0.81960654  0.47234224  0.34620353
   0.84633887  0.49968448  0.39979765
   0.81749827  0.45193986  0.44670257
   0.83002437  0.52050020  0.59196295
   0.79293481  0.54965909  0.64308742
   0.83659753  0.53282074  0.69259137
   0.79714682  0.51402569  0.74411306
   0.83583986  0.51630257  0.79836363
   0.80026875  0.47287768  0.84223076
   0.82164394  0.49985415  0.89738772
   0.81402111  0.43828550  0.94058841
   0.90725822  0.85426974  0.08956272
   0.85508088  0.86329771  0.13558707
   0.88602827  0.86495997  0.19133731
   0.83539138  0.84784257  0.23620054
   0.86433345  0.86288878  0.29137578
   0.82970211  0.81418683  0.33407483
   0.84980470  0.83976382  0.38875819
   0.84031107  0.77514245  0.43126673
   0.88242836  0.84635574  0.58656511
   0.83590918  0.84519946  0.63607390
   0.87348448  0.84279528  0.68970860
   0.82587311  0.82576047  0.73655650
   0.85817744  0.83533292  0.79166398
   0.81966349  0.79404471  0.83581326
   0.82839777  0.82924571  0.88975460
   0.80942206  0.77037986  0.93355039
   0.22451550  0.09685756  0.07983859
   0.14643063  0.17346123  0.04705222
   0.23759340  0.21859827  0.08508925
   0.10419563  0.10206486  0.13155120
   0.11536190  0.22561663  0.13846528
   0.23044891  0.08717407  0.18420220
   0.23080981  0.20879746  0.19131763
   0.10688470  0.20351435  0.23903322
   0.10440366  0.08142279  0.23535222
   0.23244728  0.08503103  0.29426802
   0.21417588  0.20510919  0.30327984
   0.07335650  0.16404543  0.33422811
   0.11498465  0.04412706  0.33738771
   0.14863481  0.20764028  0.40813116
   0.23211497  0.12348106  0.39478136
   0.23562064  0.13446251  0.57586427
   0.16063105  0.20641559  0.53553297
   0.22688162  0.25624333  0.59606762
   0.09731262  0.12141064  0.61450513
   0.10211214  0.24360124  0.62578830
   0.21135241  0.10841970  0.67837533
   0.20577690  0.23004769  0.69182816
   0.06013600  0.19565475  0.72016247
   0.09446261  0.07982534  0.71972438
   0.21487362  0.13760123  0.77656069
   0.15611630  0.24064806  0.78638517
   0.04657562  0.14679139  0.82466017
   0.12296604  0.05198457  0.81967947
   0.10677044  0.20865984  0.90083653
   0.21193507  0.17151345  0.87330423
   0.17850616  0.45104961  0.07481088
   0.10602042  0.53498439  0.04304918
   0.20155628  0.57610491  0.08017275
   0.06875926  0.46918533  0.13648746
   0.07588136  0.58843746  0.13250633
   0.21925886  0.48565195  0.17474444
   0.18291439  0.59875411  0.18842309
   0.06307166  0.53158032  0.23831688
   0.11649600  0.42428776  0.22862080
   0.23265880  0.49512930  0.27469259
   0.16613699  0.58886648  0.29566815
   0.07150819  0.46404401  0.33372424
   0.16403183  0.39242826  0.32156234
   0.13006078  0.54683354  0.40222999
   0.23703698  0.51976426  0.37778366
   0.20299981  0.43640187  0.58691714
   0.12818946  0.50909837  0.54614801
   0.22905638  0.55581127  0.57298284
   0.09060320  0.47717560  0.64548855
   0.10986245  0.59509866  0.63241276
   0.25233624  0.49998802  0.67361663
   0.20007984  0.60508304  0.69544270
   0.09141715  0.50726936  0.73649330
   0.16733166  0.41731159  0.72654215
   0.25981185  0.51239888  0.78672759
   0.17409147  0.58581176  0.80121177
   0.09920690  0.43904122  0.82379042
   0.20708571  0.39595725  0.82997411
   0.12938436  0.55185761  0.89562886
   0.24018145  0.51188413  0.89429609
   0.23790658  0.79722897  0.08001573
   0.16162883  0.86404479  0.03491098
   0.24368636  0.92166044  0.07728583
   0.10470008  0.81102968  0.11769267
   0.12598042  0.93138205  0.13081810
   0.22353297  0.77876420  0.17831198
   0.22793805  0.89925496  0.19613441
   0.07637993  0.87549278  0.22274973
   0.10688987  0.75762669  0.22181661
   0.22307858  0.81329201  0.28554947
   0.16296382  0.91616204  0.28890387
   0.04748626  0.82235898  0.31900011
   0.12469220  0.73155795  0.32460998
   0.08598809  0.88867623  0.39846777
   0.19798687  0.87381364  0.38081461
   0.15111171  0.77865085  0.55330223
   0.09536514  0.88070012  0.53361753
   0.20646165  0.88701169  0.55657690
   0.06764456  0.82629526  0.62789649
   0.11175305  0.94142258  0.62518189
   0.21958314  0.78644972  0.65013956
   0.22474512  0.90363358  0.67105666
   0.09667250  0.87288481  0.72752030
   0.13038432  0.75557767  0.72184230
   0.26322418  0.80494494  0.75451012
   0.21671175  0.91355810  0.77026532
   0.10883882  0.81693891  0.82357966
   0.19454540  0.73054025  0.82190323
   0.17745867  0.90557868  0.88330223
   0.28040611  0.85864138  0.86046533
   0.54552607  0.09656160  0.06652714
   0.47134335  0.17164618  0.03130462
   0.55166050  0.21853766  0.08176287
   0.42414021  0.09159680  0.11772483
   0.42337075  0.21297802  0.12348098
   0.54635040  0.08776307  0.17314301
   0.54090891  0.21098289  0.17940838
   0.40680518  0.19361280  0.22113347
   0.42877275  0.07395960  0.22819095
   0.55586111  0.12233854  0.27830222
   0.51674803  0.23649530  0.27574734
   0.39405288  0.18721724  0.32672557
   0.44723134  0.07199925  0.33241489
   0.47540747  0.24699969  0.38681487
   0.56239452  0.16468600  0.37453216
   0.56138490  0.18287992  0.55502009
   0.47969606  0.26525952  0.54237227
   0.57200505  0.29455382  0.59070400
   0.44266563  0.16186176  0.61431157
   0.45209640  0.28077301  0.64114905
   0.58103816  0.14168552  0.65266699
   0.56485470  0.24601398  0.69277308
   0.43016597  0.18000512  0.72058380
   0.47786664  0.07319830  0.70563809
   0.59086568  0.13073196  0.77410468
   0.52632772  0.23213162  0.78323949
   0.41554978  0.13943223  0.81204639
   0.49687056  0.04595168  0.81873833
   0.46442161  0.20869185  0.89316473
   0.57146305  0.16902437  0.87541078
   0.55833808  0.42603056  0.08410803
   0.49224061  0.50903120  0.04535201
   0.58681799  0.54447267  0.08700064
   0.44505948  0.44610769  0.13571851
   0.45166110  0.56796668  0.13466969
   0.58077271  0.45329148  0.18483286
   0.55632662  0.57416896  0.19511967
   0.43116329  0.53471952  0.23738930
   0.46733411  0.41631844  0.23864079
   0.59137354  0.47591232  0.28738894
   0.53089282  0.57592749  0.30269610
   0.41873003  0.48016387  0.32906038
   0.49938046  0.38873829  0.33380038
   0.47838494  0.56423940  0.39729148
   0.57515025  0.49455328  0.39590910
   0.57455025  0.44435327  0.58580459
   0.49110164  0.50206126  0.54525606
   0.57410548  0.56956382  0.58236484
   0.45788541  0.44341097  0.63488669
   0.44569565  0.56660238  0.62948412
   0.59154186  0.48591509  0.68266615
   0.54348623  0.59555459  0.69397699
   0.42941132  0.52182574  0.73735800
   0.48900834  0.41481276  0.72741167
   0.59369607  0.47973965  0.78485528
   0.52940101  0.58028803  0.79444430
   0.42192912  0.48061908  0.83019169
   0.50809310  0.39359626  0.83201945
   0.47901155  0.56251329  0.90114501
   0.58378802  0.51345055  0.89072441
   0.51279131  0.81099653  0.06005724
   0.45056524  0.91323122  0.05200886
   0.55962548  0.92053277  0.07894681
   0.41740360  0.82156213  0.13293235
   0.44377905  0.93939758  0.14947194
   0.55873873  0.79085826  0.16334597
   0.56218708  0.90457666  0.19150877
   0.42790325  0.86862526  0.23917207
   0.46097512  0.75145993  0.23219570
   0.58802259  0.79633365  0.27893773
   0.54338696  0.90868768  0.28756751
   0.42797245  0.83701588  0.33423096
   0.49137032  0.73034492  0.33228151
   0.50185359  0.90119493  0.40050078
   0.59742561  0.83984239  0.37897230
   0.58531726  0.79320804  0.57247713
   0.51590828  0.87691186  0.53653593
   0.60106874  0.91507943  0.58596272
   0.47411558  0.78820964  0.62659564
   0.46104425  0.90812927  0.62851731
   0.59774522  0.80244552  0.67927565
   0.57776754  0.92309468  0.68553523
   0.44908872  0.88577974  0.73021397
   0.47747630  0.76768622  0.72469859
   0.59956402  0.80557978  0.78261668
   0.55531869  0.91548991  0.79344216
   0.42662881  0.82492157  0.82022348
   0.50354555  0.73220195  0.82852807
   0.48563439  0.90941701  0.89146561
   0.57934705  0.83570068  0.89460560
   0.89972256  0.13665154  0.07262904
   0.80917293  0.17122360  0.03035712
   0.87466951  0.25843924  0.06524367
   0.76517424  0.12653370  0.12357688
   0.76279103  0.24680541  0.12135536
   0.89666364  0.13498924  0.16749144
   0.87725816  0.25528473  0.17850360
   0.74702703  0.21041263  0.22472323
   0.78276137  0.09380218  0.22135513
   0.90674840  0.15056194  0.27057400
   0.84599709  0.25256626  0.28811286
   0.73998017  0.17088569  0.32286816
   0.80651986  0.06468409  0.31469504
   0.81385182  0.22388657  0.39319831
   0.90745909  0.15713270  0.37215810
   0.88777866  0.11247171  0.56672312
   0.80998914  0.18900610  0.53419114
   0.90160966  0.23770308  0.57393885
   0.78025352  0.11092600  0.62374824
   0.76930885  0.23233874  0.62429960
   0.91604811  0.13689336  0.66659022
   0.87970598  0.25060090  0.68546486
   0.75840560  0.17292960  0.72365370
   0.81959764  0.07103824  0.71610814
   0.91641883  0.12652627  0.78134033
   0.86138651  0.23342846  0.79277698
   0.74321827  0.14916037  0.82186486
   0.81182550  0.04711236  0.81771999
   0.80465396  0.20388387  0.90066648
   0.90307196  0.14183358  0.88410185
   0.85416655  0.43386183  0.08808152
   0.77718794  0.51400062  0.06117953
   0.88263407  0.55298124  0.08081846
   0.75255346  0.47067176  0.15599021
   0.77839442  0.59143498  0.15090857
   0.90046914  0.45481801  0.18453306
   0.89377952  0.57550188  0.19887811
   0.76253896  0.54182132  0.24847366
   0.79966722  0.42381069  0.24295501
   0.92155328  0.48404424  0.29576246
   0.85989910  0.58370134  0.30682497
   0.75162439  0.48907708  0.34548395
   0.82969071  0.39589275  0.34347463
   0.82436379  0.57293158  0.40956729
   0.91819273  0.50163767  0.39926252
   0.81935195  0.44669949  0.58804547
   0.80133986  0.55524122  0.55057247
   0.89893612  0.53404129  0.59243863
   0.73074178  0.51523015  0.64511875
   0.77981010  0.62433214  0.64104242
   0.87737872  0.47294953  0.68086426
   0.87739628  0.59268249  0.70071930
   0.74510775  0.56309470  0.74919237
   0.77067469  0.44414982  0.73716780
   0.90055704  0.48878512  0.79392442
   0.84312020  0.58838513  0.81160731
   0.73044804  0.47768692  0.83880339
   0.81901208  0.39836106  0.83866666
   0.77964911  0.56055077  0.91329118
   0.88908725  0.52603695  0.89538319
   0.93162116  0.78392665  0.08820196
   0.87348090  0.87156851  0.04370989
   0.95965242  0.90354476  0.09635353
   0.80750098  0.80751763  0.13161191
   0.82338764  0.92928054  0.12860991
   0.93633375  0.81190925  0.19283116
   0.91584174  0.93297566  0.19719398
   0.77867083  0.89155956  0.23141609
   0.81497985  0.77611455  0.23154889
   0.93267466  0.84599141  0.29038188
   0.85901832  0.93684689  0.30258804
   0.75908512  0.81822625  0.32940663
   0.85204555  0.74217288  0.32743657
   0.81124235  0.90209284  0.40151117
   0.91845168  0.86248385  0.38867316
   0.90821332  0.77837565  0.57541070
   0.84129224  0.86685369  0.54595868
   0.93236491  0.89913095  0.59082338
   0.79499794  0.78434540  0.63333562
   0.79339534  0.90577351  0.63546343
   0.92135313  0.78861472  0.68768005
   0.90449816  0.90853134  0.69607726
   0.76967776  0.87198838  0.73467169
   0.80387964  0.75381250  0.73249288
   0.92270529  0.80921271  0.78796067
   0.86166528  0.90917747  0.80329399
   0.74978087  0.79417400  0.82637866
   0.84625482  0.72326310  0.83796283
   0.78831017  0.89196684  0.89736589
   0.89721072  0.85145716  0.89474379
   0.06958263  0.07949803  0.44623046
   0.18037586  0.03994329  0.46007399
   0.08770443  0.06238122  0.93853004
   0.20503635  0.06066372  0.93629963
   0.12654153  0.39736269  0.44515168
   0.24273349  0.41040575  0.44274777
   0.09564242  0.41781562  0.94262385
   0.20926922  0.41741480  0.96426320
   0.08752602  0.74345340  0.44028271
   0.20285921  0.75474264  0.43829412
   0.15480500  0.76866130  0.93716768
   0.26980899  0.77841295  0.94505131
   0.40653306  0.13057613  0.44260421
   0.51130761  0.07430893  0.44612401
   0.43204961  0.06478953  0.92905250
   0.54672857  0.05217688  0.93725244
   0.41217085  0.44005716  0.44572342
   0.52220408  0.39656437  0.45725021
   0.43399429  0.42494004  0.94157806
   0.54933994  0.41348374  0.95950033
   0.45791448  0.76780647  0.45100653
   0.57393511  0.74440122  0.44970775
   0.40960848  0.79168499  0.93188209
   0.51482394  0.74310547  0.95255140
   0.75690707  0.07723004  0.42189510
   0.86824425  0.07008283  0.44734112
   0.74835575  0.05507456  0.92326838
   0.86083577  0.04082384  0.94664028
   0.75697798  0.45021890  0.45648140
   0.86910416  0.42797343  0.47945412
   0.75764351  0.41623693  0.95298254
   0.87318940  0.42492265  0.96710195
   0.78442509  0.76039081  0.44818648
   0.90009548  0.74856240  0.45220974
   0.75068134  0.75673730  0.94456551
   0.86636024  0.74602999  0.96095681
   0.22339472  0.05303846  0.44264591
   0.24144191  0.08487731  0.91657395
   0.27880958  0.44001969  0.42564730
   0.24887180  0.44224556  0.94815529
   0.23341046  0.79118718  0.42267606
   0.30878520  0.79821012  0.92528557
   0.55412675  0.07781517  0.42651072
   0.58960902  0.06962874  0.92191776
   0.56618206  0.40738150  0.44011299
   0.58961614  0.43770378  0.94413241
   0.61134319  0.76271592  0.42777506
   0.56138142  0.75301143  0.93970614
   0.91216712  0.08837700  0.43411536
   0.90387514  0.06520756  0.93692569
   0.91356352  0.43557028  0.46257132
   0.91161706  0.45181786  0.95193411
   0.93875380  0.77187871  0.43424179
   0.90609525  0.76913380  0.94366651
Direct configuration=   360
   0.19358198  0.16010471  0.08485861
   0.14774882  0.15701964  0.13662726
   0.19128307  0.14590351  0.18797269
   0.14361621  0.14208573  0.23867507
   0.18226947  0.13624492  0.29361294
   0.13071452  0.12016575  0.34094850
   0.16234119  0.13048568  0.39608772
   0.12903160  0.07947689  0.43850493
   0.19222088  0.19576558  0.58307522
   0.13355512  0.18186897  0.62489896
   0.16809719  0.16956155  0.67906378
   0.11380397  0.15365278  0.72486895
   0.15087516  0.16165034  0.77845581
   0.11183820  0.12518683  0.82547939
   0.14018970  0.14608045  0.88011815
   0.14095566  0.08417495  0.92179430
   0.14638549  0.52319233  0.07802199
   0.10777502  0.52723861  0.13340244
   0.15839461  0.52931280  0.18162492
   0.12274341  0.49858151  0.23314606
   0.16880262  0.51356987  0.28350925
   0.14172111  0.46323685  0.33162353
   0.17213207  0.48690332  0.38522422
   0.18099691  0.42622167  0.42838822
   0.17611990  0.50901009  0.58404922
   0.13791720  0.53009935  0.63814513
   0.18966792  0.53226269  0.68511898
   0.15832542  0.49203353  0.73475822
   0.19187677  0.51539360  0.78844443
   0.16695541  0.45731487  0.83284266
   0.17416875  0.48740362  0.88989312
   0.15574133  0.43627125  0.93574499
   0.20342056  0.86361854  0.07812833
   0.15280326  0.86354414  0.12842133
   0.18439523  0.84104507  0.18248808
   0.12820152  0.82838957  0.22594950
   0.16133770  0.84145091  0.28289147
   0.11408960  0.80781148  0.32669685
   0.13333495  0.83799188  0.38230610
   0.13555780  0.77420680  0.42242774
   0.14196173  0.85376269  0.56316852
   0.12347996  0.86905626  0.62413580
   0.18110245  0.84540316  0.66413994
   0.14954921  0.82907631  0.72090311
   0.20769941  0.83949799  0.76547918
   0.18382772  0.80848403  0.82215814
   0.21961294  0.84262912  0.87088349
   0.21415630  0.79246590  0.91930078
   0.50754793  0.15816094  0.07356704
   0.45576713  0.14973017  0.12249641
   0.50082952  0.14550787  0.17359922
   0.45603853  0.14341231  0.22417709
   0.49894826  0.16323160  0.27482582
   0.45571173  0.14960011  0.32657124
   0.48938514  0.17206303  0.37885221
   0.46219705  0.12513792  0.42570169
   0.52826682  0.24755368  0.57735833
   0.48481889  0.22088101  0.62748221
   0.53251851  0.19081088  0.67234022
   0.48912700  0.15038274  0.71673148
   0.52734366  0.15592919  0.77230986
   0.48660496  0.11871505  0.81883101
   0.50392012  0.14420863  0.87640161
   0.49023024  0.08285319  0.91700105
   0.53527027  0.49520999  0.08771819
   0.48792888  0.50689975  0.13789790
   0.53094869  0.50615091  0.18922706
   0.48762339  0.48764749  0.23920175
   0.52904530  0.49909425  0.29279488
   0.48627327  0.46235117  0.33779253
   0.50340738  0.48924498  0.39286040
   0.47396340  0.44072554  0.43683863
   0.53574500  0.50844046  0.58419692
   0.48958654  0.51162021  0.63505560
   0.53241016  0.52063610  0.68588355
   0.49175052  0.48877414  0.73383420
   0.52957189  0.50470527  0.78851509
   0.49201644  0.46751912  0.83650126
   0.51540907  0.49589237  0.89119017
   0.49789812  0.44033046  0.93413383
   0.49735677  0.88284782  0.08092913
   0.46620613  0.87431376  0.13944890
   0.51779918  0.84548021  0.18011890
   0.48055979  0.82639304  0.23428658
   0.53137170  0.83611263  0.28293377
   0.49516296  0.80695206  0.33426646
   0.53207599  0.83153064  0.38504119
   0.51835270  0.77833697  0.43109802
   0.55665594  0.86053722  0.57815986
   0.50939364  0.85549705  0.62986674
   0.55318975  0.85676490  0.68102537
   0.50427353  0.83907700  0.72898681
   0.54385520  0.84247353  0.78408174
   0.49410422  0.80954961  0.82807212
   0.50843136  0.83625482  0.88447598
   0.47148902  0.78987643  0.92656268
   0.84739180  0.19016360  0.06900005
   0.79978337  0.18726711  0.12115061
   0.84607437  0.18699881  0.17135302
   0.80145599  0.17048717  0.22203766
   0.84149961  0.18033168  0.27533858
   0.80312736  0.14073924  0.32126406
   0.83636370  0.15494068  0.37545482
   0.81413980  0.09813361  0.41727366
   0.85683436  0.17983670  0.57207587
   0.81453546  0.17484815  0.62623638
   0.86105164  0.17717392  0.67567315
   0.82158009  0.14388901  0.72441681
   0.85539606  0.15637536  0.78016800
   0.80974235  0.12014766  0.82489781
   0.83114319  0.13475754  0.88286199
   0.80517829  0.07179219  0.92012188
   0.82837428  0.50306562  0.09313377
   0.80263129  0.52173636  0.15200000
   0.85656648  0.51272687  0.19612363
   0.81647319  0.49409362  0.24827283
   0.85805806  0.51044983  0.30061774
   0.81901395  0.47145442  0.34816710
   0.84568286  0.49797710  0.40187002
   0.81992187  0.45808761  0.44974148
   0.82492187  0.52280937  0.59258026
   0.79175652  0.55299443  0.64584795
   0.83718773  0.53359645  0.69504678
   0.79284302  0.51385845  0.74512515
   0.83581516  0.51563894  0.79803875
   0.79598423  0.47290036  0.84506103
   0.81905174  0.49918414  0.89958336
   0.81339148  0.44117901  0.94402801
   0.91097742  0.85716106  0.09018770
   0.85562868  0.86762910  0.13532489
   0.88969936  0.86560387  0.18965100
   0.83541428  0.85017567  0.23410930
   0.86830520  0.86365679  0.28985680
   0.83252782  0.81610897  0.33470065
   0.85166985  0.84014195  0.39109582
   0.84276386  0.77912062  0.43351303
   0.88248405  0.84848349  0.58505882
   0.83628320  0.84465400  0.63700375
   0.87591510  0.84168471  0.68955447
   0.82565004  0.82463901  0.73765322
   0.86158427  0.83706236  0.79205693
   0.81834561  0.79439272  0.83743731
   0.82805943  0.82867545  0.89182794
   0.80936224  0.77401797  0.93661696
   0.22566992  0.09341476  0.07855282
   0.15046789  0.17571860  0.04524346
   0.24110534  0.21670799  0.08889157
   0.10166319  0.09950842  0.12897992
   0.11630627  0.22553905  0.13698501
   0.22972222  0.08109162  0.18393275
   0.23532921  0.20720544  0.19276757
   0.10566981  0.20739920  0.23798926
   0.10151651  0.07991352  0.23605152
   0.22560764  0.07529277  0.29353639
   0.21976878  0.20094988  0.30047214
   0.07215557  0.16150556  0.33453882
   0.11391356  0.04643442  0.33913591
   0.15086909  0.20089119  0.40985988
   0.23168134  0.11849631  0.39449463
   0.23465069  0.13638416  0.57636414
   0.16314476  0.21256973  0.53759322
   0.23115305  0.25594829  0.59809516
   0.09535852  0.12205231  0.61164284
   0.09368153  0.24694231  0.62331005
   0.20982619  0.10620635  0.67703169
   0.20706609  0.22995633  0.69236092
   0.05787171  0.20162749  0.72161907
   0.09184588  0.08066453  0.71857619
   0.21608340  0.12844137  0.77367130
   0.15433536  0.23791925  0.78654017
   0.04390899  0.14650400  0.82218836
   0.11849221  0.05010389  0.81977427
   0.10477866  0.20414523  0.89902701
   0.20811258  0.16976178  0.87516599
   0.17279053  0.45492975  0.07129297
   0.10194386  0.53932351  0.03930494
   0.19852027  0.57431384  0.07772615
   0.06227798  0.46960837  0.13597776
   0.07042817  0.59425618  0.13335655
   0.21660031  0.48700739  0.17287583
   0.18089635  0.60225261  0.18934512
   0.05878695  0.52892783  0.24015935
   0.11804280  0.42260800  0.22935966
   0.23642982  0.49243247  0.27259481
   0.16598658  0.58703205  0.29540108
   0.07155214  0.46583633  0.33240414
   0.16140734  0.39101505  0.32172744
   0.12896502  0.54087391  0.40244449
   0.23713347  0.51754331  0.37756156
   0.20100389  0.43882210  0.58850357
   0.13185010  0.50902706  0.54467493
   0.22742468  0.55788198  0.57360508
   0.08832868  0.47706675  0.64638409
   0.10898538  0.59927203  0.63346995
   0.25136729  0.49986072  0.67232827
   0.20166614  0.60584487  0.69787365
   0.08994852  0.51008601  0.73818071
   0.16746090  0.41704076  0.72868726
   0.26293065  0.51019910  0.78486166
   0.17280169  0.58702580  0.80329950
   0.10098972  0.43473633  0.82198595
   0.20793657  0.39491396  0.82865727
   0.13107775  0.54685895  0.89497860
   0.24106292  0.50949076  0.89642375
   0.23904362  0.79800865  0.07750840
   0.16543765  0.86945935  0.03544678
   0.24683027  0.92431726  0.07808579
   0.10241356  0.81245485  0.11441750
   0.12731529  0.93415557  0.13127479
   0.22300323  0.77702699  0.17902817
   0.22838009  0.89874609  0.19837499
   0.07427965  0.87821618  0.22220576
   0.10421816  0.75724883  0.22153202
   0.22708447  0.81064664  0.28576951
   0.16410453  0.91760021  0.29050381
   0.04618060  0.82267070  0.31843787
   0.12033109  0.73234790  0.32539658
   0.08489536  0.88799204  0.39609275
   0.19520178  0.87462306  0.38231573
   0.14324593  0.77838616  0.55463378
   0.09240410  0.88428507  0.53358343
   0.20489128  0.88399026  0.54871051
   0.06348157  0.83075310  0.63213993
   0.11174749  0.94431603  0.62726614
   0.21271580  0.78104747  0.64916452
   0.22784423  0.90448289  0.66665600
   0.09318820  0.87484519  0.72697830
   0.12774225  0.75545639  0.72233087
   0.26518041  0.80137974  0.74862253
   0.22122677  0.91526081  0.76947116
   0.11452092  0.81714469  0.82379888
   0.20029557  0.73473113  0.82237934
   0.18710783  0.90720880  0.88320183
   0.28653633  0.85945756  0.85716843
   0.54393847  0.09290734  0.06673767
   0.47176786  0.17355789  0.03047092
   0.55037923  0.21693247  0.08352062
   0.41664354  0.08643224  0.11455920
   0.41803070  0.21414122  0.12501595
   0.54328404  0.08247256  0.17317184
   0.54022021  0.21022513  0.17721320
   0.40562358  0.19800001  0.22172324
   0.42606619  0.07501396  0.22758698
   0.55745732  0.11784053  0.27790885
   0.51605727  0.23692192  0.27231682
   0.39271563  0.18261791  0.32357461
   0.44095962  0.07481836  0.33093291
   0.48141997  0.24641534  0.38678848
   0.55929797  0.16070520  0.37621912
   0.56146724  0.18949742  0.55449620
   0.48371482  0.27460922  0.54218851
   0.57531731  0.30054136  0.59109670
   0.43912570  0.16622254  0.61398300
   0.45082543  0.28345581  0.64382881
   0.57788890  0.13857238  0.65261188
   0.57069062  0.24954577  0.69396220
   0.42658328  0.18458815  0.72085434
   0.47877609  0.07730070  0.70384493
   0.59352716  0.12765861  0.76999433
   0.53035622  0.23130155  0.78374952
   0.41753987  0.12938087  0.81133545
   0.49959726  0.04427378  0.81753237
   0.46808741  0.20383935  0.89202675
   0.57274739  0.16424789  0.87687450
   0.55771869  0.42353133  0.08621286
   0.49447169  0.51086829  0.04691307
   0.58960977  0.54432680  0.08641016
   0.44143986  0.44885304  0.13395833
   0.45637531  0.57513355  0.13241360
   0.58446877  0.45516550  0.18851751
   0.55876628  0.57735888  0.19533647
   0.43162469  0.53414097  0.23882471
   0.46569281  0.41346842  0.23811908
   0.59349354  0.46710575  0.28799646
   0.53210217  0.57384082  0.30394454
   0.41821629  0.47823314  0.33033264
   0.49866064  0.38676722  0.33483034
   0.47905885  0.55952371  0.39868663
   0.57442223  0.48970758  0.39760695
   0.57533311  0.44633853  0.58537410
   0.49341769  0.50306929  0.54307365
   0.57452962  0.57174833  0.57934018
   0.45515835  0.44544964  0.63380102
   0.44329703  0.57028114  0.62984751
   0.59542696  0.48497880  0.68173942
   0.54344465  0.59557555  0.69665035
   0.42743520  0.52225160  0.73526925
   0.48746199  0.41214825  0.72901652
   0.59584499  0.47726011  0.78440180
   0.53001015  0.58108808  0.79741386
   0.42413983  0.48029777  0.83150928
   0.50701307  0.39154789  0.83396063
   0.48285092  0.56018565  0.90163436
   0.58442504  0.50758060  0.89285914
   0.51037461  0.81528796  0.05896295
   0.45022311  0.91761696  0.05201520
   0.55708768  0.92480019  0.07832731
   0.41078174  0.82737739  0.13507697
   0.44357637  0.94392628  0.15373336
   0.55700179  0.78655141  0.16256803
   0.56200511  0.90348411  0.19215761
   0.42502654  0.87399630  0.24127213
   0.45662326  0.75524978  0.23248064
   0.59149423  0.79471780  0.27391650
   0.54568704  0.91101058  0.29069743
   0.42942034  0.83587516  0.33373724
   0.49462801  0.73108337  0.33308865
   0.50924471  0.89924256  0.39871881
   0.60244480  0.83556641  0.37649232
   0.58759304  0.79484542  0.57020578
   0.51824164  0.87775324  0.53688669
   0.60508895  0.91667357  0.58452749
   0.47610383  0.78764074  0.62529227
   0.46582480  0.91671753  0.62840438
   0.60453626  0.80320610  0.68092850
   0.58402222  0.92708358  0.68642252
   0.45183239  0.88980703  0.72895929
   0.47651133  0.76840181  0.72187223
   0.60334458  0.80076905  0.78459225
   0.55859976  0.91745293  0.79372136
   0.42629230  0.82534883  0.81784616
   0.50083809  0.73399061  0.82648273
   0.48918454  0.90797609  0.88945428
   0.57842263  0.82765902  0.89414791
   0.90016699  0.13915124  0.06865889
   0.80769011  0.17524731  0.02665270
   0.87272587  0.26100818  0.06585833
   0.76039067  0.12385895  0.11948249
   0.76022572  0.25100141  0.12066444
   0.89508459  0.13098237  0.16823698
   0.87879329  0.25519676  0.18076808
   0.74433338  0.21530262  0.22221604
   0.78373894  0.09665485  0.21908302
   0.90521524  0.14705437  0.26997443
   0.84756908  0.25508797  0.28653221
   0.73699954  0.16618507  0.32376997
   0.80810445  0.06647854  0.31310153
   0.81739337  0.22213400  0.39351789
   0.90818693  0.15503009  0.36992699
   0.88866682  0.11365971  0.56326668
   0.81462833  0.19537673  0.53332842
   0.90381861  0.23697190  0.57442570
   0.78016172  0.10777061  0.62521109
   0.76906740  0.23358803  0.62487905
   0.91988326  0.13555536  0.66703864
   0.88011881  0.25013900  0.68646306
   0.75616624  0.17161044  0.72424192
   0.82001418  0.06723399  0.71495176
   0.91866463  0.12139110  0.78049233
   0.86266854  0.23055479  0.79270606
   0.74216909  0.14402791  0.82104040
   0.81208899  0.04397738  0.81602528
   0.80904709  0.20092360  0.89990450
   0.90228053  0.13823727  0.88754719
   0.84978095  0.43099197  0.08912595
   0.77460965  0.51532812  0.06174080
   0.88041327  0.55057921  0.07944461
   0.74693319  0.47519179  0.15906350
   0.78041207  0.59389334  0.15388998
   0.90081632  0.45440177  0.18662856
   0.89671586  0.57828126  0.20026993
   0.75918586  0.53944168  0.25143992
   0.79941233  0.42062788  0.24596763
   0.92434134  0.48270754  0.29763474
   0.85776072  0.58697849  0.30720994
   0.75020344  0.49206913  0.34494181
   0.82647577  0.39627801  0.34472729
   0.82605331  0.56867465  0.40884795
   0.91706398  0.49301297  0.40015970
   0.81307350  0.44880256  0.58755494
   0.79701918  0.55847611  0.55285118
   0.89492731  0.53595746  0.59220670
   0.72762518  0.52177843  0.64748143
   0.78380308  0.62876460  0.64043179
   0.87773563  0.47313274  0.68423920
   0.88117075  0.59318895  0.70398715
   0.74078411  0.56736220  0.74832609
   0.76386069  0.44520356  0.73808889
   0.89910189  0.48029058  0.79262405
   0.84554465  0.59027927  0.80990697
   0.72646636  0.48028432  0.83966504
   0.81524083  0.39945446  0.84108995
   0.78259382  0.55773393  0.91476611
   0.88689437  0.52302836  0.89570631
   0.93391248  0.78597020  0.09048410
   0.88157422  0.87258278  0.04471953
   0.96402961  0.90673749  0.09728582
   0.80751318  0.81203311  0.13014422
   0.82680381  0.93604989  0.12714212
   0.94027367  0.81060054  0.19268240
   0.91940465  0.93451616  0.19885087
   0.77720630  0.89355919  0.22741900
   0.81737790  0.77637430  0.22908342
   0.93663777  0.84737350  0.28989116
   0.86422830  0.93900869  0.30138050
   0.76280339  0.81687508  0.32979567
   0.85366047  0.74274761  0.32661467
   0.81325501  0.89995422  0.40254635
   0.92007230  0.86066681  0.39354834
   0.90970031  0.78007876  0.57657649
   0.84263351  0.86828837  0.54478414
   0.93645996  0.89767194  0.58880694
   0.79223550  0.78426007  0.63266282
   0.79977581  0.91103681  0.63666745
   0.92392023  0.78507068  0.68819771
   0.90870236  0.91077095  0.69667647
   0.76727168  0.86857989  0.73636936
   0.80865872  0.75080188  0.73207452
   0.92833493  0.80968387  0.79023428
   0.86225472  0.91107691  0.80366250
   0.74983729  0.79279141  0.82725563
   0.84283976  0.72215381  0.84035804
   0.78830183  0.88885251  0.89812131
   0.89651729  0.84631469  0.89584118
   0.06830353  0.07916865  0.44674277
   0.17189446  0.03282469  0.46247310
   0.08786017  0.05866101  0.93816288
   0.20279158  0.06059905  0.93558779
   0.13142715  0.39396800  0.44511888
   0.24493096  0.40823106  0.43903430
   0.09822927  0.41536459  0.94564773
   0.21043450  0.41619930  0.96399024
   0.08282655  0.74644340  0.43757222
   0.19831791  0.75048908  0.43482483
   0.15982344  0.76580716  0.93298358
   0.27311946  0.77655076  0.94198660
   0.40572450  0.13300004  0.44355164
   0.50536361  0.07324149  0.44283703
   0.43247785  0.06284944  0.92701825
   0.54636312  0.05098407  0.93561722
   0.41442482  0.44141715  0.44951129
   0.51807612  0.39171903  0.45549492
   0.43878151  0.42379991  0.94246536
   0.55012916  0.41053635  0.96037066
   0.46235483  0.76888670  0.44888314
   0.57207043  0.74095223  0.44816635
   0.41027729  0.79361974  0.93252624
   0.50940600  0.74101521  0.95185541
   0.75542693  0.07809447  0.42298685
   0.86688650  0.06975908  0.44365443
   0.74635928  0.05296333  0.92505132
   0.85693532  0.03653966  0.94293854
   0.75931743  0.45431110  0.45872042
   0.86918244  0.43001578  0.47926527
   0.75847473  0.41467373  0.95563614
   0.87213909  0.42430372  0.96770425
   0.78636137  0.75983283  0.44726596
   0.90006336  0.74706916  0.44971365
   0.75013437  0.75949204  0.94511301
   0.86066988  0.74380105  0.96229716
   0.21974499  0.04016146  0.45393392
   0.24214392  0.08849524  0.92274071
   0.27917757  0.43771191  0.42159793
   0.25502051  0.43675264  0.95312629
   0.23632763  0.77667939  0.41885028
   0.31697251  0.79573849  0.92878782
   0.55153078  0.07548445  0.42795551
   0.58868958  0.07642797  0.92528488
   0.56668139  0.39834414  0.44555545
   0.59702766  0.42304741  0.94999406
   0.61637650  0.75675713  0.43367101
   0.55936449  0.74728522  0.94649784
   0.91118248  0.09073121  0.43361744
   0.90275944  0.05633585  0.93367323
   0.91533071  0.43893415  0.46542864
   0.91313959  0.44594035  0.95266528
   0.94395616  0.76677671  0.43729207
   0.90794105  0.75993971  0.95340773
Direct configuration=   380
   0.19663791  0.15780363  0.08609621
   0.15073793  0.15552326  0.13533452
   0.18989932  0.14395503  0.18832844
   0.14375093  0.14225144  0.23886802
   0.18034808  0.13216505  0.29197926
   0.13160251  0.11841110  0.34089319
   0.16256762  0.12996983  0.39789909
   0.12504863  0.07483886  0.43931474
   0.19298547  0.19924022  0.58425986
   0.13406232  0.18534869  0.62358663
   0.16318268  0.17021704  0.67870856
   0.11330829  0.15345126  0.72424677
   0.14889562  0.15842270  0.77726428
   0.11051063  0.12203570  0.82396812
   0.13972509  0.14582478  0.88029341
   0.13806571  0.07909339  0.92184285
   0.14089138  0.52740301  0.07726492
   0.10242331  0.53302389  0.13235048
   0.15258436  0.53153076  0.18084984
   0.12375975  0.49775939  0.23405110
   0.16934423  0.50936473  0.28250283
   0.14431946  0.46182588  0.32988352
   0.17282559  0.48694257  0.38448173
   0.18251610  0.42036400  0.42541733
   0.17372732  0.51010217  0.58532795
   0.13694539  0.53156615  0.63720107
   0.18858657  0.53552359  0.68646808
   0.15780804  0.49435004  0.73635473
   0.19231079  0.51169968  0.78816530
   0.17027226  0.45477454  0.83232726
   0.17448421  0.48613789  0.88879347
   0.15783309  0.43015088  0.93717065
   0.20481020  0.86620997  0.07936652
   0.15425501  0.86476350  0.12715707
   0.18311126  0.84216266  0.18129150
   0.12926387  0.83048973  0.22717818
   0.15920675  0.84075692  0.28149824
   0.11530080  0.80760297  0.32663838
   0.13174399  0.83938356  0.38250797
   0.13109561  0.77291676  0.42146496
   0.13891829  0.85408580  0.56407486
   0.12292319  0.87051379  0.62394663
   0.17741095  0.84574397  0.66334907
   0.14992630  0.83174986  0.72135774
   0.20720058  0.83991818  0.76265388
   0.18932199  0.81108660  0.81918577
   0.22416955  0.84670767  0.86824523
   0.21956216  0.78971052  0.91562716
   0.50465686  0.15683878  0.07416071
   0.45559015  0.14883807  0.12143831
   0.49577127  0.14436828  0.17320260
   0.45361987  0.14491675  0.22511926
   0.49616603  0.16015929  0.27427526
   0.45307893  0.14638678  0.32568402
   0.48945605  0.17290526  0.37932774
   0.45758720  0.12612674  0.42553105
   0.52822185  0.25263123  0.57849465
   0.48800978  0.22581374  0.62768913
   0.53245333  0.19393083  0.67234257
   0.48941697  0.15695517  0.71922945
   0.52534982  0.15812440  0.77139905
   0.48857682  0.11531526  0.81837098
   0.50689185  0.14278707  0.87493630
   0.49127210  0.07743973  0.91515143
   0.53666434  0.49626067  0.08937675
   0.49161514  0.50893612  0.13747673
   0.53201318  0.50723888  0.19047085
   0.48777305  0.48859425  0.24074909
   0.52621235  0.49507647  0.29211156
   0.48550908  0.45898903  0.33866422
   0.50510851  0.48728647  0.39454388
   0.47255182  0.43502660  0.43867913
   0.53478367  0.51155697  0.58269505
   0.48913862  0.51409703  0.63403756
   0.53235613  0.52011131  0.68620380
   0.49325644  0.48821873  0.73577191
   0.52973765  0.50347258  0.78836953
   0.49459126  0.46599827  0.83714498
   0.51874801  0.49486598  0.89231266
   0.49859095  0.43553985  0.93697852
   0.49374212  0.88602263  0.08162602
   0.46460601  0.87746669  0.13836856
   0.51580791  0.84787183  0.18187922
   0.48151495  0.83007078  0.23518669
   0.53100839  0.83648318  0.28180993
   0.49947505  0.80732853  0.33376908
   0.53780510  0.83217658  0.38494045
   0.52093533  0.77486250  0.43062222
   0.56048955  0.86321464  0.57807540
   0.51683573  0.85796563  0.62843739
   0.55655357  0.85752947  0.68065201
   0.50904923  0.84065919  0.72981575
   0.54312625  0.84156712  0.78372904
   0.49314066  0.80967224  0.82699040
   0.50977326  0.83418147  0.88372533
   0.46756913  0.78521625  0.92643678
   0.84413398  0.19268030  0.06791432
   0.80164299  0.18747642  0.11871790
   0.84391524  0.18616903  0.17155559
   0.80108042  0.17287036  0.22151975
   0.83983755  0.18223725  0.27354229
   0.80330486  0.14295482  0.32055686
   0.83622285  0.15667153  0.37557627
   0.81355449  0.09523463  0.41615748
   0.85849609  0.18112614  0.57219865
   0.81726427  0.17438196  0.62436252
   0.86157890  0.17700505  0.67585359
   0.82233089  0.14165658  0.72376328
   0.85378321  0.15193359  0.77874327
   0.80990479  0.11611603  0.82441575
   0.83249223  0.13154272  0.88300062
   0.80316415  0.06624338  0.91965244
   0.82453032  0.50370766  0.09547460
   0.80150776  0.52342978  0.15280122
   0.85518199  0.51190060  0.19738579
   0.81737453  0.49545243  0.25068416
   0.85583375  0.50913161  0.30050101
   0.81836295  0.47440872  0.34832262
   0.84698107  0.49882239  0.40192315
   0.81961396  0.45520929  0.45216927
   0.82119596  0.52581557  0.59460548
   0.79230649  0.55519933  0.64617626
   0.83688859  0.53420180  0.69682350
   0.79053541  0.51679617  0.74566609
   0.83157424  0.51369223  0.79658496
   0.79544894  0.47428355  0.84506927
   0.81861377  0.50153808  0.90099542
   0.81272823  0.43788293  0.94549326
   0.91524203  0.86116286  0.09146583
   0.85940048  0.87313944  0.13425299
   0.89160852  0.86822020  0.18957093
   0.83790774  0.85148148  0.23358144
   0.86855558  0.86527686  0.28932113
   0.83768608  0.81673580  0.33407510
   0.85505701  0.84105967  0.39243289
   0.84241943  0.77582676  0.43277474
   0.88402961  0.84797538  0.58577009
   0.83878162  0.84926483  0.63643505
   0.87649662  0.84206952  0.68923548
   0.82919986  0.82343394  0.73790469
   0.86084691  0.83472394  0.79270549
   0.81955422  0.79445568  0.83797001
   0.82901175  0.82794054  0.89434359
   0.80609086  0.77054364  0.93926189
   0.22714517  0.09277540  0.07567752
   0.15736284  0.17553461  0.04397867
   0.24348319  0.21071653  0.09244609
   0.10210084  0.10168075  0.12848688
   0.11598171  0.22195899  0.13678698
   0.22552329  0.07857552  0.18493569
   0.23654328  0.19934054  0.19489588
   0.10580604  0.20661319  0.23918717
   0.10062095  0.08268563  0.23413033
   0.21934372  0.06856532  0.29009755
   0.22138200  0.19253007  0.29942416
   0.07287528  0.15915818  0.33625802
   0.11183592  0.04487809  0.33840608
   0.15386730  0.20331901  0.41446091
   0.23376881  0.11156429  0.39342014
   0.23205488  0.13853978  0.57811160
   0.16448888  0.21879918  0.53741166
   0.23581486  0.25498032  0.59959247
   0.09471465  0.12520997  0.60836483
   0.08865422  0.24439471  0.62380041
   0.20429512  0.10914213  0.67417674
   0.20524612  0.22849023  0.69271539
   0.06138089  0.20390069  0.72367118
   0.08901502  0.08365386  0.71760130
   0.21108903  0.12444454  0.77358046
   0.15590064  0.23270828  0.78833210
   0.04392473  0.14389063  0.82013476
   0.11266406  0.04533819  0.82090631
   0.09931514  0.20400770  0.89860445
   0.20842155  0.17020102  0.87484771
   0.16559306  0.45835733  0.06860181
   0.09786702  0.54284231  0.03761323
   0.19488238  0.57273708  0.07547688
   0.05894881  0.47197641  0.13472516
   0.06698676  0.59778874  0.13473924
   0.20849176  0.48782364  0.16925795
   0.17375362  0.60230560  0.19010177
   0.05951665  0.52638585  0.24135585
   0.11919477  0.42127737  0.22785065
   0.23562967  0.49078592  0.27176820
   0.16559841  0.58307716  0.29605901
   0.07457124  0.46804451  0.33164703
   0.16116170  0.38841387  0.32185629
   0.12791400  0.53864281  0.40539123
   0.23808525  0.51759670  0.37494435
   0.20084546  0.44111172  0.59095759
   0.13182234  0.51139834  0.54350561
   0.22453934  0.55986372  0.57571456
   0.08810926  0.47789425  0.64345870
   0.10719032  0.60013308  0.63292289
   0.24782034  0.49928092  0.67229591
   0.20400758  0.60620915  0.69967758
   0.09045578  0.51472670  0.74085631
   0.16629844  0.41918162  0.73084543
   0.26225644  0.50914999  0.78317525
   0.17324569  0.58065730  0.80281152
   0.10349839  0.43452020  0.82252967
   0.21073579  0.39367407  0.82882352
   0.13141352  0.54594184  0.89300333
   0.24372153  0.51077535  0.89540158
   0.24154280  0.80237808  0.07462334
   0.16715309  0.87383550  0.03659190
   0.25077865  0.92187545  0.08326214
   0.10213519  0.81736421  0.11440443
   0.12833097  0.93510419  0.13294890
   0.21997536  0.77728089  0.17859436
   0.22540853  0.89711378  0.19767157
   0.07630459  0.87840117  0.22082323
   0.10326755  0.75943198  0.22308792
   0.22317785  0.80941831  0.28554373
   0.16695778  0.91618412  0.29097350
   0.04893024  0.82521978  0.31776956
   0.11930471  0.73045481  0.32751701
   0.08093072  0.88984249  0.39456583
   0.19648149  0.87532632  0.38336456
   0.13567947  0.78064039  0.55649896
   0.09055280  0.88874866  0.53545336
   0.19854810  0.87819633  0.54391628
   0.06252467  0.83553858  0.63666871
   0.11230785  0.94501100  0.62924761
   0.20552293  0.77894129  0.64683413
   0.22714268  0.89885396  0.66212044
   0.09542556  0.87671167  0.72986854
   0.12766052  0.75999071  0.72272524
   0.26283048  0.80131812  0.74513721
   0.22488407  0.91307743  0.76865816
   0.12043816  0.81782863  0.82503430
   0.20672508  0.73598950  0.82105320
   0.19520866  0.91484963  0.88276544
   0.29409330  0.85879134  0.85533634
   0.54134856  0.09473515  0.06755300
   0.47122318  0.17412454  0.02945570
   0.54958492  0.21161847  0.08179995
   0.41220402  0.08966137  0.11354741
   0.41313674  0.20920725  0.12407299
   0.53590410  0.08318765  0.17223315
   0.53820468  0.20388820  0.17478680
   0.40545832  0.19960926  0.22202096
   0.42432885  0.07618408  0.22840824
   0.55438649  0.11701679  0.27619507
   0.51508130  0.23353151  0.27094633
   0.39193608  0.18336234  0.31902325
   0.43821832  0.07193731  0.32827208
   0.48384476  0.24746078  0.38747139
   0.56113595  0.15478658  0.37587475
   0.56146103  0.19498992  0.55541380
   0.48699702  0.28704581  0.54364958
   0.57506803  0.30360145  0.59061822
   0.44001643  0.17441081  0.61305676
   0.45123894  0.28438111  0.64645380
   0.57301658  0.13800442  0.65294192
   0.57302414  0.24910452  0.69175505
   0.42569369  0.19107538  0.72235212
   0.48179364  0.08396445  0.70408661
   0.58908570  0.12487446  0.76469077
   0.53424000  0.23071210  0.78604488
   0.41890942  0.11919293  0.81155527
   0.50406587  0.03959712  0.81554355
   0.46775966  0.20389004  0.88789319
   0.57808918  0.15817191  0.87798865
   0.55781565  0.42528971  0.08765654
   0.49716654  0.51107013  0.04677862
   0.59165051  0.54118153  0.08796334
   0.43966050  0.45701850  0.13584519
   0.46216002  0.57689910  0.13163688
   0.58542832  0.45832430  0.18891918
   0.55981467  0.57622644  0.19640741
   0.43220403  0.53318453  0.24152733
   0.46618099  0.41638795  0.23657804
   0.58922570  0.46187942  0.29031777
   0.53693672  0.56976255  0.30212620
   0.41658388  0.47253319  0.33122075
   0.49663673  0.38362837  0.33704610
   0.47896406  0.55825285  0.40096987
   0.57711596  0.48617379  0.39991584
   0.57689438  0.45240768  0.58543314
   0.49430071  0.50542664  0.54047454
   0.57494414  0.57198811  0.57726806
   0.45109060  0.44943009  0.63515305
   0.44441766  0.57111378  0.63087902
   0.59357600  0.48540246  0.67995711
   0.54444596  0.59335430  0.69654575
   0.43003978  0.51880956  0.73207636
   0.48460475  0.41336635  0.73190643
   0.59499049  0.47730519  0.78481226
   0.53195140  0.57794560  0.79842467
   0.42582680  0.47735511  0.83313765
   0.50499114  0.39086672  0.83632404
   0.48528327  0.56170275  0.90190049
   0.59150222  0.50366499  0.89257142
   0.50848665  0.81980389  0.06109136
   0.44687634  0.92378092  0.05190780
   0.55144670  0.92630934  0.08200680
   0.40734822  0.83399896  0.13630146
   0.44486630  0.94605646  0.15577223
   0.54893705  0.78478443  0.16326238
   0.56297526  0.90358628  0.19073593
   0.42820730  0.87865775  0.24132631
   0.45367092  0.75915016  0.23301987
   0.58877798  0.79857724  0.26949232
   0.54848166  0.90800512  0.29194086
   0.43301438  0.83089372  0.33495292
   0.49735399  0.73138130  0.33306951
   0.51624981  0.90363380  0.39788780
   0.60856619  0.83114092  0.37274390
   0.59141925  0.79697738  0.56849824
   0.51868354  0.87830148  0.53779934
   0.60899808  0.91493193  0.58268765
   0.47775673  0.79548981  0.62371651
   0.47381812  0.91766476  0.62845519
   0.60841062  0.80664449  0.67923344
   0.58559821  0.92513721  0.68818415
   0.45803756  0.89375200  0.72922011
   0.48047028  0.77324892  0.72133036
   0.60133183  0.80034554  0.78514555
   0.56097879  0.91151801  0.79430073
   0.42743820  0.82874855  0.81497267
   0.49943519  0.73375935  0.82593414
   0.49373663  0.90849214  0.88770912
   0.58083785  0.82277089  0.89183154
   0.89684031  0.14593921  0.06638556
   0.80512936  0.18145443  0.02497807
   0.87051089  0.26078485  0.06533350
   0.75932391  0.12694443  0.11487683
   0.76073228  0.24947510  0.11934610
   0.89038109  0.13040318  0.16890219
   0.87864703  0.25091293  0.17835980
   0.74384475  0.21834484  0.21967859
   0.78250022  0.09981930  0.21638638
   0.90189355  0.14696857  0.26901542
   0.84917977  0.25566653  0.28322738
   0.73456993  0.15802338  0.32231369
   0.80735044  0.06643701  0.31175022
   0.82077179  0.22772182  0.39464772
   0.90763345  0.15180766  0.36854565
   0.89092176  0.11747459  0.55983308
   0.81569525  0.20078925  0.53259462
   0.90730078  0.23304827  0.57599878
   0.78063900  0.10840272  0.62496309
   0.77149093  0.23204380  0.62660557
   0.92118944  0.13587521  0.66853762
   0.87927459  0.24771793  0.68657213
   0.75607124  0.17053928  0.72445724
   0.82103488  0.06646446  0.71658741
   0.91704020  0.11818688  0.77911486
   0.86299225  0.22472445  0.78978227
   0.74363765  0.13794871  0.81983434
   0.81065402  0.04166047  0.81602878
   0.80825221  0.20082140  0.89867087
   0.90497358  0.13272392  0.88736267
   0.84327861  0.43272180  0.09163880
   0.77141722  0.51606125  0.06250963
   0.87810454  0.54617895  0.08030286
   0.74509500  0.48028580  0.16264077
   0.78331715  0.59596030  0.15335384
   0.90029412  0.45515850  0.18845737
   0.89287112  0.57483379  0.20139945
   0.75763435  0.53419444  0.25249554
   0.79841542  0.42059501  0.25000220
   0.92194099  0.48351973  0.29809948
   0.85765459  0.58467074  0.30841947
   0.75074468  0.49167123  0.34521277
   0.82253247  0.39813115  0.34677789
   0.82902769  0.57334708  0.40746426
   0.91836418  0.48598511  0.40086435
   0.80680337  0.45207821  0.58915740
   0.79080576  0.56415887  0.55490495
   0.88893556  0.53779154  0.59201914
   0.72624001  0.52759180  0.65168362
   0.79111741  0.63046229  0.64261773
   0.87639290  0.47181815  0.68846342
   0.88049916  0.59215241  0.70843595
   0.73977981  0.56946926  0.74904346
   0.75930551  0.44867453  0.73997111
   0.89123829  0.47536244  0.79003153
   0.84654353  0.58602611  0.80876073
   0.72595607  0.48329974  0.84088942
   0.80928325  0.39943683  0.84225346
   0.78042094  0.56232280  0.91610105
   0.88894094  0.51866198  0.89542636
   0.93753483  0.78930401  0.09200669
   0.88877269  0.87389795  0.04451977
   0.96848539  0.90661627  0.09931874
   0.81060818  0.81969909  0.12862651
   0.82898874  0.94190372  0.12601654
   0.93928545  0.81321660  0.19118414
   0.92235322  0.93500096  0.19927934
   0.78104237  0.89390303  0.22480703
   0.82092990  0.77692407  0.22834758
   0.93686773  0.84645280  0.28723516
   0.86514406  0.93877262  0.30097425
   0.76734362  0.81806240  0.33040598
   0.85845574  0.74451739  0.32778958
   0.81244713  0.90024412  0.40463034
   0.92566217  0.86144010  0.39565186
   0.91030656  0.77908506  0.57755456
   0.84428479  0.86853081  0.54495488
   0.93651154  0.89559523  0.58852142
   0.79402145  0.79114016  0.63154695
   0.80446211  0.91488063  0.63680293
   0.92500993  0.78556568  0.68774468
   0.90993065  0.90749335  0.69793163
   0.77014368  0.86259543  0.73615220
   0.81348482  0.74921783  0.73339649
   0.92791016  0.81156527  0.79402706
   0.86179467  0.91042582  0.80242989
   0.75143791  0.79294960  0.82638183
   0.84048144  0.72158467  0.84162547
   0.78762639  0.88995949  0.89782400
   0.90033290  0.84456407  0.89832816
   0.06421557  0.08226156  0.44644838
   0.16630681  0.02612283  0.46607528
   0.08449853  0.05465923  0.93771508
   0.20219977  0.05852985  0.93741465
   0.13349940  0.39236738  0.44601652
   0.24947483  0.40562928  0.43637330
   0.09893824  0.41390646  0.94721373
   0.21356120  0.41185489  0.96542654
   0.07615843  0.74981798  0.43624955
   0.19424020  0.74443845  0.43241367
   0.16367024  0.76630560  0.92779006
   0.27952462  0.77381453  0.94117572
   0.40135211  0.13927380  0.44298011
   0.50179740  0.07139615  0.44007573
   0.43202786  0.06262130  0.92512047
   0.54927814  0.04806893  0.93729092
   0.41376695  0.44601241  0.45178533
   0.51770452  0.38301763  0.45634190
   0.43855172  0.42191389  0.94496391
   0.55347049  0.40586045  0.96199758
   0.46222782  0.77292015  0.44537608
   0.57725763  0.73506861  0.44830902
   0.40734432  0.79810996  0.93294044
   0.50707329  0.73772344  0.95318523
   0.75344346  0.08153626  0.42382198
   0.86800066  0.06810074  0.44311690
   0.74252856  0.05635949  0.92616066
   0.85486411  0.02796340  0.94300851
   0.75882119  0.45636161  0.46214839
   0.87062014  0.42876052  0.48275151
   0.75736898  0.41367287  0.95777349
   0.87319738  0.42227370  0.96851153
   0.78463592  0.75998905  0.44631830
   0.90210322  0.74495121  0.44817295
   0.74499444  0.76235036  0.94593602
   0.85903074  0.74076393  0.96517180
   0.21433448  0.03341596  0.45799774
   0.23545161  0.09018332  0.91899748
   0.27845570  0.44438926  0.42367448
   0.25593935  0.43420101  0.95092280
   0.23180902  0.77558936  0.41955602
   0.31860898  0.80028415  0.92574534
   0.54568763  0.07695687  0.42154541
   0.58880526  0.07565210  0.92313156
   0.56484558  0.39453863  0.44376210
   0.59658136  0.42847711  0.94947830
   0.61937101  0.74921737  0.42939500
   0.55596792  0.73994266  0.94193410
   0.91196968  0.08656632  0.43007766
   0.90076133  0.04992551  0.93440886
   0.91553066  0.43930244  0.46679007
   0.90974995  0.45161352  0.95251674
   0.94298749  0.77105206  0.43494907
   0.90460004  0.76154483  0.95515744
Direct configuration=   400
   0.19943719  0.15648035  0.08680194
   0.15066126  0.15469265  0.13513290
   0.18917948  0.14124555  0.18996087
   0.14083114  0.13966530  0.23879384
   0.17861330  0.12706101  0.29241449
   0.12991572  0.11622581  0.34229165
   0.16207777  0.12465984  0.39799953
   0.12346932  0.07760047  0.43818910
   0.19277199  0.20447535  0.58408751
   0.13263208  0.18930162  0.62335181
   0.16136673  0.16939637  0.67890757
   0.11097529  0.15314206  0.72381951
   0.14866088  0.15508281  0.77939599
   0.10858436  0.11903286  0.82584844
   0.13729827  0.14291948  0.87980837
   0.13540656  0.07993784  0.91951798
   0.13691388  0.52949542  0.07745533
   0.10014026  0.53563870  0.13142101
   0.14916236  0.53013747  0.18030488
   0.12351773  0.49401407  0.23182156
   0.16897764  0.50664499  0.28175263
   0.14488669  0.45952113  0.32961170
   0.17471795  0.48363329  0.38367414
   0.18398045  0.42075785  0.42258681
   0.17507135  0.51362754  0.58711288
   0.13724630  0.53353623  0.63711664
   0.18613591  0.53284254  0.68732793
   0.15809071  0.49530379  0.73729819
   0.19463910  0.51057956  0.79060235
   0.17263554  0.45195975  0.83354215
   0.17632963  0.48420564  0.88915264
   0.16106935  0.42975653  0.93485124
   0.20792946  0.86688258  0.08193208
   0.15517577  0.86519172  0.12801815
   0.18338644  0.84163306  0.18231517
   0.12888175  0.83022551  0.22684773
   0.15997921  0.84056386  0.28185273
   0.11531698  0.80956809  0.32672983
   0.13072665  0.83949609  0.38183512
   0.12582325  0.77388069  0.41996098
   0.13294578  0.85413682  0.56469063
   0.12089592  0.87359628  0.62258491
   0.17625934  0.84443797  0.66196001
   0.15157783  0.83315615  0.72034229
   0.20895219  0.84221174  0.76280183
   0.19334773  0.81168236  0.81801147
   0.23224552  0.84685832  0.86576303
   0.22388646  0.79249968  0.91129834
   0.50358255  0.15778520  0.07320497
   0.45205542  0.15057450  0.11986306
   0.49363200  0.14329332  0.17280395
   0.45094710  0.14349776  0.22465547
   0.49433848  0.15833100  0.27452721
   0.45228985  0.14733748  0.32434556
   0.48826586  0.16914612  0.37580448
   0.45614195  0.12798665  0.42244755
   0.52938609  0.25922799  0.57950888
   0.48803277  0.23196379  0.62817612
   0.53183639  0.19557913  0.67277301
   0.48937427  0.16145757  0.71925788
   0.52494881  0.15912095  0.77274137
   0.48961403  0.11077475  0.81751735
   0.50960214  0.13640786  0.87228706
   0.49373023  0.07872794  0.91366060
   0.53845629  0.49588000  0.08994437
   0.49367487  0.51175749  0.13824925
   0.53340709  0.50968973  0.19248365
   0.48751131  0.48735625  0.24032718
   0.52515497  0.49416497  0.29396187
   0.48465227  0.45726478  0.34095959
   0.50442478  0.48417679  0.39621051
   0.47295786  0.43351969  0.43709330
   0.53535441  0.51398861  0.58368640
   0.48877558  0.51604882  0.63394737
   0.53217666  0.51932234  0.68675366
   0.49282063  0.48618021  0.73603840
   0.52992891  0.50242367  0.78976731
   0.49613322  0.46297769  0.83900580
   0.52057398  0.49023205  0.89286800
   0.50046596  0.43462406  0.93641480
   0.49086138  0.89152834  0.08455608
   0.46215721  0.88255330  0.13901745
   0.51414075  0.84995098  0.18095046
   0.47938703  0.83401327  0.23393508
   0.53107150  0.83644481  0.28155476
   0.50131884  0.80509946  0.33360032
   0.54236986  0.82962836  0.38227878
   0.52529654  0.77839015  0.42712642
   0.56608098  0.86290051  0.57812070
   0.52135575  0.86016197  0.62757097
   0.56138152  0.85873420  0.68169950
   0.51239189  0.84151165  0.72809845
   0.54384830  0.84102841  0.78341599
   0.49315570  0.80781836  0.82553251
   0.51101594  0.83119349  0.88173579
   0.46956744  0.78964202  0.92349908
   0.84424470  0.19807165  0.06661793
   0.80196930  0.18998328  0.11681607
   0.84391257  0.18564092  0.17032173
   0.79777226  0.17155203  0.21859071
   0.83642113  0.18117041  0.27229626
   0.80159529  0.14232053  0.32107466
   0.83593228  0.15689345  0.37453386
   0.81452034  0.09965767  0.41600457
   0.86196760  0.18202201  0.57327372
   0.81971747  0.17305770  0.62426717
   0.86260141  0.17419011  0.67747953
   0.82268780  0.13820973  0.72429538
   0.85392275  0.14912924  0.78013365
   0.80943616  0.11222652  0.82442537
   0.83308584  0.12642865  0.88116850
   0.80403366  0.06715384  0.91915598
   0.82235488  0.50394424  0.09757270
   0.80062047  0.52429572  0.15225107
   0.85382647  0.51027579  0.19915103
   0.81440564  0.49243811  0.25168525
   0.85401716  0.50900032  0.30282683
   0.81654230  0.47306756  0.35193432
   0.84715328  0.49808405  0.40392459
   0.81950767  0.45954945  0.45330063
   0.81696719  0.52803917  0.59627100
   0.79413821  0.55673644  0.64926845
   0.83445799  0.53220036  0.69996439
   0.78655972  0.51718292  0.74782638
   0.82857052  0.51261770  0.79969692
   0.79273679  0.47487510  0.84626117
   0.81925309  0.49893738  0.90051332
   0.81138418  0.44137028  0.94415606
   0.92051208  0.86276830  0.09213368
   0.86298925  0.87787088  0.13310198
   0.89278028  0.87307150  0.19035075
   0.84069479  0.85087680  0.23358559
   0.87016489  0.86490736  0.28998723
   0.84011119  0.81801060  0.33526933
   0.85739311  0.84139547  0.39137615
   0.84361160  0.77615990  0.42906095
   0.88729467  0.84720145  0.58718590
   0.84134302  0.85223690  0.63655364
   0.87968992  0.84168277  0.69129967
   0.83261688  0.81856660  0.73831880
   0.86094129  0.83392033  0.79520036
   0.82086424  0.79316507  0.83867695
   0.82907245  0.82556196  0.89393159
   0.80381544  0.77404461  0.93729397
   0.22946834  0.08867765  0.07401585
   0.16215244  0.17621976  0.04368058
   0.25087107  0.20903881  0.09488127
   0.10253633  0.09888804  0.12916464
   0.11696198  0.22235273  0.13677455
   0.22054306  0.07294200  0.18622357
   0.23865146  0.19498313  0.19685546
   0.10666736  0.20631948  0.24191828
   0.09493307  0.08219535  0.23037436
   0.21663370  0.06281357  0.28482454
   0.22352357  0.18550486  0.30124506
   0.07306702  0.16184271  0.33939901
   0.10977151  0.04124826  0.33913555
   0.16014281  0.19665091  0.41578096
   0.23053190  0.10694882  0.39541686
   0.22877316  0.13714168  0.57882915
   0.16689484  0.22437105  0.53720617
   0.23834621  0.25672653  0.59991533
   0.09765010  0.12639626  0.60459787
   0.08698564  0.24547710  0.62572481
   0.20070946  0.10727266  0.66997994
   0.20126696  0.23048399  0.69317962
   0.06031565  0.20774703  0.72418973
   0.08244238  0.08338633  0.71538292
   0.21106978  0.12015895  0.77461463
   0.15902524  0.22895611  0.79159920
   0.04117632  0.14141285  0.82143210
   0.10956931  0.04238401  0.82218958
   0.09748420  0.20005454  0.89732531
   0.20337617  0.16962895  0.87482822
   0.15651752  0.45647444  0.06895472
   0.09073409  0.54847806  0.03863142
   0.19233636  0.57839026  0.07386879
   0.05500465  0.47686471  0.13317513
   0.06301520  0.59933355  0.13442040
   0.20300127  0.48782751  0.16410803
   0.16674992  0.60254506  0.19070874
   0.05967869  0.52539067  0.24258126
   0.11840100  0.41882115  0.22433683
   0.23576967  0.48913381  0.27018127
   0.16585962  0.58093190  0.29691973
   0.07388383  0.46822392  0.33149269
   0.16328086  0.38629545  0.32230829
   0.13325640  0.53423238  0.40657724
   0.23673476  0.51971876  0.37416540
   0.20090751  0.44246323  0.59117068
   0.12910173  0.51311431  0.54564481
   0.22617390  0.56451608  0.57765391
   0.08667161  0.47914507  0.64187495
   0.10445048  0.60038814  0.63195221
   0.24549999  0.49836498  0.67371724
   0.20255574  0.60620625  0.69807231
   0.09035572  0.51853431  0.74190767
   0.16181362  0.41849239  0.72887322
   0.26377710  0.50805377  0.78247259
   0.17439218  0.58079985  0.80406402
   0.10508983  0.43480312  0.82476213
   0.21563637  0.38977896  0.83040441
   0.13223158  0.54363808  0.89247098
   0.24285048  0.51142462  0.89368529
   0.24323780  0.80269452  0.07294671
   0.16690669  0.88081146  0.03722536
   0.25435512  0.92281581  0.08959741
   0.10057127  0.81998929  0.11525966
   0.13023021  0.93739874  0.13392144
   0.21776204  0.77538037  0.17635173
   0.22641313  0.89991897  0.19618572
   0.07634685  0.88209599  0.22012160
   0.10279181  0.75861907  0.22406466
   0.22279055  0.80493858  0.28437661
   0.16751714  0.91463365  0.29069456
   0.04810224  0.82741176  0.31577933
   0.12226407  0.73249571  0.32927550
   0.08274176  0.89142243  0.39419368
   0.19495989  0.87368781  0.38489712
   0.12594282  0.77827572  0.55740899
   0.08263771  0.89382672  0.53788505
   0.19649832  0.87378255  0.54538202
   0.06006305  0.83765634  0.63682197
   0.11340945  0.94917222  0.63024991
   0.19870221  0.77617690  0.64432684
   0.22979510  0.89400511  0.65935617
   0.09934822  0.88261942  0.73437351
   0.12702458  0.76105698  0.72327911
   0.26331204  0.80082322  0.74214529
   0.22834626  0.91546453  0.76631222
   0.12185046  0.81931231  0.82701718
   0.21298325  0.73746844  0.81922602
   0.20521731  0.91452791  0.87941127
   0.30008026  0.85948737  0.85573015
   0.53781500  0.09072287  0.06718306
   0.46667332  0.17190711  0.02862767
   0.55209580  0.21393216  0.07941279
   0.41097862  0.08873850  0.11348054
   0.40792596  0.21142032  0.12141504
   0.52973591  0.07741633  0.17132031
   0.53800262  0.20393307  0.17369605
   0.40239906  0.19966950  0.22173657
   0.41859618  0.07447738  0.22978777
   0.55053135  0.11475379  0.27465191
   0.51466708  0.23240174  0.27328578
   0.39277206  0.18666461  0.31879440
   0.44026260  0.07077534  0.32825576
   0.48523231  0.24356787  0.38600857
   0.55658866  0.15086420  0.37349234
   0.55904830  0.19847438  0.55544254
   0.48556320  0.29465539  0.54568694
   0.58005798  0.30973123  0.59364842
   0.44172587  0.17797209  0.61015009
   0.45294756  0.29186751  0.64973552
   0.57006271  0.13899484  0.65245621
   0.57529799  0.25005358  0.68884067
   0.42719691  0.19697298  0.72409065
   0.47940615  0.08744664  0.70622732
   0.58490442  0.12273908  0.76068354
   0.53775000  0.23053580  0.78988481
   0.41933587  0.11301316  0.81295256
   0.51163428  0.03864378  0.81295353
   0.47197604  0.20053076  0.88168619
   0.57816112  0.15449283  0.87625495
   0.55960767  0.42265262  0.08789450
   0.50036386  0.51051602  0.04605286
   0.59616253  0.54058861  0.09044917
   0.43893089  0.46320915  0.13959068
   0.46719570  0.58290710  0.13296896
   0.58496240  0.45764605  0.18714343
   0.56079410  0.57901738  0.19900410
   0.43062234  0.53652348  0.24279874
   0.46615012  0.41568015  0.23303092
   0.58614377  0.45499610  0.29204022
   0.54056219  0.56768632  0.30189736
   0.41516501  0.46679257  0.33373090
   0.49594300  0.38145086  0.34026305
   0.48182931  0.55409880  0.40338875
   0.57499676  0.48461267  0.40170492
   0.57855028  0.45366203  0.58476820
   0.49372504  0.50833892  0.54012669
   0.57344026  0.57711521  0.57814936
   0.44927508  0.45208702  0.63571917
   0.44602277  0.57608129  0.63171921
   0.59277137  0.48251302  0.67821231
   0.54614750  0.59314333  0.69515580
   0.42870391  0.52002133  0.73256417
   0.48566079  0.41000633  0.73382103
   0.59628016  0.47554802  0.78495063
   0.53359651  0.57759621  0.79828970
   0.42491124  0.47637782  0.83530298
   0.50649587  0.38769134  0.83884020
   0.49332710  0.55946181  0.90251493
   0.59130146  0.50098838  0.89203513
   0.50429874  0.82158695  0.06290978
   0.44318181  0.92667881  0.05387629
   0.54968125  0.93167163  0.08710746
   0.40388529  0.83719847  0.13639822
   0.44521735  0.95254475  0.15550914
   0.54019182  0.78478638  0.16412227
   0.56457610  0.90194588  0.18730163
   0.42934138  0.88648745  0.24198931
   0.45199828  0.76269468  0.23371868
   0.58882425  0.79822559  0.26583629
   0.54949694  0.91047601  0.29094507
   0.43393097  0.82833212  0.33854973
   0.50394974  0.72703464  0.33282554
   0.52709395  0.90126079  0.39650380
   0.61157962  0.82827322  0.37179453
   0.59718060  0.79530691  0.56723600
   0.51934883  0.87943034  0.53842532
   0.61548955  0.91776454  0.57943966
   0.47724175  0.79988342  0.62291042
   0.48074152  0.92304819  0.62861516
   0.61217915  0.80586825  0.67682122
   0.58710258  0.92833410  0.68974958
   0.46470553  0.89885310  0.72979000
   0.48227297  0.77227561  0.72156705
   0.60153862  0.79528842  0.78371241
   0.56281133  0.91254834  0.79735585
   0.42837872  0.83259191  0.81352429
   0.49778993  0.73020158  0.82635953
   0.49935793  0.90482109  0.88836118
   0.57926614  0.81953632  0.88988947
   0.89620094  0.14471564  0.06488166
   0.80000405  0.18684979  0.02570493
   0.86985508  0.27037751  0.06326527
   0.76001361  0.12715794  0.11250710
   0.75945613  0.25141979  0.11798901
   0.88882386  0.12601187  0.16753296
   0.87990302  0.25173582  0.17288086
   0.74322081  0.22020254  0.21945032
   0.77502518  0.09816361  0.21542085
   0.90043775  0.14842648  0.26701316
   0.84875403  0.25680922  0.28166247
   0.73147535  0.15566574  0.32016372
   0.81024676  0.06713014  0.31228395
   0.82423671  0.22719895  0.39277401
   0.90556019  0.15039996  0.36826495
   0.89180869  0.11609758  0.55704608
   0.81544488  0.20390818  0.53406280
   0.91240383  0.23560622  0.57895480
   0.78251070  0.10901993  0.62199342
   0.77457283  0.23170076  0.62733188
   0.92119163  0.13545901  0.66989190
   0.87817822  0.24788033  0.68656017
   0.75783988  0.16886722  0.72287729
   0.81976280  0.06292169  0.71618321
   0.91582097  0.11296993  0.77704448
   0.86310344  0.22523664  0.78765687
   0.74250530  0.13614023  0.82042291
   0.81106922  0.03522741  0.81813430
   0.80825689  0.19444829  0.89629487
   0.90341436  0.12729342  0.88506433
   0.83693789  0.42899368  0.09467072
   0.76739063  0.51779340  0.06451303
   0.87791521  0.54515118  0.08242998
   0.74202800  0.48322677  0.16400614
   0.78565615  0.60056566  0.15158089
   0.89805934  0.45293046  0.18829087
   0.88952875  0.57469433  0.20446323
   0.75482744  0.53532484  0.25204935
   0.79827693  0.41695152  0.25210171
   0.92028239  0.48249256  0.29691456
   0.85842298  0.58490733  0.31014410
   0.74858994  0.49323829  0.34774699
   0.82160470  0.39566387  0.34886630
   0.83833900  0.57454386  0.40806374
   0.91802634  0.48615336  0.40095212
   0.80135314  0.45484088  0.59048911
   0.78349387  0.56805688  0.55753788
   0.88671369  0.53829908  0.59091903
   0.72690837  0.53482470  0.65641430
   0.79694589  0.63349186  0.64657199
   0.87298202  0.47038813  0.69042885
   0.87669594  0.58943335  0.71155489
   0.73978802  0.57389145  0.75071353
   0.75525825  0.44906876  0.73974636
   0.88578510  0.47019056  0.78609724
   0.84724596  0.58374977  0.81078768
   0.72304884  0.48838557  0.84236569
   0.80400670  0.39910251  0.84287842
   0.78345161  0.56338532  0.91536455
   0.88842746  0.51678847  0.89617205
   0.94199634  0.79084808  0.09349575
   0.89351663  0.87743051  0.04236036
   0.97579431  0.90931590  0.10087935
   0.81194209  0.82510291  0.12640273
   0.83453558  0.94587546  0.12550675
   0.93901668  0.81461208  0.18790824
   0.92603544  0.93870762  0.19967433
   0.78403380  0.89484734  0.22415089
   0.82410936  0.77795469  0.22917665
   0.93802221  0.84526547  0.28362116
   0.86340797  0.93856239  0.30178038
   0.76932760  0.82080713  0.33103829
   0.86538102  0.74682109  0.33038033
   0.81649903  0.89938342  0.40596095
   0.92458039  0.86427547  0.39501203
   0.90892857  0.77585705  0.57884312
   0.84529253  0.86612986  0.54593426
   0.94008322  0.89798924  0.58962154
   0.79314781  0.79685525  0.63036206
   0.80807561  0.91989107  0.63600544
   0.92664146  0.78627122  0.68510167
   0.91182752  0.90740476  0.69987550
   0.77176327  0.86010230  0.73371054
   0.81734447  0.74349263  0.73461249
   0.92777303  0.81091929  0.79782186
   0.85853446  0.91009120  0.80207949
   0.75128474  0.79642119  0.82612641
   0.84251918  0.72036492  0.84092985
   0.79217750  0.89014698  0.89814647
   0.89748621  0.84409813  0.90317098
   0.06300303  0.08431932  0.44517334
   0.15989667  0.02682781  0.46488662
   0.08405461  0.05227933  0.93555566
   0.19689112  0.05739658  0.93901694
   0.13721327  0.39082341  0.44409712
   0.25040096  0.40299687  0.43454351
   0.10335392  0.41260761  0.94624067
   0.21437369  0.40716831  0.96365817
   0.07237501  0.75179040  0.43682258
   0.18554006  0.73941079  0.43123786
   0.16894287  0.76753009  0.92296397
   0.27942684  0.77292751  0.93751039
   0.40183745  0.14410763  0.44072504
   0.49367621  0.06973701  0.44002838
   0.43603700  0.05982436  0.92396710
   0.54633965  0.04560677  0.93817042
   0.41663079  0.44509600  0.45347527
   0.51262429  0.37931334  0.45685571
   0.44220074  0.42041988  0.94784796
   0.55280375  0.40371737  0.96223652
   0.46803580  0.77361382  0.44334461
   0.57441900  0.73400103  0.44623419
   0.41015903  0.80093050  0.93268400
   0.50228960  0.73765927  0.95139705
   0.75538789  0.08504107  0.42442352
   0.86539841  0.06520678  0.44197687
   0.74367453  0.06155497  0.92646372
   0.84924920  0.02095387  0.94320928
   0.75964291  0.45460650  0.46531088
   0.86747429  0.42775584  0.48378071
   0.75853545  0.41365935  0.95778264
   0.87110852  0.42116438  0.96727785
   0.78753309  0.75909301  0.44427652
   0.89974837  0.74083686  0.44805030
   0.74473136  0.76236919  0.94753160
   0.85339908  0.73939802  0.96653622
   0.20688437  0.02464053  0.45228533
   0.23459486  0.08165102  0.92017797
   0.28353377  0.42902045  0.41403854
   0.25716292  0.42819222  0.94921104
   0.22305533  0.77194039  0.41918735
   0.32347401  0.79114877  0.92382888
   0.53732402  0.06582458  0.42123122
   0.59226122  0.05971684  0.92571851
   0.55650113  0.37750846  0.43787641
   0.59621237  0.42248317  0.94740607
   0.61983211  0.74326507  0.43080268
   0.55155159  0.73217978  0.94232752
   0.91078933  0.07876086  0.42859796
   0.89766593  0.03286755  0.93317763
   0.91319847  0.42773264  0.46765749
   0.91050247  0.44546817  0.95068387
   0.94170477  0.76207765  0.43265438
   0.89904693  0.75493236  0.95375074
Direct configuration=   420
   0.20275649  0.15517198  0.08722010
   0.15351968  0.15311074  0.13650191
   0.18756055  0.13827618  0.19034512
   0.13788638  0.13887441  0.23819130
   0.17681577  0.12153247  0.29186995
   0.12995628  0.11251959  0.34146606
   0.16291724  0.12155731  0.39638505
   0.11785073  0.07585684  0.43656439
   0.19241951  0.20586190  0.58365587
   0.13054771  0.18946719  0.62276755
   0.16013525  0.16962518  0.67757297
   0.10971655  0.15401376  0.72320576
   0.14730006  0.15162882  0.77878160
   0.10517551  0.11646483  0.82458901
   0.13331483  0.14001383  0.87940871
   0.13216592  0.07665748  0.92113793
   0.13094179  0.53236151  0.07840000
   0.09486484  0.53479966  0.13141997
   0.14662643  0.52952727  0.17849618
   0.12086887  0.49313423  0.22925604
   0.16862781  0.50504792  0.28046300
   0.14438014  0.45913759  0.32900809
   0.17735766  0.48309938  0.38233313
   0.18767617  0.41677104  0.42190973
   0.17544696  0.51582369  0.58861600
   0.13577476  0.53218109  0.63871885
   0.18444028  0.53256423  0.68690731
   0.15566312  0.49428049  0.73499002
   0.19495462  0.50953297  0.78891164
   0.17443026  0.45331396  0.83348104
   0.18082375  0.48450267  0.88967886
   0.16286408  0.42986462  0.93407542
   0.20644133  0.86821036  0.08335832
   0.15419652  0.86660895  0.12877241
   0.18308908  0.84180130  0.18168561
   0.12952347  0.83041964  0.22510233
   0.16196180  0.83970651  0.28201330
   0.11435410  0.81092813  0.32591898
   0.12895148  0.84006184  0.38263998
   0.12037354  0.77259003  0.42136425
   0.12593295  0.85526448  0.56718182
   0.11829165  0.87355194  0.62480687
   0.17616149  0.84344815  0.66229400
   0.15258487  0.83514457  0.72015195
   0.21368816  0.84209083  0.76049240
   0.19752631  0.81330987  0.81660235
   0.23818847  0.84645747  0.86424294
   0.22570678  0.79050682  0.91093604
   0.50058349  0.15719322  0.07198427
   0.45014939  0.15273558  0.11976289
   0.48896134  0.14318621  0.17212818
   0.44732951  0.14312817  0.22221296
   0.49313512  0.15987399  0.27295073
   0.45264200  0.14755005  0.32384548
   0.48786010  0.16570514  0.37544543
   0.45256442  0.12491893  0.42154952
   0.53007684  0.26523775  0.58266396
   0.48764626  0.23597240  0.62888236
   0.53141101  0.19755170  0.67214688
   0.48595257  0.16406981  0.71790025
   0.52722847  0.15753236  0.77181839
   0.49268914  0.10863039  0.81486621
   0.51096425  0.13342777  0.87121416
   0.49268298  0.07321690  0.91479868
   0.54037692  0.49481372  0.09142958
   0.49404947  0.51656915  0.13997571
   0.53275011  0.51207663  0.19235671
   0.48796179  0.48900735  0.23863116
   0.52550643  0.48999540  0.29467098
   0.48320389  0.45574824  0.34097865
   0.50378454  0.48240049  0.39679648
   0.47050711  0.43220476  0.44015215
   0.53460927  0.51635171  0.58550960
   0.49019131  0.51665319  0.63489634
   0.53182627  0.51785924  0.68606041
   0.49378490  0.48714342  0.73487209
   0.53002413  0.49948816  0.78950712
   0.49507438  0.46254862  0.83872091
   0.52201882  0.48905297  0.89271974
   0.50186365  0.43363828  0.93756606
   0.48796567  0.89363937  0.08733048
   0.45867462  0.88615756  0.14137900
   0.51006595  0.85124262  0.18024107
   0.47731796  0.83901964  0.23483292
   0.53109489  0.83824812  0.28050369
   0.50528047  0.80370813  0.33198514
   0.54773032  0.82718948  0.38057456
   0.52582619  0.77473687  0.42680219
   0.56917851  0.86320389  0.57773893
   0.52384172  0.86411258  0.62760782
   0.56216185  0.85844280  0.68131172
   0.51593043  0.84280632  0.72788540
   0.54793776  0.83659124  0.78412110
   0.49582007  0.80802273  0.82503786
   0.51222522  0.83074890  0.88154307
   0.46863527  0.78866245  0.92266519
   0.84279872  0.20280452  0.06656857
   0.80021746  0.19193326  0.11638833
   0.84115233  0.18370029  0.16678850
   0.79608601  0.17178744  0.21781327
   0.83633383  0.17965828  0.27127115
   0.80130378  0.14079022  0.31884547
   0.83627846  0.15678229  0.37310028
   0.81257987  0.09907467  0.41652436
   0.86403873  0.18235351  0.57457327
   0.82142961  0.17236658  0.62543254
   0.86353898  0.17171266  0.67663622
   0.82115020  0.13693625  0.72192159
   0.85338478  0.14521756  0.77784563
   0.80945841  0.10930103  0.82388637
   0.83306904  0.12208181  0.88077545
   0.80127522  0.06461870  0.91957926
   0.81959327  0.50190026  0.10022374
   0.79907205  0.52546869  0.15444500
   0.84927859  0.51061979  0.20107321
   0.81105136  0.49084057  0.25116003
   0.85261560  0.50806611  0.30311007
   0.81732317  0.47258093  0.35284708
   0.84832952  0.49958456  0.40581617
   0.81806522  0.45839869  0.45506705
   0.81339905  0.53006783  0.59790561
   0.79257835  0.56022957  0.65304346
   0.83217570  0.53220939  0.70092257
   0.78322253  0.51657198  0.74695373
   0.82715584  0.51037302  0.79848919
   0.78953898  0.47454360  0.84605265
   0.81853963  0.49875543  0.90031125
   0.81028194  0.43911777  0.94349812
   0.92363343  0.86629800  0.09203840
   0.86623752  0.88117558  0.13199022
   0.89537473  0.87228839  0.18823771
   0.84132238  0.85479037  0.23174915
   0.87237119  0.86558551  0.28764692
   0.84131544  0.81979880  0.33473328
   0.85843628  0.84311451  0.39187897
   0.84563067  0.77551717  0.43055676
   0.88680428  0.84816533  0.58901602
   0.84168577  0.85301109  0.63740158
   0.88132821  0.84034573  0.69082470
   0.83405439  0.81647905  0.73667109
   0.86238566  0.83376648  0.79368551
   0.82087805  0.79443914  0.83905052
   0.82803725  0.82524799  0.89599344
   0.80054987  0.77159367  0.93835252
   0.22999451  0.08827788  0.07604817
   0.16741211  0.17915618  0.04599386
   0.25538223  0.20344187  0.09559751
   0.10613918  0.09764601  0.12922599
   0.12106079  0.22089806  0.13607878
   0.21581439  0.06747263  0.18658891
   0.23885365  0.19107194  0.19806364
   0.10635826  0.20671212  0.24356807
   0.08918678  0.08364580  0.22953091
   0.21390565  0.05838320  0.28328803
   0.22242704  0.17753593  0.30379344
   0.07632643  0.16194122  0.34091493
   0.10531859  0.04095026  0.34082273
   0.16394763  0.19289042  0.41378038
   0.23056653  0.09684682  0.39669860
   0.22448314  0.13984659  0.57729048
   0.16892369  0.22848166  0.53831408
   0.23785238  0.25854640  0.59924749
   0.10108789  0.12853483  0.60217630
   0.08724462  0.25019879  0.62609011
   0.20001383  0.10565703  0.66990270
   0.19802490  0.22942897  0.69366147
   0.05997394  0.20762999  0.72430785
   0.07584847  0.08715391  0.71476379
   0.21041896  0.11521896  0.77601352
   0.16002416  0.22395073  0.79372268
   0.03731435  0.13861976  0.82343613
   0.10918357  0.04028331  0.82188072
   0.09408695  0.19791389  0.89724456
   0.20098318  0.16778298  0.87482052
   0.14871707  0.46170568  0.07007355
   0.08577554  0.55401757  0.04260101
   0.18579765  0.57828112  0.07251923
   0.04815408  0.47794337  0.13199677
   0.05859297  0.60273426  0.13311690
   0.20338711  0.48921995  0.15964311
   0.16514114  0.60272702  0.19127599
   0.05820879  0.52347405  0.24214458
   0.11582072  0.41752668  0.22112390
   0.23616277  0.48726252  0.26830100
   0.16571323  0.57775651  0.29520989
   0.07409318  0.46285619  0.33230512
   0.16447531  0.38532406  0.32200557
   0.13444786  0.53361306  0.40751485
   0.23963319  0.52077044  0.37361107
   0.20267708  0.44661618  0.58855765
   0.12997484  0.51707711  0.54999435
   0.22666021  0.56563406  0.57924983
   0.08421489  0.47923471  0.64301663
   0.10418548  0.60065990  0.63267013
   0.24639272  0.49621354  0.67520695
   0.19906915  0.60766040  0.69603933
   0.08970193  0.51969317  0.74233363
   0.15481326  0.41867447  0.72631805
   0.26586791  0.50741088  0.78370317
   0.17853955  0.58113650  0.80619022
   0.10748002  0.43072305  0.82676687
   0.21542103  0.39032216  0.83237069
   0.13168629  0.53928010  0.89358449
   0.24577865  0.51278454  0.89405673
   0.24022428  0.80462156  0.07310873
   0.17255883  0.88919827  0.04161102
   0.25435050  0.92226275  0.09375817
   0.09993594  0.82061810  0.11622405
   0.13291000  0.93876790  0.13354676
   0.21721657  0.77576257  0.17549240
   0.22915112  0.89777640  0.19627849
   0.07817827  0.88272257  0.22141696
   0.10254255  0.76027623  0.22269967
   0.22352800  0.80099454  0.28325852
   0.16885346  0.91502905  0.29012123
   0.04774064  0.82638958  0.31345168
   0.12435266  0.73544645  0.32857689
   0.08415400  0.89594072  0.39516938
   0.19422923  0.86938627  0.38587837
   0.11376263  0.78233752  0.55702105
   0.07865885  0.89318373  0.53956165
   0.19074996  0.87077208  0.54952389
   0.05648506  0.84104949  0.63473638
   0.11487240  0.94990664  0.62931675
   0.19253309  0.77493403  0.64248869
   0.23356195  0.88971242  0.65888033
   0.10444285  0.88758987  0.73487414
   0.12565687  0.76381904  0.72444847
   0.26739903  0.80200472  0.74072409
   0.22995274  0.91758788  0.76334085
   0.12984354  0.81990226  0.82790040
   0.21576154  0.73975544  0.81732882
   0.21138584  0.91527405  0.87513060
   0.30728007  0.85820253  0.85383173
   0.53230067  0.09072661  0.06657725
   0.46307009  0.16928157  0.02962840
   0.54822359  0.21174950  0.07559979
   0.41354846  0.08873179  0.11286956
   0.40819407  0.21368015  0.11838996
   0.52369612  0.07549847  0.16984938
   0.53614331  0.20093643  0.17489361
   0.39828245  0.19753726  0.22065331
   0.41353485  0.07738573  0.22997989
   0.54856124  0.10981895  0.27317746
   0.51406822  0.23263238  0.27569064
   0.39191427  0.18728827  0.32245330
   0.44018584  0.07170394  0.32920575
   0.48508811  0.24185885  0.38239934
   0.55675613  0.14528003  0.36952307
   0.55540772  0.20742953  0.55607405
   0.48690801  0.29856505  0.55007548
   0.58272408  0.31076993  0.59543052
   0.44327303  0.18527665  0.60835400
   0.45545381  0.29606560  0.65057680
   0.56890750  0.14032061  0.65061713
   0.57801654  0.25316498  0.68860144
   0.42676820  0.20374867  0.72465052
   0.47124733  0.09033694  0.70817588
   0.58793595  0.12297712  0.75908200
   0.53920692  0.22672103  0.79309371
   0.42156351  0.10761786  0.81363672
   0.51819286  0.03791703  0.80950577
   0.47597374  0.19894570  0.87783364
   0.58168933  0.15092527  0.87153970
   0.55980714  0.42263601  0.08858818
   0.50605507  0.50989543  0.04798203
   0.59823296  0.53841065  0.09164913
   0.43992560  0.46803907  0.14260161
   0.47165467  0.58905670  0.13408594
   0.58309855  0.45770186  0.18679076
   0.56269615  0.58060133  0.20269068
   0.43279383  0.53572654  0.24171292
   0.46488989  0.41667365  0.23044847
   0.58429920  0.44822725  0.29177487
   0.54044940  0.56328718  0.30453300
   0.41353212  0.46390506  0.33668982
   0.49809039  0.38002502  0.34165390
   0.48259376  0.55457439  0.40506577
   0.57563194  0.48118455  0.40167268
   0.57759526  0.45718413  0.58278712
   0.49395289  0.51156679  0.54356562
   0.57052097  0.58158259  0.58197185
   0.44970875  0.45516729  0.63385094
   0.44964762  0.58065682  0.63229502
   0.59180059  0.47801489  0.67931545
   0.54848211  0.59163931  0.69556970
   0.42911406  0.51950549  0.73720439
   0.48837640  0.41016908  0.73326120
   0.59591172  0.47242848  0.78495993
   0.53390964  0.57549566  0.79808568
   0.42643143  0.47461642  0.83815702
   0.50967666  0.38535856  0.83922656
   0.49831096  0.55868701  0.90429039
   0.59241864  0.49488563  0.89119568
   0.49992373  0.82719973  0.06414568
   0.44225669  0.92845374  0.05702267
   0.54745937  0.93592138  0.08948195
   0.40193626  0.84215534  0.13700343
   0.44192583  0.95823865  0.15449224
   0.53396174  0.78341554  0.16221711
   0.56558256  0.89922943  0.18349238
   0.42799649  0.89299690  0.24390834
   0.44928075  0.76989956  0.23409787
   0.58786626  0.79697196  0.26508653
   0.54779848  0.91102090  0.28896997
   0.43815311  0.82416136  0.34150068
   0.51005175  0.72727471  0.33096958
   0.53565841  0.90038324  0.39375289
   0.61816303  0.82284122  0.36986960
   0.59994020  0.79865123  0.56736823
   0.52576006  0.87834668  0.53911347
   0.61901796  0.91716100  0.57673568
   0.47984564  0.80443204  0.62369975
   0.48821614  0.93030547  0.62785729
   0.61483104  0.80702648  0.67699038
   0.59059860  0.92907734  0.69002421
   0.46973594  0.90015215  0.72864866
   0.48339000  0.77457024  0.72181184
   0.60422530  0.79112400  0.78251653
   0.56413216  0.90857309  0.79919208
   0.43020483  0.83200132  0.81380116
   0.49448524  0.73132293  0.82516094
   0.50228381  0.90529085  0.88917088
   0.58325940  0.81336459  0.88869087
   0.89268455  0.15035722  0.06145549
   0.79815665  0.19283242  0.02754425
   0.87005412  0.27101486  0.06045566
   0.76397950  0.12792177  0.11092607
   0.75851150  0.25354751  0.11789980
   0.88689129  0.12446022  0.16444925
   0.88030101  0.24885282  0.16899718
   0.74224898  0.22073677  0.21894967
   0.76719210  0.10181473  0.21548091
   0.90032535  0.14951207  0.26487657
   0.84257425  0.25433448  0.28059555
   0.73236403  0.15719207  0.32044317
   0.81299686  0.06617102  0.31356200
   0.82321845  0.22796929  0.39016346
   0.90841958  0.15028390  0.36589658
   0.89142735  0.11917541  0.55628999
   0.82106592  0.20610039  0.53940507
   0.91393691  0.23493827  0.58078975
   0.78563264  0.10697258  0.61834943
   0.77712196  0.23288291  0.62677107
   0.92464284  0.13289423  0.67083490
   0.87751758  0.24627863  0.68803372
   0.75719143  0.16705811  0.72212900
   0.81783108  0.06036723  0.71446728
   0.91590486  0.10950502  0.77757445
   0.86240217  0.21981225  0.78817155
   0.74219414  0.13386192  0.82095499
   0.81122783  0.03239250  0.81983513
   0.80940511  0.19029056  0.89418017
   0.90489897  0.12171876  0.88108986
   0.83112009  0.42712996  0.09666331
   0.76777036  0.51931910  0.06754236
   0.87648288  0.54120246  0.08399519
   0.73830221  0.48789627  0.16247930
   0.78655171  0.60021097  0.15119569
   0.89218663  0.45276353  0.18712955
   0.88950606  0.57483152  0.20880251
   0.75357836  0.53570511  0.25248860
   0.79669327  0.41667273  0.25222824
   0.91684320  0.47917041  0.29650567
   0.85704800  0.58327284  0.31156084
   0.74827970  0.49360516  0.35245324
   0.82161403  0.39673559  0.35184396
   0.84565918  0.57450620  0.41117577
   0.91896876  0.48538774  0.40138089
   0.79659701  0.45775678  0.59148635
   0.77933288  0.56898567  0.56304296
   0.88304760  0.53790184  0.58844424
   0.72409405  0.54268007  0.65918703
   0.80061820  0.63683544  0.65098726
   0.86788937  0.46721980  0.68989282
   0.87809986  0.58824348  0.71644890
   0.73879993  0.57653273  0.75357538
   0.74893292  0.45013674  0.74029581
   0.88288874  0.46669938  0.78589389
   0.84766396  0.58096094  0.81479940
   0.72122691  0.49280029  0.84534705
   0.79823070  0.39794256  0.84351898
   0.78805628  0.56367914  0.91385425
   0.88899053  0.51646388  0.89504848
   0.94504036  0.79463047  0.09248149
   0.90113345  0.87992152  0.04489379
   0.97952374  0.91112648  0.09902745
   0.81471897  0.82962846  0.12404019
   0.84127728  0.95180222  0.12431285
   0.94348009  0.81524625  0.18600253
   0.92832550  0.93941533  0.20026548
   0.78294448  0.89662305  0.22591778
   0.82592052  0.77880953  0.22966244
   0.93997889  0.84772854  0.28328404
   0.86336864  0.93876082  0.30310700
   0.77123015  0.82034819  0.33057817
   0.86952062  0.74771158  0.33208669
   0.81904007  0.90166379  0.40741392
   0.92647334  0.86687781  0.39289121
   0.90925311  0.77792214  0.58193114
   0.84839921  0.86390634  0.54754610
   0.94208589  0.89515473  0.58975208
   0.79037607  0.80065432  0.63077404
   0.81385320  0.92386423  0.63576961
   0.93030717  0.78604306  0.68255370
   0.91426884  0.90827416  0.70357240
   0.77392090  0.85593620  0.73159759
   0.82227310  0.74121780  0.73479499
   0.92972047  0.81064144  0.79963703
   0.85506054  0.90773097  0.80310916
   0.75174321  0.79777297  0.82802632
   0.84424602  0.72104231  0.83914589
   0.79409051  0.89204559  0.89772145
   0.89638222  0.84192399  0.90677639
   0.05795234  0.08947377  0.44397002
   0.15825424  0.02619060  0.46292725
   0.07734418  0.05127052  0.93255245
   0.19627181  0.05638000  0.93925076
   0.13795048  0.38939929  0.44065140
   0.25454181  0.39854360  0.43185817
   0.10414116  0.41129497  0.94279203
   0.21965910  0.40297240  0.95949611
   0.06456060  0.75487009  0.43754245
   0.18041468  0.73537878  0.43163636
   0.16700965  0.76990972  0.91861520
   0.28360009  0.77212508  0.93482053
   0.40039320  0.15091678  0.43775421
   0.48693373  0.06537825  0.44102942
   0.43264261  0.05891016  0.92271278
   0.54934261  0.04377957  0.93854926
   0.41276335  0.44374673  0.45488895
   0.51072631  0.37296024  0.45571130
   0.44232642  0.42191198  0.94835361
   0.55716575  0.40063727  0.96242158
   0.46770171  0.77696890  0.44303176
   0.57888902  0.73229732  0.44461697
   0.41046579  0.80844259  0.92967210
   0.50400594  0.73492775  0.94922443
   0.75202000  0.09053748  0.42564388
   0.86557597  0.06238519  0.43994170
   0.74061392  0.06744814  0.92722392
   0.84657581  0.01784879  0.94257619
   0.75689237  0.45716986  0.46457857
   0.86864354  0.42548511  0.48409461
   0.75430031  0.41630747  0.95539519
   0.87196289  0.41975774  0.96607690
   0.78665236  0.75934768  0.43987912
   0.90171655  0.73568144  0.44669653
   0.74019395  0.76407501  0.94615722
   0.85250903  0.73752804  0.96653614
   0.20540540  0.03666295  0.45091299
   0.23107139  0.09091199  0.92537717
   0.28489996  0.43434523  0.41463631
   0.26065352  0.42795930  0.94589893
   0.21743786  0.75923490  0.41146839
   0.32603129  0.79981954  0.92680823
   0.53001943  0.05981922  0.42181430
   0.59043842  0.07140380  0.92710420
   0.55534026  0.37868600  0.43909932
   0.60074999  0.41604777  0.94622353
   0.62067687  0.75039519  0.42734202
   0.55186749  0.74087349  0.93719251
   0.90876345  0.08595787  0.42867351
   0.89280353  0.03069398  0.92927922
   0.91268338  0.44060619  0.46870862
   0.90862402  0.44770037  0.94798440
   0.94434631  0.76048044  0.43493956
   0.89387947  0.76031837  0.95238397
Direct configuration=   440
   0.20790439  0.15416376  0.08863092
   0.15566163  0.15252482  0.13690220
   0.18632167  0.13583197  0.19036267
   0.13712694  0.13813248  0.23965379
   0.17550845  0.11740436  0.29188678
   0.12904863  0.10837735  0.34089740
   0.16373877  0.11881519  0.39590089
   0.11757952  0.07736410  0.43625223
   0.19341627  0.20824575  0.58226806
   0.13307998  0.19069188  0.62263838
   0.15885821  0.16884665  0.67756343
   0.10679843  0.15207611  0.72445308
   0.14367405  0.14953291  0.77911448
   0.10348874  0.11415011  0.82516627
   0.13178057  0.14023026  0.88010432
   0.12829452  0.07468952  0.91932165
   0.12380511  0.53532039  0.07787018
   0.08916694  0.53832853  0.13323827
   0.14456963  0.53146838  0.17816234
   0.12076956  0.49216250  0.23008158
   0.16735776  0.50270701  0.27924051
   0.14663658  0.45697672  0.32882796
   0.17939814  0.48532749  0.38217475
   0.19053030  0.41623669  0.41904809
   0.17517250  0.51479495  0.58707675
   0.13526815  0.53007971  0.63994633
   0.18515693  0.53427662  0.68862725
   0.15453237  0.49525554  0.73815676
   0.19463677  0.50694513  0.79016993
   0.17477273  0.45227267  0.83426724
   0.18009989  0.48571440  0.88889067
   0.16752588  0.42426776  0.92985568
   0.20740584  0.87263122  0.08377263
   0.15331989  0.86795430  0.13003479
   0.18469563  0.84193655  0.18303885
   0.13054018  0.83143825  0.22744904
   0.16182509  0.84000886  0.28260455
   0.11520316  0.81006844  0.32576537
   0.12659513  0.84014235  0.38327377
   0.11501327  0.77309811  0.42106392
   0.12162584  0.85363766  0.56626264
   0.11483135  0.87440809  0.62549138
   0.17365934  0.84358899  0.66152576
   0.15479699  0.83484875  0.72140343
   0.21883849  0.84316798  0.75886993
   0.20441643  0.81288316  0.81468392
   0.24206114  0.84926751  0.86111552
   0.22870801  0.79383682  0.90776607
   0.49804661  0.15513182  0.06936994
   0.45044979  0.15259094  0.11911915
   0.48694770  0.14451952  0.17281109
   0.44299532  0.14730349  0.22475964
   0.48845525  0.15869601  0.27446496
   0.45008125  0.14283055  0.32524603
   0.49116652  0.16514378  0.37448015
   0.45259982  0.12898334  0.42188935
   0.53233631  0.26842600  0.58261939
   0.48895031  0.23914939  0.63072105
   0.53145820  0.19855205  0.67353943
   0.48667636  0.16532649  0.72049377
   0.52820598  0.15581517  0.77209646
   0.49610198  0.10381555  0.81361848
   0.51421395  0.13337492  0.86903888
   0.49401164  0.07548328  0.91157657
   0.54303646  0.49648311  0.09241011
   0.49699032  0.52012711  0.14181557
   0.53531328  0.51222080  0.19453902
   0.48703675  0.48781603  0.24101897
   0.52265656  0.48484400  0.29518766
   0.48366051  0.45249472  0.34299143
   0.50348455  0.48188027  0.39827891
   0.46769121  0.42920490  0.43979532
   0.53506132  0.51991906  0.58531993
   0.49146959  0.51789473  0.63658845
   0.53214323  0.51725380  0.68937570
   0.49416435  0.48596782  0.73920518
   0.53134179  0.49806391  0.79128441
   0.49709312  0.46160955  0.83991593
   0.52576998  0.48837173  0.89416750
   0.50446782  0.43204664  0.93763471
   0.48687696  0.89698068  0.08484392
   0.45616307  0.88879520  0.14107193
   0.50706841  0.85467033  0.18028111
   0.47680579  0.84058095  0.23646499
   0.53096698  0.84058457  0.28009237
   0.51003219  0.80407225  0.33235225
   0.55405285  0.82677777  0.38076702
   0.53131818  0.77669770  0.42685130
   0.57265519  0.86602647  0.57581758
   0.52893720  0.86808527  0.62887518
   0.56649574  0.86078913  0.68138240
   0.51808791  0.84215410  0.72841834
   0.55009503  0.83484617  0.78378118
   0.49720394  0.80682283  0.82497500
   0.51721821  0.82978031  0.88149010
   0.47257693  0.79140541  0.92124804
   0.84143573  0.20506075  0.06309188
   0.79971594  0.19243795  0.11638239
   0.84049682  0.18445173  0.16682802
   0.79349780  0.17236396  0.21836225
   0.83601838  0.17903883  0.26974319
   0.80505760  0.13964672  0.31823177
   0.83767535  0.15737477  0.37225711
   0.81211628  0.10066919  0.41357934
   0.86797311  0.18479983  0.57353507
   0.82390765  0.17128558  0.62540557
   0.86291636  0.16969868  0.67782014
   0.82140631  0.13249378  0.72386235
   0.85144999  0.13916795  0.77860223
   0.80795177  0.10476702  0.82307666
   0.83341232  0.12244535  0.87847507
   0.79908915  0.06607870  0.91805739
   0.81928814  0.49984644  0.10069979
   0.79526814  0.52803102  0.15616787
   0.84670004  0.51204261  0.20199377
   0.80936161  0.49361175  0.25404193
   0.85009604  0.50550640  0.30560634
   0.81689638  0.47529894  0.35475252
   0.85356905  0.50087107  0.40635243
   0.82012617  0.45789103  0.45312000
   0.81125303  0.53123523  0.59886216
   0.79156073  0.56485190  0.65498061
   0.83038631  0.53240680  0.70307265
   0.78285986  0.51753180  0.75110997
   0.82470151  0.50622564  0.80006396
   0.78833945  0.47197783  0.84718062
   0.82130362  0.50139338  0.89871966
   0.80997334  0.43998616  0.94153218
   0.92972080  0.86945708  0.08923329
   0.87115980  0.88331875  0.13206203
   0.89640742  0.87275060  0.18883849
   0.84244667  0.85523485  0.23475316
   0.87213006  0.86762029  0.29023629
   0.84376446  0.81960523  0.33543998
   0.86199204  0.84532062  0.39218598
   0.84782746  0.77491361  0.42697059
   0.88782384  0.84584920  0.58832464
   0.84313794  0.85570880  0.63873141
   0.88233062  0.84125217  0.69092230
   0.83648649  0.81592105  0.73916646
   0.86176455  0.83272691  0.79513359
   0.82122275  0.79336278  0.83950943
   0.82914395  0.82717513  0.89555432
   0.79857451  0.77166260  0.93854620
   0.22958472  0.08470926  0.07927291
   0.16991634  0.18222559  0.04836642
   0.26107635  0.19920860  0.09774509
   0.10931021  0.09711623  0.12713761
   0.12429966  0.22044671  0.13616254
   0.21189068  0.06513719  0.18698739
   0.23827676  0.18431648  0.19907870
   0.10702173  0.20643101  0.24296741
   0.08540813  0.08868523  0.23198231
   0.21085579  0.05224743  0.28535226
   0.22033658  0.17290450  0.30337136
   0.07927336  0.16176869  0.33836886
   0.09907759  0.03872243  0.34037533
   0.16762728  0.19267103  0.40886830
   0.22961017  0.08368422  0.39611466
   0.22520864  0.14275988  0.57449996
   0.16446118  0.23297400  0.53654732
   0.23740852  0.26031108  0.60076017
   0.09772005  0.13191022  0.60093692
   0.09001444  0.25080007  0.62455854
   0.19944648  0.10859635  0.67314281
   0.19913845  0.22725118  0.69423124
   0.06155296  0.20975124  0.72496827
   0.07132646  0.08928613  0.71518843
   0.20373621  0.11012750  0.77634045
   0.15863248  0.22148853  0.79273849
   0.03614633  0.13338160  0.82218479
   0.10838765  0.03740570  0.81990726
   0.09055275  0.19709265  0.89787847
   0.20029953  0.16347438  0.87573449
   0.14395292  0.46340535  0.06868791
   0.07484513  0.55933554  0.04328965
   0.18099940  0.57789975  0.07424661
   0.04219660  0.48028847  0.13305145
   0.05548059  0.60406143  0.13518281
   0.20046509  0.49560954  0.15892349
   0.16751622  0.60016028  0.18955444
   0.05737870  0.52059456  0.23939472
   0.11265498  0.41732740  0.21957957
   0.23292970  0.48468283  0.26625936
   0.16461298  0.57690435  0.29137258
   0.07734070  0.45595500  0.33362424
   0.16615135  0.38423956  0.32084783
   0.13470304  0.53359962  0.40605106
   0.24204429  0.51881617  0.37322076
   0.20635765  0.44709183  0.58702082
   0.12799584  0.52418879  0.54908553
   0.22594307  0.56763327  0.58216117
   0.08468188  0.47959339  0.64482640
   0.10583137  0.59906414  0.63520563
   0.24507351  0.49765166  0.67672368
   0.19784213  0.60668510  0.69672702
   0.08859370  0.52101526  0.74287456
   0.14878912  0.42178120  0.72481028
   0.26437522  0.50517808  0.78343607
   0.18189000  0.57809616  0.80514280
   0.10850434  0.42675930  0.82789679
   0.21630450  0.39164459  0.83194046
   0.13129411  0.54040622  0.89547755
   0.24946903  0.51549215  0.89597122
   0.23553298  0.80360536  0.07489315
   0.17471833  0.89891586  0.04204141
   0.25711972  0.92205595  0.09860478
   0.10057519  0.82179435  0.11681288
   0.13176161  0.94010333  0.13359852
   0.21835360  0.77548752  0.17487446
   0.23207555  0.89237341  0.19759294
   0.08062202  0.88307242  0.22314717
   0.10258451  0.76247758  0.22015316
   0.22232692  0.80273867  0.28372565
   0.17420301  0.91470510  0.28889940
   0.04994667  0.82358023  0.31313486
   0.12461417  0.73344821  0.32712714
   0.08432456  0.89865771  0.39564697
   0.19587071  0.86257473  0.38661746
   0.10242602  0.78278710  0.55697194
   0.07660644  0.89687384  0.54017176
   0.18698469  0.87056745  0.55174740
   0.05183801  0.84549492  0.63873176
   0.11584470  0.95038822  0.62908664
   0.18794642  0.77317481  0.64248458
   0.23252384  0.88387586  0.65908457
   0.11041786  0.89035721  0.73133855
   0.12332992  0.76938336  0.72632257
   0.27385869  0.80589169  0.74049646
   0.23155555  0.91768023  0.76000410
   0.13741137  0.82327341  0.82624223
   0.21773275  0.73673777  0.81361993
   0.21558995  0.91875158  0.87207689
   0.31216514  0.85323289  0.85108650
   0.53016233  0.08896108  0.06584025
   0.45614967  0.16805206  0.02807168
   0.54395308  0.21029326  0.07236212
   0.41182198  0.08922697  0.11131658
   0.41079225  0.21432509  0.11624620
   0.51835543  0.07702288  0.16828181
   0.53571795  0.19780752  0.17763787
   0.39325174  0.19992987  0.21953867
   0.41133186  0.07953182  0.22954772
   0.54344399  0.11039133  0.26998581
   0.51427525  0.22965851  0.27501677
   0.39051558  0.18431862  0.32483738
   0.43523404  0.06863946  0.32816027
   0.48748745  0.24013497  0.38118190
   0.55930331  0.13917739  0.36829716
   0.55796691  0.20974979  0.55460327
   0.48570145  0.30954727  0.55461183
   0.58460491  0.31266237  0.59857521
   0.44172797  0.19392474  0.60890810
   0.45545255  0.29868109  0.65116956
   0.56699869  0.14308056  0.64987376
   0.57585478  0.25019507  0.69055669
   0.43012674  0.20972814  0.72474046
   0.46198744  0.09707401  0.70649207
   0.59205576  0.12775316  0.75808399
   0.53926509  0.22370320  0.79293764
   0.42650058  0.10201404  0.81083404
   0.52186515  0.03295950  0.80620714
   0.47861944  0.19725334  0.87808027
   0.58485208  0.14388316  0.86910387
   0.55786736  0.42342521  0.09303472
   0.50731283  0.51230064  0.04834117
   0.60137743  0.53655169  0.09337009
   0.44029036  0.47480335  0.14216209
   0.47656110  0.59083839  0.13335971
   0.58415553  0.45896276  0.18752798
   0.56542289  0.57893403  0.20682151
   0.43389907  0.53579392  0.24054674
   0.46421266  0.41796015  0.22990228
   0.58284016  0.44524282  0.28940814
   0.53947078  0.55734165  0.30749476
   0.41373551  0.46269452  0.33847662
   0.49897377  0.37759299  0.34122299
   0.48284857  0.55446384  0.40543204
   0.57460662  0.47619172  0.40117274
   0.57869964  0.46199782  0.58126997
   0.48958372  0.51610999  0.54540162
   0.57089479  0.58568306  0.58607412
   0.44869344  0.45722157  0.63189589
   0.45391239  0.58220035  0.63401895
   0.58932273  0.47361273  0.68144918
   0.55234665  0.58957465  0.69792539
   0.43097634  0.51673147  0.74197099
   0.48894968  0.41126549  0.72929617
   0.59552760  0.46883162  0.78499710
   0.53411926  0.57337411  0.79849282
   0.42787347  0.47090616  0.83986664
   0.51170369  0.38705975  0.83712715
   0.50026858  0.55831812  0.90575982
   0.59885137  0.48757147  0.88982642
   0.50003942  0.83026951  0.06490400
   0.43825403  0.93545265  0.05756749
   0.54568717  0.93807427  0.08861775
   0.39790225  0.84687346  0.13925951
   0.43664797  0.95886694  0.15586314
   0.52494074  0.78621166  0.15963136
   0.56639773  0.89703271  0.18185900
   0.43023331  0.89552594  0.24586788
   0.44116966  0.77459591  0.23410254
   0.58509435  0.79900926  0.26489453
   0.54901845  0.91282291  0.28780986
   0.44313999  0.82000490  0.34172739
   0.51626718  0.72841701  0.32706368
   0.54200688  0.90020931  0.39102956
   0.62277728  0.81396397  0.36842220
   0.60230523  0.79760266  0.57037766
   0.52821985  0.87780522  0.53581793
   0.62275619  0.91847805  0.57775217
   0.48275515  0.81170403  0.62472650
   0.49558853  0.93483640  0.62618898
   0.61702238  0.80869984  0.67816382
   0.59760661  0.92824074  0.68999046
   0.47131964  0.90005568  0.72830349
   0.48325089  0.77709404  0.72054247
   0.60658014  0.79016618  0.78280392
   0.57078636  0.90258221  0.79982677
   0.43294736  0.83278697  0.81397467
   0.49267215  0.73016421  0.82336236
   0.50560434  0.90463279  0.88940371
   0.58519306  0.80877047  0.88883587
   0.89230682  0.15501675  0.05826186
   0.79269258  0.19787107  0.02496038
   0.87159872  0.27282852  0.06089020
   0.76339514  0.12751641  0.10791685
   0.75683815  0.25282117  0.11956558
   0.88107540  0.12430174  0.16029423
   0.88103668  0.24615296  0.17014439
   0.74221520  0.22495457  0.21726737
   0.76253866  0.10470289  0.21432323
   0.90081638  0.15084743  0.26269130
   0.83650505  0.25311929  0.27977870
   0.73805288  0.15880539  0.32183491
   0.81076632  0.06227203  0.31328039
   0.82058143  0.22816956  0.38720617
   0.90736574  0.15144414  0.36431114
   0.89519555  0.11915467  0.55812415
   0.82156313  0.21305815  0.53854755
   0.91888954  0.23432206  0.58319872
   0.78834238  0.10664818  0.61625688
   0.77967239  0.22947580  0.62682049
   0.92487185  0.13269373  0.67122365
   0.87874422  0.24022290  0.68988808
   0.75682844  0.16513365  0.72184354
   0.81518365  0.05888159  0.71126160
   0.91540736  0.10659363  0.77798310
   0.86053678  0.21230908  0.78960215
   0.74283419  0.13012702  0.81967117
   0.80897716  0.02951158  0.81863464
   0.81274290  0.19237605  0.89466674
   0.90533972  0.11543624  0.87947599
   0.82758687  0.42598886  0.09889009
   0.76710977  0.52088079  0.06943281
   0.87824833  0.53419538  0.08558609
   0.73336258  0.49221492  0.16194314
   0.78520139  0.60280068  0.15275042
   0.88695284  0.45334340  0.18629298
   0.88848936  0.57130687  0.21142368
   0.75029260  0.53430146  0.25456886
   0.79217113  0.41915411  0.25074320
   0.91358241  0.47434905  0.29709356
   0.85520850  0.58073688  0.31147897
   0.74972856  0.49334441  0.35685096
   0.82223867  0.39941976  0.35490659
   0.84649888  0.57595113  0.41566244
   0.92220113  0.47989020  0.40301610
   0.79237656  0.45844059  0.59484885
   0.77314859  0.57462291  0.56593716
   0.87799758  0.53771219  0.58813705
   0.72284448  0.55147605  0.66026088
   0.80053317  0.63913662  0.65408021
   0.86128016  0.46724384  0.68794846
   0.88030092  0.58090947  0.71965775
   0.73843470  0.57541438  0.75571527
   0.74337305  0.45698337  0.74112877
   0.88089719  0.46489472  0.78893103
   0.84638656  0.57521305  0.81497058
   0.72130332  0.49458303  0.84880216
   0.79022244  0.39675542  0.84349235
   0.78858700  0.56544027  0.91379323
   0.89154535  0.51281427  0.89257083
   0.94797957  0.79508749  0.09093084
   0.90372125  0.88497107  0.04159098
   0.98364988  0.91468779  0.09879779
   0.81892953  0.83586043  0.12191400
   0.84906460  0.95566083  0.12409387
   0.94466842  0.81860912  0.18734617
   0.92955337  0.93691914  0.20070250
   0.78473801  0.89657640  0.22698774
   0.82551775  0.78116346  0.22791129
   0.94129377  0.85346443  0.28491255
   0.86603709  0.94091464  0.30246422
   0.77380158  0.81618267  0.32888943
   0.86905948  0.74852718  0.33110039
   0.82081700  0.90341348  0.40860462
   0.93161242  0.86703604  0.39207730
   0.91316606  0.77441883  0.58514248
   0.84811364  0.86542172  0.54656199
   0.94219319  0.89270747  0.59079913
   0.78961766  0.80725580  0.63430565
   0.81874217  0.92684452  0.63792077
   0.93244304  0.78834604  0.68111782
   0.91484146  0.90373701  0.70638340
   0.77572529  0.85008070  0.73079162
   0.82704406  0.74092672  0.73300699
   0.92978049  0.81398655  0.79851635
   0.85606561  0.90789941  0.80275024
   0.75281834  0.79609966  0.83016057
   0.84328993  0.72129191  0.83957739
   0.79291142  0.89226827  0.89733933
   0.89864813  0.83762276  0.90881228
   0.05746770  0.09048166  0.44293693
   0.15140480  0.02571959  0.46274870
   0.07455386  0.04817236  0.93156469
   0.18816435  0.05628402  0.93895105
   0.14182660  0.38539202  0.43654756
   0.25530162  0.39509976  0.42788138
   0.10848498  0.40963805  0.94068580
   0.22306185  0.39849941  0.95509016
   0.05854739  0.75904709  0.43853057
   0.17082840  0.73355554  0.43226346
   0.17141451  0.77266790  0.91788499
   0.28143553  0.76944465  0.93539319
   0.39839729  0.15348880  0.43607421
   0.47881618  0.06368742  0.44033485
   0.43577115  0.05784376  0.92178666
   0.54652906  0.04652138  0.93712388
   0.41035377  0.44049260  0.45592534
   0.50759192  0.37268300  0.45428698
   0.44461225  0.42395337  0.94901738
   0.55726482  0.39928586  0.96070219
   0.47284744  0.77704286  0.44296033
   0.58051548  0.73177398  0.44471397
   0.41428065  0.81093157  0.92778683
   0.50214390  0.73473819  0.94614933
   0.75280526  0.09585705  0.42707496
   0.86226219  0.06320290  0.43681328
   0.73916904  0.06941926  0.92941487
   0.84315320  0.01878245  0.94107061
   0.75918126  0.45989163  0.46272677
   0.86587480  0.42568566  0.48410783
   0.75331725  0.41937222  0.95332519
   0.86704825  0.41675055  0.96448431
   0.78848880  0.75917755  0.43651123
   0.90102897  0.73681227  0.44446584
   0.73746077  0.76363735  0.94478957
   0.84744367  0.73645597  0.96463294
   0.20002191  0.02220610  0.45165874
   0.22766004  0.08452273  0.92640056
   0.29209882  0.43236672  0.42110563
   0.26471476  0.42368420  0.94381077
   0.21508068  0.75338288  0.42060338
   0.32759533  0.78592179  0.92454658
   0.52264261  0.04988821  0.42486594
   0.59101564  0.06529873  0.92500088
   0.55478026  0.37743179  0.44367308
   0.60243909  0.41600739  0.94880452
   0.62337852  0.73418853  0.42532527
   0.54943455  0.72767231  0.93508143
   0.90786777  0.07055622  0.42134577
   0.89086939  0.02623289  0.93138181
   0.91157549  0.42921830  0.46864149
   0.90869171  0.44181143  0.95148816
   0.94799791  0.75578369  0.43926537
   0.89318614  0.75451563  0.95830651
Direct configuration=   460
   0.20910565  0.15318761  0.09250495
   0.15457315  0.15283310  0.13742195
   0.18732588  0.13259620  0.19137339
   0.13524750  0.13614512  0.24037035
   0.17492771  0.11462442  0.29223500
   0.12596175  0.10661869  0.34030903
   0.16151418  0.11268975  0.39434028
   0.11726298  0.07714229  0.43820824
   0.19075833  0.20909508  0.58226502
   0.13281195  0.19131446  0.62214709
   0.16095897  0.16870574  0.67915290
   0.10394390  0.15426206  0.72379303
   0.14191944  0.14930877  0.77833243
   0.10068633  0.11218723  0.82404887
   0.12802290  0.13765271  0.87866749
   0.12237706  0.07301456  0.92019579
   0.11738687  0.53625387  0.07786744
   0.08609702  0.54071923  0.13390018
   0.14517658  0.53357670  0.17689440
   0.11683880  0.49006859  0.22854546
   0.16548613  0.50229125  0.27661102
   0.14821990  0.45356003  0.32781327
   0.18042525  0.48274430  0.38107682
   0.19157156  0.41378724  0.41752691
   0.17560563  0.51793266  0.58817902
   0.13594231  0.53078489  0.64071026
   0.18613289  0.53441067  0.68838393
   0.15078232  0.49586195  0.73697277
   0.19361516  0.50837892  0.78808765
   0.17438579  0.45079670  0.83415972
   0.18180324  0.48637331  0.88965242
   0.17108553  0.42597147  0.93182981
   0.20895987  0.87540528  0.08647120
   0.15416941  0.87081882  0.13068290
   0.18831444  0.84216357  0.18174760
   0.13129628  0.83150925  0.22680584
   0.16479632  0.84049852  0.28164801
   0.11571299  0.80845740  0.32651310
   0.12675522  0.83636372  0.38316818
   0.10919089  0.77469817  0.42346256
   0.11633445  0.85601020  0.56674818
   0.11238926  0.87537722  0.62769701
   0.17286702  0.83766204  0.65923576
   0.15502196  0.83438691  0.71925427
   0.22161759  0.84519239  0.75554799
   0.20678694  0.81292966  0.81265788
   0.24670237  0.84446124  0.86011132
   0.23090695  0.79564349  0.90898516
   0.49542203  0.15365594  0.06861667
   0.44791278  0.15281720  0.11757929
   0.48706859  0.14477311  0.17070833
   0.43826784  0.14771244  0.22226350
   0.48533109  0.15721653  0.27105574
   0.44772203  0.14089669  0.32491220
   0.49098979  0.16175945  0.37526003
   0.45044746  0.12765227  0.42172659
   0.53284234  0.27243063  0.58471192
   0.48729867  0.24199567  0.63060258
   0.52980826  0.19997548  0.67192648
   0.48595030  0.16682504  0.71755169
   0.53071735  0.15726830  0.76779683
   0.49845550  0.10060893  0.81123353
   0.51608671  0.12760786  0.86667830
   0.49609886  0.07409085  0.91102835
   0.54427504  0.49863884  0.09465191
   0.49862331  0.52203059  0.14136555
   0.53863356  0.51132649  0.19529543
   0.48617653  0.48546792  0.24123886
   0.52307320  0.48608346  0.29464811
   0.48298907  0.44791196  0.34229711
   0.50165464  0.47838988  0.39723733
   0.46711173  0.42911235  0.43999941
   0.53603486  0.52360132  0.58734515
   0.49044115  0.51972666  0.63828339
   0.53366849  0.51729576  0.68990158
   0.49254347  0.48312326  0.73815275
   0.53318086  0.49810665  0.79048418
   0.50023348  0.45901311  0.84033210
   0.52923494  0.48526685  0.89347537
   0.50756005  0.43291404  0.93873928
   0.48382315  0.90280502  0.08490888
   0.45191229  0.89328462  0.14269687
   0.50512329  0.85483264  0.17898249
   0.47381101  0.84256600  0.23542200
   0.53212707  0.84090224  0.27812816
   0.51056296  0.80344826  0.33178214
   0.55653439  0.82443477  0.37894732
   0.53747082  0.77615681  0.42710748
   0.57671586  0.86561990  0.57700215
   0.53206125  0.87157240  0.62704933
   0.57387310  0.86418451  0.67983542
   0.51861420  0.84352178  0.72731364
   0.55340399  0.83597682  0.78215576
   0.49857406  0.80484111  0.82359174
   0.51995593  0.82782258  0.88002608
   0.47283232  0.78784836  0.92083381
   0.84041751  0.20764567  0.06183275
   0.79709878  0.19361606  0.11298811
   0.83984627  0.18424903  0.16437701
   0.79193466  0.17345342  0.21401859
   0.83409084  0.17846962  0.26715880
   0.80374269  0.13704014  0.31700273
   0.83799084  0.15738076  0.36940209
   0.81288401  0.10475556  0.41448085
   0.87066478  0.18673308  0.57547188
   0.82472141  0.17082439  0.62401669
   0.86565920  0.16763740  0.67670669
   0.82022100  0.12794084  0.72095790
   0.85224847  0.13606975  0.77787810
   0.80569508  0.10181276  0.82338843
   0.83132723  0.12144943  0.87960615
   0.79888164  0.06982545  0.92075454
   0.81914095  0.50093449  0.10161673
   0.79309695  0.53101468  0.15718196
   0.84474871  0.51203215  0.20181232
   0.80344985  0.49140021  0.25414402
   0.84825545  0.50575086  0.30391575
   0.81732716  0.47570739  0.35710885
   0.85497281  0.49918530  0.40818284
   0.82263924  0.45984989  0.45488867
   0.80652693  0.53528317  0.60228122
   0.78989632  0.56906964  0.65595005
   0.82963130  0.53130837  0.70270990
   0.77882377  0.51725748  0.75087195
   0.82456187  0.50632122  0.80074439
   0.78540305  0.47136228  0.84900943
   0.82201398  0.49777273  0.89944584
   0.80922912  0.44174058  0.94389743
   0.93263408  0.87125036  0.08871566
   0.87483844  0.88676092  0.13102139
   0.90021970  0.87696061  0.18882393
   0.84394137  0.85383357  0.23176083
   0.87525937  0.87067067  0.28875519
   0.84431817  0.81989851  0.33311816
   0.86412706  0.84413186  0.39015733
   0.84970336  0.77683389  0.42650556
   0.88968863  0.84467311  0.59001583
   0.84454576  0.85760594  0.64112585
   0.88689770  0.84184805  0.69181649
   0.83672075  0.81252389  0.73693779
   0.86300112  0.83450289  0.79405911
   0.82287635  0.79194452  0.84008091
   0.82882182  0.82522405  0.89571254
   0.79700170  0.77102023  0.93742767
   0.22858728  0.08150308  0.08108410
   0.17457413  0.18158884  0.05094997
   0.26729780  0.19572979  0.10036500
   0.10860009  0.09774178  0.12295763
   0.12484190  0.22256163  0.13716910
   0.21066033  0.06043360  0.18779530
   0.24125884  0.18092963  0.20101107
   0.11142378  0.20861786  0.24235655
   0.08001101  0.08865273  0.23470021
   0.20889969  0.04684666  0.28700143
   0.22139423  0.17191657  0.30180134
   0.07876898  0.16267507  0.33594066
   0.09352397  0.03745405  0.33856194
   0.17423885  0.18705162  0.40195678
   0.22370698  0.07640739  0.39362234
   0.22984781  0.14679835  0.56920683
   0.16208734  0.23583328  0.53823463
   0.23561204  0.26057815  0.59988873
   0.09209332  0.13455246  0.60102126
   0.09291636  0.25327190  0.62398980
   0.20152125  0.10608252  0.67501578
   0.20169544  0.22795320  0.69609968
   0.05983603  0.21601475  0.72617372
   0.06860093  0.08796741  0.71508056
   0.19915570  0.10477521  0.77467544
   0.15597857  0.22248093  0.79087011
   0.03258761  0.12907559  0.82043754
   0.10811902  0.03669105  0.82050351
   0.09171433  0.19637574  0.89674589
   0.19598749  0.15927761  0.87646291
   0.13558462  0.46528197  0.06450657
   0.06846436  0.56115703  0.04475592
   0.17375197  0.58078542  0.07554718
   0.03844849  0.48439042  0.13695400
   0.05280533  0.60584842  0.14024896
   0.19973087  0.49450823  0.15852850
   0.16700297  0.60443008  0.18909180
   0.05256555  0.52062644  0.23981249
   0.11159753  0.41513441  0.21901419
   0.23179614  0.48117432  0.26420123
   0.16318482  0.57788222  0.28863894
   0.07790686  0.45201323  0.33500594
   0.17215265  0.38297344  0.32006695
   0.13778458  0.53301907  0.40146099
   0.24312644  0.51846649  0.37264973
   0.20367393  0.44937105  0.58428064
   0.13052274  0.52756653  0.54808850
   0.22436463  0.57031325  0.58386176
   0.08586023  0.47649011  0.64587279
   0.10639383  0.59800044  0.63632646
   0.24592449  0.49904102  0.67934051
   0.20026680  0.60757378  0.70052803
   0.08683305  0.52629473  0.74584763
   0.14696896  0.42045631  0.72511701
   0.26277739  0.49738089  0.78105281
   0.17905326  0.57928196  0.80437540
   0.10832915  0.42663493  0.82898081
   0.22017926  0.39054574  0.83085536
   0.13594322  0.54141905  0.89666694
   0.24490178  0.51684523  0.89567614
   0.23086991  0.80635738  0.07489806
   0.17858286  0.90604917  0.04304332
   0.26133443  0.91883536  0.10170199
[truncated: 24,732,975 more chars]
