# Supplementary material for: Electrothermal mineralization of per- and polyfluoroalkyl substances for soil remediation
Source: Nat Commun. 2024 Jul 20;15:6117. doi: 10.1038/s41467-024-49809-6 (PMC11271446; doi:10.1038/s41467-024-49809-6)
Supplement: Supplementary file 4 — Supplementary Data 1 [file 41467_2024_49809_MOESM4_ESM.zip › Supplementary Data 1/PFAS_F135Ca72_2500K_init.xyz]

         378
MD                                                
C    3.86954   3.12769   2.17291
C    2.90817   3.10586   3.42180
C    3.66802   3.20763   4.78990
C    2.80393   2.81918   6.02608
C    3.40925   3.23320   7.38554
C    2.89883   2.53055   8.64785
C    3.23150   3.15804  10.01409
C    2.88911   2.11527  11.12003
C    3.86169   8.13632   2.17846
C    2.90723   8.10778   3.43041
C    3.66633   8.21353   4.78967
C    2.80925   7.81909   6.03227
C    3.41045   8.22949   7.38321
C    2.90648   7.52635   8.64690
C    3.23186   8.15841  10.01505
C    2.88580   7.11821  11.12320
C    3.85832  13.14052   2.16924
C    2.90415  13.11684   3.42345
C    3.66556  13.21069   4.78793
C    2.80764  12.81120   6.02987
C    3.40598  13.23005   7.38466
C    2.90582  12.52983   8.64713
C    3.23085  13.16028  10.02030
C    2.88591  12.12419  11.12919
C    8.86938   3.13949   2.17628
C    7.90526   3.11157   3.42651
C    8.67015   3.21202   4.78644
C    7.81325   2.81243   6.02682
C    8.40969   3.22342   7.38706
C    7.90013   2.52080   8.65027
C    8.22941   3.15985  10.01168
C    7.88434   2.11709  11.11586
C    8.86775   8.12923   2.17730
C    7.90289   8.11962   3.42678
C    8.66691   8.21402   4.78744
C    7.81068   7.80894   6.02610
C    8.40586   8.22548   7.38865
C    7.89281   7.52216   8.64733
C    8.22167   8.15209  10.02037
C    7.88395   7.11487  11.12571
C    8.86605  13.13542   2.16711
C    7.91322  13.11657   3.41862
C    8.67246  13.21895   4.78523
C    7.80910  12.81855   6.02189
C    8.40345  13.22793   7.38757
C    7.89837  12.52788   8.64387
C    8.22617  13.14927  10.01425
C    7.89074  12.10791  11.11975
C   13.86638   3.13955   2.17341
C   12.90226   3.11359   3.42944
C   13.66857   3.20817   4.79097
C   12.80639   2.81448   6.03103
C   13.40753   3.23192   7.38657
C   12.90447   2.52117   8.64591
C   13.22924   3.15288  10.01543
C   12.88598   2.12054  11.11853
C   13.86557   8.13271   2.16971
C   12.90581   8.11136   3.42370
C   13.66874   8.21309   4.78128
C   12.80458   7.81865   6.01915
C   13.40313   8.23536   7.38083
C   12.90227   7.53152   8.64700
C   13.22868   8.16002  10.02031
C   12.88714   7.12124  11.12759
C   13.87109  13.14222   2.17331
C   12.91469  13.11565   3.41937
C   13.67477  13.21234   4.78753
C   12.80456  12.81152   6.02628
C   13.40214  13.22824   7.38119
C   12.89666  12.52913   8.64481
C   13.22289  13.15806  10.01690
C   12.88715  12.11449  11.12535
F    4.57598   1.96416   2.04621
F    3.08736   3.25999   1.03671
F    4.71612   4.19738   2.21229
F    2.18993   1.92917   3.35166
F    2.07262   4.18725   3.28202
F    4.72896   2.33533   4.71279
F    4.10214   4.50902   4.91316
F    1.61698   3.46893   5.88850
F    2.62599   1.46570   6.00977
F    4.74439   3.10657   7.32616
F    3.12657   4.53116   7.50232
F    1.55255   2.33525   8.53992
F    3.51934   1.33908   8.68796
F    2.44604   4.24989  10.24000
F    4.58652   3.43656  10.05317
F    4.56782   6.97302   2.05061
F    3.08532   8.26064   1.04122
F    4.70479   9.20509   2.22479
F    2.18925   6.93112   3.35404
F    2.07510   9.18948   3.28488
F    4.73052   7.35101   4.70382
F    4.11094   9.51620   4.92478
F    1.61955   8.47281   5.89065
F    2.62116   6.46980   6.01417
F    4.74980   8.11968   7.32699
F    3.11998   9.52508   7.51194
F    1.55805   7.35374   8.54951
F    3.52933   6.33525   8.69088
F    2.45422   9.25035  10.24641
F    4.58682   8.43170  10.05092
F    4.56703  11.97302   2.04446
F    3.07484  13.26985   1.03267
F    4.70395  14.21006   2.20706
F    2.18875  11.93956   3.34736
F    2.06197  14.19345   3.29098
F    4.72849  12.35390   4.70725
F    4.10129  14.51287   4.92704
F    1.61521  13.45580   5.88607
F    2.62567  11.46318   6.02243
F    4.74641  13.11966   7.31274
F    3.11314  14.52459   7.50326
F    1.55424  12.35595   8.53856
F    3.52533  11.33789   8.68740
F    2.45471  14.25805  10.24863
F    4.58506  13.42829  10.04868
F    9.57456   1.96813   2.04426
F    8.09377   3.27048   1.03863
F    9.70697   4.20667   2.21157
F    7.20736   1.92452   3.35463
F    7.05296   4.18845   3.28973
F    9.73296   2.34067   4.71688
F    9.12322   4.51333   4.91004
F    6.61810   3.46709   5.89660
F    7.64608   1.45449   6.01151
F    9.75016   3.11662   7.33650
F    8.12291   4.51693   7.50017
F    6.55288   2.33531   8.53813
F    8.51225   1.32809   8.69724
F    7.45622   4.25581  10.23968
F    9.58393   3.43103  10.05328
F    9.57924   6.97297   2.05771
F    8.07617   8.23956   1.04984
F    9.70886   9.20011   2.19727
F    7.20504   6.93438   3.36045
F    7.05233   9.19617   3.28689
F    9.73240   7.34266   4.70054
F    9.11639   9.51292   4.92283
F    6.61447   8.45882   5.89059
F    7.63932   6.45715   6.00906
F    9.74603   8.12493   7.33980
F    8.11229   9.51991   7.50732
F    6.54957   7.33880   8.53505
F    8.51168   6.33299   8.68988
F    7.44901   9.24949  10.25083
F    9.57810   8.42194  10.04793
F    9.57301  11.96406   2.05234
F    8.09291  13.25961   1.02908
F    9.71078  14.20142   2.20132
F    7.20493  11.93572   3.35383
F    7.05611  14.18763   3.28732
F    9.73971  12.35367   4.70820
F    9.11391  14.52144   4.91524
F    6.61283  13.46084   5.88151
F    7.62497  11.46781   6.02283
F    9.74602  13.11563   7.33028
F    8.11682  14.52523   7.50296
F    6.55093  12.34442   8.54028
F    8.51340  11.33090   8.68658
F    7.45428  14.25358  10.24029
F    9.57850  13.42131  10.04149
F   14.56495   1.96633   2.05643
F   13.09974   3.26751   1.03802
F   14.72295   4.20260   2.21117
F   12.20199   1.92232   3.35698
F   12.06292   4.19995   3.30180
F   14.73728   2.34177   4.72171
F   14.10061   4.50968   4.92058
F   11.61304   3.46157   5.90013
F   12.64012   1.45761   6.01834
F   14.74889   3.12473   7.33016
F   13.10757   4.52492   7.51017
F   11.55434   2.33307   8.53982
F   13.52999   1.32803   8.68367
F   12.45454   4.25309  10.23524
F   14.57808   3.43334  10.04768
F   14.57190   6.97516   2.05308
F   13.09109   8.25520   1.03484
F   14.71709   9.19900   2.21000
F   12.20127   6.93381   3.34988
F   12.05465   9.18219   3.28722
F   14.73448   7.34188   4.70910
F   14.10430   9.52027   4.92242
F   11.60972   8.46470   5.87586
F   12.62964   6.46583   6.01131
F   14.74396   8.12475   7.32598
F   13.10692   9.52670   7.51180
F   11.55377   7.34247   8.53621
F   13.52763   6.34448   8.68894
F   12.44744   9.25116  10.24341
F   14.58154   8.44592  10.04485
F   14.56623  11.96730   2.04029
F   13.09018  13.26621   1.04010
F   14.72809  14.20464   2.20900
F   12.19681  11.94142   3.35863
F   12.06516  14.18952   3.27861
F   14.74065  12.34843   4.72634
F   14.09898  14.51667   4.91084
F   11.60711  13.44671   5.89370
F   12.63328  11.45922   6.01371
F   14.74393  13.11639   7.32360
F   13.10238  14.52034   7.50593
F   11.54598  12.36282   8.54430
F   13.51488  11.33602   8.68736
F   12.44205  14.25356  10.24275
F   14.57523  13.42957  10.05658
O    1.80663   1.78338  11.50661
O    4.08910   1.35398  11.34930
O    3.86353   1.49929  15.63956
O    3.19061   4.09037  16.12452
O    2.06289   2.65057  14.32395
O    4.60013   3.38126  13.67935
O    4.11457   1.40920  18.34747
O    3.18769   3.96986  18.81061
O    2.56557   2.61578  20.86193
O    5.21968   3.15234  20.15541
O    1.80687   6.76978  11.51050
O    4.08602   6.36403  11.35282
O    3.85505   6.49233  15.64075
O    3.18000   9.08897  16.11647
O    2.05672   7.65026  14.31261
O    4.60355   8.37843  13.67756
O    4.11808   6.40192  18.35509
O    3.19275   8.98065  18.80738
O    2.55991   7.61879  20.85715
O    5.21513   8.16520  20.16019
O    1.80425  11.76021  11.50392
O    4.09013  11.36633  11.35133
O    3.86150  11.48986  15.63510
O    3.17882  14.09067  16.11749
O    2.05203  12.65741  14.31704
O    4.59460  13.38889  13.68027
O    4.12633  11.41285  18.35405
O    3.20063  13.97673  18.81180
O    2.56353  12.61204  20.86307
O    5.20513  13.16600  20.15298
O    6.80188   1.78559  11.50354
O    9.08646   1.36024  11.35371
O    8.84992   1.49431  15.64239
O    8.19320   4.08993  16.11044
O    7.04466   2.65471  14.31621
O    9.58838   3.38926  13.69012
O    9.12313   1.40734  18.35435
O    8.18392   3.97848  18.79705
O    7.57018   2.61800  20.86551
O   10.20964   3.14699  20.15323
O    6.79925   6.76520  11.50451
O    9.08907   6.35794  11.35026
O    8.85182   6.49475  15.64449
O    8.18983   9.09530  16.11135
O    7.06305   7.65362  14.30974
O    9.60492   8.38845  13.68396
O    9.11269   6.41415  18.34937
O    8.18579   8.98050  18.80350
O    7.57456   7.62611  20.86001
O   10.22416   8.15779  20.15578
O    6.81837  11.76272  11.51742
O    9.09741  11.35946  11.35526
O    8.86207  11.49613  15.64742
O    8.19470  14.08424  16.12181
O    7.06462  12.64279  14.32917
O    9.59775  13.40087  13.68394
O    9.11825  11.41010  18.35047
O    8.18423  13.97771  18.81018
O    7.57983  12.61531  20.85692
O   10.23224  13.17297  20.16539
O   11.80206   1.77688  11.49998
O   14.08982   1.35324  11.35301
O   13.86216   1.48829  15.64275
O   13.19205   4.08751  16.13024
O   12.06349   2.65017  14.30895
O   14.60480   3.38770  13.67483
O   14.11751   1.41146  18.34861
O   13.19433   3.98105  18.80899
O   12.57701   2.62666  20.86338
O   15.22297   3.14902  20.17162
O   11.80517   6.76830  11.51188
O   14.09468   6.36678  11.35231
O   13.85780   6.49053  15.64610
O   13.17017   9.09780  16.12199
O   12.05280   7.63979  14.31274
O   14.60283   8.38355  13.67419
O   14.12694   6.40983  18.35654
O   13.19705   8.98155  18.80700
O   12.56067   7.62170  20.85181
O   15.21676   8.16478  20.14842
O   11.80703  11.76331  11.51233
O   14.09217  11.35614  11.34800
O   13.86279  11.49897  15.63948
O   13.18028  14.08721  16.11040
O   12.05496  12.63167  14.31361
O   14.61449  13.37645  13.68187
O   14.12604  11.41958  18.34557
O   13.18440  13.97268  18.79814
O   12.56442  12.59770  20.86765
O   15.21943  13.17251  20.16031
H    4.95191   1.83805  11.30007
H    4.95313   6.84402  11.29800
H    4.94346  11.86120  11.31699
H    9.94986   1.84614  11.29721
H    9.95287   6.84181  11.30696
H    9.96295  11.84068  11.29756
H   14.94781   1.85633  11.31057
H   14.95316   6.85119  11.32244
H   14.95677  11.83494  11.30663
Ca   2.44402   2.42936  16.14778
Ca   3.01869   4.31215  14.23141
Ca   4.82293   3.16529  15.58078
Ca   3.74648   1.68590  13.69745
Ca   2.55077   2.24854  18.97967
Ca   3.45581   4.18386  20.65064
Ca   4.75561   3.07685  18.23262
Ca   4.08445   1.72477  20.35022
Ca   2.44214   7.43829  16.14433
Ca   3.02320   9.31393  14.22757
Ca   4.82174   8.15963  15.57671
Ca   3.74085   6.68476  13.70138
Ca   2.54901   7.25076  18.98091
Ca   3.45268   9.17884  20.65516
Ca   4.75085   8.07221  18.23977
Ca   4.08110   6.71470  20.34737
Ca   2.44369  12.42527  16.14999
Ca   3.01662  14.31476  14.23071
Ca   4.82472  13.15769  15.57631
Ca   3.74719  11.69226  13.70021
Ca   2.55877  12.25555  18.98601
Ca   3.45558  14.18133  20.64948
Ca   4.75391  13.07980  18.23616
Ca   4.08093  11.72110  20.35470
Ca   7.43987   2.43758  16.14400
Ca   8.02324   4.31149  14.22602
Ca   9.82857   3.15635  15.58221
Ca   8.74960   1.68474  13.70762
Ca   7.55386   2.25149  18.98164
Ca   8.45882   4.18267  20.64287
Ca   9.75656   3.08074  18.23989
Ca   9.08743   1.72090  20.34971
Ca   7.44345   7.43606  16.15144
Ca   8.02373   9.31553  14.22734
Ca   9.82256   8.16916  15.58199
Ca   8.74666   6.68394  13.69851
Ca   7.54972   7.26493  18.99109
Ca   8.45466   9.18470  20.64939
Ca   9.75710   8.07452  18.24218
Ca   9.08562   6.71981  20.34106
Ca   7.44427  12.43319  16.14677
Ca   8.01475  14.30896  14.22938
Ca   9.82720  13.15664  15.57985
Ca   8.75750  11.68999  13.70680
Ca   7.54491  12.25197  18.98894
Ca   8.45446  14.18248  20.64180
Ca   9.74747  13.08048  18.24303
Ca   9.08124  11.71914  20.34725
Ca  12.44588   2.43785  16.14296
Ca  13.02293   4.31135  14.23357
Ca  14.83331   3.15914  15.57027
Ca  13.74063   1.68951  13.70514
Ca  12.55573   2.25636  18.98032
Ca  13.44952   4.18480  20.65033
Ca  14.75608   3.07256  18.23220
Ca  14.08497   1.72438  20.34832
Ca  12.44015   7.43696  16.14770
Ca  13.02024   9.31656  14.22822
Ca  14.82336   8.17096  15.58106
Ca  13.75244   6.68218  13.70214
Ca  12.55650   7.24245  18.97924
Ca  13.45819   9.18314  20.65832
Ca  14.74793   8.08140  18.23571
Ca  14.09383   6.72203  20.34438
Ca  12.44437  12.43321  16.15572
Ca  13.02000  14.30924  14.23633
Ca  14.82746  13.17253  15.58315
Ca  13.74709  11.68701  13.69772
Ca  12.55225  12.24890  18.98658
Ca  13.45484  14.18023  20.63455
Ca  14.75992  13.08639  18.24503
Ca  14.09006  11.72344  20.34996
