# Supplementary material for: Electrothermal mineralization of per- and polyfluoroalkyl substances for soil remediation
Source: Nat Commun. 2024 Jul 20;15:6117. doi: 10.1038/s41467-024-49809-6 (PMC11271446; doi:10.1038/s41467-024-49809-6)
Supplement: Supplementary file 4 — Supplementary Data 1 [file 41467_2024_49809_MOESM4_ESM.zip › Supplementary Data 1/PFAS_F270Ca0_2500K_cool.trj]

MD                                      
           1
    19.500000    0.000000    0.000000
     0.000000   18.000000    0.000000
     0.000000    0.000000   26.000000
   C    F    O    H 
 144 270  36  18
Direct configuration=    20
   0.49382383  0.05986652  0.75864946
   0.53638273  0.06009354  0.81222743
   0.55037806  0.13259045  0.83598646
   0.57804641  0.21787260  0.80375112
   0.62957889  0.25933974  0.83530796
   0.66666725  0.33394502  0.81951614
   0.72718075  0.36949235  0.85326444
   0.63654659  0.88253031  0.07774085
   0.48273129  0.63188430  0.85313124
   0.53661729  0.66431488  0.80615227
   0.57065281  0.59735553  0.77465728
   0.93285083  0.14019953  0.20662479
   0.14292943  0.91804184  0.93466148
   0.09803894  0.89785805  0.56461428
   0.14226867  0.88561872  0.52576195
   0.18242737  0.12070738  0.24644871
   0.60385660  0.57612368  0.15132819
   0.64232290  0.50921533  0.12574073
   0.62416248  0.42267151  0.15080182
   0.62613790  0.42245874  0.21107570
   0.66362302  0.35938351  0.24318066
   0.66191019  0.37554727  0.30042384
   0.70731312  0.30363867  0.33019721
   0.66132484  0.21613486  0.33658618
   0.09549746  0.99866239  0.72362217
   0.14118929  0.02097414  0.77107052
   0.17273986  0.08589464  0.77377425
   0.21867573  0.11910731  0.81864303
   0.19635063  0.13986334  0.87717534
   0.11530189  0.15707511  0.88304969
   0.09033713  0.19569979  0.93591288
   0.98201643  0.13873449  0.55780828
   0.60083812  0.52897785  0.48605642
   0.55615690  0.46671869  0.52299423
   0.54837178  0.48674903  0.58303119
   0.52310414  0.41904325  0.61586879
   0.48376233  0.45140346  0.67265472
   0.52897964  0.47326211  0.72001270
   0.52385678  0.56212229  0.72816577
   0.39190858  0.22679021  0.26010714
   0.74598380  0.85017489  0.71155435
   0.80985464  0.85562597  0.74557333
   0.78352312  0.90697376  0.78904478
   0.77036747  0.90985508  0.84026616
   0.75432203  0.84191139  0.87202974
   0.89158037  0.21522877  0.78452602
   0.95519487  0.21544974  0.79382612
   0.67499967  0.55468527  0.96381342
   0.92167513  0.61630938  0.15997530
   0.88349876  0.68468274  0.18381362
   0.83806809  0.66522710  0.23348034
   0.25547614  0.81710075  0.74308098
   0.28794511  0.75974953  0.76857293
   0.07043651  0.72768180  0.39006695
   0.10135558  0.68237327  0.35312691
   0.50813343  0.56183363  0.30205453
   0.88109518  0.78196336  0.54225103
   0.86898269  0.83374440  0.57983090
   0.33197133  0.67931153  0.35676508
   0.29954659  0.67114821  0.40213346
   0.30167021  0.62639670  0.44665697
   0.43699774  0.73331074  0.13549191
   0.41198660  0.66776803  0.14497666
   0.83839735  0.03035604  0.43398474
   0.54297384  0.33156282  0.01413177
   0.46881119  0.34882288  0.03845804
   0.40632177  0.30433664  0.01355126
   0.34029963  0.34882502  0.98317918
   0.28874787  0.41463647  0.99881432
   0.23764265  0.41584558  0.04842713
   0.28710280  0.47330066  0.08423840
   0.74368165  0.59425867  0.40896930
   0.84579915  0.47145652  0.99932340
   0.91783863  0.43663635  0.00493732
   0.97309671  0.46506761  0.96235412
   0.95164448  0.45443410  0.90086236
   0.01735370  0.47300597  0.86065602
   0.09578280  0.41751470  0.86735680
   0.15328911  0.39159299  0.82457418
   0.09817821  0.56503306  0.41799694
   0.88546181  0.56273007  0.70598923
   0.87989090  0.46617864  0.70158810
   0.91648471  0.40677322  0.67819973
   0.93396999  0.39309235  0.62926644
   0.26274490  0.45846407  0.32282182
   0.27686618  0.38261779  0.33963531
   0.30619608  0.36007688  0.39858766
   0.37861663  0.30701283  0.38999726
   0.65114310  0.74561065  0.28677847
   0.68696052  0.80600646  0.29163710
   0.66726356  0.87864484  0.26575576
   0.66285724  0.93135396  0.30993108
   0.61999826  0.00700717  0.29681941
   0.54331042  0.00677020  0.27369067
   0.47367922  0.99043634  0.29166545
   0.56042403  0.10129025  0.03328681
   0.39113973  0.94086589  0.97279697
   0.39727405  0.87071933  0.92397540
   0.32967551  0.81821395  0.92162447
   0.29247115  0.79710381  0.96456719
   0.18076864  0.74314110  0.98967486
   0.23975828  0.73081029  0.96593026
   0.80089906  0.30832332  0.13239087
   0.03954413  0.07385413  0.43591369
   0.15958339  0.28758130  0.59127190
   0.15188402  0.29432050  0.53879619
   0.10288143  0.28867118  0.50223284
   0.24824881  0.08322388  0.39463946
   0.31190624  0.10683382  0.39234686
   0.44104239  0.95573068  0.47905314
   0.09548356  0.80490766  0.24167377
   0.93777941  0.06485691  0.30498313
   0.93399476  0.76844304  0.03003163
   0.93146996  0.84554442  0.00972234
   0.86441939  0.88570713  0.03923847
   0.84417988  0.95440213  0.00590645
   0.83761457  0.02523966  0.04247643
   0.82412513  0.10058983  0.00619035
   0.76344257  0.16156244  0.01678259
   0.35023952  0.88202783  0.37526539
   0.14276655  0.98295118  0.11657029
   0.20333154  0.94687712  0.12819670
   0.97899369  0.59665403  0.54235729
   0.04957834  0.58629940  0.54962641
   0.10101558  0.62689743  0.58687751
   0.11139371  0.60104232  0.64234270
   0.18257754  0.55230000  0.65186022
   0.26474421  0.56123034  0.63854082
   0.65125209  0.91429656  0.50293330
   0.65869938  0.89535787  0.56799168
   0.62392892  0.96454222  0.59753817
   0.66345357  0.03803877  0.59871796
   0.63904191  0.11406278  0.63414122
   0.66072290  0.18558655  0.60212364
   0.73276347  0.20010085  0.58192001
   0.74211986  0.27480638  0.55150295
   0.14991970  0.34993485  0.17252990
   0.07909255  0.35846820  0.19586481
   0.04381024  0.43131781  0.21626022
   0.96545403  0.41197804  0.23578541
   0.93587901  0.39042754  0.28014900
   0.00537572  0.34953758  0.36604567
   0.94965129  0.40124424  0.34427818
   0.87606274  0.87984579  0.31633093
   0.42083174  0.05529748  0.76566006
   0.51097715  0.11642118  0.73084795
   0.50989255  0.99396114  0.73612244
   0.60310212  0.03035271  0.80373486
   0.49774491  0.01569913  0.83948301
   0.48427697  0.14944363  0.85068554
   0.57270892  0.11713511  0.88477757
   0.59584596  0.20675323  0.75020844
   0.51854453  0.25938894  0.79736603
   0.58725380  0.27468904  0.87769121
   0.68559677  0.20937127  0.84114496
   0.71077093  0.32626296  0.77962352
   0.62180374  0.39107842  0.80860023
   0.69824120  0.38081071  0.89986199
   0.74743163  0.43987259  0.84190505
   0.43027718  0.58817403  0.83183833
   0.51773318  0.59384378  0.89461643
   0.45633628  0.68727203  0.87077883
   0.58609770  0.70910047  0.82557667
   0.50168542  0.70227667  0.76343006
   0.63468996  0.60001521  0.75106992
   0.58959194  0.55104176  0.81739566
   0.95932725  0.19839835  0.22791188
   0.38878165  0.25747923  0.59498690
   0.20710186  0.94071642  0.92243025
   0.11809285  0.97602090  0.95980111
   0.10303173  0.86826210  0.60674953
   0.07140390  0.96859725  0.56845509
   0.14528426  0.93744815  0.48790596
   0.19312576  0.83532742  0.53079133
   0.54628866  0.54592636  0.17827554
   0.63998474  0.62236308  0.18474396
   0.58565590  0.62538477  0.11618073
   0.71142819  0.52223895  0.13711237
   0.63388198  0.49134372  0.08013634
   0.56113663  0.40226022  0.12836282
   0.67963788  0.37500193  0.14147980
   0.65316014  0.48555877  0.22819885
   0.55281125  0.41969778  0.22159301
   0.64258664  0.28652607  0.24323681
   0.73350840  0.34470692  0.23557371
   0.68926281  0.44856849  0.30871152
   0.60069951  0.37781233  0.32774295
   0.72696830  0.33946918  0.37561538
   0.76301154  0.27010406  0.31519123
   0.02909748  0.01810311  0.73720879
   0.10682977  0.01186157  0.66980896
   0.09234045  0.92572617  0.72274191
   0.73435643  0.20713014  0.98227513
   0.13710745  0.96558206  0.80471089
   0.40651455  0.01106269  0.61380130
   0.18297481  0.12780687  0.72642243
   0.25893617  0.05177240  0.81923427
   0.26329159  0.17552623  0.80054728
   0.21144852  0.08621175  0.90648559
   0.22975265  0.20424366  0.88767729
   0.08846212  0.19983042  0.84277259
   0.07279355  0.09980262  0.88423415
   0.14891640  0.19190053  0.97333146
   0.80496375  0.80938396  0.90685226
   0.58122413  0.59992885  0.49865614
   0.66397868  0.53127530  0.49905989
   0.59281434  0.49757479  0.43850904
   0.59167082  0.40132096  0.52336808
   0.49071105  0.46036097  0.49503953
   0.61672053  0.50907108  0.59695952
   0.49883807  0.54178791  0.59048356
   0.47991564  0.37384912  0.59427906
   0.58384235  0.38268924  0.63094741
   0.44190040  0.51140386  0.66173057
   0.43661029  0.40500483  0.68480122
   0.50647823  0.43926091  0.76705798
   0.59746874  0.47148040  0.70776019
   0.54976827  0.60343024  0.69029223
   0.45509044  0.58633117  0.74501326
   0.68889625  0.85588142  0.73987600
   0.75022564  0.90924074  0.67179111
   0.73895330  0.79079142  0.68618062
   0.86634745  0.87967853  0.71815719
   0.81893078  0.78234132  0.75993376
   0.78905444  0.33302297  0.85030118
   0.76105741  0.97575002  0.75975166
   0.73916313  0.97518603  0.85660249
   0.49749434  0.90878119  0.49710156
   0.69659734  0.85138805  0.89727089
   0.74953905  0.78303747  0.83652496
   0.84274799  0.26388433  0.79556964
   0.87889272  0.18334229  0.73720057
   0.97177686  0.23362006  0.84276891
   0.01800535  0.20833283  0.76724139
   0.93722058  0.57065379  0.19834780
   0.88037985  0.58508461  0.12308271
   0.98250666  0.64389758  0.13553115
   0.83650045  0.71099149  0.14588137
   0.92077569  0.75133140  0.19484251
   0.78375746  0.72311146  0.24857967
   0.88769156  0.62641387  0.25971614
   0.28639632  0.86143380  0.70825322
   0.18749745  0.82467082  0.74747650
   0.25776993  0.71606244  0.80494213
   0.36504054  0.75427034  0.77330555
   0.00274479  0.72750541  0.38189224
   0.09764813  0.69140621  0.43926676
   0.16187920  0.68549251  0.32900277
   0.05791497  0.64543568  0.32231902
   0.92502419  0.80485513  0.50132264
   0.85437025  0.71986129  0.53679044
   0.48243960  0.24242656  0.69399839
   0.88033110  0.90706792  0.58825788
   0.82625748  0.80601433  0.61931040
   0.30373606  0.71699816  0.32021323
   0.39964843  0.67818552  0.34560988
   0.22811062  0.69441970  0.40067777
   0.36042935  0.56975764  0.43696457
   0.24386431  0.59621049  0.46113166
   0.34114956  0.66457034  0.48452304
   0.40860878  0.77112382  0.09468047
   0.48618998  0.76245743  0.16549769
   0.08988814  0.95771529  0.35996834
   0.35747549  0.62866820  0.12738706
   0.57306389  0.26576559  0.03517923
   0.53399170  0.32345858  0.96498574
   0.59642177  0.38804856  0.01748280
   0.46259895  0.42416893  0.02346694
   0.46938291  0.34025073  0.09565217
   0.42261751  0.25359805  0.97497764
   0.37568216  0.26541001  0.05412319
   0.37419576  0.37087925  0.94082406
   0.29623131  0.29309245  0.97426993
   0.30333771  0.48823333  0.98969945
   0.23746115  0.41540916  0.95759727
   0.17595090  0.44821440  0.04618692
   0.22322133  0.34663085  0.06213153
   0.33740029  0.41593254  0.10122613
   0.24581212  0.50330217  0.12723941
   0.80756690  0.42535042  0.96277256
   0.80455207  0.47242085  0.04194829
   0.84925306  0.53946143  0.98417139
   0.92536192  0.35141288  0.00208210
   0.94014678  0.44644007  0.05368135
   0.98321705  0.53765587  0.97396380
   0.02820462  0.41427644  0.96870811
   0.92962144  0.38195166  0.89695185
   0.89912936  0.50153840  0.88012580
   0.98941381  0.46065094  0.81336355
   0.02265389  0.54564063  0.87599342
   0.12447723  0.44938631  0.91199661
   0.06701580  0.35504188  0.88736361
   0.13422679  0.31702717  0.81327143
   0.21939361  0.38808891  0.85653351
   0.93723453  0.59071145  0.73086890
   0.88903116  0.60009511  0.66284355
   0.82889181  0.57635154  0.72949140
   0.82470389  0.45137381  0.65959627
   0.86987199  0.45988509  0.75260560
   0.94141670  0.35506227  0.71697561
   0.83135167  0.14792240  0.87074628
   0.91508650  0.41671139  0.58640305
   0.96130424  0.32628008  0.62531782
   0.21875058  0.47632173  0.28588019
   0.26652839  0.51455183  0.35294255
   0.38177063  0.72381898  0.63862248
   0.29301969  0.32651550  0.30342822
   0.25982603  0.31118093  0.41857906
   0.31511809  0.41975743  0.43450855
   0.86533431  0.15085429  0.18431757
   0.67186379  0.67923533  0.30442606
   0.59739498  0.73595616  0.25839218
   0.73881175  0.79393145  0.32971813
   0.97326086  0.78277424  0.72109547
   0.72476151  0.89835810  0.22895560
   0.61288574  0.87268939  0.23354467
   0.63196057  0.89530531  0.34710413
   0.72189037  0.95998584  0.32929635
   0.61944713  0.04388566  0.34072802
   0.65567959  0.03495266  0.25758763
   0.54893961  0.00503183  0.22270777
   0.46017892  0.01950244  0.44914126
   0.41702294  0.01967789  0.26094695
   0.45080768  0.99481553  0.33731018
   0.32970107  0.95468632  0.98307371
   0.42475685  0.92392461  0.02533024
   0.41172177  0.00664982  0.95148595
   0.45343168  0.83540700  0.93155862
   0.40079061  0.90563792  0.87232151
   0.02394309  0.37601901  0.41096984
   0.31303515  0.79537965  0.87255903
   0.54673323  0.66289408  0.03502232
   0.31455257  0.81427400  0.00925996
   0.23501707  0.68296625  0.92517788
   0.17983377  0.77821382  0.03287661
   0.11667354  0.71197220  0.97445216
   0.46765108  0.82539997  0.64122336
   0.86624345  0.90519957  0.26742923
   0.08959240  0.80315791  0.38987914
   0.92246581  0.71155619  0.82703605
   0.11312437  0.31965188  0.62484447
   0.15048563  0.79848052  0.26640521
   0.21753705  0.27715716  0.61695274
   0.22015292  0.28863722  0.51786180
   0.10583237  0.26563366  0.45202455
   0.03901942  0.31736270  0.50980686
   0.23563975  0.05117241  0.44522410
   0.19588914  0.12136536  0.37861394
   0.33577368  0.15293185  0.35458945
   0.37154500  0.07588600  0.41040513
   0.41275795  0.98581113  0.52551182
   0.39906196  0.91764687  0.45671921
   0.04500800  0.80828994  0.27602644
   0.91964082  0.81754230  0.31580133
   0.99691609  0.72061646  0.01692834
   0.92016157  0.75799901  0.07879772
   0.87597928  0.73678707  0.00555917
   0.91995499  0.84555081  0.95541513
   0.99005277  0.89112900  0.02258284
   0.81126253  0.83394574  0.04247640
   0.88382490  0.90495587  0.08778432
   0.89234846  0.96791193  0.96871088
   0.77938993  0.94290921  0.98535908
   0.78877123  0.00953061  0.07843699
   0.90264690  0.03940181  0.06467222
   0.88791013  0.11966528  0.99120470
   0.78463479  0.07019892  0.96242189
   0.70490841  0.12082058  0.02623118
   0.77942296  0.20094126  0.06078239
   0.10795280  0.98453737  0.07375788
   0.24730129  0.33746578  0.69545940
   0.10359125  0.00967124  0.16124244
   0.24495293  0.95571429  0.17312640
   0.23097851  0.90897040  0.08989755
   0.95485265  0.55371885  0.50220545
   0.93063137  0.60933276  0.57738380
   0.43586377  0.62105053  0.18038666
   0.07143719  0.53669624  0.51562037
   0.16662732  0.63069914  0.56988995
   0.09163845  0.70415758  0.58978989
   0.11081498  0.65737726  0.68078985
   0.05692099  0.55163289  0.64538738
   0.15912881  0.48166100  0.62558504
   0.18130095  0.53872962  0.70586550
   0.63325902  0.84038500  0.48675355
   0.60551349  0.97155538  0.48348322
   0.71244732  0.94071025  0.48392733
   0.72473267  0.89976711  0.58061707
   0.63244868  0.83243534  0.58899786
   0.56211730  0.98359590  0.58065120
   0.61758553  0.93215511  0.64894127
   0.72972674  0.04043401  0.61521728
   0.65047290  0.06243944  0.55067757
   0.56644646  0.12314675  0.63395037
   0.65066177  0.12197030  0.68582155
   0.62139325  0.20964195  0.55376978
   0.63366597  0.24162339  0.63453357
   0.74745833  0.15234807  0.54222485
   0.77968975  0.20532756  0.62014460
   0.20560701  0.37581328  0.19440887
   0.15877449  0.27010603  0.16932180
   0.14344651  0.38288178  0.11754412
   0.08323367  0.31193442  0.23769811
   0.03054934  0.31930260  0.16113342
   0.07393620  0.45940062  0.25852300
   0.04572861  0.48234764  0.17839905
   0.79193538  0.61127243  0.21253687
   0.90422351  0.41917319  0.19798865
   0.95903750  0.47338266  0.35170283
   0.86661174  0.38777952  0.27432167
   0.06515739  0.35658625  0.33781399
   0.98586781  0.26566025  0.37113947
   0.89516306  0.39580200  0.36894003
   0.00268074  0.88705359  0.80174235
   0.64497511  0.94440617  0.06275652
   0.62562178  0.82063486  0.09287382
   0.19346442  0.17512027  0.27193774
   0.18726798  0.07264512  0.21628342
   0.63882555  0.16849980  0.30509919
   0.65251256  0.19144765  0.38564762
   0.96172433  0.17156635  0.59586157
   0.03495854  0.20707951  0.95632763
   0.36067746  0.17202756  0.25267037
   0.43359358  0.28071114  0.26161829
   0.62185583  0.52808676  0.94623480
   0.72701368  0.57434561  0.98376746
   0.48137261  0.52166615  0.33257770
   0.54281834  0.59576954  0.27372176
   0.80977555  0.08936235  0.42883102
   0.87139739  0.97851444  0.44199787
   0.76404578  0.65675277  0.41412336
   0.74045996  0.53050473  0.41621890
   0.85763966  0.89998052  0.36175329
   0.04107537  0.58110181  0.41616007
   0.38238970  0.24866650  0.40774936
   0.42923231  0.35181704  0.38204639
   0.54447324  0.07834304  0.99245331
   0.58369239  0.12010719  0.07162014
   0.98271127  0.07250829  0.41979531
   0.80596810  0.36423990  0.15276458
   0.91420007  0.12066098  0.32250606
   0.95652283  0.00624431  0.29223503
   0.31886866  0.92593316  0.35237965
   0.37236556  0.82967527  0.39151711
   0.29369262  0.61448171  0.65503976
   0.29641643  0.49016851  0.63623475
   0.78543049  0.27734281  0.50945099
   0.69888473  0.32460694  0.56071161
   0.95486104  0.08046616  0.20077858
   0.00455018  0.12822926  0.51734751
   0.37948244  0.01662582  0.63961920
   0.10670269  0.90667975  0.36336881
   0.52999117  0.67705204  0.99635698
   0.37302045  0.24664379  0.55748944
   0.97006436  0.73098598  0.72287716
   0.45297167  0.27083899  0.67254765
   0.31447494  0.51366810  0.06727420
   0.67331972  0.23483930  0.40759988
   0.00667037  0.83761695  0.81036990
   0.16412394  0.42305221  0.79168852
   0.42016560  0.40425474  0.39384052
   0.42396549  0.71984158  0.62923173
   0.50297723  0.84488779  0.61980672
   0.24713032  0.28892006  0.70841413
   0.89091524  0.67915404  0.84840518
   0.26210069  0.45265938  0.62474737
   0.82495280  0.19811421  0.87160662
   0.80494266  0.22794474  0.49850379
Direct configuration=    40
   0.49405909  0.06308144  0.76064942
   0.53507544  0.05833262  0.81131034
   0.54277455  0.13927628  0.83407788
   0.57235548  0.21826678  0.80057874
   0.62605957  0.26186665  0.83413801
   0.67056912  0.34293839  0.81651621
   0.72256369  0.37616678  0.85667614
   0.63162934  0.88049868  0.08476795
   0.49354757  0.63461929  0.84884826
   0.54008815  0.65859586  0.80176796
   0.57914929  0.59321234  0.78272685
   0.92956387  0.13964353  0.20134690
   0.14020002  0.92462930  0.93160750
   0.10451100  0.90585620  0.57001082
   0.13984353  0.89247830  0.52374409
   0.18453975  0.12377533  0.24140798
   0.60662409  0.58035038  0.15534206
   0.65423513  0.51377418  0.13284541
   0.63486854  0.42174103  0.15260351
   0.62180873  0.42407157  0.21075224
   0.65809460  0.36071794  0.24962431
   0.65848422  0.37954516  0.30522692
   0.70211851  0.30076460  0.33728702
   0.64861494  0.21589966  0.33900609
   0.09531542  0.99311822  0.72346785
   0.14104405  0.02347395  0.77236905
   0.17302461  0.08688580  0.77472000
   0.22208963  0.11653228  0.81431111
   0.19198658  0.13525033  0.86877594
   0.11271199  0.15798114  0.88314756
   0.09877993  0.19123906  0.93595546
   0.98135743  0.14702211  0.56145206
   0.59783251  0.52797700  0.49271860
   0.56177901  0.47173169  0.52744972
   0.54778334  0.48861114  0.58565435
   0.52044031  0.42638629  0.62474722
   0.48136482  0.45798919  0.67305367
   0.53057405  0.48341743  0.71927410
   0.53105615  0.56015846  0.73885967
   0.39590118  0.23499992  0.25598711
   0.74626390  0.84968480  0.70175496
   0.80820461  0.85436230  0.74640712
   0.78732161  0.90558105  0.78645862
   0.77566677  0.90482309  0.83554945
   0.76184932  0.83465496  0.86964399
   0.90359257  0.20691882  0.77008284
   0.96346739  0.20139553  0.79106595
   0.66689474  0.55418840  0.96841088
   0.92614416  0.62532708  0.15655940
   0.87141006  0.69725866  0.18377216
   0.83351443  0.66588892  0.22624343
   0.26023984  0.81382434  0.74428129
   0.29132819  0.76021430  0.76951267
   0.06764757  0.73119103  0.38724399
   0.10016127  0.66807781  0.34796604
   0.52757557  0.56374871  0.31035367
   0.88651691  0.78927629  0.53903938
   0.86714333  0.83542771  0.57785548
   0.32560457  0.68621201  0.36180245
   0.28789214  0.67059384  0.40291274
   0.31178524  0.63117642  0.44773158
   0.43385246  0.73038062  0.13815495
   0.40157469  0.66805952  0.15181416
   0.84320245  0.03426558  0.44494105
   0.54657822  0.33076724  0.01113055
   0.46974262  0.34799858  0.03018851
   0.40076966  0.30320714  0.01601955
   0.34034982  0.34943240  0.98528288
   0.28368946  0.42167224  0.99322289
   0.24006738  0.41925409  0.05094565
   0.28346543  0.46275824  0.08965730
   0.75940226  0.59199634  0.41348240
   0.84389066  0.46506388  0.00377526
   0.91643234  0.42648705  0.00391413
   0.96072399  0.46809214  0.95797109
   0.94964413  0.45343936  0.89961490
   0.01805542  0.46695851  0.86575223
   0.08680394  0.42642056  0.87168067
   0.15675896  0.39004642  0.83427687
   0.08868685  0.55311272  0.40145086
   0.88214001  0.56255076  0.70319766
   0.87497591  0.47050601  0.69411417
   0.92838708  0.40884406  0.68137397
   0.93078518  0.38558612  0.63029246
   0.24920232  0.45054742  0.32771650
   0.28253081  0.38275443  0.34010448
   0.30819827  0.36145657  0.39462322
   0.37560333  0.31630937  0.40578158
   0.65268845  0.74311640  0.28778561
   0.69147773  0.80056433  0.29852862
   0.68055532  0.87263635  0.26922626
   0.66283288  0.93500155  0.30534159
   0.61284982  0.00097915  0.29028082
   0.53769576  0.99321646  0.26824464
   0.47207520  0.01408041  0.28824511
   0.56989709  0.09673844  0.03099092
   0.39107543  0.94459343  0.96730452
   0.39532300  0.87487886  0.92348345
   0.33253371  0.81814100  0.91933821
   0.30429292  0.78567764  0.96145780
   0.18676001  0.74631692  0.99709441
   0.24175310  0.73602513  0.96394876
   0.82010820  0.31697836  0.13960487
   0.04074010  0.06834241  0.42708367
   0.15639801  0.30008313  0.58635182
   0.16299900  0.29267199  0.53293900
   0.10573768  0.29584988  0.50515114
   0.25277293  0.10207734  0.40568407
   0.31686706  0.10339742  0.39147678
   0.44475965  0.96651975  0.48379607
   0.09437588  0.81202504  0.23935867
   0.93379698  0.05783079  0.30811762
   0.92899196  0.75759362  0.02600190
   0.92018411  0.84486752  0.01144597
   0.86471459  0.88536888  0.03611577
   0.83426378  0.95713729  0.00547545
   0.83139875  0.03328727  0.03468387
   0.82046536  0.10312881  0.00477092
   0.76428843  0.16029230  0.01797947
   0.34937548  0.87642355  0.37575852
   0.13902307  0.97423553  0.12451851
   0.20269445  0.94924621  0.12752480
   0.98309365  0.58448138  0.54686844
   0.05392114  0.59003216  0.55528503
   0.10326483  0.63052934  0.58720669
   0.11050833  0.59827401  0.64531816
   0.17897550  0.55044072  0.65527768
   0.27125944  0.56075074  0.65034124
   0.65132505  0.91191137  0.50377328
   0.65748486  0.90103442  0.56552458
   0.62046997  0.96219110  0.60728674
   0.65796162  0.04075892  0.60918427
   0.62782117  0.11849885  0.62738418
   0.66386754  0.18891797  0.59995379
   0.73977301  0.21256303  0.58574853
   0.73502908  0.28069942  0.54993551
   0.14812140  0.35126647  0.16975929
   0.07237106  0.35347751  0.19572328
   0.03480470  0.42817852  0.21602042
   0.95717087  0.41604425  0.23156926
   0.93656634  0.40193464  0.27802543
   0.00175239  0.34848969  0.36627861
   0.95322217  0.40355152  0.33975894
   0.88647066  0.87162425  0.31788340
   0.42666516  0.07402255  0.76754127
   0.51008668  0.13080950  0.73250408
   0.50773793  0.00220004  0.73896722
   0.59375090  0.02426591  0.80902334
   0.49310269  0.00573926  0.84062632
   0.47749345  0.16302166  0.84679571
   0.58490740  0.12186252  0.87706282
   0.61457137  0.20543564  0.76095185
   0.52288836  0.27027847  0.79455159
   0.59207907  0.27705137  0.87793961
   0.67730761  0.20575500  0.83628085
   0.70497841  0.32080824  0.77374414
   0.62842814  0.40582160  0.81308963
   0.70610368  0.38291647  0.90769420
   0.74472953  0.43707184  0.83000726
   0.44258789  0.59305294  0.83641392
   0.51871798  0.59781622  0.89186333
   0.46665201  0.70390033  0.86702964
   0.58993783  0.70005777  0.81999029
   0.48745114  0.69731469  0.77847702
   0.64079301  0.60364250  0.76198170
   0.58927412  0.55974725  0.82720712
   0.96455422  0.19943491  0.23377970
   0.38068362  0.25583682  0.59681081
   0.20497053  0.93549845  0.91267147
   0.12345660  0.98983450  0.95536318
   0.09824924  0.84402632  0.60813844
   0.06217382  0.96537807  0.58025527
   0.13926152  0.93521308  0.48317510
   0.18687870  0.83716991  0.51867949
   0.55076343  0.54670146  0.17114150
   0.64302576  0.62224554  0.18828104
   0.57521409  0.62711891  0.12022902
   0.71942860  0.53174272  0.13162628
   0.63215569  0.49964122  0.07974288
   0.57648334  0.40630502  0.12920481
   0.67667924  0.37196902  0.14123044
   0.65388150  0.48874129  0.22469412
   0.55352466  0.42893545  0.21518062
   0.63791280  0.29415582  0.24251596
   0.73056607  0.36442516  0.22814785
   0.67729198  0.45073123  0.30767289
   0.58990040  0.37152647  0.32347463
   0.72901144  0.32847115  0.38264654
   0.76585341  0.26476189  0.31135304
   0.02968862  0.02026296  0.73528212
   0.10140578  0.01705804  0.67805688
   0.09756571  0.91147406  0.71643898
   0.75045174  0.20068129  0.97028009
   0.13457912  0.97328376  0.81397959
   0.39122189  0.00444800  0.61899035
   0.17038819  0.12025093  0.72684628
   0.26975761  0.06042381  0.82432702
   0.26367472  0.18276778  0.80435516
   0.20811715  0.07289957  0.90006202
   0.22860753  0.19961603  0.88640174
   0.08521725  0.19762315  0.84382537
   0.07019752  0.08268296  0.88266509
   0.14994011  0.19705607  0.96620193
   0.80638950  0.80560752  0.90579707
   0.58474392  0.59974838  0.49795760
   0.67376308  0.52597569  0.49706724
   0.58832458  0.51035037  0.43774958
   0.58589005  0.40715509  0.52191548
   0.49502752  0.46767610  0.51066149
   0.60793119  0.51298773  0.60300630
   0.50123321  0.54995881  0.58735326
   0.47278641  0.36968816  0.59954387
   0.57433568  0.37720137  0.62752247
   0.43986108  0.51727426  0.66345619
   0.43913061  0.39633900  0.68769459
   0.50474731  0.43434333  0.75368508
   0.59955324  0.46735656  0.70584686
   0.54961829  0.60424297  0.69051117
   0.46429919  0.57030319  0.74370504
   0.69469488  0.85781861  0.73824365
   0.74681454  0.91174801  0.67387037
   0.74520072  0.77253475  0.68043852
   0.86644011  0.87640711  0.72048780
   0.82102727  0.78576327  0.76640629
   0.78661333  0.33453222  0.85744703
   0.75826259  0.95880408  0.76024227
   0.74904568  0.96395914  0.86000440
   0.48963370  0.91527175  0.49658215
   0.69445360  0.84554491  0.89616699
   0.75248007  0.77988746  0.83840629
   0.85629453  0.25680833  0.80079701
   0.87190845  0.18637349  0.72872504
   0.97753388  0.25158115  0.83765029
   0.01717668  0.18662182  0.75929794
   0.94650813  0.56126205  0.18864563
   0.88244942  0.59156313  0.12119787
   0.98869929  0.63747568  0.13284067
   0.82234288  0.71971171  0.15262633
   0.91706565  0.75315983  0.20338332
   0.79593933  0.71416147  0.25151023
   0.87181474  0.63435678  0.26231475
   0.27989515  0.86296863  0.70554272
   0.19407423  0.81714145  0.74788173
   0.26147845  0.70431331  0.79586624
   0.35817720  0.75476571  0.76763627
   0.99589521  0.73387926  0.38465439
   0.08421642  0.71183013  0.43500442
   0.15861831  0.68101181  0.32990601
   0.04844935  0.64846983  0.31293030
   0.93612161  0.79928665  0.50901829
   0.85053165  0.71376634  0.53450682
   0.48258003  0.24276408  0.69988443
   0.89693348  0.90220377  0.58609114
   0.83074426  0.81678848  0.61854463
   0.29008906  0.70810131  0.32020547
   0.39704607  0.66207787  0.35132602
   0.22634102  0.70347520  0.40372616
   0.34721412  0.56609149  0.43417777
   0.24270975  0.60951083  0.46712834
   0.33913436  0.66502001  0.48786907
   0.40779581  0.77414762  0.10068552
   0.48768657  0.75553549  0.16633871
   0.08535224  0.95067984  0.36672839
   0.33743306  0.64593950  0.12389288
   0.56409869  0.26652123  0.03414492
   0.53966091  0.32456531  0.96174651
   0.58935251  0.38304661  0.02813464
   0.44341713  0.41476927  0.00985488
   0.48041039  0.33401271  0.07943269
   0.41903050  0.26115746  0.97789415
   0.37624124  0.26744667  0.05901131
   0.38345431  0.37179016  0.94413705
   0.30116942  0.28891613  0.97053659
   0.31763061  0.48493003  0.98358516
   0.23875676  0.40409152  0.95642326
   0.17781761  0.45402455  0.03525755
   0.23591658  0.33875616  0.05964602
   0.34303957  0.42904325  0.11045534
   0.24955067  0.49068490  0.12715827
   0.82054922  0.43119465  0.95953597
   0.80866309  0.46599346  0.04690085
   0.86017450  0.54223760  0.99228578
   0.91042180  0.35250580  0.99900544
   0.94134459  0.44652402  0.05255160
   0.98610882  0.53619393  0.97532756
   0.02142195  0.42848793  0.96042626
   0.92693466  0.38452583  0.89875521
   0.90346017  0.49530583  0.87067314
   0.99866512  0.45614370  0.81192456
   0.02828252  0.54633208  0.87940930
   0.12275774  0.45712194  0.90858591
   0.05977827  0.35723907  0.88280037
   0.13663895  0.32214079  0.81462880
   0.21504772  0.37233756  0.85993265
   0.93553220  0.58949423  0.73568224
   0.88840577  0.61194621  0.65794125
   0.81807709  0.56917880  0.73083476
   0.81341190  0.46699202  0.67188113
   0.86191656  0.45394176  0.74580860
   0.94324640  0.35028500  0.70990558
   0.83228817  0.14931516  0.86373274
   0.93358021  0.43041663  0.58470478
   0.96342612  0.31597222  0.62268897
   0.22322302  0.46610410  0.28442373
   0.27002310  0.51429185  0.35004387
   0.38352434  0.71179832  0.63930082
   0.29150243  0.33605282  0.30404298
   0.26130272  0.30625093  0.41592600
   0.30674053  0.41637903  0.43011779
   0.87113380  0.15619657  0.18212938
   0.67531325  0.67629956  0.30183531
   0.60014158  0.73720837  0.25477858
   0.75491314  0.79637603  0.32224273
   0.97201016  0.78123571  0.71995765
   0.72556759  0.89268306  0.23150585
   0.61475288  0.86722134  0.24164739
   0.62062345  0.89435288  0.34355201
   0.72455783  0.95129241  0.32854753
   0.61146573  0.03600922  0.33716989
   0.66540312  0.03565489  0.25339511
   0.53991976  0.00138569  0.21775145
   0.46890047  0.01539397  0.45303336
   0.41311277  0.00349727  0.25557338
   0.45622083  0.00209188  0.33754671
   0.32248305  0.95803212  0.98271632
   0.42259767  0.92851617  0.01083447
   0.42312803  0.01282997  0.94924551
   0.45255612  0.82252843  0.93490626
   0.40583563  0.90502332  0.87534406
   0.02318410  0.37776404  0.41388883
   0.29927467  0.80787320  0.87484615
   0.55114273  0.67137491  0.03467769
   0.30209965  0.82264830  0.01118418
   0.24090702  0.68546629  0.92685126
   0.17258750  0.77400660  0.04195268
   0.12863105  0.70390904  0.97893944
   0.46175635  0.82745028  0.63852539
   0.86178194  0.89631306  0.27350125
   0.09588649  0.80600732  0.39423698
   0.92784141  0.70465479  0.83411169
   0.11481339  0.32790631  0.61929359
   0.15650051  0.78238817  0.26301746
   0.21273606  0.26360130  0.61352953
   0.22676693  0.30256131  0.51204490
   0.09988545  0.25939868  0.45848689
   0.04081209  0.31785053  0.52293928
   0.21584735  0.06351331  0.44406147
   0.19786075  0.12588753  0.37571314
   0.33664939  0.14555776  0.35054862
   0.37129907  0.07629840  0.42108247
   0.42641023  0.98829133  0.53112168
   0.39382439  0.93242172  0.45262055
   0.04957011  0.82904025  0.27718252
   0.93491767  0.82421686  0.31450002
   0.98657188  0.72103160  0.01871943
   0.91952360  0.75655951  0.08273503
   0.87928510  0.72584737  0.00196885
   0.90826488  0.84726844  0.96137121
   0.98142830  0.89429896  0.00896842
   0.81724567  0.83141201  0.04160506
   0.88073353  0.91502569  0.08306006
   0.89029230  0.97151657  0.96870233
   0.78007399  0.93692320  0.98118455
   0.78530983  0.01182475  0.07122396
   0.89046780  0.04550275  0.06109905
   0.88158743  0.13450363  0.98822659
   0.78853371  0.07165760  0.95995177
   0.71360643  0.12151873  0.04056814
   0.79098873  0.20160990  0.05639031
   0.10580051  0.97854017  0.07645883
   0.25649381  0.33292888  0.68930325
   0.11017132  0.01298401  0.15976924
   0.23741176  0.94388461  0.16977898
   0.22914031  0.92103488  0.08155620
   0.96130078  0.56027859  0.50198106
   0.93263538  0.61767764  0.57361874
   0.41644960  0.62262578  0.18991023
   0.08234873  0.54161940  0.51565557
   0.16720144  0.62409227  0.56155698
   0.07388271  0.70205777  0.59722025
   0.10439144  0.65189525  0.68022691
   0.05439978  0.54455227  0.65230846
   0.16740963  0.49277527  0.62393422
   0.17723482  0.54117847  0.70543446
   0.61987213  0.85005296  0.48769134
   0.61901258  0.97362032  0.47890281
   0.71337175  0.91578103  0.48399415
   0.72836581  0.89482204  0.58037253
   0.63070122  0.82446304  0.57405843
   0.55983514  0.98494702  0.58082642
   0.61362264  0.92113652  0.64916910
   0.72427635  0.03963283  0.62086130
   0.66334342  0.05145003  0.55227727
   0.56319037  0.13646726  0.63228008
   0.65245025  0.11923380  0.67963630
   0.62478457  0.18931932  0.55703554
   0.64071009  0.24170501  0.63407056
   0.75465285  0.15750474  0.54659508
   0.79632809  0.20231168  0.62464173
   0.20783353  0.38327215  0.19060729
   0.16141442  0.27389209  0.17246472
   0.14796337  0.36340525  0.11947903
   0.08372644  0.31116138  0.23923505
   0.01901118  0.33208544  0.16180223
   0.06650526  0.44408960  0.26156697
   0.04634195  0.48515565  0.18097215
   0.78790928  0.60546452  0.21745979
   0.91257937  0.42265636  0.19937810
   0.97765437  0.47811102  0.34533757
   0.86787842  0.38304155  0.27713613
   0.06566812  0.35011580  0.33455057
   0.98533503  0.28489440  0.37532700
   0.89098179  0.38447547  0.37292270
   0.99422790  0.87739294  0.80373158
   0.65035010  0.94071500  0.06659244
   0.61701263  0.81453832  0.09573245
   0.17653189  0.17713578  0.26757229
   0.17397667  0.06937721  0.21524052
   0.63829841  0.17721293  0.29930367
   0.66079926  0.18975100  0.38864666
   0.95374629  0.15091781  0.60109861
   0.04166804  0.20864991  0.94345854
   0.36515046  0.18382443  0.24491167
   0.42010498  0.28849523  0.27272873
   0.61960265  0.53298732  0.95216450
   0.71800599  0.57613371  0.98112656
   0.48862436  0.52795883  0.33222673
   0.54994738  0.60296597  0.27913098
   0.81312222  0.08877129  0.44183604
   0.86161200  0.97358639  0.44177024
   0.76387043  0.65344271  0.40283264
   0.74632820  0.52601340  0.41925050
   0.86951702  0.90548028  0.35612791
   0.03354312  0.56260934  0.41478096
   0.36410701  0.25459969  0.41739999
   0.43709090  0.34371998  0.39502882
   0.55096996  0.07435296  0.99168631
   0.58667512  0.12105310  0.06987108
   0.98350085  0.06895835  0.41939667
   0.80213049  0.37423191  0.15762604
   0.91200283  0.11729332  0.32136127
   0.95589086  0.99858037  0.29385278
   0.32383095  0.92903097  0.35785077
   0.37984832  0.82631946  0.39501792
   0.30777798  0.61275778  0.65958481
   0.28634683  0.49158893  0.63395535
   0.78387367  0.27350972  0.51627243
   0.68953870  0.32860856  0.55086334
   0.95805282  0.08203623  0.20246548
   0.00362514  0.12741958  0.51887062
   0.41981457  0.01727578  0.64907997
   0.11101329  0.91691858  0.35397738
   0.53953596  0.62694513  0.05739398
   0.38866494  0.26799147  0.56264320
   0.97232453  0.73257046  0.73131851
   0.45961138  0.27628993  0.68011511
   0.29588141  0.50743254  0.06024599
   0.64558909  0.22571903  0.41590512
   0.98505935  0.83645538  0.77952064
   0.16736852  0.42398216  0.80258245
   0.44815693  0.38971886  0.37512131
   0.41813010  0.74691456  0.63823563
   0.50979859  0.82214371  0.63242752
   0.27376088  0.28725678  0.69953686
   0.88424035  0.68328033  0.83822194
   0.25046633  0.45511425  0.62849189
   0.80473185  0.19261756  0.86487635
   0.80569361  0.22421226  0.51423162
Direct configuration=    60
   0.49112971  0.07240335  0.76185275
   0.52871962  0.06066854  0.81160420
   0.53871070  0.15056009  0.83779507
   0.57792268  0.22632674  0.80095611
   0.63281368  0.26945983  0.83887105
   0.67040925  0.33797618  0.82078387
   0.73012139  0.37320860  0.85604688
   0.63201151  0.87038110  0.08192791
   0.49414534  0.64162618  0.85734446
   0.53718211  0.65798386  0.80920584
   0.57826846  0.58612693  0.78424902
   0.93770370  0.13715118  0.20699346
   0.13829906  0.93081561  0.92981307
   0.10719343  0.90225616  0.57389248
   0.13881445  0.89770241  0.52739658
   0.16575364  0.12843723  0.23891332
   0.60586272  0.58003639  0.15311618
   0.66029504  0.51807249  0.12890894
   0.64056182  0.42549135  0.15315928
   0.62009819  0.42838312  0.21358208
   0.66029514  0.36517109  0.24367039
   0.66115724  0.36722719  0.30707548
   0.69758879  0.29522861  0.33669287
   0.66631449  0.22255776  0.34313539
   0.08868140  0.98458682  0.72848564
   0.13837452  0.01504178  0.76740895
   0.17247841  0.07693682  0.76604892
   0.22727656  0.11455151  0.81341207
   0.18700114  0.13288214  0.86641335
   0.11185883  0.13800240  0.87824489
   0.09523283  0.18622683  0.92959133
   0.97326005  0.13460184  0.56321565
   0.60559127  0.52839969  0.49226227
   0.55752376  0.47863799  0.52703132
   0.54576294  0.49726753  0.58475578
   0.51706747  0.42864143  0.61784453
   0.48308274  0.45521691  0.66634735
   0.53528418  0.47282976  0.71175806
   0.53020976  0.55230027  0.73166910
   0.39213847  0.24649884  0.25904136
   0.74857592  0.83985874  0.70726549
   0.81324478  0.84513521  0.74505391
   0.78329020  0.90526499  0.78730788
   0.77820399  0.89447441  0.83818358
   0.75985276  0.82061053  0.87103671
   0.90863992  0.21847229  0.76174640
   0.96910889  0.21373080  0.77967321
   0.66156080  0.55550488  0.96883729
   0.92862767  0.62386223  0.15195104
   0.87542586  0.68908084  0.18500600
   0.82681231  0.65271124  0.23107162
   0.25555901  0.80547058  0.74054426
   0.29981451  0.76029435  0.76494885
   0.06588793  0.73545018  0.39076414
   0.08260781  0.66645767  0.34843597
   0.52569867  0.56861892  0.30770167
   0.88953249  0.79158284  0.54117882
   0.87328274  0.83280983  0.57926571
   0.31898836  0.67826002  0.35853713
   0.28843258  0.68147033  0.40399326
   0.30767357  0.62976302  0.45136279
   0.42175248  0.72571454  0.14373133
   0.38155829  0.66917629  0.15601712
   0.83344959  0.03142013  0.44920582
   0.53813450  0.32627791  0.00711009
   0.46092607  0.35101545  0.02701392
   0.39433857  0.30159663  0.01845373
   0.34725282  0.34476675  0.98297359
   0.28931501  0.41069463  0.98925899
   0.25826538  0.41795309  0.03876359
   0.28942674  0.46696139  0.09068716
   0.76617131  0.58665503  0.41051608
   0.84707844  0.46766448  0.00193122
   0.92097699  0.42783959  0.00413501
   0.96522726  0.46352318  0.96031677
   0.95113872  0.45334445  0.89472921
   0.02346153  0.46859668  0.86507100
   0.09034160  0.41725637  0.87442521
   0.14957925  0.39348908  0.83718804
   0.07473932  0.54680771  0.38431283
   0.87840681  0.56440053  0.70387619
   0.87459569  0.47386686  0.69661743
   0.92511947  0.41022050  0.67230326
   0.95088033  0.38262314  0.62713512
   0.25469700  0.45119404  0.33019083
   0.29118099  0.38629550  0.34555842
   0.30376891  0.35570610  0.39381852
   0.37268828  0.31063034  0.41049739
   0.66636921  0.73297746  0.28187795
   0.70137095  0.79438854  0.28851779
   0.67928301  0.86695750  0.26815811
   0.65505997  0.92985300  0.30813418
   0.61656617  0.99546803  0.28538358
   0.54138232  0.00120138  0.26167602
   0.47922231  0.00424632  0.28221154
   0.57608130  0.09347696  0.02910176
   0.39142838  0.94622500  0.96131121
   0.38838021  0.87044487  0.92346884
   0.32759874  0.82647825  0.92726449
   0.29800460  0.79303973  0.96514551
   0.19082616  0.73625322  0.99835169
   0.24058328  0.74491673  0.96270158
   0.83972300  0.32956685  0.14769115
   0.04275914  0.06379162  0.41771547
   0.16759231  0.30815133  0.58643922
   0.16530072  0.31251215  0.53093145
   0.10400571  0.30246367  0.50609402
   0.24783350  0.11368937  0.41290161
   0.30962072  0.10457854  0.39651630
   0.45130115  0.96980888  0.48855715
   0.10117542  0.81768963  0.23545105
   0.93082268  0.05058593  0.31163318
   0.92599474  0.75944638  0.02879064
   0.92123513  0.85029169  0.00585908
   0.86563831  0.88944089  0.03473959
   0.84093522  0.95719221  0.00175512
   0.82991717  0.02895138  0.03421176
   0.81447458  0.09204322  0.99189355
   0.77527143  0.15675267  0.02259603
   0.35280055  0.87166879  0.37504525
   0.13549474  0.97437515  0.12726526
   0.19924513  0.94847921  0.12209435
   0.98681276  0.58760027  0.54404744
   0.05517590  0.58275987  0.55355999
   0.09535162  0.62640710  0.58915632
   0.11242954  0.59467337  0.64540456
   0.18415684  0.56160716  0.65763179
   0.26397248  0.56027347  0.65246944
   0.65303388  0.90861015  0.49877043
   0.65677511  0.90542874  0.56303610
   0.62296162  0.95424903  0.60476270
   0.65811194  0.04175196  0.60405337
   0.63196019  0.11783017  0.63048328
   0.66199958  0.19054636  0.60620394
   0.73990784  0.20307768  0.58830367
   0.73354424  0.28599077  0.55083893
   0.14682007  0.34146628  0.16601814
   0.06819779  0.35583431  0.19685738
   0.03558447  0.42891772  0.22011556
   0.95663821  0.42230472  0.24090280
   0.92886829  0.40176548  0.28441209
   0.01505725  0.35889697  0.36491389
   0.95543888  0.40428046  0.33792009
   0.89688701  0.88274080  0.31921609
   0.42546673  0.08780088  0.77165905
   0.51644714  0.12902713  0.73479696
   0.50598325  0.00314788  0.72903469
   0.59097138  0.02173145  0.80875460
   0.49071120  0.01378754  0.84188287
   0.47153042  0.17684490  0.84805460
   0.59084022  0.13807401  0.86907711
   0.62092001  0.19704333  0.76202498
   0.52481787  0.27023305  0.78853956
   0.60421889  0.28048055  0.88557332
   0.67772292  0.21365287  0.84230181
   0.69357478  0.32291810  0.76877104
   0.63093522  0.40124731  0.81362366
   0.71029716  0.38972068  0.90647140
   0.74104740  0.44077398  0.82627814
   0.44276718  0.59247873  0.83778701
   0.52515860  0.61099106  0.89387314
   0.47660381  0.72047843  0.86955601
   0.59766957  0.70967106  0.81746072
   0.48632031  0.69620006  0.78236383
   0.64706680  0.61339445  0.76890110
   0.59202547  0.54602722  0.83098485
   0.95627866  0.19810327  0.23031876
   0.37211068  0.25398556  0.59887663
   0.19741945  0.93098552  0.90566685
   0.13153099  0.99801247  0.95000259
   0.09578201  0.83775216  0.60065485
   0.06120563  0.94798316  0.58815353
   0.13104463  0.93703975  0.48372966
   0.17328954  0.84025026  0.51036793
   0.54991642  0.54455042  0.17405511
   0.64257308  0.61630390  0.18999323
   0.57696569  0.63046099  0.12089495
   0.72814102  0.53720763  0.12798483
   0.63177693  0.51664121  0.07701259
   0.58372695  0.41068413  0.12760932
   0.68727060  0.36461570  0.13319090
   0.65460300  0.49916899  0.22597096
   0.55053985  0.43061898  0.22251643
   0.62412762  0.29423221  0.23406027
   0.72003181  0.38545112  0.22873738
   0.67340405  0.44556112  0.32152932
   0.58759659  0.36371492  0.31935434
   0.72156952  0.31271935  0.38513233
   0.75034615  0.27711113  0.30989522
   0.02541802  0.01106463  0.73775119
   0.11166407  0.03035835  0.68095809
   0.09869673  0.91272554  0.71914045
   0.76324084  0.19260592  0.97351839
   0.13306916  0.98546465  0.82018011
   0.37685349  0.99932959  0.62854096
   0.16290240  0.12482664  0.72779452
   0.28166931  0.07041012  0.82656243
   0.25410421  0.17750890  0.79766110
   0.20374151  0.06580628  0.89738558
   0.22093127  0.18886025  0.88832243
   0.09009896  0.19162830  0.84622597
   0.07946570  0.07856821  0.88029794
   0.15761918  0.20137625  0.96306877
   0.80809059  0.81173953  0.90567459
   0.58169157  0.60493596  0.49941618
   0.67477849  0.51385010  0.49971705
   0.58340270  0.52201363  0.44615366
   0.58787184  0.39982248  0.51930135
   0.48772149  0.47639959  0.51634905
   0.60433219  0.51815558  0.61549838
   0.50590916  0.55791048  0.58352860
   0.46407518  0.38203135  0.60214762
   0.56749808  0.37936148  0.63301626
   0.43717684  0.51466154  0.65992543
   0.44444374  0.39646266  0.68973834
   0.51403307  0.42987673  0.75398126
   0.60396025  0.45397966  0.70433366
   0.54906545  0.60284738  0.69779845
   0.46579884  0.56323634  0.74874565
   0.68480650  0.84577732  0.72957762
   0.74723441  0.89473127  0.67448943
   0.74862883  0.78276038  0.67869095
   0.87087937  0.87586521  0.72210750
   0.82950911  0.77830147  0.76837453
   0.78115062  0.32847598  0.86650337
   0.76128564  0.96943444  0.76337093
   0.75891478  0.95963897  0.86351064
   0.49085464  0.90690866  0.49138943
   0.70386213  0.84182681  0.89258361
   0.74619971  0.76182564  0.83620216
   0.86624984  0.24228147  0.80315595
   0.86954070  0.18795735  0.72296249
   0.98253696  0.25360876  0.82036288
   0.01506438  0.16430179  0.76014959
   0.94398032  0.56909189  0.18106085
   0.88338928  0.60065640  0.11747923
   0.98600174  0.64360731  0.13201578
   0.81986370  0.72975537  0.15283707
   0.90661286  0.74539455  0.20491631
   0.80142347  0.71694916  0.25264865
   0.87325995  0.63459589  0.27773312
   0.28092746  0.86113716  0.70853731
   0.18380248  0.81121157  0.74978212
   0.26487537  0.69938518  0.78527856
   0.36363221  0.75156943  0.76276580
   0.99827104  0.74242535  0.38481739
   0.07100677  0.71898509  0.44031443
   0.15185498  0.67606366  0.32743427
   0.04428671  0.65592278  0.30444831
   0.94481111  0.79141035  0.51262212
   0.85267206  0.72317790  0.53315979
   0.47980252  0.24819229  0.70193946
   0.91528894  0.89408628  0.57957340
   0.83095304  0.82370587  0.61643596
   0.28860376  0.70520541  0.31539660
   0.37951220  0.65148445  0.35754226
   0.22843939  0.71468274  0.40895996
   0.33291676  0.56754561  0.43724318
   0.24429820  0.61145362  0.47806818
   0.34323932  0.66521450  0.49139867
   0.41185514  0.77846702  0.10855081
   0.48488060  0.74647057  0.16218092
   0.08087233  0.94577979  0.37220176
   0.32877691  0.66464633  0.12518983
   0.55615743  0.26384456  0.02972816
   0.55390071  0.32637073  0.95129433
   0.57694052  0.37826189  0.03322392
   0.44523445  0.42030942  0.01097600
   0.48006805  0.34473797  0.07674386
   0.41958746  0.24386518  0.97860106
   0.37683711  0.26805884  0.06079666
   0.37701917  0.37594645  0.94163786
   0.30315369  0.28868036  0.96666154
   0.32847643  0.47824214  0.98162380
   0.23674334  0.39566829  0.95352355
   0.19342116  0.44918447  0.03192916
   0.24748907  0.34492008  0.05536060
   0.34220728  0.43538129  0.11323015
   0.24387292  0.48091487  0.13204261
   0.81770566  0.44482822  0.95929610
   0.81166147  0.45267284  0.04541751
   0.86309705  0.54284331  0.99951377
   0.89995315  0.35950001  0.99681594
   0.95061597  0.44454495  0.05003248
   0.98038982  0.53920792  0.97418122
   0.02465996  0.42844189  0.95914995
   0.92507751  0.37937754  0.89704185
   0.90378714  0.49391148  0.86722965
   0.00916716  0.46046790  0.81596901
   0.03593299  0.53970805  0.87235846
   0.12597369  0.46696640  0.91141721
   0.05295040  0.34846504  0.88530147
   0.13297050  0.33133471  0.81114172
   0.20266889  0.36802067  0.86647232
   0.92914139  0.58072820  0.73862452
   0.87871326  0.60921821  0.66253643
   0.81887678  0.58293418  0.72556865
   0.80355941  0.47827207  0.67625261
   0.85804183  0.43790575  0.74522721
   0.94007523  0.35684740  0.70961969
   0.83234649  0.14948456  0.85816533
   0.94824818  0.43571568  0.58886823
   0.96105597  0.31479422  0.61436668
   0.22644974  0.44985825  0.27983608
   0.26884375  0.51897383  0.35436716
   0.38899772  0.70434932  0.63992354
   0.28452921  0.33645927  0.30424179
   0.25086364  0.30992970  0.40794640
   0.29749864  0.42324161  0.42600536
   0.88105290  0.17122024  0.18274915
   0.67816514  0.66518171  0.30424260
   0.60272053  0.73845862  0.25598629
   0.76084760  0.79989066  0.31485573
   0.97287328  0.77769668  0.72050530
   0.73088279  0.88569354  0.23582471
   0.61607862  0.85856168  0.24685744
   0.61033923  0.89871864  0.34305749
   0.71978209  0.95154813  0.32897030
   0.60184939  0.03810804  0.33310017
   0.65560525  0.03665574  0.25596082
   0.53246900  0.99440179  0.20575790
   0.48680823  0.01945788  0.45937476
   0.42565665  0.99448252  0.25744921
   0.46179837  0.01293252  0.33689082
   0.32264558  0.96358255  0.97402443
   0.42707305  0.92671962  0.99940092
   0.42376751  0.00418610  0.94471845
   0.44525403  0.82724303  0.93972719
   0.40949157  0.90095549  0.88121346
   0.02376432  0.38677228  0.41554422
   0.29665727  0.82056478  0.87907192
   0.55159581  0.67516089  0.03396633
   0.30136316  0.82820501  0.01277532
   0.24194645  0.68933188  0.92754567
   0.17048254  0.77179905  0.04446151
   0.14335153  0.69442463  0.98639332
   0.45950940  0.83020173  0.63545097
   0.85902614  0.87859219  0.27430642
   0.09867068  0.80440804  0.38477192
   0.93324951  0.69718021  0.84003224
   0.11389082  0.33323700  0.61149101
   0.14753704  0.77381850  0.25877242
   0.20875446  0.25244290  0.60898419
   0.22744343  0.30359327  0.50726046
   0.09443184  0.25878765  0.46349991
   0.04930102  0.31129957  0.53423330
   0.21006156  0.07543120  0.44600098
   0.20555338  0.13488271  0.36794512
   0.33506296  0.13141301  0.35025390
   0.36095830  0.08320225  0.42655586
   0.42693837  0.00047194  0.53191566
   0.38591260  0.94881658  0.45980444
   0.06644029  0.84556097  0.27725203
   0.94776361  0.82628058  0.30930339
   0.98278838  0.72819135  0.01847613
   0.91699187  0.75624123  0.07963856
   0.87978220  0.70986986  0.99990734
   0.89451643  0.83331743  0.95643352
   0.98044635  0.88746024  0.00664901
   0.81216751  0.83660699  0.04383194
   0.88132680  0.91912869  0.08616577
   0.88608246  0.98239042  0.96481138
   0.77578574  0.93232472  0.97528314
   0.77250976  0.02123914  0.06834070
   0.88923821  0.05251857  0.06182685
   0.87049013  0.14757766  0.98787952
   0.78858076  0.06976378  0.94596394
   0.71665864  0.13004262  0.04585868
   0.80234718  0.21458547  0.05086675
   0.10072716  0.97201972  0.07796916
   0.26648349  0.33064030  0.68528779
   0.10137244  0.01209330  0.15812594
   0.23457198  0.92807554  0.16405406
   0.23478420  0.92999514  0.07645759
   0.96169523  0.56140667  0.50330451
   0.94160777  0.62606558  0.57019577
   0.39625577  0.62549877  0.19727340
   0.09974719  0.54901394  0.51978875
   0.15824234  0.62947976  0.56151606
   0.06579438  0.69258117  0.59805202
   0.09832745  0.64744491  0.67952308
   0.06332384  0.54697483  0.65952293
   0.16970526  0.49114127  0.62254502
   0.17071384  0.53361390  0.71110643
   0.60503414  0.86065185  0.48233697
   0.63095573  0.97027863  0.48383261
   0.72225024  0.88781352  0.48360127
   0.72256227  0.89364072  0.57499064
   0.62989169  0.83670842  0.56425800
   0.55272231  0.97600143  0.58647602
   0.60444555  0.92065497  0.65102576
   0.72244328  0.03351103  0.63208971
   0.67457697  0.04408462  0.55338051
   0.55666463  0.13731977  0.62558614
   0.65863362  0.11321716  0.67803500
   0.63202441  0.17527569  0.55605942
   0.64987078  0.25146808  0.63542521
   0.76548531  0.15051955  0.55511709
   0.79124688  0.20564518  0.62037436
   0.19231851  0.39004527  0.18823165
   0.16648661  0.27231596  0.17549463
   0.14284196  0.35462916  0.11866455
   0.07349141  0.30880469  0.23787340
   0.02264054  0.33563019  0.16390290
   0.06933618  0.43807446  0.27029813
   0.04684018  0.48203555  0.18430555
   0.78221900  0.60005720  0.21358369
   0.92104196  0.42611031  0.18834145
   0.98837182  0.47486752  0.34232125
   0.86298021  0.37788363  0.28251354
   0.06445721  0.34293268  0.33478438
   0.97897131  0.28882568  0.37541422
   0.89975671  0.38761519  0.36494594
   0.98467554  0.86573771  0.80447657
   0.65127275  0.93400180  0.07516344
   0.60830959  0.81691294  0.10130879
   0.16776129  0.18360673  0.26492257
   0.17784557  0.07021657  0.21875475
   0.63691134  0.20034526  0.30449522
   0.65756310  0.18853572  0.38799016
   0.94864908  0.13714523  0.60608574
   0.04301653  0.21416085  0.93439127
   0.37237636  0.19395847  0.23421643
   0.41225760  0.29499325  0.28016466
   0.60893324  0.53324722  0.95765474
   0.71374044  0.58135268  0.98254206
   0.50042512  0.52829057  0.33857585
   0.56465249  0.60958610  0.28752640
   0.82029590  0.09412054  0.45767923
   0.85685330  0.96978733  0.44743120
   0.76613299  0.64864892  0.39475527
   0.75950947  0.52604311  0.42178849
   0.87711496  0.90793070  0.35915933
   0.03062132  0.54005577  0.41325260
   0.36297245  0.25367682  0.43258020
   0.44682475  0.34307879  0.40605861
   0.55843286  0.06925571  0.99011947
   0.58733564  0.12065507  0.07023549
   0.98589645  0.06486820  0.41802190
   0.80563625  0.37976216  0.15657318
   0.91005507  0.11090469  0.31978065
   0.95619646  0.99452668  0.29740979
   0.32595279  0.92889678  0.36320507
   0.38372462  0.82025051  0.39358622
   0.30737135  0.60196134  0.66593298
   0.28749541  0.49878534  0.63333084
   0.78854460  0.28604763  0.51548292
   0.68836095  0.33170626  0.54481084
   0.96391085  0.07949453  0.20108962
   0.00385187  0.13646314  0.52459171
   0.42874230  0.99647313  0.62563936
   0.10038886  0.89262904  0.36362535
   0.58131769  0.71524118  0.03681518
   0.40069286  0.27938146  0.57749968
   0.97535003  0.73684721  0.74470757
   0.46482401  0.28193779  0.67558715
   0.30215980  0.53167959  0.07357758
   0.67544685  0.22771509  0.41195588
   0.98046440  0.88290761  0.77130921
   0.16616515  0.43906552  0.80710851
   0.44275365  0.37781138  0.37658810
   0.36579936  0.75491075  0.64701633
   0.49593414  0.80534626  0.64820851
   0.29922899  0.29212068  0.68771314
   0.88736090  0.69491357  0.83433652
   0.26052410  0.45579241  0.63512528
   0.79352109  0.17972654  0.85515605
   0.81444390  0.24216581  0.52364575
Direct configuration=    80
   0.49352948  0.07186401  0.75810913
   0.52391614  0.06969329  0.81079012
   0.54158939  0.15382958  0.82878806
   0.57843962  0.22271399  0.80417584
   0.63620447  0.26517952  0.84192158
   0.66521050  0.33572047  0.81877358
   0.73225443  0.36951942  0.85411977
   0.62662002  0.87345881  0.09498963
   0.50091557  0.65482673  0.86148033
   0.54442990  0.66345224  0.81072975
   0.57720878  0.59002348  0.78720527
   0.94408727  0.14585312  0.20323540
   0.13175120  0.93220023  0.93062669
   0.09653999  0.88709982  0.56860027
   0.13008216  0.89387658  0.52241324
   0.16741330  0.13047425  0.24561986
   0.60983000  0.57527520  0.15400886
   0.65419696  0.51621964  0.12145448
   0.64301825  0.43309065  0.14542689
   0.62933300  0.43434697  0.21380761
   0.65068574  0.37616316  0.24574620
   0.64708813  0.36449690  0.30939304
   0.69638732  0.30342514  0.33774825
   0.65212265  0.23244418  0.34320235
   0.09531419  0.99588821  0.73122491
   0.14002427  0.02470438  0.77454071
   0.18233509  0.07735528  0.76807837
   0.22327158  0.11008867  0.80981208
   0.19252284  0.11771949  0.86965008
   0.11923771  0.13880561  0.87738145
   0.09813174  0.19171081  0.92737414
   0.97384347  0.12820558  0.57010869
   0.59687412  0.53436742  0.49443673
   0.55430250  0.47643141  0.53250087
   0.54782308  0.49693376  0.58973411
   0.51057744  0.43208599  0.62040444
   0.48469715  0.45784338  0.67511805
   0.54566667  0.46951283  0.72183946
   0.54271810  0.55832217  0.74256462
   0.38834047  0.25236640  0.25755660
   0.74577050  0.83128941  0.70780433
   0.80844249  0.84457230  0.74709273
   0.78396490  0.90500750  0.78675781
   0.77187427  0.89242112  0.83520621
   0.75763260  0.82213691  0.86277137
   0.90315793  0.21828905  0.76467528
   0.97294032  0.21586426  0.76165468
   0.65440790  0.56291607  0.97077679
   0.91399639  0.63137986  0.14993411
   0.87442406  0.68190618  0.18447742
   0.83635082  0.65073001  0.23848955
   0.25317228  0.80605147  0.73816090
   0.29300122  0.75063903  0.75462551
   0.05723040  0.73008867  0.38688382
   0.07464067  0.67082045  0.35091740
   0.53736412  0.57298874  0.31899858
   0.89196085  0.77879954  0.54338076
   0.89044209  0.83230606  0.57773355
   0.30977881  0.66979346  0.36135877
   0.28035632  0.68648801  0.40982294
   0.29603588  0.63380213  0.46184192
   0.42267402  0.73425303  0.14809955
   0.37161290  0.68342323  0.15900323
   0.83521935  0.03109460  0.46212285
   0.53266704  0.32900175  0.00463978
   0.46537084  0.35087471  0.02385295
   0.40544487  0.29684180  0.00904022
   0.33900669  0.33751065  0.97244326
   0.30393182  0.40742846  0.99676953
   0.26566352  0.42092612  0.04619149
   0.28969025  0.47603744  0.09079050
   0.76701341  0.58106141  0.40280446
   0.84865393  0.48123711  0.00388773
   0.92240481  0.43678907  0.99967162
   0.97244729  0.46604001  0.95524754
   0.95383892  0.44973855  0.89674783
   0.02267656  0.46855159  0.86133414
   0.08579388  0.41394700  0.87915639
   0.13684426  0.39635982  0.83757100
   0.06083288  0.54970736  0.37447340
   0.87280186  0.56485360  0.71036021
   0.86118864  0.46338195  0.69976336
   0.91339230  0.41123701  0.67194035
   0.94889226  0.39847206  0.62530539
   0.27595636  0.45859009  0.32507506
   0.29534729  0.38713942  0.34240511
   0.30438228  0.36339220  0.39522696
   0.37217742  0.30931796  0.42084356
   0.67168377  0.72540370  0.28332736
   0.70345362  0.78766252  0.28638724
   0.67036520  0.85855633  0.26772279
   0.65275588  0.92622380  0.30844146
   0.61041786  0.00548734  0.28296736
   0.54167816  0.99724925  0.25507990
   0.49038415  0.98984790  0.28467117
   0.57231906  0.09318354  0.03032007
   0.39237388  0.94885462  0.96218789
   0.39387589  0.87505441  0.92622155
   0.32158209  0.84014468  0.93052649
   0.28394024  0.81512234  0.96987202
   0.18378237  0.72723907  0.99898558
   0.24229580  0.74710717  0.97162016
   0.85691457  0.34054797  0.15399943
   0.04629989  0.06456613  0.41002002
   0.18283123  0.31920566  0.58688936
   0.16931161  0.32135239  0.52786797
   0.10603747  0.29804424  0.51174048
   0.23794503  0.11146865  0.40202151
   0.30455121  0.11154755  0.40209617
   0.44943626  0.97038911  0.48515120
   0.10487728  0.82334164  0.23483530
   0.93417243  0.04883949  0.30832949
   0.92583493  0.75499794  0.02597310
   0.91736898  0.83350310  0.00456447
   0.86105789  0.89255218  0.03639251
   0.83990125  0.95900208  0.00015346
   0.82501784  0.03209123  0.02949177
   0.81583289  0.10343032  0.99425095
   0.77096082  0.16516369  0.01520762
   0.36140434  0.87404645  0.38269849
   0.13332045  0.97487684  0.11517021
   0.19805421  0.94431616  0.11874567
   0.99221244  0.59507921  0.53726486
   0.06087795  0.57313428  0.55028772
   0.09824336  0.62167617  0.59404137
   0.11366609  0.59787797  0.65132266
   0.17884133  0.54293066  0.65967475
   0.26559184  0.55823340  0.65465352
   0.65568182  0.90513364  0.49629924
   0.65606523  0.89515268  0.55855580
   0.61206224  0.96680695  0.59787565
   0.66317336  0.03166794  0.60675824
   0.64061861  0.11302110  0.63261174
   0.67228677  0.18397446  0.60262873
   0.74409282  0.20403163  0.57992651
   0.73742177  0.27676405  0.54428884
   0.13927776  0.34074542  0.17239736
   0.06634744  0.34983284  0.20112676
   0.04359099  0.42773536  0.22987472
   0.96770176  0.41956163  0.23638142
   0.92938285  0.39367690  0.27348431
   0.01157335  0.35351739  0.36439979
   0.95979924  0.40642882  0.33083923
   0.89508271  0.86797162  0.32109781
   0.42503659  0.08956949  0.77014077
   0.52544833  0.12377001  0.73239082
   0.49271583  0.01575188  0.72376215
   0.58855711  0.03329342  0.80632015
   0.48576455  0.03304152  0.84573158
   0.48709605  0.18196147  0.85295097
   0.58388784  0.15128443  0.87386649
   0.61405879  0.19556001  0.76415666
   0.53201282  0.27017500  0.77984184
   0.61573930  0.28549549  0.89067118
   0.69811776  0.22129160  0.85233724
   0.68796980  0.32627178  0.77084921
   0.61837887  0.39186863  0.81499353
   0.70475308  0.40338289  0.89849660
   0.75040805  0.43400717  0.83277810
   0.44422310  0.61069789  0.84811872
   0.53176115  0.62448333  0.90654418
   0.47759217  0.71673040  0.87677975
   0.58950483  0.71671905  0.81857454
   0.50092398  0.69337996  0.77336404
   0.63861639  0.61218152  0.77259436
   0.59314818  0.52853370  0.82010817
   0.96178546  0.20122267  0.23646893
   0.36386653  0.25212226  0.60145414
   0.19030085  0.92475810  0.89928761
   0.13749263  0.00011430  0.94895121
   0.10273750  0.82862165  0.59489214
   0.05968229  0.94280110  0.59450660
   0.11920976  0.95603703  0.48930994
   0.16658917  0.83076470  0.50747519
   0.55217318  0.54358251  0.17696238
   0.64112295  0.61656070  0.19068104
   0.58828287  0.63010883  0.12075212
   0.72138318  0.53808670  0.12557569
   0.63797129  0.52704262  0.07499993
   0.57959000  0.41323000  0.12335440
   0.68746299  0.37947825  0.13357488
   0.64691116  0.49686091  0.23348732
   0.55423089  0.43074289  0.22935265
   0.62628914  0.31315951  0.22165091
   0.72222718  0.38705803  0.23159254
   0.67648882  0.41904618  0.33543663
   0.58320763  0.35138871  0.32010003
   0.71601255  0.31456179  0.39151737
   0.75082797  0.29392703  0.30057266
   0.02008708  0.99225797  0.73948167
   0.11624716  0.02624880  0.68789647
   0.09307540  0.92169735  0.72138452
   0.75308969  0.20050581  0.97693366
   0.13228902  0.98676804  0.81681072
   0.36489388  0.99449313  0.63892350
   0.16653288  0.13443136  0.73100003
   0.28670760  0.07579442  0.82257480
   0.23907781  0.17543778  0.78532829
   0.20753240  0.06021612  0.89631401
   0.22345081  0.18332769  0.88681504
   0.09173999  0.18552261  0.83889456
   0.07875225  0.06921062  0.87592928
   0.15125034  0.20097053  0.96076744
   0.80935716  0.80742768  0.90057939
   0.59135099  0.60414318  0.51009544
   0.65974468  0.51128373  0.50393189
   0.58206487  0.52150527  0.44296684
   0.57910767  0.40955607  0.51836041
   0.48891741  0.47977904  0.51104158
   0.60220074  0.51925764  0.62099643
   0.51122474  0.56244600  0.58308624
   0.45495973  0.39551755  0.58957531
   0.56362775  0.38342028  0.63292269
   0.43977609  0.50664523  0.65668409
   0.44643474  0.39928924  0.68628101
   0.52690498  0.42401090  0.75989608
   0.60583343  0.44371305  0.70234504
   0.54919757  0.60537062  0.70001761
   0.46550145  0.55641767  0.75403062
   0.67774270  0.82751276  0.72865749
   0.75564873  0.89702170  0.67092758
   0.75339270  0.77046336  0.67767363
   0.86444651  0.87329608  0.72477451
   0.83477002  0.77915017  0.76593568
   0.78402954  0.32291893  0.86579317
   0.77419723  0.97404232  0.77080006
   0.76978740  0.94721403  0.86712991
   0.47983942  0.90585003  0.48944957
   0.70129356  0.83542331  0.89270221
   0.74592186  0.75085461  0.84297342
   0.86141626  0.24516658  0.79610197
   0.87064718  0.18936845  0.71788283
   0.99772026  0.25231037  0.80235124
   0.01833018  0.14899571  0.76038524
   0.93459466  0.57418500  0.18510067
   0.87826226  0.60657493  0.10579957
   0.98128480  0.66632241  0.12980139
   0.83163672  0.71764291  0.15575376
   0.91025220  0.73883950  0.20749874
   0.79537189  0.71310486  0.24854628
   0.86744555  0.62342946  0.27711404
   0.27846319  0.86016833  0.71303033
   0.18487608  0.80394901  0.74845781
   0.26840696  0.69090102  0.78103791
   0.36870300  0.75100312  0.75599706
   0.99236926  0.75570486  0.38025220
   0.06863711  0.71629147  0.44413459
   0.14161395  0.66857864  0.33142679
   0.03940463  0.67223425  0.30529689
   0.95506123  0.78526054  0.51093296
   0.85244294  0.72770902  0.53117619
   0.47358892  0.25594165  0.70020987
   0.93258150  0.89419231  0.57939191
   0.83257197  0.83343937  0.61232026
   0.29440941  0.70185173  0.31414829
   0.36965564  0.63742627  0.35572822
   0.22231157  0.73151125  0.41760959
   0.32814618  0.56771756  0.44102545
   0.24163210  0.61502658  0.48641051
   0.35031901  0.66461398  0.48892680
   0.40659954  0.78163249  0.10992521
   0.48867239  0.73139748  0.16577466
   0.07832096  0.93986096  0.37614422
   0.31547369  0.67355126  0.13152680
   0.54708452  0.25217427  0.01824639
   0.55947268  0.33250644  0.95808704
   0.57169168  0.37968149  0.02765714
   0.45588111  0.42856983  0.01768956
   0.46603462  0.36104860  0.08209914
   0.41733574  0.23052259  0.98748068
   0.37479844  0.27134084  0.05767610
   0.37861956  0.36799604  0.93022113
   0.29912047  0.27824851  0.95911134
   0.33143438  0.47159947  0.97561438
   0.24780214  0.39934082  0.95526053
   0.20492634  0.44855059  0.03240223
   0.25774549  0.34805583  0.05638073
   0.34843058  0.43583147  0.11214542
   0.23685952  0.47061775  0.12540804
   0.80868170  0.46268684  0.95898774
   0.81362006  0.44088845  0.04127304
   0.85410512  0.55114151  0.00785317
   0.90139878  0.35622133  0.99632758
   0.96062631  0.43830628  0.04416845
   0.97388116  0.53643509  0.96835500
   0.03417058  0.42050909  0.96630187
   0.93031290  0.37950864  0.89096258
   0.90714359  0.49277322  0.87185207
   0.01423222  0.45970394  0.80887155
   0.04543458  0.53968815  0.86774916
   0.12595144  0.45465570  0.91306174
   0.06316129  0.34823184  0.89534784
   0.12055765  0.34310669  0.80192423
   0.19461502  0.36948174  0.87540957
   0.92701075  0.57299311  0.74023677
   0.88134939  0.59739644  0.66359444
   0.81480095  0.60101210  0.72964082
   0.80403351  0.47211019  0.67035846
   0.85768296  0.43445589  0.74400810
   0.93510702  0.36325214  0.71221922
   0.83003153  0.14360786  0.85575822
   0.96335182  0.43824087  0.58594413
   0.96210415  0.32321819  0.60800986
   0.23285376  0.44765329  0.28642181
   0.25792054  0.51432951  0.35120005
   0.39654577  0.70081680  0.64138700
   0.27684349  0.32660174  0.30502170
   0.24171426  0.31573162  0.39884225
   0.29308193  0.42335801  0.42643551
   0.88440339  0.17093672  0.17821115
   0.68276592  0.65917262  0.30235647
   0.61075296  0.72495751  0.26074105
   0.76563980  0.79960720  0.31171756
   0.97593376  0.77100438  0.72187970
   0.73164789  0.89085437  0.23761439
   0.61122733  0.85495528  0.23866732
   0.60796909  0.89998732  0.34421713
   0.70509411  0.95653339  0.33312918
   0.59447150  0.04017284  0.32765794
   0.65438652  0.04393568  0.25413318
   0.53660433  0.98600610  0.20508695
   0.50026008  0.02211620  0.46650690
   0.42862562  0.98726856  0.25783664
   0.47591962  0.02286516  0.32869399
   0.32772248  0.97029141  0.96494423
   0.43358375  0.91953297  0.00757192
   0.41953407  0.00097766  0.93029482
   0.43898931  0.83121318  0.94712469
   0.40838403  0.89581258  0.87348350
   0.02919272  0.39176454  0.40621370
   0.29549234  0.82668515  0.87674812
   0.55588907  0.68780642  0.03120331
   0.30829513  0.83021710  0.01955353
   0.24009559  0.69781594  0.92677725
   0.17896728  0.77475600  0.04357013
   0.14247552  0.66941074  0.99337387
   0.45955507  0.83466198  0.63248022
   0.85905375  0.86659769  0.27518889
   0.10060379  0.79506585  0.37104669
   0.93862758  0.68937302  0.84457439
   0.11794116  0.33386691  0.60882292
   0.13943207  0.76700552  0.25269836
   0.20014555  0.25267402  0.60242910
   0.22705786  0.29995248  0.50129976
   0.09112248  0.26793822  0.46807899
   0.05120347  0.30296489  0.54045621
   0.20869438  0.09300223  0.44919238
   0.20580480  0.14754991  0.36427748
   0.33277214  0.11564074  0.35193210
   0.35472418  0.08908655  0.43532203
   0.43387991  0.00814850  0.53191193
   0.39098376  0.96609130  0.46958694
   0.08690047  0.86297967  0.27403636
   0.95556323  0.84003410  0.30864110
   0.99645530  0.73652744  0.01501845
   0.90831521  0.75964966  0.07531222
   0.87850650  0.70866625  0.00545847
   0.89190534  0.82787830  0.95571835
   0.97694901  0.86994234  0.00542790
   0.80490831  0.84963442  0.04561378
   0.88469137  0.91409301  0.07992862
   0.88187559  0.98164585  0.96316706
   0.78325303  0.93643633  0.97630074
   0.77244374  0.02853503  0.06135484
   0.87871431  0.05198975  0.05851353
   0.87212599  0.13643010  0.98176882
   0.79297787  0.07486117  0.94721640
   0.71698192  0.15132981  0.04617360
   0.81273849  0.21050259  0.04457364
   0.09205726  0.96976079  0.07494537
   0.27747776  0.32919451  0.68243125
   0.09094526  0.00359255  0.15866275
   0.23788155  0.91563470  0.15989781
   0.23403438  0.93753112  0.07688996
   0.95664015  0.55494985  0.49838253
   0.95282937  0.63435989  0.57074951
   0.36936694  0.62843401  0.19815351
   0.10473067  0.54302487  0.51850596
   0.15569673  0.65033042  0.57166172
   0.05892294  0.68918309  0.59683555
   0.10017392  0.66075652  0.68384225
   0.06629740  0.53716655  0.66209968
   0.16488580  0.49038875  0.62706053
   0.16982309  0.52666280  0.71008230
   0.60164756  0.86388690  0.47373813
   0.64811320  0.98221431  0.48047154
   0.71399461  0.86730641  0.48126248
   0.72447680  0.89962390  0.57316029
   0.61859759  0.83342321  0.56897447
   0.54769449  0.96669736  0.58852089
   0.60749241  0.92575889  0.64793921
   0.71771855  0.02092914  0.63797802
   0.68404623  0.04340179  0.55648906
   0.56923204  0.12295441  0.62411061
   0.64983171  0.11185217  0.68438034
   0.63675132  0.18142373  0.55384269
   0.65294604  0.25136690  0.62968112
   0.76826086  0.14185425  0.55776027
   0.78065482  0.21990790  0.62478546
   0.17715691  0.39615202  0.19010830
   0.16939540  0.27255481  0.17981993
   0.13038962  0.34938938  0.11167849
   0.06119471  0.29703835  0.23858860
   0.02112415  0.32898948  0.15838323
   0.07737782  0.44520125  0.27355093
   0.04883614  0.48316000  0.19413970
   0.78981891  0.60481205  0.21950632
   0.93115872  0.42885056  0.18843686
   0.98483125  0.47309732  0.33744830
   0.85909953  0.37497232  0.28382437
   0.07120101  0.33624722  0.34225681
   0.97473681  0.28293669  0.37614897
   0.90516274  0.40616878  0.36575683
   0.97499830  0.85578087  0.80464673
   0.65334405  0.92240216  0.07762781
   0.60259606  0.81361261  0.10031167
   0.15164282  0.18997812  0.26012335
   0.17946930  0.07626850  0.22277040
   0.62982502  0.20683519  0.30229799
   0.65623241  0.18843567  0.39243204
   0.94164088  0.12147173  0.60739332
   0.04772845  0.21552570  0.93314328
   0.38130002  0.20825217  0.22511179
   0.40588549  0.30091295  0.28885593
   0.59731647  0.52910031  0.96312968
   0.71130287  0.58601311  0.98290966
   0.50449105  0.52497747  0.34149153
   0.56935755  0.61355395  0.29075766
   0.82426247  0.09835406  0.47036187
   0.84564545  0.96713818  0.45232216
   0.77137206  0.64335589  0.38914230
   0.77657085  0.52703682  0.42366354
   0.89246271  0.90439621  0.35608406
   0.03802827  0.52575827  0.41198338
   0.37334373  0.25493732  0.44597297
   0.43091769  0.33636503  0.41332939
   0.57009097  0.06322738  0.98797892
   0.58779866  0.11750822  0.07037307
   0.98760761  0.05958222  0.41688451
   0.81644656  0.38353099  0.15305637
   0.90514348  0.10241465  0.32120751
   0.95710169  0.99147524  0.30203886
   0.32628344  0.92285653  0.36573818
   0.38430875  0.81448149  0.38730059
   0.29249593  0.60914507  0.67722164
   0.29668629  0.48961955  0.63066877
   0.79463833  0.29791871  0.51888617
   0.69391171  0.32344663  0.54795954
   0.96198539  0.08352355  0.20006361
   0.99874050  0.14321935  0.53140005
   0.38354878  0.96763408  0.61560835
   0.05597810  0.89144752  0.39015917
   0.52191034  0.67328378  0.01175902
   0.40240416  0.28597416  0.58613497
   0.98330056  0.78133538  0.75648108
   0.46084469  0.28450739  0.67309142
   0.30931427  0.53434536  0.08949995
   0.70347027  0.18451089  0.40160087
   0.97703979  0.88678289  0.77562603
   0.16361843  0.44847560  0.81856098
   0.42533160  0.38341900  0.39569083
   0.34687205  0.72950341  0.63909833
   0.44363410  0.78741589  0.64891620
   0.31254936  0.30412208  0.66538073
   0.88998603  0.70684978  0.83653667
   0.25731697  0.47110301  0.61370051
   0.78711248  0.16241637  0.84851092
   0.82657595  0.25848720  0.51701259
Direct configuration=   100
   0.48834082  0.07530451  0.75274029
   0.53118979  0.08315018  0.81066102
   0.54758616  0.16361628  0.83716744
   0.58662779  0.21791820  0.80484016
   0.64647349  0.26348743  0.84294333
   0.67099097  0.34146989  0.81896746
   0.72501638  0.38111213  0.85313135
   0.62487476  0.86402577  0.09335126
   0.50122021  0.66256243  0.86778145
   0.54762740  0.66522005  0.81409175
   0.58287826  0.58517529  0.78858999
   0.93531852  0.15047682  0.20298333
   0.12837110  0.92739048  0.92926027
   0.08783421  0.87801890  0.56597973
   0.11315171  0.89234648  0.51888842
   0.16409703  0.13905538  0.24332114
   0.61041441  0.58366682  0.15661542
   0.65164995  0.51885245  0.12934640
   0.62831670  0.44396910  0.14967288
   0.61804146  0.44224009  0.21837560
   0.66236524  0.37288597  0.24501037
   0.64616365  0.35561611  0.31414924
   0.69107069  0.29355946  0.33740649
   0.65519417  0.21675954  0.33891377
   0.08677782  0.98978543  0.72982280
   0.12962827  0.02608475  0.77453681
   0.17061617  0.08263994  0.77328331
   0.22558401  0.11447105  0.80737398
   0.19967055  0.12064060  0.86451131
   0.11792687  0.14136882  0.87476522
   0.09371863  0.18753717  0.92732803
   0.96529713  0.12995079  0.57598342
   0.59419911  0.53692752  0.49843542
   0.54582601  0.47631953  0.52745484
   0.54744702  0.50214761  0.58761447
   0.51562655  0.43545929  0.61832782
   0.47991843  0.45299870  0.67332813
   0.54412160  0.46970491  0.72345598
   0.53541467  0.55292434  0.74371521
   0.40081412  0.26478351  0.25452939
   0.74839587  0.82610131  0.70181241
   0.79842568  0.84642235  0.74460880
   0.78048631  0.89668126  0.78652704
   0.76881184  0.87980781  0.83603202
   0.75408459  0.81279970  0.86608992
   0.90511154  0.20150277  0.75784924
   0.97146382  0.20033422  0.76732741
   0.64819315  0.55517908  0.98009097
   0.91279133  0.63828302  0.15133546
   0.87745788  0.68711672  0.18757340
   0.83302448  0.65309512  0.23146768
   0.25728239  0.79912355  0.73960231
   0.29116211  0.73845083  0.75144620
   0.05397389  0.73502929  0.38511352
   0.06856151  0.66049108  0.34898176
   0.54415866  0.56329702  0.32381346
   0.90512201  0.77773524  0.54361229
   0.90162784  0.83328700  0.57343847
   0.30555863  0.67669184  0.36819531
   0.26728076  0.67827601  0.41314996
   0.29927685  0.63970949  0.45493881
   0.41884588  0.72933723  0.15016072
   0.36255947  0.68818224  0.16335341
   0.83681846  0.03377929  0.47199824
   0.53852621  0.32882413  0.00828182
   0.46017459  0.35455976  0.02943567
   0.39980055  0.29646655  0.00757831
   0.35011031  0.32826933  0.96788672
   0.31081971  0.41004887  0.98203008
   0.27035112  0.41667558  0.04379105
   0.29319798  0.46178265  0.08713377
   0.78539699  0.58530226  0.40399833
   0.84932007  0.47607744  0.00178460
   0.91693496  0.43292924  0.99372639
   0.97271630  0.45375669  0.95240043
   0.96418581  0.44742401  0.89313001
   0.03013913  0.46178882  0.85787099
   0.08920397  0.41428091  0.87848953
   0.14389289  0.40016547  0.83850980
   0.05402174  0.55964591  0.37174975
   0.87072166  0.55797396  0.71047593
   0.85781938  0.47551880  0.69543560
   0.91758193  0.41981110  0.67498147
   0.93223661  0.40739453  0.62011049
   0.26814538  0.44486028  0.32530805
   0.30431038  0.37794807  0.33772828
   0.30059982  0.35111976  0.40158106
   0.36548815  0.30995689  0.43030410
   0.66689225  0.72405527  0.28815048
   0.69454029  0.79212292  0.29321590
   0.67220176  0.87290958  0.26836417
   0.64639902  0.93327084  0.30326923
   0.61170505  0.00233676  0.28267116
   0.54427442  0.98288613  0.25437295
   0.48856651  0.00354241  0.27958131
   0.58489447  0.08458750  0.02956902
   0.39664217  0.94495618  0.95515633
   0.38667815  0.87520021  0.92627475
   0.31118221  0.84114203  0.92966102
   0.28389114  0.81168878  0.96972437
   0.18439789  0.72799367  0.00520840
   0.22881142  0.75302732  0.96713731
   0.86866562  0.34347387  0.15743639
   0.04690394  0.07162875  0.40367373
   0.18144869  0.32670406  0.58212229
   0.17359998  0.31253755  0.52890750
   0.10863256  0.29475338  0.51435645
   0.23943290  0.11555916  0.40082582
   0.30578489  0.10694471  0.39838949
   0.45457509  0.98390519  0.49449373
   0.10869458  0.83170914  0.22981365
   0.93056359  0.04431621  0.31234399
   0.92280635  0.75662601  0.02367601
   0.90954556  0.83053515  0.00225766
   0.85711496  0.88860719  0.03401393
   0.83528142  0.95970984  0.99801159
   0.82623399  0.03832628  0.03110783
   0.81840405  0.10796931  0.99069881
   0.76861347  0.17944889  0.01316296
   0.35455357  0.86403745  0.37487353
   0.13060699  0.96714997  0.11252948
   0.19203284  0.94006422  0.11682418
   0.99816822  0.58372080  0.53770231
   0.06737422  0.58276297  0.54850431
   0.09597492  0.63304795  0.59259584
   0.10939236  0.59645570  0.64996710
   0.17927075  0.54031519  0.66224943
   0.25554113  0.54993929  0.65939147
   0.65208600  0.90223332  0.49585037
   0.64339715  0.90355904  0.55873058
   0.61232649  0.95523703  0.59948279
   0.66536568  0.02869397  0.61031572
   0.64183568  0.11239514  0.63040028
   0.67085261  0.18486340  0.59310721
   0.74600390  0.20681592  0.58095615
   0.74860321  0.27766203  0.54790194
   0.12959154  0.34376018  0.17211683
   0.06623772  0.33820128  0.19809719
   0.04181633  0.41998676  0.22938898
   0.96224406  0.40821006  0.23729243
   0.93366101  0.38725346  0.28022274
   0.00813274  0.34252232  0.36063617
   0.95846335  0.40176379  0.33585212
   0.90780564  0.87551453  0.31885212
   0.42100311  0.09373888  0.76316211
   0.52883440  0.12926431  0.72498251
   0.47898993  0.01643502  0.72352545
   0.58894399  0.04411745  0.80462822
   0.48421324  0.05457044  0.85003694
   0.48259453  0.19116484  0.85592423
   0.58647764  0.14560520  0.88374071
   0.62487804  0.19416689  0.76314779
   0.54399400  0.27127411  0.78207200
   0.62043760  0.28473996  0.89117448
   0.70552311  0.22502948  0.85572082
   0.69100505  0.32568782  0.76981614
   0.60802144  0.38002807  0.82304389
   0.69453450  0.40344433  0.89679334
   0.76922394  0.42728460  0.82856719
   0.44394975  0.62034593  0.86090083
   0.54109131  0.63443474  0.90988642
   0.47317590  0.73189321  0.88490071
   0.58772832  0.72172733  0.82433912
   0.51505171  0.68496138  0.76806658
   0.64320837  0.61402517  0.77071096
   0.58690773  0.52166830  0.81385439
   0.96888859  0.19988540  0.23984173
   0.35729233  0.25222255  0.60478688
   0.17799929  0.91803403  0.89703905
   0.13952967  0.99499574  0.95399196
   0.10993183  0.81647815  0.59233010
   0.06219247  0.93638401  0.59443344
   0.11438931  0.95856896  0.49834294
   0.15364584  0.83867831  0.50241647
   0.55400449  0.54685807  0.17575491
   0.64693398  0.61605775  0.19233125
   0.59511073  0.62981801  0.11692328
   0.71810393  0.53377470  0.12863707
   0.63845154  0.52501510  0.06665605
   0.57498463  0.41604339  0.12185793
   0.68475650  0.40429367  0.13612934
   0.64518227  0.50952014  0.24224427
   0.55391441  0.43151693  0.22754266
   0.63407416  0.32084815  0.21271848
   0.73471002  0.37703571  0.23808249
   0.67455278  0.41628817  0.34415730
   0.57243300  0.34232803  0.32407617
   0.71392454  0.32485388  0.38251246
   0.74957609  0.30532492  0.30564410
   0.01742046  0.99487890  0.74284068
   0.11103091  0.02638321  0.68896860
   0.10495051  0.91338032  0.72512315
   0.73160509  0.22508131  0.96760324
   0.13526904  0.97725089  0.81528744
   0.35334915  0.98906291  0.64878040
   0.17314191  0.13099837  0.73054166
   0.28802345  0.07752498  0.81330605
   0.23717263  0.18923756  0.78778529
   0.22126550  0.05818737  0.89271762
   0.23732322  0.18139251  0.88422658
   0.09699212  0.17559988  0.82902284
   0.07661448  0.07472053  0.87451700
   0.15075702  0.19647055  0.96177510
   0.81264945  0.80105244  0.89342387
   0.59733560  0.60565991  0.51707936
   0.66163314  0.50781605  0.50721261
   0.58000346  0.52612364  0.44667876
   0.57238112  0.41315251  0.52074480
   0.48338115  0.48186963  0.50575304
   0.60174161  0.51254424  0.61618822
   0.50885706  0.56815875  0.58891890
   0.46242561  0.41857780  0.58603885
   0.55605792  0.37550772  0.62189910
   0.43983200  0.51749285  0.66282085
   0.44366369  0.39261979  0.69276191
   0.53299038  0.42443961  0.76408838
   0.60753421  0.44863634  0.70763274
   0.54815891  0.60219778  0.70201307
   0.47167396  0.55020271  0.75816496
   0.68953344  0.81748224  0.72429451
   0.75218913  0.88809192  0.67702607
   0.75801734  0.75515896  0.67821289
   0.85726178  0.87993678  0.71936801
   0.82600390  0.78196622  0.76767545
   0.77896939  0.32483528  0.86199681
   0.79382643  0.97512375  0.77405355
   0.77664533  0.93956281  0.87299577
   0.46943387  0.90775756  0.49302011
   0.69014846  0.82939134  0.89562467
   0.74754411  0.74793995  0.84348823
   0.86256991  0.25684943  0.78143483
   0.86780142  0.18724192  0.71443326
   0.01567546  0.25922099  0.78717136
   0.01020987  0.14634925  0.74944089
   0.92839370  0.57524214  0.17925335
   0.88439699  0.61337857  0.10735050
   0.96267417  0.67966107  0.13295793
   0.82659140  0.70866964  0.15363206
   0.93162598  0.73698328  0.21168953
   0.79708320  0.70869273  0.24805640
   0.86743574  0.61791045  0.27362967
   0.27359504  0.86602753  0.71616975
   0.19044612  0.79694379  0.74481387
   0.27446876  0.68037844  0.77731130
   0.36146994  0.75108944  0.74637217
   0.98853288  0.76367478  0.38196524
   0.06779624  0.71791855  0.43006730
   0.13556957  0.66025747  0.34218377
   0.02551109  0.68859562  0.30896067
   0.95928139  0.77529596  0.50864620
   0.85321612  0.72920794  0.52957587
   0.46637111  0.26141589  0.69559995
   0.94344240  0.88811322  0.58398364
   0.84526687  0.84647326  0.60350409
   0.29490861  0.70004110  0.32295424
   0.35604302  0.61879067  0.35852545
   0.22866046  0.73816069  0.42358651
   0.32119480  0.57017073  0.44464799
   0.24096195  0.62503425  0.49408107
   0.34729052  0.66599236  0.48636982
   0.40598268  0.78154697  0.11371451
   0.48144655  0.72148041  0.16935714
   0.07559506  0.93160825  0.38015725
   0.30073408  0.68957353  0.13623291
   0.53874051  0.25152932  0.01124923
   0.54901348  0.33991906  0.95790514
   0.58573910  0.38149094  0.03179205
   0.46019424  0.43000229  0.01279473
   0.45325695  0.35869304  0.07983640
   0.42292120  0.22750642  0.99244752
   0.36718357  0.28183598  0.05270692
   0.37906817  0.34598928  0.92238374
   0.30166331  0.27718360  0.95353947
   0.34454027  0.47503039  0.97281194
   0.25400749  0.40507597  0.95896376
   0.20551696  0.45530150  0.03445897
   0.26415312  0.34521246  0.06920124
   0.35363884  0.44075597  0.11254417
   0.23514793  0.46510664  0.11973345
   0.80728230  0.48227101  0.95925871
   0.81566838  0.43825195  0.04017555
   0.84318640  0.55515106  0.01979807
   0.90758382  0.35899761  0.99236808
   0.96122911  0.43803804  0.03754029
   0.97687951  0.53322953  0.95890784
   0.02975030  0.42863894  0.97508322
   0.94191728  0.37847087  0.88374158
   0.90820622  0.49856853  0.88346249
   0.01284368  0.45373790  0.80628047
   0.05013592  0.53695708  0.86564524
   0.11954756  0.44660561  0.91687409
   0.07131514  0.34767913  0.90520807
   0.11083320  0.35726697  0.79827129
   0.18354143  0.36377339  0.86799873
   0.92507275  0.56681867  0.74295641
   0.88975660  0.58336635  0.66177772
   0.81505191  0.60333108  0.73619093
   0.80099210  0.45774938  0.66344123
   0.84414620  0.44039249  0.74814458
   0.93123169  0.36361796  0.70566253
   0.82723918  0.13402521  0.85498970
   0.96923537  0.44828972  0.58641760
   0.96617450  0.33626814  0.61227316
   0.23832726  0.45708936  0.27968661
   0.25588554  0.51131068  0.34985734
   0.40284077  0.70111378  0.64271964
   0.27648189  0.32535133  0.31181981
   0.24128299  0.32071142  0.39547576
   0.29502081  0.41742087  0.42808967
   0.88856490  0.17295230  0.17286072
   0.69803080  0.65296567  0.30240923
   0.61199322  0.71294154  0.25970587
   0.76123595  0.79807455  0.31235550
   0.98110648  0.76362741  0.72432579
   0.71859693  0.89858535  0.23949209
   0.61899390  0.85134109  0.23066578
   0.60339877  0.89709962  0.34308369
   0.69663525  0.95941121  0.33535625
   0.59667963  0.04469825  0.32373282
   0.66065031  0.05084411  0.25056033
   0.54807914  0.97411149  0.20284968
   0.50422948  0.01866033  0.46788215
   0.41954138  0.97275150  0.25736142
   0.48417143  0.02633892  0.32736551
   0.33475871  0.97716177  0.96850985
   0.42194182  0.94105513  0.00423531
   0.42842102  0.00251184  0.92615477
   0.43935487  0.82208886  0.94817427
   0.40374923  0.88477036  0.87541615
   0.02649038  0.39030282  0.40056612
   0.29401230  0.83065020  0.88012993
   0.55389441  0.69794433  0.02314950
   0.31351638  0.83155526  0.01924398
   0.24439304  0.71172571  0.92586763
   0.17802021  0.76858125  0.04222543
   0.14927040  0.65750273  0.00556611
   0.45839929  0.83709198  0.63118261
   0.85945128  0.85696988  0.27983844
   0.09804291  0.78008793  0.36644728
   0.94340687  0.68175285  0.84880489
   0.12846552  0.34362061  0.61266232
   0.13333022  0.76054249  0.24676147
   0.19898288  0.24859668  0.59782444
   0.22521531  0.30058373  0.49579013
   0.09267711  0.27709473  0.46730963
   0.04773162  0.29650066  0.54453005
   0.20092267  0.11712361  0.44693776
   0.19845555  0.15214559  0.36671445
   0.33784097  0.10583549  0.35299393
   0.34349980  0.09628590  0.44248607
   0.44962222  0.01254715  0.54229403
   0.38855766  0.97987570  0.46279341
   0.10692086  0.88022686  0.27128436
   0.97013399  0.83932407  0.30298646
   0.99284660  0.73949251  0.01730498
   0.90810404  0.76076483  0.07838646
   0.88519813  0.70344363  0.00722867
   0.89401623  0.82726899  0.95351035
   0.97999445  0.86071049  0.00413566
   0.79507755  0.85948733  0.04536129
   0.89599738  0.90893303  0.07674176
   0.89221190  0.97439173  0.96009186
   0.77864527  0.94006865  0.97450459
   0.76350228  0.02887292  0.05750593
   0.88090910  0.05167033  0.06069637
   0.88936005  0.12427274  0.97581429
   0.78394263  0.08114810  0.94767592
   0.71276228  0.16785251  0.04662710
   0.82422880  0.20696546  0.04319387
   0.09290895  0.97288146  0.07205086
   0.29040604  0.32804073  0.67889304
   0.09018296  0.98476378  0.15630677
   0.22959031  0.91524371  0.15417628
   0.23055062  0.94298263  0.07402469
   0.95799459  0.55961199  0.50123877
   0.96399608  0.63179586  0.56259636
   0.35161977  0.63691112  0.19811479
   0.10322453  0.53276204  0.51899542
   0.16238296  0.66485672  0.58275890
   0.04952556  0.68762193  0.60116109
   0.10996266  0.65437188  0.68336930
   0.06170143  0.54357863  0.66490884
   0.16143841  0.47892555  0.62737444
   0.17428794  0.51455405  0.71201631
   0.60136735  0.87558316  0.46776603
   0.67115137  0.97046195  0.47637897
   0.70197779  0.85960742  0.47790929
   0.71377639  0.90060271  0.57063998
   0.61684571  0.83246830  0.57550917
   0.54479705  0.96873740  0.58200246
   0.62014755  0.92950991  0.64566995
   0.71347362  0.99948063  0.64011429
   0.69505698  0.04805779  0.56166568
   0.57883066  0.10766022  0.62282287
   0.64391303  0.11376694  0.68411644
   0.63369780  0.18894433  0.55214094
   0.65072754  0.23892950  0.62432554
   0.77749107  0.13990328  0.55821307
   0.77677276  0.23649675  0.62722855
   0.16805093  0.40116123  0.18933933
   0.16785573  0.28140066  0.18034272
   0.12110542  0.34343692  0.12407249
   0.05176197  0.28644030  0.23727612
   0.01508911  0.32610413  0.16148487
   0.08449308  0.44343643  0.26898527
   0.05674095  0.48971289  0.20071897
   0.78850186  0.59133159  0.22191639
   0.94469665  0.43201546  0.19220233
   0.98192336  0.47595086  0.32331953
   0.86633921  0.37604837  0.27372603
   0.07798047  0.32352070  0.34500552
   0.97663456  0.28587023  0.37552680
   0.90254040  0.42013847  0.36829254
   0.96626611  0.84705112  0.80280614
   0.65554081  0.91912456  0.08490113
   0.59401835  0.81152890  0.10556337
   0.13867575  0.19041362  0.26040140
   0.18398949  0.08077497  0.23105070
   0.61241352  0.20633231  0.30372269
   0.65278820  0.19370847  0.38447687
   0.93804622  0.10304016  0.60932190
   0.04413550  0.21459810  0.93089109
   0.38565666  0.22447997  0.21926303
   0.39636158  0.29872074  0.29483843
   0.59243809  0.53226963  0.96754362
   0.70183837  0.59502249  0.97822029
   0.50785957  0.52390797  0.34775520
   0.56614032  0.61333467  0.29876376
   0.82953755  0.09617435  0.48138509
   0.83322622  0.96931429  0.46039004
   0.77121306  0.63777098  0.37998979
   0.78818014  0.52056386  0.42297659
   0.88896812  0.89597334  0.35698157
   0.05305453  0.52743185  0.41106150
   0.36041198  0.25485861  0.45769400
   0.42317397  0.35093770  0.41366733
   0.57587850  0.06074134  0.98791557
   0.57936553  0.11496684  0.07142909
   0.99060548  0.05413460  0.41669944
   0.82811997  0.38763289  0.14783207
   0.90048975  0.09839769  0.32002388
   0.96555448  0.99227918  0.30130174
   0.33071376  0.92311829  0.37273694
   0.39150762  0.81234622  0.38676710
   0.27740414  0.60412721  0.68120894
   0.29661028  0.50738519  0.63507410
   0.80742175  0.29787923  0.51965308
   0.69439822  0.30914395  0.55170232
   0.96612419  0.09251291  0.19919648
   0.99752669  0.14596371  0.53831241
   0.34114383  0.94731733  0.62470077
   0.03811344  0.91626882  0.39242561
   0.57895081  0.67932916  0.05273166
   0.37906641  0.27580974  0.57749592
   0.97414416  0.79777056  0.75020617
   0.44052820  0.28799667  0.67045118
   0.30536411  0.51366199  0.07412325
   0.68407345  0.20969517  0.41095113
   0.97571584  0.89994571  0.80565571
   0.17317113  0.44677283  0.82333820
   0.42655161  0.39230110  0.39109874
   0.36941787  0.65588698  0.64498589
   0.42488985  0.80388238  0.61561781
   0.29479712  0.30349752  0.64664135
   0.90888347  0.71099206  0.84299976
   0.26735959  0.47194778  0.61721352
   0.77939102  0.14482065  0.85119229
   0.84162784  0.25989319  0.51516849
Direct configuration=   120
   0.48258753  0.09009262  0.75355605
   0.52709005  0.09424423  0.80948942
   0.55026012  0.16520197  0.84449594
   0.60643043  0.22800426  0.80978663
   0.65487788  0.26577793  0.84654501
   0.67271689  0.34161483  0.82125322
   0.72963627  0.37912960  0.84802143
   0.62265208  0.85751896  0.09601773
   0.49596636  0.66715653  0.87302157
   0.54653285  0.66189292  0.81670871
   0.58345600  0.58308747  0.78908376
   0.94775152  0.14989591  0.20173920
   0.11876528  0.92525728  0.93368120
   0.09147857  0.87751623  0.57052587
   0.10498110  0.88882099  0.52041567
   0.15555160  0.13567534  0.24778899
   0.61013655  0.59322442  0.14847967
   0.64914380  0.52773168  0.12407119
   0.62779633  0.45523233  0.15542623
   0.62347123  0.44810904  0.21884192
   0.66409325  0.37416075  0.24468265
   0.64585690  0.36137091  0.30759962
   0.69100714  0.29933200  0.32734453
   0.64497843  0.22293180  0.33559858
   0.08907180  0.98332355  0.73352772
   0.13490631  0.02140004  0.77382355
   0.16691329  0.08476118  0.76910122
   0.22365536  0.12580831  0.80995562
   0.20612141  0.13229736  0.86446325
   0.12267068  0.13922848  0.87164771
   0.09453608  0.18898422  0.91720850
   0.96300233  0.11761926  0.57673202
   0.60290179  0.53029706  0.50196841
   0.54452561  0.48764648  0.52765808
   0.53964557  0.50544000  0.59114042
   0.50781142  0.43511823  0.61883929
   0.48879529  0.45477970  0.67804957
   0.54207713  0.47216065  0.72238821
   0.53380353  0.55175290  0.73734182
   0.39008361  0.26772213  0.25737339
   0.75273503  0.81754626  0.70439185
   0.80542834  0.84539769  0.74567800
   0.78022085  0.89832873  0.78654855
   0.76415006  0.87918351  0.83558480
   0.74938766  0.80615656  0.86685108
   0.90906433  0.20991280  0.74776099
   0.97225500  0.19724726  0.76377356
   0.63792966  0.56976485  0.97025453
   0.92126257  0.63507923  0.15061696
   0.87250206  0.67982176  0.19128164
   0.82902342  0.64401080  0.23129942
   0.25086540  0.79207903  0.73815798
   0.30035207  0.74257487  0.75017873
   0.05099445  0.73823801  0.38662985
   0.04934766  0.66061399  0.34969306
   0.53064581  0.56304183  0.33043067
   0.91873525  0.78537204  0.53700571
   0.90461451  0.83697109  0.57143164
   0.29796445  0.66417250  0.36864639
   0.27636654  0.67725082  0.41748631
   0.29115336  0.63398305  0.46037800
   0.40446522  0.72093652  0.15054283
   0.34383197  0.68627161  0.16470064
   0.82674593  0.03377517  0.47849280
   0.54127411  0.33363468  0.00863154
   0.46320275  0.35816203  0.02771610
   0.40021345  0.30261640  0.00933461
   0.35753535  0.33376010  0.96380105
   0.30552638  0.40653752  0.98399186
   0.27628110  0.41376853  0.04457710
   0.30223252  0.47147679  0.08728030
   0.79041509  0.57443154  0.39962085
   0.84214019  0.47835402  0.00289548
   0.91641787  0.43551498  0.99341548
   0.97377897  0.45929386  0.95519397
   0.96341837  0.44733293  0.89438264
   0.02495373  0.46172509  0.86375721
   0.08786080  0.41632898  0.88224585
   0.14099741  0.39927066  0.83705194
   0.04833353  0.57066677  0.36724563
   0.86983054  0.54868554  0.70585142
   0.85610243  0.47109452  0.69653835
   0.91533392  0.43305761  0.67340537
   0.94932024  0.41527361  0.62948232
   0.25866221  0.44196985  0.32317100
   0.28919153  0.38352188  0.34278209
   0.29582036  0.35440070  0.39426184
   0.35497854  0.31339505  0.42381456
   0.66869327  0.72547566  0.28674644
   0.68726211  0.79245085  0.29612336
   0.66837758  0.86229088  0.26878784
   0.64224817  0.93007136  0.30517123
   0.61273960  0.00495733  0.27850000
   0.54237974  0.99611006  0.25220677
   0.48113744  0.99577410  0.27091797
   0.57824407  0.08368858  0.02972901
   0.39447992  0.95657106  0.95350264
   0.38633459  0.87327139  0.93029900
   0.31543420  0.83138510  0.92944401
   0.28428507  0.81032540  0.96861675
   0.19126805  0.72737348  0.00771810
   0.22836663  0.75055177  0.96396805
   0.87096902  0.33965907  0.15709014
   0.04264124  0.08080690  0.39958995
   0.18199242  0.30840707  0.58269184
   0.16481881  0.31094748  0.53051161
   0.10217309  0.29720142  0.50989325
   0.23687837  0.13803760  0.40480434
   0.29774160  0.10369819  0.39681614
   0.45607677  0.98699636  0.49617320
   0.11200269  0.83712933  0.22506602
   0.93328156  0.04345834  0.31160900
   0.92066140  0.75696184  0.02970233
   0.91081592  0.83954169  0.00053619
   0.86272328  0.89310951  0.02615734
   0.84271028  0.96587620  0.99862252
   0.82363114  0.04112390  0.02458508
   0.81199102  0.10630733  0.98514421
   0.77314884  0.18931781  0.00637816
   0.36362377  0.86446176  0.37901282
   0.12249946  0.95413564  0.11625306
   0.18882589  0.93940078  0.11134273
   0.00250115  0.59196763  0.53708839
   0.07490428  0.59054076  0.54683042
   0.10118443  0.62991524  0.59582451
   0.11341952  0.58305420  0.65166103
   0.17219031  0.53337884  0.66013244
   0.24600009  0.56337751  0.65865484
   0.64998886  0.89901334  0.48976805
   0.64403611  0.90058667  0.55504589
   0.62143837  0.96068989  0.59454028
   0.67017201  0.02861377  0.60575004
   0.64001488  0.09880878  0.62663128
   0.66531183  0.18230425  0.59796842
   0.74876815  0.20511745  0.58455396
   0.75098560  0.27296864  0.54724582
   0.12795273  0.34112082  0.17470049
   0.05198055  0.34706670  0.20163434
   0.05181510  0.42417035  0.22666570
   0.97381784  0.41665470  0.24219569
   0.93286102  0.38373933  0.27558933
   0.01555394  0.35477513  0.36087605
   0.95386888  0.40551851  0.32760663
   0.90977958  0.86142584  0.32038895
   0.41886595  0.11145056  0.75668674
   0.51613490  0.12878922  0.71934611
   0.47918040  0.01523038  0.73034203
   0.58718723  0.05367928  0.80541078
   0.48929949  0.06650195  0.84734735
   0.48705035  0.20158289  0.85499245
   0.58478272  0.13807448  0.88484284
   0.64029210  0.18912659  0.77035308
   0.55662894  0.27090324  0.79063204
   0.61902239  0.27752733  0.88907767
   0.70356884  0.21560830  0.85320369
   0.69272717  0.33252450  0.76945989
   0.60973345  0.37191564  0.82899876
   0.69455454  0.40452289  0.89111747
   0.77506850  0.43279906  0.82379761
   0.44104877  0.62130434  0.87268458
   0.54562626  0.64791017  0.90432562
   0.48005341  0.74235220  0.88642082
   0.59810938  0.72211366  0.83037720
   0.51703026  0.68336888  0.77180793
   0.64880596  0.60995548  0.76912302
   0.58895804  0.52317422  0.82130652
   0.95531586  0.19836138  0.23799483
   0.35227421  0.25356793  0.60680053
   0.16681575  0.91292526  0.89660256
   0.14208828  0.98163789  0.95824608
   0.10853505  0.80824104  0.59164872
   0.06242349  0.92654173  0.59817021
   0.10873310  0.95978393  0.50424043
   0.14246207  0.84736106  0.48692906
   0.55358375  0.56260092  0.17252105
   0.65165290  0.61955605  0.18972859
   0.59309821  0.64256054  0.11521075
   0.71955910  0.53047684  0.13608871
   0.63479973  0.51599568  0.07829818
   0.57060294  0.42282210  0.13273753
   0.68802837  0.41182960  0.14105448
   0.64001260  0.50980058  0.24663025
   0.55115176  0.43289966  0.22819102
   0.64624880  0.31775259  0.21217760
   0.73116547  0.37515961  0.24228664
   0.65254833  0.42403634  0.33712620
   0.57902023  0.34293210  0.32428552
   0.71097182  0.31571612  0.38275698
   0.75633401  0.29523093  0.31181611
   0.02062345  0.99684697  0.74074044
   0.09385953  0.02370589  0.68499128
   0.11285688  0.91326218  0.72924477
   0.73694476  0.23448283  0.97726334
   0.13703846  0.96739677  0.81543151
   0.34119655  0.98329681  0.65796661
   0.16883830  0.11873100  0.72381501
   0.28169978  0.08234346  0.79793286
   0.24220418  0.19448895  0.80043584
   0.23111089  0.06187018  0.88629612
   0.24802235  0.18209543  0.88540248
   0.10588790  0.17168547  0.82856397
   0.08075493  0.08348246  0.87710795
   0.14745443  0.18547056  0.95945724
   0.80891928  0.79691546  0.89470254
   0.59684171  0.60689221  0.51836701
   0.66775046  0.50576987  0.50806500
   0.58216790  0.54011455  0.45392045
   0.56821515  0.40695964  0.52303183
   0.47797990  0.48980039  0.50325789
   0.61563436  0.51116739  0.60379130
   0.50404923  0.56948128  0.59562992
   0.45444386  0.42915494  0.58565062
   0.54863454  0.37316394  0.61131948
   0.44444821  0.51599364  0.67648371
   0.44308132  0.40180214  0.69493813
   0.52488045  0.42684277  0.76237713
   0.60929055  0.46016208  0.70841141
   0.54432669  0.59546400  0.69752089
   0.46722589  0.55091155  0.76434576
   0.68656192  0.80670990  0.72428952
   0.74178839  0.87262114  0.67092926
   0.76976202  0.75530832  0.67742603
   0.85339438  0.88410648  0.71477970
   0.81910977  0.77705369  0.77202272
   0.76958113  0.32702545  0.86680742
   0.81151262  0.96538796  0.77964929
   0.77961141  0.93203913  0.87579596
   0.46060290  0.91037628  0.50251309
   0.69548181  0.81627695  0.89637692
   0.73802778  0.74247793  0.83720722
   0.86761871  0.27365923  0.76945329
   0.87154767  0.17197267  0.71414143
   0.01525622  0.25415671  0.77305389
   0.00322374  0.14295787  0.73655687
   0.93513527  0.56849484  0.17294338
   0.88055520  0.61542414  0.11077202
   0.97027015  0.68550073  0.13663899
   0.81966398  0.72270296  0.15891101
   0.92515982  0.72590697  0.20982588
   0.79564648  0.70793936  0.25190994
   0.87790562  0.62132384  0.27100303
   0.27432935  0.86475091  0.72059149
   0.18091292  0.78996430  0.74239235
   0.27973341  0.67383185  0.77193513
   0.36493386  0.74390877  0.73763521
   0.98708045  0.76525615  0.38539937
   0.07079170  0.71554758  0.43318065
   0.12319743  0.64701041  0.34828766
   0.01881452  0.68391666  0.30601659
   0.96538282  0.76185263  0.50555415
   0.85612337  0.73187092  0.52924686
   0.45864859  0.26265228  0.68966891
   0.96067371  0.88092274  0.58556217
   0.84928021  0.85483513  0.59746496
   0.28904449  0.71066123  0.32908328
   0.34209493  0.60325284  0.36687948
   0.23685630  0.74129496  0.42631869
   0.31352658  0.56425302  0.44768761
   0.24079798  0.63691904  0.49846273
   0.34693409  0.67836419  0.48472239
   0.41261891  0.78079835  0.11825666
   0.46596219  0.71364650  0.17243547
   0.07224441  0.92243443  0.38505211
   0.28888350  0.71484911  0.13773487
   0.54503286  0.26419443  0.01463106
   0.53197121  0.35242534  0.95503016
   0.59257342  0.35963521  0.03514084
   0.45702577  0.42372949  0.00358962
   0.45178105  0.35100559  0.07785529
   0.42939567  0.23243803  0.99212763
   0.35525093  0.28843279  0.04897105
   0.38880959  0.32816153  0.91469519
   0.30252393  0.27962670  0.95655903
   0.35467380  0.46553651  0.97426735
   0.24868691  0.40970914  0.94792321
   0.21593566  0.44417074  0.03171611
   0.25918618  0.35028280  0.07124821
   0.35318966  0.44325578  0.11337379
   0.24683177  0.46163901  0.11922006
   0.81082021  0.49281583  0.95854568
   0.81452601  0.43428736  0.03829964
   0.84560939  0.54634054  0.03117120
   0.90343634  0.35869671  0.98382640
   0.94641283  0.44786051  0.03964341
   0.98330210  0.54087615  0.95182323
   0.03117083  0.43178011  0.97508346
   0.95029194  0.37224477  0.87377621
   0.91319956  0.49870494  0.88968460
   0.01105358  0.44643079  0.81141559
   0.05149228  0.53075111  0.86156737
   0.12109337  0.46070415  0.92296330
   0.07211072  0.34682118  0.90125689
   0.10915804  0.37077074  0.79630858
   0.19371230  0.34050175  0.85363872
   0.92315308  0.55604486  0.74384459
   0.89350152  0.58005720  0.66280431
   0.82494699  0.59113868  0.72927345
   0.80248925  0.45282838  0.66370896
   0.82748318  0.44838910  0.74574976
   0.92339575  0.36513825  0.69671122
   0.82512524  0.12339449  0.85411910
   0.95824854  0.46650147  0.59035182
   0.96298638  0.34773155  0.61977893
   0.24817367  0.45566595  0.27389482
   0.26382705  0.50400238  0.35298972
   0.40583630  0.69574632  0.64304889
   0.28023751  0.31837285  0.31203874
   0.23569607  0.31188996  0.40336420
   0.29804107  0.41460090  0.43328954
   0.89407304  0.18468392  0.17389519
   0.70611015  0.66971593  0.30115847
   0.61409498  0.70745508  0.25808747
   0.74849718  0.79953851  0.31879073
   0.98610656  0.75539561  0.72459827
   0.72025133  0.90968595  0.23915946
   0.62512423  0.84821718  0.23018252
   0.59264462  0.89961241  0.33545749
   0.70094701  0.96072650  0.33635697
   0.60612906  0.05397967  0.32195012
   0.65619875  0.03967673  0.25108244
   0.55842670  0.95746118  0.20215519
   0.50234292  0.01572569  0.46818015
   0.42225164  0.97072964  0.26242359
   0.47663060  0.02372305  0.32163941
   0.32500654  0.98961621  0.96663047
   0.42685936  0.96117114  0.00209416
   0.44052290  0.99658630  0.92671059
   0.43128731  0.81971483  0.94749228
   0.40131583  0.87356336  0.87945306
   0.02560156  0.39052889  0.40929369
   0.28449434  0.83110650  0.88440461
   0.55598814  0.70434747  0.01889674
   0.31100739  0.82730146  0.01503489
   0.24423261  0.71716785  0.91896630
   0.16898392  0.76495901  0.05107196
   0.16409132  0.66115322  0.01511737
   0.45479048  0.84087441  0.62832116
   0.87041261  0.85194437  0.27961150
   0.09958670  0.78221667  0.35961472
   0.94814851  0.67369136  0.85337711
   0.14241314  0.35495612  0.61396010
   0.12387793  0.77144700  0.24317091
   0.20777713  0.24662417  0.60180921
   0.21889090  0.30460339  0.49562343
   0.09114566  0.28203707  0.45941112
   0.05242780  0.29106051  0.54512107
   0.19784924  0.13844134  0.44722026
   0.19195236  0.15006232  0.36286318
   0.34467039  0.09719800  0.35829195
   0.33110078  0.10493268  0.44333874
   0.45336948  0.01268068  0.54244688
   0.39914705  0.00046097  0.46562790
   0.13210874  0.88306624  0.26464496
   0.97440383  0.84819882  0.29824069
   0.98411423  0.73291022  0.02449458
   0.91011773  0.76471880  0.08017184
   0.88712824  0.69119446  0.00453458
   0.89493909  0.82712113  0.94813254
   0.97563650  0.86919386  0.00313880
   0.79647417  0.86419948  0.04630655
   0.90031029  0.90537794  0.07225275
   0.89258744  0.96537465  0.96456849
   0.77637558  0.94782756  0.97118239
   0.76455810  0.02945971  0.05155990
   0.87845544  0.05096923  0.06369898
   0.88261048  0.11692636  0.97405906
   0.77444769  0.08689031  0.94479997
   0.72332498  0.18008684  0.03878246
   0.82010832  0.21852233  0.03550446
   0.09466650  0.98150047  0.06471182
   0.30332078  0.32806606  0.67410714
   0.08798718  0.96428771  0.15728122
   0.22073581  0.91633549  0.15499737
   0.22958019  0.94431077  0.06353257
   0.96979500  0.55410096  0.50124057
   0.95757351  0.63485834  0.56089782
   0.34365956  0.64144355  0.20360441
   0.10937638  0.52546231  0.52439190
   0.16099947  0.67137344  0.59096515
   0.05119208  0.68543722  0.60772523
   0.12353926  0.64250616  0.68275411
   0.05037530  0.55958625  0.66466561
   0.16144245  0.46799354  0.62724490
   0.17132377  0.50287472  0.71299137
   0.58523961  0.89161279  0.46509823
   0.68640612  0.96230938  0.47683345
   0.70295761  0.84373104  0.48243950
   0.71035730  0.89819744  0.56960835
   0.61713112  0.83640277  0.57445756
   0.55306026  0.97583270  0.58154147
   0.61709896  0.91999892  0.64704126
   0.71667004  0.98788179  0.64199122
   0.70552334  0.04703188  0.56258124
   0.56530391  0.10092588  0.61371274
   0.65528984  0.11822006  0.67579194
   0.62738893  0.18437578  0.54772006
   0.64065514  0.23553648  0.62950085
   0.79512599  0.15461789  0.56784197
   0.77793781  0.23718464  0.62627454
   0.16448962  0.41124793  0.18864777
   0.17484479  0.27945314  0.18431524
   0.11388942  0.34619076  0.12403273
   0.05066906  0.28524927  0.23506204
   0.00557763  0.32499682  0.16799783
   0.09290726  0.42048651  0.27059496
   0.05751535  0.48221952  0.19916470
   0.78851120  0.58504618  0.21556634
   0.94381890  0.43262437  0.19629180
   0.98913451  0.47618781  0.31733068
   0.86368747  0.37298551  0.26503281
   0.06846157  0.31528340  0.34117428
   0.97421114  0.28359166  0.37473458
   0.90823591  0.41823402  0.36553519
   0.95751945  0.84296054  0.80226686
   0.65619490  0.91283064  0.09137708
   0.58675292  0.81027663  0.10910467
   0.12911083  0.19167364  0.26062509
   0.19185779  0.08746656  0.23660161
   0.60476345  0.19911398  0.30431393
   0.65199351  0.18575179  0.38298842
   0.93247259  0.08870583  0.61339452
   0.04123965  0.20667407  0.92792743
   0.39878145  0.24511911  0.21250431
   0.40312384  0.29658373  0.29590875
   0.59267823  0.52841365  0.97823265
   0.69084549  0.59550301  0.98023862
   0.51439464  0.51341298  0.35604942
   0.56515138  0.60354922  0.30890316
   0.84115994  0.09352901  0.48964613
   0.82670838  0.97201423  0.47009094
   0.77812826  0.63569545  0.37547523
   0.80561546  0.52099643  0.42403581
   0.89608347  0.88684437  0.35770205
   0.06992911  0.54618310  0.40711480
   0.34823547  0.27444056  0.46140994
   0.41413401  0.35411138  0.42120237
   0.58873113  0.05603382  0.98883648
   0.57728021  0.10755421  0.07182102
   0.99625669  0.05046252  0.41673589
   0.83967944  0.39116441  0.14133423
   0.89321746  0.09327761  0.32039410
   0.97372446  0.99701752  0.30080955
   0.32875228  0.91991182  0.37506060
   0.39276825  0.80670827  0.38101911
   0.26608438  0.61154140  0.68843402
   0.29309201  0.51452472  0.63306186
   0.81138090  0.29214194  0.52444320
   0.70423948  0.31238707  0.54636095
   0.97063608  0.08684175  0.19732250
   0.99441170  0.15397779  0.54702756
   0.32214086  0.93336097  0.65546891
   0.02331099  0.93364568  0.38080741
   0.55664099  0.75727348  0.00041697
   0.34163321  0.23503079  0.57671249
   0.97844258  0.79089574  0.75228670
   0.41113076  0.25790332  0.68451106
   0.29863161  0.52979277  0.06859224
   0.65433610  0.23020858  0.40479769
   0.96970246  0.86469592  0.83288242
   0.16258477  0.44877413  0.82502092
   0.42438770  0.38752484  0.39151319
   0.43893147  0.67863691  0.66234918
   0.45504166  0.79131286  0.62605471
   0.28578657  0.28436490  0.65932048
   0.92219749  0.71899277  0.84459116
   0.28774318  0.46056622  0.63731700
   0.78056173  0.13675019  0.85732246
   0.85073964  0.25777199  0.52798263
Direct configuration=   140
   0.48359918  0.09853490  0.75479759
   0.52094852  0.10030817  0.80860740
   0.54907010  0.16615257  0.83621709
   0.60461758  0.21958271  0.81201759
   0.65320804  0.25423031  0.84644970
   0.67425580  0.33774202  0.82016838
   0.73544996  0.37855086  0.85277857
   0.61766318  0.86130359  0.10931215
   0.50375656  0.67076621  0.86679546
   0.54909426  0.66288602  0.81426543
   0.58095505  0.59011664  0.79136359
   0.94397154  0.14876090  0.20305688
   0.10909912  0.91955716  0.93503018
   0.10084210  0.87146144  0.56887288
   0.11559616  0.89365400  0.51925850
   0.16075576  0.13896322  0.25578712
   0.61076248  0.59977549  0.14746637
   0.65054226  0.52546896  0.13378389
   0.63645215  0.44777985  0.16437526
   0.62682260  0.44312348  0.22166338
   0.65549456  0.37711069  0.24361449
   0.64226212  0.36650666  0.30791140
   0.69438743  0.29370029  0.33624705
   0.63798699  0.22478309  0.33501813
   0.09577729  0.99323423  0.73008013
   0.14320255  0.02038588  0.77247373
   0.17048330  0.08309789  0.76769678
   0.22216340  0.12711307  0.80359428
   0.21108446  0.12452424  0.86676617
   0.13399524  0.14929486  0.87378482
   0.09852465  0.18639078  0.92268214
   0.96319543  0.11384097  0.58688951
   0.60013239  0.53564905  0.50410282
   0.54837852  0.48792752  0.53146274
   0.54516074  0.49956201  0.58603726
   0.50418028  0.44559639  0.61693514
   0.48642772  0.45783500  0.67756923
   0.54009586  0.47344413  0.72259176
   0.53850779  0.55661272  0.74786880
   0.40901074  0.27796905  0.25152775
   0.74429314  0.81037803  0.70269181
   0.80032353  0.84070463  0.74466596
   0.79557571  0.89540062  0.79224094
   0.76774366  0.87888646  0.83708852
   0.74637643  0.80272031  0.86035960
   0.90559100  0.22669931  0.73552366
   0.96925578  0.20927692  0.73970803
   0.63664738  0.56535063  0.98272131
   0.91798615  0.62994032  0.14756183
   0.86508430  0.68129060  0.18490760
   0.83826857  0.64171421  0.23130368
   0.24922414  0.79088950  0.73672989
   0.29906561  0.74343000  0.74631049
   0.04859754  0.72981082  0.38285906
   0.04642493  0.66361255  0.35283352
   0.53727172  0.55036306  0.34316426
   0.91382058  0.78496412  0.53202092
   0.91333663  0.83451104  0.56605084
   0.29427733  0.65633463  0.37077159
   0.27403009  0.67765433  0.41923877
   0.29078640  0.64118824  0.46916927
   0.40032785  0.72724286  0.15294889
   0.33509072  0.70041747  0.16238646
   0.83507936  0.03080994  0.48722713
   0.53407296  0.32947040  0.00683939
   0.46019018  0.35135367  0.02334584
   0.40382788  0.30352013  0.00168283
   0.34840033  0.32891879  0.95888665
   0.31678082  0.39384385  0.97799799
   0.27504009  0.40864842  0.03633420
   0.30664235  0.46846059  0.08596583
   0.80059218  0.57344167  0.39727523
   0.84107385  0.48273059  0.00646549
   0.91685346  0.44662022  0.99546380
   0.97351891  0.47002200  0.95583252
   0.96576488  0.44397772  0.89647086
   0.03516374  0.46204426  0.86341218
   0.10225487  0.41275038  0.88096338
   0.15505170  0.39319737  0.83775740
   0.03428114  0.58235835  0.37099861
   0.87669298  0.55240813  0.70616017
   0.85104303  0.46815772  0.69738115
   0.91479058  0.42589059  0.67837166
   0.95575383  0.43529612  0.63549815
   0.27253003  0.44158929  0.32319605
   0.26266440  0.37392472  0.34658715
   0.28464890  0.35725579  0.39887652
   0.35178181  0.32641547  0.42513923
   0.67179263  0.73704550  0.28100832
   0.69464478  0.80584950  0.28997017
   0.66900897  0.87650617  0.26584063
   0.63847191  0.93643792  0.30619844
   0.60993343  0.00960942  0.27997901
   0.54502159  0.99669673  0.25003671
   0.48439517  0.98529718  0.27132111
   0.58407333  0.07766728  0.03134142
   0.39547723  0.96365670  0.95936593
   0.38385190  0.87048730  0.92864863
   0.30774003  0.84021564  0.93041040
   0.28372197  0.81254366  0.97267033
   0.19348185  0.72266284  0.01099036
   0.23498403  0.74839797  0.97216651
   0.86258927  0.33551873  0.15176955
   0.03682780  0.09011731  0.39796602
   0.17967062  0.29655821  0.58131912
   0.16202760  0.30412756  0.52701207
   0.09662467  0.29537126  0.50767835
   0.22963992  0.14640697  0.39755048
   0.29091438  0.11915164  0.40327374
   0.45148116  0.98415831  0.49356849
   0.11770867  0.84958021  0.22332147
   0.93548274  0.04887646  0.30800724
   0.92356141  0.75102184  0.02721768
   0.91269859  0.83152339  0.99988523
   0.86110550  0.89455506  0.03044592
   0.84258876  0.96370753  0.99609914
   0.82032638  0.03847905  0.02242781
   0.80901351  0.11187556  0.98650770
   0.77642911  0.19182753  0.00892004
   0.36478811  0.86157065  0.38049637
   0.12307974  0.95353399  0.10790151
   0.18608143  0.93911666  0.10612202
   0.00743681  0.60118789  0.53471992
   0.07260287  0.58575278  0.55553367
   0.10539924  0.62452142  0.59917433
   0.11348815  0.58813203  0.65142924
   0.16769350  0.52254995  0.66241523
   0.24527248  0.55975621  0.66498504
   0.65444625  0.89855045  0.49690206
   0.65455225  0.89171737  0.55603446
   0.62241547  0.95840760  0.59237136
   0.67265401  0.02052400  0.60374494
   0.64099070  0.10443344  0.61685352
   0.66356315  0.17635965  0.59643359
   0.74869080  0.20735907  0.58765592
   0.74904170  0.28028123  0.54465015
   0.13627369  0.34568023  0.17264155
   0.05976676  0.33925272  0.20336303
   0.04707604  0.41180147  0.23323648
   0.97008671  0.42196504  0.24010103
   0.93453711  0.39082644  0.27621683
   0.00725773  0.34971548  0.36524844
   0.96852021  0.40279063  0.32882499
   0.91705671  0.86219738  0.31842059
   0.41646454  0.13064996  0.75709327
   0.50876221  0.13263135  0.71186964
   0.48432160  0.02291951  0.74807639
   0.58433931  0.05875900  0.80130307
   0.48383335  0.06290711  0.84404630
   0.50755812  0.21182633  0.85505763
   0.57720580  0.13382754  0.88233196
   0.64930130  0.18454570  0.78156752
   0.56533335  0.27385336  0.78992634
   0.62085166  0.27123753  0.89310657
   0.71047450  0.20251491  0.85357000
   0.68835959  0.34000884  0.76850188
   0.61552807  0.38246823  0.82702805
   0.70252360  0.42259026  0.88933328
   0.76330909  0.43413701  0.82543017
   0.44561197  0.63045679  0.88262975
   0.55335576  0.65330847  0.90729959
   0.48669238  0.73678768  0.87648846
   0.59937827  0.70292481  0.83059498
   0.50999122  0.69634727  0.77786435
   0.64172589  0.59716259  0.77162464
   0.59625202  0.53515181  0.82930776
   0.94780231  0.19482669  0.24332920
   0.34836584  0.24995790  0.60455476
   0.15493188  0.90509201  0.89787933
   0.14560576  0.97117808  0.96469217
   0.10294313  0.80507771  0.59208010
   0.07043667  0.91998568  0.60637185
   0.09662934  0.96581884  0.50750931
   0.13004289  0.85031094  0.47459241
   0.54773126  0.58372366  0.16861716
   0.65523005  0.63290573  0.18330059
   0.59257986  0.66082200  0.11439986
   0.72045581  0.53960695  0.13841834
   0.63099544  0.50793388  0.08311920
   0.57224280  0.43242196  0.14701739
   0.68571738  0.40466370  0.14836181
   0.63865315  0.50383482  0.24670128
   0.55213730  0.43517824  0.23077253
   0.64944973  0.30967058  0.21733610
   0.72930617  0.39027871  0.24419975
   0.64050747  0.43880692  0.32277924
   0.58199290  0.33997129  0.31493377
   0.69909703  0.30880926  0.38583328
   0.76000803  0.27596634  0.30985026
   0.02256877  0.98582150  0.74583886
   0.08615731  0.01401862  0.68115062
   0.10946308  0.91684509  0.72923754
   0.75917139  0.24273671  0.97088474
   0.14054080  0.97261174  0.81155317
   0.32829726  0.97694873  0.66697204
   0.16284019  0.11113277  0.71972274
   0.27922601  0.08520091  0.78587502
   0.23981523  0.20337443  0.79778433
   0.23410202  0.05949205  0.88565702
   0.24919446  0.18361418  0.89154216
   0.11174136  0.18205753  0.82432700
   0.09168461  0.07709891  0.88050765
   0.14461846  0.17679241  0.95524536
   0.80074914  0.78615675  0.89402457
   0.59984433  0.60575620  0.52523328
   0.66390553  0.50760687  0.50726489
   0.58963824  0.54749659  0.45035566
   0.55964773  0.41300643  0.52371497
   0.49086551  0.50246377  0.50660258
   0.61267621  0.51425760  0.59173503
   0.50878774  0.56232461  0.60202313
   0.43611865  0.43248621  0.59462492
   0.53926376  0.37623483  0.61039313
   0.44834683  0.51683710  0.68277755
   0.44415225  0.40208765  0.69595458
   0.51908216  0.42521493  0.76053934
   0.61117751  0.46803740  0.70692939
   0.53770270  0.59471278  0.69660555
   0.46748715  0.56161048  0.76744422
   0.68434044  0.79062838  0.72866376
   0.73287148  0.86119463  0.65902944
   0.78375813  0.75779971  0.68118640
   0.85018720  0.87089513  0.71834004
   0.82522898  0.77797017  0.76888880
   0.77696129  0.32359986  0.87422943
   0.82176727  0.96010324  0.78640827
   0.77562489  0.92425545  0.87271921
   0.45455147  0.91169117  0.50771404
   0.69820183  0.80406153  0.89949862
   0.72879424  0.74337840  0.83204616
   0.87521287  0.28114777  0.75671940
   0.87351488  0.15567956  0.72075252
   0.01528942  0.24785496  0.76626653
   0.99878524  0.13626933  0.72605098
   0.95077985  0.57070392  0.16722922
   0.87590947  0.61758355  0.10656872
   0.98007071  0.66922977  0.14060948
   0.82694031  0.73160742  0.16874120
   0.90783475  0.72524984  0.21630342
   0.79704213  0.69382639  0.25340785
   0.87944284  0.62185746  0.26556848
   0.27107020  0.85541013  0.72568425
   0.18291799  0.78174588  0.74064639
   0.28595972  0.67276598  0.76750053
   0.36507985  0.74062645  0.73217960
   0.99027064  0.76855839  0.39079348
   0.07635425  0.71928011  0.43704856
   0.11482103  0.64387644  0.34263777
   0.01848503  0.66669476  0.30419460
   0.97061721  0.75608243  0.50777259
   0.86111322  0.73981745  0.52772956
   0.45024584  0.26115539  0.68370009
   0.97006111  0.87228207  0.58527549
   0.85504587  0.85773777  0.58926529
   0.28656350  0.71155552  0.33461318
   0.33064695  0.60086437  0.36292921
   0.24299774  0.74762584  0.42872893
   0.30395506  0.56437833  0.46181230
   0.24035927  0.64085823  0.50190896
   0.34771274  0.67923867  0.48497843
   0.41202425  0.77725219  0.11793828
   0.45227699  0.69730728  0.17911492
   0.06764790  0.91374486  0.39023085
   0.27782443  0.72880124  0.14502715
   0.55299683  0.25197091  0.01533762
   0.53084390  0.36075078  0.95924205
   0.59488921  0.35574769  0.03330123
   0.44987773  0.42309609  0.00445888
   0.46293446  0.35417085  0.08004397
   0.43048526  0.24080040  0.99158146
   0.35596407  0.29085947  0.04098966
   0.39440676  0.32564946  0.91815802
   0.29971214  0.27518182  0.96149085
   0.34895991  0.45972708  0.97567813
   0.26031660  0.41492562  0.94297756
   0.21122023  0.44116373  0.02407725
   0.25617392  0.35425167  0.06686727
   0.36570167  0.44635929  0.11478408
   0.25464732  0.47071694  0.12331674
   0.81073078  0.49630132  0.96027628
   0.80332490  0.42473490  0.03143432
   0.85472902  0.53652069  0.03507328
   0.89939388  0.37236338  0.97738014
   0.93348869  0.45081380  0.04725637
   0.98895445  0.54097947  0.95379835
   0.03197357  0.42916163  0.97456133
   0.94716846  0.37855460  0.87708479
   0.90912644  0.48965137  0.88272780
   0.00733282  0.43983736  0.81765228
   0.04854406  0.53768646  0.85915508
   0.12529068  0.46487748  0.91680258
   0.07096821  0.34792169  0.90002940
   0.11076610  0.38086217  0.79509093
   0.19165013  0.33110872  0.83884369
   0.92980260  0.53922607  0.74133336
   0.89898487  0.58512046  0.65902333
   0.81723238  0.58640826  0.72059174
   0.79833888  0.45684949  0.66116038
   0.82336621  0.44620694  0.74056731
   0.91132559  0.35435540  0.70324911
   0.82455280  0.11289193  0.85248750
   0.94674882  0.48210577  0.59391230
   0.96948845  0.36174158  0.61843481
   0.25559765  0.45428127  0.27045258
   0.26213394  0.50076629  0.35399229
   0.41289956  0.68910505  0.64316807
   0.28525877  0.31072366  0.30874423
   0.23130855  0.30287881  0.41351721
   0.28941358  0.41603521  0.43346773
   0.90348907  0.18599907  0.16902706
   0.70272089  0.67908901  0.30475431
   0.61202876  0.70341672  0.25560826
   0.74243503  0.80540742  0.33205139
   0.99117761  0.74679593  0.72342452
   0.72773479  0.90663983  0.24459006
   0.62132914  0.84332574  0.23189953
   0.58471390  0.90476861  0.33088790
   0.69404300  0.94904983  0.33177230
   0.60802591  0.05687221  0.32095738
   0.66083861  0.02877971  0.24285013
   0.56062717  0.95102989  0.20871867
   0.51535448  0.01319691  0.46761708
   0.42092376  0.96491436  0.25716305
   0.47039342  0.02697084  0.31806127
   0.33021855  0.99651861  0.95460245
   0.43118888  0.96726640  0.00455846
   0.43686055  0.99151095  0.92350989
   0.42711979  0.82635898  0.95829293
   0.40412547  0.87761702  0.87729173
   0.02654481  0.38433247  0.40803506
   0.27644663  0.83301579  0.88037980
   0.55882503  0.71836347  0.01085805
   0.30720734  0.82153516  0.01994402
   0.23005913  0.71106306  0.92236333
   0.16998701  0.76831629  0.05164827
   0.17851742  0.65772574  0.01698806
   0.45115395  0.84467937  0.62432582
   0.87249817  0.84282938  0.27433709
   0.09201808  0.78267591  0.36086780
   0.95306575  0.66703757  0.85848263
   0.15775511  0.34886109  0.61732142
   0.11481270  0.77821287  0.24032999
   0.21545772  0.24795784  0.60946521
   0.21846316  0.30807738  0.49653465
   0.08500089  0.28850004  0.45697548
   0.04870609  0.28649484  0.53866004
   0.20269775  0.15895079  0.44641207
   0.18668522  0.15055661  0.35553700
   0.33847742  0.09173265  0.36642967
   0.32329257  0.11009563  0.44757126
   0.44723740  0.02269812  0.54542650
   0.40061280  0.01399707  0.47206094
   0.15542773  0.88412635  0.25590277
   0.97918516  0.85492096  0.29781321
   0.98896073  0.72947045  0.02937977
   0.90096647  0.76826700  0.07597782
   0.88158239  0.69950500  0.00878816
   0.89827582  0.82563803  0.94685916
   0.96869234  0.87489708  0.00006038
   0.80178191  0.85986444  0.04634023
   0.90023962  0.91191160  0.07089385
   0.89503612  0.97108827  0.96195725
   0.78281580  0.95497251  0.96991283
   0.76070214  0.02720336  0.05037577
   0.86714237  0.05688815  0.05827855
   0.86841679  0.12155605  0.96728440
   0.76743721  0.09008262  0.94330114
   0.72388895  0.16708356  0.04348819
   0.83075181  0.24129494  0.02826177
   0.09068787  0.98784442  0.06711099
   0.31316164  0.33135403  0.67282224
   0.08460674  0.94462713  0.14975765
   0.21835715  0.91785716  0.14924094
   0.22228969  0.94140128  0.06529278
   0.98978812  0.54637679  0.50059403
   0.95463116  0.63604661  0.55986074
   0.32928419  0.64802057  0.20395910
   0.11121029  0.53708476  0.53514955
   0.16169093  0.66889058  0.59245413
   0.05613592  0.67613213  0.61492065
   0.13798397  0.63935009  0.68767092
   0.03692907  0.56469514  0.66315254
   0.16606722  0.46922015  0.62891211
   0.16093178  0.49393651  0.70812546
   0.59445035  0.90439017  0.46944136
   0.68811409  0.95434088  0.47582241
   0.68301364  0.83071076  0.48450150
   0.72559464  0.89177115  0.56656313
   0.61186897  0.83236417  0.56481407
   0.56227210  0.98579407  0.58255748
   0.60581451  0.91665697  0.63796622
   0.71937702  0.00349081  0.63920288
   0.71546390  0.03926126  0.56234595
   0.56802146  0.09908891  0.61251955
   0.66148065  0.11289931  0.66735545
   0.63098797  0.17921073  0.55009619
   0.63289995  0.22985648  0.63043095
   0.80552891  0.16057255  0.57877538
   0.77394165  0.23522868  0.63367104
   0.16232062  0.40489683  0.18559835
   0.17139247  0.29047274  0.18686159
   0.11506696  0.34872470  0.11949553
   0.05333173  0.29130871  0.23947498
   0.00066608  0.33069815  0.16953344
   0.09893817  0.40157774  0.27041098
   0.06277680  0.47563003  0.19586606
   0.79459758  0.59315006  0.21507354
   0.93433063  0.43942735  0.19312001
   0.99814383  0.47017179  0.32296783
   0.86839196  0.36929091  0.26150474
   0.05846666  0.32651639  0.33791889
   0.96600693  0.29029015  0.37623956
   0.90859580  0.41483172  0.36110901
   0.94828397  0.83941701  0.80513690
   0.65685122  0.90274591  0.09380692
   0.58161910  0.80722369  0.10850084
   0.11654834  0.18408773  0.26184065
   0.19629435  0.08918608  0.24039798
   0.60526535  0.19833759  0.30056101
   0.65109901  0.18356722  0.38076499
   0.92839398  0.07260841  0.61163121
   0.03996913  0.20127006  0.92116999
   0.40107988  0.26246675  0.20954222
   0.40683072  0.29005540  0.29879686
   0.58571165  0.52842703  0.97976436
   0.68059711  0.60650066  0.97459298
   0.50868813  0.50160225  0.36451382
   0.55567059  0.59993699  0.31706033
   0.84879709  0.09486329  0.49453268
   0.81540927  0.97107523  0.47772241
   0.78610306  0.62491981  0.37398228
   0.81962718  0.52168204  0.42252097
   0.90822213  0.87358675  0.36043409
   0.07864950  0.56640402  0.40175458
   0.33412014  0.28518738  0.45870661
   0.41589429  0.35670081  0.42282906
   0.59677004  0.05372449  0.99035781
   0.57063461  0.10172598  0.07100907
   0.00279381  0.04954384  0.41710617
   0.84981867  0.39209683  0.13457001
   0.88786030  0.08390007  0.32131987
   0.98022477  0.00485845  0.30202936
   0.33143658  0.91490050  0.37816583
   0.39558649  0.80640089  0.37656603
   0.25321717  0.62009142  0.68512477
   0.28922837  0.52499016  0.63210164
   0.81543029  0.28033289  0.52931458
   0.70654003  0.32413862  0.53747304
   0.97196500  0.09079381  0.19225364
   0.98766586  0.15560464  0.55440840
   0.33119451  0.93988689  0.68791700
   0.03249646  0.93029785  0.36149909
   0.52005523  0.67924830  0.00376358
   0.33228718  0.19906887  0.59113988
   0.99846627  0.78210184  0.74852473
   0.40932204  0.23831993  0.69172490
   0.31096287  0.53396053  0.06876515
   0.68540225  0.21230224  0.39584959
   0.97957426  0.83004064  0.83227201
   0.18558517  0.44717127  0.82971351
   0.41879861  0.35770696  0.38426975
   0.44848935  0.68987014  0.66600021
   0.44529483  0.79569588  0.63977338
   0.30801625  0.28832280  0.65332072
   0.93191940  0.70450572  0.83638779
   0.26944153  0.48184624  0.61248240
   0.77959070  0.13244319  0.85862506
   0.83158735  0.22878227  0.54065092
Direct configuration=   160
   0.48229909  0.10774519  0.75662737
   0.52454661  0.10458736  0.80660658
   0.55342749  0.17094158  0.83932488
   0.60786003  0.21175906  0.81119946
   0.65777670  0.25748744  0.84721766
   0.67648293  0.33759138  0.82664657
   0.73161598  0.38661004  0.85908943
   0.61675741  0.85050255  0.10240749
   0.51357593  0.66534228  0.87291835
   0.54206228  0.66214260  0.81762999
   0.57907878  0.57858141  0.78851318
   0.94205735  0.15442355  0.19765269
   0.10428196  0.92039907  0.93890951
   0.10341919  0.86660575  0.56498414
   0.11194825  0.89762987  0.51973408
   0.15572192  0.13372487  0.25137649
   0.61007667  0.61518750  0.15226906
   0.65135280  0.53342873  0.14046135
   0.63248424  0.45251846  0.16755916
   0.61580327  0.43907741  0.22879037
   0.66719432  0.37146524  0.24983666
   0.64677485  0.35748622  0.30472735
   0.68234195  0.29306715  0.33564759
   0.64817231  0.21291447  0.33233648
   0.08379911  0.98023270  0.72817997
   0.13493061  0.02635327  0.76649099
   0.16747659  0.08961266  0.76816715
   0.22975475  0.12616039  0.79774620
   0.21393404  0.12471935  0.86327212
   0.13531268  0.14149389  0.86839178
   0.09920636  0.17902529  0.91438517
   0.95024394  0.10787122  0.58756447
   0.60472883  0.54644583  0.50060701
   0.54384959  0.48881577  0.52472962
   0.54353510  0.50120733  0.58454935
   0.49938315  0.44030095  0.62266436
   0.48285237  0.45781255  0.67970994
   0.53890212  0.47363834  0.72341693
   0.52423750  0.55120190  0.74861018
   0.41671471  0.28349671  0.25205563
   0.74556089  0.81039674  0.70368724
   0.80324316  0.83635198  0.74338228
   0.79194515  0.89066998  0.79515890
   0.76587752  0.86641936  0.84197120
   0.74378269  0.79048178  0.86566181
   0.90957352  0.21346327  0.72986810
   0.97629277  0.21033913  0.72345332
   0.62911575  0.56640407  0.98132030
   0.92239559  0.63662612  0.14858098
   0.88354738  0.69305069  0.19076483
   0.83284107  0.63958654  0.23196647
   0.25583417  0.78629528  0.73663372
   0.29805656  0.72661563  0.74139659
   0.05157578  0.73286135  0.38690809
   0.05398533  0.65249982  0.34882398
   0.53114995  0.53843195  0.34996806
   0.91059163  0.77781379  0.53069423
   0.92090008  0.83371797  0.56374573
   0.29561016  0.66504895  0.37513479
   0.26220097  0.68232657  0.42284812
   0.29150891  0.64015016  0.47370828
   0.39541235  0.73022496  0.15666955
   0.32711307  0.71672994  0.16860505
   0.83966010  0.03070997  0.49242941
   0.53741334  0.32400136  0.00843314
   0.46936218  0.34949388  0.02696567
   0.40796410  0.29582741  0.00924546
   0.35255931  0.32172899  0.96521065
   0.30605548  0.41055305  0.97891667
   0.26717592  0.41338491  0.03643810
   0.31150000  0.47049824  0.08458581
   0.81539152  0.57188285  0.39683744
   0.83996043  0.47744192  0.00322241
   0.91236343  0.44472789  0.99698276
   0.97330785  0.46670159  0.95757843
   0.96234977  0.45066977  0.89835728
   0.03005885  0.46428093  0.85915162
   0.09962573  0.42001186  0.87626432
   0.15807093  0.39513308  0.83200979
   0.02211810  0.59530650  0.39266784
   0.87392813  0.55019199  0.69983447
   0.84872078  0.46522802  0.68877355
   0.90649438  0.41691920  0.67743560
   0.93335791  0.42598234  0.63137801
   0.26027198  0.43311372  0.32355382
   0.27638095  0.36839183  0.34072979
   0.27766132  0.35371025  0.40246040
   0.34792852  0.32622684  0.42774213
   0.66816239  0.73977928  0.28401228
   0.69183065  0.80317319  0.29495258
   0.67217779  0.86928233  0.26708924
   0.63853670  0.92961349  0.29684217
   0.61082015  0.00513546  0.27711350
   0.54251830  0.98426463  0.25499617
   0.48174459  0.99771575  0.27379543
   0.58879939  0.07199960  0.03189720
   0.39858277  0.95516985  0.95152277
   0.37754226  0.88201901  0.93182406
   0.30789231  0.84945828  0.93301703
   0.28080251  0.80903960  0.96941925
   0.19796314  0.72416790  0.01527893
   0.22796950  0.75253686  0.97323883
   0.84749940  0.33304245  0.14240874
   0.03181925  0.10087123  0.39789832
   0.17357970  0.29039635  0.58662054
   0.16757744  0.28908567  0.53210182
   0.10078925  0.28745023  0.50825264
   0.22606195  0.14252667  0.39626573
   0.29236482  0.12790995  0.40614177
   0.45626404  0.99649431  0.50154314
   0.11894494  0.85576655  0.22283656
   0.93386950  0.04337835  0.31350056
   0.91925099  0.76060045  0.02611369
   0.91308335  0.83652171  0.99605346
   0.85851368  0.88949021  0.03062158
   0.83733533  0.96642122  0.99190892
   0.81472582  0.04432203  0.02639719
   0.80678433  0.11629071  0.98426247
   0.79198381  0.19195944  0.00689581
   0.36275269  0.85753157  0.37510497
   0.11817758  0.96161473  0.10090334
   0.18492827  0.93768414  0.10276745
   0.01076854  0.58540243  0.54431424
   0.07479283  0.58997924  0.56619734
   0.10075655  0.63417581  0.61011315
   0.10755842  0.58763395  0.65764426
   0.16634798  0.51933389  0.66504688
   0.23806314  0.56600915  0.65639619
   0.65884127  0.89412276  0.49456914
   0.65691227  0.89384103  0.55332979
   0.62353210  0.95227034  0.59402180
   0.68328032  0.02109611  0.60062454
   0.64514786  0.10613667  0.61911894
   0.66974719  0.17837840  0.59120959
   0.74181007  0.21956535  0.59501363
   0.75208365  0.28153019  0.55114101
   0.12544157  0.34650576  0.16840097
   0.05836305  0.33706736  0.20027312
   0.04339152  0.41346563  0.22810174
   0.97126056  0.42194638  0.23471971
   0.94000438  0.39510799  0.27422785
   0.99686736  0.34341215  0.36058146
   0.95417594  0.40385111  0.33157378
   0.92346195  0.85560696  0.31434719
   0.41973485  0.14033617  0.76296453
   0.51008659  0.13430727  0.71125261
   0.47871918  0.03072806  0.75797780
   0.57871514  0.06135661  0.79361565
   0.47291867  0.05834183  0.83714320
   0.50576266  0.23051740  0.85936877
   0.57857244  0.12758095  0.88011325
   0.65232993  0.17176398  0.77570700
   0.57470207  0.27013812  0.78032773
   0.63224270  0.26678194  0.89902974
   0.71017896  0.20877746  0.85889959
   0.68763291  0.33799644  0.77449010
   0.62697358  0.39060120  0.82734366
   0.71033758  0.43103243  0.89664755
   0.75959240  0.42429747  0.82362416
   0.45416809  0.63075673  0.88471833
   0.56044109  0.64980124  0.91062657
   0.49266058  0.74587142  0.86340919
   0.60911072  0.69257380  0.82583351
   0.50552362  0.70924180  0.78353869
   0.64415669  0.59799973  0.76936059
   0.59120848  0.54948637  0.83730176
   0.94483376  0.18379545  0.25028910
   0.34572731  0.24010897  0.59938926
   0.14218719  0.89585942  0.89972550
   0.14567719  0.95739880  0.96973763
   0.10338082  0.80253754  0.58462952
   0.09531562  0.91693866  0.60761880
   0.08895137  0.96511625  0.51059044
   0.11643669  0.86203525  0.47826238
   0.54452554  0.60150412  0.16799188
   0.65460493  0.65021242  0.18011635
   0.60219136  0.66208931  0.11168178
   0.71722526  0.54853285  0.13533705
   0.63245415  0.50206213  0.08603022
   0.56954796  0.43203364  0.14826412
   0.68297103  0.39303605  0.15308324
   0.64802766  0.51317526  0.24695744
   0.55090039  0.43441630  0.23695262
   0.64816758  0.30632418  0.22646938
   0.72957304  0.40687442  0.24521918
   0.64325563  0.43998520  0.31716688
   0.57541358  0.33427685  0.30502552
   0.69604477  0.31291716  0.38626126
   0.74305194  0.26566334  0.31594477
   0.02574722  0.98053414  0.75679995
   0.08859111  0.01080326  0.67960496
   0.10909936  0.90777542  0.72397749
   0.76954474  0.23379758  0.96342247
   0.14730336  0.98027642  0.81074207
   0.31535730  0.97150127  0.67637463
   0.16203911  0.12078671  0.71463164
   0.28778838  0.09215932  0.78283001
   0.23056784  0.20214882  0.78520718
   0.23086820  0.05879770  0.88434152
   0.24483875  0.17583657  0.89158111
   0.11633420  0.18803937  0.82986804
   0.11088098  0.07431343  0.87721869
   0.14623611  0.17220264  0.96447197
   0.80297712  0.76744536  0.88840619
   0.60281977  0.60972061  0.53015806
   0.66927125  0.50839212  0.50565769
   0.59525625  0.55213667  0.44827751
   0.55786132  0.41518733  0.51885604
   0.48130710  0.51907910  0.50324466
   0.61245115  0.50880319  0.59898534
   0.51300996  0.56970954  0.60414240
   0.43146270  0.44062909  0.60701729
   0.52851243  0.37216243  0.61740807
   0.43601282  0.52800867  0.67836235
   0.44900717  0.39623574  0.69232575
   0.52841275  0.42296620  0.76183809
   0.60488885  0.46891967  0.70826351
   0.53894105  0.60456405  0.71035742
   0.46875565  0.57260777  0.77060299
   0.69212240  0.77660982  0.72364868
   0.72264674  0.84408831  0.66306312
   0.78678632  0.75261251  0.68362530
   0.85634546  0.86187187  0.71251565
   0.82902128  0.77099566  0.76359473
   0.78165747  0.33615758  0.87762823
   0.83067949  0.95725070  0.79098579
   0.76822891  0.92611980  0.87646194
   0.44921373  0.92435009  0.50531000
   0.68865049  0.80294181  0.89981407
   0.72440989  0.74815937  0.82496021
   0.87205023  0.26906630  0.74820367
   0.86164012  0.15472215  0.72552610
   0.02111716  0.24712981  0.75786484
   0.99488436  0.13925631  0.71514888
   0.94716068  0.56511604  0.16526145
   0.88425094  0.61956504  0.10553979
   0.98106795  0.66778825  0.13468013
   0.82674459  0.73571792  0.16303862
   0.91749232  0.73875379  0.22406869
   0.79553582  0.68943303  0.25835978
   0.88862753  0.60783157  0.26540990
   0.26788817  0.86080695  0.72480160
   0.18573115  0.77217248  0.74164014
   0.28834189  0.66379826  0.76851174
   0.36504132  0.74687586  0.72890221
   0.98525827  0.76747667  0.39761163
   0.07901647  0.72119314  0.43093345
   0.12307584  0.65658840  0.32765848
   0.01134661  0.65851544  0.30215600
   0.97979411  0.75351493  0.50892218
   0.85638197  0.74229915  0.52071245
   0.44402868  0.25741039  0.67832077
   0.97504715  0.86733285  0.58353943
   0.85963959  0.86254985  0.58290739
   0.28359048  0.70645620  0.33507622
   0.32426201  0.60470117  0.35453466
   0.24809242  0.75044016  0.42963534
   0.30143005  0.56859189  0.47562701
   0.23474131  0.65136571  0.51118166
   0.34910363  0.67314831  0.49091337
   0.41339873  0.77217288  0.11795981
   0.44067060  0.68425879  0.18301936
   0.06225550  0.90845116  0.39435528
   0.26757769  0.73949206  0.15292182
   0.54930467  0.24530527  0.00620437
   0.54716826  0.35043144  0.96001967
   0.58880913  0.36727452  0.03120353
   0.45078567  0.42531307  0.01547537
   0.46981193  0.35721821  0.07950862
   0.43346179  0.22996231  0.98501709
   0.35845432  0.28729823  0.04719186
   0.38641746  0.33004128  0.91761436
   0.29906433  0.26631724  0.95944117
   0.35042543  0.47060448  0.97332068
   0.26947993  0.40846099  0.93544665
   0.20885598  0.44567656  0.01643519
   0.25263302  0.34080067  0.06099974
   0.37232190  0.44812773  0.10745094
   0.26402908  0.48053188  0.12168100
   0.80565170  0.50434401  0.96247327
   0.79542981  0.42526340  0.02039179
   0.85167649  0.53870150  0.03849187
   0.90086167  0.38218570  0.97598600
   0.93701930  0.43928007  0.04826970
   0.99354180  0.54346818  0.96020885
   0.02672476  0.42715363  0.97661637
   0.94254220  0.37790325  0.89417350
   0.91095165  0.48583739  0.87275887
   0.00775264  0.43707527  0.81426022
   0.04692377  0.53766521  0.85769757
   0.13848784  0.45592183  0.91026334
   0.08020631  0.35568596  0.90107545
   0.11537153  0.39250467  0.78841784
   0.18905250  0.32398598  0.83351130
   0.92488796  0.53693216  0.73396710
   0.90369605  0.58807064  0.66425484
   0.81873727  0.58926867  0.71600723
   0.79814421  0.46866486  0.65582738
   0.82397215  0.44065190  0.74033081
   0.90947411  0.35807432  0.70291796
   0.82536510  0.10192988  0.84897897
   0.93825422  0.48954479  0.60766558
   0.98788988  0.38448747  0.61371794
   0.26922056  0.45455484  0.27394143
   0.25635270  0.49404755  0.34891429
   0.42395992  0.68407911  0.64327337
   0.27670857  0.30912679  0.31274004
   0.23047974  0.30447432  0.41435526
   0.26418752  0.42359046  0.42806877
   0.90782805  0.18627394  0.16103716
   0.69144268  0.68382901  0.31210475
   0.61990588  0.71707260  0.25584422
   0.73192324  0.81561462  0.33723271
   0.99688515  0.73769887  0.72200826
   0.73180519  0.90544815  0.24366778
   0.62172558  0.84598286  0.23177216
   0.57945067  0.90769577  0.32939870
   0.68763991  0.94275967  0.33546565
   0.60728015  0.05878281  0.31549081
   0.66272054  0.02507259  0.23770752
   0.55535617  0.95214224  0.21110324
   0.51288969  0.00112306  0.47750613
   0.42588538  0.95364745  0.24599058
   0.46670678  0.03051336  0.31785795
   0.34330076  0.00143646  0.94898546
   0.41806611  0.96529553  0.00027608
   0.43916107  0.99481709  0.91676586
   0.42019276  0.83471027  0.96588148
   0.40631652  0.88200101  0.88388220
   0.02527917  0.38220820  0.40681941
   0.27683447  0.83840550  0.88522473
   0.55636985  0.72697007  0.00160003
   0.30706015  0.82095588  0.02316922
   0.21666494  0.70213864  0.93531596
   0.17858782  0.77051868  0.04933341
   0.18485747  0.64385915  0.01884975
   0.44818255  0.84870758  0.62129144
   0.87733323  0.83975301  0.27969068
   0.08987264  0.78149815  0.36234257
   0.95737677  0.66301972  0.86272747
   0.16386798  0.33927156  0.62003174
   0.10781760  0.78540579  0.23841835
   0.22261483  0.24555436  0.60811892
   0.22039374  0.30987580  0.50191432
   0.08118243  0.29669582  0.45953802
   0.03398720  0.28158918  0.53210172
   0.19919523  0.18406524  0.43838555
   0.18894425  0.15237049  0.35633518
   0.32680050  0.08767405  0.36948411
   0.31242124  0.12061534  0.45480952
   0.45057471  0.03289663  0.54610327
   0.39895012  0.01662076  0.47221797
   0.17991942  0.88505417  0.24859323
   0.98991966  0.86035056  0.29143508
   0.99001490  0.73065802  0.03066589
   0.89304236  0.76985447  0.07647780
   0.87776524  0.71007030  0.00889780
   0.89635071  0.81912273  0.94892596
   0.97739967  0.87487186  0.99812520
   0.80231357  0.85324973  0.04593570
   0.89746169  0.92226189  0.07165467
   0.89704477  0.98595304  0.95876237
   0.78417404  0.94743095  0.96361644
   0.75195161  0.02005235  0.04992785
   0.86479462  0.07081479  0.05652439
   0.86924524  0.13551105  0.95669797
   0.75589343  0.09715368  0.94959220
   0.73668731  0.17081224  0.04289283
   0.83452081  0.24127584  0.02935438
   0.07971314  0.99403975  0.06772696
   0.31933386  0.33689243  0.67397217
   0.07039691  0.92843723  0.14263026
   0.22356408  0.91390370  0.14639704
   0.22629532  0.93931506  0.06134276
   0.00501601  0.54998135  0.50015309
   0.95945433  0.63097997  0.55134305
   0.31034943  0.65725114  0.19931261
   0.11740635  0.54262098  0.54091706
   0.16706567  0.65844390  0.58815668
   0.05028380  0.68451505  0.62267366
   0.13090817  0.63789107  0.69334913
   0.04908334  0.56584203  0.66394501
   0.16915055  0.47282627  0.62372580
   0.14519679  0.48287366  0.71207984
   0.59380919  0.90996847  0.47899252
   0.70016613  0.95000720  0.47551623
   0.66405820  0.81976156  0.48066863
   0.72605847  0.87733222  0.56476303
   0.61736311  0.82888385  0.55867365
   0.56647401  0.98758376  0.56938852
   0.60457720  0.91574838  0.63241419
   0.72415778  0.01545704  0.64241461
   0.72217976  0.02898296  0.55397610
   0.58068085  0.10693217  0.61708403
   0.66104451  0.10279340  0.67219976
   0.63934313  0.18223884  0.54509214
   0.63357438  0.22315188  0.62297803
   0.79723713  0.16158936  0.58450305
   0.75653779  0.24009944  0.64486178
   0.17026831  0.40894582  0.18206690
   0.16945373  0.28863418  0.18569909
   0.12257920  0.34619862  0.11803988
   0.05776639  0.28593571  0.24088592
   0.00432754  0.33035901  0.16585769
   0.08992279  0.40605137  0.26521184
   0.07157274  0.47294243  0.19809926
   0.79201135  0.57797601  0.21277756
   0.93468826  0.44715169  0.19493143
   0.01280076  0.46224304  0.33389714
   0.87701140  0.36691673  0.26946845
   0.06177284  0.32950898  0.33571692
   0.95335317  0.29104312  0.37961239
   0.89744669  0.41779103  0.36079773
   0.94259151  0.83346472  0.80913397
   0.65839853  0.90184773  0.10311950
   0.57161936  0.80835714  0.11630920
   0.11069698  0.17158500  0.26869064
   0.20508867  0.09328152  0.24845463
   0.60745001  0.20548925  0.29853587
   0.65052907  0.18138826  0.37610212
   0.93050447  0.05905019  0.61206791
   0.04167209  0.20144974  0.91797297
   0.40886695  0.28215266  0.20715333
   0.42070736  0.28401668  0.29586724
   0.58309948  0.52774439  0.98627569
   0.67079439  0.61320560  0.97382786
   0.50631279  0.48973520  0.37432223
   0.54843483  0.59449611  0.32951605
   0.85921125  0.09292248  0.49839104
   0.81095983  0.97088919  0.48689571
   0.79394718  0.61516463  0.37233914
   0.83157097  0.52081498  0.42074146
   0.90730302  0.86178443  0.35687826
   0.07501211  0.56442594  0.40547852
   0.33564794  0.28175650  0.46404661
   0.41201954  0.35427280  0.41524818
   0.60503707  0.05127053  0.99257276
   0.56468562  0.09553145  0.07040933
   0.00848955  0.05049564  0.41880994
   0.85609008  0.38914328  0.12628787
   0.88429244  0.07816563  0.31900983
   0.98700911  0.01800335  0.30065087
   0.33505924  0.91110774  0.38342633
   0.39990403  0.80666519  0.37483755
   0.25271406  0.62050918  0.68161217
   0.28635755  0.53309879  0.63371907
   0.81757932  0.27179235  0.52779918
   0.71407669  0.32397343  0.53179329
   0.97365820  0.09746986  0.19338706
   0.98409411  0.15382522  0.56687273
   0.34506449  0.94848629  0.70491436
   0.05959638  0.90689974  0.36069254
   0.58589003  0.71507894  0.02748051
   0.34326129  0.18723083  0.59635930
   0.98310571  0.78494594  0.73219613
   0.39979962  0.25071202  0.69415215
   0.33185721  0.52302492  0.06905636
   0.66791256  0.17775287  0.40675264
   0.97622654  0.83307710  0.83520145
   0.20962993  0.43278004  0.83010012
   0.42247034  0.39238531  0.38827128
   0.42020985  0.62971993  0.66167949
   0.41235127  0.81407089  0.61420139
   0.34914997  0.34302165  0.64512801
   0.93726820  0.65389770  0.83352553
   0.27013792  0.50726576  0.60089947
   0.78626790  0.12470698  0.86022140
   0.84520988  0.22779857  0.54213975
Direct configuration=   180
   0.47711119  0.11085153  0.75767933
   0.51793695  0.10810429  0.80786126
   0.55518499  0.17135272  0.84046773
   0.61431770  0.21631604  0.80838735
   0.66186111  0.26503315  0.85371183
   0.67642277  0.34571716  0.83579782
   0.73734914  0.38545254  0.85977821
   0.61103737  0.85318504  0.11475232
   0.51670775  0.66915534  0.87005951
   0.55395982  0.66182394  0.81310727
   0.57712694  0.59205947  0.79763439
   0.94798149  0.14959254  0.20048244
   0.09600645  0.91944967  0.94215604
   0.11002902  0.87230450  0.56975883
   0.09533889  0.89886173  0.52211165
   0.15808465  0.12277928  0.26531886
   0.61356524  0.61643559  0.14713475
   0.64521789  0.52871548  0.13573065
   0.62400882  0.45155660  0.16640141
   0.62267275  0.45291382  0.22608934
   0.66439388  0.37859900  0.25219507
   0.64015167  0.36025562  0.30160163
   0.67594345  0.29607048  0.33469285
   0.62403383  0.21886041  0.33676620
   0.09203530  0.97317472  0.73456113
   0.14032835  0.02531454  0.76385435
   0.17197154  0.08568457  0.75304832
   0.22224080  0.12592990  0.79327396
   0.21410927  0.12911496  0.85557216
   0.13683792  0.14130332  0.87295145
   0.10970592  0.17585815  0.92182749
   0.95555805  0.09768501  0.59346327
   0.60777625  0.54176326  0.50077201
   0.54016171  0.50236684  0.52610667
   0.53868258  0.50836060  0.59249589
   0.49784061  0.44267828  0.62320626
   0.47939857  0.46954071  0.68221967
   0.53424164  0.48096518  0.73200636
   0.52955832  0.56386193  0.75458280
   0.42170851  0.28717662  0.25127676
   0.75319884  0.79421275  0.70317439
   0.81104025  0.83150236  0.74540730
   0.79668105  0.87840136  0.79237772
   0.76475800  0.86914925  0.83844205
   0.74398107  0.79866065  0.86198376
   0.90505638  0.19452926  0.73591528
   0.97405402  0.19437963  0.72641815
   0.61612367  0.57461608  0.97813223
   0.93112745  0.64207945  0.15292471
   0.88263649  0.68369451  0.19429539
   0.83992398  0.63442500  0.23306201
   0.25338447  0.77935308  0.73796913
   0.30324226  0.73036413  0.74313924
   0.04969447  0.73828045  0.38215950
   0.05361151  0.66888368  0.34404516
   0.51549617  0.53543695  0.36185055
   0.92327656  0.77504899  0.53334873
   0.91849344  0.83318739  0.56336331
   0.28715884  0.66699086  0.37332482
   0.27654487  0.67783916  0.42716828
   0.28258879  0.64249355  0.48139355
   0.38081532  0.72491014  0.15898440
   0.31200230  0.71869237  0.17474234
   0.83706312  0.03398454  0.49780308
   0.54600730  0.32878618  0.00282823
   0.46725036  0.34737182  0.03161453
   0.39938508  0.29355907  0.00962206
   0.35530032  0.33047167  0.96952767
   0.31379962  0.40325774  0.97783589
   0.27183831  0.41225812  0.03144014
   0.30669573  0.47039706  0.07278662
   0.82447888  0.56261632  0.39613806
   0.83694091  0.48262845  0.00049827
   0.90970042  0.44274986  0.99526088
   0.97185880  0.47377202  0.95945415
   0.96420916  0.45037670  0.89826000
   0.03248727  0.45600874  0.86084206
   0.10548588  0.41375808  0.87271937
   0.14734729  0.39829391  0.82257659
   0.04144364  0.60762869  0.39919027
   0.87149243  0.55187324  0.69706451
   0.84398412  0.46917884  0.68718945
   0.89342746  0.40334574  0.66499657
   0.93681788  0.42023856  0.62430534
   0.26500547  0.43206863  0.32073031
   0.28413551  0.36840736  0.34044122
   0.27719168  0.35962801  0.40451857
   0.34240072  0.32663149  0.43299975
   0.66222311  0.73774462  0.29544238
   0.68580207  0.80422117  0.30221075
   0.66617708  0.87187036  0.26834702
   0.63724865  0.93206331  0.30326821
   0.61736469  0.99947307  0.27410131
   0.54099640  0.99150777  0.25113844
   0.48021423  0.99766694  0.27155313
   0.58391550  0.06954579  0.03100917
   0.39338949  0.96973083  0.94305765
   0.38170164  0.88595523  0.93671842
   0.30802190  0.84445929  0.93823957
   0.27152938  0.80712340  0.97214056
   0.20279522  0.72545438  0.01988104
   0.22389295  0.74522836  0.97229748
   0.82970902  0.33199599  0.13172629
   0.02647559  0.11096294  0.40002878
   0.16932874  0.27399163  0.59192030
   0.15301912  0.28618434  0.53951810
   0.09443841  0.28602468  0.51022307
   0.22336208  0.15779004  0.40291356
   0.28269432  0.12004404  0.40743521
   0.45245614  0.00074736  0.50564331
   0.12763138  0.86928509  0.22757556
   0.93642405  0.04953682  0.30993536
   0.91529071  0.76873278  0.03360278
   0.91561246  0.84477943  0.00172423
   0.86494635  0.90228495  0.02048005
   0.83980662  0.97220076  0.99358315
   0.81671501  0.04387177  0.01636744
   0.81129120  0.11237289  0.98021060
   0.79549126  0.19421807  0.00470905
   0.37173708  0.85712713  0.37970835
   0.11337104  0.95025730  0.10211697
   0.17931330  0.93752078  0.10112435
   0.01321603  0.58504992  0.54172161
   0.07422047  0.58563030  0.56866871
   0.09959564  0.63478951  0.61078235
   0.11117653  0.59322390  0.66482189
   0.16656933  0.52945728  0.66457662
   0.24179218  0.56173844  0.66656840
   0.65006382  0.89061142  0.49090573
   0.66076392  0.88559279  0.55037475
   0.63700550  0.95526339  0.58242185
   0.68544679  0.02557028  0.60077432
   0.65510637  0.09659155  0.62452877
   0.67173035  0.18796234  0.59430384
   0.74124015  0.21993871  0.59834769
   0.75908982  0.27619534  0.55009652
   0.13386963  0.34144035  0.16805663
   0.06108170  0.34636514  0.19066353
   0.05000970  0.42643854  0.22077556
   0.97206651  0.43035207  0.24081135
   0.93926917  0.39718480  0.28112658
   0.99698046  0.34810238  0.36527559
   0.96314304  0.40553132  0.33657764
   0.92736864  0.84922303  0.31323640
   0.42204076  0.14876348  0.76793769
   0.51348230  0.13176306  0.71899559
   0.45795815  0.03373616  0.74502254
   0.57537870  0.06738449  0.79360937
   0.47683980  0.07194048  0.83592559
   0.51085480  0.22651022  0.85775132
   0.58147782  0.13224396  0.88043209
   0.64552198  0.16739016  0.77742157
   0.58477912  0.25699824  0.77113449
   0.63630780  0.26693430  0.89977281
   0.71851196  0.22104747  0.85821281
   0.70047753  0.32538760  0.78431585
   0.62211124  0.39464104  0.83527092
   0.71405544  0.42798977  0.90328157
   0.76737153  0.42654464  0.81621349
   0.46305460  0.62938269  0.88272511
   0.55905634  0.65786727  0.90673745
   0.50295067  0.74763054  0.87049849
   0.61788086  0.69616397  0.82075489
   0.51116316  0.70611216  0.78651945
   0.63909574  0.59551629  0.76670411
   0.58324595  0.54940977  0.84040804
   0.93210695  0.18005078  0.24372820
   0.34688018  0.22884435  0.59229169
   0.13038391  0.88779080  0.90325064
   0.14618953  0.94366162  0.97288213
   0.11099217  0.79107086  0.57402577
   0.11867911  0.91931939  0.60908420
   0.08414310  0.97738849  0.51435351
   0.10810335  0.86162225  0.47626559
   0.55072239  0.61648911  0.17239887
   0.65176454  0.66211580  0.18241130
   0.61301064  0.65191188  0.10221060
   0.71297237  0.55364256  0.13471590
   0.63341602  0.50956538  0.09217705
   0.56633122  0.42798387  0.14364612
   0.67110311  0.40018854  0.15661439
   0.64808345  0.51333761  0.24417499
   0.55540077  0.43916665  0.24558439
   0.65829639  0.31105397  0.22830359
   0.72953949  0.40516788  0.24635990
   0.65130983  0.41806010  0.33251481
   0.57296888  0.33817168  0.29897186
   0.69363814  0.32366585  0.38813066
   0.73606311  0.26913747  0.31727669
   0.02698002  0.97521484  0.75863348
   0.08167344  0.00779998  0.68717268
   0.10591856  0.90292311  0.72066055
   0.77047069  0.22428744  0.96155194
   0.15139377  0.98674003  0.80806848
   0.30394808  0.96883293  0.68605476
   0.16401623  0.13764274  0.71593574
   0.29342276  0.10219293  0.78656822
   0.22477912  0.19304586  0.77354366
   0.22936113  0.05413851  0.87862842
   0.25346439  0.17775920  0.88576730
   0.11479739  0.18503512  0.83414425
   0.11195375  0.06349585  0.86734793
   0.13810687  0.16912049  0.96632715
   0.79496327  0.74587856  0.88346293
   0.60857762  0.60773664  0.52463391
   0.66870647  0.51439390  0.50610557
   0.59899208  0.56176707  0.45313949
   0.55154340  0.43065602  0.50928165
   0.48032637  0.52390671  0.50202472
   0.60579175  0.49364515  0.61052757
   0.51690654  0.57579196  0.59948720
   0.43113128  0.44585806  0.60657836
   0.51896536  0.37305680  0.62495509
   0.43221674  0.51684972  0.67734415
   0.45002585  0.39764074  0.69375845
   0.53551070  0.42058758  0.76385467
   0.59373853  0.47087769  0.70630106
   0.54143407  0.61523726  0.71914240
   0.45826063  0.56980039  0.77339406
   0.69420026  0.75932295  0.72782511
   0.71867217  0.84248988  0.66920463
   0.78866165  0.73767000  0.67694397
   0.85991199  0.86319061  0.70888636
   0.83168273  0.76320459  0.76418962
   0.78792102  0.34858698  0.88348085
   0.82805038  0.94334327  0.79475526
   0.75981709  0.92458011  0.87953568
   0.43741378  0.92028837  0.51173773
   0.69082801  0.79842119  0.89569728
   0.72221326  0.75190930  0.82276205
   0.85959180  0.26163819  0.74965917
   0.85720031  0.14975566  0.72215923
   0.02234705  0.24788484  0.73948229
   0.00260035  0.13841682  0.70087582
   0.93209883  0.57013786  0.16965652
   0.89005812  0.62914688  0.11023300
   0.98607847  0.68151175  0.12699315
   0.84321236  0.72650948  0.16243434
   0.92543647  0.73775306  0.21769040
   0.79745936  0.67789508  0.26257107
   0.88392674  0.59646801  0.26089339
   0.26422250  0.85061641  0.72304401
   0.18702282  0.76569538  0.74447003
   0.29231013  0.66464516  0.76462601
   0.36724395  0.74689091  0.72956029
   0.98774339  0.75308855  0.39749243
   0.08457355  0.71395228  0.42878458
   0.11614239  0.66454267  0.32049582
   0.00717138  0.65482117  0.30904053
   0.97726475  0.74892199  0.50913363
   0.85905152  0.74530467  0.50988435
   0.43710195  0.25181572  0.67419474
   0.97649250  0.86186153  0.57929709
   0.86324041  0.86857696  0.57912634
   0.27744360  0.71404768  0.33552940
   0.32149608  0.60495094  0.35550548
   0.24991733  0.75248213  0.43133448
   0.29747357  0.56693105  0.48194614
   0.23730059  0.66697880  0.51589979
   0.34656440  0.67229423  0.49872946
   0.41818429  0.76539462  0.12316934
   0.42727528  0.68229650  0.18061497
   0.05595809  0.90882420  0.39728272
   0.26050416  0.76195598  0.15418968
   0.54982719  0.25837658  0.00404435
   0.55975723  0.33730081  0.94885217
   0.58483891  0.36604046  0.03640396
   0.45891917  0.41765595  0.02005950
   0.47529483  0.34566492  0.08301016
   0.42770912  0.22595154  0.98676412
   0.37395842  0.27210966  0.05765381
   0.37428947  0.33774409  0.92149007
   0.31110070  0.27255057  0.96032223
   0.34645056  0.47203896  0.97424222
   0.27074898  0.40257979  0.93320821
   0.21123790  0.45024603  0.02076644
   0.24916354  0.35064840  0.04661672
   0.36752181  0.44394338  0.09311746
   0.27226012  0.48882305  0.11795731
   0.80664820  0.51961299  0.95965670
   0.79336524  0.43004946  0.01616584
   0.83611810  0.54005708  0.04061998
   0.89769094  0.36619742  0.97851723
   0.94448811  0.42768033  0.04089054
   0.99448892  0.54826925  0.96807242
   0.02220197  0.42598612  0.97572561
   0.94689112  0.37370629  0.90625360
   0.91487011  0.49199931  0.86894242
   0.00693830  0.43855529  0.81094017
   0.04362977  0.53234501  0.85598163
   0.15151036  0.45731715  0.90643715
   0.08776099  0.35588046  0.90107157
   0.12548939  0.40114647  0.77476843
   0.17980754  0.32749211  0.83486812
   0.92130269  0.54000162  0.73843432
   0.90482609  0.59400237  0.66194896
   0.82092303  0.59363977  0.71654947
   0.78967250  0.47875772  0.64860335
   0.82304136  0.44092576  0.73295246
   0.91607173  0.35772249  0.70192766
   0.82673910  0.09080337  0.84411802
   0.92517520  0.50143519  0.61564199
   0.00518688  0.40136528  0.60995892
   0.27851214  0.44867234  0.27177737
   0.24427928  0.49735562  0.34805811
   0.43487783  0.67598590  0.64335557
   0.27193373  0.30066911  0.31686943
   0.22574888  0.30773922  0.40675045
   0.24059951  0.42279816  0.41980752
   0.91204416  0.19306972  0.16325235
   0.68226249  0.67409739  0.32598530
   0.62004915  0.72898341  0.25341802
   0.72867946  0.82337834  0.34278437
   0.00231747  0.73012430  0.72141495
   0.72852205  0.89937639  0.24003609
   0.62954761  0.85137429  0.22594541
   0.58085109  0.90211446  0.32537188
   0.68823602  0.94800485  0.34531289
   0.60949868  0.05653972  0.30728421
   0.65453564  0.02557093  0.23853337
   0.54286188  0.94941785  0.20390339
   0.51201987  0.01021648  0.48291329
   0.43592143  0.95694964  0.24450532
   0.45620165  0.02844306  0.31265341
   0.33374441  0.01663412  0.94377864
   0.41327794  0.96017717  0.99926759
   0.45407309  0.99702742  0.91459076
   0.41441366  0.83880564  0.96915152
   0.40597390  0.87315137  0.88533468
   0.01725104  0.37837549  0.40816924
   0.27952581  0.84831748  0.88970286
   0.55830204  0.73454507  0.99684803
   0.30761740  0.82150843  0.02100519
   0.21343550  0.69197681  0.93419175
   0.18406507  0.76411234  0.05982381
   0.18658604  0.64949768  0.02418611
   0.44413246  0.85282812  0.61860423
   0.88304271  0.83697274  0.27555931
   0.09171230  0.78779597  0.35747375
   0.95970456  0.65973835  0.86616009
   0.16012226  0.33732289  0.62297553
   0.10902710  0.79943007  0.23942450
   0.23018920  0.23386096  0.60220923
   0.21527087  0.30749251  0.51329677
   0.09259485  0.30221741  0.46347142
   0.03355566  0.27389054  0.53125841
   0.18547536  0.20145276  0.43273532
   0.19300804  0.15171743  0.35526519
   0.32098629  0.08401932  0.37306948
   0.30791691  0.13156506  0.45908815
   0.45483076  0.04375594  0.54784913
   0.39790012  0.02491446  0.46890353
   0.19210376  0.87146315  0.23931044
   0.98897686  0.86372686  0.28826536
   0.97733294  0.74020620  0.02993960
   0.89600565  0.77404946  0.08117488
   0.87632333  0.71434011  0.00145900
   0.89235155  0.82022090  0.95258474
   0.98121130  0.87006763  0.99717926
   0.80992355  0.85656382  0.03965477
   0.88851263  0.92622028  0.06869133
   0.88615723  0.99595537  0.96488724
   0.78796012  0.93961851  0.96064852
   0.76079308  0.02556721  0.04295087
   0.85840506  0.07716577  0.05718546
   0.86607428  0.13384911  0.94932735
   0.74853762  0.10392085  0.95694810
   0.74603563  0.19014988  0.04022080
   0.84140025  0.22876627  0.03284920
   0.07713415  0.99583279  0.06857343
   0.32607794  0.34409859  0.67437884
   0.06513349  0.92323998  0.13133003
   0.21807535  0.91074269  0.13732373
   0.22654204  0.94334189  0.05945471
   0.01492564  0.54764024  0.49914817
   0.95920167  0.62334582  0.54843339
   0.29684173  0.66191863  0.20191473
   0.13198975  0.54510585  0.54731147
   0.16246404  0.65535089  0.59153188
   0.05718814  0.69495521  0.62596799
   0.11703704  0.63917906  0.70551914
   0.04663026  0.55165830  0.67339374
   0.16329109  0.47754263  0.62176743
   0.14199559  0.48473578  0.70270172
   0.58500601  0.91542987  0.48205865
   0.70587925  0.93078232  0.47171265
   0.66297034  0.82179608  0.46950285
   0.72232159  0.86445411  0.56717780
   0.62078155  0.82621004  0.56494291
   0.58275767  0.98272187  0.55734520
   0.60801877  0.92043833  0.63167359
   0.73509273  0.00674732  0.63889783
   0.71898624  0.02188651  0.55458035
   0.58444422  0.10903538  0.61692195
   0.66199889  0.10352640  0.67546849
   0.65577511  0.18136600  0.53854228
   0.62692159  0.23397979  0.61838671
   0.78171216  0.16298452  0.59167484
   0.73748265  0.24760291  0.64982488
   0.17472172  0.40866593  0.17774568
   0.16926655  0.27551151  0.18321153
   0.12510113  0.34188543  0.11750143
   0.06096420  0.28394523  0.22805934
   0.00821292  0.32019369  0.16026552
   0.08442498  0.42314676  0.27095148
   0.07303883  0.48183533  0.19388319
   0.80370762  0.57998902  0.21447720
   0.93677948  0.44541865  0.19596688
   0.00851478  0.45780803  0.34103112
   0.87387052  0.36491588  0.27817393
   0.04777119  0.31708461  0.33957814
   0.95227443  0.28812949  0.37701436
   0.89491890  0.42540919  0.35628160
   0.93860030  0.82778910  0.81326877
   0.66048075  0.89478404  0.10567478
   0.56385461  0.80823933  0.11681977
   0.10457755  0.15532350  0.26882706
   0.21039000  0.09925805  0.24930502
   0.61437982  0.20156056  0.29426194
   0.64831198  0.16411959  0.37516889
   0.92502814  0.04584153  0.61108020
   0.05338354  0.20106655  0.91669962
   0.41842882  0.30137071  0.20657071
   0.43639916  0.27969361  0.29225149
   0.58431589  0.52649586  0.99197256
   0.66239988  0.61359797  0.97486150
   0.50663301  0.47669356  0.38040000
   0.54336836  0.58311966  0.34106048
   0.87253444  0.08872573  0.50152014
   0.82305534  0.97174157  0.49569945
   0.80244698  0.61387764  0.36845327
   0.84755262  0.51802306  0.42288650
   0.91513885  0.85743545  0.35844689
   0.06379777  0.55130812  0.41753193
   0.35296440  0.27917508  0.46738761
   0.39690343  0.34952728  0.40844890
   0.61708434  0.04758609  0.99486392
   0.56192886  0.08821526  0.07083954
   0.01438555  0.05438040  0.42140527
   0.85961695  0.38374145  0.11771703
   0.87862833  0.06706057  0.32096532
   0.99159017  0.02697396  0.30285180
   0.33233260  0.90926417  0.38544742
   0.40224384  0.80231683  0.36924792
   0.24953573  0.62708994  0.68090586
   0.28671169  0.53097244  0.62415243
   0.82251623  0.26630279  0.52722814
   0.71941761  0.31921016  0.53611523
   0.98098385  0.09487039  0.19153497
   0.97385233  0.15246512  0.57744701
   0.34813162  0.95718595  0.69817117
   0.07871334  0.88091958  0.37107478
   0.56343895  0.78042060  0.98348493
   0.36180322  0.18210105  0.59279475
   0.96102419  0.75944416  0.72539286
   0.39622206  0.27731062  0.67682526
   0.31586695  0.51742149  0.05251465
   0.67827492  0.19402885  0.39160649
   0.96548381  0.83156376  0.84212896
   0.19227144  0.43497204  0.82444144
   0.39612243  0.39556935  0.38703773
   0.38886555  0.65320140  0.62325793
   0.41589870  0.82586080  0.59813950
   0.36137514  0.37797148  0.66486774
   0.96139672  0.61261217  0.84478295
   0.26260520  0.47980936  0.62276694
   0.79033347  0.11577818  0.86061899
   0.85944662  0.23150844  0.53990792
Direct configuration=   200
   0.46963899  0.10819059  0.75490738
   0.51824735  0.10393071  0.80726257
   0.55311987  0.17419723  0.83669659
   0.61577346  0.21891123  0.80639739
   0.66207096  0.26110395  0.85440572
   0.68548251  0.34265910  0.83756233
   0.74606251  0.38848697  0.86291848
   0.60896444  0.85151827  0.11694079
   0.52159192  0.68368760  0.87333946
   0.56374035  0.67465289  0.81606620
   0.57424796  0.59033895  0.79972230
   0.94751163  0.14502198  0.19682835
   0.08998919  0.92137980  0.94229365
   0.11841198  0.87866781  0.56429223
   0.09388228  0.90675213  0.52348626
   0.15782814  0.12266394  0.26162047
   0.61474451  0.61709246  0.14888193
   0.64304487  0.54155458  0.13839970
   0.61772518  0.45499939  0.16653066
   0.62149511  0.44859751  0.22576011
   0.66407441  0.38189080  0.24940308
   0.63731744  0.36126406  0.31352631
   0.66993446  0.28782966  0.34586453
   0.63991196  0.21480052  0.33070113
   0.09130521  0.97679856  0.73100207
   0.15287214  0.01557294  0.75768359
   0.17838252  0.08312105  0.75077088
   0.22664922  0.12709741  0.79154068
   0.21634084  0.12071795  0.85489463
   0.13964243  0.13446278  0.87074732
   0.10598214  0.16700390  0.92466080
   0.94720760  0.09034531  0.60189342
   0.60752959  0.55374279  0.50555865
   0.54633624  0.50174408  0.52687989
   0.54062916  0.50057793  0.58958498
   0.49110493  0.45709543  0.62380230
   0.47491662  0.46424190  0.68731945
   0.53108203  0.48204038  0.72680230
   0.52192828  0.56010284  0.75576347
   0.44067408  0.29837703  0.24670765
   0.75197720  0.78033733  0.70576672
   0.80634866  0.81722418  0.74253925
   0.79743562  0.87250450  0.79661259
   0.76775875  0.85715314  0.84093640
   0.74276405  0.78653518  0.85660688
   0.89724792  0.19236138  0.73432287
   0.96576786  0.19024145  0.72751901
   0.62078594  0.57179788  0.98824316
   0.92828748  0.64139202  0.14659736
   0.88810207  0.68379730  0.18862213
   0.85522755  0.62982349  0.23278094
   0.24723973  0.77649447  0.73856093
   0.30823752  0.73905373  0.74835843
   0.05762721  0.73216254  0.37776175
   0.05731309  0.65700398  0.35033357
   0.52340079  0.51928165  0.37023992
   0.92287544  0.77397870  0.52746654
   0.91600344  0.83247592  0.56132541
   0.28759905  0.66364157  0.37620941
   0.28299780  0.67934922  0.42811620
   0.29155370  0.65370314  0.48010977
   0.37334834  0.71864590  0.15834993
   0.30506489  0.72328386  0.16963460
   0.86260457  0.02834015  0.50430351
   0.54668672  0.32635392  0.99965324
   0.47314654  0.34563701  0.02683855
   0.41632023  0.29212460  0.01633411
   0.34971127  0.33376064  0.97396665
   0.31240181  0.40490725  0.98037375
   0.26593843  0.42345345  0.03030800
   0.30788910  0.47366443  0.06289732
   0.83316388  0.56172163  0.39547570
   0.83381053  0.49053660  0.00295189
   0.90957015  0.43818440  0.99137510
   0.97108491  0.47298922  0.95561285
   0.97400147  0.45040156  0.89853052
   0.03251860  0.45647814  0.86324639
   0.10347832  0.41731778  0.86944799
   0.15569956  0.40356993  0.82053235
   0.04827940  0.60422328  0.39768872
   0.87409685  0.55085475  0.70185982
   0.84568485  0.46846923  0.67697397
   0.90038436  0.41051785  0.65889671
   0.95120566  0.44202382  0.63209160
   0.27896044  0.43658667  0.32019513
   0.27424526  0.37598286  0.34923947
   0.26262576  0.35969145  0.40070930
   0.34336293  0.33036926  0.43212281
   0.66087819  0.73782283  0.30564930
   0.68696446  0.80196387  0.30730886
   0.67824052  0.86765701  0.26743378
   0.64111383  0.93302897  0.30625700
   0.61191086  0.00910437  0.27135804
   0.54170553  0.99096793  0.24340647
   0.47981300  0.98893577  0.26564799
   0.59306331  0.06280253  0.03499661
   0.39203006  0.97296828  0.94859102
   0.37846712  0.87571266  0.93291267
   0.30098779  0.85086708  0.93353162
   0.28080927  0.80648338  0.97440215
   0.19752079  0.71991449  0.02110659
   0.22621704  0.74446101  0.97702285
   0.81287611  0.33517016  0.12029359
   0.02161877  0.11854724  0.40447568
   0.16087587  0.25736388  0.59929441
   0.14887115  0.28449495  0.54634206
   0.09145202  0.28691853  0.51692318
   0.21866401  0.16854236  0.40075370
   0.27008303  0.12438082  0.41793185
   0.44338081  0.00264866  0.50198055
   0.13785772  0.87891312  0.23345586
   0.93466785  0.04964056  0.31135667
   0.91422636  0.76886344  0.03009805
   0.91500891  0.84632254  0.00388580
   0.86738076  0.90873393  0.02759860
   0.84565467  0.97298993  0.99084235
   0.81881055  0.04858146  0.01615927
   0.80903355  0.11400939  0.98080320
   0.79110444  0.19731899  0.01004056
   0.36910185  0.85313582  0.37879000
   0.10849038  0.93999419  0.09623565
   0.17689683  0.93451968  0.09576041
   0.02304955  0.58857247  0.53704500
   0.07885903  0.58543566  0.57101483
   0.09682150  0.63160176  0.61618445
   0.10667989  0.58982848  0.66966973
   0.16476586  0.53580711  0.66259864
   0.23448852  0.56476622  0.65791023
   0.65336293  0.88191006  0.49141277
   0.66284169  0.87312960  0.55657181
   0.64215430  0.95294699  0.58416545
   0.68941708  0.01349213  0.60188843
   0.65499939  0.11189698  0.61918978
   0.66565041  0.18923367  0.59268137
   0.73814379  0.22073005  0.60157724
   0.76454382  0.27813995  0.55470772
   0.14438755  0.33981141  0.16354524
   0.06514318  0.34807833  0.19346344
   0.04571388  0.43016499  0.22919341
   0.96911273  0.42821171  0.23786019
   0.94097234  0.39658231  0.27841284
   0.98979620  0.34087333  0.37111844
   0.96517854  0.40826575  0.33500516
   0.92873978  0.85798505  0.30994172
   0.41667282  0.16079598  0.76836976
   0.51817842  0.13674339  0.71882526
   0.43867986  0.04846305  0.73357196
   0.57630776  0.05789005  0.79652245
   0.47766976  0.07972636  0.84929794
   0.51245106  0.21909393  0.85545673
   0.58582743  0.14139573  0.87962257
   0.65638608  0.16404419  0.78771082
   0.58513386  0.25892700  0.76808117
   0.63132676  0.26463070  0.90169115
   0.73218523  0.23370606  0.85253484
   0.71010779  0.32184533  0.79111343
   0.62258640  0.38565750  0.84158394
   0.71642557  0.43102228  0.89879697
   0.77114025  0.43339317  0.82472027
   0.46604583  0.62992582  0.87239227
   0.57295536  0.66429736  0.90997733
   0.50517603  0.74874330  0.88380494
   0.62049607  0.71332248  0.82107988
   0.51894642  0.70450475  0.77966248
   0.63373445  0.58665321  0.77380152
   0.58038371  0.54000835  0.84026479
   0.92033921  0.17698800  0.24202255
   0.35235957  0.21667554  0.58433760
   0.11775949  0.87940729  0.90598862
   0.14657217  0.92976324  0.97651014
   0.12335653  0.80380646  0.56587626
   0.13650218  0.90646899  0.60746678
   0.08182045  0.97637964  0.51894525
   0.09460823  0.86372996  0.48008010
   0.55399254  0.62484353  0.17121358
   0.65570397  0.66042681  0.17700014
   0.62009851  0.63823771  0.09571738
   0.71420575  0.54785344  0.14183027
   0.62527555  0.51760755  0.08290457
   0.55946383  0.42995739  0.14252524
   0.66993403  0.41016628  0.15135311
   0.64961784  0.51693271  0.24395991
   0.55540319  0.45443613  0.25019668
   0.66755800  0.31762212  0.21882185
   0.73702213  0.40046639  0.25095016
   0.65032494  0.41678539  0.35245142
   0.56944558  0.34482449  0.29972195
   0.68732915  0.32473836  0.38609492
   0.73265189  0.27605712  0.31576102
   0.02878662  0.96764575  0.76169768
   0.07109276  0.01276820  0.68803220
   0.10742081  0.90033454  0.72464855
   0.77641773  0.23475671  0.96363722
   0.16393488  0.98572996  0.80534950
   0.29461265  0.96958301  0.69484141
   0.16091010  0.13626924  0.71413078
   0.29370259  0.10435846  0.79189359
   0.22446130  0.20136159  0.77127966
   0.23598156  0.05542722  0.86882144
   0.26114441  0.17686959  0.87018584
   0.10831398  0.18078970  0.83417863
   0.09940762  0.06916446  0.86238148
   0.14318789  0.16170035  0.97346773
   0.78637718  0.73850985  0.88077180
   0.61515049  0.62349009  0.52876750
   0.66558834  0.50913568  0.51011526
   0.59485207  0.56554242  0.44907399
   0.54451154  0.43427952  0.50232751
   0.48802900  0.53302129  0.50893753
   0.59730627  0.48504507  0.61461614
   0.52144868  0.57664947  0.59752263
   0.42821872  0.44719005  0.59617318
   0.51913895  0.38093733  0.62487906
   0.42279264  0.51777069  0.68549557
   0.44574466  0.40092151  0.70499001
   0.53148626  0.43061325  0.76752860
   0.59603965  0.48132562  0.70268489
   0.53422504  0.61725572  0.71900745
   0.45521308  0.56262341  0.77509114
   0.70512441  0.74519025  0.73217275
   0.72677405  0.83988488  0.67781015
   0.78393483  0.73118783  0.67017596
   0.85134579  0.85859627  0.71687366
   0.84329950  0.75515859  0.76462918
   0.79910232  0.35212546  0.88444932
   0.82914821  0.94144113  0.78998997
   0.75582299  0.91632228  0.86789549
   0.42934023  0.93604993  0.52040417
   0.69325712  0.79856518  0.89530835
   0.72009601  0.75246570  0.81251175
   0.86308052  0.24993665  0.75698521
   0.85872727  0.13179065  0.71658627
   0.01122818  0.24268266  0.72251155
   0.00405443  0.13873495  0.69150283
   0.93923148  0.57862597  0.17479150
   0.88638504  0.63926127  0.10546889
   0.98484820  0.67907601  0.13684590
   0.84456321  0.72280916  0.16394917
   0.93594770  0.73072662  0.21596863
   0.80399079  0.67076603  0.26549157
   0.89076026  0.58927782  0.26601587
   0.25977776  0.84294138  0.71953886
   0.18446941  0.75793571  0.74940707
   0.29979174  0.66017619  0.76221353
   0.37389801  0.74662863  0.73268319
   0.99294144  0.74458634  0.39209877
   0.09461819  0.71468451  0.42309949
   0.11304646  0.67123483  0.31394569
   0.99964369  0.65505723  0.32205987
   0.97555754  0.74476993  0.51034019
   0.86538501  0.74769678  0.49971058
   0.42919525  0.24599824  0.67086384
   0.98006376  0.86054897  0.57922808
   0.86370560  0.87263559  0.57788056
   0.26944307  0.71857610  0.34371798
   0.31838852  0.60556281  0.36031241
   0.24990941  0.75126491  0.43523327
   0.28395586  0.57111796  0.48464728
   0.24118252  0.67590975  0.51214206
   0.34773828  0.67473391  0.50773778
   0.40926988  0.76527435  0.12955603
   0.41281224  0.67260429  0.18202561
   0.04876209  0.91544478  0.39790449
   0.26128686  0.77914084  0.15732720
   0.55857835  0.24986147  0.01073074
   0.55973934  0.34487369  0.95040850
   0.58725555  0.36308435  0.03399068
   0.45889751  0.41917178  0.01681405
   0.48276457  0.32337024  0.07935528
   0.41963565  0.23416506  0.99098520
   0.38547543  0.26120605  0.05989802
   0.38678597  0.35060439  0.92224805
   0.30724232  0.27484090  0.96877323
   0.35102727  0.46807243  0.97194968
   0.26602860  0.39811306  0.93742614
   0.20911309  0.46620094  0.02182149
   0.24879553  0.34570144  0.04042292
   0.36616499  0.43339492  0.07480443
   0.27206257  0.49111029  0.10737565
   0.82012695  0.52795576  0.95743221
   0.78708314  0.43280665  0.01455183
   0.82723389  0.53433702  0.03958718
   0.88486735  0.36386062  0.98655154
   0.94161325  0.43028415  0.03621143
   0.98450048  0.53967120  0.97288446
   0.02825951  0.42878305  0.97137293
   0.95540792  0.38066665  0.90037515
   0.92327983  0.48796827  0.87531628
   0.01064376  0.43292110  0.81518450
   0.04552455  0.53188385  0.85736453
   0.14959271  0.45813528  0.89471906
   0.09403727  0.34918878  0.89943495
   0.13066453  0.40281534  0.76723586
   0.16800981  0.33427987  0.83245024
   0.91603915  0.54352127  0.74188198
   0.90097334  0.60236228  0.66174838
   0.82049074  0.59388292  0.71833880
   0.78650169  0.48477166  0.64912790
   0.81753994  0.44491256  0.71986883
   0.91931624  0.35481683  0.69652823
   0.82758002  0.08022647  0.83909699
   0.91974114  0.49522705  0.60434407
   0.00091614  0.41711389  0.61010858
   0.28080755  0.44322270  0.26734912
   0.23795888  0.49250290  0.33870474
   0.44116398  0.66779264  0.64073104
   0.27896939  0.30164415  0.32161108
   0.21590031  0.30224317  0.40116558
   0.23174223  0.42013476  0.42041326
   0.92161856  0.19512229  0.16477964
   0.66284236  0.67621739  0.33113995
   0.62053797  0.72515207  0.26166753
   0.72693336  0.82502175  0.34718359
   0.00504848  0.72376126  0.72192642
   0.72811303  0.89348925  0.24471140
   0.63120518  0.85949608  0.22677905
   0.58370183  0.89354131  0.32558226
   0.67868128  0.95698496  0.34476774
   0.60612335  0.06149542  0.30998686
   0.66022874  0.02496233  0.23068897
   0.53559303  0.95180319  0.19915479
   0.50784596  0.02136826  0.48112169
   0.42910028  0.96144621  0.24379737
   0.44833210  0.02686948  0.30765297
   0.34259422  0.02152579  0.93584102
   0.41142573  0.97540865  0.99563934
   0.44384401  0.99414485  0.92527889
   0.41864289  0.84473803  0.97066237
   0.40362624  0.86047164  0.88604987
   0.01097745  0.37115407  0.41872797
   0.27621954  0.85829879  0.88523634
   0.56057065  0.74951253  0.99174856
   0.30197561  0.81621708  0.02045414
   0.21970654  0.69462089  0.93398704
   0.19297839  0.75585959  0.07048704
   0.18438041  0.65376534  0.03354568
   0.43963798  0.85738425  0.61596131
   0.88381255  0.83333990  0.27122896
   0.08825518  0.79833436  0.35627783
   0.96209408  0.65658810  0.86890354
   0.16007247  0.32666539  0.62823196
   0.10844344  0.81315703  0.24094081
   0.22264529  0.23066390  0.59807553
   0.20818572  0.30390558  0.52121090
   0.10563019  0.30756381  0.46510859
   0.03257944  0.26488426  0.53313725
   0.17446429  0.20043954  0.43010194
   0.19289751  0.15046089  0.35133997
   0.30844207  0.08623318  0.38510613
   0.31094704  0.13555179  0.45821386
   0.44683056  0.04467796  0.54893408
   0.40231976  0.03012703  0.47345594
   0.20547496  0.85929244  0.23145982
   0.98730879  0.86472336  0.28816810
   0.97644279  0.74591043  0.03021117
   0.89531855  0.77772262  0.08270002
   0.87277247  0.72325652  0.00456377
   0.89027252  0.83219878  0.95018623
   0.97964363  0.86637589  0.99839235
   0.80664887  0.86143711  0.02934637
   0.89142358  0.93620484  0.07216440
   0.90001903  0.00241204  0.95677418
   0.78852021  0.94152153  0.96389791
   0.75139946  0.03664206  0.03920065
   0.86107983  0.07340119  0.05686985
   0.85787808  0.11993477  0.94389782
   0.74484958  0.09942242  0.95526193
   0.73634574  0.20037467  0.04214669
   0.86061777  0.21945041  0.02748218
   0.07972355  0.00206952  0.06308128
   0.33343664  0.35287353  0.67411501
   0.06408992  0.91449357  0.12788308
   0.20919559  0.90074492  0.13484208
   0.21873165  0.95813732  0.05667163
   0.01734254  0.53726148  0.49783167
   0.95931805  0.61411275  0.55068556
   0.28138678  0.67114610  0.20573005
   0.13163005  0.55226594  0.55175721
   0.15999636  0.66129921  0.60232511
   0.06663545  0.69844495  0.62200091
   0.10597623  0.63577864  0.71257880
   0.04596420  0.54202923  0.67994669
   0.15640103  0.49046711  0.62192441
   0.15212739  0.48395400  0.70224190
   0.59277990  0.91020987  0.47799193
   0.70071469  0.92207488  0.46636753
   0.65586000  0.81877011  0.45877751
   0.73025461  0.85469390  0.56657903
   0.61471190  0.82123248  0.57218542
   0.59761980  0.98677273  0.55167638
   0.61060928  0.93057322  0.63126828
   0.74191981  0.99062966  0.63138981
   0.71965671  0.03358016  0.55282228
   0.57987704  0.09643307  0.61330168
   0.66941079  0.10669774  0.67375524
   0.66911554  0.17532227  0.54273390
   0.61316205  0.24328113  0.60899282
   0.78406555  0.15371871  0.60311508
   0.73480053  0.25786480  0.64703163
   0.17823163  0.39251370  0.17670075
   0.16951653  0.27521427  0.17824792
   0.13092550  0.33423742  0.10956513
   0.06277729  0.28846187  0.22284277
   0.01685127  0.32456909  0.15250329
   0.08537436  0.43783105  0.26982454
   0.06491290  0.48926672  0.19156832
   0.80612767  0.58235776  0.20401403
   0.93321072  0.43737967  0.19619772
   0.00254744  0.47255059  0.34264228
   0.87796358  0.36969684  0.27965135
   0.04071737  0.30187875  0.34178669
   0.94511773  0.27793388  0.37695033
   0.89805743  0.43586318  0.35895892
   0.93617782  0.82273018  0.81716820
   0.65689445  0.88646879  0.11221196
   0.55923706  0.81414066  0.12041724
   0.10123002  0.13334972  0.27367142
   0.21456612  0.10085060  0.25540817
   0.60771906  0.19563358  0.29420611
   0.63902430  0.16143963  0.37427840
   0.92597245  0.03081930  0.60884195
   0.05552996  0.20725847  0.91753188
   0.42214864  0.31776021  0.20615984
   0.44588303  0.27135881  0.29131621
   0.57435289  0.52527376  0.99248582
   0.65376099  0.62102198  0.97094395
   0.49605365  0.46602192  0.38770955
   0.53071838  0.57969564  0.35210387
   0.87603450  0.09189999  0.50330798
   0.82972014  0.97331114  0.50266293
   0.81159859  0.60772674  0.36563358
   0.86191203  0.51583715  0.42655293
   0.92380319  0.85208140  0.35850075
   0.06003369  0.54563380  0.41790745
   0.35228551  0.28525503  0.46704215
   0.39522320  0.35311622  0.39994823
   0.62265535  0.04584936  0.99609419
   0.55369061  0.08221097  0.06888619
   0.01983803  0.06188617  0.42377606
   0.85999427  0.37428464  0.11078819
   0.87667023  0.05653345  0.32124347
   0.99445398  0.03875890  0.30337315
   0.33468075  0.90676556  0.38907240
   0.40816453  0.80175168  0.36590504
   0.25341235  0.62207923  0.67984930
   0.28207896  0.52898033  0.62757995
   0.82399091  0.25950942  0.53175660
   0.72182493  0.31809510  0.54133575
   0.98559101  0.09673331  0.18797062
   0.96831934  0.14996706  0.58789679
   0.33914837  0.96775077  0.68559595
   0.08945022  0.87689398  0.39654826
   0.52362761  0.72125793  0.97102287
   0.39883360  0.18884664  0.58712442
   0.96505448  0.72929063  0.73898326
   0.39272396  0.25901178  0.64967820
   0.31216694  0.52927701  0.03905034
   0.64495214  0.18800909  0.40498756
   0.95896012  0.80715817  0.84804911
   0.19526196  0.44122441  0.82036785
   0.36127319  0.38157508  0.37951714
   0.41267900  0.69975499  0.62339214
   0.42731328  0.82785771  0.58619696
   0.35668707  0.38677382  0.69363689
   0.99001472  0.61324106  0.86653989
   0.26660661  0.47780385  0.61582795
   0.79276551  0.10784273  0.85507761
   0.83708828  0.21037262  0.54740525
Direct configuration=   220
   0.46924552  0.11785704  0.75778661
   0.51962814  0.10057946  0.80931178
   0.55720550  0.17120547  0.83474535
   0.62030424  0.21534613  0.81302030
   0.66837290  0.25860955  0.85127316
   0.69132086  0.34063591  0.83647949
   0.74867063  0.39436174  0.86650516
   0.60450838  0.84784751  0.11860456
   0.53108293  0.68334936  0.87397480
   0.55818435  0.67991555  0.82102620
   0.57423300  0.58110163  0.79744869
   0.94847354  0.15294431  0.19480445
   0.09367699  0.92563791  0.94385535
   0.12926315  0.87530687  0.56165950
   0.10237342  0.91629409  0.52125852
   0.15775459  0.10767913  0.26364796
   0.61854049  0.61484132  0.14483623
   0.63967025  0.53035048  0.13886830
   0.61986618  0.46293168  0.16432878
   0.61817840  0.45380011  0.22906088
   0.67173712  0.38233893  0.25678046
   0.64114329  0.36155011  0.31404349
   0.67594926  0.29343537  0.33545232
   0.62982501  0.20667076  0.33532337
   0.08754659  0.97398365  0.73255062
   0.15057853  0.01963911  0.75995407
   0.17854313  0.08679239  0.75483217
   0.22937724  0.13024005  0.78576817
   0.21157623  0.12131977  0.84781661
   0.13027577  0.13223204  0.86870463
   0.11255158  0.17099518  0.92266286
   0.93955382  0.08246749  0.60212024
   0.60476422  0.55504013  0.50697563
   0.54434574  0.50474993  0.52797726
   0.53840328  0.49774936  0.58992165
   0.48042520  0.44967371  0.62169179
   0.46382170  0.46632133  0.68365274
   0.53396870  0.49321337  0.72716680
   0.51694732  0.56189466  0.75557940
   0.44190183  0.29819295  0.24662108
   0.75629249  0.77803538  0.71233252
   0.81874640  0.80337084  0.75136536
   0.79825679  0.86310412  0.78936840
   0.77159392  0.85442252  0.83566687
   0.74186404  0.77771609  0.85746236
   0.89824185  0.18798699  0.72585474
   0.96039981  0.19222415  0.70625819
   0.61168838  0.57004498  0.98113543
   0.92470642  0.64188689  0.14987482
   0.88760104  0.68805757  0.19719920
   0.84944666  0.63023277  0.23084827
   0.25508730  0.77317470  0.73934592
   0.30905893  0.72786732  0.74704789
   0.06668342  0.72929260  0.38233934
   0.06301105  0.66116041  0.34906737
   0.50704028  0.51251392  0.37639565
   0.91312015  0.78284360  0.51866216
   0.91966999  0.83440338  0.55692842
   0.29557233  0.66642104  0.38560232
   0.28130816  0.69212066  0.43615008
   0.29441608  0.65218887  0.48523924
   0.36820105  0.71842752  0.16181180
   0.30113097  0.72875341  0.17108484
   0.86508118  0.03256951  0.50623953
   0.54676059  0.31882411  0.00764040
   0.47552313  0.33069875  0.02354960
   0.40535637  0.29340474  0.01401401
   0.35524988  0.33576082  0.97716772
   0.30318826  0.41313146  0.97448900
   0.26179199  0.42736761  0.02104285
   0.30893339  0.46570481  0.05846291
   0.85003503  0.56274609  0.39807655
   0.83421857  0.48491095  0.99941535
   0.90343587  0.43202888  0.99680205
   0.97291438  0.45544512  0.96104720
   0.97144734  0.44796685  0.89905190
   0.03876374  0.46216466  0.86010597
   0.10653351  0.42064620  0.86481325
   0.15005665  0.39766312  0.81909761
   0.04466141  0.59627350  0.39105424
   0.87003440  0.56031857  0.69999165
   0.84420813  0.47841173  0.68160991
   0.90829880  0.43665237  0.67149610
   0.94214254  0.45506217  0.62415042
   0.26126959  0.43034886  0.31437978
   0.26958790  0.37446489  0.34557197
   0.25938885  0.35670544  0.39918966
   0.33010706  0.33127208  0.42014115
   0.65632191  0.73947380  0.30537636
   0.69049368  0.80301901  0.30724057
   0.67710036  0.87278620  0.27329554
   0.63672088  0.93713663  0.29947215
   0.60487724  0.00079362  0.26684753
   0.53687331  0.98861215  0.24409838
   0.47029258  0.99323272  0.26031963
   0.58768515  0.05910981  0.03264212
   0.39404641  0.97118571  0.95028607
   0.37314988  0.88241256  0.93547012
   0.30365710  0.84901831  0.93010447
   0.27325413  0.80653686  0.97000208
   0.20339348  0.71594138  0.02677321
   0.22693875  0.74260235  0.98284123
   0.80053962  0.34115404  0.10824652
   0.01775870  0.12679216  0.40991348
   0.15723127  0.26455854  0.60219770
   0.15020012  0.27897595  0.54872253
   0.09245433  0.28274624  0.52021341
   0.20994386  0.15825687  0.40100441
   0.27148230  0.13805371  0.42260269
   0.44276415  0.02011262  0.50699411
   0.15481974  0.88257755  0.24260117
   0.93543050  0.04436244  0.31507197
   0.91099051  0.77388673  0.02862730
   0.91403154  0.85186015  0.99693819
   0.86492586  0.91277808  0.02579903
   0.84749800  0.97997895  0.98802579
   0.81532748  0.05411958  0.02118646
   0.79282907  0.11635807  0.98152134
   0.79845289  0.19106114  0.00234416
   0.37243018  0.85356704  0.37465736
   0.10669368  0.94838885  0.08873560
   0.17211422  0.93511142  0.08987949
   0.02132525  0.57402629  0.54440989
   0.08161815  0.59711161  0.56839161
   0.09562835  0.64135186  0.61815892
   0.09120954  0.58616957  0.67055623
   0.16430779  0.52888238  0.66633541
   0.24009671  0.56643797  0.65576524
   0.65699115  0.86967974  0.48266376
   0.66354395  0.86940529  0.55061568
   0.64504785  0.95187541  0.58759881
   0.69823399  0.01996089  0.59349550
   0.64817271  0.09650117  0.61846700
   0.66434742  0.18110050  0.59348392
   0.73716306  0.22043165  0.60723099
   0.75472562  0.26564458  0.56044182
   0.13889307  0.33352464  0.15709321
   0.06735341  0.34426790  0.18712491
   0.04843814  0.42434502  0.21840708
   0.97392468  0.41784215  0.23573443
   0.94734141  0.40008644  0.28252963
   0.98227662  0.33173655  0.36956324
   0.95500773  0.41183015  0.34122900
   0.93357975  0.84425416  0.30641836
   0.42272783  0.16847740  0.76499393
   0.51294132  0.14235508  0.72120939
   0.42806999  0.06875657  0.73014692
   0.56321224  0.04264769  0.79992696
   0.48045290  0.08069747  0.85499036
   0.49954148  0.22447438  0.85339465
   0.59217695  0.14211509  0.87450288
   0.67259289  0.16552889  0.79556130
   0.59264479  0.26180975  0.77377370
   0.63565389  0.25532278  0.89756687
   0.73282085  0.23153961  0.85395841
   0.71442547  0.33365837  0.78700653
   0.63356967  0.37487045  0.84053884
   0.71674070  0.43990355  0.90052808
   0.77454137  0.43964733  0.83434206
   0.47863650  0.64051166  0.86524783
   0.57825342  0.66327601  0.90882795
   0.49932874  0.75415258  0.89376529
   0.61211384  0.72313936  0.82129616
   0.52637681  0.71012172  0.77913620
   0.63977976  0.58029498  0.78139413
   0.57385221  0.53456088  0.83976525
   0.91536847  0.16117875  0.24295874
   0.36228669  0.20340835  0.57714400
   0.10392093  0.87006274  0.90800659
   0.14170603  0.91599281  0.97674502
   0.14102150  0.80244324  0.55857683
   0.15470982  0.90072083  0.61329089
   0.07717301  0.98602368  0.51797007
   0.07626619  0.86800971  0.48255874
   0.55179533  0.62757194  0.16314162
   0.66714214  0.65808248  0.16944751
   0.61803678  0.64699742  0.09579527
   0.70782173  0.53276843  0.14712292
   0.62374636  0.52223395  0.08599585
   0.55458765  0.43931279  0.14736910
   0.67463140  0.41649959  0.14048417
   0.65952704  0.52048706  0.24337787
   0.55528536  0.46603643  0.24838810
   0.66567849  0.33025312  0.21798796
   0.73682520  0.40268452  0.25823083
   0.63481373  0.42040170  0.34860190
   0.56908130  0.35484572  0.30983919
   0.68564729  0.29919920  0.39588886
   0.73693873  0.28412000  0.31414158
   0.03846190  0.96831679  0.76508599
   0.06583348  0.01214428  0.68755126
   0.11105543  0.90485340  0.72410338
   0.78525548  0.25623521  0.97201003
   0.18130341  0.97613398  0.79776656
   0.28697567  0.97421348  0.70290887
   0.15495747  0.11932807  0.70813687
   0.29703453  0.10221511  0.78933940
   0.22888183  0.20525459  0.77893125
   0.24390131  0.05449027  0.86265811
   0.26037152  0.17445018  0.85956581
   0.10567269  0.18241149  0.83264947
   0.09173047  0.07327564  0.86436014
   0.14407469  0.14978138  0.96768504
   0.78533570  0.72970702  0.87980030
   0.62090662  0.62567795  0.52866974
   0.66281131  0.51234293  0.51232222
   0.59481494  0.56698776  0.45808320
   0.54810688  0.43510400  0.50137681
   0.48630093  0.55113476  0.51602295
   0.60503167  0.48310815  0.61059308
   0.52880408  0.57795316  0.59905691
   0.42337773  0.44911584  0.58999154
   0.51981875  0.38676034  0.62155837
   0.41305619  0.52214535  0.69575834
   0.44077965  0.40312920  0.71322293
   0.52807115  0.44320429  0.76642078
   0.59671197  0.49135892  0.70615739
   0.51910408  0.60946044  0.71309323
   0.45497195  0.55666022  0.77639972
   0.71064021  0.72877388  0.72726998
   0.73204705  0.83494733  0.68778163
   0.77829595  0.73375447  0.66734538
   0.84858661  0.85376439  0.71654490
   0.85486977  0.74427727  0.76372304
   0.80565796  0.35154057  0.88258040
   0.82382705  0.93115902  0.78075537
   0.75383656  0.91473045  0.86427921
   0.42983230  0.94647388  0.52192807
   0.68872491  0.79565383  0.89098888
   0.72286520  0.74859885  0.81071509
   0.87394709  0.22389553  0.76146691
   0.86038323  0.11932502  0.71612650
   0.99912384  0.25428677  0.71641182
   0.99036798  0.12806247  0.68976127
   0.95424037  0.57339200  0.16847003
   0.88969955  0.63560239  0.10177348
   0.99021228  0.67261473  0.14386095
   0.83054681  0.73190207  0.17105541
   0.94247297  0.72320151  0.21694238
   0.81849842  0.66650702  0.26375989
   0.89865919  0.58758085  0.26503697
   0.25145976  0.83966215  0.71567074
   0.19017138  0.75058233  0.75452148
   0.30872132  0.65740962  0.76586197
   0.36994444  0.75267488  0.73777664
   0.99551308  0.74702019  0.39018320
   0.11100667  0.72541484  0.42181485
   0.11458400  0.66475624  0.30720847
   0.98996549  0.64830039  0.33095623
   0.98262147  0.74130675  0.51240469
   0.86646101  0.75230186  0.49292945
   0.42110817  0.23946701  0.66555604
   0.97766483  0.85621441  0.58096326
   0.86687846  0.87079734  0.57631082
   0.26279630  0.71331843  0.34977953
   0.31661380  0.60580546  0.36164889
   0.25058144  0.75605536  0.43858140
   0.27874777  0.58115156  0.48281389
   0.23351215  0.68698406  0.51090610
   0.35573839  0.67245735  0.51116407
   0.39629868  0.76929238  0.13213966
   0.39953486  0.65450303  0.18466449
   0.04153542  0.92675689  0.39747785
   0.26665540  0.78620046  0.16029290
   0.56783997  0.24517182  0.01123826
   0.55040113  0.35255831  0.95979831
   0.60102310  0.36439287  0.02869410
   0.46683736  0.41007443  0.01679150
   0.49743990  0.31764329  0.07359326
   0.42919586  0.22596685  0.98075236
   0.38653983  0.26847195  0.06142187
   0.39656082  0.35039800  0.93909376
   0.30509833  0.28101019  0.97381033
   0.35609121  0.46474480  0.96645409
   0.25671704  0.40108334  0.94022681
   0.20172171  0.47395733  0.01657455
   0.24652160  0.35442363  0.04356873
   0.36823725  0.42507188  0.06428520
   0.27187347  0.49207545  0.10057174
   0.83312366  0.52594328  0.95629522
   0.77885343  0.43987122  0.00582307
   0.83081573  0.53366295  0.04256503
   0.87564123  0.37005105  0.98414689
   0.93891836  0.44358994  0.04256075
   0.97024712  0.53578170  0.97413757
   0.03934155  0.42934983  0.97201510
   0.95874639  0.37000084  0.89117231
   0.92042735  0.49332466  0.87796993
   0.01187671  0.42519972  0.81845223
   0.05441259  0.53843543  0.85826976
   0.14697296  0.46848621  0.89341531
   0.09803291  0.35635390  0.89022713
   0.12934332  0.40299068  0.76871712
   0.17261331  0.32445729  0.82389007
   0.91352785  0.54447300  0.73859051
   0.90066274  0.60152115  0.66671024
   0.81352826  0.58856657  0.72079821
   0.79598363  0.48927459  0.64279764
   0.80851220  0.43781082  0.72004474
   0.91388199  0.35951336  0.68573649
   0.82794751  0.07061304  0.83357437
   0.91953764  0.49774503  0.58565489
   0.01034026  0.42619621  0.60897563
   0.28858541  0.43573613  0.26483754
   0.23834931  0.49735104  0.32850883
   0.44545746  0.66342803  0.63771875
   0.29637569  0.30806960  0.32204430
   0.20862852  0.30194311  0.40131383
   0.22754647  0.41930923  0.43077268
   0.92888051  0.19939826  0.15624658
   0.64709176  0.68099330  0.34077511
   0.61460168  0.71574270  0.26722668
   0.72727065  0.82416381  0.35184886
   0.00412581  0.71814234  0.72398293
   0.74825148  0.89259999  0.25178609
   0.62750025  0.85713620  0.23641282
   0.58652383  0.89366208  0.32425191
   0.66973019  0.96631180  0.33997078
   0.60157011  0.05671844  0.30344520
   0.65896646  0.02374995  0.23341425
   0.54007875  0.95893132  0.19672348
   0.50428524  0.01857220  0.48111144
   0.41142362  0.95824500  0.23666137
   0.45396794  0.02772612  0.30715259
   0.34228524  0.01723830  0.92987695
   0.39987884  0.98835108  0.00460152
   0.45210140  0.98933488  0.92227322
   0.41845702  0.84903954  0.97038584
   0.40095927  0.85520200  0.88864360
   0.00086156  0.35273185  0.41919292
   0.26944532  0.86244045  0.88553193
   0.55769360  0.76364853  0.98601948
   0.30343017  0.81529663  0.02312040
   0.22628563  0.70476921  0.94009816
   0.20572790  0.75642922  0.07140743
   0.17613987  0.64551521  0.03735015
   0.43483598  0.86033419  0.61363633
   0.88245773  0.83695181  0.27516609
   0.08121995  0.79185145  0.35755717
   0.96547090  0.65492070  0.87145995
   0.15789429  0.30920733  0.63987359
   0.10632296  0.82745601  0.24185257
   0.21694612  0.22087248  0.60204460
   0.20662510  0.30189231  0.52685071
   0.10528839  0.31168457  0.47237159
   0.02895520  0.25951475  0.52826764
   0.15708859  0.19109362  0.43021634
   0.19217161  0.15292487  0.35173095
   0.29764220  0.07968645  0.38947567
   0.30692184  0.14364083  0.46463442
   0.43775002  0.05398960  0.55565733
   0.39135234  0.03837301  0.47126976
   0.21605414  0.85091672  0.22469797
   0.99231191  0.87121213  0.28304216
   0.98429568  0.74187243  0.03045567
   0.89103124  0.78259548  0.07933730
   0.86583269  0.72684932  0.01153757
   0.89030223  0.84795719  0.95159492
   0.98319651  0.87224590  0.00083621
   0.80620756  0.87278338  0.02953052
   0.89225411  0.93738575  0.07263956
   0.90532508  0.98972291  0.95543417
   0.79688858  0.95861363  0.96167066
   0.74890760  0.04097777  0.03670075
   0.86487232  0.06599179  0.05444414
   0.84658107  0.11569418  0.94323832
   0.74208297  0.09547457  0.95053954
   0.74658468  0.20806373  0.03970936
   0.85675981  0.20666525  0.02088292
   0.08142558  0.99746141  0.05841850
   0.33563826  0.36276429  0.67289347
   0.06392525  0.90760735  0.12408979
   0.19983618  0.89012930  0.12862870
   0.21025565  0.97231325  0.05787496
   0.01864104  0.53232130  0.50357980
   0.95940729  0.60842662  0.55297850
   0.26253533  0.68711438  0.20588436
   0.13334609  0.55835472  0.54609593
   0.16960909  0.66096965  0.61573241
   0.05501313  0.70472260  0.62164740
   0.10213127  0.62936829  0.71352171
   0.04461274  0.53912961  0.68039449
   0.14523626  0.49327981  0.61886828
   0.17253118  0.48424670  0.71022917
   0.59403903  0.90403432  0.47609800
   0.70444793  0.92621026  0.46762460
   0.64842680  0.80134668  0.45924767
   0.72824666  0.84480990  0.56396360
   0.61862057  0.82223315  0.57538763
   0.60394462  0.99160387  0.54921312
   0.60740318  0.93659195  0.63173190
   0.74450135  0.98290079  0.62608897
   0.72792310  0.04939409  0.54743561
   0.58306555  0.08661364  0.61366093
   0.67232320  0.11546272  0.66669874
   0.66842112  0.16761374  0.54056716
   0.61431076  0.23208129  0.59396219
   0.78235147  0.15965682  0.61727090
   0.74490961  0.26817149  0.64710138
   0.19280327  0.39132334  0.17708490
   0.16896638  0.27037435  0.17292366
   0.13833248  0.33073578  0.10563902
   0.06303884  0.29172835  0.23030314
   0.02437861  0.34578200  0.14914379
   0.08681766  0.44426716  0.26404259
   0.05193775  0.48936452  0.19368696
   0.81722002  0.58690090  0.19628486
   0.92618248  0.42662695  0.19301544
   0.00202992  0.47760712  0.34093905
   0.87956267  0.37345250  0.27566146
   0.03822639  0.30116240  0.34884851
   0.93445535  0.28399011  0.37931376
   0.90407761  0.43553879  0.36288540
   0.93788993  0.81749320  0.82258890
   0.65445534  0.88040867  0.11794387
   0.55526311  0.81915195  0.12445751
   0.10059604  0.11730318  0.27420210
   0.21652494  0.10734615  0.25746411
   0.60762109  0.19856745  0.29339729
   0.63378266  0.16446524  0.37567796
   0.92931447  0.01859457  0.60897769
   0.05760021  0.20851127  0.92963979
   0.43323609  0.33801633  0.20638485
   0.45954115  0.26684088  0.28556260
   0.56888337  0.52429951  0.99661838
   0.65513554  0.62404942  0.97684937
   0.49470563  0.45148896  0.39475025
   0.52646037  0.57381509  0.36300591
   0.88794580  0.09382081  0.50531155
   0.84658311  0.96927293  0.50944252
   0.81938975  0.59658362  0.36526704
   0.86829281  0.52209063  0.43069765
   0.91753186  0.85284420  0.35363814
   0.06934988  0.54085389  0.40754508
   0.34277941  0.30247221  0.46353926
   0.39007470  0.35785208  0.39575193
   0.62881135  0.04338128  0.00089619
   0.55176613  0.07430317  0.06856557
   0.02496516  0.07112347  0.42691598
   0.85574836  0.36132635  0.10536881
   0.87585102  0.04728752  0.32093332
   0.99240394  0.05086486  0.30347548
   0.33689318  0.89913628  0.39307708
   0.40880972  0.80402993  0.36470158
   0.25768713  0.62481427  0.67963919
   0.27714754  0.52390496  0.62862374
   0.82337059  0.25121212  0.54017378
   0.72995662  0.32181463  0.54800848
   0.98332060  0.10261995  0.19005553
   0.96055812  0.14485334  0.60197126
   0.32420798  0.97640911  0.67453036
   0.06950113  0.90571621  0.41994112
   0.57692641  0.72811441  0.01386057
   0.40695843  0.20657658  0.56673377
   0.97935103  0.72576478  0.75546417
   0.37776970  0.24959139  0.64835214
   0.32293216  0.52629213  0.03834269
   0.64318533  0.19072203  0.40850672
   0.94169510  0.77407753  0.84088283
   0.19115649  0.44334837  0.82277695
   0.39440624  0.38030092  0.36125799
   0.43701083  0.70475964  0.65239906
   0.45084163  0.86226158  0.58111748
   0.35733824  0.34661401  0.70396928
   0.00488393  0.63152750  0.87389783
   0.25341484  0.49005996  0.60572109
   0.79476954  0.10187878  0.84641567
   0.84634074  0.20623433  0.55126353
Direct configuration=   240
   0.46708782  0.12989911  0.75800682
   0.50987555  0.10060389  0.80982585
   0.56399393  0.17045260  0.83423638
   0.62796031  0.21492501  0.81483388
   0.68169665  0.26151403  0.85331814
   0.69340776  0.34637091  0.83605857
   0.75016280  0.39502282  0.86600004
   0.60000141  0.84870890  0.12682105
   0.52731667  0.68590866  0.86884330
   0.56100256  0.68484833  0.81739436
   0.57584055  0.59520653  0.80214784
   0.94639886  0.14645245  0.19348478
   0.09629112  0.92522377  0.93757484
   0.14126963  0.87560229  0.56126018
   0.10328984  0.91281211  0.52727456
   0.16123827  0.10364603  0.26926281
   0.62040262  0.62686992  0.13665852
   0.64081143  0.53287475  0.13715587
   0.62224430  0.45766044  0.16657094
   0.63258772  0.46722618  0.22813770
   0.66264950  0.39741793  0.25827329
   0.62984388  0.36636084  0.31352006
   0.67489059  0.28592530  0.34281615
   0.62908918  0.21784752  0.33132874
   0.09730568  0.97598466  0.73739126
   0.15458098  0.01741216  0.76282271
   0.17605016  0.08298687  0.74830886
   0.22279748  0.12568214  0.78450244
   0.21375592  0.12428286  0.84272916
   0.13256782  0.14279234  0.86603257
   0.11334267  0.16782952  0.92295475
   0.94627707  0.07450807  0.60989408
   0.60906644  0.55106800  0.51108310
   0.53948990  0.51649210  0.53521272
   0.54017973  0.51043369  0.59313377
   0.48662138  0.45298962  0.61932853
   0.46414091  0.47687788  0.69378698
   0.52640581  0.49049573  0.72840922
   0.51940144  0.57047652  0.75226553
   0.45541769  0.30762117  0.24416652
   0.76111616  0.76334293  0.70554439
   0.81956910  0.79788851  0.74399718
   0.80468837  0.85138261  0.79021931
   0.76969765  0.85424620  0.83514161
   0.74250105  0.77739952  0.85808668
   0.89890916  0.17092167  0.72304794
   0.95345692  0.19144951  0.69540543
   0.60539698  0.57804988  0.99061593
   0.93921877  0.63912926  0.15097714
   0.89283650  0.68194740  0.18812251
   0.85703352  0.63374238  0.22979068
   0.25483005  0.76624859  0.74074463
   0.31133601  0.72103940  0.74663536
   0.06363586  0.73519381  0.37937801
   0.05689223  0.65119681  0.35113970
   0.50103086  0.50662928  0.38903480
   0.92083484  0.78505334  0.51546825
   0.92176161  0.83437407  0.55460233
   0.28805775  0.67045306  0.38767243
   0.28927125  0.70422286  0.43725326
   0.28535039  0.66135250  0.49025886
   0.35485375  0.71472520  0.16967435
   0.29242459  0.73437159  0.18314343
   0.87282491  0.03311114  0.50899082
   0.56084596  0.32074571  0.00336638
   0.49703199  0.32770867  0.03244000
   0.41775637  0.28610345  0.01377071
   0.35254022  0.33320344  0.98338266
   0.30476449  0.40807673  0.97585916
   0.26427178  0.42994978  0.02220023
   0.31211021  0.48118418  0.05657129
   0.85115261  0.55738766  0.40311442
   0.84066399  0.48295075  0.99676739
   0.90713412  0.43871445  0.00013520
   0.97070744  0.45583675  0.95966487
   0.96937838  0.44295921  0.89914566
   0.03763834  0.45873769  0.86009404
   0.11349469  0.42377966  0.86684790
   0.16419532  0.39436477  0.81046027
   0.05847020  0.59393107  0.38928114
   0.85847269  0.55610581  0.70681882
   0.84555420  0.47889172  0.68172060
   0.90746124  0.44265165  0.65713705
   0.94107284  0.45366232  0.61225193
   0.25574428  0.43372006  0.30555498
   0.26354316  0.37311089  0.33410446
   0.25365241  0.36313130  0.39810323
   0.32724769  0.34637005  0.41893918
   0.64632721  0.74085035  0.30714212
   0.68419577  0.80010876  0.31023641
   0.68208754  0.86660307  0.27987326
   0.63711337  0.93070217  0.29990157
   0.59967133  0.99329987  0.26787297
   0.52729979  0.98361672  0.24036751
   0.46297713  0.99370266  0.25998451
   0.58756391  0.05438150  0.03578923
   0.38892118  0.96790620  0.94509158
   0.37360811  0.88521082  0.94059726
   0.29983370  0.85002888  0.94305352
   0.26643553  0.80940662  0.98241115
   0.21461251  0.71598269  0.02921953
   0.22936818  0.74268384  0.98349911
   0.79170889  0.34691121  0.09689700
   0.01283629  0.13767216  0.41481211
   0.16453230  0.25828268  0.60684427
   0.14421774  0.28551969  0.55675175
   0.09236800  0.28198647  0.51831500
   0.20043389  0.15016605  0.40825157
   0.26545127  0.13471184  0.42021108
   0.43832846  0.02305476  0.51172583
   0.17221511  0.88339423  0.25100539
   0.93161712  0.04916050  0.31241137
   0.91378667  0.77738970  0.03189577
   0.91793556  0.85652199  0.00180621
   0.86624771  0.91337654  0.02334130
   0.84699962  0.98246655  0.98580930
   0.81471430  0.04927759  0.01372831
   0.79309821  0.11980186  0.97104351
   0.79615331  0.20672233  0.99762370
   0.37642649  0.84919971  0.38049595
   0.10080433  0.95421762  0.08654903
   0.16937153  0.93872432  0.08764000
   0.01827831  0.57982955  0.54869592
   0.08125957  0.60263155  0.56682557
   0.09726324  0.63767628  0.61935521
   0.10326511  0.58643875  0.67266849
   0.16373182  0.53554792  0.66663299
   0.23994998  0.56331055  0.65834298
   0.65048096  0.87081487  0.49171714
   0.66439097  0.87428674  0.54971674
   0.64753628  0.95720756  0.57167838
   0.69980471  0.02571682  0.59151860
   0.65826270  0.09246776  0.61834082
   0.66965932  0.17242890  0.58424240
   0.73814349  0.21630716  0.60747518
   0.76204101  0.26871196  0.56617974
   0.14776975  0.33189360  0.16116199
   0.07940674  0.36355707  0.18790538
   0.04468988  0.42728107  0.21394489
   0.97392218  0.40664640  0.23571966
   0.94181557  0.39863819  0.28067432
   0.98219955  0.33938491  0.37330122
   0.96418773  0.40892344  0.33561749
   0.92771987  0.86009230  0.30475168
   0.42881824  0.18990542  0.77259986
   0.51692973  0.14922938  0.72428333
   0.42786994  0.07308637  0.73496008
   0.54476636  0.03685730  0.80162353
   0.47859833  0.08097991  0.85108822
   0.50748728  0.21565182  0.84532559
   0.59077633  0.13126472  0.87704748
   0.67118252  0.16441604  0.79345744
   0.60854352  0.26338841  0.77722873
   0.64584425  0.25587060  0.89904860
   0.73871092  0.21128517  0.86174005
   0.71900157  0.35002282  0.78177592
   0.63128551  0.38407505  0.83594599
   0.71860281  0.43303367  0.90714468
   0.78065347  0.45115281  0.83260328
   0.47230117  0.63710044  0.87012540
   0.57507790  0.66108363  0.90350927
   0.50164067  0.75083274  0.89647089
   0.62207505  0.73183984  0.82035552
   0.51792534  0.71465109  0.77974128
   0.64346382  0.57908526  0.78548717
   0.56026108  0.53703933  0.83576443
   0.90787735  0.15884360  0.23488507
   0.37265077  0.19087791  0.57002068
   0.08882381  0.86437475  0.91212230
   0.13919132  0.90161236  0.97709002
   0.15801558  0.80599297  0.55084030
   0.16604011  0.89907546  0.60552399
   0.08066037  0.98508940  0.51986852
   0.06543586  0.88044962  0.49094931
   0.55401499  0.62683185  0.15834950
   0.67261147  0.65357609  0.16685992
   0.61429224  0.66407110  0.09477080
   0.71227630  0.52825967  0.14785500
   0.62589600  0.51699307  0.09061283
   0.55424268  0.44348451  0.15521375
   0.66080241  0.41255751  0.13943776
   0.66741859  0.52258394  0.24196241
   0.56434040  0.47193295  0.24260419
   0.65875662  0.33701401  0.22560796
   0.73041774  0.41133495  0.26772467
   0.63818517  0.43139122  0.34162708
   0.56517124  0.34844554  0.31310689
   0.68678741  0.27697904  0.39393172
   0.74161807  0.28854916  0.31608678
   0.04103633  0.97315178  0.77262631
   0.06782272  0.00427922  0.69237388
   0.11604632  0.91065252  0.71809758
   0.79064281  0.27155931  0.97040289
   0.19116982  0.96556164  0.78864924
   0.28061710  0.98147936  0.70958844
   0.15101499  0.11248600  0.70330336
   0.29451490  0.10121770  0.77519326
   0.23082793  0.19975677  0.77777087
   0.23934773  0.05254549  0.86285413
   0.25113522  0.17839365  0.86657615
   0.10492937  0.18789374  0.83073432
   0.09169921  0.07177190  0.86933365
   0.15155680  0.13419384  0.95583304
   0.78570624  0.72721549  0.88105126
   0.62096460  0.61968208  0.53117915
   0.66740343  0.51377872  0.51454669
   0.59262950  0.56777969  0.46145356
   0.54595030  0.45312359  0.50788326
   0.48448186  0.55457705  0.51828433
   0.60613279  0.48208589  0.60141729
   0.53644298  0.57764014  0.60723956
   0.42427969  0.44829478  0.59112613
   0.51063806  0.38238577  0.62073259
   0.41043030  0.51716180  0.69471129
   0.44012842  0.40896368  0.71004267
   0.53033553  0.43878777  0.76696559
   0.59249566  0.49736714  0.70815969
   0.50518255  0.61514375  0.71038167
   0.45621450  0.55837135  0.78272234
   0.70843221  0.71485882  0.72562022
   0.72670131  0.84026003  0.70008857
   0.78920068  0.73741968  0.66649112
   0.86112234  0.83825605  0.70797852
   0.86520372  0.73681374  0.76307643
   0.80043972  0.35301224  0.88636318
   0.81360089  0.92046669  0.77169894
   0.75417746  0.91425845  0.86519180
   0.42820366  0.94773428  0.51966471
   0.68689759  0.78738449  0.88310882
   0.72821865  0.73717995  0.81568802
   0.87514226  0.20760651  0.76816294
   0.86218283  0.11111597  0.71417810
   0.98884812  0.25899811  0.70882765
   0.98733855  0.12017790  0.68628386
   0.95018078  0.56650598  0.15927458
   0.90146187  0.62917422  0.10876438
   0.99555887  0.67947966  0.13964396
   0.83883636  0.73152862  0.18827698
   0.93671335  0.72412802  0.21976889
   0.81654332  0.66774083  0.26763847
   0.90260210  0.58593446  0.25225794
   0.24731281  0.82946314  0.71395583
   0.19268223  0.74105248  0.75972022
   0.31417385  0.66064432  0.77089533
   0.37423948  0.76077900  0.74073279
   0.00249236  0.74669116  0.40354777
   0.11609248  0.73211534  0.42017479
   0.10000377  0.65238663  0.30988556
   0.99651592  0.64782046  0.32822682
   0.98263914  0.74240175  0.51212822
   0.86949419  0.76136527  0.48867504
   0.41158306  0.23419366  0.66022302
   0.97555733  0.84725519  0.58011671
   0.86543468  0.86712679  0.57363017
   0.25961096  0.70784516  0.35143445
   0.31757114  0.61069502  0.37078177
   0.25403058  0.76792572  0.43880425
   0.28169363  0.58642258  0.48306238
   0.23680890  0.69162926  0.51882681
   0.34931068  0.66353801  0.51094060
   0.39154190  0.76063004  0.13797797
   0.38925705  0.64917984  0.17934921
   0.03479029  0.93990131  0.39605089
   0.27367179  0.79603840  0.15617121
   0.57791516  0.24927329  0.00441749
   0.54622443  0.34811243  0.95187518
   0.60877706  0.35696162  0.02896383
   0.47525257  0.39916637  0.01975535
   0.50087575  0.31698739  0.08346040
   0.42920860  0.23027315  0.97995891
   0.37889379  0.27210740  0.05759302
   0.40470404  0.34334628  0.94500181
   0.30174731  0.28071596  0.96949850
   0.34738697  0.46578395  0.95691591
   0.25371646  0.40386294  0.93200838
   0.20415865  0.46683876  0.00819621
   0.23859177  0.37547358  0.04683289
   0.35963355  0.42103445  0.06430502
   0.27809999  0.48730133  0.10061565
   0.83983970  0.52502935  0.95453518
   0.77556339  0.45217196  0.99410721
   0.84088675  0.53049299  0.04268010
   0.87933705  0.36575284  0.98356754
   0.93228191  0.44572313  0.05218718
   0.96474536  0.52892137  0.96948983
   0.03209537  0.43121806  0.97810150
   0.95781180  0.36985908  0.88571519
   0.91996833  0.49019657  0.88122687
   0.00930751  0.43239559  0.81425863
   0.05327105  0.53561935  0.85392812
   0.14990678  0.47762701  0.89702055
   0.09572951  0.35842593  0.88978210
   0.11818017  0.40167554  0.77192569
   0.17865047  0.31767871  0.81682958
   0.91608858  0.54512288  0.74149136
   0.89573451  0.59860829  0.66878053
   0.80035156  0.59295767  0.72556547
   0.81027934  0.49270093  0.63582962
   0.80632715  0.43888283  0.72026576
   0.91266600  0.38095011  0.67790763
   0.82819119  0.06193729  0.82757404
   0.92001822  0.49562791  0.57635440
   0.00636046  0.43464720  0.61088316
   0.29138600  0.42635090  0.26336849
   0.23501037  0.50375193  0.31923903
   0.44644828  0.66485992  0.63459987
   0.31061539  0.31616964  0.32066630
   0.20669858  0.30448201  0.40486331
   0.23375003  0.40941110  0.43407483
   0.93259099  0.20525588  0.15743851
   0.64191184  0.69728934  0.35287254
   0.60942747  0.71369689  0.26800183
   0.72529508  0.81696037  0.35260890
   0.99965391  0.71395045  0.72769713
   0.74818562  0.89071773  0.26167872
   0.63622568  0.84747198  0.24002420
   0.57986380  0.89694924  0.32172307
   0.67237202  0.97862357  0.33938724
   0.59002799  0.05879249  0.29852784
   0.64739669  0.01869770  0.23478513
   0.54727746  0.96139733  0.18691332
   0.49446761  0.02437566  0.48830283
   0.40816927  0.96696687  0.23489173
   0.45595412  0.02374305  0.30269128
   0.34039403  0.01128972  0.92643381
   0.38739899  0.99210462  0.99765569
   0.45975181  0.98203575  0.92550309
   0.41420386  0.84723304  0.97576759
   0.40024283  0.86541332  0.88963085
   0.99485414  0.34422459  0.42298714
   0.26682757  0.86023491  0.89401573
   0.55837897  0.77489497  0.98611679
   0.31461209  0.82466776  0.02200110
   0.22401407  0.69975676  0.93835780
   0.21603766  0.75472789  0.07200418
   0.17129987  0.64816095  0.03490392
   0.43063951  0.86239167  0.61102312
   0.88250817  0.83629730  0.27031739
   0.08654612  0.79234432  0.34950390
   0.96743275  0.65673740  0.87424387
   0.15057728  0.29389105  0.65378682
   0.11354289  0.84459566  0.24063181
   0.21362813  0.20409082  0.61376027
   0.21285924  0.30263318  0.52669531
   0.09602950  0.31530143  0.47665503
   0.02691803  0.25622614  0.52312345
   0.14401136  0.17931759  0.43065771
   0.19182731  0.15195220  0.35929214
   0.29499749  0.07831482  0.39360186
   0.29106097  0.15393845  0.46779822
   0.43450504  0.07072762  0.55096283
   0.38627284  0.04859533  0.47636218
   0.21459286  0.84573279  0.22512967
   0.98844796  0.87068977  0.28135856
   0.97163752  0.74220043  0.02853693
   0.89512160  0.79319362  0.07815316
   0.86491699  0.72671799  0.01089343
   0.89382486  0.85502724  0.94914683
   0.98481716  0.88325609  0.00113858
   0.80365245  0.88455507  0.03687170
   0.89215400  0.93230231  0.07179246
   0.90453932  0.98582206  0.96318160
   0.79470030  0.97177334  0.94818945
   0.75934264  0.03298494  0.04112706
   0.86258887  0.07095935  0.05468666
   0.84872353  0.11870393  0.93870207
   0.73000404  0.09624385  0.94982670
   0.75486940  0.20742824  0.04216813
   0.86368263  0.19385579  0.02011646
   0.07261920  0.99317533  0.05459033
   0.33115605  0.36957268  0.67090155
   0.05690879  0.90651277  0.11660529
   0.19702542  0.88217622  0.11631873
   0.21260048  0.98347993  0.06254903
   0.02153579  0.52716349  0.51230840
   0.95998772  0.60888538  0.55721302
   0.24494103  0.69514283  0.20694774
   0.13893105  0.57263640  0.53798274
   0.16050542  0.66268680  0.62555898
   0.04942266  0.69615840  0.62420664
   0.10218782  0.62532508  0.71373691
   0.03755287  0.53828967  0.67464181
   0.14140266  0.48617146  0.63016432
   0.18712103  0.49465608  0.70584291
   0.58963586  0.89775830  0.47229555
   0.70281666  0.90764274  0.46945278
   0.65622560  0.80207625  0.46848813
   0.72540081  0.83911484  0.55820004
   0.62055614  0.82298610  0.57128285
   0.59807222  0.99034213  0.54515662
   0.61443291  0.94407287  0.62035346
   0.74875695  0.99427135  0.62017835
   0.73331640  0.05011976  0.55142374
   0.58877989  0.07642249  0.61826554
   0.67104286  0.11254574  0.66565100
   0.67068713  0.15827949  0.53108561
   0.61306591  0.21502576  0.58871355
   0.78092125  0.16706897  0.62911953
   0.74601920  0.27267850  0.64932342
   0.19695742  0.38598691  0.17168795
   0.16890810  0.25756497  0.17052647
   0.14245861  0.33695352  0.11088226
   0.06155335  0.30333165  0.22369960
   0.02509628  0.35847433  0.14978224
   0.09040924  0.43668948  0.25851500
   0.04436377  0.48731377  0.18475017
   0.82556518  0.58672357  0.19730602
   0.92956265  0.40853133  0.19687087
   0.00501905  0.46239717  0.33994301
   0.87537066  0.37800684  0.27536860
   0.03513949  0.30356562  0.35153015
   0.91638670  0.29216830  0.37251086
   0.89837370  0.42934207  0.36747926
   0.94338551  0.80929958  0.82955363
   0.65733341  0.87581226  0.12041782
   0.54555863  0.81865167  0.12674300
   0.10158890  0.09910622  0.27156243
   0.21762482  0.10852603  0.25624977
   0.60612401  0.20070787  0.29205282
   0.62558082  0.17319302  0.37769596
   0.92893491  0.00957357  0.60648714
   0.06288573  0.21122182  0.93524814
   0.44127272  0.35017404  0.21135625
   0.46531783  0.26227315  0.27620158
   0.56655691  0.52613277  0.99128796
   0.65554304  0.61418876  0.98152205
   0.49152690  0.44267506  0.39729555
   0.51640131  0.56412710  0.37160472
   0.89556929  0.09408796  0.50609773
   0.86306808  0.97093185  0.51192538
   0.83277750  0.58905127  0.36616031
   0.87824084  0.53540022  0.43690222
   0.92105125  0.84871506  0.35398976
   0.08524473  0.53537410  0.39497724
   0.32376410  0.31367639  0.46209033
   0.38016029  0.35989632  0.39061232
   0.62784451  0.04097844  0.00346482
   0.54784544  0.06669192  0.06612031
   0.02994027  0.08092171  0.43153611
   0.84830954  0.34678496  0.10049789
   0.87450701  0.03339797  0.32385340
   0.99062631  0.05560956  0.30706329
   0.33842746  0.89489066  0.39341487
   0.40932547  0.80719394  0.36007592
   0.26290484  0.62102142  0.67908475
   0.27519632  0.51956228  0.62571197
   0.82349669  0.23787512  0.54623110
   0.73291257  0.32258678  0.55423990
   0.99021094  0.10316934  0.18815492
   0.94401617  0.13837046  0.60618303
   0.30048703  0.97764962  0.67930344
   0.02295792  0.93415176  0.42855471
   0.58124730  0.81745650  0.98488804
   0.39566963  0.22068129  0.54665706
   0.99726232  0.75128369  0.75291918
   0.38389723  0.21847334  0.63089116
   0.34088636  0.53148450  0.04397909
   0.66893136  0.17740216  0.40062026
   0.92483724  0.76246347  0.83791021
   0.22034611  0.42500475  0.80828682
   0.37078096  0.36066966  0.35470367
   0.45925931  0.66771787  0.67414781
   0.45943037  0.90379066  0.60154085
   0.35882877  0.32554486  0.67296783
   0.01432309  0.63256038  0.86977931
   0.24585083  0.48129501  0.61292040
   0.79641775  0.10063683  0.83604616
   0.83761495  0.19541314  0.56469741
Direct configuration=   260
   0.47350409  0.13657524  0.76508097
   0.51439737  0.10194564  0.81048190
   0.56482225  0.15857090  0.83521240
   0.63686454  0.20992787  0.81024191
   0.68352277  0.25167449  0.85645107
   0.70158290  0.35485611  0.83224108
   0.74848102  0.39941813  0.86568311
   0.59867068  0.84517182  0.12691452
   0.51986369  0.68347549  0.87350415
   0.55530501  0.68367404  0.81550852
   0.56910074  0.60299452  0.79208553
   0.95210992  0.14938423  0.19000923
   0.10589549  0.91994243  0.93422858
   0.14845043  0.88066316  0.55672303
   0.09427289  0.91289215  0.53228416
   0.16163066  0.09987510  0.26017320
   0.62187387  0.62436304  0.14138085
   0.65246757  0.54080365  0.13237033
   0.61758527  0.46158287  0.16753432
   0.63548613  0.46561884  0.22933737
   0.65548124  0.39409807  0.26116418
   0.63241815  0.37102641  0.31697201
   0.67202926  0.28863968  0.34043595
   0.63626830  0.21567054  0.32525468
   0.09819755  0.97532944  0.73543861
   0.15941527  0.00749770  0.75269410
   0.17414493  0.07847741  0.74809377
   0.22976952  0.12564277  0.78177526
   0.20488543  0.12158253  0.85222805
   0.13287578  0.13960250  0.86392614
   0.11942928  0.16696284  0.91773884
   0.92897139  0.06579617  0.60731160
   0.61198426  0.56391075  0.51421718
   0.54099312  0.52325909  0.53304932
   0.54718614  0.51299261  0.59453705
   0.48862898  0.45868856  0.62799538
   0.46780125  0.46868167  0.68475129
   0.52943678  0.49400150  0.73254022
   0.51451410  0.57439391  0.75907906
   0.46108413  0.31231149  0.24022533
   0.76244887  0.76765909  0.71224393
   0.82507541  0.79188400  0.74185182
   0.79955989  0.84971362  0.78598062
   0.77765304  0.84050344  0.83493306
   0.74821169  0.76901798  0.85471730
   0.89598635  0.15603970  0.73002505
   0.95170399  0.18233321  0.70578586
   0.61275245  0.56645799  0.98812773
   0.93952976  0.63902181  0.14613292
   0.89864304  0.68821693  0.20398959
   0.86394231  0.61811997  0.23208443
   0.24935391  0.75696390  0.74249053
   0.31399962  0.73430567  0.75301170
   0.06572196  0.73647087  0.38064286
   0.05575547  0.66173228  0.35030326
   0.50182639  0.49503340  0.38959703
   0.93021145  0.77853420  0.51638255
   0.92028931  0.83083939  0.55658587
   0.28288632  0.67537976  0.38828371
   0.27804302  0.70601872  0.43819468
   0.29131762  0.66625778  0.49120317
   0.34668568  0.70733611  0.17284422
   0.28712843  0.73661990  0.18489515
   0.89400093  0.03323838  0.50854358
   0.56307321  0.31323938  0.99794883
   0.47926301  0.33208946  0.03750197
   0.40957447  0.29054643  0.01963416
   0.35712450  0.33327560  0.97241600
   0.30753864  0.40688522  0.96926388
   0.25900946  0.43973790  0.01854374
   0.30982803  0.47740681  0.05851158
   0.86254231  0.56349570  0.40596180
   0.84315134  0.49315333  0.99556600
   0.90480022  0.43417902  0.99780960
   0.96442991  0.46211998  0.96177685
   0.97553835  0.43901180  0.89957564
   0.04140140  0.45903945  0.85446811
   0.11707338  0.42064752  0.86366145
   0.15819064  0.39592319  0.81554962
   0.07358706  0.58245756  0.40049994
   0.86019017  0.55249962  0.70980499
   0.84064629  0.48760028  0.67684994
   0.89670335  0.43277234  0.65077794
   0.93898771  0.46081565  0.60926414
   0.26440419  0.43438059  0.30511531
   0.25599011  0.38001203  0.33866257
   0.24783773  0.35612048  0.39706746
   0.32240859  0.33770773  0.41701381
   0.63993410  0.74543185  0.31654379
   0.67968205  0.80182805  0.31500590
   0.67654219  0.86900637  0.27947317
   0.62768356  0.94125900  0.30526937
   0.59528210  0.00334880  0.26651201
   0.53565312  0.97467241  0.23334633
   0.47084620  0.98584740  0.25209011
   0.58650277  0.04839467  0.03650464
   0.38719347  0.96898676  0.94574761
   0.37347134  0.87922749  0.94194938
   0.29964139  0.85938688  0.94688739
   0.28785446  0.80799411  0.98664466
   0.20754699  0.71959960  0.02586435
   0.23820418  0.74649722  0.98608359
   0.78476492  0.35274583  0.08679188
   0.00590883  0.14650119  0.41965318
   0.16328705  0.24931625  0.61033365
   0.15300236  0.28227723  0.56032011
   0.09286034  0.28681905  0.52697745
   0.18921477  0.14848814  0.40858560
   0.25141682  0.11990059  0.42777962
   0.43052435  0.02317249  0.50696314
   0.17668315  0.88297883  0.25870477
   0.92853923  0.04160047  0.31808484
   0.91188647  0.78255921  0.02679182
   0.91024497  0.86222710  0.00104590
   0.85681173  0.91633789  0.02717897
   0.84383171  0.98759146  0.98572820
   0.81708379  0.05601821  0.01142388
   0.79803570  0.12123672  0.97237646
   0.79857842  0.20086264  0.00049887
   0.37482984  0.84958117  0.37697215
   0.09573766  0.94676095  0.08513283
   0.16745269  0.94156580  0.08757565
   0.02524469  0.59221657  0.54638471
   0.08919322  0.60323701  0.56930194
   0.09594657  0.63287793  0.62271010
   0.10190030  0.58366279  0.66881127
   0.16690409  0.53903468  0.66450843
   0.23595465  0.56969032  0.64799744
   0.64802284  0.87173439  0.48943149
   0.66025982  0.87218210  0.54622630
   0.64653333  0.96067525  0.56882534
   0.70174138  0.02145789  0.58918459
   0.66393045  0.09427550  0.61222881
   0.67027150  0.16658388  0.58291784
   0.73980670  0.22001396  0.61427743
   0.77603470  0.26791302  0.56577497
   0.15427252  0.33752822  0.16156206
   0.07495757  0.35838840  0.18611698
   0.05321056  0.42658403  0.21958664
   0.97135593  0.40934651  0.23792407
   0.93696280  0.38866073  0.28298079
   0.97221723  0.33301422  0.37378412
   0.95801241  0.40000710  0.34117277
   0.92837921  0.85043584  0.30299887
   0.43571244  0.20137980  0.77742866
   0.52020377  0.15747874  0.72666925
   0.43283077  0.08447263  0.74658668
   0.53599079  0.03251523  0.79191144
   0.46038401  0.08977966  0.84893502
   0.52576123  0.21355405  0.84439655
   0.58446067  0.12343561  0.87938510
   0.66988197  0.15371046  0.78397553
   0.62063064  0.26731400  0.77761418
   0.65912692  0.26922580  0.90452070
   0.73957980  0.20724106  0.86605326
   0.71922975  0.35848792  0.78464427
   0.63460821  0.38805437  0.83348945
   0.71919770  0.42360730  0.90812639
   0.77938287  0.45265376  0.83651930
   0.46348870  0.63410642  0.87554319
   0.57559684  0.65388233  0.90100456
   0.50440288  0.74767243  0.88799936
   0.61288788  0.72588131  0.81524013
   0.51212124  0.71747356  0.78207191
   0.63812539  0.58798998  0.78927667
   0.55104102  0.55626738  0.83295719
   0.89779448  0.15831819  0.22543775
   0.38194946  0.18344735  0.56230471
   0.07147304  0.85820835  0.91313350
   0.13540883  0.89095967  0.97619083
   0.17263465  0.80827713  0.54311427
   0.17885280  0.90438405  0.59658380
   0.09319914  0.98975108  0.53286697
   0.05615988  0.87827157  0.49336863
   0.56122565  0.62693673  0.16006602
   0.67007040  0.65809051  0.16822717
   0.61763141  0.67112761  0.09235786
   0.71950759  0.53662692  0.14328675
   0.62938623  0.50881590  0.08196835
   0.55329919  0.44715717  0.16303764
   0.64586839  0.39853167  0.14515203
   0.67657569  0.53363772  0.23936264
   0.56816962  0.48220294  0.24414568
   0.65157650  0.33423105  0.23004726
   0.72475515  0.42081180  0.27679032
   0.64523212  0.44061491  0.34223353
   0.56172612  0.34095184  0.31302125
   0.69441590  0.28316879  0.39193758
   0.73805282  0.28832630  0.32128333
   0.04793686  0.97208109  0.77722885
   0.06848207  0.00905422  0.69643388
   0.12090231  0.90216798  0.71829526
   0.79580115  0.26373938  0.97266018
   0.19844432  0.96003790  0.78652416
   0.27626835  0.98857674  0.71411165
   0.14957353  0.11473453  0.70571428
   0.28812434  0.09697868  0.76350381
   0.22552520  0.20321840  0.76527805
   0.22655853  0.05747844  0.86487056
   0.24249504  0.17947503  0.87614338
   0.10345324  0.19006982  0.82838961
   0.09941593  0.07577754  0.86789607
   0.16315499  0.11662549  0.94764038
   0.79176957  0.73481114  0.88955049
   0.62261939  0.62671505  0.54045986
   0.66698266  0.51112534  0.51675697
   0.59259701  0.56388138  0.45989027
   0.53658411  0.45299569  0.51345438
   0.48324111  0.55911459  0.51902640
   0.60668163  0.47685431  0.59778425
   0.54180279  0.58177056  0.62303915
   0.43007588  0.45681017  0.59790923
   0.50511720  0.37892536  0.62251134
   0.41097451  0.52187079  0.69000621
   0.44373103  0.40481218  0.70377823
   0.53398216  0.43476843  0.76709512
   0.58723476  0.49811040  0.70372697
   0.49973819  0.62193780  0.71871066
   0.45744950  0.57124312  0.78712942
   0.71895865  0.71479511  0.71991174
   0.72218450  0.82639160  0.70861277
   0.79609790  0.74264227  0.66245972
   0.86851899  0.81504947  0.70620501
   0.86548098  0.73346345  0.76053559
   0.79543430  0.35443267  0.88609259
   0.80707305  0.91943563  0.76257038
   0.75832874  0.90377414  0.85955881
   0.41787725  0.95480160  0.52249315
   0.68398458  0.78321148  0.88458249
   0.73879025  0.72087187  0.81140771
   0.86963183  0.19851689  0.77156941
   0.86464505  0.10168548  0.71352450
   0.97789099  0.24354740  0.69586126
   0.99656837  0.13154163  0.68559170
   0.95267019  0.56570395  0.16072358
   0.90314451  0.63406265  0.10071698
   0.99993219  0.68279306  0.13632105
   0.84819747  0.73471538  0.18570634
   0.94918375  0.73292579  0.22692274
   0.81970344  0.66030013  0.26401586
   0.91394785  0.57962381  0.25012816
   0.24710678  0.81672021  0.71431363
   0.19432269  0.73028407  0.76256147
   0.32068151  0.66459486  0.77672141
   0.37904484  0.76199947  0.74051635
   0.01327222  0.74930580  0.41388270
   0.11568398  0.73230542  0.41416897
   0.09821759  0.63979720  0.31275887
   0.99083785  0.65199771  0.32623830
   0.98135339  0.74364152  0.50733945
   0.87163265  0.76860629  0.48204726
   0.39877802  0.22941259  0.65314238
   0.98095615  0.84212287  0.58391777
   0.85948279  0.86314165  0.57102884
   0.25582938  0.70849086  0.34857678
   0.32003139  0.61318772  0.38453220
   0.25956235  0.78220924  0.43879106
   0.27416861  0.58689465  0.47986175
   0.24565262  0.69064707  0.52601378
   0.34909476  0.66495571  0.51675668
   0.39290436  0.74856514  0.14500331
   0.37852367  0.64489253  0.17683013
   0.02868317  0.95268354  0.39410531
   0.27598717  0.80355461  0.15450138
   0.59230144  0.24439797  0.99143123
   0.55470675  0.33722347  0.94985495
   0.61667510  0.35514772  0.02442126
   0.48212879  0.40539642  0.02932739
   0.50235859  0.31641570  0.09138113
   0.42735014  0.23077909  0.98954868
   0.37998403  0.25993621  0.05962920
   0.40626392  0.34389403  0.93076338
   0.30969552  0.27762014  0.96562594
   0.33957994  0.46789286  0.95074689
   0.26372087  0.39348862  0.93014433
   0.20563247  0.47381785  0.99654087
   0.23579582  0.38277400  0.05405588
   0.35804430  0.42362363  0.06777610
   0.28250409  0.49143126  0.10673192
   0.84773618  0.53558770  0.95025614
   0.78068647  0.45794608  0.98970692
   0.84553830  0.52835429  0.03755173
   0.89339820  0.35725871  0.99138221
   0.92526945  0.43282717  0.04718011
   0.97055165  0.53807439  0.96140179
   0.02341283  0.42916522  0.98712601
   0.95185212  0.37255843  0.88557962
   0.92024555  0.48291703  0.88187392
   0.00893889  0.44481146  0.81053387
   0.04371556  0.53402482  0.85017887
   0.15012393  0.46900948  0.89526810
   0.10187593  0.35863891  0.89535041
   0.11093541  0.39936879  0.77402556
   0.18166543  0.32492700  0.81285213
   0.90387795  0.54860922  0.74896832
   0.88122442  0.60371800  0.67002927
   0.80560980  0.58888713  0.72809915
   0.80427697  0.50356778  0.63086036
   0.81266547  0.44389902  0.70931185
   0.92782586  0.37998601  0.68367959
   0.82818415  0.05461580  0.82171013
   0.91675371  0.49326369  0.56431320
   0.00128245  0.43424518  0.60699456
   0.29127930  0.42702582  0.25624867
   0.23123718  0.49617269  0.30644303
   0.44341615  0.67134568  0.63062239
   0.30820791  0.33077873  0.31640819
   0.20735415  0.30179038  0.40340552
   0.23436338  0.41937588  0.42871159
   0.93470897  0.20596625  0.16237924
   0.63631723  0.70836551  0.35974874
   0.60642411  0.71435368  0.27460636
   0.72361546  0.80427318  0.35812320
   0.99451855  0.71264761  0.73356236
   0.73730422  0.88980950  0.27124682
   0.65015205  0.83813062  0.23365563
   0.57453254  0.89909116  0.32721075
   0.67282911  0.97557238  0.33725027
   0.57404904  0.05693114  0.29857928
   0.64314134  0.01442300  0.22566191
   0.54407719  0.96250572  0.18388878
   0.49801692  0.03813467  0.48912225
   0.40807754  0.97951240  0.23289806
   0.45389363  0.01765160  0.30022711
   0.34237170  0.00751826  0.91397194
   0.38213971  0.99131233  0.99241184
   0.44957654  0.97648534  0.93418863
   0.41433895  0.84489024  0.97862823
   0.39519699  0.87455736  0.89381435
   0.98594449  0.34824551  0.42355303
   0.26230067  0.85528172  0.90358213
   0.56293618  0.79267273  0.98702690
   0.31757201  0.82875558  0.02988790
   0.22028900  0.69903712  0.93914217
   0.22403799  0.74619343  0.07207731
   0.17487628  0.65591230  0.03363721
   0.42692525  0.86643938  0.60861722
   0.88093455  0.84134518  0.26602892
   0.08551648  0.78729936  0.34230149
   0.96870380  0.66045102  0.87736637
   0.14233021  0.27489324  0.65776547
   0.11746393  0.86513754  0.24217780
   0.20620247  0.19676547  0.62317194
   0.20610269  0.30139717  0.53084544
   0.09442630  0.32156024  0.47911325
   0.03246401  0.25094489  0.52719843
   0.13916332  0.17189715  0.43707057
   0.18189641  0.14455427  0.35491755
   0.29856493  0.08788659  0.40102812
   0.27906862  0.15770758  0.47256899
   0.43216456  0.07835300  0.55031759
   0.37948354  0.05299735  0.48183196
   0.22048481  0.84343329  0.22784058
   0.98081439  0.87533754  0.28159795
   0.96781990  0.74235212  0.02622697
   0.89935789  0.80177232  0.08203657
   0.86328998  0.73476723  0.00734410
   0.90169404  0.84833356  0.94611301
   0.97584150  0.88753677  0.00279773
   0.79355211  0.88259986  0.04279164
   0.89480592  0.93882216  0.07039050
   0.91384342  0.00095862  0.96480994
   0.79754078  0.97323884  0.94141661
   0.76344115  0.02125049  0.04530667
   0.86029346  0.08051581  0.04877604
   0.84540166  0.12463852  0.92951571
   0.73318456  0.10962385  0.95277880
   0.75895594  0.20692398  0.04037163
   0.86983744  0.19758765  0.01428246
   0.05716894  0.99772528  0.04928334
   0.32387812  0.37136237  0.66712021
   0.04970570  0.90839919  0.10860023
   0.19744285  0.88226000  0.10419985
   0.21650659  0.98965196  0.06791825
   0.02085349  0.52236927  0.51833697
   0.96492327  0.61595556  0.56204844
   0.23010170  0.70561787  0.20763723
   0.13994990  0.59021315  0.53829433
   0.15559571  0.67681945  0.62607232
   0.04399006  0.68083012  0.63004291
   0.10344563  0.62608650  0.71620542
   0.03916018  0.54209410  0.66902527
   0.14451705  0.47167124  0.63594531
   0.19065413  0.49927157  0.71285520
   0.58587966  0.89210216  0.47202818
   0.70662855  0.90289547  0.46763285
   0.66235554  0.79177317  0.48246253
   0.72678968  0.84725812  0.55288631
   0.61162002  0.82771712  0.57034451
   0.59389022  0.98845936  0.53411503
   0.62133446  0.94186490  0.61470650
   0.75243131  0.00376706  0.62428874
   0.74387508  0.05247367  0.54574045
   0.59115255  0.07132681  0.61857989
   0.67737033  0.10389414  0.66820179
   0.68009077  0.15475369  0.52767390
   0.60850801  0.20092278  0.59032110
   0.78388212  0.16314231  0.63392048
   0.72486824  0.26875449  0.65035220
   0.20565416  0.37675451  0.17329803
   0.16378769  0.26354549  0.17283370
   0.14110875  0.34206538  0.10791551
   0.06070652  0.30400881  0.21835197
   0.02841570  0.35911590  0.14200656
   0.09590513  0.43794938  0.25757866
   0.04231505  0.48730113  0.17803949
   0.81399411  0.58125575  0.19850949
   0.93084795  0.39073378  0.19573498
   0.01493672  0.44973584  0.34105917
   0.86737553  0.38081990  0.27869520
   0.02954903  0.30037969  0.35063985
   0.91262014  0.29956341  0.36174132
   0.89583537  0.42812488  0.36447588
   0.94909508  0.80007027  0.83640706
   0.65708753  0.87078760  0.12537877
   0.53686894  0.82072967  0.13136814
   0.10565806  0.08240249  0.27231088
   0.22283093  0.10957250  0.25897288
   0.60286308  0.20622208  0.29008481
   0.61065538  0.17803180  0.37086192
   0.93913490  0.00216150  0.60883027
   0.07373081  0.21061519  0.93742118
   0.45164467  0.36107433  0.21689919
   0.47012661  0.26069214  0.26695596
   0.55994309  0.53667102  0.98999128
   0.65164737  0.61081762  0.99069681
   0.48764603  0.43788139  0.40425513
   0.50356060  0.55818432  0.38273077
   0.89679237  0.09635719  0.50620841
   0.87263211  0.97277362  0.50959138
   0.84024926  0.57907630  0.36665771
   0.88466443  0.54526720  0.44773979
   0.92161700  0.85364652  0.35265781
   0.10589438  0.53413132  0.38207631
   0.31689471  0.32489276  0.46441056
   0.37816776  0.36349483  0.39390686
   0.62602101  0.03764821  0.00566857
   0.54209083  0.06031922  0.06616844
   0.03313588  0.09301173  0.43644967
   0.83901818  0.33098492  0.09664618
   0.87076454  0.02301568  0.32375419
   0.98620122  0.06324754  0.30896908
   0.34038446  0.89296028  0.39781731
   0.41386050  0.80585374  0.35737023
   0.26805303  0.60971693  0.67777297
   0.27754122  0.51724113  0.62224458
   0.82767793  0.23378395  0.54514049
   0.74204862  0.31974382  0.55611084
   0.99368161  0.10233529  0.18378322
   0.93038845  0.13373182  0.60213460
   0.28692697  0.95901818  0.68414812
   0.98376336  0.94906692  0.41664670
   0.52882330  0.78456014  0.96350620
   0.34461349  0.21605417  0.54545068
   0.00459945  0.76245588  0.73404033
   0.43340959  0.21028966  0.63406546
   0.33727682  0.52013267  0.04490948
   0.64453924  0.18240050  0.40456956
   0.94634260  0.74934757  0.85016064
   0.20766264  0.42543727  0.81072686
   0.36565228  0.35271063  0.35954177
   0.44210159  0.63536860  0.66512738
   0.44751358  0.90027587  0.63089931
   0.34623532  0.33498145  0.64910185
   0.99268631  0.62375237  0.85781227
   0.24557637  0.47805023  0.61902221
   0.80092913  0.09518738  0.82470376
   0.84315139  0.20017206  0.57091058
Direct configuration=   280
   0.47933935  0.14746261  0.76698322
   0.51144091  0.10627378  0.80815649
   0.57183369  0.15450201  0.83769721
   0.63635138  0.19282959  0.81079644
   0.68655339  0.25840574  0.85518780
   0.69622541  0.34369221  0.82971058
   0.74821779  0.39464044  0.86924593
   0.59272274  0.84277049  0.13004295
   0.51936085  0.67339439  0.87167175
   0.54299980  0.68347377  0.81027323
   0.56333206  0.59709834  0.79623036
   0.94498878  0.15189304  0.18616666
   0.10978904  0.90330264  0.92640603
   0.15339863  0.87879897  0.55026219
   0.10014420  0.91435964  0.53072399
   0.17077043  0.08458864  0.26334157
   0.62783295  0.61718105  0.13946817
   0.64853659  0.53069027  0.12845578
   0.61845130  0.46376916  0.17019152
   0.62671344  0.47227656  0.23076363
   0.66188784  0.39882178  0.26534320
   0.63899799  0.36904899  0.31643314
   0.67917706  0.29859392  0.33647501
   0.60991030  0.22335788  0.32384993
   0.10153416  0.96570644  0.73344275
   0.16744778  0.00937400  0.75393813
   0.17446668  0.08238753  0.75268936
   0.22412655  0.13308942  0.77773512
   0.21116483  0.13044829  0.84053740
   0.13085700  0.13922890  0.86121369
   0.13248805  0.15887359  0.91656936
   0.92778440  0.06183776  0.60308483
   0.60044427  0.55805840  0.51540934
   0.53739239  0.52378296  0.54231403
   0.54332409  0.50390902  0.60282004
   0.49099912  0.45556357  0.62573952
   0.46896143  0.46597027  0.68661985
   0.52396386  0.49580953  0.72645769
   0.50778554  0.56989240  0.75586956
   0.46393075  0.31374035  0.23839353
   0.76456130  0.76403862  0.70891424
   0.83229739  0.77874327  0.74299858
   0.80699415  0.84404133  0.77622334
   0.77656529  0.82864046  0.82092476
   0.75734274  0.76516728  0.85300467
   0.89782687  0.15333522  0.73557911
   0.96202594  0.17220134  0.71209002
   0.60494988  0.57330544  0.99056701
   0.93780068  0.64984487  0.14462893
   0.90761255  0.68318103  0.19250195
   0.86274383  0.62471326  0.22673275
   0.25651423  0.75396815  0.74611775
   0.32207413  0.73591689  0.76123221
   0.07139142  0.72653913  0.37864564
   0.05009523  0.65687333  0.34995707
   0.48867614  0.49151550  0.39894048
   0.92492870  0.77802973  0.51690778
   0.91986655  0.82145555  0.55941500
   0.28306492  0.68078341  0.39587249
   0.27349486  0.71422815  0.44512810
   0.28813653  0.66423928  0.48860078
   0.34432661  0.70162560  0.17070185
   0.28446828  0.73464688  0.17393585
   0.89153328  0.03615554  0.50208795
   0.56806774  0.30410788  0.99885341
   0.48853876  0.33358499  0.03638176
   0.41218292  0.29713835  0.02138592
   0.36707033  0.33465557  0.96834364
   0.30648829  0.40871969  0.96646692
   0.26535630  0.43945898  0.01817828
   0.31020988  0.48087793  0.05974839
   0.87455638  0.56848570  0.41133466
   0.84430902  0.49360255  0.98763142
   0.91082923  0.42614910  0.99155722
   0.97720778  0.45737832  0.95865256
   0.97093592  0.44201550  0.89602803
   0.02891274  0.46196233  0.85701580
   0.10224126  0.41612907  0.86653488
   0.14548994  0.40185778  0.81401787
   0.08969471  0.56338340  0.40587438
   0.86113871  0.56230286  0.70185484
   0.84067260  0.47861063  0.66868729
   0.90384111  0.43796991  0.65114024
   0.93350565  0.44946225  0.60371584
   0.25487087  0.43724883  0.29997327
   0.26983808  0.38333055  0.33573621
   0.25571984  0.36471553  0.38786322
   0.31560309  0.34364642  0.42425919
   0.63504927  0.74593304  0.32572088
   0.67327486  0.80494721  0.32433683
   0.67187527  0.86774625  0.27880087
   0.62491412  0.93151253  0.29949384
   0.59190711  0.99019403  0.26002366
   0.52986908  0.97417511  0.23045352
   0.46650277  0.98784254  0.24986979
   0.57854458  0.04347468  0.03557374
   0.38507237  0.97839745  0.94962384
   0.37052690  0.88311797  0.94246265
   0.30482016  0.84867007  0.94503141
   0.29147690  0.80353701  0.98850865
   0.21204796  0.71816146  0.02825084
   0.24113387  0.74297292  0.98745357
   0.78305932  0.35811208  0.07920898
   0.99798587  0.15160119  0.42498885
   0.15353397  0.24458904  0.61256724
   0.14752668  0.26956126  0.56348444
   0.09245635  0.28494696  0.53282096
   0.18708653  0.14160492  0.40829467
   0.24626918  0.12527579  0.43317978
   0.42682927  0.03861617  0.50987965
   0.18327493  0.88280409  0.26783052
   0.92466883  0.03891449  0.31899150
   0.90577328  0.78465656  0.02740902
   0.90448375  0.85330297  0.99590238
   0.85461625  0.91661759  0.01981915
   0.84750563  0.98452976  0.98632140
   0.81764224  0.05348092  0.01430260
   0.79588018  0.12214500  0.97591436
   0.81898268  0.19234737  0.00328994
   0.37930295  0.85233362  0.37384490
   0.09116767  0.94704377  0.07475002
   0.16000913  0.94745708  0.08171123
   0.02901807  0.58118938  0.55467029
   0.09143400  0.61178839  0.56900151
   0.09694607  0.64502412  0.62279385
   0.10379504  0.58020589  0.66631381
   0.17293259  0.51965900  0.66909563
   0.24601822  0.54871526  0.65507040
   0.65503777  0.85618140  0.48719721
   0.65682884  0.87962823  0.54427221
   0.65127752  0.95523585  0.57171637
   0.70824450  0.02425079  0.58394780
   0.66299020  0.08601777  0.61207206
   0.67445684  0.16592370  0.59153878
   0.73227668  0.21069710  0.61166838
   0.77616094  0.25981035  0.56808380
   0.14523214  0.34017499  0.15770770
   0.06768073  0.35153528  0.17998923
   0.04437175  0.42385935  0.21710924
   0.97431971  0.40164352  0.23798733
   0.93661749  0.40095663  0.28188299
   0.96385871  0.33081206  0.36300359
   0.95282467  0.40560767  0.33746809
   0.92424705  0.85876550  0.30082915
   0.44528519  0.20531105  0.78063830
   0.52367820  0.16629150  0.72913861
   0.42991641  0.09586056  0.75375177
   0.53073906  0.03885213  0.78752275
   0.45503042  0.09985573  0.84125664
   0.53461867  0.22788579  0.85185994
   0.58661789  0.11788919  0.88241005
   0.67577245  0.14888172  0.77665670
   0.62543387  0.25599413  0.78123188
   0.66696220  0.27802364  0.90290349
   0.73996860  0.21128771  0.86408497
   0.72425890  0.35774700  0.78134432
   0.63908739  0.38556601  0.83457328
   0.70953170  0.42796841  0.91029779
   0.77444266  0.45362384  0.84434795
   0.46343457  0.63970135  0.88164353
   0.57106997  0.64798888  0.90244174
   0.50461413  0.74973340  0.87973886
   0.60038300  0.71689885  0.81228220
   0.49805070  0.72670430  0.78510281
   0.63089757  0.60284138  0.78420239
   0.55074538  0.56238452  0.84373264
   0.89435162  0.14461902  0.22175396
   0.38420504  0.18874593  0.55229652
   0.05760734  0.85883624  0.91584304
   0.13110200  0.88013345  0.97380764
   0.18018353  0.81285837  0.53657452
   0.19357816  0.91433441  0.58775718
   0.09755860  0.98732182  0.54669139
   0.05349720  0.88198739  0.49894041
   0.56565941  0.62245418  0.16448975
   0.66756880  0.66572078  0.17251281
   0.62472298  0.66318327  0.09406646
   0.71925527  0.54416564  0.13011531
   0.64261469  0.51161400  0.07849867
   0.54614266  0.46170122  0.16516465
   0.64288223  0.39138473  0.15082295
   0.67682689  0.52761698  0.23561812
   0.56963629  0.49934286  0.25610895
   0.65277377  0.33402435  0.23511110
   0.72536242  0.41643666  0.27760229
   0.63726634  0.42812496  0.34954181
   0.56982382  0.35234332  0.31807369
   0.69030308  0.30408910  0.39615790
   0.74111138  0.28933039  0.31498139
   0.06256908  0.96187866  0.77359322
   0.06627784  0.01115958  0.69830448
   0.11058388  0.89248894  0.72143502
   0.79496480  0.25314194  0.96792350
   0.20082011  0.96157327  0.78644239
   0.27703734  0.98957822  0.71224967
   0.14663863  0.12114354  0.71303928
   0.28693785  0.10025525  0.76435059
   0.21967886  0.19770883  0.75708955
   0.21738563  0.05857810  0.86794615
   0.24099299  0.17934653  0.88028730
   0.09935758  0.18818682  0.82707836
   0.09565971  0.07071463  0.85863636
   0.16658820  0.11114885  0.94279422
   0.79505299  0.74300739  0.89660706
   0.62318751  0.62433882  0.53898395
   0.65961906  0.51934326  0.51982171
   0.60229551  0.57212100  0.46565155
   0.53013436  0.45163895  0.52012682
   0.48659909  0.56938962  0.52032585
   0.61015243  0.47375132  0.60234715
   0.55188193  0.57235144  0.63186091
   0.42836810  0.47434271  0.60433837
   0.51141831  0.38684778  0.62696752
   0.42105387  0.52311647  0.68273014
   0.44483247  0.39714686  0.69792403
   0.53545782  0.44380506  0.76253401
   0.58675478  0.49946247  0.70101307
   0.49939213  0.62954866  0.72078510
   0.44855188  0.58002634  0.78809090
   0.72992038  0.69974959  0.71997035
   0.71908557  0.82164101  0.70807047
   0.79093635  0.75371589  0.65640537
   0.87907054  0.81501083  0.70764519
   0.85804115  0.72220886  0.76648736
   0.80617467  0.34700472  0.88278197
   0.80264926  0.91465696  0.75815102
   0.76379047  0.89200653  0.85471043
   0.41416232  0.96944728  0.52453021
   0.69619119  0.77539673  0.87668958
   0.75028075  0.70817125  0.82044592
   0.85824753  0.19016481  0.77178242
   0.86112637  0.08010407  0.71930582
   0.97110364  0.24531042  0.69019880
   0.00532934  0.13131884  0.68332389
   0.95571303  0.58161860  0.16103444
   0.90469135  0.64717761  0.10062893
   0.99843170  0.67598750  0.13467998
   0.85985188  0.73721012  0.17791687
   0.95573595  0.72360474  0.23040843
   0.82786491  0.64323739  0.26800850
   0.91522723  0.56997418  0.25372078
   0.24161521  0.81185766  0.71232483
   0.19805224  0.71936004  0.76251278
   0.33154339  0.66654283  0.78613215
   0.37262954  0.76137804  0.74053520
   0.01851899  0.75701961  0.41034744
   0.13015402  0.72697412  0.40700227
   0.10378915  0.63739329  0.31695257
   0.98376118  0.66029811  0.33308740
   0.98264216  0.74284341  0.50151039
   0.87713509  0.77504868  0.47790765
   0.38715552  0.22603000  0.64792362
   0.97346675  0.83813601  0.58842455
   0.86622093  0.85518252  0.57013684
   0.25886781  0.70360574  0.34685431
   0.31619465  0.61643014  0.39377966
   0.26333495  0.78613919  0.44269768
   0.26799192  0.59598417  0.47823356
   0.24749472  0.69026787  0.53158976
   0.35662998  0.66877905  0.51644344
   0.39476466  0.74582944  0.14936755
   0.36173157  0.62893552  0.18346509
   0.02056631  0.96513699  0.39217281
   0.27387382  0.80295397  0.15934711
   0.59887703  0.23577991  0.98560500
   0.55793439  0.33411835  0.95132495
   0.61315246  0.35044045  0.01683733
   0.48433825  0.41192422  0.04104863
   0.49405538  0.31539283  0.08384819
   0.43353462  0.22865055  0.99635470
   0.37634407  0.25762832  0.06415255
   0.39585432  0.34284829  0.92116615
   0.32503611  0.27355669  0.95919639
   0.34188813  0.47228046  0.95107227
   0.26754325  0.37541323  0.92961974
   0.21435525  0.48203542  0.99162976
   0.23160902  0.38425132  0.05158299
   0.36055537  0.42596027  0.07026472
   0.28205117  0.49902450  0.10737145
   0.85339619  0.54620805  0.95098433
   0.78390383  0.45808646  0.98841731
   0.84600040  0.53713167  0.03301104
   0.89997571  0.35355608  0.98867024
   0.92536691  0.42875396  0.04331360
   0.98194348  0.53997438  0.95701343
   0.02115575  0.43054183  0.99303563
   0.95208389  0.36507084  0.89038714
   0.92027827  0.48520654  0.87769245
   0.00588099  0.44410123  0.80728541
   0.04444907  0.53940234  0.85335121
   0.15227737  0.46264710  0.89013219
   0.10826128  0.35571058  0.89887378
   0.10783834  0.39912771  0.77339899
   0.18324513  0.33486997  0.81586019
   0.89687278  0.54706390  0.74968127
   0.87962813  0.61853482  0.67093079
   0.80019857  0.58125702  0.73147247
   0.79344098  0.51855109  0.63378659
   0.80207418  0.43497293  0.70297105
   0.93971760  0.39242439  0.68428968
   0.82817257  0.04743782  0.81615129
   0.90999726  0.48348393  0.56417937
   0.99705343  0.43034562  0.59830261
   0.29219445  0.42899167  0.25461660
   0.22057063  0.50219208  0.29588811
   0.43660529  0.67899772  0.62702174
   0.30155490  0.32523390  0.31374891
   0.20149733  0.29902269  0.40023060
   0.22798726  0.43036161  0.41572708
   0.94405437  0.21582911  0.15627127
   0.62620449  0.70469233  0.36608833
   0.59944025  0.71538187  0.28575180
   0.72050608  0.80325090  0.36208631
   0.99038377  0.71259796  0.73996906
   0.73922555  0.90257707  0.27755079
   0.65763869  0.83801185  0.23031822
   0.57261296  0.91301692  0.33383534
   0.66517993  0.96665318  0.33463943
   0.56979556  0.05326781  0.29324228
   0.64124086  0.01841001  0.22662752
   0.53884156  0.96026795  0.18321654
   0.48991522  0.04315462  0.48531422
   0.40933446  0.98722551  0.22030981
   0.45738996  0.00687082  0.30292368
   0.34837707  0.99930786  0.90367497
   0.36805154  0.99799126  0.00170677
   0.45379515  0.97842373  0.93549770
   0.41648697  0.85035898  0.97316697
   0.39091270  0.86832316  0.89093969
   0.97113076  0.34932995  0.41771045
   0.25871671  0.85150244  0.90936943
   0.56298091  0.81028273  0.98538471
   0.31427260  0.82108065  0.04169277
   0.22565158  0.71380694  0.94405179
   0.23002603  0.74156855  0.07760884
   0.17418994  0.65908128  0.02946926
   0.42392140  0.87205592  0.60750971
   0.87572881  0.84267800  0.26910549
   0.07478419  0.78433513  0.34064951
   0.96906467  0.66516429  0.87920597
   0.12472142  0.26351708  0.65535146
   0.11742068  0.88569721  0.24288324
   0.20403801  0.18894866  0.62406507
   0.20851499  0.30108583  0.53731395
   0.10070053  0.32741202  0.49126182
   0.03980844  0.24654903  0.53983682
   0.13984905  0.16914487  0.43951716
   0.16610242  0.13403545  0.35843111
   0.30113618  0.10026953  0.40797096
   0.26096942  0.15044308  0.47763855
   0.43397999  0.06979648  0.55802658
   0.37435947  0.05404260  0.47839656
   0.22535071  0.84764668  0.23519000
   0.98456925  0.88258362  0.27780305
   0.97259147  0.74830279  0.02313332
   0.90185053  0.80053109  0.07840899
   0.85450724  0.74825903  0.00823398
   0.90260583  0.84202799  0.94789227
   0.96653296  0.89374678  0.00771210
   0.79855220  0.88704929  0.04234978
   0.88658860  0.95112736  0.06210131
   0.91025921  0.01582837  0.96793392
   0.81373026  0.96995917  0.94680857
   0.76489039  0.02446811  0.03890761
   0.86365275  0.08852415  0.04360192
   0.83389286  0.12792981  0.92896557
   0.73444578  0.12447221  0.95647880
   0.76288039  0.19952913  0.04038324
   0.87984658  0.21129908  0.01269425
   0.05458127  0.00390086  0.05145059
   0.31430789  0.37173238  0.66127020
   0.04933412  0.90695324  0.10041873
   0.19190425  0.88426423  0.09584225
   0.20817472  0.99583483  0.07271714
   0.02116503  0.53400830  0.51752313
   0.97243013  0.62196619  0.56555556
   0.22570396  0.72074361  0.20342979
   0.14985113  0.59879953  0.54183047
   0.15632023  0.69600177  0.62247742
   0.03038109  0.67384439  0.63811403
   0.10552346  0.62203252  0.71313160
   0.04524717  0.54347045  0.66782343
   0.15262713  0.46304032  0.63838404
   0.18357465  0.51013565  0.72041120
   0.59404284  0.87820874  0.46900098
   0.70149662  0.90551748  0.46072162
   0.65892918  0.78185008  0.48761570
   0.72393591  0.86131222  0.55562471
   0.60964856  0.83791031  0.56830523
   0.60733812  0.98870903  0.53411197
   0.61906077  0.93997966  0.61802595
   0.74765793  0.00178700  0.62471134
   0.75065532  0.04531578  0.54279184
   0.59761207  0.07279476  0.61205619
   0.68742511  0.09246184  0.66040330
   0.68688632  0.16318596  0.53891282
   0.60905777  0.19618541  0.59051220
   0.78298684  0.16683377  0.63353351
   0.69789379  0.25592968  0.64978607
   0.21261862  0.37285251  0.17817113
   0.15748613  0.27461506  0.17377293
   0.14385448  0.34427848  0.10503734
   0.05673718  0.29023144  0.21597942
   0.03604562  0.35323955  0.13672907
   0.09481785  0.44554276  0.25232134
   0.04904833  0.48010478  0.18716962
   0.81930081  0.58147316  0.20498649
   0.93511596  0.37985809  0.19631912
   0.01998849  0.44162736  0.34358500
   0.86927323  0.37902063  0.28059165
   0.02179647  0.29068288  0.35240263
   0.91192561  0.28576149  0.35867521
   0.89875926  0.43949211  0.36206576
   0.95562477  0.78962499  0.84394232
   0.65217066  0.86264145  0.12774320
   0.53644681  0.82338660  0.13409105
   0.10967185  0.06965201  0.26611249
   0.22513316  0.11462730  0.25561115
   0.60841980  0.21147371  0.28171996
   0.60458355  0.17843113  0.36604349
   0.94483524  0.00025072  0.61364018
   0.09359958  0.20505646  0.93964823
   0.46116694  0.37551603  0.22023720
   0.47239718  0.25574493  0.25747617
   0.55491692  0.53843824  0.98589065
   0.65814535  0.60255276  0.99744588
   0.49235515  0.42701781  0.40818748
   0.49519226  0.55507016  0.38826840
   0.90573335  0.10135137  0.50464452
   0.88958326  0.96902594  0.50373072
   0.84848356  0.56886795  0.36892988
   0.88866779  0.55884123  0.45600457
   0.91268836  0.84873198  0.34925695
   0.12378776  0.54168254  0.37477456
   0.32121207  0.32545927  0.47114368
   0.38048711  0.35904912  0.40074739
   0.62675968  0.03300948  0.00740381
   0.53695945  0.05407750  0.06821200
   0.03155945  0.10652699  0.44152522
   0.82470142  0.31538610  0.09422424
   0.86889395  0.01113246  0.32478600
   0.97676265  0.06930909  0.31358659
   0.34295489  0.89097869  0.40100524
   0.41475432  0.80555178  0.35453786
   0.26600351  0.61094017  0.67114730
   0.27577513  0.51761399  0.61072257
   0.83571506  0.23473216  0.54360112
   0.75746229  0.31768094  0.55402149
   0.98953722  0.10659039  0.18506157
   0.90920800  0.12329018  0.59893373
   0.27391066  0.93381292  0.70284882
   0.98535805  0.92575137  0.38472609
   0.56423794  0.76731744  0.01259295
   0.33989262  0.18162583  0.56616662
   0.99885684  0.76116093  0.72558436
   0.42923316  0.22923094  0.62871747
   0.32693173  0.53734889  0.04389181
   0.60387777  0.20942592  0.40285960
   0.98441166  0.75193540  0.85497433
   0.17831396  0.44550918  0.80529128
   0.38041662  0.36237840  0.36494657
   0.40128370  0.64310157  0.62865833
   0.43060080  0.86076044  0.64192237
   0.33917673  0.32635047  0.66050798
   0.95695381  0.63179542  0.85645377
   0.25276944  0.47578743  0.59468401
   0.80289907  0.09247373  0.82146283
   0.86205346  0.19107488  0.54841549
Direct configuration=   300
   0.47663100  0.15750137  0.76371929
   0.51182671  0.11926342  0.80904505
   0.57599844  0.16491098  0.84149328
   0.64320984  0.20048388  0.81506813
   0.69190238  0.25654277  0.84859896
   0.70222733  0.34209465  0.83474937
   0.74964867  0.38888221  0.87128745
   0.59094162  0.84003683  0.13351905
   0.51517291  0.67994487  0.87243450
   0.53453466  0.68289523  0.81619528
   0.55513009  0.60299445  0.80163496
   0.94431594  0.15286554  0.18462902
   0.10951221  0.88553563  0.92052230
   0.16584121  0.87775757  0.54586553
   0.11178318  0.91794357  0.53020831
   0.17082522  0.08911726  0.25890690
   0.62907275  0.62032312  0.14187544
   0.65418770  0.53677932  0.13096135
   0.61672285  0.46553339  0.17212114
   0.62897983  0.47399449  0.23617864
   0.66259354  0.40442555  0.26636422
   0.63070829  0.38050295  0.32249349
   0.67253881  0.29883499  0.34162772
   0.63048722  0.23224279  0.31951597
   0.10079496  0.95944459  0.73517250
   0.16664854  0.00616692  0.75549891
   0.17185413  0.07978265  0.75200434
   0.21917575  0.12887365  0.78567243
   0.20719005  0.13110656  0.84353136
   0.12443142  0.13928455  0.85537451
   0.13120819  0.15170595  0.91674442
   0.92461712  0.05912859  0.61066116
   0.60944611  0.55637906  0.51652300
   0.54369341  0.52666668  0.54202591
   0.54961245  0.51276964  0.60113707
   0.49446062  0.46014966  0.62551199
   0.46965062  0.47249497  0.68983326
   0.52230144  0.49656535  0.72595936
   0.50513212  0.57631143  0.75248434
   0.47331617  0.31844412  0.23752154
   0.77063653  0.75405912  0.69638809
   0.82869145  0.78230088  0.73773552
   0.80816278  0.83633202  0.77651196
   0.78768731  0.82421597  0.82387014
   0.76434620  0.75508008  0.85542836
   0.89723074  0.14385242  0.72921416
   0.95151363  0.16751788  0.70709622
   0.60108850  0.57526209  0.99523944
   0.94667959  0.65312851  0.14854535
   0.89939593  0.67812915  0.19231704
   0.86787476  0.61985437  0.23481112
   0.25764740  0.75088212  0.74922649
   0.32091020  0.72524833  0.76270547
   0.06936391  0.73158239  0.37343650
   0.05120714  0.65466474  0.36069391
   0.48985905  0.48767650  0.40773361
   0.92381809  0.77974747  0.51008625
   0.92168619  0.81569417  0.55956685
   0.28399340  0.67884621  0.39937526
   0.28349501  0.72386403  0.44358167
   0.28753876  0.67432763  0.49361005
   0.33679273  0.69895901  0.17013517
   0.28176140  0.73815116  0.17270535
   0.90221699  0.03431072  0.49588499
   0.56549463  0.30953774  0.99437377
   0.48898139  0.33100927  0.03685341
   0.42269445  0.29323598  0.01290806
   0.36369054  0.32841244  0.97127710
   0.31567452  0.39719008  0.97575666
   0.27200516  0.43431737  0.01788742
   0.31689366  0.48547094  0.05600148
   0.87004262  0.56385005  0.42051144
   0.84835785  0.49238489  0.98738042
   0.90983133  0.44077949  0.99234967
   0.97722242  0.45882848  0.95802307
   0.97013079  0.43911627  0.89880260
   0.03543121  0.45397322  0.85931268
   0.10581202  0.41612713  0.86535087
   0.14202304  0.40498853  0.81166111
   0.10383852  0.54687386  0.40544527
   0.84780747  0.55823796  0.70913778
   0.83911637  0.49132864  0.67303102
   0.90098661  0.45124066  0.65019894
   0.92978805  0.44102265  0.60082135
   0.25415872  0.43787106  0.29409665
   0.26485389  0.38345107  0.33114518
   0.25328142  0.37272207  0.39092595
   0.32293760  0.35096347  0.43162171
   0.62714519  0.74463383  0.32992646
   0.67499916  0.79854011  0.32465270
   0.67429679  0.86478744  0.28677676
   0.62119967  0.92890155  0.29829880
   0.58958304  0.98714041  0.26011769
   0.52396816  0.97273132  0.23081329
   0.45982475  0.99049560  0.24914254
   0.57854186  0.03853015  0.04037936
   0.38296529  0.96454216  0.94457139
   0.37147530  0.88229360  0.93933509
   0.30867865  0.84522182  0.95384849
   0.28500985  0.80875537  0.99854008
   0.22177721  0.70779881  0.03537467
   0.24080867  0.74297535  0.99299614
   0.78507002  0.35858945  0.07575021
   0.98878168  0.15698760  0.42938849
   0.15038504  0.23238911  0.61369779
   0.15612760  0.27160464  0.56926318
   0.09704444  0.27767597  0.53941611
   0.18174328  0.13618779  0.41043575
   0.24945000  0.13910038  0.43172255
   0.42756765  0.03912200  0.51595399
   0.17797874  0.88659217  0.27723042
   0.91545477  0.04111055  0.31997617
   0.90698021  0.78911439  0.02899642
   0.91176771  0.86170335  0.99918902
   0.85903162  0.92598368  0.02087775
   0.85481710  0.98942013  0.97899637
   0.81483131  0.06001586  0.01041535
   0.80088682  0.12837965  0.97139329
   0.81248114  0.19943662  0.99859133
   0.38357316  0.84578250  0.38045863
   0.08685330  0.96068510  0.07064286
   0.15665505  0.95147840  0.07543609
   0.03347685  0.59050157  0.55104660
   0.09187223  0.62155954  0.57112562
   0.09945236  0.65040916  0.62367784
   0.11816848  0.58736718  0.66800758
   0.17360903  0.52323572  0.67165394
   0.24386296  0.55071921  0.64257139
   0.65487402  0.85981252  0.48770330
   0.66781516  0.88369956  0.55031240
   0.64934579  0.95706936  0.56836457
   0.71040213  0.01643742  0.58488947
   0.66760174  0.08101253  0.61105533
   0.67397115  0.16755613  0.58478660
   0.73159333  0.21357511  0.60879826
   0.77364975  0.26303497  0.56692342
   0.14900867  0.33765416  0.16120620
   0.07700292  0.35305993  0.18128144
   0.04309211  0.41775910  0.21461387
   0.97328513  0.39852063  0.23474032
   0.93817140  0.40693213  0.27983440
   0.95888533  0.32569211  0.36282410
   0.96321067  0.40418068  0.33181819
   0.91918385  0.86256343  0.30035377
   0.44898088  0.22455583  0.78430109
   0.52618473  0.17228011  0.72571622
   0.42352245  0.10735662  0.74561577
   0.53516417  0.05100352  0.79279543
   0.46152880  0.10344767  0.84169985
   0.54707195  0.22524705  0.85922145
   0.59232213  0.11828338  0.88172042
   0.67745291  0.14814286  0.78445431
   0.61203593  0.24086801  0.77642554
   0.66473106  0.27921002  0.89853665
   0.75204733  0.22030104  0.85788563
   0.72901556  0.34577470  0.78348576
   0.63976347  0.37415726  0.83363267
   0.71027044  0.41461857  0.90762270
   0.77028145  0.45267184  0.84923937
   0.45653667  0.64134110  0.88731676
   0.56469219  0.65867525  0.90270538
   0.50766608  0.75968344  0.87908462
   0.59860374  0.72066049  0.81173412
   0.48228588  0.72548097  0.78972693
   0.61647735  0.60342622  0.77639373
   0.55726676  0.55105983  0.84281317
   0.88803631  0.14204050  0.21349939
   0.38106934  0.20092139  0.54272893
   0.04670109  0.86007157  0.91809119
   0.12656576  0.86988025  0.96982025
   0.18456986  0.81508186  0.53143455
   0.21005914  0.92106203  0.57657359
   0.08876276  0.97954468  0.55696767
   0.05571244  0.89643200  0.50706373
   0.56152988  0.61474710  0.16691421
   0.66905237  0.65726595  0.17310077
   0.62877880  0.64708635  0.09614465
   0.72609660  0.54227867  0.12451335
   0.64134044  0.51188301  0.08152643
   0.54387840  0.47807221  0.16040256
   0.63853190  0.40309118  0.15743603
   0.67925632  0.52123180  0.23308454
   0.57745904  0.50839447  0.26322497
   0.66006446  0.33834994  0.23675930
   0.73463551  0.41443197  0.26933049
   0.63734773  0.42535011  0.36534641
   0.56665036  0.35747860  0.31973517
   0.68220055  0.32239292  0.38709660
   0.73241496  0.28575839  0.31259749
   0.06429699  0.95268087  0.78035294
   0.07128675  0.00061775  0.69751875
   0.10472897  0.89084978  0.71653254
   0.79437867  0.24630483  0.96181983
   0.20228263  0.96740021  0.78792721
   0.28212447  0.98236802  0.70521409
   0.13437680  0.12521196  0.71893276
   0.29458170  0.10941993  0.77466706
   0.21697222  0.20028112  0.75740896
   0.22317332  0.05905017  0.85825989
   0.24400927  0.17872454  0.86887399
   0.09252235  0.18857023  0.82799034
   0.09192509  0.07095037  0.84614398
   0.17332909  0.10029501  0.94467467
   0.80622214  0.75185539  0.89674625
   0.61554687  0.63085964  0.54142034
   0.66239665  0.50967887  0.52665675
   0.59837892  0.58158284  0.46643171
   0.52287148  0.45504042  0.52745300
   0.48870276  0.57400982  0.53000648
   0.61041396  0.46772302  0.60944376
   0.55712175  0.56798390  0.63228050
   0.43004784  0.48070133  0.60220259
   0.51811511  0.38498354  0.62113315
   0.42236166  0.52343374  0.68495438
   0.44169104  0.40117605  0.69807911
   0.53239206  0.44627187  0.76346623
   0.58638773  0.50477101  0.70336720
   0.50368231  0.63078799  0.71832428
   0.44106495  0.57211943  0.78096170
   0.74260884  0.69057071  0.72087123
   0.71961733  0.81387525  0.70545728
   0.78017340  0.76162758  0.64969706
   0.88825661  0.81161238  0.71265208
   0.84757040  0.71669808  0.76932747
   0.80438792  0.35070045  0.88324266
   0.80441811  0.90323117  0.75417101
   0.76504241  0.88834964  0.84824953
   0.41426524  0.96250240  0.52568801
   0.69928988  0.77245286  0.86745255
   0.76257897  0.68572173  0.83115526
   0.85904292  0.17713560  0.75881594
   0.87586132  0.07602703  0.73266100
   0.96042189  0.24356680  0.69773867
   0.00082000  0.12645077  0.68743437
   0.95513563  0.57723397  0.15958435
   0.89847808  0.65992958  0.10453569
   0.01152417  0.68731757  0.13072704
   0.86891119  0.74141330  0.17323738
   0.95542358  0.70270193  0.22522103
   0.83841063  0.64661288  0.27816513
   0.91530330  0.56909675  0.25026834
   0.24025496  0.80333664  0.71537729
   0.20136215  0.71009715  0.76234864
   0.33864182  0.67470724  0.79614023
   0.37475206  0.76634965  0.73961591
   0.02449299  0.75725576  0.40671696
   0.13962036  0.71948968  0.39528817
   0.09477777  0.64301254  0.31910878
   0.98828747  0.66448223  0.33880666
   0.98895474  0.73801364  0.49654544
   0.87935942  0.77946601  0.47694638
   0.37637503  0.22490495  0.64462360
   0.96919560  0.82861027  0.59503007
   0.86308408  0.85238207  0.57246578
   0.26835871  0.69975258  0.35431943
   0.31053756  0.61447721  0.39643089
   0.26059437  0.79198020  0.45241825
   0.26898857  0.60300917  0.48252005
   0.24817095  0.69184128  0.53584584
   0.35458453  0.66788557  0.50516879
   0.39492129  0.73191359  0.15463222
   0.34349447  0.62473705  0.18877781
   0.00892761  0.97135190  0.38986066
   0.27903237  0.80835862  0.15789576
   0.59012205  0.23449600  0.99216875
   0.54831312  0.33472844  0.94419816
   0.61732244  0.34523279  0.01977251
   0.48922661  0.40574342  0.04080092
   0.49571330  0.30243825  0.08510542
   0.44558075  0.22609717  0.99798318
   0.38108373  0.28472332  0.05516085
   0.39593517  0.34613053  0.92085695
   0.33382508  0.26336598  0.95745154
   0.34179989  0.46495338  0.95271829
   0.26694365  0.37495703  0.93408488
   0.22743288  0.48769911  0.99500611
   0.23054027  0.38712306  0.03709709
   0.36212945  0.43196872  0.07300693
   0.27789452  0.50380196  0.09901253
   0.85515581  0.54402564  0.94995068
   0.78858191  0.45870885  0.98393945
   0.84862820  0.54016007  0.02997553
   0.89846600  0.36103685  0.97243362
   0.92981850  0.43839797  0.04218123
   0.99279740  0.52645265  0.95665804
   0.03511407  0.43185911  0.98541982
   0.95866098  0.36686301  0.89458238
   0.91547319  0.48591674  0.87598524
   0.00033893  0.44192819  0.81345087
   0.04570918  0.53010517  0.86236381
   0.14863621  0.46863420  0.88842699
   0.09952562  0.35456642  0.89735704
   0.10016411  0.39528706  0.76504788
   0.18197954  0.34694473  0.82296667
   0.90420558  0.54428241  0.73821285
   0.87905526  0.61807717  0.68055662
   0.78712139  0.57604111  0.72605889
   0.79479879  0.51726930  0.63881982
   0.79456523  0.43201163  0.69322321
   0.94259451  0.41679126  0.68384655
   0.82764827  0.04038386  0.81238769
   0.89689815  0.47470428  0.56338376
   0.99965416  0.41853387  0.58747541
   0.29036368  0.43187720  0.25190600
   0.21230909  0.50157758  0.29250441
   0.42610498  0.68501739  0.62205620
   0.29975893  0.31328229  0.31037496
   0.20851095  0.31834011  0.39157498
   0.21799246  0.43441331  0.40057821
   0.94555799  0.21670738  0.15671134
   0.61885016  0.69656549  0.37472783
   0.58545027  0.71807011  0.29330274
   0.71687048  0.81675427  0.36483049
   0.98749697  0.71268418  0.74663878
   0.73488789  0.90555607  0.28088932
   0.66341423  0.84290256  0.23724144
   0.56343055  0.91618082  0.33167803
   0.66813671  0.97171306  0.33409377
   0.57759184  0.04772107  0.28957861
   0.64149911  0.01825080  0.23040175
   0.53130334  0.95491175  0.17566821
   0.47690590  0.04898920  0.48123529
   0.41036502  0.99293488  0.21309938
   0.45097962  0.99476787  0.29876836
   0.35595027  0.00214441  0.90918482
   0.35838671  0.00205295  0.98664816
   0.45256288  0.99134056  0.94462780
   0.42511429  0.85491190  0.97210063
   0.38861220  0.86526207  0.88766397
   0.95573430  0.34783661  0.41152259
   0.25835296  0.84596619  0.91281166
   0.56268224  0.82235430  0.98747631
   0.31660232  0.81124450  0.04133774
   0.23056403  0.72583305  0.94352634
   0.22740006  0.73370924  0.08713715
   0.16817953  0.65764768  0.02638670
   0.42148024  0.87665501  0.60891656
   0.87198211  0.84636340  0.26590187
   0.07135859  0.78416878  0.33770388
   0.96987418  0.66398436  0.88170271
   0.10370357  0.25393205  0.65040222
   0.12996620  0.90367962  0.24374783
   0.20314733  0.18372040  0.62351943
   0.21753673  0.29679447  0.54854690
   0.09870130  0.33088593  0.50360943
   0.03383445  0.24456824  0.54979144
   0.13606718  0.17486161  0.44122703
   0.15405022  0.12065946  0.36746917
   0.30775469  0.10698916  0.41005614
   0.24071180  0.14209986  0.48491178
   0.43468480  0.07160721  0.56288102
   0.37456220  0.06553961  0.47933191
   0.22340381  0.85759824  0.24583941
   0.97688991  0.88703528  0.27820798
   0.96772571  0.75378530  0.01735983
   0.90219832  0.79566088  0.07821998
   0.84612572  0.74810568  0.01295869
   0.89968244  0.83900841  0.94583264
   0.97267038  0.89985107  0.00915375
   0.79895252  0.89040394  0.03403532
   0.88525044  0.96009010  0.06255779
   0.91515712  0.02116577  0.97172844
   0.81489929  0.96165716  0.93916321
   0.75766326  0.03712645  0.03546442
   0.86763574  0.08944607  0.04485852
   0.83462548  0.12002520  0.92844801
   0.72398666  0.13183373  0.96508485
   0.77821777  0.19343929  0.04489155
   0.88718690  0.22277147  0.01625990
   0.05682588  0.01545677  0.05251117
   0.30433646  0.36999697  0.65477796
   0.04680234  0.89474850  0.09311623
   0.18273297  0.88063952  0.09268063
   0.19766039  0.00978146  0.07098672
   0.02463183  0.54689138  0.51505474
   0.97521187  0.61737276  0.57015608
   0.22445287  0.71794046  0.19785965
   0.15672912  0.60051447  0.55111659
   0.13990366  0.70683830  0.62324062
   0.03785266  0.67241162  0.64256087
   0.11313054  0.61817425  0.71021454
   0.05529850  0.53886721  0.66486596
   0.16149281  0.45428460  0.64610557
   0.17125151  0.51029680  0.72641948
   0.59068962  0.86239844  0.46043093
   0.69686039  0.89134323  0.45504595
   0.66362259  0.78431944  0.48609479
   0.73303461  0.86218037  0.56583407
   0.60962188  0.83805478  0.56652928
   0.61395624  0.99966351  0.53687430
   0.61974609  0.94656268  0.61778836
   0.75240687  0.98556996  0.62067227
   0.74776373  0.03095317  0.54606896
   0.59798260  0.07154125  0.60606888
   0.69124482  0.08072059  0.65951069
   0.69529570  0.16824189  0.53625006
   0.61110718  0.20258173  0.59443834
   0.78102929  0.17288805  0.63665409
   0.68576562  0.24606324  0.64773708
   0.20047056  0.38051474  0.17822900
   0.15823047  0.26046009  0.17115582
   0.15086286  0.35018988  0.11218091
   0.05096516  0.28366033  0.20603255
   0.03258185  0.34523360  0.13677613
   0.09303160  0.43797994  0.25466663
   0.04383355  0.48351310  0.18530668
   0.82744041  0.57652438  0.19827770
   0.93890912  0.37192126  0.19527712
   0.01805935  0.43860534  0.34593413
   0.87497086  0.37736791  0.27653094
   0.01666568  0.28600692  0.35157497
   0.90368403  0.26769544  0.35519706
   0.90869811  0.45346087  0.36201300
   0.96295055  0.78640808  0.84956189
   0.64499161  0.85510795  0.12771003
   0.53555217  0.82328125  0.13538473
   0.12120402  0.05093508  0.26126430
   0.22842186  0.11083528  0.25459554
   0.61145710  0.21614930  0.27884457
   0.59259929  0.18844100  0.36068192
   0.95044368  0.00071982  0.61577584
   0.11136743  0.20759280  0.93886597
   0.46782762  0.38595110  0.22550878
   0.46888622  0.25098301  0.24532016
   0.55218287  0.54474643  0.98092904
   0.65962669  0.59362459  0.00066024
   0.49667814  0.42120103  0.41156791
   0.48033384  0.55056687  0.39363895
   0.90647584  0.10313155  0.49724365
   0.90158893  0.96770288  0.49419261
   0.86210541  0.56701952  0.37410278
   0.89666634  0.57677145  0.45946630
   0.91588727  0.84923275  0.34722567
   0.14490768  0.54011617  0.37546081
   0.31483576  0.32572373  0.47475365
   0.38184712  0.35128586  0.40563139
   0.62213598  0.02856615  0.00765037
   0.52881847  0.04778491  0.06761170
   0.02533900  0.11711629  0.44676323
   0.80704104  0.30500313  0.09200015
   0.87092385  0.99985740  0.32478032
   0.96617440  0.07490492  0.31715203
   0.34882877  0.89262639  0.39888172
   0.41442026  0.81135363  0.34926755
   0.26758353  0.60484288  0.66688159
   0.27273972  0.51707235  0.60469191
   0.83778992  0.22617094  0.54969427
   0.76166945  0.32565527  0.55491702
   0.99131771  0.10783598  0.18258921
   0.89263143  0.10925662  0.59831727
   0.28225433  0.93851356  0.71999628
   0.04249620  0.94476502  0.37896740
   0.60473373  0.85140131  0.99845791
   0.37578031  0.16180441  0.56330902
   0.98638966  0.75534367  0.72861188
   0.38715565  0.23568188  0.60888273
   0.34272482  0.54581800  0.04178540
   0.60005865  0.21471514  0.39918658
   0.96689230  0.73942872  0.86150416
   0.16516048  0.46170810  0.80173554
   0.37392833  0.36782637  0.37078912
   0.39902795  0.70191046  0.60100336
   0.41903946  0.82247705  0.61133870
   0.32351434  0.32832768  0.67284374
   0.92739578  0.65033169  0.86200543
   0.26114256  0.46537910  0.59571517
   0.80481340  0.08109177  0.82465191
   0.84271297  0.17494758  0.56136163
Direct configuration=   320
   0.47705308  0.16719761  0.76284493
   0.51990106  0.12789849  0.81276236
   0.57445016  0.17081314  0.84392428
   0.63816017  0.20512224  0.81137008
   0.69391532  0.25678328  0.84928070
   0.70733238  0.33846500  0.82948365
   0.74650710  0.38818708  0.86788981
   0.58806517  0.83435240  0.13121515
   0.51150778  0.69990337  0.87683618
   0.53090082  0.67766406  0.82324074
   0.54813375  0.60210583  0.79484650
   0.94683094  0.14936105  0.18151856
   0.10708222  0.86546197  0.91671005
   0.17387723  0.89256817  0.54231093
   0.10823558  0.92221352  0.54058767
   0.18077325  0.07402071  0.25223883
   0.62760872  0.60887182  0.14759987
   0.66052131  0.52835404  0.13765241
   0.61450898  0.48025093  0.17231319
   0.63677202  0.48163024  0.23512228
   0.66334905  0.40528604  0.26476082
   0.63274973  0.38176275  0.32398027
   0.66464731  0.30698621  0.33414336
   0.62106340  0.23468155  0.32004282
   0.09997589  0.95863057  0.73835819
   0.16129934  0.00372591  0.75516598
   0.17122449  0.07787387  0.74689587
   0.22697509  0.12717028  0.77595255
   0.20173189  0.12146382  0.83756965
   0.12741783  0.12910350  0.85734652
   0.13320516  0.15044137  0.91882894
   0.91616039  0.04367561  0.61150894
   0.60814588  0.56562862  0.52293814
   0.54195123  0.52410950  0.54800789
   0.56034368  0.51027347  0.60728345
   0.49226377  0.46349219  0.62618422
   0.47132818  0.47624780  0.68215843
   0.52622244  0.49913121  0.73099514
   0.49560344  0.57421693  0.75615545
   0.46794547  0.32283600  0.23047291
   0.77024586  0.76201018  0.69958940
   0.83194146  0.78037685  0.73644049
   0.80554474  0.82953079  0.77372425
   0.78981128  0.82412127  0.82275700
   0.77158809  0.74900894  0.85483492
   0.89513175  0.12874122  0.72833629
   0.94245314  0.16855187  0.70080404
   0.60811802  0.56221842  0.98703820
   0.94701997  0.64733159  0.14477358
   0.91502867  0.68397051  0.19814008
   0.87519284  0.61711739  0.22750288
   0.25443810  0.73757334  0.74903020
   0.32016348  0.72333583  0.76092657
   0.07477975  0.73664451  0.37682983
   0.05114431  0.66207679  0.35581462
   0.48872644  0.48160117  0.40317134
   0.93446221  0.78243771  0.51157999
   0.92366586  0.81465376  0.55795685
   0.28954410  0.68403860  0.40058061
   0.27774402  0.72106936  0.44769981
   0.29026175  0.67266337  0.49920575
   0.33268463  0.69800996  0.17461370
   0.28044159  0.74295378  0.18028700
   0.91434059  0.03444058  0.48675887
   0.55772304  0.31214770  0.99905022
   0.49868123  0.32466794  0.02884849
   0.43002998  0.29680500  0.00747891
   0.37640592  0.31923421  0.96468597
   0.31693518  0.39511174  0.97262899
   0.27119158  0.43469745  0.01504337
   0.31818465  0.47396121  0.05600710
   0.88697727  0.58229240  0.42089780
   0.85514233  0.49991989  0.98844764
   0.91941471  0.44515558  0.98777231
   0.98582167  0.46391086  0.95638231
   0.97302814  0.43391796  0.90197688
   0.02888329  0.45909029  0.86469843
   0.09814866  0.42501502  0.86252685
   0.13738357  0.40877521  0.80977055
   0.11471475  0.53449431  0.40420022
   0.85227098  0.54438615  0.70674623
   0.83467109  0.48619239  0.66480892
   0.90919215  0.45711438  0.64735717
   0.92982903  0.45173154  0.59548800
   0.26052969  0.43366653  0.29165598
   0.26910464  0.38211876  0.32576123
   0.25233723  0.38260400  0.38396516
   0.31633459  0.35203525  0.42653410
   0.62531903  0.74301601  0.33449339
   0.66831252  0.79841177  0.32742308
   0.67068733  0.86468499  0.29055694
   0.62041945  0.93965500  0.30614305
   0.59535196  0.99205975  0.26103400
   0.53214446  0.96867651  0.22897299
   0.46370430  0.98266903  0.24280489
   0.56937034  0.03274864  0.03777571
   0.38710076  0.97317437  0.94083411
   0.38227010  0.88639345  0.94057475
   0.30796076  0.85306548  0.95833424
   0.29473642  0.80743114  0.00163782
   0.21115828  0.70946203  0.03704246
   0.23960720  0.75104228  0.00107804
   0.78682273  0.35808540  0.07503192
   0.97984448  0.16509186  0.43136654
   0.15400991  0.22742146  0.61555248
   0.15946458  0.26822372  0.57256069
   0.09918218  0.28487824  0.54638836
   0.17626931  0.14281665  0.41289144
   0.24094408  0.13389928  0.43304987
   0.42335848  0.03177391  0.50953282
   0.17158822  0.89262528  0.28222198
   0.91401545  0.03654565  0.32276982
   0.90659964  0.79125081  0.02957670
   0.91345185  0.87439830  0.00237664
   0.86078950  0.93182494  0.01906080
   0.84890747  0.99610506  0.98132947
   0.81516057  0.06097325  0.00607208
   0.80066809  0.12606006  0.97245858
   0.81554736  0.20316177  0.99747618
   0.38375962  0.85618231  0.37114890
   0.08344992  0.96043057  0.07506810
   0.15026946  0.95346541  0.07549170
   0.03331536  0.60782327  0.54747708
   0.09561653  0.61763373  0.57437318
   0.09911225  0.64810468  0.62668541
   0.11728851  0.58193324  0.66441733
   0.17781282  0.52528014  0.66920052
   0.24803645  0.55032114  0.64724103
   0.65487177  0.85516766  0.48061853
   0.66361528  0.87750341  0.54378499
   0.64921363  0.95813927  0.56961414
   0.71368823  0.00641331  0.58758124
   0.67185994  0.08433549  0.60726635
   0.67924609  0.16561996  0.58080362
   0.73046253  0.22136047  0.61522709
   0.77712212  0.27003329  0.57436332
   0.14935409  0.33222317  0.16267602
   0.06786789  0.34216635  0.18137049
   0.05108151  0.41537308  0.21528135
   0.97891034  0.40300260  0.23032826
   0.94644838  0.39428902  0.27714214
   0.95015368  0.31880348  0.36265438
   0.95598141  0.40458940  0.33479838
   0.91956146  0.85691369  0.30166609
   0.45353721  0.23442399  0.78003591
   0.51642201  0.17748710  0.72157880
   0.42865609  0.13489372  0.73868420
   0.54815616  0.06140196  0.79632901
   0.46876206  0.10998720  0.84990704
   0.54988539  0.22850660  0.87076959
   0.60108200  0.11768531  0.87950893
   0.68503934  0.14809640  0.80120481
   0.60016912  0.23871810  0.77086889
   0.66153509  0.26128251  0.89323826
   0.76275516  0.22886894  0.84979723
   0.73664062  0.33375811  0.78308068
   0.63685148  0.36439388  0.82889009
   0.70872619  0.39510699  0.91447833
   0.77078437  0.45509451  0.84445748
   0.45216087  0.65294391  0.88787862
   0.56526340  0.67210943  0.90699835
   0.50275769  0.77100376  0.88810836
   0.58693607  0.72889741  0.81320066
   0.47844288  0.70923119  0.79537119
   0.61024165  0.60052213  0.76919965
   0.56074292  0.54824753  0.82978865
   0.88289429  0.14640980  0.20219905
   0.37666520  0.21449552  0.53648098
   0.03533949  0.86321281  0.91891304
   0.12573319  0.86036071  0.96627179
   0.18982887  0.81677837  0.52727266
   0.22948698  0.92092598  0.56673846
   0.08659066  0.98302571  0.56775794
   0.05664901  0.89957714  0.50686691
   0.56511735  0.61250444  0.16427943
   0.67155331  0.64720727  0.17535685
   0.62534966  0.64451316  0.09322605
   0.72957039  0.53591159  0.13187353
   0.62565140  0.50874842  0.09145492
   0.55184388  0.48792361  0.15733197
   0.63434491  0.41023307  0.15835685
   0.69585827  0.53095918  0.23359285
   0.58500054  0.50789062  0.26657395
   0.65892505  0.34516262  0.24005532
   0.73464509  0.41865014  0.26549710
   0.63924346  0.43135735  0.36657657
   0.55723432  0.36609507  0.31802658
   0.68212523  0.31643505  0.38797558
   0.72831294  0.28851845  0.31371039
   0.05816316  0.94616803  0.78474578
   0.07035183  0.99329118  0.69866853
   0.11085810  0.88813889  0.71210264
   0.79370118  0.25485390  0.96366328
   0.20541962  0.96896630  0.78876440
   0.28927385  0.97258942  0.69688052
   0.12161429  0.11944525  0.72590088
   0.29063062  0.11721060  0.78774256
   0.21520251  0.20446098  0.76713313
   0.23152045  0.05822938  0.85006355
   0.24639853  0.18319372  0.85670446
   0.09029225  0.19285031  0.83497102
   0.09154633  0.07287794  0.83851101
   0.17051560  0.09344717  0.94028266
   0.81462388  0.75587614  0.89819847
   0.61616548  0.62836730  0.54544346
   0.66175033  0.51314261  0.52613680
   0.59765177  0.57720050  0.46868766
   0.52168196  0.46025694  0.52595082
   0.49335471  0.57672269  0.54251456
   0.61369023  0.46535206  0.61157836
   0.55991273  0.58378620  0.62812446
   0.43967868  0.47215354  0.59543303
   0.51004125  0.39018006  0.61306989
   0.41374829  0.52736448  0.69023293
   0.43958128  0.41143539  0.70147711
   0.52749144  0.44234201  0.77039870
   0.58927128  0.50842288  0.71011444
   0.50732597  0.62772329  0.71721506
   0.43461671  0.55971068  0.76968064
   0.75337529  0.69524970  0.71105591
   0.71648656  0.80244887  0.70558738
   0.77598914  0.75663288  0.64099213
   0.89089646  0.79879881  0.71620334
   0.84377634  0.71290545  0.76406838
   0.80509384  0.35217122  0.88786331
   0.80787974  0.89860085  0.75192845
   0.76694011  0.88204456  0.84518525
   0.41556214  0.96365141  0.52356953
   0.70069878  0.76671676  0.86338032
   0.77556618  0.67395752  0.84438850
   0.84683755  0.18847202  0.75321574
   0.89721816  0.05436830  0.73635436
   0.95292846  0.24177555  0.70645405
   0.00035035  0.12031391  0.68656694
   0.96105649  0.57440902  0.14863082
   0.90227289  0.66236828  0.10718351
   0.00121152  0.68704994  0.13583613
   0.87030549  0.73924627  0.17990561
   0.96307542  0.69736014  0.22868703
   0.84547558  0.65093625  0.27348097
   0.92048311  0.56999181  0.24733635
   0.24397912  0.79443961  0.71978965
   0.20233846  0.70038905  0.76543642
   0.34199931  0.68840032  0.80211323
   0.37754551  0.77039752  0.74154473
   0.03197587  0.76217517  0.41364707
   0.14138990  0.72595500  0.38560056
   0.08915253  0.63783415  0.31586706
   0.98093037  0.65896973  0.34335558
   0.98479954  0.74143348  0.49803261
   0.88195152  0.78167857  0.47666158
   0.36565881  0.22574164  0.63983704
   0.96606445  0.81197517  0.59721820
   0.86120524  0.84563584  0.57044016
   0.27461187  0.70897963  0.35574931
   0.30754677  0.60825834  0.40083925
   0.25918696  0.79341464  0.45643531
   0.26615178  0.60159506  0.48731728
   0.25620840  0.70188132  0.53556988
   0.36158240  0.67002274  0.50185133
   0.39712665  0.70954170  0.15829421
   0.32707420  0.62862745  0.19065063
   0.00110898  0.97429478  0.38807345
   0.28609742  0.81541166  0.15525082
   0.56926510  0.24300466  0.99896092
   0.54355257  0.33288135  0.95016301
   0.61705892  0.34462310  0.01718613
   0.49466130  0.39924908  0.03632947
   0.50490590  0.28850908  0.07995782
   0.45248904  0.22355452  0.99595907
   0.38109712  0.31140349  0.04703888
   0.40667864  0.35021118  0.92393403
   0.33488586  0.25495935  0.96064858
   0.35476270  0.45222284  0.95319390
   0.26360554  0.37725893  0.94288148
   0.23961506  0.49640778  0.99415301
   0.22675466  0.38163883  0.03082722
   0.37156397  0.43771417  0.07784164
   0.27167492  0.51003011  0.08870589
   0.85648736  0.54151682  0.94169157
   0.79207639  0.45731068  0.97957752
   0.84893370  0.53797004  0.03219909
   0.88998925  0.38637090  0.96652315
   0.93414573  0.44125754  0.04048567
   0.99933509  0.54136066  0.95874168
   0.04239279  0.42048532  0.97093564
   0.96080449  0.36079363  0.89209707
   0.92116199  0.47252952  0.88262735
   0.99940063  0.43671971  0.81925660
   0.04636640  0.52885999  0.86930284
   0.14427021  0.46882797  0.88919593
   0.09299232  0.35723831  0.88855841
   0.09877732  0.38480808  0.76816629
   0.18421601  0.35230475  0.82274408
   0.90705824  0.53680830  0.74077035
   0.86859300  0.61695639  0.68558930
   0.78339311  0.56603691  0.72710281
   0.79475723  0.52084021  0.62924002
   0.79873644  0.43364049  0.69024073
   0.94608082  0.43814010  0.69239762
   0.82475859  0.03234133  0.81308035
   0.88636961  0.46392923  0.55636775
   0.97905872  0.41030112  0.58331947
   0.28585254  0.43433511  0.24513007
   0.21573152  0.48447040  0.29592241
   0.41476080  0.69391304  0.61627770
   0.29481521  0.31864591  0.30963202
   0.21021466  0.32139281  0.38974293
   0.21514482  0.44349962  0.39440854
   0.93945507  0.21379993  0.16102672
   0.61797056  0.69939033  0.37652259
   0.57435672  0.72542598  0.30136722
   0.71190055  0.82636100  0.36877768
   0.98664793  0.71106366  0.75305882
   0.73353825  0.89486773  0.28805066
   0.66050260  0.83921211  0.23975416
   0.56024039  0.90850860  0.32590670
   0.66223301  0.98153929  0.33468543
   0.57566400  0.05017056  0.29467211
   0.64606659  0.00730034  0.22567768
   0.52540394  0.95533062  0.17480200
   0.47951393  0.04986708  0.48366374
   0.40739947  0.99953300  0.21374439
   0.43665519  0.98584965  0.28916758
   0.35457939  0.01309246  0.89634533
   0.34369665  0.99716336  0.98321610
   0.45395414  0.99465485  0.95412958
   0.43322314  0.85109067  0.97153969
   0.38612336  0.86225244  0.88972370
   0.94276714  0.33906789  0.41158287
   0.26510888  0.84401168  0.91517887
   0.56795904  0.83795120  0.99146962
   0.32841106  0.81081835  0.04516833
   0.22622008  0.72551082  0.94663701
   0.21918982  0.71518715  0.08417194
   0.16554228  0.65071986  0.03025991
   0.41819221  0.87707377  0.61050327
   0.86850388  0.85175812  0.26234556
   0.07636639  0.78476063  0.33103636
   0.96783632  0.65457356  0.88546312
   0.09186444  0.23112658  0.64400928
   0.13475930  0.92091155  0.24567379
   0.19767532  0.18061870  0.63238307
   0.22148691  0.28926942  0.56092287
   0.08697444  0.33262162  0.51022997
   0.03839473  0.25001213  0.55681778
   0.13290355  0.18076541  0.44269282
   0.14941038  0.10885622  0.37231117
   0.30157937  0.11964376  0.41552178
   0.23749626  0.13563116  0.48808579
   0.43202042  0.07393635  0.55754430
   0.36954481  0.07288480  0.49657744
   0.22953263  0.86461291  0.25868943
   0.96729916  0.89324091  0.27580876
   0.95767388  0.75126332  0.01034544
   0.90411428  0.79606176  0.08349239
   0.84968000  0.74995427  0.01691121
   0.90172993  0.85100271  0.95321893
   0.97919956  0.89524494  0.00346598
   0.79828225  0.89757918  0.02246297
   0.88695365  0.95868848  0.06613063
   0.91921159  0.01655415  0.96854578
   0.82141260  0.96537070  0.93427008
   0.75549920  0.05057695  0.03350608
   0.85953177  0.08342436  0.04083494
   0.83201947  0.11164245  0.92568288
   0.73132800  0.13438335  0.97178884
   0.78992392  0.19751554  0.04524818
   0.88015339  0.22705735  0.01280585
   0.05547708  0.02264822  0.05667612
   0.29362803  0.36712716  0.64900057
   0.04616755  0.89635564  0.07920717
   0.17773007  0.89073408  0.08744651
   0.18839877  0.01284890  0.06801787
   0.03101719  0.55530672  0.50733445
   0.97332618  0.61102346  0.57521508
   0.21829243  0.71049724  0.19205303
   0.15822368  0.59762180  0.55881061
   0.13547977  0.72118480  0.62844587
   0.03976395  0.67390862  0.64696176
   0.12169588  0.62535128  0.71460030
   0.06486438  0.53360013  0.65915829
   0.16382983  0.44924701  0.65491862
   0.17152753  0.50870849  0.71954925
   0.58643330  0.85788020  0.46318833
   0.70217690  0.88485124  0.45037619
   0.67635537  0.77953547  0.48711181
   0.72648687  0.85720321  0.56994520
   0.61930863  0.83325793  0.56926047
   0.61236496  0.00426784  0.53253490
   0.61687691  0.94909447  0.61563633
   0.75676173  0.96718185  0.61945451
   0.74884900  0.02337722  0.54040792
   0.59899124  0.07618331  0.60805482
   0.68541806  0.07758802  0.66266657
   0.69385623  0.16439468  0.52331464
   0.61901965  0.19967330  0.58871488
   0.77766303  0.17850678  0.63933458
   0.69673350  0.25572301  0.64968647
   0.18867519  0.38440086  0.18787103
   0.16881500  0.25386714  0.16657195
   0.15698400  0.35163825  0.11097078
   0.04807090  0.28274579  0.20442653
   0.03096601  0.34750362  0.13362542
   0.08864684  0.42251903  0.25750824
   0.03687518  0.48345999  0.17996615
   0.82642900  0.57654717  0.19901299
   0.93729035  0.36574491  0.19144154
   0.02466639  0.43092605  0.34631723
   0.87511838  0.37701501  0.27239996
   0.01161688  0.28663908  0.35000431
   0.90287292  0.27029851  0.35038815
   0.92046663  0.45185474  0.35702516
   0.96841253  0.79288552  0.85213292
   0.64518188  0.85065205  0.12716890
   0.52811947  0.81882385  0.13772937
   0.12893769  0.04417203  0.25705756
   0.22752994  0.11423906  0.25421896
   0.62486731  0.22205216  0.27688203
   0.58728097  0.20463045  0.36022491
   0.95876556  0.00271557  0.62104223
   0.12296768  0.21020772  0.93677600
   0.47910743  0.38725169  0.23447204
   0.46876674  0.25443515  0.23407089
   0.54711411  0.55608889  0.98184839
   0.65559683  0.59134703  0.00389420
   0.50412134  0.42328586  0.41927832
   0.46716998  0.54325821  0.40376672
   0.90168327  0.09602234  0.48975087
   0.91226810  0.96887398  0.48502784
   0.86141258  0.56612103  0.38247279
   0.89642930  0.58655998  0.46824089
   0.91694788  0.84899609  0.34726151
   0.16426105  0.54009779  0.37885323
   0.30342240  0.33573262  0.47056056
   0.37992857  0.34486406  0.41011000
   0.61732945  0.02384615  0.01141699
   0.52530665  0.04233726  0.06889777
   0.01759211  0.12428075  0.45176247
   0.79036017  0.30225398  0.09288513
   0.86889688  0.99391611  0.32328318
   0.95294516  0.08629300  0.31874622
   0.35620632  0.89034001  0.40305344
   0.41684192  0.81000021  0.34936257
   0.27322931  0.60854216  0.66079136
   0.26437657  0.51583249  0.60267570
   0.82289261  0.22510263  0.55838025
   0.76217366  0.32839385  0.55752434
   0.99615955  0.10558860  0.17993891
   0.88017826  0.09782446  0.60364313
   0.31455980  0.94388147  0.72178740
   0.04148015  0.00580511  0.39412010
   0.55292125  0.85514758  0.96228229
   0.41036860  0.17425055  0.52676964
   0.97144234  0.75877348  0.74088316
   0.34649290  0.23413206  0.60825876
   0.35114073  0.51584270  0.03803507
   0.61507399  0.20296390  0.39670524
   0.98054617  0.74776950  0.86973729
   0.17137937  0.46449086  0.80429817
   0.38447346  0.36817375  0.37498718
   0.40087766  0.68883508  0.57776873
   0.43340157  0.84018196  0.59039857
   0.31856236  0.32651863  0.65987184
   0.92390856  0.63113713  0.88613634
   0.24126914  0.46546833  0.60681289
   0.79909754  0.06914519  0.83037206
   0.82468829  0.18962861  0.58783413
Direct configuration=   340
   0.48050994  0.18024015  0.75918627
   0.52074161  0.13543031  0.81210348
   0.58255266  0.17687418  0.84856275
   0.64199160  0.20781688  0.81601555
   0.69236340  0.25640090  0.84387889
   0.70301312  0.33566057  0.82674833
   0.74713507  0.38173477  0.86889330
   0.58172178  0.82851264  0.12959071
   0.51133306  0.69949449  0.88197928
   0.52983042  0.68813432  0.82151001
   0.55106648  0.59820317  0.79361272
   0.94106670  0.15024254  0.17658103
   0.09576609  0.84616485  0.91213831
   0.17583961  0.90422482  0.54422267
   0.11044297  0.92325847  0.55004401
   0.18469001  0.07839901  0.25393157
   0.63032981  0.61422361  0.14205453
   0.65059447  0.53325752  0.13601558
   0.62257139  0.47945931  0.17979821
   0.64638564  0.48788857  0.23588565
   0.66820341  0.41647629  0.26530818
   0.63372326  0.38768509  0.31433852
   0.66850943  0.31046016  0.33567942
   0.61837136  0.24288961  0.31863604
   0.10140569  0.95402666  0.73872612
   0.16135303  0.00199102  0.75474231
   0.17649506  0.07923383  0.74597164
   0.21504375  0.13514985  0.77715200
   0.20384257  0.12738569  0.83517476
   0.13296562  0.13305144  0.85628471
   0.14180384  0.14877753  0.91384063
   0.91645296  0.04154287  0.61438675
   0.60581003  0.56220529  0.52215196
   0.54180018  0.52745509  0.54989408
   0.55582888  0.51054178  0.60705404
   0.49161630  0.46315896  0.62747847
   0.46525503  0.47475644  0.68960989
   0.52164916  0.49722803  0.73148516
   0.50151658  0.56910931  0.75424273
   0.47707255  0.32097350  0.23154892
   0.76582978  0.75503399  0.69311413
   0.83300886  0.76590363  0.73241019
   0.81259686  0.82982753  0.77033395
   0.78504977  0.81161552  0.81763986
   0.77702932  0.74986418  0.85778714
   0.89472951  0.12994551  0.73255125
   0.94588449  0.16090436  0.71098646
   0.59927776  0.57792722  0.99248131
   0.94500944  0.64383221  0.13963288
   0.91879768  0.67455330  0.19879500
   0.87593164  0.61434429  0.22601447
   0.26098432  0.72935793  0.75015551
   0.32731543  0.73290646  0.76650346
   0.07713527  0.73870710  0.36697875
   0.04302304  0.65839145  0.35113344
   0.48181437  0.47987197  0.41981301
   0.93670786  0.78020175  0.51434214
   0.92093234  0.81037513  0.56094830
   0.28572962  0.68624639  0.40159007
   0.27130455  0.71307907  0.44864953
   0.29195528  0.66943295  0.49339755
   0.33164650  0.69177990  0.18114759
   0.28395017  0.74278086  0.17724213
   0.90535788  0.02646270  0.47969957
   0.55735015  0.30620461  0.00202865
   0.49916939  0.32839758  0.02943974
   0.42659457  0.30320074  0.00714291
   0.37928582  0.32729277  0.96259103
   0.32260438  0.39185852  0.96729292
   0.28328690  0.42862651  0.01677381
   0.31986255  0.48027267  0.05474279
   0.88268208  0.58761746  0.43223147
   0.85365386  0.50797766  0.98327306
   0.92257281  0.45428272  0.98783355
   0.98902023  0.46293910  0.95528455
   0.97822216  0.43721746  0.89857983
   0.03169482  0.46176626  0.85920763
   0.10461930  0.41941908  0.86127989
   0.13741141  0.40949988  0.80782785
   0.12455410  0.52725348  0.40290793
   0.85113404  0.55293085  0.70551037
   0.83988003  0.49567248  0.66425541
   0.90530128  0.46361883  0.64687194
   0.91462919  0.44238592  0.59564779
   0.25970520  0.43253066  0.28960908
   0.28263895  0.37801150  0.32310555
   0.25779723  0.37408946  0.37936247
   0.30554368  0.36091056  0.42001686
   0.62101277  0.75253582  0.33995819
   0.65527729  0.81322153  0.33560144
   0.66767617  0.86602212  0.28874091
   0.62266184  0.93384211  0.30153024
   0.58901316  0.98858769  0.25764019
   0.52268065  0.97338144  0.22669660
   0.45565773  0.98363657  0.24242301
   0.56461966  0.02754987  0.04147953
   0.38000222  0.98039107  0.94285341
   0.37882273  0.88655291  0.94186863
   0.31508566  0.84810613  0.95953018
   0.29704760  0.80464019  0.00027407
   0.19983001  0.71070587  0.03557231
   0.24045029  0.74903233  0.00117558
   0.78822380  0.36066287  0.07599197
   0.97552813  0.17518634  0.43218390
   0.14910334  0.22154982  0.62471740
   0.15444172  0.26572970  0.57704431
   0.09618497  0.29374823  0.54930787
   0.17381829  0.15001829  0.41581860
   0.23215407  0.12160941  0.44366838
   0.42022489  0.04111893  0.51505401
   0.17107176  0.89383705  0.28913499
   0.90557114  0.04225254  0.32102209
   0.90422589  0.78970689  0.03135023
   0.91127909  0.86456516  0.00246794
   0.86674218  0.92490060  0.01777274
   0.85505183  0.99213520  0.98167205
   0.81678557  0.06131433  0.00745355
   0.79930201  0.12815489  0.97203023
   0.82802983  0.20992583  0.99932419
   0.39113515  0.85304358  0.37397597
   0.07691614  0.95646322  0.07201799
   0.14807262  0.95685388  0.07802479
   0.03849794  0.59385578  0.55509290
   0.09580595  0.62331318  0.57769260
   0.09623121  0.65654196  0.62915208
   0.12274628  0.58902178  0.66421135
   0.18474298  0.52008440  0.67270953
   0.24750002  0.55369159  0.64824109
   0.66348752  0.84483987  0.48909450
   0.65660279  0.87017604  0.54439108
   0.64968566  0.95655763  0.56626682
   0.70642423  0.00195576  0.58057144
   0.67631194  0.08050604  0.60973775
   0.68796334  0.16584003  0.58270446
   0.73182022  0.22304859  0.61600028
   0.77277772  0.27373969  0.57805357
   0.14768727  0.32908872  0.16013192
   0.06618285  0.33901201  0.17100842
   0.04156723  0.40916198  0.21102758
   0.97429392  0.38269615  0.23031289
   0.94334531  0.39005518  0.27596404
   0.94885771  0.32118557  0.36115077
   0.96393308  0.39846612  0.33210386
   0.91223006  0.86656001  0.30070621
   0.46021424  0.24551000  0.77807754
   0.52425673  0.18761584  0.71695448
   0.41896638  0.14567500  0.74241461
   0.55759302  0.07539834  0.79659634
   0.47693352  0.11898227  0.85312585
   0.54287733  0.23034350  0.88113682
   0.60801007  0.12096464  0.87446377
   0.68355902  0.14761251  0.80766813
   0.61273136  0.23444121  0.77308777
   0.66969081  0.23898092  0.89524143
   0.75683408  0.23227456  0.84261720
   0.74192794  0.32897789  0.78064467
   0.64023174  0.36322810  0.81976948
   0.70691753  0.38698502  0.91264078
   0.76142495  0.44642057  0.84712067
   0.45210963  0.67277738  0.89087912
   0.56678275  0.68454892  0.91679533
   0.49550949  0.77294737  0.89513078
   0.57926927  0.73524573  0.81259713
   0.46862529  0.69634413  0.79507702
   0.61004590  0.61516811  0.76550691
   0.55972273  0.54017706  0.83006346
   0.88011748  0.13286250  0.19682698
   0.37273260  0.22903367  0.53051172
   0.03439800  0.86703433  0.91996352
   0.12416885  0.85158960  0.96241854
   0.18476455  0.83325965  0.52310043
   0.23777664  0.92091720  0.55599663
   0.09276268  0.98235052  0.57446039
   0.06752751  0.90049708  0.51213016
   0.56985947  0.61809146  0.16261308
   0.67613963  0.64657916  0.17878061
   0.62395174  0.64657151  0.09729504
   0.72018564  0.52114676  0.14141799
   0.62230065  0.50257825  0.09468069
   0.55437728  0.49024057  0.16758414
   0.63416557  0.40138577  0.15851441
   0.69925647  0.53927913  0.23691015
   0.59371432  0.51433038  0.26527221
   0.64812262  0.34722197  0.23779568
   0.73428589  0.42308340  0.27217615
   0.64094930  0.43999688  0.35427122
   0.56522387  0.38182549  0.31595754
   0.68024041  0.29568019  0.39329673
   0.72820621  0.30009151  0.31308265
   0.05789021  0.93938704  0.77484602
   0.05948802  0.99357697  0.70395634
   0.12209918  0.88898940  0.72036686
   0.78826190  0.26768046  0.97031206
   0.20783940  0.96164744  0.78450232
   0.29708665  0.96220427  0.68908141
   0.11463858  0.11239575  0.73090001
   0.29197079  0.11659332  0.78193659
   0.21139694  0.20409017  0.76706279
   0.23352325  0.05748680  0.85272782
   0.23830163  0.18428389  0.85266834
   0.09631176  0.19777168  0.84373587
   0.09240386  0.07073337  0.84042503
   0.16235921  0.08703777  0.93628097
   0.81337596  0.76183660  0.90197312
   0.62373820  0.62568903  0.54813053
   0.66433084  0.52406570  0.52444325
   0.59382138  0.57038559  0.47488425
   0.52842193  0.46749801  0.52050479
   0.49253897  0.58174018  0.55435536
   0.61753888  0.47417056  0.61630184
   0.56519794  0.58338461  0.62458129
   0.43845081  0.47626215  0.59087338
   0.50610066  0.39398828  0.61666586
   0.41518482  0.52643163  0.68046723
   0.43852803  0.41131031  0.70373195
   0.52026874  0.44617233  0.76716058
   0.58880432  0.50262952  0.71580206
   0.50101873  0.62312985  0.71263652
   0.42607913  0.55562731  0.76745166
   0.75074694  0.68145833  0.70029128
   0.70794190  0.80584997  0.70565042
   0.78276976  0.75732207  0.63896584
   0.89832406  0.79094583  0.71138550
   0.84514323  0.70514275  0.75952799
   0.80847671  0.35367900  0.88578722
   0.80929371  0.90309539  0.75082961
   0.76776733  0.87687868  0.84936086
   0.41564065  0.96739601  0.51606327
   0.71027370  0.75306808  0.86660907
   0.78791533  0.67827249  0.85137716
   0.84062504  0.17049861  0.74400653
   0.90867601  0.05556493  0.73744657
   0.94838049  0.23008549  0.70838355
   0.99221004  0.12969847  0.68351815
   0.96535175  0.57608372  0.13685566
   0.90033428  0.65587645  0.10350706
   0.00180894  0.68960406  0.14011839
   0.87657862  0.73137607  0.19497228
   0.97577707  0.70409259  0.23460562
   0.84533948  0.65580163  0.26253934
   0.92921929  0.56479133  0.24452088
   0.24074001  0.79088942  0.71703682
   0.20581493  0.69141371  0.77029566
   0.34704207  0.69309922  0.80895651
   0.37124057  0.76976550  0.74315797
   0.05038294  0.76809056  0.41342570
   0.14384069  0.73801536  0.38335338
   0.08219885  0.63221746  0.31122834
   0.97432172  0.65413275  0.34742376
   0.98690260  0.74381765  0.50236096
   0.88125568  0.78595182  0.47258853
   0.35158832  0.22892903  0.63465943
   0.96529396  0.79614900  0.60005464
   0.86132136  0.84210987  0.56845729
   0.28386678  0.72021793  0.35775399
   0.30547708  0.61528967  0.40301970
   0.26390788  0.78185617  0.45229656
   0.26605713  0.60056660  0.49694967
   0.27034619  0.71250247  0.53863756
   0.36572476  0.67029680  0.50508909
   0.39868012  0.69368049  0.16206634
   0.31085040  0.62451368  0.19410128
   0.99711653  0.97838544  0.38742866
   0.28404718  0.81228328  0.15995401
   0.56431730  0.22687834  0.00179211
   0.54351730  0.33888358  0.94986253
   0.61788619  0.35166337  0.01410539
   0.49630058  0.40785278  0.03765247
   0.51075229  0.28262555  0.06986732
   0.44045329  0.22178440  0.99777021
   0.38251190  0.31737161  0.04770674
   0.41967065  0.33800087  0.91877735
   0.34195209  0.26167586  0.95924994
   0.36883991  0.44763975  0.95202077
   0.26128788  0.37056020  0.93964921
   0.25200727  0.49254856  0.99104487
   0.22448480  0.38102832  0.03056309
   0.37135776  0.44303800  0.08721563
   0.27152205  0.51167858  0.08366007
   0.85569459  0.54974177  0.94122486
   0.80140280  0.46386689  0.98111173
   0.84662177  0.53994957  0.02875860
   0.88880246  0.39494642  0.96628633
   0.94112513  0.43548409  0.03662205
   0.00562670  0.54226681  0.96103776
   0.04446302  0.41657499  0.96454538
   0.96685285  0.35623622  0.89564553
   0.91339024  0.46422370  0.88621015
   0.99787350  0.43926250  0.81527681
   0.03663861  0.54342569  0.86956704
   0.14540723  0.46417314  0.89277563
   0.09163652  0.35000036  0.88155408
   0.09684938  0.37499457  0.77633172
   0.18850241  0.35778015  0.81946016
   0.88999931  0.52860496  0.74548448
   0.86126214  0.61675762  0.68346156
   0.79120479  0.54400787  0.73593230
   0.80331153  0.51928581  0.61964954
   0.80674536  0.43176613  0.68526980
   0.94740314  0.45395438  0.68430971
   0.81942818  0.02546342  0.81625802
   0.87834940  0.45789168  0.55415529
   0.96789185  0.40342475  0.57917418
   0.28576207  0.43296112  0.23477911
   0.21365907  0.48450997  0.30105355
   0.40354611  0.70419176  0.60699889
   0.30305995  0.31235880  0.30856693
   0.20426519  0.31502918  0.39085811
   0.22785621  0.44236492  0.39541093
   0.94443380  0.22056805  0.15736749
   0.62352927  0.70456765  0.37734629
   0.56695658  0.73502525  0.30724598
   0.70439138  0.82165356  0.37137752
   0.98886992  0.70769347  0.75934020
   0.73885597  0.88390964  0.29614351
   0.64788787  0.83504200  0.24282181
   0.56578971  0.90515181  0.32375012
   0.64909986  0.98218278  0.33921744
   0.57283263  0.05355510  0.28941660
   0.64495079  0.99899286  0.22526772
   0.53225640  0.96098029  0.17767526
   0.48163296  0.04543462  0.48293497
   0.41172675  0.99896708  0.20769333
   0.42920168  0.97815435  0.28923224
   0.36959250  0.00889397  0.89468147
   0.33358566  0.99500377  0.97999051
   0.44385078  0.99889373  0.95534450
   0.43243767  0.85768295  0.96609739
   0.38875306  0.86156586  0.89350453
   0.93439834  0.32639288  0.41502551
   0.27575029  0.85021920  0.92179116
   0.57273837  0.85544946  0.99209568
   0.34162992  0.81353131  0.04718424
   0.21868022  0.72313297  0.95426124
   0.21456607  0.70303969  0.08802308
   0.16473533  0.64662443  0.02606961
   0.41482094  0.87696400  0.61118013
   0.86583634  0.84997375  0.26693977
   0.07643172  0.78954618  0.32989540
   0.96408127  0.64594258  0.88960125
   0.08444196  0.20209687  0.64039005
   0.13918060  0.92490628  0.24536692
   0.19463380  0.17568444  0.64541132
   0.22764803  0.28428071  0.56666002
   0.08082045  0.34134595  0.51203586
   0.04345067  0.25345441  0.56434393
   0.12556238  0.18441528  0.44265536
   0.14781882  0.10244496  0.37423365
   0.28956684  0.12892099  0.41910494
   0.24279539  0.13657726  0.49069821
   0.43984325  0.07607603  0.56295941
   0.35656149  0.06926162  0.50246937
   0.23232296  0.87288387  0.27207452
   0.96777620  0.89984564  0.27248827
   0.95494375  0.74845863  0.00811234
   0.91231120  0.80098301  0.08424177
   0.84766843  0.75966489  0.02011018
   0.89853824  0.86385304  0.95279486
   0.98225600  0.89144647  0.00035903
   0.79588125  0.90362069  0.01611433
   0.88103210  0.95239786  0.06820562
   0.91975345  0.01703884  0.96292679
   0.82565506  0.97586084  0.93636923
   0.75351207  0.04809416  0.03304327
   0.86476512  0.08330539  0.04526658
   0.82521906  0.11316836  0.92016632
   0.73185855  0.13826484  0.96626369
   0.78373968  0.20029493  0.04125447
   0.88947409  0.22842193  0.00222343
   0.04238311  0.03174289  0.06202318
   0.28417046  0.36217997  0.64442125
   0.03882791  0.90205077  0.07057397
   0.18401921  0.89572555  0.08449753
   0.19010717  0.01809381  0.06526224
   0.03766709  0.57597953  0.50346091
   0.97628646  0.60753086  0.57121791
   0.21848671  0.72078678  0.18457790
   0.15409538  0.59413341  0.56161825
   0.13962745  0.71830618  0.63276832
   0.02972791  0.67239132  0.65110816
   0.12272201  0.62272852  0.71203682
   0.06471414  0.53663155  0.65881021
   0.16432400  0.45170479  0.64963503
   0.18648358  0.51133996  0.72563624
   0.60018931  0.85516683  0.47242426
   0.70094428  0.88598470  0.45091391
   0.68271161  0.77438691  0.48513841
   0.72029206  0.85359201  0.56139485
   0.61661482  0.82210150  0.57024423
   0.61309341  0.99598414  0.53076145
   0.60962246  0.94397573  0.60857456
   0.74996742  0.96674239  0.61442577
   0.75261944  0.01980668  0.53858961
   0.60817854  0.08098490  0.60869674
   0.68443705  0.08491297  0.65956676
   0.69042469  0.15636108  0.52995157
   0.62197436  0.19804000  0.57731980
   0.77604935  0.17658441  0.64483462
   0.70347074  0.27264587  0.65285351
   0.17678566  0.37399611  0.19928451
   0.17743776  0.27035710  0.16519334
   0.15995626  0.34862469  0.11017870
   0.04766007  0.27829858  0.20818696
   0.03535283  0.35157439  0.12901028
   0.08398121  0.41335828  0.25207554
   0.04552826  0.46767494  0.18348022
   0.82760743  0.58497098  0.20382510
   0.93574327  0.37146969  0.18849084
   0.03146811  0.41280072  0.34219565
   0.87750920  0.37447302  0.27101770
   0.01077540  0.28495497  0.35194697
   0.89892790  0.28186188  0.34139353
   0.91706240  0.45193520  0.35310160
   0.97158148  0.79946521  0.85377623
   0.64583501  0.84587515  0.12484144
   0.52259666  0.81152128  0.13849028
   0.13422405  0.04481462  0.25095988
   0.23282726  0.11496894  0.25036859
   0.62816497  0.22117918  0.27853788
   0.57920790  0.21247495  0.36116711
   0.96280887  0.99769407  0.62500531
   0.13153181  0.20346829  0.93459217
   0.48223484  0.38637448  0.23808961
   0.46299150  0.26383401  0.22043242
   0.54360435  0.55397230  0.97756688
   0.66236248  0.57968506  0.99930985
   0.51442977  0.42384191  0.41920004
   0.45645976  0.53564654  0.40540659
   0.89644052  0.08979528  0.48462554
   0.92812768  0.96868660  0.47587462
   0.86428615  0.57479825  0.38774009
   0.90319063  0.60229560  0.47323200
   0.91293535  0.83950848  0.34047886
   0.17089846  0.55800367  0.38295910
   0.28225239  0.35114939  0.46217291
   0.37701710  0.34259428  0.40907405
   0.60958873  0.01872481  0.01226966
   0.51978003  0.03666443  0.06784801
   0.01121350  0.13240687  0.45389855
   0.77366625  0.30848978  0.09991029
   0.86834620  0.98815944  0.32305715
   0.94089943  0.09598532  0.32163680
   0.36159100  0.89491610  0.40264276
   0.41694718  0.81331677  0.34422864
   0.28029987  0.61169651  0.65682747
   0.26006089  0.51131629  0.60250027
   0.82379904  0.22612914  0.56130650
   0.75950622  0.33547133  0.56261625
   0.98914238  0.10767397  0.17967210
   0.86609991  0.07705069  0.60880501
   0.34587737  0.94729706  0.69874740
   0.99617886  0.03512537  0.39399931
   0.54020371  0.82128093  0.00354685
   0.42103897  0.22739461  0.52433701
   0.96990569  0.75357644  0.76556031
   0.37011410  0.20210528  0.60742716
   0.34694803  0.51376896  0.03003743
   0.58844071  0.24461478  0.39573541
   0.96795318  0.74433865  0.85024652
   0.16720668  0.46192982  0.79884667
   0.38911865  0.33930668  0.37021846
   0.40317533  0.64239170  0.60269217
   0.44722832  0.83895311  0.60073935
   0.31282615  0.32393456  0.63331920
   0.92870588  0.62444138  0.90554309
   0.23203654  0.46502084  0.61036526
   0.79234363  0.05350871  0.83899219
   0.84210508  0.17982204  0.57841628
Direct configuration=   360
   0.48599710  0.18823890  0.76418702
   0.52350586  0.14895991  0.81041260
   0.57667196  0.18360460  0.84781480
   0.64276552  0.20236429  0.82007287
   0.69547178  0.24899055  0.84754575
   0.70021004  0.33175170  0.82929713
   0.74643019  0.37865512  0.86940685
   0.58203988  0.82360294  0.13405751
   0.50983713  0.70436779  0.88801031
   0.52749981  0.68367622  0.82450440
   0.55016422  0.60859823  0.80113593
   0.93881215  0.14943811  0.17571912
   0.09171288  0.82918068  0.91396721
   0.18499641  0.89641925  0.54369140
   0.12338050  0.93311425  0.55020302
   0.18623215  0.09377022  0.24737505
   0.63329557  0.61620749  0.14414278
   0.64842543  0.52442404  0.13891949
   0.61886318  0.46691100  0.18089699
   0.64692920  0.48792393  0.23723810
   0.66971719  0.41282226  0.26866234
   0.63716001  0.39587172  0.32288503
   0.67006384  0.30824155  0.34176953
   0.62788683  0.24253168  0.32002307
   0.10222829  0.95719093  0.73773469
   0.16588206  0.99868544  0.75362826
   0.16901630  0.07602153  0.75429856
   0.21885182  0.12668100  0.77846030
   0.20780063  0.13136855  0.83560256
   0.12988914  0.14016901  0.85722733
   0.13926628  0.14537367  0.91672682
   0.91166505  0.02781471  0.62385618
   0.61511662  0.56443623  0.52374802
   0.55017498  0.53297332  0.55036971
   0.55340516  0.51360265  0.60691170
   0.49406665  0.46291018  0.62361620
   0.46331030  0.47148541  0.68096417
   0.51522336  0.49464402  0.72696900
   0.49756412  0.57511216  0.75009993
   0.47373569  0.32650715  0.22528321
   0.77123023  0.74563515  0.68741182
   0.83117928  0.76745807  0.73081151
   0.81168953  0.82795689  0.77192063
   0.79719367  0.81006030  0.82179904
   0.78165712  0.74955785  0.86154169
   0.89585291  0.12585458  0.73529554
   0.95547257  0.16624730  0.71612722
   0.60130343  0.56406755  0.98783989
   0.95205314  0.65154244  0.14430149
   0.92268614  0.67156295  0.19927132
   0.88404364  0.61632609  0.23384003
   0.25983234  0.73752689  0.75586617
   0.32263393  0.73880388  0.77372040
   0.07971126  0.74088700  0.36453747
   0.04955616  0.66495209  0.35558661
   0.48430080  0.47796701  0.41780324
   0.92835057  0.77606198  0.51267936
   0.91572871  0.79889574  0.56077561
   0.28316264  0.67876892  0.40184301
   0.27571136  0.70984956  0.45198880
   0.29791197  0.67470262  0.49953545
   0.32685649  0.68374175  0.18102288
   0.28386136  0.74085524  0.16978878
   0.90816919  0.02047518  0.47600595
   0.56101619  0.31196783  0.99216918
   0.49739676  0.32966160  0.02919250
   0.42268324  0.30288187  0.01120999
   0.38052637  0.32357701  0.96223517
   0.33294089  0.38833014  0.96724592
   0.29485227  0.42652965  0.01214280
   0.32867301  0.47641200  0.05472598
   0.88122804  0.59730057  0.43909505
   0.85710976  0.51009900  0.98555191
   0.92497431  0.44947471  0.98647284
   0.98906849  0.46350928  0.95200370
   0.97251158  0.43834076  0.89621011
   0.02373978  0.46118918  0.85712675
   0.10262654  0.42129328  0.86223014
   0.14178031  0.40538189  0.81056868
   0.13657462  0.52952664  0.40000780
   0.83526556  0.54453938  0.71302626
   0.84430729  0.49147306  0.65919927
   0.90957067  0.47055560  0.63704843
   0.90634217  0.42941457  0.59045369
   0.25921950  0.42480103  0.28431711
   0.27036476  0.37120054  0.31884258
   0.25295211  0.36526683  0.37261217
   0.30068747  0.34792130  0.42296449
   0.60846246  0.76242025  0.34339467
   0.65579356  0.81368430  0.33966479
   0.66485580  0.87166657  0.29540426
   0.61296260  0.93359382  0.30074113
   0.58677305  0.98923437  0.26113818
   0.52198400  0.97254367  0.23086968
   0.45115280  0.98506441  0.24191116
   0.55928273  0.02257637  0.04118749
   0.37608779  0.97238680  0.94433458
   0.37834777  0.87784071  0.94189603
   0.31579152  0.84039994  0.96322802
   0.29658264  0.79916170  0.00544678
   0.20957957  0.69527490  0.03852702
   0.24112489  0.74283718  0.00487389
   0.78888493  0.36066709  0.08063335
   0.97352833  0.18412405  0.43335896
   0.13877219  0.21064667  0.62667944
   0.15427462  0.26613893  0.58661166
   0.10105728  0.28874918  0.55622445
   0.16455562  0.13716750  0.42435266
   0.22784422  0.13128291  0.44793720
   0.42410624  0.04177880  0.51924805
   0.16684894  0.89926196  0.29379908
   0.89375579  0.04786880  0.32168184
   0.90812880  0.79594195  0.02688469
   0.90847786  0.87130144  0.99598600
   0.85802222  0.93334063  0.01864099
   0.86198364  0.00261230  0.97837911
   0.82175112  0.06998103  0.00951072
   0.80385299  0.13749886  0.96616698
   0.81150195  0.21084510  0.98928049
   0.39408077  0.85324244  0.37477676
   0.07750624  0.96991992  0.06738111
   0.14636363  0.96579837  0.07203959
   0.03547015  0.60418882  0.54977136
   0.09029016  0.62571804  0.57933991
   0.09901507  0.64918953  0.63367174
   0.12300048  0.58614268  0.67484035
   0.18376870  0.53330573  0.67321227
   0.24938798  0.55140232  0.64181468
   0.66353340  0.84140745  0.49079113
   0.66945193  0.86109310  0.54752502
   0.64065193  0.94674886  0.55991210
   0.70682107  0.01148164  0.57724227
   0.67298565  0.08710361  0.60950583
   0.67796927  0.17107772  0.58437975
   0.73367662  0.22542043  0.61645403
   0.77638319  0.26978197  0.57858411
   0.14892885  0.33417034  0.16124076
   0.07200805  0.33385358  0.17076961
   0.04405859  0.39339724  0.20938740
   0.96695762  0.38155397  0.22509008
   0.93850312  0.38089619  0.27391037
   0.95073667  0.31970350  0.36156845
   0.96664135  0.38602028  0.33137499
   0.91682052  0.85481999  0.29790332
   0.47000062  0.26031223  0.77578901
   0.52450860  0.19232669  0.72029166
   0.42225162  0.15240891  0.75198955
   0.55819585  0.08866013  0.79133203
   0.47927532  0.12553949  0.84493145
   0.54676378  0.22371770  0.88303331
   0.60668184  0.12372826  0.87843462
   0.67614284  0.13823216  0.80434128
   0.63406845  0.23687475  0.77006148
   0.68619383  0.23275903  0.90119059
   0.76171154  0.22317432  0.83637976
   0.73925704  0.33034452  0.78300682
   0.64546226  0.37334390  0.81006693
   0.70271577  0.38282574  0.90809718
   0.74935338  0.44622414  0.85055273
   0.44667915  0.66995670  0.89955167
   0.56070781  0.69112132  0.91894879
   0.50029319  0.78354059  0.89325391
   0.57367866  0.74164322  0.80669182
   0.46710208  0.69303820  0.79767105
   0.60568427  0.62865761  0.77181418
   0.56201941  0.54637625  0.82978091
   0.87500623  0.12569320  0.18946509
   0.37140269  0.24386520  0.52520860
   0.03514307  0.87282130  0.91794507
   0.12221798  0.84127364  0.95588589
   0.17752086  0.83925216  0.51224009
   0.24652173  0.93420475  0.55330517
   0.09670622  0.98994643  0.58283332
   0.07158790  0.89948557  0.52247701
   0.56320820  0.63016413  0.16787199
   0.68009149  0.65185528  0.17467144
   0.63256485  0.65650884  0.09828655
   0.71878131  0.50809880  0.14320671
   0.62671577  0.50030477  0.08861354
   0.54446647  0.48161711  0.19035739
   0.63583570  0.40556565  0.16071878
   0.69717665  0.53964517  0.24126754
   0.59598046  0.52797265  0.26312969
   0.64448127  0.35673343  0.23468541
   0.74189910  0.42171478  0.27830000
   0.65372745  0.45848937  0.34832252
   0.57057060  0.39041625  0.30861143
   0.67408112  0.28922286  0.38989793
   0.73069868  0.30904682  0.31491044
   0.05589143  0.93160057  0.77615434
   0.05600312  0.99103904  0.70461422
   0.13579793  0.89078120  0.72381557
   0.79006643  0.27443600  0.97744603
   0.21047169  0.95438221  0.77642361
   0.30719580  0.95173817  0.68146091
   0.11330032  0.11126606  0.73258224
   0.28807517  0.11241284  0.76162013
   0.20359964  0.20327483  0.75688211
   0.22930278  0.06423804  0.85827218
   0.23684154  0.19223519  0.86138722
   0.10200966  0.20103307  0.84152907
   0.09428484  0.07284029  0.84820229
   0.15857899  0.06700001  0.93979860
   0.81117737  0.77706244  0.90572062
   0.62962844  0.63621845  0.54835680
   0.67323072  0.52068850  0.52710372
   0.58344434  0.57415886  0.47148563
   0.52925296  0.47467635  0.51677432
   0.49186291  0.58449069  0.55415142
   0.61706456  0.47945696  0.62036694
   0.56547667  0.57738336  0.63158856
   0.43494222  0.48478769  0.59708251
   0.51139454  0.38564582  0.62646030
   0.41672837  0.52638303  0.67105849
   0.43421269  0.40441874  0.70323603
   0.51028049  0.44144603  0.76690923
   0.58506495  0.49202380  0.71437560
   0.49022688  0.61981542  0.71054446
   0.43441965  0.56233631  0.77314352
   0.73643238  0.67563019  0.69179947
   0.71908554  0.79149002  0.69995927
   0.78806467  0.76520947  0.64398821
   0.88977603  0.78157771  0.70290744
   0.84361340  0.70161805  0.75445755
   0.80781680  0.34876424  0.87789866
   0.81190638  0.89367148  0.75263578
   0.76783326  0.86924058  0.84816806
   0.41207530  0.96430952  0.51591198
   0.70907866  0.74202389  0.87539244
   0.80648994  0.67694417  0.84620677
   0.83124415  0.13881290  0.74206651
   0.90097020  0.04690235  0.74334067
   0.94743944  0.24651273  0.70504670
   0.99472603  0.13043853  0.67861233
   0.96988724  0.57309638  0.13067346
   0.89870884  0.65575559  0.10418987
   0.01088863  0.69705124  0.13381022
   0.88285781  0.73222692  0.20044349
   0.97822679  0.69644276  0.22730101
   0.84518454  0.65810454  0.27038769
   0.92898096  0.55701273  0.24477123
   0.23673431  0.77381287  0.71493653
   0.21567301  0.68719384  0.77264650
   0.34775991  0.69553566  0.81370298
   0.36981658  0.77369531  0.74396137
   0.05469944  0.77187014  0.40889520
   0.15279853  0.73587988  0.37583343
   0.06680684  0.63089987  0.30807681
   0.97960110  0.65474692  0.35001606
   0.99449932  0.74242028  0.50230748
   0.88842861  0.79035393  0.47339054
   0.33773486  0.23173621  0.62925001
   0.95883582  0.78612342  0.60052801
   0.86196226  0.84255352  0.57326233
   0.29400922  0.72853982  0.35876969
   0.30829049  0.61056644  0.39380388
   0.26300138  0.78862547  0.45139261
   0.27088936  0.60097259  0.50955721
   0.28023031  0.71981355  0.54162374
   0.36400882  0.66338026  0.50365870
   0.39578207  0.68102225  0.16952559
   0.29969254  0.61518708  0.19905616
   0.99594228  0.98464126  0.38557175
   0.28963932  0.81285836  0.16452171
   0.57471638  0.23613701  0.99558966
   0.55195604  0.33402729  0.94324738
   0.61551432  0.34027438  0.01159571
   0.49773933  0.40370385  0.04154580
   0.50625235  0.29015653  0.07480292
   0.42309234  0.23465154  0.00596990
   0.38195654  0.31113356  0.05531031
   0.42505063  0.32114056  0.91436653
   0.34024020  0.26641858  0.94998160
   0.36789320  0.45162812  0.94789654
   0.27913935  0.37077771  0.93062460
   0.26017456  0.48112525  0.98381350
   0.24081125  0.39027799  0.03153657
   0.36180149  0.44891066  0.09700495
   0.27287386  0.51452783  0.08317334
   0.85635237  0.56730491  0.94526018
   0.79994264  0.46927004  0.98063077
   0.84866490  0.55787583  0.02813262
   0.89516579  0.37869966  0.96596460
   0.94589604  0.43557353  0.03363822
   0.01331441  0.52713733  0.96258985
   0.04374005  0.42122045  0.97023192
   0.97895273  0.36658724  0.90175422
   0.90509878  0.46073738  0.88129619
   0.00146980  0.45493843  0.80735707
   0.02931952  0.53600709  0.85848778
   0.14705598  0.45471572  0.89608035
   0.09504157  0.34876681  0.87633206
   0.09045290  0.36557049  0.77928044
   0.20122891  0.36412749  0.81729551
   0.88864294  0.52895441  0.74556897
   0.85750571  0.61598451  0.68619555
   0.77826084  0.53828067  0.74251185
   0.80792814  0.52128375  0.61848940
   0.80828661  0.42857874  0.67969728
   0.95890015  0.45906296  0.67077094
   0.81337776  0.02076293  0.82013583
   0.86480403  0.45360294  0.55409382
   0.96657615  0.39283090  0.57814530
   0.27987544  0.43359573  0.23928477
   0.22163339  0.48320439  0.29996316
   0.39445770  0.71105198  0.59825137
   0.32041310  0.30496699  0.30488280
   0.20326448  0.31894907  0.38174970
   0.24037467  0.43664563  0.39163702
   0.94293019  0.22020391  0.15418309
   0.62945944  0.70808987  0.37891371
   0.55709856  0.74233879  0.31007506
   0.70115694  0.81620722  0.37751954
   0.99236773  0.70339416  0.76712051
   0.73486326  0.87569725  0.29342628
   0.64146033  0.83536773  0.25040366
   0.55776585  0.89856895  0.32389871
   0.64270497  0.97696512  0.34231400
   0.57269623  0.05592834  0.27700287
   0.63684481  0.99739422  0.22471567
   0.54149800  0.97073837  0.17714272
   0.46732322  0.05724987  0.48236851
   0.41063304  0.99452249  0.19878084
   0.42594466  0.97390439  0.29036259
   0.37691721  0.99916743  0.89734470
   0.32504691  0.00020663  0.97156517
   0.43681114  0.00629923  0.96274344
   0.44460926  0.86812879  0.97096180
   0.39134364  0.86572213  0.88924150
   0.93329677  0.31945716  0.41071022
   0.26682405  0.85568028  0.92101869
   0.57426920  0.86900030  0.99343118
   0.34467220  0.80789678  0.04317816
   0.21700565  0.72681501  0.95778674
   0.21001866  0.70168826  0.09459439
   0.16502014  0.65344194  0.01700170
   0.41342339  0.87629070  0.61189596
   0.85721751  0.85253572  0.26334736
   0.06878528  0.79559753  0.32628000
   0.95809127  0.64266579  0.89375575
   0.08481982  0.17877844  0.63791691
   0.14739780  0.90957173  0.24679319
   0.19163959  0.18005299  0.65259861
   0.21881452  0.27863815  0.57061943
   0.08872673  0.34407415  0.52089877
   0.04000724  0.25942089  0.56773352
   0.11676574  0.18449715  0.44093891
   0.14855738  0.11064665  0.37901751
   0.28811807  0.12445055  0.41569653
   0.24046196  0.14305915  0.49964779
   0.44670558  0.07308364  0.56649596
   0.36189208  0.06497682  0.50236641
   0.23543525  0.88144992  0.28466742
   0.96161410  0.90527860  0.27477715
   0.95859240  0.74002748  0.01191220
   0.92317193  0.80342610  0.07685656
   0.83627587  0.76680443  0.02410975
   0.88974683  0.85985421  0.94237065
   0.97756019  0.88650979  0.00058569
   0.79521347  0.90048156  0.01726647
   0.87275345  0.94436560  0.07043545
   0.92519429  0.02560782  0.96384975
   0.81857749  0.97936385  0.93866452
   0.76398726  0.03739763  0.03029519
   0.86868875  0.08807126  0.04991834
   0.82167091  0.12367677  0.91975924
   0.72886089  0.13994396  0.95894508
   0.78859222  0.20495120  0.03959704
   0.89446119  0.22416720  0.99318134
   0.03554032  0.02608607  0.06916895
   0.27695629  0.35667880  0.63963017
   0.03649326  0.91002735  0.07291855
   0.18541399  0.90330450  0.08181608
   0.18906634  0.02123885  0.06595748
   0.04660310  0.58823644  0.50290270
   0.97269659  0.60322836  0.56772906
   0.21590311  0.73217548  0.18194618
   0.15625609  0.59644679  0.56273175
   0.13940097  0.70641266  0.63770384
   0.03462493  0.67043330  0.64966689
   0.11896353  0.61867879  0.71659977
   0.06057813  0.54222711  0.66404263
   0.16516986  0.46720087  0.64862689
   0.20534796  0.51419277  0.72573713
   0.59446163  0.84821446  0.47364990
   0.70444009  0.89107363  0.46338155
   0.68852305  0.77068722  0.48327743
   0.73672616  0.84612439  0.56075074
   0.60724820  0.81439854  0.56712303
   0.60650229  0.98769247  0.52268633
   0.59896424  0.93828300  0.60389364
   0.74317881  0.96975540  0.61579340
   0.74838646  0.01905981  0.53850584
   0.60259524  0.07333511  0.60242291
   0.69813918  0.08725094  0.66026567
   0.70921986  0.14723610  0.53825643
   0.61758669  0.20474851  0.57855996
   0.77512042  0.18000910  0.64832459
   0.70222187  0.27694067  0.64964420
   0.17135804  0.37192496  0.20250160
   0.18517636  0.26312604  0.16836276
   0.15871209  0.35817807  0.11461231
   0.05180296  0.27079040  0.19944923
   0.03504720  0.34397157  0.12427653
   0.08597116  0.40527534  0.25390307
   0.05278604  0.46288083  0.18317987
   0.83031499  0.58185559  0.19918984
   0.92646412  0.37560820  0.18560023
   0.03208636  0.40434190  0.33630375
   0.87061195  0.37412575  0.27226776
   0.00822037  0.27581626  0.35857362
   0.89187636  0.28994354  0.33227077
   0.91851248  0.45097634  0.34903888
   0.97216344  0.80085393  0.85217440
   0.63760290  0.83915109  0.12061327
   0.52092629  0.80390856  0.13541885
   0.13554521  0.05884531  0.24842051
   0.24302282  0.11602418  0.24940435
   0.62231325  0.21148192  0.28219660
   0.56849154  0.22658306  0.35578569
   0.96431881  0.99705061  0.62513446
   0.13926896  0.20110938  0.93622073
   0.48697878  0.38354418  0.24268891
   0.46114336  0.26775025  0.20887012
   0.53904034  0.56230782  0.97872542
   0.66291858  0.57761604  0.99567838
   0.52117270  0.42536862  0.42483723
   0.44176380  0.52624730  0.41424865
   0.87666360  0.07915371  0.48165918
   0.93793054  0.96471822  0.46776633
   0.86476622  0.58435505  0.39769145
   0.90574264  0.61585947  0.47709062
   0.91856162  0.83605217  0.33852436
   0.16835533  0.57955219  0.39011248
   0.27414455  0.36790774  0.46108318
   0.37206809  0.34373544  0.40989349
   0.60345708  0.01401365  0.01280033
   0.51199147  0.03101661  0.06943653
   0.00500605  0.14142792  0.45428233
   0.75692317  0.32252894  0.10857352
   0.86764713  0.98972709  0.32104903
   0.92735038  0.10431705  0.32321245
   0.37048780  0.89725942  0.40137834
   0.41784035  0.81777612  0.34137036
   0.28191033  0.60554643  0.65510437
   0.26781256  0.51079238  0.60165532
   0.83485759  0.23639796  0.55646760
   0.75951041  0.33402941  0.56993021
   0.98709412  0.10954624  0.17658282
   0.85862745  0.05793110  0.61152063
   0.33766577  0.93989842  0.65765237
   0.99742902  0.03220598  0.38630259
   0.59555149  0.85732313  0.02974608
   0.38737942  0.28763938  0.51529590
   0.00283030  0.75205428  0.77716059
   0.37003488  0.21670372  0.60260677
   0.34914804  0.52500973  0.03017764
   0.57191780  0.26019043  0.38701154
   0.96445780  0.75234865  0.86225307
   0.15459609  0.44772523  0.78394544
   0.37145331  0.32636208  0.37153293
   0.37813079  0.69291815  0.63485124
   0.41461563  0.82495591  0.62231476
   0.28745105  0.30968935  0.62294947
   0.92402081  0.62564170  0.92040022
   0.25148003  0.45707720  0.60406430
   0.79216554  0.02998448  0.85102126
   0.84641200  0.18281177  0.56716863
Direct configuration=   380
   0.48886357  0.20088168  0.76807059
   0.52733860  0.15144590  0.81131833
   0.58144528  0.17838411  0.84669066
   0.65404183  0.19866627  0.81336966
   0.70629353  0.24355395  0.84923088
   0.70596380  0.33226676  0.82408307
   0.73480639  0.38231851  0.86576746
   0.57517238  0.81447950  0.12392606
   0.50681233  0.71412325  0.88421076
   0.51815514  0.68684053  0.82786661
   0.54839766  0.61092917  0.79408440
   0.94038345  0.14295480  0.16849524
   0.07855500  0.81687681  0.91370757
   0.18453553  0.90845568  0.53971511
   0.12422781  0.93922886  0.55051550
   0.19466773  0.09390887  0.24460600
   0.63130449  0.61806129  0.14793901
   0.64436441  0.53040284  0.14096643
   0.60959228  0.47885064  0.18456189
   0.64493211  0.49327625  0.24560379
   0.67260902  0.41779798  0.26834889
   0.64634727  0.40153851  0.32205177
   0.66350880  0.31646512  0.33264245
   0.60637934  0.24213085  0.31370475
   0.10195152  0.95032766  0.74038704
   0.16029065  0.99674991  0.76164125
   0.16185151  0.07450566  0.75722868
   0.22106310  0.12733825  0.77362606
   0.20897772  0.13429109  0.83880314
   0.13253270  0.13450378  0.86320157
   0.14348098  0.13711679  0.92343661
   0.90812188  0.01282272  0.61946509
   0.61058702  0.57448829  0.52661766
   0.55193820  0.53791979  0.55318579
   0.55936685  0.50822426  0.61135498
   0.49552761  0.45975671  0.63351174
   0.46572542  0.47512717  0.68387700
   0.51439569  0.49425282  0.73194671
   0.49309233  0.57677906  0.75447906
   0.46821525  0.32914664  0.21954629
   0.76359224  0.74243350  0.68909673
   0.82855702  0.75514389  0.72914299
   0.81216220  0.80941940  0.77195576
   0.78840122  0.81048315  0.82159095
   0.78395525  0.74722301  0.86163559
   0.89609279  0.11449433  0.73035502
   0.93578151  0.16703264  0.70852787
   0.60153737  0.56773114  0.98220680
   0.95604547  0.65209319  0.14252399
   0.93042907  0.67201207  0.19888150
   0.88745478  0.61638308  0.23011005
   0.25547495  0.73556603  0.75809439
   0.31959074  0.74063490  0.77500021
   0.08208313  0.74372160  0.36341010
   0.05318667  0.66606752  0.35192992
   0.47909438  0.47061629  0.41982803
   0.92656019  0.77710011  0.51275442
   0.91368805  0.79152562  0.56073521
   0.30431059  0.68062522  0.40297297
   0.28260464  0.70758637  0.45063753
   0.30008742  0.67600795  0.50589445
   0.31864789  0.67838073  0.17965174
   0.27962983  0.73941544  0.17629815
   0.90538466  0.01797403  0.47152222
   0.56534347  0.31082409  0.98693692
   0.49181217  0.32836714  0.03000986
   0.41599688  0.29811718  0.01665522
   0.38124664  0.31862358  0.95671376
   0.34072843  0.39647890  0.95717506
   0.29620188  0.43510434  0.00997474
   0.33353507  0.48458101  0.06162509
   0.88685264  0.61276958  0.44097102
   0.85924739  0.51774818  0.98743762
   0.91839769  0.44312418  0.98450020
   0.99011166  0.46286355  0.95450409
   0.97487091  0.43739615  0.89373716
   0.03139575  0.46709404  0.84846704
   0.10276610  0.41740418  0.85567202
   0.14112879  0.40927715  0.80512121
   0.14634337  0.53691594  0.39770977
   0.83755659  0.53566471  0.71151522
   0.83568720  0.48454206  0.66041610
   0.90617986  0.46671742  0.63685061
   0.91252683  0.43960012  0.58472360
   0.26296916  0.41473757  0.28563416
   0.27498072  0.35627777  0.31732862
   0.25395935  0.36122738  0.37135080
   0.30350743  0.35618381  0.42306553
   0.60876652  0.75660294  0.34266213
   0.65366667  0.81001497  0.34481777
   0.66065357  0.86250604  0.30092388
   0.60692796  0.93757873  0.30972985
   0.58307975  0.98773947  0.25863735
   0.52499883  0.96608874  0.22721615
   0.45499275  0.97262900  0.23608924
   0.54945279  0.01858430  0.03999117
   0.38130589  0.97389395  0.94381668
   0.38731296  0.89185980  0.94661893
   0.31759284  0.83941587  0.95761664
   0.30495546  0.79754561  0.99988990
   0.21691331  0.69555742  0.04148661
   0.24954833  0.74390161  0.00860224
   0.78652474  0.35812426  0.08950698
   0.96556026  0.18823757  0.43639683
   0.14075622  0.20140740  0.62640612
   0.14891085  0.25916016  0.58860312
   0.09369544  0.28240712  0.56247215
   0.16213754  0.13512236  0.43015079
   0.22894852  0.14826015  0.44642720
   0.42218817  0.03497721  0.51346761
   0.17300138  0.90445834  0.29618251
   0.89117004  0.05201051  0.32270741
   0.90545980  0.79204744  0.02311826
   0.90877829  0.86248248  0.99193054
   0.85758897  0.92936424  0.01710717
   0.86130982  0.00624929  0.98314187
   0.82614068  0.07470580  0.00576425
   0.79508894  0.14193133  0.96731232
   0.81582221  0.21841738  0.99294219
   0.39731380  0.86421184  0.36805784
   0.07762699  0.97783348  0.07020718
   0.14727543  0.97558150  0.06667960
   0.03691536  0.61813633  0.54807905
   0.09413152  0.61039197  0.58203969
   0.09960306  0.64391451  0.63665826
   0.11223113  0.58109308  0.67923323
   0.18887866  0.53554540  0.66969461
   0.25978864  0.55690281  0.63740995
   0.66364101  0.84293185  0.48861334
   0.66556100  0.86226820  0.54678906
   0.64067450  0.94642343  0.56199877
   0.69927633  0.00696744  0.58215989
   0.66690791  0.08377757  0.60513744
   0.68202097  0.16406276  0.59000346
   0.73533983  0.22328195  0.61687959
   0.78348848  0.26899622  0.57687650
   0.14810694  0.32983094  0.16640658
   0.07088629  0.32200760  0.17591272
   0.04376675  0.39515062  0.21121319
   0.96966977  0.39051952  0.22383199
   0.93662607  0.37698484  0.26968697
   0.94721581  0.31250120  0.35648059
   0.95736744  0.38830997  0.32453618
   0.91044186  0.85943875  0.29951817
   0.47869281  0.27618795  0.77714867
   0.52313029  0.19127923  0.72372278
   0.43532685  0.16167507  0.76359711
   0.55547231  0.09357296  0.77919123
   0.46501926  0.12424387  0.83842459
   0.55364305  0.23016486  0.87976565
   0.59674524  0.12269158  0.88172318
   0.67099193  0.12495335  0.80063711
   0.64727874  0.24241015  0.76944159
   0.70159133  0.24107223  0.90032980
   0.76713018  0.21192787  0.83324634
   0.74321682  0.32783216  0.78301025
   0.64780616  0.37566947  0.81238703
   0.69967291  0.37707800  0.91333951
   0.74528184  0.45701696  0.84996603
   0.45284867  0.66974475  0.90655800
   0.55588298  0.68887261  0.91937160
   0.50296362  0.78507688  0.88564697
   0.56247405  0.74238728  0.80768204
   0.46128323  0.70174261  0.80260320
   0.61165664  0.63358206  0.77710297
   0.56455152  0.56027552  0.83158506
   0.87171696  0.13009732  0.18038814
   0.37053392  0.26182719  0.52058534
   0.04085249  0.87876659  0.91228105
   0.12525420  0.83133031  0.95429155
   0.18379826  0.85070159  0.50607307
   0.24832338  0.93551517  0.55088570
   0.11120675  0.98976941  0.58477814
   0.06987650  0.90431484  0.53766888
   0.57249709  0.63481160  0.16808840
   0.68044782  0.64982297  0.17154508
   0.63975316  0.65758554  0.09884613
   0.71103694  0.50724451  0.14169842
   0.63156546  0.50614989  0.09195900
   0.54523844  0.46614708  0.20034191
   0.62876582  0.40986301  0.15947775
   0.70396477  0.53556427  0.23993484
   0.59301267  0.53483232  0.26616417
   0.65612315  0.36114058  0.24134294
   0.74141333  0.41987458  0.27334316
   0.66395679  0.46748620  0.35077336
   0.57282797  0.39679281  0.31284980
   0.67544443  0.29674713  0.39659875
   0.73569928  0.30691801  0.32261696
   0.06042717  0.92776850  0.78188491
   0.06613111  0.98037682  0.70300300
   0.13549550  0.89083711  0.71673434
   0.78973826  0.28561225  0.97311766
   0.21606391  0.95623687  0.76958547
   0.31830572  0.94134658  0.67251998
   0.11209702  0.11113789  0.73516081
   0.27699101  0.10897781  0.74801042
   0.19897887  0.19360866  0.75101819
   0.23186275  0.07370858  0.86002944
   0.24353270  0.19705775  0.86649612
   0.10291231  0.19944462  0.83619437
   0.09247228  0.07837559  0.85158741
   0.14753901  0.06843678  0.94027919
   0.80909797  0.77657273  0.90713539
   0.63490415  0.63710621  0.53909904
   0.66584344  0.52728287  0.52456590
   0.59394799  0.58445433  0.47610086
   0.52915900  0.48041037  0.52135462
   0.50274036  0.58761096  0.54488193
   0.61888207  0.47018391  0.61783449
   0.55463451  0.57779211  0.64175969
   0.44297015  0.47130317  0.59726130
   0.51507780  0.38523442  0.62595573
   0.41314791  0.52509188  0.67728221
   0.42847334  0.40876748  0.69166031
   0.49959191  0.43965089  0.76727497
   0.57770863  0.48293444  0.71044702
   0.48588573  0.62396096  0.71313049
   0.43806115  0.56822349  0.78124195
   0.73567437  0.67709476  0.68371303
   0.71550119  0.79036186  0.70027672
   0.79916149  0.76666949  0.63803368
   0.87679136  0.77942527  0.69674003
   0.84501990  0.69080339  0.75954904
   0.79965639  0.34550124  0.87052450
   0.81235894  0.88297989  0.75572398
   0.77008997  0.87190785  0.84526276
   0.41700140  0.96249449  0.52558981
   0.72141917  0.73029485  0.87665422
   0.81976038  0.68709740  0.84802638
   0.82939859  0.12245876  0.74307204
   0.90508280  0.04586343  0.74478658
   0.94708419  0.24236660  0.70567289
   0.99086243  0.13714748  0.68609912
   0.97799173  0.58201074  0.13565396
   0.90237279  0.66790358  0.11056311
   0.00504736  0.69294482  0.12563459
   0.88492052  0.73930817  0.19279282
   0.98771697  0.68315779  0.22232625
   0.85822580  0.63893556  0.27648811
   0.91628767  0.55922400  0.25139831
   0.23593005  0.75941017  0.71397477
   0.21613509  0.68104895  0.77968343
   0.34243001  0.70400969  0.81526211
   0.37511829  0.78194585  0.74790663
   0.05233442  0.77391116  0.40580121
   0.15216586  0.73298845  0.36087698
   0.06464343  0.63405614  0.30544204
   0.98231598  0.66707967  0.36005993
   0.99321752  0.74302979  0.50021347
   0.89821035  0.79196525  0.47292469
   0.32660366  0.23347274  0.62354035
   0.95257024  0.77643568  0.60197161
   0.86466647  0.84086145  0.57669097
   0.29728964  0.72512082  0.36430216
   0.30744695  0.61337655  0.38531175
   0.26325845  0.78397027  0.45162462
   0.27276111  0.61082047  0.51824941
   0.28383840  0.72512695  0.54317924
   0.37154407  0.65735516  0.49912768
   0.38420433  0.67040452  0.17853146
   0.29447710  0.61559968  0.19864255
   0.99891574  0.99262528  0.38048822
   0.30794200  0.81028845  0.16485203
   0.57874628  0.23952940  0.98460149
   0.55790636  0.33064223  0.93845804
   0.62166059  0.34235778  0.01287205
   0.50010797  0.40119389  0.04204830
   0.50366860  0.29830692  0.07913778
   0.42087999  0.21523339  0.01529473
   0.37819952  0.31741731  0.05954455
   0.42681191  0.31722863  0.92143953
   0.33455208  0.26000855  0.94581511
   0.37466684  0.45860315  0.93956689
   0.29717713  0.37962691  0.92239552
   0.26454956  0.48260836  0.97691339
   0.25670779  0.38385566  0.03644002
   0.35780522  0.44514797  0.10134424
   0.27302026  0.51684599  0.07538134
   0.86249004  0.57125588  0.95034525
   0.79713161  0.47780932  0.98005541
   0.85833863  0.56313520  0.02854910
   0.89816136  0.37438561  0.97204497
   0.94436894  0.44001592  0.03520868
   0.01667298  0.53621284  0.96236178
   0.03770014  0.41591007  0.97594483
   0.98076180  0.35979361  0.90070960
   0.90819024  0.45722862  0.87826059
   0.00185088  0.45770168  0.79762807
   0.03469095  0.54058436  0.85297569
   0.14052887  0.44928300  0.89517950
   0.09534884  0.34407343  0.87707783
   0.09629102  0.35597957  0.78359518
   0.20269024  0.37401249  0.81536862
   0.89123949  0.52806838  0.74361862
   0.84443917  0.60709834  0.69572810
   0.77282282  0.54210204  0.73452568
   0.80111777  0.52807167  0.62431719
   0.80620693  0.42191415  0.67243649
   0.97607717  0.45722514  0.65968198
   0.80654681  0.01799160  0.82531071
   0.85922201  0.43766954  0.55181002
   0.95764703  0.38453514  0.57409447
   0.27995035  0.43049275  0.23905829
   0.22734290  0.48162570  0.29978760
   0.38666352  0.71935211  0.59584349
   0.32845528  0.31245260  0.30009804
   0.18597264  0.31691723  0.37162857
   0.24245071  0.43775120  0.37923676
   0.93004255  0.21202980  0.15432836
   0.62129270  0.70628511  0.37906732
   0.55241225  0.74837191  0.31868968
   0.70394467  0.81492070  0.38192104
   0.99692427  0.70031678  0.77511887
   0.72604422  0.88100288  0.28725835
   0.63564175  0.83237450  0.25326730
   0.54264759  0.89768552  0.32277066
   0.63723023  0.97791521  0.34647920
   0.57413577  0.06881744  0.27634561
   0.63849855  0.99449269  0.22354463
   0.53738988  0.97923358  0.17699976
   0.46366512  0.07233462  0.48006209
   0.40833203  0.98695620  0.20120785
   0.42595272  0.97655604  0.27914811
   0.37427926  0.99202692  0.89127081
   0.31411987  0.00169383  0.96474281
   0.43231581  0.00584188  0.97613188
   0.44325297  0.86841837  0.97286233
   0.39263597  0.86548640  0.89490125
   0.92827096  0.32472641  0.40664189
   0.25964870  0.85521184  0.92461498
   0.57807014  0.87856634  0.99817016
   0.34292086  0.79515357  0.04143818
   0.21979867  0.73569623  0.95725362
   0.20659586  0.69527612  0.08912754
   0.16389763  0.65402620  0.01873189
   0.41139577  0.87410467  0.61477385
   0.86050321  0.85281915  0.26214058
   0.06630041  0.79400660  0.32371333
   0.95066444  0.64416682  0.89784480
   0.08374690  0.16104772  0.63173450
   0.14990407  0.89335787  0.24671531
   0.19659436  0.18725489  0.65783217
   0.20961136  0.27441563  0.57646697
   0.10862654  0.34385382  0.53262502
   0.02653519  0.26469363  0.57084273
   0.11295675  0.18218295  0.44397500
   0.15399027  0.11881303  0.38275216
   0.27725204  0.11346984  0.42167998
   0.23756790  0.15098802  0.49957238
   0.44512109  0.05840475  0.56243121
   0.36207054  0.07130967  0.50767047
   0.23891551  0.88862161  0.29978654
   0.95401931  0.90398107  0.27473419
   0.94611745  0.73935529  0.00978086
   0.93015119  0.81241562  0.06992262
   0.83886736  0.76866927  0.02826861
   0.88830839  0.85623858  0.94258349
   0.96869794  0.88859243  0.99505781
   0.79315992  0.90050623  0.01674658
   0.86885946  0.94091695  0.06530815
   0.92253312  0.02792059  0.96711116
   0.81730467  0.98858750  0.94267386
   0.77607186  0.03576268  0.02582392
   0.86360037  0.09748247  0.04480418
   0.83039725  0.13397163  0.91800447
   0.72656828  0.13275362  0.96002970
   0.79988549  0.20658639  0.04411520
   0.88431561  0.21377464  0.98504208
   0.03558732  0.03151135  0.07283121
   0.26969398  0.35358302  0.63533397
   0.04019499  0.90558932  0.08269741
   0.17922603  0.90828198  0.07721299
   0.18803515  0.03303746  0.06566601
   0.05195134  0.59446994  0.49933960
   0.97126752  0.60236357  0.56330256
   0.20936965  0.73523577  0.18276602
   0.15666632  0.60606883  0.55993014
   0.14890420  0.70261329  0.64194163
   0.03744651  0.67089428  0.64978150
   0.11389898  0.61821642  0.73190389
   0.05995116  0.53701628  0.67541874
   0.15828514  0.47214971  0.65159911
   0.21758765  0.52206586  0.71470883
   0.59567398  0.83824871  0.47220963
   0.70589338  0.89467568  0.47406510
   0.68950073  0.77196366  0.48000816
   0.72990172  0.84070593  0.56477582
   0.62322325  0.81472295  0.56630454
   0.60525120  0.96676354  0.51786249
   0.59265285  0.93450562  0.59663135
   0.73399250  0.97574176  0.61878223
   0.73983005  0.01997474  0.53810738
   0.59674451  0.06880780  0.60505147
   0.69759083  0.08118075  0.65425752
   0.72596988  0.15405988  0.54585977
   0.62187444  0.20724491  0.58129187
   0.77729848  0.18917659  0.64823212
   0.69760081  0.27119265  0.64187537
   0.18149405  0.37612560  0.19972083
   0.18400995  0.25798945  0.16826840
   0.16541842  0.37160429  0.12020955
   0.05527378  0.25201506  0.18656727
   0.03623192  0.32907542  0.12513158
   0.08020898  0.39346208  0.25560179
   0.05388240  0.46183976  0.18187809
   0.83743797  0.57990050  0.19756215
   0.91911316  0.38024057  0.18337027
   0.03034455  0.40552988  0.33191603
   0.86372748  0.38012801  0.27066532
   0.00067285  0.26219315  0.35987072
   0.89190980  0.28041995  0.33375478
   0.92939237  0.44102171  0.34536075
   0.97050891  0.79709804  0.84807558
   0.63118117  0.83384281  0.12172138
   0.52217566  0.79815817  0.13765543
   0.13396137  0.08280512  0.24507353
   0.25010566  0.12272075  0.24762941
   0.62367508  0.20375494  0.28262549
   0.56104105  0.24117344  0.35249253
   0.96307798  0.99442517  0.62911702
   0.14605375  0.18912797  0.94754352
   0.48449243  0.37752600  0.24641893
   0.45978724  0.27110543  0.19623625
   0.54161413  0.56250539  0.98208937
   0.65806170  0.56895019  0.99041721
   0.52614680  0.43208413  0.42566324
   0.43451624  0.51391465  0.42176686
   0.85899090  0.05827805  0.47969084
   0.94356074  0.96423797  0.46560362
   0.85994394  0.59086220  0.40658959
   0.90368148  0.62707137  0.48372667
   0.92286268  0.82631746  0.33410401
   0.16510984  0.59558850  0.39819471
   0.28365559  0.36500858  0.46470431
   0.36481941  0.33723717  0.41574978
   0.60054967  0.01230270  0.01376859
   0.50577320  0.02550911  0.07148430
   0.99644249  0.14533332  0.45675575
   0.74321174  0.34011633  0.11547910
   0.86010441  0.99648390  0.31933911
   0.91079645  0.11205345  0.32387059
   0.37861760  0.89696423  0.40350370
   0.41938327  0.81785220  0.34111247
   0.28883578  0.61247419  0.65426024
   0.27777801  0.50745265  0.60206637
   0.84136152  0.24882327  0.55461273
   0.76343575  0.33307646  0.57369861
   0.99062291  0.10875075  0.17536627
   0.85390530  0.04167732  0.61906037
   0.31751374  0.92375833  0.63855044
   0.03869413  0.02209272  0.36997557
   0.61686257  0.90739358  0.98663754
   0.32888309  0.28582709  0.50979210
   0.03210172  0.72904977  0.79111425
   0.33112319  0.24894164  0.58867648
   0.37065470  0.53931256  0.05274521
   0.58673348  0.26186715  0.38266730
   0.97694212  0.76240602  0.87317241
   0.14096063  0.45297157  0.77722179
   0.38044640  0.31784929  0.38106905
   0.34377004  0.71187587  0.60498060
   0.39055375  0.83081221  0.60604026
   0.29996678  0.31172149  0.64499742
   0.91748988  0.63586281  0.92270579
   0.25463434  0.45787671  0.59998105
   0.79462075  0.99314139  0.85670848
   0.83326380  0.19260966  0.55767517
Direct configuration=   400
   0.49343524  0.20872085  0.76753663
   0.52247951  0.14779149  0.80837600
   0.58191381  0.17159714  0.84647460
   0.65169069  0.18982873  0.81760641
   0.71137885  0.24205583  0.83911957
   0.70615764  0.33424987  0.82242615
   0.73546746  0.38154881  0.86426160
   0.57120814  0.80961724  0.12752763
   0.50782513  0.69944597  0.88279746
   0.51591092  0.69676261  0.81982775
   0.55330613  0.61854504  0.79846818
   0.93384978  0.14236028  0.16797694
   0.06693137  0.81163999  0.91945582
   0.18555825  0.92466162  0.53245490
   0.12336194  0.93865883  0.55815245
   0.19605463  0.11769483  0.24659189
   0.63815141  0.62413874  0.14342653
   0.64019946  0.53676399  0.14087493
   0.61087091  0.48194826  0.18875743
   0.64905384  0.49703752  0.23965583
   0.67719105  0.42616010  0.26898463
   0.64636468  0.40295904  0.32241985
   0.66955544  0.31802546  0.34416435
   0.61852702  0.25248209  0.31775724
   0.10651581  0.93887480  0.74062494
   0.16172346  0.99382953  0.76015536
   0.15478128  0.07235793  0.75845879
   0.20988496  0.13270124  0.77297473
   0.21570643  0.13608509  0.83966219
   0.14096116  0.13920564  0.86000314
   0.14228505  0.14688497  0.92601252
   0.90591601  0.00924699  0.62639652
   0.61754333  0.57970675  0.52081107
   0.54898846  0.54391206  0.55200082
   0.55977928  0.51358557  0.61102632
   0.49982029  0.45630629  0.62828375
   0.45528880  0.47413378  0.68457302
   0.50475458  0.49080657  0.73266355
   0.50445025  0.57433567  0.76134660
   0.47034138  0.31638952  0.21736091
   0.76397660  0.74387359  0.68519645
   0.82178929  0.74547828  0.73388251
   0.80378043  0.80225027  0.77231431
   0.77885979  0.80413551  0.82187997
   0.78778555  0.74424150  0.86563494
   0.88707906  0.10900786  0.72916955
   0.92622402  0.15792659  0.70101150
   0.59924233  0.56420710  0.98596528
   0.95285883  0.65220844  0.13575653
   0.93269550  0.67233157  0.19953743
   0.88291253  0.60323872  0.23330532
   0.26250380  0.72224890  0.75654267
   0.32266912  0.74174214  0.77431837
   0.07996623  0.74302304  0.35357533
   0.04470540  0.66465082  0.35116688
   0.47802920  0.46878636  0.43020958
   0.93785575  0.77909562  0.51529706
   0.91893264  0.79392340  0.56355061
   0.30678561  0.68389766  0.40162202
   0.29134551  0.70726082  0.44987213
   0.30763498  0.67275197  0.50367989
   0.31061867  0.67370195  0.18730620
   0.27904051  0.74028784  0.18492802
   0.89255734  0.99576528  0.47062460
   0.56591596  0.30468811  0.99215719
   0.50130720  0.32262236  0.03046170
   0.41627292  0.28520164  0.01727853
   0.38229516  0.31098724  0.96778190
   0.34514962  0.40391962  0.95536267
   0.31119215  0.43665190  0.00667714
   0.32999396  0.48554205  0.05409592
   0.87852612  0.61900240  0.45070964
   0.86126742  0.51727685  0.98734476
   0.92210005  0.45677744  0.98853224
   0.98893552  0.46250236  0.95228081
   0.98298167  0.43688885  0.89262395
   0.03114873  0.46071912  0.84640004
   0.09894685  0.41679268  0.85393446
   0.13447702  0.40476892  0.80302634
   0.15274186  0.54577771  0.39661382
   0.84110162  0.53882454  0.70687998
   0.84431208  0.48582912  0.66141247
   0.90987441  0.46521232  0.63101208
   0.90440588  0.42726974  0.58419582
   0.26783404  0.42042610  0.28548339
   0.29005388  0.36306739  0.31511456
   0.24852263  0.35869916  0.36925083
   0.29893533  0.34346923  0.42562197
   0.61307615  0.75178223  0.35088400
   0.65402985  0.81225497  0.34152450
   0.64836887  0.86964824  0.29467692
   0.60034771  0.93817810  0.30721485
   0.58616969  0.99309057  0.25862109
   0.52563134  0.97352074  0.22024150
   0.45428505  0.96787786  0.23322627
   0.54985924  0.01683813  0.04630193
   0.37193201  0.97305915  0.94512772
   0.37895258  0.88385229  0.94645155
   0.31148495  0.84716727  0.96677042
   0.30819894  0.79273876  0.00116763
   0.21092944  0.70666518  0.03723416
   0.24791401  0.74468408  0.99960007
   0.78192093  0.35648299  0.10042179
   0.94875991  0.18772116  0.44301771
   0.14562712  0.18934665  0.62941853
   0.13830461  0.24110133  0.58832257
   0.08852102  0.28315222  0.56671157
   0.16507792  0.15878326  0.42715106
   0.22513544  0.14010432  0.45259006
   0.41906508  0.04337398  0.52083588
   0.17259012  0.91449919  0.29693545
   0.87474661  0.06151019  0.32133600
   0.89976409  0.79276109  0.02680074
   0.90317619  0.86910150  0.98968902
   0.85352674  0.92949309  0.01278912
   0.85757349  0.00449758  0.98081185
   0.82491011  0.07152094  0.00640506
   0.79376741  0.13501720  0.96800990
   0.81774999  0.21681309  0.99557034
   0.40462270  0.85906877  0.37181398
   0.07635432  0.97531670  0.08116839
   0.14262238  0.97926436  0.07109431
   0.04676054  0.59711464  0.55315127
   0.10034148  0.61859883  0.58650163
   0.09752050  0.64254017  0.64281581
   0.11919638  0.58894883  0.68381627
   0.18427623  0.53843276  0.66779990
   0.25508390  0.56785686  0.63537188
   0.66531772  0.83912148  0.49037379
   0.66113831  0.85203414  0.55165381
   0.63740186  0.93843472  0.56085118
   0.68461664  0.99531475  0.57833654
   0.66149527  0.07891483  0.60665936
   0.69743025  0.16005449  0.58615532
   0.73700062  0.22032115  0.61825487
   0.78100756  0.27613993  0.57684732
   0.15587026  0.33182304  0.16670496
   0.07188419  0.31646065  0.16948964
   0.03288604  0.38341623  0.20698877
   0.96246992  0.38268979  0.22272775
   0.93581681  0.38892338  0.27015324
   0.93918703  0.30219409  0.35519374
   0.96305959  0.37998791  0.32082292
   0.91378008  0.85182730  0.29528696
   0.49017832  0.28116918  0.78093850
   0.52886727  0.20055940  0.72214039
   0.42540516  0.17771631  0.76612161
   0.54398542  0.09679567  0.77535867
   0.47094278  0.12123370  0.83680794
   0.56355873  0.24494897  0.86782594
   0.59286255  0.11781172  0.88184107
   0.67422571  0.12582350  0.80030138
   0.65017344  0.23486818  0.77452263
   0.71165831  0.24866815  0.89233839
   0.77296748  0.20708194  0.83044579
   0.75335594  0.32928967  0.77950124
   0.64135369  0.36221195  0.81523484
   0.70446528  0.38007474  0.91154627
   0.74075183  0.45486043  0.85423600
   0.45245966  0.68003967  0.90740472
   0.56559293  0.68876168  0.91785696
   0.49885511  0.78074709  0.88057852
   0.55889953  0.74871602  0.81069194
   0.44582433  0.71198520  0.80557948
   0.61571177  0.63430152  0.77534728
   0.56346943  0.56521170  0.83722821
   0.86908810  0.11671577  0.17395012
   0.36419939  0.28118271  0.51795988
   0.05175847  0.88216239  0.90609592
   0.12300384  0.82238892  0.94968392
   0.19524461  0.86072458  0.50004853
   0.24893068  0.93649890  0.54937674
   0.12929782  0.99854628  0.58961198
   0.05934860  0.90591340  0.54902921
   0.57739789  0.63596195  0.16657450
   0.69257390  0.64848138  0.17934040
   0.63931383  0.64922857  0.09597351
   0.71078822  0.51859038  0.14771920
   0.61811852  0.51621613  0.09447223
   0.54526652  0.46454067  0.19772994
   0.62216871  0.41200115  0.16082748
   0.70675439  0.53920009  0.23757401
   0.60079421  0.53576679  0.27266526
   0.66462036  0.35189047  0.24176674
   0.74523128  0.42741983  0.26582401
   0.66966628  0.45789434  0.35716648
   0.57861930  0.40836786  0.32664558
   0.66469553  0.31505753  0.39052642
   0.73028714  0.29864579  0.32725603
   0.06840024  0.92174719  0.78209451
   0.07012269  0.97534777  0.70311421
   0.12928741  0.88210486  0.71340858
   0.79016933  0.27975136  0.97314643
   0.22455480  0.96395488  0.76911389
   0.32556435  0.93257332  0.66394505
   0.10103195  0.10631382  0.73907901
   0.27139228  0.10416067  0.74571284
   0.19761580  0.19434923  0.75231443
   0.24739285  0.07170544  0.85994291
   0.24715934  0.19376876  0.85970668
   0.10176897  0.19775753  0.84011408
   0.09289228  0.08006346  0.85155030
   0.13427162  0.06374034  0.93920621
   0.81252192  0.77260300  0.90920723
   0.64019990  0.64982956  0.54031687
   0.66832581  0.52254088  0.52271603
   0.59943695  0.59234364  0.47265952
   0.53494827  0.47585883  0.52958946
   0.50310767  0.60087145  0.54425932
   0.61762009  0.46954657  0.61409078
   0.54981356  0.56871213  0.64536886
   0.44974843  0.45527134  0.59299667
   0.52218704  0.38682240  0.62650947
   0.40748669  0.53152477  0.68831628
   0.42287379  0.41030701  0.68655706
   0.49322119  0.44362142  0.77022307
   0.57067011  0.47828046  0.71488818
   0.48621421  0.63054961  0.72054958
   0.43727377  0.57055145  0.79015680
   0.73916562  0.67666993  0.67472517
   0.70708728  0.79920867  0.69891270
   0.79125819  0.75742302  0.63972903
   0.87702684  0.77591310  0.70298811
   0.84670772  0.68658954  0.75951596
   0.79840564  0.35350224  0.87041072
   0.81390005  0.87512593  0.75290935
   0.77304905  0.87762246  0.83958608
   0.42307163  0.96503697  0.51916335
   0.72402138  0.71255661  0.87201100
   0.83301397  0.69362543  0.85295769
   0.81761708  0.12534688  0.74617309
   0.92478720  0.04578850  0.73821180
   0.92926858  0.22944083  0.70896929
   0.99363894  0.13618397  0.69513369
   0.98053379  0.58370727  0.14427355
   0.89535236  0.67463010  0.10944978
   0.00746201  0.69935300  0.11992198
   0.89860743  0.73523978  0.18874107
   0.99991752  0.67904427  0.22460514
   0.86018603  0.63870669  0.27561217
   0.92642568  0.54663658  0.25260661
   0.23062719  0.74935130  0.71013628
   0.21623544  0.68158756  0.78748358
   0.33529636  0.71490487  0.81939697
   0.36859156  0.78684158  0.75642876
   0.06124902  0.77137237  0.40123358
   0.14826235  0.73839500  0.34998004
   0.06631317  0.64094882  0.30414720
   0.98076457  0.67828647  0.37041060
   0.99069727  0.74208330  0.50161192
   0.89778168  0.79906224  0.46529441
   0.31909024  0.23493531  0.61675040
   0.95200719  0.76279467  0.60597322
   0.86345707  0.83856230  0.57575843
   0.30136960  0.73022398  0.36561445
   0.31231656  0.61297636  0.38441664
   0.26729305  0.76995316  0.45173237
   0.27105661  0.61795745  0.52304469
   0.29139241  0.72943203  0.53823191
   0.37740114  0.65783627  0.50143886
   0.38088460  0.66892142  0.18388471
   0.27834819  0.61017403  0.19665951
   0.00753104  0.00464201  0.37239347
   0.31884200  0.79679914  0.16538401
   0.57998388  0.22754280  0.97879206
   0.56060208  0.34173015  0.94115643
   0.61974902  0.35025506  0.01069495
   0.49523993  0.40370648  0.03473461
   0.50577510  0.29563781  0.07795734
   0.42032107  0.20961404  0.02490639
   0.37762603  0.32019946  0.05325070
   0.43426678  0.31660581  0.93055294
   0.33336258  0.26254685  0.94928220
   0.39208351  0.45490351  0.93554337
   0.30009966  0.39259845  0.91146756
   0.26159631  0.48671581  0.98213901
   0.27564137  0.38296942  0.03209950
   0.35216483  0.44044356  0.09808472
   0.27204430  0.52458414  0.06933136
   0.87017495  0.56480411  0.94743617
   0.79879486  0.49215450  0.98307666
   0.86934732  0.55026817  0.03334015
   0.89549849  0.38928597  0.97932593
   0.93739703  0.44778885  0.04058909
   0.00857174  0.53514177  0.95938016
   0.02956118  0.41190570  0.97664398
   0.97500284  0.35951096  0.89259446
   0.92201118  0.45344639  0.87834314
   0.00606326  0.45066358  0.79855799
   0.04909134  0.54016583  0.85175166
   0.13444445  0.45558945  0.89153625
   0.09204585  0.34658663  0.87305483
   0.10561818  0.34474061  0.78107374
   0.20535985  0.38645707  0.81158849
   0.88777224  0.51599588  0.74328311
   0.84174040  0.60740797  0.69293566
   0.77400726  0.53071635  0.72762101
   0.79506918  0.52600546  0.63347673
   0.80045808  0.41283871  0.66523980
   0.97084487  0.45339459  0.65034781
   0.79971150  0.01604911  0.83219811
   0.85570027  0.42625868  0.55151933
   0.95272984  0.38610206  0.56743389
   0.29114526  0.41920116  0.23479843
   0.22608141  0.47700648  0.29769672
   0.38026662  0.73050577  0.59855375
   0.33354980  0.31428606  0.29666940
   0.18502908  0.32622298  0.36894457
   0.23236635  0.43583298  0.37405081
   0.92717148  0.21551953  0.14811581
   0.60691337  0.69027497  0.38433677
   0.54866031  0.75248916  0.32502265
   0.70652750  0.81436022  0.38093853
   0.00281672  0.69532922  0.78196545
   0.71492625  0.89455957  0.28642184
   0.62471696  0.82582696  0.25690840
   0.54163939  0.91126658  0.32140459
   0.62435306  0.97710441  0.34990268
   0.57726619  0.06074811  0.27772927
   0.64364711  0.98899934  0.22995502
   0.53380458  0.98271053  0.16936441
   0.46305050  0.06782539  0.47885575
   0.40719831  0.97465659  0.19651957
   0.42558086  0.97629210  0.28056314
   0.38186149  0.99771346  0.89503206
   0.31054908  0.00105474  0.95823890
   0.41586679  0.00612497  0.97597288
   0.43260367  0.86640150  0.97567011
   0.39923628  0.86312576  0.89895870
   0.92354906  0.33855457  0.40197136
   0.26987597  0.85575692  0.93076912
   0.58621734  0.88466916  0.00149509
   0.35310829  0.78486203  0.04394976
   0.22098217  0.73707464  0.95008601
   0.21203910  0.69223589  0.08622514
   0.16559616  0.65006047  0.02032370
   0.40704871  0.86937886  0.61636766
   0.85726041  0.85013859  0.26420383
   0.06615248  0.79432782  0.31807444
   0.94578503  0.65136502  0.90093573
   0.08973761  0.14363170  0.62784743
   0.16139200  0.87585059  0.25291148
   0.19566360  0.18760537  0.65948987
   0.20447429  0.27498900  0.57980024
   0.11743829  0.34111074  0.54247738
   0.01911858  0.27466930  0.57148263
   0.10558415  0.18222725  0.45405811
   0.15783008  0.11932276  0.37792278
   0.27154200  0.10246306  0.42938000
   0.24072525  0.16620132  0.49952239
   0.44919028  0.05592420  0.56597700
   0.35434895  0.07119640  0.51307173
   0.23819689  0.89436906  0.31000252
   0.95515531  0.91218336  0.27341882
   0.93496973  0.73223235  0.99803269
   0.93322705  0.82301974  0.07158028
   0.83913796  0.76397256  0.03293694
   0.88943623  0.85257090  0.94214775
   0.97458713  0.89795223  0.98906738
   0.78635280  0.90108297  0.00996147
   0.87554708  0.94217153  0.06475326
   0.92910096  0.02159285  0.96641754
   0.81778425  0.99408808  0.93717709
   0.76054003  0.04178483  0.02888219
   0.86717997  0.11183394  0.04076447
   0.83258222  0.14473402  0.92241161
   0.72755567  0.12255406  0.96296776
   0.80558292  0.22191582  0.04514192
   0.88544431  0.21432049  0.98062667
   0.03692764  0.03992952  0.07346732
   0.26464334  0.35748006  0.63489980
   0.05051932  0.91037159  0.08995651
   0.17561718  0.91548028  0.06981991
   0.18281521  0.04236300  0.06288163
   0.05267253  0.60529945  0.49922546
   0.97991612  0.60864297  0.55859107
   0.21230583  0.74565337  0.18371148
   0.15577095  0.61427432  0.55663617
   0.15414033  0.69099100  0.64281427
   0.03393105  0.67729183  0.65221892
   0.11323656  0.60898191  0.73418804
   0.06570136  0.53251741  0.69144498
   0.15739248  0.46849904  0.65030682
   0.22701476  0.52782972  0.71198998
   0.60611839  0.83675294  0.46822101
   0.70824083  0.90311107  0.46785653
   0.69358196  0.77694261  0.47849557
   0.72803413  0.84244799  0.56936543
   0.62388299  0.80349961  0.57744577
   0.60811064  0.95519117  0.51239450
   0.58608179  0.93246333  0.59681277
   0.72585258  0.97167760  0.61897734
   0.73203726  0.01872731  0.53736850
   0.59337785  0.07591949  0.61251731
   0.68492773  0.07612970  0.65353932
   0.73245268  0.16287568  0.54265914
   0.63471390  0.19844939  0.57856344
   0.78701777  0.19084870  0.65333438
   0.69008530  0.26987753  0.63919708
   0.19162308  0.37347007  0.20240189
   0.17618054  0.26762284  0.16506699
   0.16938181  0.37143251  0.12231793
   0.06030261  0.24125192  0.18416260
   0.04073986  0.32084346  0.12663623
   0.07402527  0.38244741  0.24969569
   0.05554897  0.44872216  0.18438323
   0.83884836  0.58569595  0.19604390
   0.92049107  0.39106525  0.17877074
   0.02896848  0.40126978  0.32851961
   0.86614868  0.38379069  0.26618553
   0.99429409  0.25567403  0.35383138
   0.88999923  0.26235140  0.33553087
   0.92554611  0.44319229  0.34859463
   0.96761624  0.79276708  0.84424824
   0.62831380  0.82893396  0.11668485
   0.51744577  0.78962590  0.13482804
   0.13709155  0.09954413  0.24006488
   0.25769181  0.12020877  0.24437714
   0.61955621  0.20713463  0.28486199
   0.55504521  0.25475496  0.34858543
   0.96359632  0.98487859  0.62791449
   0.15239203  0.18447845  0.96200035
   0.47002951  0.36858842  0.24963709
   0.45564558  0.28069048  0.18222153
   0.54229623  0.56276461  0.98219449
   0.65717784  0.56385911  0.98165185
   0.52762435  0.43592970  0.42193777
   0.42732687  0.49918635  0.42554591
   0.84861432  0.04127443  0.47599417
   0.94676921  0.97207959  0.46551276
   0.85577146  0.59797164  0.40787219
   0.90474057  0.64231033  0.48838613
   0.91741512  0.81586338  0.33181684
   0.16399095  0.60752740  0.40808912
   0.28261868  0.36122111  0.46770497
   0.37068790  0.32630630  0.41264592
   0.59408216  0.01777777  0.01373879
   0.49744506  0.01949153  0.07047326
   0.98560214  0.14372226  0.46131798
   0.73213289  0.35736463  0.12146561
   0.85404420  0.00087135  0.31969920
   0.90046296  0.12015233  0.32482019
   0.38465643  0.90528363  0.40354315
   0.41888831  0.82261570  0.33513698
   0.29505546  0.61772684  0.64605802
   0.28598406  0.51040079  0.60843367
   0.84251567  0.24964167  0.55520572
   0.76501733  0.34348510  0.57358754
   0.98306900  0.10811707  0.17258762
   0.84916523  0.02358196  0.62201099
   0.36042478  0.90776943  0.63907403
   0.03390587  0.95736775  0.35815553
   0.55821821  0.90143566  0.97859087
   0.32771823  0.29281715  0.49033047
   0.03005729  0.71825900  0.80541165
   0.33426339  0.24328344  0.58318959
   0.37760529  0.51766729  0.05015910
   0.53907634  0.27738458  0.38497200
   0.96543327  0.74393026  0.86220660
   0.13475782  0.46237127  0.78315146
   0.38422551  0.31920765  0.37584612
   0.36958009  0.68509889  0.59928883
   0.43204566  0.83205517  0.59898256
   0.29311020  0.31193540  0.63555445
   0.91510457  0.63592386  0.92426080
   0.25848188  0.46316519  0.60546226
   0.81179429  0.96834055  0.84004758
   0.85070750  0.19430374  0.55299737
Direct configuration=   420
   0.48930237  0.21080059  0.76842675
   0.52101879  0.14893899  0.80386442
   0.58930437  0.18135440  0.84061030
   0.65859689  0.18759453  0.81747622
   0.71470929  0.24160200  0.83907781
   0.70995905  0.32112189  0.82388504
   0.74495281  0.38081192  0.86687723
   0.57062832  0.80500152  0.12764390
   0.51113787  0.70585094  0.88682474
   0.51958898  0.68908340  0.82378461
   0.54718899  0.61355827  0.80021964
   0.92606917  0.14000032  0.16043198
   0.05924649  0.81774770  0.92454482
   0.18678606  0.91527609  0.53346025
   0.13363332  0.93869314  0.56052420
   0.20146608  0.12123744  0.23706538
   0.64265785  0.62046527  0.14845862
   0.64301207  0.53384601  0.14623747
   0.61403284  0.47718149  0.18322906
   0.65221058  0.48864534  0.23771085
   0.67998439  0.41647686  0.26846680
   0.65335647  0.40481109  0.32693131
   0.66870568  0.31972084  0.33829715
   0.60811479  0.26044418  0.32509521
   0.11419629  0.93926404  0.73554441
   0.17050668  0.99380620  0.74737651
   0.15267436  0.06997073  0.75652678
   0.20679146  0.11827776  0.77596475
   0.21516856  0.12940279  0.83514879
   0.13772766  0.14560835  0.86979336
   0.14195982  0.13477022  0.93114651
   0.90586325  0.99230253  0.62997498
   0.62374516  0.57980401  0.52060491
   0.55671893  0.55029450  0.55374264
   0.55171376  0.51872871  0.60819925
   0.49189081  0.45593537  0.62143367
   0.45410015  0.47575531  0.68447286
   0.50149129  0.49490626  0.73471610
   0.49503492  0.57698646  0.76011342
   0.45210471  0.32327568  0.21167691
   0.76139293  0.74122302  0.68429696
   0.81846041  0.75041000  0.73427497
   0.79744394  0.80696508  0.77144281
   0.78888834  0.80309694  0.82358469
   0.78854517  0.74248225  0.86355686
   0.88518614  0.10913451  0.72914195
   0.92970249  0.15864782  0.71282215
   0.59826782  0.55698407  0.98080842
   0.95579368  0.65890306  0.14150160
   0.94328241  0.66878399  0.19867747
   0.90018164  0.61081834  0.22951282
   0.25944533  0.71571503  0.75544525
   0.31643100  0.74278598  0.77550540
   0.08418765  0.74975093  0.35158388
   0.04736616  0.67678947  0.35360513
   0.47491000  0.46465260  0.42512773
   0.94241056  0.78321373  0.51507807
   0.92143864  0.79513543  0.55951335
   0.30092955  0.67803820  0.39863652
   0.29325262  0.70156267  0.44886226
   0.31433352  0.67479698  0.50311204
   0.30473231  0.66646951  0.19763056
   0.28152437  0.73576550  0.18359694
   0.89251099  0.99911758  0.46964433
   0.56322544  0.30924078  0.99059265
   0.49673414  0.31548673  0.02441158
   0.42084394  0.28867170  0.01564499
   0.38222822  0.32008789  0.96682958
   0.35273664  0.40212509  0.95691549
   0.31081513  0.44185097  0.99953696
   0.33968966  0.49185046  0.04891475
   0.87163176  0.62688079  0.45188797
   0.86594039  0.51697072  0.99031298
   0.92228278  0.45630751  0.99351067
   0.98211903  0.45938741  0.95461650
   0.97626237  0.43374989  0.89412829
   0.03594222  0.45649645  0.85403375
   0.10503454  0.41661229  0.85374683
   0.14157204  0.40232287  0.79622736
   0.15554136  0.55932967  0.39699057
   0.83816699  0.52357549  0.70558236
   0.83526441  0.47869370  0.65460367
   0.90290939  0.45644151  0.62380323
   0.89526387  0.41650127  0.57855031
   0.27342297  0.42341735  0.28140728
   0.29043751  0.37417174  0.31727508
   0.25630519  0.36899992  0.37194886
   0.29690551  0.34234384  0.41583393
   0.60269820  0.75252576  0.35946310
   0.65007170  0.80182384  0.34733824
   0.64264116  0.86331507  0.30534767
   0.59255952  0.92955796  0.30423410
   0.58765160  0.98746944  0.25572390
   0.52247652  0.98435910  0.21902692
   0.45123120  0.97916008  0.23134620
   0.54047291  0.02245000  0.04229194
   0.36310722  0.98064959  0.94143451
   0.37816799  0.88306515  0.94948881
   0.31922792  0.84309454  0.97227686
   0.30259663  0.79312917  0.00852623
   0.20665262  0.69803412  0.03039936
   0.24229853  0.74109551  0.99639028
   0.77884743  0.35695972  0.11175140
   0.92970154  0.18312534  0.45211287
   0.14121153  0.17518273  0.62539123
   0.13582397  0.23667200  0.59036636
   0.09028304  0.28335478  0.57051031
   0.16433648  0.16031185  0.42851759
   0.21856800  0.13839461  0.45860977
   0.42379842  0.04142137  0.52428858
   0.17441351  0.91899915  0.29320069
   0.86491720  0.06729634  0.32214352
   0.90384577  0.79803618  0.02252359
   0.90418216  0.87156872  0.98975514
   0.85630845  0.92922314  0.00707199
   0.85361600  0.00663017  0.97720692
   0.81729012  0.07448204  0.00665885
   0.79969599  0.14007995  0.97242825
   0.81468071  0.21739507  0.99477669
   0.40341090  0.86642500  0.36916715
   0.08032372  0.98140143  0.08770085
   0.14554408  0.98240820  0.07578127
   0.04399999  0.60938958  0.54908846
   0.09529896  0.61582579  0.58383446
   0.09832055  0.63734483  0.64069917
   0.11766352  0.57871512  0.68825585
   0.19178691  0.54551768  0.66840606
   0.25917334  0.56669049  0.63726473
   0.67252179  0.83990778  0.48821487
   0.66706273  0.85090329  0.55468890
   0.62782758  0.93033551  0.56098771
   0.68424867  0.00357692  0.57812324
   0.66328179  0.07632297  0.61036233
   0.69699588  0.16244762  0.58217393
   0.74459730  0.22628014  0.61660382
   0.78278245  0.27875836  0.58598121
   0.15466208  0.33851693  0.16291822
   0.06858855  0.31640050  0.16732535
   0.03745509  0.36761437  0.20472240
   0.96245804  0.37838028  0.21290612
   0.93259865  0.38232232  0.26235728
   0.93881355  0.30965118  0.35099243
   0.95830268  0.38325828  0.32234211
   0.90945916  0.85306516  0.29172958
   0.50165558  0.27928548  0.78565315
   0.52418116  0.21388860  0.72370974
   0.41807558  0.20661036  0.75780459
   0.53788731  0.08926369  0.77485889
   0.48067645  0.12000279  0.84206907
   0.57200113  0.24670949  0.85677275
   0.58939868  0.12450248  0.87921573
   0.68544716  0.11960068  0.80386837
   0.63500133  0.22454100  0.76962952
   0.71557214  0.24925263  0.89411807
   0.77410209  0.21170514  0.82235609
   0.75006031  0.34237280  0.77837692
   0.64193233  0.33897876  0.81094570
   0.70428357  0.38153206  0.90943295
   0.73596434  0.45421886  0.85268290
   0.44961890  0.67792971  0.90607549
   0.56971381  0.68914931  0.90558054
   0.49837986  0.78192425  0.88624976
   0.56003633  0.75662938  0.80558405
   0.45725468  0.71191656  0.80658828
   0.60782875  0.63338853  0.77662897
   0.56200970  0.57607837  0.84314297
   0.86379889  0.10531501  0.16870126
   0.35922164  0.29540337  0.51983176
   0.06281642  0.88213275  0.89866624
   0.11705240  0.81326181  0.94661795
   0.19488759  0.87314404  0.49305812
   0.24377426  0.94884102  0.54921791
   0.13948274  0.99930036  0.59238444
   0.06608541  0.91881192  0.56119344
   0.57688392  0.64616147  0.16795665
   0.69283058  0.65037333  0.17523354
   0.64594771  0.64702103  0.09920874
   0.71347272  0.52504021  0.14673242
   0.60250757  0.52304865  0.09929993
   0.53850546  0.48561826  0.19492229
   0.62788028  0.41440242  0.16365750
   0.70146643  0.54657237  0.23526320
   0.61367793  0.52924230  0.27502144
   0.66632869  0.35200512  0.23947578
   0.75154119  0.43448771  0.26535097
   0.68208097  0.44283475  0.36401391
   0.58158006  0.41661607  0.33435161
   0.64894179  0.33409282  0.39899538
   0.73378960  0.29307418  0.32829744
   0.07479180  0.91242528  0.77970743
   0.06472411  0.97697657  0.70577290
   0.13126578  0.86650472  0.71679138
   0.78612216  0.26568025  0.97076754
   0.22842386  0.97182297  0.77105445
   0.32561951  0.92953444  0.65844151
   0.08830679  0.09605030  0.74645547
   0.26753499  0.10216670  0.75488513
   0.19380544  0.20167020  0.76016366
   0.25910519  0.07200936  0.85377130
   0.25244152  0.19385834  0.84700329
   0.10851569  0.20145082  0.84755715
   0.10314357  0.07971735  0.85055547
   0.12246713  0.06670566  0.93735290
   0.80443789  0.77212020  0.91122864
   0.64309142  0.64390134  0.54360428
   0.67102511  0.52908574  0.52170920
   0.60196774  0.59552760  0.46870997
   0.54345330  0.48157029  0.53040257
   0.50363198  0.60123258  0.54878695
   0.61573472  0.48359219  0.61096952
   0.55471373  0.56873384  0.64644925
   0.44176183  0.44814320  0.58657412
   0.53181016  0.38783138  0.63429711
   0.40560326  0.53314716  0.68906167
   0.41646100  0.40946448  0.68847646
   0.48407558  0.44445792  0.77615595
   0.57022435  0.47522248  0.72320309
   0.49108214  0.63374569  0.72964746
   0.44491568  0.57106344  0.79652705
   0.72748858  0.67108416  0.67603971
   0.71419154  0.79104979  0.69358562
   0.78516723  0.76389291  0.64189821
   0.88120390  0.77138703  0.71543894
   0.83813499  0.68629054  0.75555076
   0.81359433  0.36214155  0.87496931
   0.81062574  0.86951548  0.74740894
   0.77162282  0.87487621  0.83932893
   0.41979421  0.96526838  0.50632749
   0.72700491  0.69522643  0.86986874
   0.84400058  0.69207124  0.85348167
   0.82538502  0.11638121  0.74576215
   0.92204455  0.04155373  0.73397249
   0.90156179  0.22783385  0.70659743
   0.99373451  0.13218116  0.69809946
   0.97500682  0.58186898  0.13965374
   0.90082291  0.66137859  0.10987048
   0.00337891  0.69994334  0.11885382
   0.91175696  0.73370153  0.19920990
   0.99826092  0.67886235  0.22402200
   0.85839306  0.64101348  0.26877862
   0.93105047  0.54297434  0.24329145
   0.22707379  0.73595568  0.71046050
   0.21927656  0.68599007  0.78784110
   0.32579301  0.72410945  0.83084236
   0.35987124  0.79356860  0.76040993
   0.07404512  0.77577067  0.39943292
   0.15363985  0.74037077  0.34261874
   0.05341275  0.64152201  0.30428185
   0.97865606  0.67706725  0.36928186
   0.99270100  0.74172741  0.50211043
   0.90265003  0.80785142  0.47259133
   0.31688373  0.23657311  0.60855278
   0.94638012  0.75802948  0.59993723
   0.86758596  0.83353447  0.57450256
   0.30387127  0.73772874  0.36153627
   0.32462444  0.60801050  0.38426618
   0.26710418  0.77365979  0.45211164
   0.27409922  0.61444855  0.52159983
   0.30203893  0.73621324  0.52969134
   0.38167274  0.65565273  0.50961485
   0.37687438  0.66396421  0.18915268
   0.26414129  0.60415504  0.19620526
   0.01936536  0.01251485  0.36179787
   0.32320578  0.78762241  0.16943155
   0.57947735  0.24021097  0.98351476
   0.55519441  0.34820573  0.94806426
   0.61692071  0.33972712  0.01258456
   0.48979584  0.38964695  0.02267355
   0.51800429  0.29235009  0.07459042
   0.41972112  0.21847723  0.03014480
   0.38199647  0.31644226  0.05485292
   0.44687614  0.31101669  0.93170074
   0.33492488  0.26801091  0.95550236
   0.41116140  0.44104088  0.93923315
   0.30739964  0.40469970  0.91487999
   0.25536693  0.48814155  0.98572021
   0.28347034  0.37479534  0.02056632
   0.34370611  0.44086834  0.08734496
   0.27848666  0.53068387  0.06511972
   0.87823195  0.56123652  0.94365747
   0.80019847  0.49941525  0.98650379
   0.87435355  0.55131683  0.03867053
   0.88094285  0.39089335  0.97992344
   0.94274815  0.45918231  0.04304465
   0.00719769  0.53075513  0.95376531
   0.03083930  0.41059502  0.97608238
   0.97571693  0.35982287  0.88717013
   0.91426635  0.46777985  0.87315665
   0.00669075  0.44219662  0.80710524
   0.05747369  0.52833224  0.84902636
   0.13723190  0.46312883  0.88867791
   0.08891639  0.34565394  0.87223683
   0.11455183  0.33583278  0.77492322
   0.20706576  0.40009680  0.80889218
   0.88431428  0.50876359  0.74452690
   0.85623756  0.60155359  0.68603773
   0.77658913  0.51342909  0.72591087
   0.78916889  0.52207531  0.62775050
   0.80743600  0.41506411  0.66473858
   0.96242247  0.45356766  0.64986433
   0.79387938  0.01472590  0.83860420
   0.84204725  0.42486273  0.54714939
   0.95712104  0.38824449  0.56082055
   0.30626801  0.41570474  0.23481831
   0.22937454  0.47203491  0.28345629
   0.38149718  0.73843911  0.60519294
   0.33456906  0.31183828  0.29822534
   0.19707879  0.32741368  0.36701999
   0.22646179  0.43093406  0.38362151
   0.92558932  0.21274574  0.14439832
   0.60318180  0.69216334  0.38469907
   0.54602687  0.75263942  0.32746814
   0.70855283  0.81711210  0.37113385
   0.01024671  0.68640087  0.78704921
   0.70132509  0.90402886  0.28665267
   0.61349141  0.82575846  0.25873770
   0.52667504  0.91781332  0.32158199
   0.61680814  0.97768710  0.34777272
   0.57902308  0.05616794  0.27954057
   0.65072803  0.98719477  0.23160693
   0.53643205  0.98290663  0.16748421
   0.45715253  0.06521706  0.48323263
   0.40940116  0.95935099  0.19306788
   0.43099976  0.97136273  0.28044914
   0.39236630  0.00335800  0.89772664
   0.29674472  0.99687913  0.95357447
   0.40735965  0.00788380  0.97683962
   0.43089887  0.86552642  0.98730924
   0.39697996  0.85794316  0.89930085
   0.92281262  0.33393687  0.39672688
   0.26877114  0.86036700  0.93159921
   0.59072693  0.88486067  0.00119264
   0.35832980  0.77389356  0.04248389
   0.22521549  0.73111911  0.94628951
   0.22829777  0.70107591  0.08395333
   0.16344709  0.65005037  0.01484571
   0.41263777  0.86120467  0.61280370
   0.85355047  0.84916687  0.26234530
   0.05743984  0.79798493  0.30873013
   0.94557328  0.66363609  0.90170193
   0.09899006  0.11989679  0.63143528
   0.17442053  0.86144326  0.26152161
   0.18848144  0.17866883  0.65858366
   0.20140368  0.27291915  0.58146091
   0.10841449  0.34319483  0.54696450
   0.02473034  0.28436010  0.57001751
   0.11077128  0.18116751  0.45313015
   0.15356365  0.13302693  0.38328908
   0.27006674  0.09256887  0.43677781
   0.24017820  0.17914666  0.49675027
   0.45142616  0.06652892  0.57000478
   0.35973850  0.06400331  0.52181770
   0.23458300  0.90118977  0.32049720
   0.95191511  0.90557156  0.27847641
   0.92761294  0.74267491  0.99611568
   0.93194049  0.81202032  0.06636927
   0.84067999  0.76925674  0.04031863
   0.89188198  0.85122793  0.93930525
   0.97071207  0.89881429  0.98972833
   0.79128845  0.90697377  0.00502132
   0.87445408  0.94710583  0.05809374
   0.92072924  0.01457227  0.96754979
   0.82424969  0.99610177  0.93121325
   0.76156279  0.05558078  0.03454969
   0.86835151  0.10473187  0.03833940
   0.82409684  0.14117200  0.92705496
   0.72939748  0.12126162  0.96175490
   0.81029838  0.23868949  0.04639529
   0.89519215  0.22602906  0.98333751
   0.03237776  0.04123785  0.07634172
   0.26232954  0.36639066  0.63700706
   0.05157614  0.92065162  0.09779068
   0.18177304  0.92266570  0.06290335
   0.17597453  0.04814826  0.05835107
   0.06235850  0.60554863  0.50298445
   0.98172408  0.60724361  0.56542554
   0.21824481  0.76127449  0.18657291
   0.16289063  0.62506239  0.56055812
   0.15369520  0.68449509  0.64448150
   0.04186743  0.68003078  0.65544311
   0.12846117  0.61384139  0.73384455
   0.06664392  0.52276716  0.69823895
   0.16977582  0.47727633  0.64952849
   0.22658292  0.52687610  0.71480768
   0.60720589  0.84219441  0.46221251
   0.70354823  0.89533828  0.46497988
   0.71078160  0.77542024  0.47990166
   0.73135967  0.84554924  0.57350309
   0.61870595  0.79405307  0.58393965
   0.60583333  0.95404246  0.51263429
   0.57633302  0.92999032  0.59813517
   0.71968975  0.95530472  0.61551764
   0.72199745  0.01314283  0.53748228
   0.59038940  0.08972637  0.61215418
   0.67811223  0.07256861  0.66282809
   0.73669866  0.15664266  0.53125376
   0.64041641  0.19117072  0.56934910
   0.78661089  0.19692158  0.65457952
   0.69267806  0.26236206  0.64377030
   0.18779118  0.36629126  0.20733387
   0.18426320  0.26005295  0.15965432
   0.16677813  0.37043402  0.11990993
   0.06915091  0.24909847  0.19064654
   0.04411085  0.32019319  0.11637459
   0.07506804  0.36401509  0.25059849
   0.05480016  0.43735788  0.18042012
   0.84205791  0.58811049  0.20153424
   0.92081742  0.39810353  0.17566079
   0.02461084  0.38937811  0.33056773
   0.86383607  0.39106963  0.26636109
   0.99125172  0.26033263  0.35274891
   0.88352345  0.25770435  0.33813229
   0.92030445  0.44042726  0.34910932
   0.96187700  0.78796658  0.84277163
   0.62336632  0.82375227  0.11306884
   0.51173093  0.78197303  0.13276359
   0.14120579  0.12398081  0.23957453
   0.26156363  0.12564936  0.24530397
   0.62642897  0.22308115  0.29021298
   0.54964766  0.26732990  0.34582503
   0.96343801  0.97975230  0.62651026
   0.15535608  0.18148955  0.96127673
   0.46071962  0.34720146  0.25318631
   0.45879729  0.28510494  0.17193861
   0.53762070  0.56307821  0.98668619
   0.66083674  0.56003497  0.97533592
   0.53156116  0.43884608  0.42340109
   0.41778409  0.48679212  0.43537862
   0.83342842  0.01600656  0.47171996
   0.94559993  0.96796849  0.46602520
   0.84991358  0.60369557  0.41207456
   0.89864829  0.65297030  0.49234504
   0.92152531  0.81424437  0.32698269
   0.16450978  0.61508429  0.41951169
   0.27870511  0.34979737  0.45749963
   0.36094412  0.31619725  0.40760708
   0.59072817  0.03026175  0.01933207
   0.49486933  0.01160104  0.07252195
   0.97146285  0.14078412  0.46672702
   0.72396746  0.37146624  0.12613461
   0.84411851  0.00559998  0.32034351
   0.88863076  0.12813186  0.32393235
   0.39461456  0.90725027  0.40467256
   0.41878910  0.82462316  0.33311976
   0.28280252  0.62752039  0.63746053
   0.28604530  0.50736588  0.61105433
   0.83509851  0.24976868  0.55912464
   0.75873602  0.34232237  0.57180485
   0.97678971  0.11164851  0.17053768
   0.84599283  0.01145562  0.62624423
   0.36078518  0.89905281  0.67155808
   0.98479934  0.97814617  0.36875903
   0.55261917  0.85036317  0.01242027
   0.32638679  0.34016882  0.51240384
   0.00542929  0.73585456  0.80246570
   0.34628501  0.24593458  0.58005502
   0.38451626  0.52220386  0.04529121
   0.56125870  0.31470968  0.37112201
   0.93147446  0.75262278  0.85946846
   0.14090804  0.45408077  0.76818818
   0.37000444  0.29937659  0.37229684
   0.37883077  0.70883429  0.63720950
   0.40605914  0.80546497  0.61702595
   0.27021842  0.32083876  0.61864068
   0.91579890  0.63619710  0.92763602
   0.25681697  0.46538338  0.62426266
   0.81086162  0.98852253  0.80938685
   0.84686273  0.19721456  0.56237169
Direct configuration=   440
   0.48570435  0.22082552  0.76744328
   0.52288789  0.15002045  0.80420199
   0.58694134  0.17601332  0.83371808
   0.65608675  0.18570953  0.80724555
   0.71978151  0.24487286  0.83844852
   0.71942388  0.32772879  0.82233669
   0.74165469  0.38394205  0.86641245
   0.56172131  0.79663553  0.11630656
   0.51045739  0.71827631  0.87988601
   0.51746071  0.70220660  0.82281130
   0.54996774  0.62074249  0.80754959
   0.92558757  0.13535301  0.15858158
   0.05105618  0.83134178  0.92597267
   0.18969645  0.91048310  0.53710419
   0.13681019  0.94445718  0.56249524
   0.20552987  0.13389435  0.24154613
   0.63805203  0.62754551  0.15256598
   0.64185351  0.54291507  0.14845879
   0.61232358  0.48785937  0.18847974
   0.65123204  0.49491545  0.24660540
   0.68453023  0.42001754  0.26779692
   0.66226167  0.40152391  0.32725782
   0.65486896  0.32506188  0.35019972
   0.61383117  0.27143003  0.32231365
   0.11386339  0.93308606  0.73577344
   0.16566148  0.98968460  0.74644551
   0.15378351  0.06894366  0.75209421
   0.20219724  0.12191071  0.77994802
   0.21904514  0.13038106  0.83757322
   0.15104926  0.12942828  0.86588327
   0.14198316  0.13111092  0.92610848
   0.90298563  0.98287372  0.62435908
   0.61776114  0.58151103  0.52553083
   0.55527236  0.54954243  0.55201893
   0.55603819  0.51913503  0.60964946
   0.49267780  0.46627271  0.63108086
   0.45520274  0.47740517  0.68430124
   0.50383989  0.49120683  0.74032083
   0.49361628  0.57995216  0.77086585
   0.45400885  0.31145143  0.20891216
   0.75843938  0.73843035  0.68605425
   0.82056590  0.74237976  0.72953303
   0.80068448  0.80507652  0.76930361
   0.78612162  0.80268615  0.82184017
   0.78893966  0.73884077  0.86056260
   0.89469039  0.09946808  0.73376292
   0.92750387  0.16525997  0.72235397
   0.59818174  0.56386009  0.97442798
   0.96092860  0.64706185  0.14339101
   0.94643523  0.66794934  0.20046256
   0.89604148  0.61410098  0.22466409
   0.25202232  0.72287970  0.76098796
   0.30756316  0.75003672  0.78312979
   0.08340465  0.75232390  0.34846839
   0.04907915  0.67956201  0.34859632
   0.46994023  0.45532579  0.43096260
   0.94215908  0.78950751  0.51198117
   0.91958918  0.79159838  0.55927394
   0.31470354  0.67967867  0.39860900
   0.29624431  0.69812284  0.44733438
   0.31405741  0.67814634  0.49857193
   0.29982876  0.66410438  0.19494479
   0.28098093  0.73644531  0.18299316
   0.88375583  0.98436618  0.46640583
   0.56549610  0.31134772  0.98789200
   0.49540195  0.31991010  0.02508821
   0.42480785  0.29456909  0.02395099
   0.39529492  0.31598995  0.96392478
   0.36649369  0.40741790  0.95582316
   0.30567497  0.44228738  0.99988381
   0.33270878  0.48702459  0.04482183
   0.86928726  0.63646146  0.45219158
   0.86882766  0.52343747  0.99456863
   0.91294463  0.45091993  0.99034488
   0.98045666  0.45242342  0.95099635
   0.97235644  0.44007384  0.89174117
   0.03457895  0.46034590  0.85298520
   0.10416431  0.41118797  0.85550229
   0.13971113  0.40592617  0.79960550
   0.15535341  0.57756698  0.39888798
   0.84403313  0.51482863  0.70115610
   0.83003058  0.47285665  0.64761749
   0.89110976  0.45069517  0.62101242
   0.89600169  0.42955909  0.57008049
   0.28201691  0.42017422  0.27465852
   0.28877568  0.37895293  0.31647938
   0.25397652  0.37303017  0.36653188
   0.30175094  0.33956048  0.41176619
   0.59974290  0.75793784  0.35264683
   0.64472487  0.81290893  0.34549785
   0.62578169  0.86741023  0.30225346
   0.58230680  0.93826717  0.30926053
   0.58196579  0.98590401  0.25763070
   0.52928207  0.98325990  0.21971925
   0.45979060  0.97247540  0.22949739
   0.53810135  0.02483363  0.04731412
   0.37172694  0.97030828  0.94566541
   0.37766037  0.88742308  0.95764983
   0.31949613  0.84052067  0.96622678
   0.30753811  0.78965614  0.00006206
   0.21622804  0.69189317  0.02698367
   0.24907043  0.74231023  0.99747292
   0.78044846  0.35848858  0.12321320
   0.91192118  0.17656334  0.46186334
   0.13559281  0.16396739  0.62084028
   0.13714461  0.23830675  0.59127743
   0.08812858  0.28747720  0.57178708
   0.15930501  0.14494205  0.43348511
   0.22549135  0.14506416  0.45630626
   0.42270187  0.03608697  0.51774614
   0.18752953  0.91567334  0.29220162
   0.85888693  0.07006421  0.32190249
   0.90067214  0.80005822  0.02307289
   0.90513801  0.87184501  0.98798040
   0.85172395  0.93398259  0.00566179
   0.85333021  0.00791746  0.97244440
   0.82143884  0.07184014  0.00809337
   0.79673278  0.13827788  0.97494348
   0.82747679  0.22340787  0.99540626
   0.40926380  0.87122190  0.36643009
   0.08071947  0.98775194  0.08479972
   0.14550658  0.99337592  0.06857404
   0.04741884  0.61968206  0.55447090
   0.10136027  0.61806733  0.58925157
   0.10196328  0.63641263  0.64451662
   0.12512011  0.57577653  0.68590101
   0.19854439  0.53655612  0.67551154
   0.25559850  0.57005372  0.63538397
   0.67307203  0.83792013  0.49208615
   0.65827652  0.85446569  0.55043091
   0.62272937  0.93389813  0.56421236
   0.67883714  0.99204163  0.58791136
   0.66439960  0.07564442  0.61065310
   0.70031175  0.15758547  0.57886160
   0.73626327  0.21922063  0.61619042
   0.77262593  0.27370559  0.57892780
   0.15448936  0.32251867  0.15864165
   0.08038575  0.31452827  0.16851533
   0.04426296  0.37268130  0.19999909
   0.96171458  0.37707108  0.21453561
   0.92771975  0.37786918  0.26335693
   0.93345968  0.30681305  0.35160296
   0.94916198  0.37261594  0.32115997
   0.90462999  0.85031678  0.29339730
   0.50404426  0.28529375  0.79568418
   0.51693917  0.21581201  0.71897078
   0.42081280  0.22883824  0.75333884
   0.53658286  0.08260668  0.77286277
   0.47946164  0.12674874  0.84446189
   0.57539106  0.24799880  0.85625877
   0.59167943  0.13730843  0.87894939
   0.69662843  0.11649320  0.80766358
   0.63149273  0.20752481  0.76108500
   0.71394084  0.23590001  0.88997781
   0.78153334  0.21651468  0.81634921
   0.74455234  0.34976464  0.77919253
   0.65029620  0.32866010  0.81184630
   0.70708412  0.37564693  0.91132860
   0.73993032  0.45124978  0.84404454
   0.46197842  0.66963830  0.90187478
   0.57336523  0.68756395  0.90136823
   0.50344468  0.78737318  0.89636262
   0.56417726  0.74849413  0.80250230
   0.45651865  0.70849039  0.80029861
   0.60706250  0.62988961  0.77542999
   0.56197373  0.57473494  0.85059409
   0.85910047  0.10830886  0.15924114
   0.35508315  0.30838834  0.52590409
   0.07082711  0.88129933  0.89098765
   0.11498262  0.80227367  0.94614493
   0.18758457  0.88381360  0.48961493
   0.24801623  0.96425021  0.54581059
   0.15161135  0.99675111  0.59649281
   0.07166786  0.92589905  0.56916470
   0.57915636  0.65584158  0.17122634
   0.69042323  0.65688076  0.17396716
   0.65229123  0.64996316  0.10067063
   0.70697638  0.52062224  0.13341493
   0.59919258  0.52215762  0.10758014
   0.54714183  0.50696274  0.18950049
   0.62306632  0.41484611  0.16726282
   0.70126962  0.54303442  0.22978112
   0.60847540  0.51884339  0.28005570
   0.66996362  0.36043619  0.24293568
   0.75162924  0.43104570  0.27162982
   0.70453929  0.43920909  0.36381599
   0.59375038  0.42073567  0.33119299
   0.64454238  0.33559571  0.39975184
   0.72228124  0.29778936  0.33845418
   0.08361503  0.91142618  0.77878306
   0.06527606  0.96573771  0.70691034
   0.13704527  0.86722607  0.71502953
   0.77691950  0.26841399  0.96124389
   0.22804278  0.97343175  0.76746836
   0.31982868  0.92967285  0.65848980
   0.08384050  0.08610548  0.75570170
   0.26610060  0.10280801  0.76433585
   0.18597903  0.19374246  0.76788099
   0.25707014  0.07559141  0.84878071
   0.25717792  0.19648920  0.83502457
   0.11843197  0.20837843  0.85900332
   0.11118136  0.07886641  0.84915537
   0.11147605  0.06260886  0.94381588
   0.78709687  0.76850119  0.90929761
   0.64712209  0.64055349  0.54659139
   0.67515777  0.53486964  0.51881035
   0.60579114  0.59583964  0.47559212
   0.54637405  0.48631412  0.51995935
   0.50226285  0.59938264  0.54904961
   0.62009970  0.48932415  0.61072250
   0.55552853  0.57875358  0.64857305
   0.44298494  0.44164846  0.58965157
   0.52688848  0.40183642  0.63734951
   0.40823749  0.53134315  0.68076432
   0.41480582  0.41278032  0.69436623
   0.47393339  0.44832544  0.77637701
   0.56922233  0.47577203  0.73221017
   0.48790517  0.63513116  0.72897184
   0.43741667  0.56902467  0.80031754
   0.72441889  0.67155428  0.68467765
   0.70903111  0.78633349  0.69735009
   0.79514252  0.76679248  0.63707136
   0.88506369  0.77215803  0.71725305
   0.81889969  0.67058651  0.75789297
   0.81154874  0.37405844  0.87797594
   0.79884403  0.87456217  0.74575887
   0.77239742  0.86629233  0.84715971
   0.41896860  0.96354802  0.51143059
   0.74189408  0.69018882  0.86375019
   0.84509906  0.69335090  0.85287926
   0.83114541  0.10155023  0.74678725
   0.90628098  0.02506618  0.73439138
   0.89000504  0.22510107  0.70027309
   0.98695874  0.15291496  0.69581101
   0.97935632  0.57238290  0.13018303
   0.89618643  0.64939397  0.11022771
   0.00360518  0.69879658  0.12233750
   0.91038069  0.74678241  0.21276372
   0.01144794  0.67559804  0.22580988
   0.87372508  0.64514909  0.26800225
   0.93478868  0.55482226  0.23515662
   0.23304279  0.72492569  0.71346028
   0.21077312  0.67809124  0.79020048
   0.31824152  0.73658425  0.83467094
   0.35501880  0.79982651  0.76141883
   0.08690081  0.79282292  0.39482403
   0.15249531  0.74408219  0.33473867
   0.03894601  0.63809681  0.30642646
   0.98264326  0.67693979  0.36576756
   0.00370077  0.74024611  0.49766467
   0.90911768  0.82027331  0.47606290
   0.32037390  0.24100524  0.59968197
   0.94759398  0.75146301  0.60043995
   0.86440448  0.83860615  0.57328065
   0.30205823  0.72376611  0.35931729
   0.33241698  0.61812028  0.38354730
   0.26836048  0.77627247  0.44782156
   0.28184840  0.61538986  0.51543289
   0.31098129  0.74000043  0.52986641
   0.38349121  0.65125186  0.51337989
   0.36314703  0.64599726  0.19717655
   0.26157294  0.60468683  0.19939406
   0.02799402  0.01855193  0.35153971
   0.33237619  0.78360025  0.17428988
   0.57936183  0.23730664  0.98225008
   0.55167967  0.35542122  0.94542088
   0.61981496  0.33489209  0.02421083
   0.48202846  0.39528505  0.01819063
   0.52626263  0.29101410  0.06834196
   0.41744415  0.21146535  0.02368840
   0.38798885  0.32257452  0.06520603
   0.43936563  0.30331528  0.92831300
   0.33609967  0.27280600  0.95686262
   0.42842145  0.43692590  0.94462709
   0.31930057  0.40791262  0.91942252
   0.25469564  0.48022137  0.97762541
   0.28072293  0.37342882  0.01038108
   0.34628615  0.43928618  0.08302638
   0.29220162  0.54335536  0.06051890
   0.88388141  0.56134822  0.95117217
   0.80042035  0.50143096  0.98993731
   0.87073022  0.57124670  0.03336934
   0.87406851  0.38958177  0.98553613
   0.95503969  0.45335221  0.03946121
   0.00833022  0.52418074  0.95059088
   0.03275568  0.41207852  0.97226300
   0.96419371  0.36205454  0.88697700
   0.91476873  0.47792849  0.87310693
   0.99786168  0.42957510  0.80855075
   0.05385866  0.53055258  0.84846845
   0.15308674  0.45205253  0.88416292
   0.10073447  0.34207861  0.87519330
   0.12893543  0.33814389  0.77467387
   0.21328239  0.40815399  0.80512161
   0.88326477  0.50146172  0.74072462
   0.86683449  0.58050520  0.68605878
   0.77876695  0.51004345  0.72360382
   0.78653943  0.51534726  0.61594142
   0.80634423  0.40437529  0.66911694
   0.95071523  0.45544094  0.65062839
   0.79033236  0.01441485  0.84193095
   0.84237927  0.42385281  0.54191184
   0.95091492  0.39366831  0.55011085
   0.32254017  0.41654776  0.23388762
   0.23123271  0.47410111  0.26786384
   0.38333020  0.73502682  0.61686765
   0.32981265  0.31534651  0.30962802
   0.20710044  0.30920704  0.36275417
   0.22875896  0.44334473  0.39263684
   0.91134307  0.20342111  0.14064960
   0.60579797  0.69665305  0.38941726
   0.53725167  0.75109970  0.32965937
   0.71362616  0.81410414  0.36529193
   0.01847911  0.67831126  0.79085736
   0.68874351  0.89231705  0.29521222
   0.60675078  0.82487215  0.26012926
   0.51134214  0.91425231  0.32180201
   0.61502985  0.97421638  0.34423594
   0.58274031  0.05957126  0.28132417
   0.64393125  0.98778874  0.22886995
   0.54227638  0.98219142  0.16853106
   0.46143640  0.07927696  0.48422243
   0.41312258  0.95045488  0.19644577
   0.43079468  0.97405760  0.27259291
   0.39021982  0.00287342  0.89906415
   0.29679808  0.98986151  0.94403849
   0.39836632  0.01542922  0.98576426
   0.42955251  0.87442287  0.99003602
   0.39210715  0.85672801  0.90811723
   0.92132426  0.32356039  0.40343850
   0.26079419  0.86183741  0.93661329
   0.59103245  0.87992443  0.00026997
   0.34672650  0.76475609  0.03631266
   0.23322824  0.72475229  0.94562003
   0.23472127  0.70584157  0.07636816
   0.16240888  0.64991219  0.01594783
   0.42588844  0.85825322  0.61004647
   0.85160350  0.85161491  0.25838013
   0.05656880  0.79592792  0.31167384
   0.95021791  0.67782832  0.90233320
   0.10221541  0.09985312  0.63215302
   0.18330253  0.84954181  0.26776081
   0.18929321  0.16739748  0.66144151
   0.20011249  0.26437989  0.58398301
   0.10542443  0.35393959  0.54455793
   0.01895860  0.27820447  0.57347463
   0.10939433  0.19172893  0.45336675
   0.14757096  0.14230194  0.38398484
   0.27051133  0.08513147  0.44550756
   0.23999791  0.18717116  0.49868377
   0.45347285  0.05947497  0.56536743
   0.35648952  0.06045153  0.53232547
   0.22914328  0.91225123  0.33110393
   0.94861785  0.90582723  0.27675398
   0.93032753  0.74766476  0.99200841
   0.94418318  0.80241433  0.06638902
   0.83190279  0.78242803  0.04233461
   0.89425891  0.85193771  0.93450513
   0.96865490  0.89352496  0.99532901
   0.78447790  0.90370126  0.00403553
   0.87063764  0.95295244  0.05289324
   0.91985301  0.02617247  0.96791706
   0.82352592  0.99635159  0.92596089
   0.77021380  0.06267525  0.04270862
   0.87437659  0.09150518  0.04084943
   0.82727746  0.13538994  0.92228874
   0.72496520  0.13577147  0.96461697
   0.81581946  0.24199157  0.04829513
   0.88959987  0.23434129  0.98992566
   0.03448112  0.03955896  0.08389366
   0.26135351  0.37433691  0.63884267
   0.04365720  0.92356485  0.10864671
   0.18858652  0.93180395  0.06124121
   0.17561940  0.05597738  0.05429445
   0.06438061  0.60344463  0.50071734
   0.97962422  0.60279871  0.57041159
   0.21888968  0.77212187  0.19042929
   0.16347657  0.63047340  0.56835846
   0.15542742  0.68391398  0.64684166
   0.04674142  0.67499072  0.65761511
   0.14153877  0.62258882  0.72825643
   0.07682701  0.52050281  0.69741768
   0.17904885  0.47712358  0.64655196
   0.22416457  0.52389884  0.72310218
   0.61410022  0.82990851  0.46377997
   0.70648924  0.89001535  0.46757871
   0.71767308  0.77747033  0.48386532
   0.72233978  0.84439232  0.57049621
   0.62988729  0.80317903  0.57553255
   0.59782815  0.95527530  0.51982874
   0.56947936  0.92487692  0.59477303
   0.71681574  0.95289461  0.61691523
   0.71209261  0.01061027  0.54045340
   0.59996733  0.09951802  0.60580384
   0.67809875  0.06947922  0.66483566
   0.73593505  0.14371605  0.53613174
   0.64131911  0.19655756  0.55757620
   0.78490874  0.19476592  0.65193919
   0.69192792  0.25502150  0.64945288
   0.17342285  0.35543303  0.20092820
   0.19479794  0.26068051  0.15336525
   0.16765433  0.37336025  0.11954107
   0.07129376  0.24873206  0.19264583
   0.05086235  0.31538237  0.11534593
   0.06938119  0.34690073  0.24865697
   0.05628971  0.43830807  0.17654771
   0.84157999  0.58226505  0.19399891
   0.92457575  0.39897997  0.17327571
   0.01796178  0.38392240  0.33186674
   0.86395771  0.39807335  0.26364915
   0.99445337  0.26592913  0.35151633
   0.87556062  0.27097992  0.33595589
   0.91906998  0.43500261  0.33996456
   0.95290502  0.78366018  0.84099161
   0.61954367  0.81988149  0.11449394
   0.50959373  0.77824636  0.13505637
   0.14705393  0.14373814  0.23439559
   0.26464791  0.12779460  0.24080493
   0.63072935  0.22853542  0.29115971
   0.53913501  0.28336880  0.34967602
   0.96281931  0.97141468  0.62733735
   0.15833634  0.17749694  0.95697371
   0.44534448  0.33104633  0.25260859
   0.45399633  0.29868154  0.16417373
   0.53822034  0.55791402  0.99215903
   0.65838845  0.55131977  0.96917272
   0.53090394  0.44564444  0.42156290
   0.41132390  0.47439761  0.44111233
   0.82491823  0.99597636  0.46769296
   0.94514629  0.97174729  0.46668406
   0.84230443  0.60905492  0.41705561
   0.88492671  0.65620247  0.49280625
   0.92067516  0.80501056  0.32803034
   0.16569922  0.61820787  0.43074534
   0.27064286  0.34149362  0.45255627
   0.35841386  0.30065619  0.39918982
   0.58434733  0.04764350  0.02207404
   0.49148395  0.00573024  0.06969598
   0.95568186  0.13893531  0.47221426
   0.72400443  0.37932560  0.12662631
   0.83235047  0.00998938  0.32205040
   0.87586897  0.13236562  0.32185707
   0.40124388  0.90748882  0.40332697
   0.41317929  0.82886641  0.33394742
   0.27285427  0.63491356  0.63055074
   0.28539792  0.51087180  0.61554158
   0.83743277  0.25066349  0.56253064
   0.74676198  0.33861727  0.57492376
   0.97907697  0.10750467  0.16936312
   0.84594835  0.99762867  0.63367790
   0.36198832  0.91616502  0.64966215
   0.00108703  0.02216186  0.37974278
   0.61673677  0.84218080  0.02276436
   0.31822621  0.31171072  0.48713603
   0.97626658  0.70613681  0.79439691
   0.32824778  0.26806835  0.56792455
   0.37476019  0.52273940  0.02545730
   0.55335029  0.31614682  0.38131234
   0.96667084  0.75198289  0.86821313
   0.12059399  0.44661928  0.77044665
   0.36291276  0.30687538  0.36197866
   0.33298934  0.70621884  0.61945729
   0.38751082  0.83373682  0.59392374
   0.28470916  0.32767327  0.63306382
   0.92439770  0.63845742  0.91867613
   0.27614513  0.45507426  0.62211253
   0.78463383  0.03459632  0.80874754
   0.84110429  0.21601826  0.59053915
Direct configuration=   460
   0.48865974  0.22440548  0.76602611
   0.51773321  0.15585410  0.80213000
   0.59109805  0.17819371  0.83928290
   0.66476309  0.18646735  0.80304128
   0.72209007  0.23485338  0.82279859
   0.71422971  0.32904302  0.81986601
   0.74184576  0.38377199  0.86294560
   0.55895536  0.79613214  0.12654817
   0.51906879  0.71244107  0.87903155
   0.52123109  0.70503406  0.81879041
   0.54574778  0.61484700  0.80530906
   0.91741610  0.13244738  0.15445088
   0.05460089  0.83872398  0.92716656
   0.18999313  0.93879363  0.53402772
   0.14125778  0.94807433  0.56930203
   0.21134894  0.14917797  0.23633834
   0.64238033  0.63513034  0.14916428
   0.64094273  0.54305313  0.14311233
   0.61284054  0.49381775  0.19291207
   0.64988592  0.49468323  0.24713965
   0.69068406  0.42779795  0.27453099
   0.66514868  0.41046839  0.33189817
   0.66109195  0.32794100  0.35177583
   0.60777101  0.27896714  0.32727343
   0.11561519  0.92963134  0.73736680
   0.16703685  0.99013390  0.75164411
   0.14573501  0.06377522  0.76458792
   0.19813719  0.12423297  0.77633681
   0.21759155  0.13499793  0.83910383
   0.15600664  0.13493096  0.87256719
   0.14713549  0.11874578  0.93004242
   0.90349183  0.97612576  0.63386602
   0.62630187  0.58388457  0.52718369
   0.55436042  0.54737932  0.55078550
   0.55698686  0.52469330  0.61172248
   0.50404271  0.46399808  0.63360661
   0.45474112  0.48463379  0.69095660
   0.49650917  0.49946385  0.74603784
   0.49350719  0.57330539  0.77218422
   0.44510420  0.30874263  0.20410600
   0.76700110  0.74352227  0.69004300
   0.81258261  0.74334199  0.73708539
   0.79516247  0.80495147  0.77169346
   0.78375537  0.80101149  0.82327964
   0.78972178  0.73051370  0.85939313
   0.89150984  0.08892146  0.73543364
   0.92136227  0.15039848  0.70944375
   0.59951394  0.54624814  0.98372693
   0.95459666  0.64391132  0.13734138
   0.94048701  0.67601689  0.19710623
   0.89927680  0.61343834  0.22411564
   0.24640948  0.72724309  0.76827826
   0.29781534  0.76231981  0.79261970
   0.08716807  0.75431421  0.34427753
   0.04538463  0.66822290  0.35331003
   0.46770628  0.45862912  0.43771500
   0.94585232  0.79009223  0.51476376
   0.92337009  0.78896050  0.56043411
   0.32055865  0.68410601  0.39728651
   0.31189274  0.71418212  0.44660329
   0.32406847  0.67643380  0.49982949
   0.29454776  0.66144999  0.19146542
   0.28403497  0.73955232  0.18974102
   0.88035075  0.96809314  0.46489621
   0.56512556  0.31081240  0.99267956
   0.50031457  0.32288711  0.02548006
   0.42298101  0.28827173  0.01678320
   0.38429803  0.31871878  0.97183681
   0.37207028  0.40428003  0.96004595
   0.31057515  0.43444745  0.99514525
   0.33985006  0.48697465  0.04233515
   0.85244033  0.63598688  0.45764637
   0.86672440  0.52748683  0.99404258
   0.92017542  0.45423622  0.99269243
   0.98265184  0.45691263  0.94802921
   0.97122688  0.43671653  0.89201231
   0.03449702  0.44519737  0.85038179
   0.11271339  0.40623749  0.85323038
   0.14466026  0.41017127  0.79900853
   0.15242804  0.59897246  0.40148054
   0.84328511  0.51389015  0.69869606
   0.83419380  0.45980345  0.64760761
   0.89090217  0.45475713  0.61642570
   0.89551311  0.42996361  0.56486225
   0.28808126  0.42159784  0.26907701
   0.28404217  0.38428625  0.31493610
   0.25754707  0.37401659  0.36583716
   0.29831580  0.32803412  0.40889137
   0.59412995  0.75540453  0.35336853
   0.63295620  0.81205510  0.34648227
   0.62429051  0.86016527  0.30008097
   0.57831752  0.93310143  0.30896458
   0.57678886  0.00093019  0.25811457
   0.52717482  0.97689497  0.21779882
   0.45789668  0.95752287  0.22986848
   0.53558769  0.03125281  0.04846125
   0.36653359  0.97726373  0.95120576
   0.37718875  0.89336701  0.95484408
   0.30364949  0.85090286  0.97527108
   0.30401722  0.78044925  0.99346646
   0.22315453  0.70027745  0.02931525
   0.25290801  0.72741159  0.98432135
   0.78386031  0.35988729  0.13429981
   0.89315793  0.17052493  0.47124917
   0.13687543  0.16743220  0.62210046
   0.12810058  0.22994956  0.59503212
   0.08549443  0.28476457  0.57451543
   0.15889480  0.15438630  0.43535537
   0.22374254  0.14269292  0.45692573
   0.42106914  0.04357794  0.52581857
   0.19794584  0.91650585  0.28736067
   0.84083811  0.07386600  0.32066329
   0.89938090  0.79935932  0.02324360
   0.90135241  0.86713341  0.98873415
   0.84612020  0.93290640  0.00310752
   0.85067418  0.00680050  0.97418756
   0.82751103  0.07919997  0.01009662
   0.79991343  0.14608003  0.97354334
   0.81884448  0.22384989  0.99513605
   0.40677721  0.86782716  0.36888024
   0.07770734  0.98794722  0.08400918
   0.13796446  0.99346026  0.06269877
   0.05394382  0.59902189  0.56035523
   0.10559928  0.62656478  0.58945766
   0.10648997  0.64035703  0.64510216
   0.13895624  0.58770582  0.68216922
   0.20003409  0.53491602  0.67459959
   0.25928937  0.57208905  0.64112376
   0.67429715  0.83538584  0.48907670
   0.66192177  0.85418612  0.54896855
   0.61653776  0.93884341  0.56558336
   0.67271252  0.99300494  0.58806214
   0.66167810  0.08360029  0.61043779
   0.69608315  0.15354444  0.58213717
   0.72728358  0.21067410  0.61702248
   0.76758969  0.27040018  0.58424424
   0.15792250  0.31820835  0.15735572
   0.07731613  0.30405489  0.16179055
   0.03631923  0.36687534  0.20061682
   0.96549480  0.37764899  0.21352352
   0.93358927  0.37298520  0.26149441
   0.92938785  0.30243815  0.35649430
   0.95188727  0.37097350  0.31689319
   0.90763098  0.84732268  0.28764408
   0.50036915  0.28581111  0.79454015
   0.51584807  0.21859512  0.71867077
   0.42058065  0.23964896  0.75762031
   0.53235708  0.09569030  0.77701141
   0.47155756  0.13777300  0.83829530
   0.57521468  0.24819217  0.85971629
   0.59931038  0.13408872  0.88149281
   0.69496999  0.12163234  0.80708616
   0.64702249  0.18849987  0.75152777
   0.71251210  0.21579597  0.87649902
   0.79031293  0.21839986  0.81586101
   0.75306491  0.35097814  0.77668348
   0.64613576  0.34022760  0.81728290
   0.70766474  0.37576042  0.90911149
   0.73723867  0.45263865  0.83916823
   0.47147218  0.66620489  0.89648326
   0.58179485  0.69290284  0.90207914
   0.50847532  0.78608583  0.90342806
   0.56965406  0.74979588  0.79926524
   0.45092405  0.71279445  0.79527473
   0.60604700  0.62355995  0.78145322
   0.56118125  0.57568865  0.84953130
   0.85791927  0.10049577  0.15319513
   0.34818626  0.32390463  0.52623779
   0.08140548  0.87756729  0.88551498
   0.10525606  0.79758723  0.94247839
   0.18297404  0.89174411  0.49146032
   0.25397104  0.96340554  0.53651372
   0.16555156  0.99598621  0.60585272
   0.07531291  0.92420275  0.57164701
   0.58382657  0.66140794  0.17052928
   0.69714883  0.66770393  0.18379145
   0.64798539  0.65519105  0.09879836
   0.70248377  0.51977804  0.11948760
   0.59390288  0.52345146  0.10867963
   0.54941184  0.52207858  0.19271655
   0.60697233  0.42447677  0.17514871
   0.70540140  0.54029492  0.23348525
   0.59849551  0.52645769  0.28207629
   0.67120263  0.35823894  0.24251715
   0.75811620  0.42982166  0.27620898
   0.72085920  0.44394542  0.35703463
   0.59889161  0.43173191  0.33228351
   0.64072794  0.32960314  0.40499471
   0.72309485  0.29554398  0.35561095
   0.08780366  0.90929487  0.78630247
   0.06397562  0.95048320  0.70226602
   0.14693482  0.87540396  0.70927545
   0.78404700  0.27306768  0.96540727
   0.23022968  0.96344288  0.75929427
   0.31558930  0.92920568  0.65983464
   0.08230158  0.08328132  0.75853151
   0.27060558  0.10644695  0.76042075
   0.17101663  0.19020549  0.76267997
   0.25971470  0.06939083  0.85560350
   0.25967302  0.19604574  0.83461193
   0.13047960  0.20292133  0.86778088
   0.11392517  0.07599386  0.84545288
   0.10451914  0.06457169  0.94683991
   0.77920322  0.76625404  0.90724845
   0.64832202  0.64918121  0.55493059
   0.67968140  0.52894163  0.52053376
   0.60069963  0.60331051  0.47927474
[truncated: 1,577,375 more chars]
