# Supplementary material for: Electrothermal mineralization of per- and polyfluoroalkyl substances for soil remediation
Source: Nat Commun. 2024 Jul 20;15:6117. doi: 10.1038/s41467-024-49809-6 (PMC11271446; doi:10.1038/s41467-024-49809-6)
Supplement: Supplementary file 4 — Supplementary Data 1 [file 41467_2024_49809_MOESM4_ESM.zip › Supplementary Data 1/PFAS_F270Ca0_2500K_init.xyz]

         468
MD                                                
C    3.85816   3.13192   2.14146
C    2.90787   3.11450   3.39708
C    3.67129   3.21738   4.77163
C    2.79728   2.82261   6.01808
C    3.44154   3.27925   7.39320
C    2.89078   2.48541   8.63068
C    3.21732   3.09809  10.04597
C    2.90186   2.04948  11.18198
C    3.85502   3.13447  15.14185
C    2.90489   3.12184  16.39655
C    3.66334   3.22412  17.76785
C    2.78103   2.83043  19.02683
C    3.42327   3.29511  20.38999
C    2.88943   2.48218  21.63038
C    3.23392   3.09017  23.03959
C    2.91766   2.05220  24.16714
C    3.84699   9.13833   2.14149
C    2.90255   9.11725   3.40666
C    3.66401   9.21947   4.77703
C    2.79384   8.82622   6.02318
C    3.43433   9.29035   7.39940
C    2.88592   8.48492   8.63601
C    3.23572   9.08794  10.04161
C    2.91923   8.03288  11.16910
C    3.86103   9.13543  15.13678
C    2.90072   9.11624  16.40519
C    3.67716   9.21673  17.77227
C    2.78950   8.82498  19.02927
C    3.42983   9.29893  20.39520
C    2.89455   8.49280  21.62996
C    3.21523   9.09382  23.04553
C    2.91476   8.04325  24.17749
C    3.85199  15.14003   2.13956
C    2.90085  15.11953   3.39556
C    3.67621  15.22396   4.77464
C    2.79012  14.82170   6.01796
C    3.42782  15.27875   7.39570
C    2.88776  14.47953   8.62868
C    3.21497  15.09311  10.03870
C    2.92664  14.04528  11.17080
C    3.85826  15.13232  15.13056
C    2.90217  15.10155  16.38674
C    3.67187  15.22182  17.76966
C    2.78310  14.83073  19.02031
C    3.43302  15.27906  20.38376
C    2.89583  14.48736  21.62540
C    3.22498  15.10544  23.04059
C    2.92547  14.04523  24.17121
C   10.35190   3.12389   2.13360
C    9.40304   3.12156   3.38759
C   10.17254   3.20711   4.76624
C    9.29803   2.81759   6.02743
C    9.93227   3.29749   7.39799
C    9.37851   2.49785   8.63567
C    9.72246   3.10375  10.04330
C    9.42304   2.05218  11.17405
C   10.35686   3.14573  15.13540
C    9.40736   3.12245  16.39459
C   10.16971   3.23190  17.77205
C    9.28875   2.82672  19.01419
C    9.92896   3.27872  20.39487
C    9.38260   2.48775  21.62433
C    9.72347   3.09528  23.03322
C    9.41873   2.04678  24.16244
C   10.35394   9.13198   2.13876
C    9.41080   9.10534   3.40221
C   10.17596   9.21048   4.77564
C    9.29322   8.83117   6.02898
C    9.93655   9.28652   7.39415
C    9.38960   8.47629   8.63454
C    9.73327   9.09630  10.05361
C    9.43264   8.05916  11.18484
C   10.35691   9.12913  15.13894
C    9.40244   9.11711  16.40251
C   10.17145   9.22271  17.78196
C    9.28957   8.83101  19.02634
C    9.94413   9.28612  20.39650
C    9.39727   8.48261  21.63059
C    9.72242   9.09461  23.03945
C    9.41172   8.04494  24.17167
C   10.35852  15.13694   2.13998
C    9.40385  15.11639   3.39975
C   10.18092  15.22027   4.77836
C    9.30278  14.82124   6.02591
C    9.93562  15.29726   7.39420
C    9.39185  14.48570   8.63171
C    9.72399  15.09276  10.02867
C    9.42619  14.05234  11.17466
C   10.37185  15.13542  15.14748
C    9.41239  15.10055  16.40334
C   10.17502  15.22526  17.77234
C    9.29070  14.82875  19.01661
C    9.94794  15.29303  20.39177
C    9.39152  14.48487  21.63590
C    9.72432  15.10556  23.04638
C    9.42024  14.05584  24.19175
C   16.86341   3.13743   2.13511
C   15.90582   3.11406   3.38922
C   16.67551   3.21792   4.76635
C   15.78766   2.83395   6.01495
C   16.42768   3.29475   7.38905
C   15.88376   2.49279   8.63151
C   16.21763   3.09111  10.03664
C   15.91307   2.04054  11.16817
C   16.84874   3.13518  15.11934
C   15.90980   3.12087  16.38461
C   16.67768   3.21864  17.76364
C   15.78819   2.82738  19.01749
C   16.42896   3.28848  20.39162
C   15.89391   2.48701  21.62586
C   16.22690   3.09014  23.02658
C   15.92137   2.04592  24.15989
C   16.85767   9.13321   2.14836
C   15.90810   9.12265   3.41383
C   16.67828   9.21362   4.78200
C   15.78622   8.82433   6.01967
C   16.44836   9.29183   7.39273
C   15.89208   8.47483   8.62418
C   16.23009   9.09419  10.02919
C   15.92406   8.05852  11.16081
C   16.85897   9.14043  15.15265
C   15.90546   9.12672  16.41735
C   16.66610   9.22011  17.78140
C   15.78944   8.83760  19.02295
C   16.43561   9.29779  20.40211
C   15.88982   8.47952  21.62531
C   16.21540   9.09205  23.03041
C   15.91681   8.04634  24.16711
C   16.88036  15.13234   2.14728
C   15.91534  15.11683   3.39704
C   16.68025  15.22315   4.77463
C   15.79103  14.82337   6.02470
C   16.44341  15.29078   7.38517
C   15.89051  14.49520   8.62792
C   16.22582  15.10219  10.03078
C   15.92649  14.04934  11.15386
C   16.86158  15.13908  15.13977
C   15.91566  15.11272  16.39922
C   16.67958  15.21095  17.77636
C   15.79015  14.82050  19.02213
C   16.43501  15.29466  20.38627
C   15.88580  14.48529  21.62828
C   16.22079  15.10150  23.02538
C   15.92173  14.04332  24.16048
F    4.58108   1.97564   2.05528
F    3.06743   3.26008   1.01882
F    4.70484   4.20042   2.21027
F    2.18869   1.92717   3.36611
F    2.04606   4.17479   3.27186
F    4.75051   2.34825   4.74177
F    4.11750   4.51449   4.94211
F    1.56147   3.43148   5.90703
F    2.62767   1.44754   6.03534
F    4.81425   3.12089   7.36457
F    3.16551   4.61662   7.55559
F    1.51389   2.37320   8.51681
F    3.46182   1.21583   8.61279
F    2.48216   4.24412  10.25599
F    4.58817   3.40801  10.06312
F    4.59242   1.97958  15.07341
F    3.06098   3.25284  14.02212
F    4.70646   4.20436  15.18819
F    2.19346   1.94127  16.35472
F    2.03668   4.19380  16.28122
F    4.74462   2.36415  17.72797
F    4.11691   4.51280  17.93594
F    1.54390   3.42073  18.89452
F    2.63537   1.45298  19.04019
F    4.79714   3.11590  20.32401
F    3.13719   4.63027  20.59075
F    1.51375   2.38101  21.54102
F    3.47093   1.21538  21.60983
F    2.49743   4.23331  23.24818
F    4.59717   3.41571  23.03105
F    4.57333   7.98248   2.07099
F    3.05474   9.26842   1.01971
F    4.71019  10.19105   2.20898
F    2.19656   7.92911   3.34770
F    2.06505  10.20267   3.29744
F    4.74336   8.35959   4.72055
F    4.08773  10.52800   4.93046
F    1.55827   9.43415   5.90425
F    2.64393   7.44733   6.04373
F    4.80507   9.12592   7.34728
F    3.13634  10.62368   7.57943
F    1.52297   8.36342   8.54367
F    3.46757   7.22935   8.60875
F    2.48668  10.22640  10.26424
F    4.59212   9.41207  10.05157
F    4.57023   7.97280  15.06130
F    3.07539   9.27452  14.01847
F    4.73154  10.19028  15.21311
F    2.19451   7.94586  16.35253
F    2.04585  10.18622  16.29004
F    4.77425   8.37388  17.71918
F    4.08292  10.52617  17.93483
F    1.54796   9.42268  18.89615
F    2.64976   7.45268  19.04107
F    4.80456   9.12247  20.33625
F    3.15051  10.63460  20.57465
F    1.52377   8.37589  21.52208
F    3.47030   7.23511  21.61706
F    2.48183  10.23480  23.24819
F    4.58745   9.43452  23.05745
F    4.57648  13.97322   2.05891
F    3.07886  15.27245   1.01664
F    4.71832  16.20428   2.22370
F    2.18589  13.94157   3.35286
F    2.04855  16.18837   3.29473
F    4.75206  14.36823   4.72972
F    4.11998  16.52853   4.92219
F    1.56009  15.42817   5.90786
F    2.61500  13.46153   6.02695
F    4.79990  15.10175   7.34755
F    3.13982  16.62153   7.57215
F    1.50732  14.38361   8.52355
F    3.45856  13.20863   8.60849
F    2.46514  16.22639  10.24679
F    4.57622  15.43354  10.07160
F    4.55477  13.96298  15.04566
F    3.06917  15.26949  14.01659
F    4.71457  16.19954  15.20540
F    2.19081  13.93141  16.32871
F    2.04966  16.17591  16.26649
F    4.75152  14.37665  17.72994
F    4.10953  16.53448  17.93332
F    1.54381  15.42045  18.91679
F    2.64089  13.45895  19.03658
F    4.80422  15.09875  20.31544
F    3.16593  16.62100  20.56929
F    1.52424  14.37696  21.51980
F    3.47573  13.21858  21.61882
F    2.48934  16.24338  23.25233
F    4.58946  15.42856  23.04529
F   11.07977   1.96957   2.05910
F    9.56579   3.25239   1.00803
F   11.20114   4.19842   2.20216
F    8.69365   1.93321   3.33642
F    8.54574   4.19192   3.27536
F   11.25864   2.35719   4.74595
F   10.61023   4.51294   4.93304
F    8.05951   3.41251   5.88896
F    9.13639   1.44948   6.06326
F   11.30055   3.09729   7.34282
F    9.67549   4.63604   7.56615
F    8.00617   2.38327   8.53320
F    9.96230   1.23942   8.62752
F    8.97627   4.23219  10.26137
F   11.08361   3.43118  10.03277
F   11.07475   1.97897  15.03775
F    9.57610   3.28321  14.01112
F   11.21486   4.21465  15.22124
F    8.69901   1.93844  16.36338
F    8.54682   4.19258  16.27828
F   11.24783   2.36676  17.71895
F   10.61051   4.53760  17.92964
F    8.04684   3.40616  18.90111
F    9.14857   1.45491  19.03785
F   11.30080   3.08882  20.33727
F    9.68301   4.62066  20.56067
F    8.01013   2.37904  21.51456
F    9.96600   1.23271  21.60845
F    8.99536   4.23738  23.25068
F   11.09494   3.41183  23.02905
F   11.06359   7.97231   2.05584
F    9.57837   9.27247   1.01196
F   11.22096  10.19175   2.21064
F    8.69782   7.92372   3.35253
F    8.54352  10.16601   3.28660
F   11.26042   8.35681   4.73388
F   10.62615  10.52097   4.91156
F    8.05450   9.43032   5.88920
F    9.12767   7.46065   6.05268
F   11.31161   9.11534   7.35562
F    9.64793  10.62597   7.56325
F    8.02435   8.35726   8.52498
F    9.96879   7.21157   8.61825
F    8.98230  10.23508  10.23821
F   11.08779   9.45683  10.05828
F   11.07649   7.96563  15.06027
F    9.58418   9.26359  14.01571
F   11.20505  10.18995  15.21099
F    8.69491   7.93391  16.34855
F    8.54368  10.18441  16.28243
F   11.26664   8.37528  17.73275
F   10.63153  10.51790  17.94161
F    8.05462   9.42643  18.90824
F    9.15042   7.44932  19.03293
F   11.31407   9.13182  20.33884
F    9.65191  10.62571  20.57325
F    8.02712   8.36996  21.51332
F    9.97849   7.21537  21.61196
F    8.98779  10.23792  23.25362
F   11.07692   9.43774  23.03880
F   11.05739  13.96802   2.05070
F    9.57751  15.28444   1.01989
F   11.21000  16.20043   2.22632
F    8.67893  13.94299   3.35873
F    8.55149  16.19192   3.27049
F   11.26197  14.36793   4.71354
F   10.61321  16.51838   4.95078
F    8.06525  15.43084   5.91090
F    9.15590  13.45163   6.03768
F   11.31483  15.12066   7.34969
F    9.65868  16.63389   7.57253
F    8.00954  14.38879   8.51816
F    9.95566  13.21525   8.59907
F    8.98708  16.23937  10.24281
F   11.08908  15.42018  10.03025
F   11.09754  13.97438  15.07205
F    9.57906  15.26511  14.03840
F   11.23276  16.19620  15.20271
F    8.70201  13.92253  16.35503
F    8.54943  16.16845  16.27828
F   11.25575  14.36509  17.72781
F   10.60265  16.52878  17.92358
F    8.06219  15.44666  18.89829
F    9.13507  13.46115  19.02594
F   11.31615  15.09735  20.34339
F    9.66518  16.63032  20.56970
F    8.01958  14.38106  21.51007
F    9.97785  13.22988  21.62186
F    8.98761  16.24258  23.24341
F   11.08604  15.42573  23.02997
F   17.60609   1.98711   2.07592
F   16.07006   3.24302   1.00803
F   17.70064   4.21020   2.21796
F   15.19935   1.92549   3.36268
F   15.05223   4.18340   3.28249
F   17.75937   2.36282   4.72739
F   17.10863   4.52082   4.90669
F   14.55773   3.41874   5.88650
F   15.64173   1.45949   6.05422
F   17.80445   3.09821   7.32209
F   16.17082   4.64028   7.60045
F   14.50660   2.36943   8.52484
F   16.46438   1.23279   8.60565
F   15.49294   4.23966  10.26374
F   17.57569   3.41509  10.03723
F   17.57608   1.97290  15.03837
F   16.07248   3.26056  13.99124
F   17.70427   4.20216  15.20398
F   15.18643   1.95364  16.34917
F   15.05307   4.19378  16.28370
F   17.76625   2.37219  17.73582
F   17.11194   4.51504  17.93241
F   14.55008   3.42944  18.90124
F   15.63523   1.44898  19.03645
F   17.79536   3.11826  20.33905
F   16.14741   4.62614  20.58358
F   14.51576   2.38248  21.53381
F   16.48011   1.22820  21.61006
F   15.47122   4.21725  23.25095
F   17.57969   3.42119  23.02823
F   17.57083   7.97626   2.06130
F   16.08026   9.27097   1.02929
F   17.72554  10.19594   2.21024
F   15.19081   7.93713   3.37866
F   15.05988  10.19427   3.29162
F   17.77381   8.37514   4.73703
F   17.11053  10.52107   4.94414
F   14.55770   9.43086   5.90064
F   15.63407   7.45510   6.05712
F   17.81735   9.12201   7.32106
F   16.18740  10.62523   7.57805
F   14.51357   8.37010   8.52501
F   16.46058   7.21662   8.60869
F   15.47354  10.22941  10.22894
F   17.59152   9.43584  10.06231
F   17.56836   7.96945  15.06793
F   16.09687   9.27085  14.02636
F   17.72231  10.19239  15.22119
F   15.16772   7.94753  16.36752
F   15.04785  10.19592  16.29383
F   17.74499   8.36347  17.72996
F   17.11949  10.51553  17.93886
F   14.55918   9.44440  18.87939
F   15.65235   7.46571  19.05721
F   17.80557   9.11950  20.35128
F   16.14434  10.63124  20.58502
F   14.52060   8.36260  21.51492
F   16.46897   7.21224  21.59856
F   15.48552  10.23063  23.25560
F   17.57916   9.43430  23.04471
F   17.59246  13.96259   2.04917
F   16.08989  15.28276   1.02687
F   17.74445  16.18993   2.22801
F   15.18668  13.95150   3.35780
F   15.05674  16.18380   3.27775
F   17.75784  14.36510   4.74414
F   17.10884  16.52492   4.93556
F   14.56122  15.42617   5.90757
F   15.63600  13.45716   6.05372
F   17.80926  15.12638   7.33888
F   16.15996  16.63258   7.58812
F   14.52746  14.36456   8.50536
F   16.47855  13.23123   8.61844
F   15.48635  16.23280  10.25533
F   17.59227  15.41670  10.06366
F   17.59482  13.98195  15.06569
F   16.08295  15.27785  14.02332
F   17.73762  16.19474  15.20348
F   15.18335  13.94450  16.34882
F   15.07757  16.19445  16.29885
F   17.76795  14.37557  17.74688
F   17.10634  16.52003  17.92155
F   14.55039  15.42211  18.90651
F   15.63699  13.44599  19.04924
F   17.79985  15.11791  20.32504
F   16.17912  16.63561  20.57966
F   14.51913  14.35610  21.49839
F   16.47062  13.22433  21.62825
F   15.47106  16.23273  23.24684
F   17.58437  15.44126  23.06813
O    1.76720   1.82645  11.53163
O    3.98898   1.42401  11.69905
O    1.77485   1.83819  24.50482
O    4.00793   1.42837  24.67531
O    1.77970   7.82190  11.51612
O    4.01189   7.42782  11.68991
O    1.78500   7.80814  24.53775
O    4.00733   7.43174  24.67742
O    1.79517  13.81745  11.52481
O    4.02756  13.45037  11.67180
O    1.79311  13.81423  24.52196
O    4.01622  13.42525  24.67244
O    8.28076   1.83376  11.50962
O   10.51772   1.44176  11.69776
O    8.28304   1.81718  24.51336
O   10.51818   1.43376  24.67359
O    8.29173   7.85198  11.53346
O   10.52452   7.42744  11.68588
O    8.26741   7.83571  24.50442
O   10.50029   7.43799  24.68982
O    8.28855  13.83946  11.52379
O   10.52051  13.43744  11.66945
O    8.28051  13.84635  24.54111
O   10.51063  13.43259  24.70207
O   14.77953   1.82024  11.52888
O   17.01532   1.42505  11.66275
O   14.78633   1.84642  24.52084
O   17.00255   1.41364  24.67770
O   14.78554   7.84024  11.50739
O   17.02096   7.45093  11.69253
O   14.78233   7.83747  24.53506
O   17.01567   7.43535  24.68050
O   14.78814  13.84501  11.50502
O   17.01234  13.43510  11.67250
O   14.78496  13.81780  24.50795
O   17.01771  13.45985  24.68394
H    4.81209   1.80383  11.32870
H    4.84189   1.82487  24.34844
H    4.83783   7.81909  11.34211
H    4.83375   7.84085  24.34375
H    4.83207  13.85488  11.28522
H    4.82850  13.82363  24.29530
H   11.34242   1.81617  11.32211
H   11.34110   1.83960  24.32869
H   11.36000   7.81859  11.35291
H   11.32295   7.80826  24.30565
H   11.34175  13.85546  11.33456
H   11.33886  13.83929  24.36928
H   17.83043   1.79365  11.26285
H   17.83405   1.78467  24.31175
H   17.84144   7.84542  11.32821
H   17.84256   7.81027  24.31305
H   17.84362  13.80813  11.31177
H   17.84323  13.83615  24.31149
