# Supplementary material for: Electrothermal mineralization of per- and polyfluoroalkyl substances for soil remediation
Source: Nat Commun. 2024 Jul 20;15:6117. doi: 10.1038/s41467-024-49809-6 (PMC11271446; doi:10.1038/s41467-024-49809-6)
Supplement: Supplementary file 4 — Supplementary Data 1 [file 41467_2024_49809_MOESM4_ESM.zip › Supplementary Data 1/PFAS_F135Ca72_2500K.trj]

MD                                      
           1
    15.000000    0.000000    0.000000
     0.000000   15.000000    0.000000
     0.000000    0.000000   22.000000
   C    F    O    H    Ca
  72 135  90   9  72
Direct configuration=    20
   0.25796941  0.20851283  0.09876856
   0.19387798  0.20705736  0.15553655
   0.24453487  0.21384205  0.21772275
   0.18692888  0.18794565  0.27391286
   0.22728311  0.21554699  0.33570627
   0.19325559  0.16870338  0.39308409
   0.21543340  0.21053606  0.45518575
   0.19260722  0.14101811  0.50545586
   0.25744602  0.54242125  0.09902078
   0.19381513  0.54051895  0.15592770
   0.24442220  0.54756869  0.21771248
   0.18728313  0.52127265  0.27419416
   0.22736322  0.54863290  0.33560049
   0.19376512  0.50175693  0.39304070
   0.21545755  0.54389417  0.45522935
   0.19238645  0.47454699  0.50560012
   0.25722125  0.87603468  0.09860164
   0.19360984  0.87445587  0.15561128
   0.24437068  0.88071285  0.21763316
   0.18717590  0.85407977  0.27408497
   0.22706561  0.88200367  0.33566621
   0.19372140  0.83532224  0.39305125
   0.21539018  0.87735175  0.45546839
   0.19239420  0.80827950  0.50587240
   0.59129212  0.20929961  0.09892172
   0.52701725  0.20743772  0.15575045
   0.57801004  0.21413486  0.21756550
   0.52088320  0.18749524  0.27394626
   0.56064573  0.21489458  0.33577537
   0.52667537  0.16805338  0.39319395
   0.54862711  0.21065657  0.45507645
   0.52562259  0.14113964  0.50526630
   0.59118343  0.54194882  0.09896822
   0.52685952  0.54130815  0.15576276
   0.57779412  0.54760116  0.21761106
   0.52071234  0.52059633  0.27391372
   0.56039054  0.54836531  0.33584763
   0.52618760  0.50147735  0.39306046
   0.54811106  0.54347249  0.45547132
   0.52559665  0.47432434  0.50571409
   0.59107003  0.87569488  0.09850500
   0.52754807  0.87443776  0.15539182
   0.57816426  0.88126331  0.21751031
   0.52060697  0.85456981  0.27372243
   0.56022982  0.88186220  0.33579847
   0.52655805  0.83519197  0.39290323
   0.54841159  0.87661812  0.45519326
   0.52604939  0.80719380  0.50544305
   0.92442528  0.20930318  0.09879135
   0.86015062  0.20757274  0.15588364
   0.91123820  0.21387818  0.21777151
   0.85375964  0.18763185  0.27413791
   0.89383568  0.21546148  0.33575325
   0.86029821  0.16807782  0.39299569
   0.88194943  0.21019197  0.45524674
   0.85906544  0.14136964  0.50538760
   0.92437144  0.54218057  0.09862327
   0.86038706  0.54075758  0.15562257
   0.91124915  0.54753916  0.21733109
   0.85363841  0.52124343  0.27359755
   0.89354174  0.54902410  0.33549229
   0.86015156  0.50210133  0.39304546
   0.88191187  0.54400127  0.45546873
   0.85914252  0.47474962  0.50579964
   0.92473907  0.87614825  0.09878671
   0.86097962  0.87437651  0.15542585
   0.91165157  0.88082255  0.21761511
   0.85363725  0.85410133  0.27392197
   0.89347621  0.88188261  0.33550885
   0.85977759  0.83527540  0.39294574
   0.88152593  0.87720378  0.45531341
   0.85914317  0.80763275  0.50569779
   0.30506533  0.13094401  0.09300955
   0.20582375  0.21733290  0.04712340
   0.31440802  0.27982511  0.10055851
   0.14599544  0.12861143  0.15234819
   0.13817459  0.27915020  0.14918291
   0.31526415  0.15568865  0.21421763
   0.27347630  0.30060159  0.22332550
   0.10779837  0.23126216  0.26765911
   0.17506598  0.09771327  0.27317120
   0.31629255  0.20710495  0.33300706
   0.20843795  0.30207708  0.34101454
   0.10350340  0.15568342  0.38817838
   0.23462291  0.08927230  0.39490743
   0.16306908  0.28332588  0.46545477
   0.30576808  0.22910403  0.45696245
   0.30452136  0.46486772  0.09320958
   0.20568801  0.55070905  0.04732839
   0.31365244  0.61367288  0.10112677
   0.14594977  0.46207464  0.15245623
   0.13833973  0.61263223  0.14931292
   0.31536828  0.49006752  0.21381020
   0.27406234  0.63441319  0.22385351
   0.10797033  0.56485415  0.26775661
   0.17474413  0.43131988  0.27337149
   0.31665337  0.54131194  0.33304483
   0.20799843  0.63500519  0.34145194
   0.10387025  0.49024910  0.38861401
   0.23528838  0.42235025  0.39504008
   0.16361488  0.61669027  0.46574593
   0.30578785  0.56211337  0.45686011
   0.30446850  0.79820137  0.09293002
   0.20498956  0.88465631  0.04693940
   0.31359672  0.94733753  0.10032090
   0.14591681  0.79597100  0.15215269
   0.13746441  0.94622987  0.14958984
   0.31523254  0.82359329  0.21396596
   0.27341937  0.96752462  0.22395649
   0.10768067  0.89705337  0.26754862
   0.17504490  0.76421199  0.27374688
   0.31642722  0.87464420  0.33239737
   0.20754287  0.96830608  0.34105705
   0.10361597  0.82373028  0.38811619
   0.23502169  0.75585935  0.39488189
   0.16364710  0.95053650  0.46584700
   0.30567049  0.89521951  0.45675835
   0.63830376  0.13120850  0.09292072
   0.53958477  0.21803203  0.04721048
   0.64713132  0.28044463  0.10052596
   0.48049061  0.12830111  0.15248332
   0.47019761  0.27923010  0.14953297
   0.64886397  0.15604446  0.21440354
   0.60821475  0.30088887  0.22318370
   0.44120642  0.23113954  0.26802726
   0.50973848  0.09696598  0.27325049
   0.65001103  0.20777487  0.33347725
   0.54152707  0.30112874  0.34091705
   0.43685848  0.15568721  0.38809692
   0.56748313  0.08853935  0.39532917
   0.49708101  0.28372038  0.46543985
   0.63892872  0.22873560  0.45696739
   0.63861623  0.46486479  0.09353207
   0.53841170  0.54930389  0.04771992
   0.64725750  0.61334036  0.09987596
   0.48033618  0.46229173  0.15274771
   0.47015539  0.61307776  0.14940417
   0.64882634  0.48951035  0.21366107
   0.60775928  0.63419463  0.22376522
   0.44096469  0.56392147  0.26775402
   0.50928809  0.43047638  0.27313926
   0.64973514  0.54166194  0.33362731
   0.54081961  0.63466074  0.34124169
   0.43663799  0.48925323  0.38795698
   0.56744514  0.42219929  0.39499459
   0.49660064  0.61663241  0.46594702
   0.63854007  0.56146288  0.45672400
   0.63820095  0.79760371  0.09328818
   0.53952720  0.88397408  0.04677637
   0.64738560  0.94676153  0.10005980
   0.48032866  0.79571444  0.15244670
   0.47040717  0.94584176  0.14942374
   0.64931397  0.82357771  0.21400904
   0.60759405  0.96809575  0.22342006
   0.44085507  0.89738946  0.26734113
   0.50833110  0.76452055  0.27376498
   0.64973487  0.87437543  0.33319455
   0.54112114  0.96834868  0.34104374
   0.43672879  0.82296109  0.38819473
   0.56755985  0.75539359  0.39484452
   0.49695182  0.95023900  0.46546764
   0.63856639  0.89475430  0.45643130
   0.97099643  0.13108872  0.09347422
   0.87331581  0.21783370  0.04718257
   0.98153004  0.28017299  0.10050751
   0.81346578  0.12815475  0.15259014
   0.80419471  0.27999671  0.15008160
   0.98248561  0.15611772  0.21462313
   0.94004066  0.30064523  0.22366266
   0.77420269  0.23077102  0.26818786
   0.84267478  0.09717382  0.27356091
   0.98325926  0.20831559  0.33318912
   0.87383800  0.30166120  0.34137129
   0.77028910  0.15553802  0.38817348
   0.90199950  0.08853524  0.39471231
   0.83030276  0.28353937  0.46523835
   0.97187196  0.22888940  0.45671280
   0.97146018  0.46501080  0.09332200
   0.87273942  0.55034636  0.04703828
   0.98113905  0.61326639  0.10045448
   0.81341813  0.46225419  0.15226731
   0.80364353  0.61214579  0.14941907
   0.98229886  0.48945848  0.21405015
   0.94028675  0.63468455  0.22374659
   0.77398116  0.56431310  0.26708476
   0.84197606  0.43105540  0.27324139
   0.98293074  0.54165017  0.33299914
   0.87379464  0.63511347  0.34144563
   0.77025109  0.48949831  0.38800942
   0.90184207  0.42296539  0.39495204
   0.82982916  0.61674401  0.46560939
   0.97210265  0.56306118  0.45658388
   0.97108188  0.79782011  0.09274040
   0.87267874  0.88441399  0.04727706
   0.98187244  0.94697571  0.10040929
   0.81312057  0.79609447  0.15266499
   0.80434420  0.94596802  0.14902758
   0.98270971  0.82322898  0.21483377
   0.93993196  0.96777769  0.22322015
   0.77380727  0.89644748  0.26789559
   0.84221857  0.76394832  0.27335047
   0.98292880  0.87442573  0.33289077
   0.87349192  0.96802278  0.34117854
   0.76973232  0.82418817  0.38837729
   0.90099200  0.75573483  0.39487990
   0.82947024  0.95023713  0.46557934
   0.97168180  0.89530484  0.45711735
   0.12044179  0.11889196  0.52302764
   0.27260678  0.09026555  0.51587737
   0.25756877  0.09995274  0.71088899
   0.21270748  0.27269122  0.73293286
   0.13752631  0.17670494  0.65108881
   0.30667514  0.22541766  0.62178853
   0.27430452  0.09394635  0.83397569
   0.21251285  0.26465750  0.85502756
   0.17103823  0.17438559  0.94826943
   0.34797852  0.21015628  0.91615497
   0.12045785  0.45131891  0.52320456
   0.27240109  0.42426864  0.51603721
   0.25700306  0.43282205  0.71094312
   0.21199996  0.60593105  0.73256686
   0.13711483  0.51001747  0.65057318
   0.30690348  0.55856211  0.62170710
   0.27453878  0.42679442  0.83432242
   0.21285021  0.59870975  0.85488110
   0.17066071  0.50791900  0.94805238
   0.34767558  0.54434660  0.91637219
   0.12028328  0.78401373  0.52290567
   0.27267510  0.75775534  0.51596931
   0.25743320  0.76599075  0.71068633
   0.21192121  0.93937799  0.73261324
   0.13680207  0.84382746  0.65077458
   0.30630675  0.89259286  0.62183039
   0.27508853  0.76085671  0.83427499
   0.21337527  0.93178194  0.85508199
   0.17090229  0.84080297  0.94832133
   0.34700839  0.87773312  0.91604443
   0.45345864  0.11903952  0.52288823
   0.60576419  0.09068278  0.51607762
   0.58999492  0.09962084  0.71101761
   0.54621356  0.27266226  0.73229257
   0.46964429  0.17698083  0.65073669
   0.63922500  0.22595089  0.62227809
   0.60820838  0.09382264  0.83428871
   0.54559464  0.26523177  0.85441137
   0.50467882  0.17453324  0.94843229
   0.68064263  0.20979905  0.91605577
   0.45328357  0.45101359  0.52293237
   0.60593794  0.42386247  0.51592114
   0.59012139  0.43298358  0.71111332
   0.54598878  0.60635338  0.73233397
   0.47087033  0.51024119  0.65044263
   0.64032784  0.55922977  0.62199837
   0.60751294  0.42761002  0.83406247
   0.54571971  0.59869988  0.85470430
   0.50497091  0.50840765  0.94818241
   0.68161082  0.54385272  0.91617167
   0.45455773  0.78418121  0.52351926
   0.60649429  0.75729752  0.51614810
   0.59080471  0.76640896  0.71124647
   0.54631329  0.93894948  0.73280959
   0.47097453  0.84285290  0.65132579
   0.63984984  0.89339105  0.62199732
   0.60788355  0.76067312  0.83411225
   0.54561525  0.93184761  0.85500839
   0.50532198  0.84102068  0.94804188
   0.68214937  0.87819799  0.91660848
   0.78680375  0.11845839  0.52272641
   0.93932153  0.09021603  0.51604612
   0.92414416  0.09921963  0.71103420
   0.87946970  0.27250040  0.73319286
   0.80423270  0.17667827  0.65040668
   0.97365306  0.22584683  0.62158296
   0.94116745  0.09409747  0.83402765
   0.87962220  0.26540326  0.85495427
   0.83846765  0.17511047  0.94833535
   0.01486444  0.20993453  0.91689192
   0.78701115  0.45121972  0.52326738
   0.93964505  0.42445228  0.51601413
   0.92385365  0.43270212  0.71118631
   0.87801098  0.60652008  0.73281793
   0.80351968  0.50931913  0.65057918
   0.97352222  0.55890338  0.62155393
   0.94179578  0.42732205  0.83438823
   0.87980329  0.59877000  0.85486386
   0.83737784  0.50811346  0.94780977
   0.01445088  0.54431868  0.91583730
   0.78713509  0.78422048  0.52328798
   0.93947800  0.75707609  0.51581838
   0.92418597  0.76659833  0.71088547
   0.87868513  0.93914754  0.73229115
   0.80366373  0.84211130  0.65061843
   0.97429935  0.89176356  0.62190314
   0.94173625  0.76130554  0.83388962
   0.87896015  0.93151186  0.85446102
   0.83762794  0.83984663  0.94852929
   0.01462896  0.87816758  0.91637761
   0.33012753  0.12253650  0.51363971
   0.33020875  0.45626819  0.51354526
   0.32956394  0.79074688  0.51440857
   0.66332375  0.12307610  0.51350954
   0.66352450  0.45612101  0.51395256
   0.66419658  0.78937876  0.51352544
   0.99652073  0.12375519  0.51411696
   0.99687737  0.45674605  0.51465643
   0.99711829  0.78899572  0.51393775
   0.16293469  0.16195737  0.73399011
   0.20124574  0.28747635  0.64688203
   0.32152898  0.21101937  0.70821715
   0.24976526  0.11239347  0.62261149
   0.17005120  0.14990248  0.86271227
   0.23038753  0.27892422  0.93866553
   0.31704058  0.20512321  0.82875542
   0.27229659  0.11498442  0.92500976
   0.16280922  0.49588622  0.73383304
   0.20154648  0.62092865  0.64670752
   0.32144935  0.54397497  0.70803222
   0.24938986  0.44565071  0.62278987
   0.16993425  0.48338416  0.86276860
   0.23017882  0.61192273  0.93887066
   0.31672354  0.53814740  0.82908022
   0.27207360  0.44764636  0.92488044
   0.16291280  0.82835146  0.73409038
   0.20110805  0.95431735  0.64685025
   0.32164783  0.87717923  0.70801429
   0.24981299  0.77948395  0.62273666
   0.17058476  0.81703678  0.86300040
   0.23037198  0.94542209  0.93861295
   0.31692713  0.87198637  0.82891638
   0.27206221  0.78140692  0.92521356
   0.49599112  0.16250537  0.73381826
   0.53488300  0.28743283  0.64663723
   0.65523818  0.21042320  0.70828213
   0.58330693  0.11231583  0.62307384
   0.50359055  0.15009905  0.86280166
   0.56392148  0.27884476  0.93831225
   0.65043720  0.20538237  0.82908583
   0.60582836  0.11472697  0.92498689
   0.49622971  0.49573721  0.73415633
   0.53491529  0.62103565  0.64669715
   0.65483738  0.54461037  0.70827234
   0.58311095  0.44559579  0.62265936
   0.50331440  0.48432835  0.86323114
   0.56364382  0.61231343  0.93860844
   0.65047350  0.53830135  0.82919019
   0.60570788  0.44798705  0.92459371
   0.49628450  0.82887915  0.73394430
   0.53431696  0.95393053  0.64679003
   0.65514683  0.87710925  0.70817500
   0.58383307  0.77933261  0.62303655
   0.50299401  0.81679785  0.86313366
   0.56363090  0.94549892  0.93826385
   0.64983156  0.87203217  0.82922886
   0.60541582  0.78127636  0.92487485
   0.82972511  0.16252347  0.73377108
   0.86819529  0.28742337  0.64698021
   0.98888763  0.21060958  0.70773949
   0.91604233  0.11263415  0.62296098
   0.83704874  0.15042383  0.86274175
   0.89663454  0.27898697  0.93865135
   0.98373898  0.20483749  0.82873621
   0.93899768  0.11495899  0.92492342
   0.82934315  0.49579715  0.73398619
   0.86801581  0.62110373  0.64673710
   0.98822387  0.54473073  0.70823022
   0.91682902  0.44547877  0.62282454
   0.83709977  0.48283014  0.86269297
   0.89721260  0.61220953  0.93901444
   0.98319532  0.53875974  0.82889573
   0.93958898  0.44813528  0.92474461
   0.82962473  0.82888070  0.73435073
   0.86800014  0.95394938  0.64710576
   0.98849706  0.87816901  0.70832504
   0.91647256  0.77913388  0.62262354
   0.83681673  0.81659348  0.86302624
   0.89698966  0.94534889  0.93793407
   0.98399441  0.87242618  0.82931969
   0.93933742  0.78156294  0.92499813
Direct configuration=    40
   0.25779088  0.20867552  0.09958801
   0.19495730  0.20698342  0.15490219
   0.24450780  0.21246010  0.21625415
   0.18619364  0.18695500  0.27245643
   0.22700617  0.21771150  0.33494151
   0.19372727  0.16761437  0.39319121
   0.21318160  0.21174037  0.45623900
   0.19641466  0.13683257  0.50103015
   0.25755472  0.54257562  0.09976774
   0.19483671  0.54079445  0.15507394
   0.24471810  0.54633630  0.21637152
   0.18632619  0.52065475  0.27264928
   0.22729990  0.55142773  0.33519833
   0.19413141  0.50103117  0.39338341
   0.21341276  0.54481721  0.45642923
   0.19638094  0.46929851  0.50111259
   0.25727410  0.87621541  0.09954063
   0.19478195  0.87442205  0.15504404
   0.24437991  0.87976980  0.21642490
   0.18611956  0.85349227  0.27255278
   0.22713321  0.88467018  0.33498947
   0.19398139  0.83481271  0.39331770
   0.21311132  0.87856300  0.45639708
   0.19624895  0.80288327  0.50088665
   0.59123819  0.20968628  0.09951073
   0.52860588  0.20746163  0.15491566
   0.57851454  0.21296316  0.21623742
   0.52026702  0.18698877  0.27254456
   0.56091333  0.21742721  0.33509756
   0.52695374  0.16747673  0.39320064
   0.54658465  0.21155828  0.45617512
   0.52931099  0.13674122  0.50123464
   0.59086181  0.54237184  0.09965962
   0.52851126  0.54114045  0.15514148
   0.57854248  0.54652025  0.21624113
   0.52027788  0.52028883  0.27236223
   0.56044278  0.55122551  0.33513129
   0.52666715  0.50056152  0.39310615
   0.54615246  0.54454258  0.45612359
   0.52928891  0.46920649  0.50096044
   0.59112585  0.87612061  0.09943433
   0.52829482  0.87456562  0.15473710
   0.57819613  0.88017870  0.21602306
   0.51984599  0.85400852  0.27218258
   0.56034443  0.88452685  0.33492381
   0.52658288  0.83407786  0.39309639
   0.54641848  0.87790248  0.45612200
   0.52984948  0.80262381  0.50142750
   0.92471710  0.20958842  0.09980657
   0.86204144  0.20750365  0.15511653
   0.91140955  0.21273753  0.21655561
   0.85335296  0.18681996  0.27274971
   0.89393268  0.21764972  0.33525080
   0.86064111  0.16710417  0.39317683
   0.87991742  0.21146620  0.45612181
   0.86286805  0.13636532  0.50103043
   0.92472449  0.54251281  0.09952032
   0.86166303  0.54063973  0.15478090
   0.91155109  0.54626847  0.21621176
   0.85332557  0.52057540  0.27233090
   0.89364679  0.55154668  0.33500621
   0.86035743  0.50079400  0.39300286
   0.87946570  0.54522537  0.45596235
   0.86320775  0.46978675  0.50100397
   0.92508659  0.87611335  0.09940325
   0.86214725  0.87425796  0.15474982
   0.91127560  0.87994647  0.21633367
   0.85318131  0.85344206  0.27237355
   0.89364774  0.88444664  0.33498989
   0.86011046  0.83439456  0.39325428
   0.87936656  0.87807341  0.45633218
   0.86265300  0.80250916  0.50087008
   0.30471317  0.13167935  0.09337822
   0.20558861  0.21883057  0.05129975
   0.31417192  0.27951012  0.10109788
   0.14663667  0.12928993  0.15252346
   0.13887809  0.27893016  0.14954804
   0.31531151  0.15490348  0.21400342
   0.27432312  0.29876851  0.22317628
   0.10752340  0.23298787  0.26675714
   0.17247401  0.09607029  0.27171332
   0.31762682  0.20577108  0.33274696
   0.20554441  0.30597292  0.34110664
   0.10338796  0.15420145  0.38930173
   0.23911649  0.08716959  0.39639210
   0.16220163  0.28593054  0.46579933
   0.30399118  0.23429305  0.45651758
   0.30451389  0.46564558  0.09360542
   0.20505205  0.55186569  0.05139302
   0.31377527  0.61345054  0.10144430
   0.14644238  0.46327074  0.15296033
   0.13833046  0.61241686  0.14976857
   0.31539005  0.48843059  0.21371154
   0.27437015  0.63264895  0.22356566
   0.10753182  0.56600558  0.26687045
   0.17235426  0.42980939  0.27178823
   0.31791321  0.54023761  0.33279121
   0.20495387  0.63950949  0.34165395
   0.10363088  0.48768419  0.38937392
   0.23925124  0.42034262  0.39653647
   0.16270131  0.61984959  0.46607289
   0.30430662  0.56677072  0.45660247
   0.30389682  0.79924291  0.09325101
   0.20465856  0.88590380  0.05138182
   0.31352948  0.94705559  0.10065753
   0.14640525  0.79677660  0.15248069
   0.13838941  0.94607500  0.15005582
   0.31546708  0.82225255  0.21356133
   0.27375458  0.96636498  0.22383224
   0.10725328  0.89859622  0.26667187
   0.17274576  0.76251663  0.27200219
   0.31774060  0.87372633  0.33231281
   0.20456337  0.97279035  0.34111091
   0.10360343  0.82174205  0.38908778
   0.23888727  0.75386882  0.39655554
   0.16289910  0.95365838  0.46586227
   0.30432216  0.89991462  0.45657060
   0.63825955  0.13269433  0.09354899
   0.53915656  0.21938773  0.05110337
   0.64768112  0.28059284  0.10116303
   0.48162149  0.12893779  0.15286882
   0.47097826  0.27809386  0.14993638
   0.64914880  0.15516228  0.21375215
   0.60871588  0.29889454  0.22297901
   0.44096911  0.23184142  0.26710745
   0.50740903  0.09598368  0.27147156
   0.65162416  0.20600379  0.33327024
   0.53891075  0.30563711  0.34133632
   0.43665491  0.15419732  0.38912962
   0.57182379  0.08662365  0.39688936
   0.49648960  0.28638831  0.46570251
   0.63748563  0.23380254  0.45636936
   0.63866826  0.46569879  0.09402689
   0.53805692  0.55008642  0.05143120
   0.64711715  0.61321612  0.10020297
   0.48116318  0.46297907  0.15304538
   0.47095214  0.61164233  0.14980723
   0.64873562  0.48821374  0.21337649
   0.60873359  0.63261448  0.22360200
   0.44070929  0.56441824  0.26677767
   0.50722454  0.42923992  0.27144684
   0.65131043  0.54035004  0.33327733
   0.53781186  0.63925542  0.34138410
   0.43628578  0.48699696  0.38897936
   0.57171270  0.41978339  0.39652107
   0.49621644  0.61963087  0.46612833
   0.63712777  0.56637057  0.45628405
   0.63809266  0.79896391  0.09363316
   0.53920093  0.88495571  0.05092895
   0.64761112  0.94700219  0.10059070
   0.48126873  0.79616793  0.15278771
   0.47082622  0.94532343  0.14967490
   0.64940141  0.82306602  0.21359993
   0.60831233  0.96644094  0.22316719
   0.44054047  0.89878792  0.26627855
   0.50646934  0.76301122  0.27177766
   0.65100946  0.87345638  0.33291658
   0.53840154  0.97260249  0.34110678
   0.43612995  0.82111271  0.38916027
   0.57153521  0.75325146  0.39646101
   0.49659564  0.95307849  0.46585246
   0.63768811  0.89928599  0.45612629
   0.97043006  0.13192660  0.09389109
   0.87300788  0.21956026  0.05112693
   0.98181895  0.27971040  0.10133419
   0.81376243  0.12982681  0.15283067
   0.80496362  0.27861419  0.15038370
   0.98257605  0.15549014  0.21422432
   0.94021235  0.29924993  0.22361870
   0.77424771  0.23200894  0.26716843
   0.84075027  0.09580525  0.27201749
   0.98454847  0.20705933  0.33300409
   0.87172130  0.30575237  0.34157790
   0.77023064  0.15358987  0.38915894
   0.90664648  0.08706871  0.39631833
   0.82892288  0.28601685  0.46551360
   0.97056823  0.23402390  0.45644480
   0.97109450  0.46526524  0.09363637
   0.87283556  0.55149451  0.05088998
   0.98163248  0.61291336  0.10101188
   0.81360658  0.46260420  0.15251393
   0.80425749  0.61143589  0.14973667
   0.98258799  0.48890394  0.21376749
   0.94021578  0.63271000  0.22331772
   0.77408745  0.56506321  0.26609139
   0.84056198  0.42965198  0.27161770
   0.98437030  0.54067795  0.33269510
   0.87147052  0.63966672  0.34130840
   0.76997866  0.48703455  0.38899396
   0.90661361  0.42051799  0.39639462
   0.82855600  0.62004444  0.46582759
   0.97010297  0.56722118  0.45639805
   0.97095594  0.79867058  0.09324450
   0.87300727  0.88639877  0.05099051
   0.98225642  0.94632727  0.10083837
   0.81374469  0.79655608  0.15261567
   0.80531914  0.94558953  0.14938218
   0.98280189  0.82292267  0.21422937
   0.94014491  0.96667133  0.22319486
   0.77376239  0.89767654  0.26694282
   0.84091487  0.76243824  0.27160275
   0.98421876  0.87364192  0.33273369
   0.87143760  0.97249609  0.34115135
   0.76941450  0.82201724  0.38927888
   0.90522361  0.75348845  0.39650505
   0.82875896  0.95294742  0.46587824
   0.97019142  0.90004782  0.45660660
   0.12648011  0.11915412  0.52180077
   0.26972510  0.08883721  0.51478529
   0.28700833  0.07919681  0.70726778
   0.21234042  0.28498500  0.74230655
   0.12259122  0.16420534  0.64145159
   0.31440146  0.24136640  0.60581503
   0.28839089  0.07321864  0.83153141
   0.18842593  0.27964395  0.85051006
   0.15406492  0.15558042  0.96437746
   0.35777249  0.23017189  0.91971267
   0.12632130  0.45196348  0.52196213
   0.26988798  0.42126090  0.51498438
   0.28652247  0.41267840  0.70744065
   0.21262204  0.61894143  0.74222301
   0.12268589  0.49812435  0.64154235
   0.31459776  0.57399640  0.60578404
   0.28831971  0.40599010  0.83187103
   0.18830088  0.61317178  0.85063031
   0.15378911  0.48778797  0.96432410
   0.35708954  0.56242897  0.92006131
   0.12627226  0.78429567  0.52162222
   0.26967311  0.75552118  0.51507112
   0.28684754  0.74575979  0.70722203
   0.21260568  0.95105962  0.74242902
   0.12304408  0.83120180  0.64184055
   0.31489172  0.90794854  0.60577139
   0.28874495  0.73970520  0.83185551
   0.18788633  0.94728478  0.85038149
   0.15372268  0.82195202  0.96455089
   0.35755510  0.89621108  0.92007707
   0.45922104  0.11908160  0.52176473
   0.60257211  0.08911203  0.51507864
   0.61946717  0.07919697  0.70776652
   0.54685366  0.28507347  0.74209642
   0.45610360  0.16433458  0.64134606
   0.64878667  0.24064003  0.60596937
   0.62196940  0.07330797  0.83181611
   0.52150523  0.27977758  0.85024520
   0.48754410  0.15551020  0.96428852
   0.69150474  0.23033377  0.91993400
   0.45933123  0.45143744  0.52188134
   0.60260505  0.42126997  0.51492510
   0.62007510  0.41317712  0.70731190
   0.54557450  0.61869913  0.74239187
   0.45611878  0.49783501  0.64191400
   0.64820798  0.57406762  0.60598076
   0.62057310  0.40631226  0.83142320
   0.52227339  0.61390933  0.85041433
   0.48746183  0.48863619  0.96472798
   0.69043410  0.56304607  0.92013859
   0.46025443  0.78404565  0.52219058
   0.60400849  0.75517788  0.51502182
   0.62008442  0.74569613  0.70773132
   0.54653779  0.95171147  0.74217483
   0.45595430  0.83066083  0.64113550
   0.64824627  0.90840717  0.60598535
   0.62101316  0.74008729  0.83172112
   0.52088325  0.94648000  0.85012136
   0.48646653  0.82206571  0.96471629
   0.69010083  0.89595897  0.92015416
   0.79267234  0.11847164  0.52143061
   0.93609056  0.08863711  0.51491924
   0.95338419  0.07952264  0.70750897
   0.88016688  0.28511056  0.74216725
   0.78911886  0.16442297  0.64160101
   0.98095445  0.24111163  0.60549222
   0.95486165  0.07253198  0.83167359
   0.85540611  0.28013332  0.85046374
   0.82010915  0.15511247  0.96446605
   0.02400325  0.23021053  0.91965122
   0.79331281  0.45202571  0.52187123
   0.93651847  0.42206282  0.51489811
   0.95352996  0.41373815  0.70765874
   0.87834487  0.61889979  0.74210731
   0.79005310  0.49767845  0.64145758
   0.98103051  0.57425508  0.60609790
   0.95611647  0.40613599  0.83176724
   0.85422881  0.61320657  0.85109334
   0.82114010  0.48772516  0.96389727
   0.02443251  0.56372998  0.91969738
   0.79290523  0.78386482  0.52192171
   0.93626643  0.75505174  0.51479016
   0.95394905  0.74674925  0.70729478
   0.87832548  0.95206389  0.74254067
   0.78931234  0.83106552  0.64199797
   0.98091640  0.90782600  0.60614599
   0.95526009  0.74034495  0.83146737
   0.85422214  0.94601666  0.84980665
   0.82146031  0.82184819  0.96456301
   0.02404392  0.89700255  0.92028483
   0.32753981  0.11488053  0.50344587
   0.32771392  0.44789402  0.50401007
   0.32718955  0.78185003  0.50367014
   0.66032522  0.11518574  0.50358656
   0.66012022  0.44786951  0.50347167
   0.66151492  0.78192195  0.50356378
   0.99399148  0.11484988  0.50350108
   0.99382434  0.44837494  0.50332865
   0.99359868  0.78175326  0.50332783
   0.15029782  0.14643222  0.74314145
   0.18565692  0.30197273  0.64132642
   0.34049613  0.21954520  0.70795834
   0.25240381  0.10585078  0.61394773
   0.14274741  0.13714887  0.86077643
   0.22945328  0.29112195  0.94720286
   0.32714618  0.22663282  0.82089688
   0.29370931  0.09598452  0.93552511
   0.14966476  0.48003042  0.74284358
   0.18602482  0.63547444  0.64090660
   0.34031621  0.55256300  0.70793887
   0.25198209  0.43901326  0.61397957
   0.14268234  0.47091212  0.86051957
   0.22914356  0.62446559  0.94739935
   0.32695627  0.55945395  0.82097056
   0.29357383  0.42932898  0.93558090
   0.15009216  0.81274959  0.74283752
   0.18518386  0.96894020  0.64130987
   0.34018783  0.88580151  0.70799179
   0.25206471  0.77281160  0.61374512
   0.14317712  0.80440836  0.86065481
   0.22913266  0.95806961  0.94747515
   0.32733216  0.89367173  0.82079263
   0.29391420  0.76247560  0.93583266
   0.48283445  0.14743340  0.74286276
   0.51851775  0.30226499  0.64096555
   0.67412846  0.21860600  0.70825172
   0.58562369  0.10578520  0.61414620
   0.47641825  0.13731989  0.86079925
   0.56285698  0.29119376  0.94686210
   0.66034668  0.22681486  0.82081791
   0.62705424  0.09545309  0.93570959
   0.48314569  0.48053542  0.74286819
   0.51896153  0.63553100  0.64084631
   0.67364579  0.55274608  0.70814591
   0.58593494  0.43948278  0.61410917
   0.47582410  0.47146711  0.86092169
   0.56317963  0.62519791  0.94727940
   0.66056831  0.55999886  0.82097037
   0.62719660  0.42910063  0.93530510
   0.48333233  0.81318326  0.74331687
   0.51839683  0.96866804  0.64135927
   0.67427504  0.88580737  0.70815446
   0.58677156  0.77285482  0.61426097
   0.47574341  0.80393117  0.86079133
   0.56276230  0.95833628  0.94718414
   0.66032699  0.89364092  0.82113108
   0.62792085  0.76299226  0.93530185
   0.81673953  0.14667424  0.74276704
   0.85250804  0.30212354  0.64150940
   0.00756109  0.21894012  0.70763869
   0.91880960  0.10578891  0.61393378
   0.80967301  0.13786989  0.86071138
   0.89625366  0.29193617  0.94728484
   0.99404005  0.22663352  0.82105130
   0.96032681  0.09569890  0.93557627
   0.81647138  0.48012536  0.74268226
   0.85211214  0.63510914  0.64098712
   0.00643143  0.55327053  0.70794210
   0.91935181  0.43909132  0.61418641
   0.80993561  0.47070996  0.86047475
   0.89620357  0.62451547  0.94739282
   0.99356128  0.56026152  0.82062804
   0.96098111  0.42973112  0.93562467
   0.81702500  0.81286866  0.74303735
   0.85231273  0.96791543  0.64094021
   0.00720267  0.88652456  0.70829178
   0.91905102  0.77247237  0.61401168
   0.80953095  0.80343516  0.86083335
   0.89527221  0.95764800  0.94689362
   0.99428752  0.89416532  0.82112297
   0.96130954  0.76279814  0.93540131
Direct configuration=    60
   0.25861626  0.20941196  0.10036826
   0.19450938  0.20678739  0.15667695
   0.24502754  0.21202707  0.21829463
   0.18579110  0.18761178  0.27343094
   0.22546210  0.21560074  0.33472644
   0.19450175  0.16911966  0.39224095
   0.21513306  0.21366847  0.45431614
   0.19649370  0.13888015  0.50265143
   0.25815757  0.54329456  0.10041037
   0.19430971  0.54052226  0.15685882
   0.24504281  0.54571190  0.21828910
   0.18596931  0.52106833  0.27340582
   0.22548495  0.54924691  0.33475710
   0.19455136  0.50204869  0.39224042
   0.21519416  0.54669585  0.45443576
   0.19655142  0.47224098  0.50276274
   0.25797713  0.87699991  0.10013523
   0.19455940  0.87432362  0.15678865
   0.24507301  0.87939557  0.21828358
   0.18610859  0.85413350  0.27333568
   0.22546857  0.88251018  0.33462939
   0.19458590  0.83574162  0.39234753
   0.21535301  0.88024279  0.45445606
   0.19632194  0.80539869  0.50266056
   0.59239999  0.21052171  0.10022180
   0.52814591  0.20712482  0.15658585
   0.57922415  0.21249125  0.21797570
   0.51996550  0.18751289  0.27325193
   0.55938665  0.21527678  0.33481289
   0.52806003  0.16872686  0.39230751
   0.54859951  0.21357016  0.45429725
   0.52963590  0.13918415  0.50265700
   0.59207900  0.54285713  0.10019604
   0.52828266  0.54059691  0.15665714
   0.57918925  0.54585032  0.21798507
   0.51986652  0.52068198  0.27308133
   0.55880585  0.54898438  0.33465085
   0.52740450  0.50189790  0.39210804
   0.54819219  0.54640706  0.45431029
   0.52936460  0.47202828  0.50262180
   0.59216234  0.87697160  0.10013644
   0.52810754  0.87415422  0.15651310
   0.57894826  0.88004371  0.21790828
   0.51958440  0.85460275  0.27298485
   0.55864427  0.88232821  0.33463844
   0.52765347  0.83526582  0.39223173
   0.54880157  0.87986607  0.45446065
   0.53022135  0.80474745  0.50267697
   0.92544334  0.21010223  0.10041750
   0.86128578  0.20726424  0.15685178
   0.91221630  0.21243354  0.21834327
   0.85324961  0.18750721  0.27344551
   0.89276767  0.21577546  0.33481556
   0.86158607  0.16855408  0.39227980
   0.88165174  0.21343960  0.45437019
   0.86313012  0.13865874  0.50257661
   0.92540427  0.54281603  0.10019539
   0.86117824  0.53996583  0.15639732
   0.91213439  0.54572755  0.21775958
   0.85322729  0.52081143  0.27288570
   0.89232490  0.54930361  0.33442931
   0.86114765  0.50221486  0.39205281
   0.88152236  0.54682502  0.45420882
   0.86316974  0.47235427  0.50248238
   0.92615113  0.87684634  0.10007619
   0.86184466  0.87401432  0.15639123
   0.91207610  0.87979054  0.21797566
   0.85330464  0.85419517  0.27307173
   0.89240237  0.88234820  0.33455900
   0.86075938  0.83545252  0.39208506
   0.88139472  0.87982886  0.45431001
   0.86312075  0.80482818  0.50263026
   0.30521842  0.13148211  0.09354443
   0.20346506  0.22084950  0.05129004
   0.31581125  0.28034473  0.10215677
   0.14647830  0.12874172  0.15221500
   0.13929700  0.27928556  0.15010459
   0.31538653  0.15356759  0.21378729
   0.27557904  0.29808251  0.22319312
   0.10772567  0.23336652  0.26552812
   0.17067288  0.09814539  0.27119886
   0.31548087  0.20722448  0.33227418
   0.20502504  0.30282482  0.34078963
   0.10542032  0.15253366  0.38975164
   0.24032525  0.09108418  0.39642635
   0.16081025  0.28389564  0.46604209
   0.30355822  0.23782573  0.45599160
   0.30522068  0.46580909  0.09373948
   0.20297798  0.55436443  0.05137469
   0.31535843  0.61408313  0.10216460
   0.14628370  0.46272026  0.15279510
   0.13891334  0.61261936  0.15037270
   0.31502406  0.48679486  0.21358180
   0.27572765  0.63174827  0.22341427
   0.10762543  0.56622102  0.26568864
   0.17102939  0.43167903  0.27132089
   0.31560241  0.54196052  0.33253698
   0.20455463  0.63634915  0.34120579
   0.10562914  0.48452064  0.38962451
   0.24057712  0.42431465  0.39649606
   0.16196585  0.61736258  0.46623108
   0.30399462  0.56984013  0.45627416
   0.30461729  0.79889280  0.09344162
   0.20231297  0.88868407  0.05142758
   0.31522613  0.94794115  0.10166021
   0.14657719  0.79642864  0.15235379
   0.13904996  0.94661126  0.15065742
   0.31535724  0.82103634  0.21340269
   0.27482853  0.96561789  0.22374417
   0.10764716  0.89914397  0.26545441
   0.17133563  0.76484151  0.27126217
   0.31556212  0.87559708  0.33212376
   0.20422425  0.96940876  0.34077458
   0.10556934  0.81892819  0.38945207
   0.24013151  0.75777872  0.39656733
   0.16194873  0.95116542  0.46589823
   0.30389577  0.90410307  0.45632418
   0.63954960  0.13279855  0.09361433
   0.53719873  0.22126546  0.05121666
   0.64941328  0.28149687  0.10206189
   0.48202318  0.12800023  0.15254967
   0.47110610  0.27836771  0.15040109
   0.64958626  0.15397829  0.21339748
   0.60987322  0.29855760  0.22296951
   0.44111422  0.23235195  0.26584971
   0.50549789  0.09789859  0.27102292
   0.64953417  0.20734752  0.33282787
   0.53872368  0.30246930  0.34122759
   0.43875065  0.15256039  0.38942618
   0.57370777  0.09070028  0.39673910
   0.49552753  0.28441654  0.46590497
   0.63740054  0.23707217  0.45582760
   0.63972144  0.46553593  0.09405801
   0.53608321  0.55249340  0.05146740
   0.64865247  0.61426504  0.10100222
   0.48156159  0.46188580  0.15289386
   0.47124411  0.61182143  0.15028905
   0.64918123  0.48661618  0.21327788
   0.61004537  0.63178164  0.22342145
   0.44065129  0.56465915  0.26544742
   0.50587142  0.43119532  0.27105935
   0.64908603  0.54202321  0.33290690
   0.53716129  0.63590291  0.34093671
   0.43853042  0.48415956  0.38922467
   0.57366479  0.42420188  0.39647011
   0.49571391  0.61761094  0.46615605
   0.63724187  0.56899188  0.45590827
   0.63925569  0.79915987  0.09384188
   0.53696305  0.88769086  0.05105477
   0.64920489  0.94802982  0.10177606
   0.48147597  0.79544492  0.15254184
   0.47100314  0.94536758  0.15009940
   0.64952380  0.82177789  0.21322705
   0.60916468  0.96621498  0.22297281
   0.44071156  0.89922911  0.26505686
   0.50486686  0.76521881  0.27087049
   0.64883482  0.87525325  0.33255148
   0.53757682  0.96934246  0.34093227
   0.43845028  0.81825444  0.38958166
   0.57331123  0.75718046  0.39643376
   0.49601988  0.95096428  0.46604843
   0.63754792  0.90330814  0.45576930
   0.97117147  0.13158656  0.09384663
   0.87123449  0.22173566  0.05111759
   0.98385249  0.28032537  0.10245571
   0.81358235  0.12895773  0.15247247
   0.80541818  0.27949315  0.15070204
   0.98311738  0.15448299  0.21394095
   0.94119231  0.29901744  0.22364841
   0.77450555  0.23239315  0.26580681
   0.83969812  0.09778105  0.27147430
   0.98288564  0.20812649  0.33267078
   0.87237165  0.30287073  0.34131374
   0.77243402  0.15178679  0.38952181
   0.90786772  0.09089289  0.39643447
   0.82777571  0.28370918  0.46572445
   0.97025359  0.23751675  0.45597314
   0.97177295  0.46488877  0.09376939
   0.87123035  0.55421533  0.05082166
   0.98335312  0.61317440  0.10209708
   0.81355156  0.46198625  0.15217070
   0.80493251  0.61152880  0.15012258
   0.98298034  0.48767967  0.21347764
   0.94095103  0.63236544  0.22300752
   0.77417740  0.56499402  0.26502089
   0.83999337  0.43114800  0.27119944
   0.98253878  0.54212537  0.33251934
   0.87182905  0.63632651  0.34083961
   0.77227349  0.48375324  0.38923370
   0.90771718  0.42478492  0.39642181
   0.82800326  0.61743306  0.46566854
   0.97018670  0.57045615  0.45583515
   0.97157947  0.79825229  0.09338672
   0.87151199  0.88936181  0.05099303
   0.98438998  0.94692621  0.10200635
   0.81376614  0.79609391  0.15215074
   0.80596792  0.94603769  0.14974873
   0.98312283  0.82191465  0.21372292
   0.94069663  0.96644607  0.22315692
   0.77404802  0.89808139  0.26559921
   0.84032022  0.76454003  0.27101631
   0.98257910  0.87516076  0.33255270
   0.87197952  0.96940074  0.34091900
   0.77154772  0.81873428  0.38956001
   0.90651479  0.75754523  0.39652693
   0.82790458  0.95063633  0.46601113
   0.96995057  0.90414121  0.45613732
   0.12486911  0.11738365  0.52064418
   0.27379686  0.08626790  0.50961987
   0.29552527  0.09070997  0.70270228
   0.20323653  0.26559655  0.73540149
   0.12933830  0.15744671  0.64825938
   0.30118289  0.25082785  0.60707295
   0.30077511  0.09020373  0.83961123
   0.17635206  0.26878510  0.85728091
   0.16771814  0.13262800  0.95724105
   0.34482245  0.23567098  0.92021467
   0.12501280  0.45026568  0.52080722
   0.27333605  0.41895945  0.50955323
   0.29502970  0.42437944  0.70288429
   0.20338697  0.59976040  0.73545550
   0.12917889  0.49181616  0.64850067
   0.30138921  0.58324827  0.60692229
   0.30047691  0.42316278  0.83973432
   0.17636390  0.60242484  0.85738898
   0.16720281  0.46504598  0.95735603
   0.34432131  0.56793845  0.92018493
   0.12450033  0.78270479  0.52030663
   0.27365941  0.75215247  0.50940129
   0.29550895  0.75741171  0.70249053
   0.20368560  0.93234839  0.73556563
   0.12924626  0.82475048  0.64851562
   0.30135920  0.91726056  0.60698748
   0.30089394  0.75670726  0.83986264
   0.17564785  0.93689089  0.85764882
   0.16759435  0.79897380  0.95719416
   0.34428073  0.90219142  0.92031051
   0.45780964  0.11751455  0.52036783
   0.60689342  0.08651027  0.50980893
   0.62798619  0.09103177  0.70289263
   0.53785064  0.26590381  0.73530967
   0.46190030  0.15807956  0.64830652
   0.63496804  0.25023174  0.60698803
   0.63398537  0.08990495  0.84004581
   0.50919048  0.26863370  0.85694199
   0.50080287  0.13240139  0.95721790
   0.67792199  0.23620804  0.92010318
   0.45766731  0.45017614  0.52066560
   0.60639056  0.41898200  0.50968475
   0.62884620  0.42483322  0.70271532
   0.53679747  0.59969399  0.73560189
   0.46215358  0.49155121  0.64864822
   0.63488214  0.58372217  0.60716233
   0.63281062  0.42352454  0.83945942
   0.50946241  0.60278909  0.85753318
   0.50066520  0.46567848  0.95711223
   0.67772766  0.56827606  0.92039776
   0.45906342  0.78233315  0.52070102
   0.60754639  0.75226359  0.50973972
   0.62874764  0.75743816  0.70289095
   0.53760038  0.93248578  0.73556630
   0.46227985  0.82424974  0.64828811
   0.63484806  0.91753378  0.60715168
   0.63357671  0.75718245  0.83970318
   0.50843893  0.93598534  0.85698461
   0.49993809  0.79891229  0.95735356
   0.67726499  0.90183816  0.92061824
   0.79133413  0.11683978  0.52026160
   0.94028777  0.08589446  0.50960553
   0.96170570  0.09078029  0.70274473
   0.87099919  0.26570172  0.73530240
   0.79570607  0.15761187  0.64868170
   0.96788132  0.25047076  0.60670285
   0.96683569  0.08933590  0.83993742
   0.84290964  0.26972002  0.85721298
   0.83392539  0.13215169  0.95743897
   0.01102635  0.23578857  0.92014028
   0.79164206  0.45051734  0.52069264
   0.94039356  0.41957720  0.50951417
   0.96154579  0.42549377  0.70315039
   0.86883422  0.59998243  0.73552170
   0.79603949  0.49157165  0.64837318
   0.96800087  0.58379121  0.60721771
   0.96825661  0.42333714  0.83966374
   0.84236253  0.60275316  0.85771737
   0.83486582  0.46491752  0.95697862
   0.01132923  0.56903883  0.92006271
   0.79142949  0.78214002  0.52047308
   0.94034790  0.75205718  0.50952118
   0.96222494  0.75811994  0.70274204
   0.86943958  0.93351935  0.73544975
   0.79569379  0.82413478  0.64848760
   0.96807797  0.91710268  0.60724885
   0.96717929  0.75695214  0.83952373
   0.84158036  0.93496986  0.85708917
   0.83489717  0.79903955  0.95728588
   0.01078753  0.90281784  0.92032825
   0.33024196  0.11882921  0.50402590
   0.33025343  0.45068234  0.50369571
   0.33006459  0.78458200  0.50421023
   0.66332722  0.11922001  0.50439294
   0.66295236  0.45092661  0.50345535
   0.66434882  0.78430072  0.50416938
   0.99687899  0.11867040  0.50422417
   0.99672289  0.45164332  0.50371630
   0.99674076  0.78430891  0.50359905
   0.15869539  0.13553994  0.74054113
   0.17692826  0.29753155  0.64214517
   0.34084795  0.22609195  0.70025136
   0.26028785  0.11261640  0.61287311
   0.13774645  0.13214858  0.86635469
   0.21853780  0.28165690  0.94722224
   0.32056564  0.24068738  0.82488724
   0.30849960  0.10327858  0.93704091
   0.15782656  0.46918461  0.74013380
   0.17729644  0.63078904  0.64177103
   0.34098363  0.55914915  0.70029581
   0.25989251  0.44596314  0.61285874
   0.13767319  0.46577083  0.86607138
   0.21816101  0.61494202  0.94738386
   0.32026689  0.57355361  0.82475864
   0.30825757  0.43637763  0.93729792
   0.15823957  0.80166883  0.74011289
   0.17664570  0.96440660  0.64217135
   0.34086630  0.89214918  0.70028685
   0.25987721  0.77976525  0.61272598
   0.13826820  0.79956271  0.86613560
   0.21816367  0.94848026  0.94756215
   0.32080207  0.90785096  0.82488132
   0.30875421  0.76965329  0.93743800
   0.49137017  0.13660410  0.74029623
   0.51020943  0.29769323  0.64181904
   0.67456788  0.22515136  0.70044577
   0.59339864  0.11251464  0.61305356
   0.47137000  0.13220496  0.86622072
   0.55182806  0.28172251  0.94697190
   0.65381122  0.24081746  0.82474152
   0.64216076  0.10328588  0.93730301
   0.49156767  0.46952951  0.74032043
   0.51021914  0.63107088  0.64165771
   0.67431893  0.55934633  0.70048330
   0.59371597  0.44622480  0.61298807
   0.47095890  0.46641536  0.86643998
   0.55221241  0.61557143  0.94740693
   0.65398475  0.57409851  0.82490194
   0.64185212  0.43639738  0.93699990
   0.49183770  0.80229377  0.74051521
   0.50985343  0.96412107  0.64224274
   0.67484244  0.89246504  0.70061443
   0.59446881  0.77960466  0.61309139
   0.47082778  0.79889579  0.86644090
   0.55129336  0.94843829  0.94727296
   0.65399900  0.90774081  0.82484609
   0.64237566  0.77008777  0.93700671
   0.82528758  0.13562088  0.74019702
   0.84385746  0.29774977  0.64226770
   0.00812863  0.22537532  0.70016922
   0.92648769  0.11244090  0.61285789
   0.80450499  0.13294715  0.86623874
   0.88532189  0.28241208  0.94726253
   0.98748826  0.24083576  0.82479178
   0.97496914  0.10285437  0.93726925
   0.82482581  0.46920991  0.73998349
   0.84335668  0.63056667  0.64170947
   0.00729769  0.55987874  0.70024056
   0.92716547  0.44602485  0.61290671
   0.80493394  0.46574781  0.86604083
   0.88536324  0.61527127  0.94738719
   0.98702053  0.57430281  0.82467247
   0.97584787  0.43690338  0.93729391
   0.82549574  0.80191001  0.74041280
   0.84357547  0.96363943  0.64169235
   0.00769931  0.89296335  0.70064274
   0.92694211  0.77920024  0.61293985
   0.80467720  0.79837179  0.86620168
   0.88421922  0.94828523  0.94699531
   0.98763182  0.90824936  0.82500784
   0.97595527  0.76974810  0.93702364
Direct configuration=    80
   0.25796688  0.20963065  0.09997356
   0.19527742  0.20704099  0.15538398
   0.24536109  0.21175799  0.21645708
   0.18504498  0.18742308  0.27202613
   0.22572881  0.21774783  0.33504915
   0.19487091  0.16826907  0.39352555
   0.21410044  0.21434522  0.45599255
   0.19862046  0.13670591  0.49946062
   0.25765664  0.54369078  0.09986693
   0.19505290  0.54073102  0.15548572
   0.24553248  0.54519446  0.21643746
   0.18520812  0.52090479  0.27216304
   0.22560958  0.55145265  0.33526198
   0.19506094  0.50084372  0.39342396
   0.21435212  0.54738121  0.45585503
   0.19831732  0.46963612  0.49943024
   0.25747077  0.87736105  0.09976181
   0.19531005  0.87476733  0.15547528
   0.24558835  0.87914291  0.21649558
   0.18530601  0.85394355  0.27201687
   0.22579296  0.88469813  0.33510871
   0.19515525  0.83469241  0.39359543
   0.21432413  0.88119983  0.45618770
   0.19865318  0.80282157  0.49924024
   0.59196327  0.21076016  0.09982478
   0.52919358  0.20719962  0.15533370
   0.57937601  0.21219432  0.21632881
   0.51933889  0.18734182  0.27204829
   0.55978160  0.21745464  0.33519408
   0.52845283  0.16784402  0.39334032
   0.54804208  0.21420343  0.45571448
   0.53214538  0.13681922  0.49949721
   0.59147269  0.54340859  0.09971364
   0.52928541  0.54039736  0.15543962
   0.57957967  0.54514297  0.21630028
   0.51928274  0.52036309  0.27183671
   0.55893603  0.55140756  0.33509145
   0.52800787  0.50066373  0.39318525
   0.54756542  0.54704907  0.45563554
   0.53142983  0.46975972  0.49943081
   0.59160479  0.87763621  0.09979586
   0.52880738  0.87436982  0.15521844
   0.57919296  0.87965824  0.21609123
   0.51877673  0.85441235  0.27162249
   0.55877913  0.88463555  0.33490876
   0.52817904  0.83412021  0.39324372
   0.54810287  0.88063989  0.45567301
   0.53245817  0.80263450  0.49940114
   0.92503785  0.21010513  0.10000413
   0.86241324  0.20752355  0.15546140
   0.91245066  0.21226417  0.21664271
   0.85291553  0.18734073  0.27225339
   0.89344942  0.21778888  0.33529351
   0.86205497  0.16788408  0.39342980
   0.88093939  0.21403708  0.45590846
   0.86520040  0.13647053  0.49940494
   0.92505459  0.54306637  0.09973965
   0.86198169  0.53998920  0.15507039
   0.91233616  0.54531554  0.21612726
   0.85296745  0.52046797  0.27187274
   0.89290495  0.55156408  0.33498808
   0.86171835  0.50086369  0.39298823
   0.88076960  0.54762642  0.45533043
   0.86522503  0.47001534  0.49917024
   0.92582914  0.87707334  0.09971365
   0.86272877  0.87440458  0.15499066
   0.91254719  0.87960929  0.21620439
   0.85298794  0.85396090  0.27176395
   0.89280381  0.88459705  0.33502837
   0.86119487  0.83443987  0.39326677
   0.88057803  0.88079585  0.45594110
   0.86535072  0.80246797  0.49912403
   0.30451075  0.13328875  0.09325496
   0.20336160  0.22051899  0.05185222
   0.31507958  0.27931369  0.10270662
   0.14692122  0.12932226  0.15241527
   0.13970229  0.27923671  0.15125339
   0.31481789  0.15267345  0.21429929
   0.27720968  0.29749220  0.22365282
   0.10746707  0.23456843  0.26456555
   0.16898166  0.09682790  0.27110105
   0.31662823  0.20743247  0.33156042
   0.20316450  0.30575440  0.34100886
   0.10475880  0.15141590  0.38985627
   0.24334406  0.08948382  0.39531044
   0.15843875  0.28455045  0.46595192
   0.30321617  0.24013678  0.45570130
   0.30444832  0.46743487  0.09319080
   0.20288715  0.55517207  0.05187854
   0.31469943  0.61325913  0.10264262
   0.14665048  0.46311889  0.15292183
   0.13915972  0.61267185  0.15150426
   0.31448653  0.48529892  0.21411805
   0.27782890  0.63074372  0.22379996
   0.10718508  0.56713965  0.26471878
   0.16964980  0.43026297  0.27120172
   0.31661656  0.54249548  0.33191061
   0.20239551  0.63922742  0.34139643
   0.10508665  0.48245462  0.38956147
   0.24414792  0.42219410  0.39519477
   0.15946508  0.61837632  0.46605588
   0.30368646  0.57288791  0.45577366
   0.30360385  0.80083482  0.09291432
   0.20226977  0.88907688  0.05197380
   0.31458599  0.94695138  0.10221351
   0.14702333  0.79698571  0.15259913
   0.13965115  0.94669678  0.15172126
   0.31500336  0.81986035  0.21392760
   0.27669060  0.96528550  0.22416781
   0.10737338  0.90062893  0.26459867
   0.16977169  0.76329122  0.27101291
   0.31682629  0.87553784  0.33166363
   0.20220744  0.97254764  0.34109926
   0.10516701  0.81625880  0.38969661
   0.24377605  0.75587141  0.39528545
   0.15926294  0.95209400  0.46586886
   0.30345935  0.90725921  0.45589648
   0.63924436  0.13469585  0.09315715
   0.53690253  0.22094315  0.05172875
   0.64899298  0.28047024  0.10251414
   0.48279930  0.12842444  0.15264031
   0.47155521  0.27782380  0.15142389
   0.64919621  0.15346754  0.21388279
   0.61075596  0.29789188  0.22341898
   0.44099190  0.23356238  0.26481330
   0.50317527  0.09675362  0.27090815
   0.65082526  0.20754574  0.33199790
   0.53686258  0.30535760  0.34144180
   0.43813357  0.15129266  0.38944389
   0.57715404  0.08916870  0.39553157
   0.49343424  0.28515386  0.46585000
   0.63744213  0.23918815  0.45547065
   0.63901934  0.46747745  0.09343286
   0.53595285  0.55304463  0.05179635
   0.64820719  0.61337205  0.10158722
   0.48246942  0.46193497  0.15302599
   0.47189303  0.61107743  0.15132444
   0.64883897  0.48559388  0.21385213
   0.61108948  0.63087811  0.22367894
   0.44036262  0.56547816  0.26425695
   0.50400701  0.42970527  0.27092820
   0.65021599  0.54275252  0.33222925
   0.53466644  0.63911858  0.34116890
   0.43796615  0.48235863  0.38920301
   0.57756905  0.42233274  0.39523611
   0.49374877  0.61871011  0.46597660
   0.63736171  0.57157756  0.45540759
   0.63859840  0.80127445  0.09326159
   0.53670259  0.88846834  0.05174474
   0.64879548  0.94713616  0.10241137
   0.48222663  0.79573391  0.15276670
   0.47126843  0.94491054  0.15110577
   0.64909760  0.82083014  0.21375113
   0.61013996  0.96578479  0.22327760
   0.44032985  0.90050141  0.26420024
   0.50283031  0.76380583  0.27054305
   0.64996575  0.87535220  0.33189498
   0.53499359  0.97227765  0.34125544
   0.43815666  0.81573304  0.38964183
   0.57720754  0.75557789  0.39516711
   0.49392891  0.95193884  0.46607290
   0.63734623  0.90655973  0.45537624
   0.97037400  0.13308825  0.09339497
   0.87141146  0.22154359  0.05158452
   0.98314166  0.27889233  0.10295332
   0.81407222  0.12982737  0.15273598
   0.80627506  0.27922819  0.15163040
   0.98287745  0.15417092  0.21428401
   0.94232601  0.29848176  0.22403757
   0.77459637  0.23338974  0.26495101
   0.83854209  0.09655219  0.27125112
   0.98433951  0.20789465  0.33193463
   0.87138432  0.30574150  0.34147820
   0.77188239  0.15066151  0.38946630
   0.91063377  0.08929355  0.39535488
   0.82562518  0.28464937  0.46574608
   0.96999815  0.23985212  0.45566520
   0.97078462  0.46618266  0.09321182
   0.87137966  0.55514807  0.05132056
   0.98308686  0.61196861  0.10279773
   0.81383232  0.46220063  0.15233792
   0.80536037  0.61136791  0.15101408
   0.98278996  0.48694116  0.21383239
   0.94183837  0.63182071  0.22315639
   0.77413524  0.56534892  0.26433792
   0.83906969  0.42963500  0.27103408
   0.98391404  0.54228117  0.33192236
   0.87047169  0.63953338  0.34093663
   0.77182701  0.48223059  0.38914842
   0.91105402  0.42252944  0.39519242
   0.82591734  0.61855926  0.46547096
   0.96993418  0.57361981  0.45527594
   0.97068890  0.79973492  0.09287650
   0.87210224  0.88996943  0.05144189
   0.98409605  0.94565284  0.10279749
   0.81423783  0.79680104  0.15223521
   0.80669198  0.94611166  0.15073191
   0.98307690  0.82142898  0.21397463
   0.94179622  0.96632046  0.22343853
   0.77421938  0.89913131  0.26458567
   0.83946854  0.76310695  0.27076645
   0.98384618  0.87489220  0.33202781
   0.87064541  0.97253201  0.34107912
   0.77111597  0.81581620  0.38935758
   0.90973192  0.75571394  0.39521904
   0.82564955  0.95156996  0.46594350
   0.96946647  0.90718430  0.45559434
   0.12883235  0.11723690  0.51997605
   0.27298277  0.08732418  0.50875986
   0.29902377  0.09281812  0.70380443
   0.19983182  0.26460959  0.73324692
   0.13082440  0.15112809  0.64592809
   0.29504048  0.25857930  0.60539122
   0.30768190  0.09988618  0.84158629
   0.17035110  0.26512716  0.85587606
   0.17661636  0.11635312  0.95857518
   0.34331165  0.24433557  0.92603609
   0.12841879  0.45083853  0.52010550
   0.27276946  0.42014849  0.50864699
   0.29850782  0.42598714  0.70385349
   0.19978254  0.59786540  0.73327508
   0.13027822  0.48504226  0.64546277
   0.29522131  0.59133201  0.60514626
   0.30719986  0.43262401  0.84200461
   0.17021454  0.59907393  0.85613321
   0.17598701  0.44932945  0.95853071
   0.34301721  0.57747848  0.92593324
   0.12851027  0.78311410  0.51938234
   0.27248725  0.75285963  0.50842453
   0.29886579  0.75887682  0.70351710
   0.20015007  0.93057745  0.73359962
   0.13051116  0.81866644  0.64546471
   0.29495305  0.92558344  0.60538595
   0.30757798  0.76684617  0.84207078
   0.16981727  0.93360313  0.85626161
   0.17646434  0.78304759  0.95845997
   0.34281893  0.91120722  0.92605753
   0.46204515  0.11746541  0.51969523
   0.60623539  0.08741925  0.50892838
   0.63135826  0.09273439  0.70400284
   0.53414493  0.26509270  0.73295672
   0.46384931  0.15191450  0.64575924
   0.62864446  0.25810811  0.60535907
   0.64132073  0.09964900  0.84201866
   0.50356718  0.26498771  0.85570864
   0.50978217  0.11611193  0.95863254
   0.67621595  0.24437898  0.92580677
   0.46138099  0.45053583  0.51992624
   0.60561511  0.42007430  0.50873338
   0.63211927  0.42602404  0.70398228
   0.53288007  0.59797465  0.73319371
   0.46435055  0.48494518  0.64549939
   0.62887041  0.59199581  0.60514380
   0.64026625  0.43311764  0.84178214
   0.50373215  0.59972710  0.85618373
   0.50967545  0.44960109  0.95866982
   0.67623546  0.57745460  0.92598881
   0.46280757  0.78266001  0.51982121
   0.60693247  0.75292953  0.50851889
   0.63174144  0.75943433  0.70404477
   0.53331783  0.93086747  0.73345929
   0.46458955  0.81823443  0.64567934
   0.62879529  0.92591435  0.60572626
   0.64110949  0.76694885  0.84195654
   0.50274085  0.93303604  0.85598044
   0.50961188  0.78285285  0.95868880
   0.67589979  0.91162381  0.92625333
   0.79535377  0.11663662  0.51981609
   0.93941237  0.08691101  0.50868740
   0.96565963  0.09268188  0.70379926
   0.86769254  0.26445591  0.73332592
   0.79743544  0.15142920  0.64574004
   0.96227747  0.25821006  0.60527456
   0.97379221  0.09928809  0.84189605
   0.83732283  0.26618329  0.85595792
   0.84278780  0.11618590  0.95861365
   0.00991732  0.24361254  0.92602529
   0.79544694  0.45077834  0.51994970
   0.93957718  0.42059154  0.50848723
   0.96542536  0.42643363  0.70401315
   0.86521823  0.59795410  0.73343500
   0.79761690  0.48474996  0.64548260
   0.96254200  0.59205481  0.60527893
   0.97504967  0.43315660  0.84187613
   0.83744072  0.59941271  0.85636812
   0.84359429  0.44908596  0.95851659
   0.01032828  0.57832190  0.92572031
   0.79548830  0.78251210  0.51957467
   0.93963762  0.75301644  0.50843803
   0.96642227  0.75976737  0.70390321
   0.86591730  0.93153961  0.73308924
   0.79751924  0.81762901  0.64573411
   0.96264834  0.92516522  0.60552730
   0.97434876  0.76691027  0.84156766
   0.83634280  0.93197883  0.85562982
   0.84366267  0.78299572  0.95858659
   0.00945525  0.91164209  0.92612459
   0.32969700  0.11134303  0.49419154
   0.32949009  0.44479800  0.49438282
   0.32920492  0.77668837  0.49400249
   0.66306975  0.11141878  0.49448764
   0.66219313  0.44468981  0.49443226
   0.66366485  0.77701107  0.49393286
   0.99639164  0.11097984  0.49416312
   0.99591126  0.44484897  0.49400303
   0.99635226  0.77740315  0.49436566
   0.16687012  0.12440832  0.73964477
   0.16926563  0.29526665  0.64203765
   0.34109955  0.23256747  0.69714039
   0.26624208  0.11454489  0.61174480
   0.13765516  0.12664116  0.86749511
   0.20675674  0.27837045  0.94790814
   0.31342225  0.25095189  0.82791154
   0.31770579  0.10470321  0.93917186
   0.16602250  0.45834944  0.73932826
   0.16965119  0.62869863  0.64181673
   0.34117477  0.56573413  0.69715312
   0.26569980  0.44773055  0.61168049
   0.13773672  0.46020809  0.86726720
   0.20660664  0.61159544  0.94800326
   0.31297537  0.58385643  0.82777880
   0.31728410  0.43758479  0.93941232
   0.16631417  0.79068322  0.73920940
   0.16924601  0.96202501  0.64219910
   0.34118921  0.89871916  0.69720578
   0.26558434  0.78160330  0.61150054
   0.13832296  0.79422820  0.86718278
   0.20661205  0.94516022  0.94828715
   0.31359689  0.91816346  0.82802119
   0.31783653  0.77135149  0.93954042
   0.49947269  0.12551388  0.73951666
   0.50290339  0.29535903  0.64185546
   0.67482374  0.23188321  0.69720649
   0.59907738  0.11446848  0.61183539
   0.47122502  0.12649177  0.86729280
   0.53989175  0.27845972  0.94764484
   0.64654825  0.25102093  0.82772773
   0.65130365  0.10496222  0.93952426
   0.49979425  0.45839212  0.73961908
   0.50267069  0.62896918  0.64171263
   0.67475182  0.56607226  0.69740809
   0.59944730  0.44804686  0.61179663
   0.47086666  0.46085879  0.86741693
   0.54042742  0.61210149  0.94816114
   0.64671107  0.58431810  0.82793915
   0.65091094  0.43765990  0.93911122
   0.49998007  0.79129010  0.73955067
   0.50264797  0.96162584  0.64221693
   0.67507724  0.89912252  0.69750461
   0.60027681  0.78142240  0.61182810
   0.47092054  0.79340874  0.86739738
   0.53934283  0.94512051  0.94789342
   0.64685116  0.91800908  0.82797136
   0.65092384  0.77156297  0.93931707
   0.83350689  0.12438656  0.73954477
   0.83625566  0.29539105  0.64217235
   0.00837575  0.23180236  0.69710351
   0.93227954  0.11444754  0.61170012
   0.80448524  0.12761111  0.86743736
   0.87362483  0.27903089  0.94788369
   0.98024051  0.25102528  0.82778352
   0.98397997  0.10456027  0.93949313
   0.83277416  0.45812409  0.73919011
   0.83555453  0.62852668  0.64164755
   0.00782208  0.56669238  0.69722801
   0.93310065  0.44790391  0.61168485
   0.80489102  0.46023203  0.86726131
   0.87373733  0.61201420  0.94810372
   0.97983891  0.58446533  0.82778068
   0.98493460  0.43815871  0.93944372
   0.83372550  0.79134157  0.73953715
   0.83579326  0.96145127  0.64166913
   0.00793990  0.89954242  0.69746693
   0.93292427  0.78113639  0.61178176
   0.80477845  0.79269773  0.86727618
   0.87254214  0.94499284  0.94767871
   0.98027012  0.91845602  0.82803404
   0.98484645  0.77154487  0.93914622
Direct configuration=   100
   0.25763385  0.21003684  0.09969527
   0.19498245  0.20723124  0.15662645
   0.24593657  0.21100095  0.21804663
   0.18483313  0.18825990  0.27246198
   0.22470846  0.21739048  0.33355359
   0.19578006  0.16921404  0.39104518
   0.21420439  0.21444411  0.45333513
   0.19875619  0.13756842  0.50025661
   0.25736272  0.54435078  0.09966659
   0.19493318  0.54075459  0.15670748
   0.24619868  0.54413296  0.21791798
   0.18522590  0.52148367  0.27231484
   0.22465064  0.55109582  0.33349412
   0.19614651  0.50176133  0.39081410
   0.21419182  0.54779246  0.45317858
   0.19873341  0.47154745  0.50011910
   0.25717945  0.87803113  0.09960792
   0.19511134  0.87485525  0.15676184
   0.24615016  0.87838891  0.21801664
   0.18527472  0.85500877  0.27237987
   0.22462043  0.88388960  0.33359549
   0.19598073  0.83497512  0.39103148
   0.21440038  0.88105239  0.45327071
   0.19888248  0.80412546  0.50005406
   0.59183742  0.21099123  0.09955199
   0.52895662  0.20702290  0.15641754
   0.57978502  0.21130460  0.21773141
   0.51881677  0.18796937  0.27221675
   0.55869852  0.21705012  0.33349762
   0.52951897  0.16873288  0.39096695
   0.54844097  0.21404693  0.45322759
   0.53275603  0.13752702  0.50006993
   0.59141864  0.54376885  0.09940754
   0.52910170  0.53996261  0.15648680
   0.58007377  0.54395215  0.21770831
   0.51880715  0.52074169  0.27204892
   0.55768639  0.55092008  0.33344086
   0.52919709  0.50180581  0.39079163
   0.54802057  0.54744478  0.45308772
   0.53206644  0.47108674  0.49990099
   0.59143763  0.87814088  0.09950639
   0.52851250  0.87424062  0.15633664
   0.57937758  0.87883070  0.21758467
   0.51825352  0.85515663  0.27197326
   0.55743358  0.88388434  0.33343332
   0.52926160  0.83477767  0.39086623
   0.54820530  0.88076355  0.45319978
   0.53304230  0.80367847  0.50001727
   0.92500251  0.21018682  0.09970304
   0.86217193  0.20748588  0.15662984
   0.91327082  0.21158404  0.21798667
   0.85292419  0.18793255  0.27249554
   0.89274559  0.21718530  0.33369594
   0.86269571  0.16894276  0.39103361
   0.88109633  0.21423192  0.45333134
   0.86558988  0.13738298  0.50021216
   0.92493541  0.54329823  0.09952196
   0.86164431  0.53980769  0.15614890
   0.91280203  0.54444394  0.21731279
   0.85302894  0.52074333  0.27197028
   0.89237092  0.55074565  0.33320784
   0.86286752  0.50203992  0.39065238
   0.88127840  0.54787230  0.45292126
   0.86590964  0.47150879  0.49985636
   0.92588195  0.87733504  0.09949355
   0.86252961  0.87440140  0.15615350
   0.91321327  0.87908663  0.21760885
   0.85310858  0.85471324  0.27203467
   0.89203502  0.88365067  0.33346203
   0.86193708  0.83490097  0.39074750
   0.88050193  0.88069150  0.45316494
   0.86585329  0.80401281  0.50015540
   0.30477491  0.13267794  0.09269502
   0.20183413  0.22045385  0.05080300
   0.31491051  0.28045457  0.10275959
   0.14689423  0.12927782  0.15231128
   0.13965910  0.28007249  0.15187386
   0.31474973  0.15090868  0.21435066
   0.27861881  0.29623650  0.22380461
   0.10778318  0.23504962  0.26350241
   0.16809225  0.09901219  0.27115734
   0.31504562  0.20948428  0.33120246
   0.20256489  0.30412780  0.34079662
   0.10712691  0.14956787  0.39011793
   0.24482861  0.09260116  0.39478798
   0.15733413  0.28274715  0.46576512
   0.30186992  0.24287072  0.45569496
   0.30424714  0.46708129  0.09225762
   0.20150108  0.55599305  0.05095758
   0.31483801  0.61435350  0.10286223
   0.14672057  0.46307935  0.15263446
   0.13932954  0.61319295  0.15229524
   0.31427982  0.48329807  0.21418260
   0.27974488  0.62902496  0.22380955
   0.10770861  0.56742521  0.26364815
   0.16891217  0.43231592  0.27124023
   0.31512503  0.54492425  0.33160020
   0.20131187  0.63738521  0.34131069
   0.10783873  0.48073593  0.38958228
   0.24595541  0.42581774  0.39460669
   0.15788247  0.61634838  0.46547755
   0.30175441  0.57647755  0.45542845
   0.30345760  0.80027811  0.09210892
   0.20080618  0.88962180  0.05106503
   0.31480961  0.94811780  0.10240579
   0.14692382  0.79701708  0.15246990
   0.13966355  0.94763946  0.15234053
   0.31483493  0.81813495  0.21399771
   0.27856326  0.96357975  0.22424494
   0.10795129  0.90148499  0.26370651
   0.16889914  0.76582976  0.27093394
   0.31509867  0.87718547  0.33145932
   0.20173312  0.97032414  0.34114176
   0.10788186  0.81298246  0.38991545
   0.24606494  0.75927978  0.39477872
   0.15785995  0.94980175  0.46566285
   0.30179300  0.90948042  0.45560476
   0.63975801  0.13420788  0.09239016
   0.53549066  0.22084541  0.05087969
   0.64883868  0.28166525  0.10262758
   0.48286454  0.12783380  0.15236373
   0.47149944  0.27828899  0.15191129
   0.64946732  0.15218283  0.21400690
   0.61114318  0.29709584  0.22365638
   0.44122369  0.23429690  0.26373264
   0.50136190  0.09881822  0.27105353
   0.64927849  0.20971579  0.33152461
   0.53572283  0.30357615  0.34122549
   0.44066523  0.14937451  0.38951584
   0.57834035  0.09216848  0.39477208
   0.49263664  0.28296572  0.46560869
   0.63653063  0.24147663  0.45522328
   0.63921596  0.46686133  0.09232033
   0.53465255  0.55383136  0.05096493
   0.64821849  0.61456047  0.10187963
   0.48270772  0.46113324  0.15266419
   0.47176336  0.61128271  0.15197323
   0.64893169  0.48390563  0.21402111
   0.61174179  0.62954563  0.22370194
   0.44066055  0.56569441  0.26310831
   0.50243339  0.43153807  0.27115973
   0.64845674  0.54569052  0.33189325
   0.53287411  0.63690667  0.34101519
   0.44075917  0.48067150  0.38922055
   0.57893188  0.42574899  0.39441585
   0.49294357  0.61678799  0.46557963
   0.63604826  0.57506357  0.45499111
   0.63868186  0.80082882  0.09226347
   0.53516647  0.88950866  0.05089599
   0.64890772  0.94836718  0.10275467
   0.48243325  0.79522272  0.15250735
   0.47097746  0.94536079  0.15154335
   0.64892884  0.81936311  0.21391647
   0.61074773  0.96447658  0.22331954
   0.44058831  0.90139275  0.26325343
   0.50128372  0.76604693  0.27060064
   0.64832147  0.87755006  0.33143125
   0.53328280  0.97006034  0.34133291
   0.44089992  0.81277861  0.38969939
   0.57913190  0.75893125  0.39447816
   0.49274011  0.94995083  0.46569305
   0.63601645  0.90873405  0.45491231
   0.97066698  0.13196813  0.09271519
   0.87020959  0.22136259  0.05056259
   0.98346155  0.27981176  0.10309998
   0.81382998  0.12956480  0.15255622
   0.80666025  0.28022233  0.15192555
   0.98337577  0.15299595  0.21420136
   0.94330442  0.29769556  0.22418571
   0.77509560  0.23386855  0.26421000
   0.83760550  0.09836916  0.27126279
   0.98309363  0.20930672  0.33149782
   0.87150968  0.30405217  0.34122301
   0.77407100  0.14921145  0.38935398
   0.91140008  0.09231922  0.39487823
   0.82496697  0.28284027  0.46567498
   0.96888055  0.24228395  0.45550729
   0.97058663  0.46535375  0.09217977
   0.87035012  0.55642558  0.05054078
   0.98354228  0.61247195  0.10325339
   0.81369919  0.46197197  0.15207851
   0.80547764  0.61189356  0.15136900
   0.98288539  0.48570783  0.21379222
   0.94256749  0.63064099  0.22300411
   0.77446438  0.56523820  0.26375175
   0.83866936  0.43122976  0.27117927
   0.98291093  0.54430040  0.33160134
   0.86988047  0.63725994  0.34062164
   0.77444138  0.48107391  0.38897875
   0.91212273  0.42580712  0.39451905
   0.82523861  0.61663437  0.46502322
   0.96858284  0.57693464  0.45477704
   0.97078125  0.79886252  0.09198715
   0.87125608  0.89065071  0.05040089
   0.98479314  0.94619188  0.10342143
   0.81407069  0.79672928  0.15205667
   0.80712878  0.94718521  0.15119210
   0.98351171  0.82052977  0.21383549
   0.94280128  0.96537285  0.22348091
   0.77482442  0.89972601  0.26356433
   0.83880389  0.76512581  0.27069027
   0.98264355  0.87638617  0.33179186
   0.87034231  0.97036457  0.34099698
   0.77387196  0.81285469  0.38922119
   0.91138561  0.75884154  0.39470690
   0.82463926  0.94974188  0.46577098
   0.96827203  0.90927101  0.45513360
   0.12839581  0.11626096  0.51963474
   0.27575591  0.08586727  0.50723029
   0.30423037  0.09241427  0.70485091
   0.19715309  0.26547985  0.73262230
   0.13089124  0.14407344  0.64251588
   0.29319870  0.26562710  0.60361672
   0.31305012  0.10398252  0.84189637
   0.16586218  0.26445466  0.85405030
   0.17904080  0.10327150  0.95970881
   0.34183122  0.25446886  0.93418864
   0.12833559  0.45038188  0.51944203
   0.27506376  0.41918365  0.50697371
   0.30360403  0.42551037  0.70473001
   0.19732453  0.59854016  0.73268617
   0.13017560  0.47796462  0.64191304
   0.29332712  0.59837564  0.60353067
   0.31238887  0.43714535  0.84223704
   0.16588176  0.59820179  0.85395702
   0.17842816  0.43665027  0.95959668
   0.34171144  0.58748549  0.93396897
   0.12809745  0.78262577  0.51887920
   0.27521676  0.75123690  0.50670180
   0.30351158  0.75811620  0.70414984
   0.19795085  0.93130187  0.73311865
   0.13048012  0.81116206  0.64191635
   0.29327375  0.93227588  0.60380898
   0.31259072  0.77125069  0.84202753
   0.16569252  0.93304510  0.85426463
   0.17882107  0.77042928  0.95956099
   0.34179548  0.92126178  0.93431802
   0.46219307  0.11668057  0.51938852
   0.60943312  0.08578375  0.50717027
   0.63707749  0.09255124  0.70485114
   0.53091035  0.26597213  0.73254830
   0.46405952  0.14484640  0.64236321
   0.62663688  0.26525902  0.60354768
   0.64631462  0.10404886  0.84202402
   0.49904862  0.26423896  0.85370640
   0.51240268  0.10315596  0.95966372
   0.67480397  0.25455545  0.93393931
   0.46144283  0.45052989  0.51935698
   0.60831877  0.41879416  0.50703774
   0.63789943  0.42541103  0.70479837
   0.52998488  0.59885308  0.73248094
   0.46471538  0.47789064  0.64197667
   0.62673615  0.59906772  0.60371686
   0.64547425  0.43765309  0.84196228
   0.49918521  0.59893313  0.85413841
   0.51225876  0.43656628  0.95947799
   0.67488679  0.58752192  0.93394101
   0.46280989  0.78231715  0.51927478
   0.60960763  0.75163245  0.50668122
   0.63765647  0.75929599  0.70502462
   0.52994628  0.93182304  0.73302580
   0.46483863  0.81088151  0.64204121
   0.62706319  0.93251374  0.60413619
   0.64621366  0.77099332  0.84210121
   0.49844111  0.93222349  0.85400107
   0.51233769  0.77009083  0.95969365
   0.67452500  0.92167402  0.93424403
   0.79516170  0.11593283  0.51956792
   0.94226942  0.08547984  0.50699433
   0.97144735  0.09206420  0.70474828
   0.86465143  0.26526316  0.73289541
   0.79735827  0.14437963  0.64230142
   0.96032569  0.26533906  0.60363923
   0.97848231  0.10378314  0.84215552
   0.83278550  0.26558222  0.85398622
   0.84515793  0.10344283  0.95979068
   0.00878511  0.25384430  0.93409213
   0.79539244  0.45055998  0.51922299
   0.94232224  0.41944095  0.50672949
   0.97136105  0.42610873  0.70481458
   0.86215289  0.59878862  0.73259757
   0.79761771  0.47748648  0.64166122
   0.96006093  0.59929491  0.60377160
   0.97963841  0.43779728  0.84225760
   0.83292800  0.59855495  0.85414994
   0.84593103  0.43643798  0.95963479
   0.00894408  0.58809146  0.93397307
   0.79522143  0.78212269  0.51900952
   0.94254557  0.75177202  0.50674436
   0.97207293  0.75903795  0.70484198
   0.86274073  0.93253034  0.73219856
   0.79757055  0.81024389  0.64201311
   0.96046343  0.93216173  0.60380018
   0.97931837  0.77118851  0.84183087
   0.83205137  0.93101966  0.85345576
   0.84590174  0.77019416  0.95981788
   0.00808611  0.92143165  0.93413810
   0.33172927  0.11657326  0.49769593
   0.33161326  0.44895864  0.49738185
   0.33151521  0.78113237  0.49729721
   0.66562824  0.11646120  0.49798539
   0.66456746  0.44859429  0.49701906
   0.66599519  0.78171859  0.49723257
   0.99855789  0.11633675  0.49762153
   0.99841349  0.44923542  0.49717532
   0.99858438  0.78200120  0.49709886
   0.17305869  0.11612121  0.73877992
   0.16218423  0.29388724  0.63981459
   0.34120223  0.23829876  0.69687074
   0.27289689  0.11428498  0.61097929
   0.13914725  0.12090295  0.86687788
   0.19499718  0.27757086  0.94942356
   0.30884184  0.26000508  0.83041186
   0.32449920  0.10416408  0.94254768
   0.17213141  0.44998384  0.73840416
   0.16255479  0.62743348  0.63964556
   0.34142087  0.57138816  0.69681040
   0.27232829  0.44727687  0.61086650
   0.13948665  0.45470483  0.86659489
   0.19502740  0.61117080  0.94946984
   0.30830891  0.59298824  0.83036533
   0.32417652  0.43725649  0.94272927
   0.17239473  0.78243029  0.73826151
   0.16228494  0.96075199  0.64002210
   0.34146930  0.90425181  0.69702095
   0.27214176  0.78126403  0.61054480
   0.14006877  0.78876505  0.86647214
   0.19497372  0.94471283  0.94981971
   0.30895417  0.92737911  0.83059905
   0.32443273  0.77130426  0.94288269
   0.50563876  0.11711829  0.73859975
   0.49601094  0.29418563  0.63973192
   0.67508292  0.23761266  0.69680638
   0.60550607  0.11416253  0.61098794
   0.47295667  0.12064694  0.86667353
   0.52804879  0.27772513  0.94922774
   0.64196349  0.26007081  0.83020517
   0.65789722  0.10433658  0.94290839
   0.50612166  0.44991058  0.73859484
   0.49582957  0.62771710  0.63959753
   0.67475811  0.57175691  0.69704329
   0.60610719  0.44762821  0.61096994
   0.47251661  0.45542167  0.86681140
   0.52870052  0.61136954  0.94978391
   0.64211516  0.59333583  0.83049414
   0.65753567  0.43718497  0.94248904
   0.50602524  0.78286021  0.73861676
   0.49590957  0.96037567  0.64007460
   0.67503828  0.90474684  0.69733101
   0.60687056  0.78110142  0.61088736
   0.47273523  0.78792518  0.86665078
   0.52769839  0.94474048  0.94946504
   0.64230333  0.92714505  0.83071107
   0.65750087  0.77152677  0.94275687
   0.83982049  0.11596159  0.73876074
   0.82954445  0.29399882  0.63996013
   0.00863259  0.23747437  0.69689936
   0.93892332  0.11424114  0.61092009
   0.80609646  0.12202006  0.86676804
   0.86204446  0.27827253  0.94940259
   0.97549622  0.26000628  0.83031438
   0.99076336  0.10406169  0.94284419
   0.83897878  0.44963301  0.73830497
   0.82884863  0.62725960  0.63935351
   0.00792929  0.57231237  0.69696000
   0.93988938  0.44756681  0.61088031
   0.80661503  0.45484582  0.86682023
   0.86221422  0.61145061  0.94964261
   0.97527339  0.59342595  0.83035812
   0.99175014  0.43793979  0.94281471
   0.84001250  0.78321356  0.73865440
   0.82895275  0.96015192  0.63931660
   0.00811279  0.90523274  0.69717092
   0.93974932  0.78079458  0.61087658
   0.80655607  0.78708619  0.86667114
   0.86092812  0.94446799  0.94915874
   0.97536592  0.92748369  0.83060331
   0.99154804  0.77151631  0.94244232
Direct configuration=   120
   0.25734078  0.21024233  0.09933994
   0.19574397  0.20726765  0.15523339
   0.24669235  0.21062153  0.21612877
   0.18448326  0.18861408  0.27119252
   0.22492250  0.21925006  0.33420880
   0.19621166  0.16853835  0.39239201
   0.21414714  0.21478064  0.45495984
   0.20001529  0.13625960  0.49813315
   0.25712489  0.54486186  0.09932765
   0.19569535  0.54070683  0.15534955
   0.24701208  0.54352441  0.21611703
   0.18502035  0.52186827  0.27129538
   0.22504447  0.55312875  0.33431062
   0.19668959  0.50118494  0.39212471
   0.21387623  0.54858854  0.45447613
   0.19975396  0.47065306  0.49797235
   0.25689555  0.87828399  0.09927579
   0.19568636  0.87503421  0.15536766
   0.24692888  0.87786301  0.21615782
   0.18478797  0.85536346  0.27120888
   0.22492430  0.88558915  0.33429581
   0.19652769  0.83395451  0.39240448
   0.21391739  0.88078177  0.45476101
   0.19988457  0.80236644  0.49777711
   0.59148443  0.21099999  0.09920571
   0.52954538  0.20672000  0.15506532
   0.57990245  0.21095835  0.21606249
   0.51801637  0.18819416  0.27119529
   0.55835415  0.21881361  0.33423783
   0.52980225  0.16763129  0.39217784
   0.54851833  0.21417449  0.45455506
   0.53432307  0.13627805  0.49811008
   0.59112989  0.54406599  0.09904326
   0.52976593  0.53932356  0.15512709
   0.58024776  0.54320452  0.21604141
   0.51820787  0.52083131  0.27108121
   0.55753445  0.55302665  0.33409169
   0.52967041  0.50120672  0.39191618
   0.54829591  0.54815055  0.45430674
   0.53370089  0.47039389  0.49787572
   0.59113024  0.87853718  0.09918672
   0.52910646  0.87385728  0.15493150
   0.57951949  0.87827097  0.21590851
   0.51732211  0.85536801  0.27091820
   0.55718728  0.88560708  0.33406597
   0.52959268  0.83377439  0.39198189
   0.54801700  0.88078000  0.45442314
   0.53413255  0.80254724  0.49806795
   0.92496390  0.20997015  0.09942078
   0.86310247  0.20743494  0.15519722
   0.91367205  0.21138848  0.21628245
   0.85256043  0.18807499  0.27143949
   0.89335549  0.21869957  0.33429854
   0.86321453  0.16831402  0.39225431
   0.88115625  0.21462547  0.45477735
   0.86698091  0.13628544  0.49805997
   0.92493193  0.54338149  0.09919204
   0.86223390  0.53953666  0.15470104
   0.91311811  0.54399340  0.21565035
   0.85284310  0.52067708  0.27116401
   0.89297689  0.55268102  0.33391312
   0.86369036  0.50152304  0.39176188
   0.88155766  0.54856194  0.45399577
   0.86723842  0.47081731  0.49770035
   0.92591019  0.87728587  0.09918145
   0.86338927  0.87450555  0.15468690
   0.91391403  0.87874969  0.21577437
   0.85281866  0.85462627  0.27094967
   0.89239794  0.88505365  0.33414489
   0.86254374  0.83399042  0.39201541
   0.88056414  0.88075069  0.45449755
   0.86673331  0.80240485  0.49777038
   0.30400542  0.13388887  0.09230390
   0.20177050  0.21976664  0.05161822
   0.31351163  0.28042066  0.10209621
   0.14666248  0.12981710  0.15241147
   0.14049554  0.27990879  0.15257893
   0.31403749  0.14901063  0.21459774
   0.28067638  0.29539612  0.22407047
   0.10750298  0.23633277  0.26263515
   0.16700649  0.09838032  0.27125885
   0.31612549  0.21172487  0.33024127
   0.20085127  0.30662438  0.34073847
   0.10681258  0.14690018  0.38920087
   0.24851118  0.09210762  0.39337889
   0.15519794  0.28209941  0.46493111
   0.30101457  0.24587998  0.45516396
   0.30320019  0.46820052  0.09151347
   0.20141400  0.55659911  0.05192269
   0.31387178  0.61441970  0.10263815
   0.14660732  0.46349590  0.15250247
   0.14014799  0.61318754  0.15326567
   0.31391247  0.48120595  0.21438541
   0.28168887  0.62791085  0.22392296
   0.10750503  0.56860599  0.26258800
   0.16783274  0.43174912  0.27135877
   0.31641990  0.54724241  0.33056605
   0.19909842  0.63999425  0.34124705
   0.10746742  0.47873176  0.38844116
   0.25003850  0.42549394  0.39319412
   0.15462979  0.61562579  0.46421459
   0.30091374  0.57969494  0.45447759
   0.30253530  0.80136298  0.09158646
   0.20078680  0.88971367  0.05207015
   0.31367701  0.94795056  0.10205166
   0.14671687  0.79762626  0.15249705
   0.14047475  0.94764540  0.15311772
   0.31411924  0.81587638  0.21427093
   0.28108049  0.96252974  0.22443393
   0.10769542  0.90340598  0.26285100
   0.16768374  0.76513812  0.27094098
   0.31633220  0.87813466  0.33063448
   0.20009456  0.97271474  0.34139553
   0.10758927  0.81022049  0.38881902
   0.25072597  0.75891988  0.39333914
   0.15549341  0.94860454  0.46469411
   0.30123992  0.91088977  0.45477039
   0.63928812  0.13530651  0.09181408
   0.53524367  0.22023969  0.05172482
   0.64715558  0.28151459  0.10227398
   0.48279810  0.12800609  0.15227502
   0.47218135  0.27775060  0.15241838
   0.64901162  0.15118827  0.21443009
   0.61168984  0.29640042  0.22402379
   0.44069355  0.23572110  0.26266575
   0.49973675  0.09825598  0.27116278
   0.64982673  0.21243105  0.33045748
   0.53290824  0.30573931  0.34109252
   0.43996540  0.14706505  0.38872077
   0.58153371  0.09107679  0.39313012
   0.49047679  0.28215489  0.46480562
   0.63618244  0.24401131  0.45437276
   0.63862536  0.46824077  0.09136628
   0.53437979  0.55413002  0.05187314
   0.64690290  0.61441032  0.10181844
   0.48276434  0.46081722  0.15233615
   0.47236000  0.61034489  0.15271021
   0.64866835  0.48253513  0.21439606
   0.61267304  0.62844475  0.22392930
   0.44021285  0.56678467  0.26204295
   0.50056525  0.43082380  0.27137120
   0.64926198  0.54850638  0.33086346
   0.52976541  0.63944752  0.34088187
   0.44017741  0.47929380  0.38829487
   0.58229844  0.42504365  0.39291153
   0.49020100  0.61609552  0.46480030
   0.63568694  0.57837232  0.45403049
   0.63781819  0.80216331  0.09137767
   0.53497743  0.88982871  0.05187494
   0.64770264  0.94824331  0.10260807
   0.48243342  0.79525860  0.15229323
   0.47151256  0.94473200  0.15206058
   0.64804020  0.81746177  0.21433874
   0.61175238  0.96367031  0.22362894
   0.44008767  0.90317671  0.26226506
   0.49960645  0.76533236  0.27072935
   0.64874652  0.87922356  0.33031596
   0.53058847  0.97219589  0.34152379
   0.44048176  0.81061196  0.38868948
   0.58301326  0.75834143  0.39301109
   0.49023551  0.94919987  0.46474342
   0.63578314  0.90997829  0.45387180
   0.97006526  0.13269624  0.09227478
   0.87048895  0.22057532  0.05143606
   0.98241415  0.27908844  0.10257624
   0.81379368  0.13021621  0.15264232
   0.80777367  0.27996892  0.15236571
   0.98299579  0.15185906  0.21433731
   0.94496227  0.29699714  0.22444201
   0.77496440  0.23503053  0.26341148
   0.83610044  0.09782947  0.27127293
   0.98449746  0.21058821  0.33052890
   0.87040105  0.30619762  0.34089307
   0.77366369  0.14737970  0.38806778
   0.91436719  0.09140504  0.39358888
   0.82294155  0.28247277  0.46505089
   0.96855556  0.24488495  0.45468891
   0.96967028  0.46607793  0.09121439
   0.87051871  0.55721606  0.05142145
   0.98311029  0.61178473  0.10334412
   0.81343256  0.46217520  0.15189929
   0.80622076  0.61153048  0.15187473
   0.98267667  0.48433344  0.21378377
   0.94402206  0.62980238  0.22305211
   0.77419330  0.56570672  0.26296782
   0.83773836  0.43017513  0.27115459
   0.98434090  0.54611101  0.33056016
   0.86785062  0.63980585  0.34025003
   0.77417213  0.48011205  0.38775932
   0.91550900  0.42498219  0.39328150
   0.82288288  0.61610349  0.46409782
   0.96875639  0.57941728  0.45379876
   0.97002702  0.79958972  0.09135939
   0.87184905  0.89076988  0.05127290
   0.98429230  0.94541769  0.10336145
   0.81381001  0.79744728  0.15206710
   0.80838903  0.94729664  0.15163137
   0.98350673  0.81934093  0.21392185
   0.94446069  0.96492320  0.22381200
   0.77470678  0.90112570  0.26255854
   0.83737787  0.76427486  0.27055547
   0.98380027  0.87704182  0.33089989
   0.86864595  0.97233197  0.34089435
   0.77353755  0.81095501  0.38791473
   0.91549716  0.75811621  0.39360164
   0.82278164  0.94901744  0.46491278
   0.96795424  0.91047216  0.45404359
   0.13055217  0.11546117  0.51852743
   0.27594003  0.08791276  0.50645654
   0.31165183  0.09300903  0.70491998
   0.19411811  0.26517037  0.73011963
   0.13354981  0.13722160  0.64010067
   0.29294811  0.27006082  0.60414240
   0.31681384  0.10669250  0.84404615
   0.16145081  0.26382824  0.85445625
   0.17769126  0.09481985  0.95810485
   0.33655146  0.26217068  0.94133449
   0.13006323  0.45050269  0.51824986
   0.27548333  0.42179050  0.50600423
   0.31108511  0.42534357  0.70464634
   0.19439090  0.59828820  0.72981891
   0.13242343  0.47130582  0.63976591
   0.29300254  0.60250144  0.60413905
   0.31617737  0.44002681  0.84400984
   0.16154846  0.59758343  0.85435564
   0.17719484  0.42840819  0.95806283
   0.33658517  0.59518046  0.94116976
   0.13008110  0.78216012  0.51801852
   0.27525514  0.75306005  0.50581789
   0.31090093  0.75829547  0.70411698
   0.19532525  0.93154652  0.73005902
   0.13304972  0.80501265  0.63956757
   0.29311997  0.93656379  0.60451904
   0.31603716  0.77384380  0.84396238
   0.16151629  0.93237786  0.85479657
   0.17751832  0.76211928  0.95788521
   0.33669906  0.92899648  0.94155783
   0.46474904  0.11599775  0.51859138
   0.60992535  0.08718483  0.50610254
   0.64455747  0.09314211  0.70496275
   0.52777979  0.26572943  0.73008307
   0.46668461  0.13786079  0.64011330
   0.62637208  0.26972354  0.60403199
   0.64985160  0.10680874  0.84430427
   0.49455425  0.26325958  0.85413034
   0.51121837  0.09483269  0.95815331
   0.66926275  0.26233880  0.94113178
   0.46374177  0.45089295  0.51817543
   0.60879191  0.42063922  0.50611400
   0.64550033  0.42590106  0.70493939
   0.52756717  0.59868982  0.72999477
   0.46778906  0.47103639  0.63988451
   0.62626300  0.60356285  0.60458060
   0.64915886  0.44024147  0.84396149
   0.49486213  0.59817497  0.85462031
   0.51105604  0.42810299  0.95796392
   0.66952519  0.59528453  0.94115025
   0.46473895  0.78205434  0.51832372
   0.60983589  0.75333298  0.50593473
   0.64540139  0.75968431  0.70498485
   0.52746085  0.93202905  0.73030203
   0.46770273  0.80436124  0.63983593
   0.62677482  0.93677370  0.60474510
   0.64969360  0.77338257  0.84443785
   0.49455095  0.93136441  0.85453344
   0.51111379  0.76179953  0.95817175
   0.66926833  0.92934148  0.94132366
   0.79747985  0.11563519  0.51852780
   0.94243153  0.08737580  0.50620143
   0.97859920  0.09243422  0.70495804
   0.86146020  0.26491450  0.73015496
   0.80010857  0.13772747  0.64025944
   0.96010824  0.26971160  0.60440556
   0.98204701  0.10657405  0.84431158
   0.82818994  0.26494626  0.85454404
   0.84383529  0.09500528  0.95819497
   0.00343446  0.26177787  0.94124041
   0.79741143  0.45071061  0.51790624
   0.94289445  0.42168776  0.50603612
   0.97790012  0.42647399  0.70512718
   0.85898861  0.59880637  0.72977082
   0.80022249  0.47052507  0.63930218
   0.95943965  0.60371896  0.60461867
   0.98324025  0.44040379  0.84424407
   0.82842502  0.59779146  0.85467684
   0.84491403  0.42845503  0.95833922
   0.00357407  0.59573028  0.94135160
   0.79712111  0.78187479  0.51807469
   0.94241225  0.75359376  0.50603895
   0.97842387  0.75935088  0.70519705
   0.85966607  0.93280506  0.72945837
   0.80046923  0.80360522  0.63965239
   0.95971583  0.93662066  0.60448135
   0.98328945  0.77356318  0.84409147
   0.82769312  0.93001933  0.85413014
   0.84464503  0.76184464  0.95838947
   0.00264408  0.92924382  0.94104288
   0.33133538  0.11311530  0.49075441
   0.33108645  0.44749462  0.49077631
   0.33071934  0.77808896  0.49031995
   0.66561651  0.11252383  0.49085149
   0.66460045  0.44558244  0.49085038
   0.66551107  0.77827379  0.49040993
   0.99833228  0.11241979  0.49065267
   0.99824979  0.44696468  0.49085453
   0.99783456  0.77908739  0.49084502
   0.17730939  0.11099626  0.73696871
   0.15741543  0.29132196  0.63571391
   0.33953067  0.24323080  0.69840078
   0.28084128  0.11328048  0.61106429
   0.14248311  0.11592046  0.86536162
   0.18403649  0.27732339  0.95114122
   0.30677035  0.26761101  0.83372366
   0.32787981  0.10416089  0.94637262
   0.17621696  0.44461007  0.73639226
   0.15777712  0.62490575  0.63563026
   0.33984013  0.57608573  0.69824052
   0.28024749  0.44610036  0.61082800
   0.14302942  0.44988159  0.86505657
   0.18417184  0.61118912  0.95104289
   0.30628203  0.60074621  0.83366155
   0.32757033  0.43739672  0.94654042
   0.17657455  0.77721541  0.73627696
   0.15768373  0.95830178  0.63607214
   0.33969539  0.90879360  0.69859528
   0.28006788  0.78017447  0.61056891
   0.14358492  0.78411361  0.86489905
   0.18416901  0.94473412  0.95143489
   0.30682858  0.93516245  0.83387153
   0.32774949  0.77169963  0.94657427
   0.50990984  0.11184719  0.73673910
   0.49107848  0.29180893  0.63577634
   0.67341726  0.24246245  0.69818785
   0.61335975  0.11311335  0.61104181
   0.47655153  0.11557856  0.86514600
   0.51702874  0.27742713  0.95093410
   0.63987480  0.26767463  0.83348094
   0.66122934  0.10420012  0.94663881
   0.51067759  0.44439607  0.73657867
   0.49089160  0.62529028  0.63558063
   0.67292750  0.57645726  0.69847653
   0.61429764  0.44647708  0.61095972
   0.47598558  0.45075240  0.86526041
   0.51778048  0.61119253  0.95140527
   0.64017548  0.60110417  0.83377493
   0.66089330  0.43726463  0.94629896
   0.51044064  0.77751055  0.73662038
   0.49108498  0.95800877  0.63617993
   0.67329453  0.90953180  0.69892508
   0.61488494  0.77992535  0.61087668
   0.47634585  0.78325542  0.86512548
   0.51682606  0.94474271  0.95118227
   0.64021958  0.93480140  0.83413626
   0.66101383  0.77193698  0.94650589
   0.84415752  0.11057272  0.73687428
   0.82477373  0.29148871  0.63594159
   0.00696488  0.24224066  0.69850138
   0.94697225  0.11319713  0.61100470
   0.80938468  0.11719821  0.86526869
   0.85128088  0.27794128  0.95115842
   0.97344577  0.26762627  0.83360822
   0.99415405  0.10388796  0.94659184
   0.84330061  0.44432393  0.73632357
   0.82379838  0.62488552  0.63530174
   0.00602525  0.57690945  0.69843655
   0.94813351  0.44649225  0.61087620
   0.80996833  0.45009258  0.86539623
   0.85145782  0.61140729  0.95132618
   0.97350895  0.60103392  0.83372809
   0.99508241  0.43810485  0.94663530
   0.84413815  0.77790966  0.73666349
   0.82398997  0.95775278  0.63512847
   0.00626793  0.91000216  0.69859310
   0.94801773  0.77963363  0.61089430
   0.80996713  0.78228075  0.86520084
   0.85000750  0.94441138  0.95074035
   0.97320371  0.93503707  0.83391749
   0.99482656  0.77191220  0.94624626
Direct configuration=   140
   0.25715738  0.21058885  0.09913781
   0.19577056  0.20735914  0.15659140
   0.24698740  0.20948229  0.21774309
   0.18465852  0.18935469  0.27178918
   0.22446394  0.22013732  0.33278957
   0.19763305  0.16877763  0.38975050
   0.21324986  0.21518028  0.45231254
   0.20057555  0.13730235  0.49849786
   0.25694360  0.54549287  0.09922109
   0.19585077  0.54071489  0.15667630
   0.24725693  0.54228854  0.21758021
   0.18511242  0.52255234  0.27165776
   0.22436929  0.55363542  0.33273883
   0.19795800  0.50162149  0.38936411
   0.21296685  0.54849470  0.45166615
   0.20009943  0.47212534  0.49841473
   0.25666469  0.87868462  0.09925886
   0.19553279  0.87496770  0.15682457
   0.24702872  0.87657167  0.21784910
   0.18481385  0.85617629  0.27188770
   0.22441420  0.88566239  0.33298681
   0.19809170  0.83382095  0.38951291
   0.21328821  0.88015584  0.45208210
   0.19993027  0.80297425  0.49832320
   0.59118003  0.21125841  0.09901189
   0.52928631  0.20640913  0.15627546
   0.57971133  0.21010728  0.21761916
   0.51764170  0.18881514  0.27154558
   0.55709778  0.21975627  0.33274116
   0.53061684  0.16787399  0.38959749
   0.54773673  0.21414407  0.45213571
   0.53501933  0.13713142  0.49863818
   0.59073928  0.54444305  0.09892998
   0.52959392  0.53869520  0.15633401
   0.58024812  0.54194038  0.21750089
   0.51777821  0.52134585  0.27151386
   0.55656408  0.55355794  0.33266951
   0.53070884  0.50174909  0.38945314
   0.54739089  0.54827281  0.45185120
   0.53460685  0.47166077  0.49832541
   0.59088622  0.87887183  0.09904981
   0.52889444  0.87343560  0.15616391
   0.57932985  0.87690706  0.21742212
   0.51686940  0.85597131  0.27129623
   0.55632050  0.88575284  0.33271279
   0.53056790  0.83390060  0.38953158
   0.54717348  0.88036085  0.45189376
   0.53426042  0.80334636  0.49851095
   0.92507228  0.20992242  0.09928229
   0.86324806  0.20743848  0.15657698
   0.91412099  0.21049237  0.21776633
   0.85247598  0.18856113  0.27190540
   0.89286680  0.21915470  0.33275347
   0.86460411  0.16860707  0.38958424
   0.88062210  0.21494808  0.45222905
   0.86748308  0.13759652  0.49850449
   0.92499068  0.54365109  0.09912861
   0.86237017  0.53929882  0.15598419
   0.91360356  0.54285523  0.21697658
   0.85298005  0.52106645  0.27136566
   0.89240840  0.55298707  0.33228039
   0.86522015  0.50192938  0.38920788
   0.88112515  0.54839312  0.45162938
   0.86807249  0.47180325  0.49810188
   0.92612621  0.87736282  0.09905782
   0.86363770  0.87453135  0.15604646
   0.91437894  0.87778473  0.21735129
   0.85271246  0.85514741  0.27124831
   0.89205556  0.88491926  0.33254548
   0.86408783  0.83389286  0.38936850
   0.87988627  0.88024066  0.45188218
   0.86685739  0.80327061  0.49847293
   0.30474316  0.13344219  0.09196404
   0.19986197  0.21919267  0.05096151
   0.31343250  0.28152896  0.10126878
   0.14657837  0.13015771  0.15210993
   0.14091251  0.28059805  0.15256554
   0.31363991  0.14676674  0.21435366
   0.28215471  0.29391785  0.22346250
   0.10832722  0.23677084  0.26195763
   0.16637362  0.10013508  0.27118151
   0.31511725  0.21576687  0.32996365
   0.19975316  0.30624686  0.34103054
   0.10991206  0.14391481  0.38817469
   0.25088778  0.09450211  0.39259812
   0.15354203  0.28140251  0.46450990
   0.29935166  0.24883199  0.45473088
   0.30333253  0.46787543  0.09070730
   0.19958931  0.55737950  0.05142064
   0.31412048  0.61540390  0.10233772
   0.14650834  0.46384584  0.15184909
   0.14080438  0.61376800  0.15345644
   0.31353338  0.47936325  0.21416357
   0.28284819  0.62636026  0.22331696
   0.10840621  0.56929406  0.26181642
   0.16726238  0.43343395  0.27143280
   0.31515454  0.55047576  0.33021829
   0.19774475  0.63919381  0.34138322
   0.11045790  0.47657870  0.38731824
   0.25168111  0.42777223  0.39236018
   0.15292755  0.61465251  0.46317077
   0.29909315  0.58151828  0.45371906
   0.30294564  0.80097917  0.09117739
   0.19905109  0.88967690  0.05142595
   0.31376057  0.94883110  0.10167417
   0.14635208  0.79789746  0.15209655
   0.14100896  0.94843164  0.15323873
   0.31341283  0.81349519  0.21412208
   0.28257773  0.96060679  0.22383036
   0.10868367  0.90425946  0.26224814
   0.16659180  0.76705791  0.27090917
   0.31509406  0.88020359  0.33016653
   0.19958638  0.97160782  0.34179200
   0.11061035  0.80875836  0.38763117
   0.25249512  0.76065733  0.39244918
   0.15426928  0.94727244  0.46404386
   0.29989526  0.91207430  0.45415373
   0.64007482  0.13508201  0.09126406
   0.53320202  0.21947878  0.05106261
   0.64643510  0.28274728  0.10173499
   0.48269349  0.12768025  0.15182879
   0.47229292  0.27808157  0.15205778
   0.64840913  0.14997893  0.21459082
   0.61206370  0.29554585  0.22369014
   0.44091205  0.23598803  0.26184203
   0.49923897  0.09963362  0.27113101
   0.64815083  0.21700531  0.33014643
   0.53027170  0.30519898  0.34134420
   0.44234144  0.14442854  0.38796400
   0.58310103  0.09318068  0.39218443
   0.48849063  0.28101832  0.46419440
   0.63441775  0.24665348  0.45341499
   0.63942712  0.46815332  0.09043079
   0.53221392  0.55435304  0.05140273
   0.64636370  0.61561005  0.10178922
   0.48293660  0.46017251  0.15150135
   0.47252104  0.61027416  0.15266608
   0.64826253  0.48109761  0.21437191
   0.61324929  0.62696580  0.22348924
   0.44056849  0.56734715  0.26132526
   0.49981626  0.43224860  0.27150336
   0.64758677  0.55185965  0.33034315
   0.52833603  0.63874059  0.34095057
   0.44270040  0.47808742  0.38752529
   0.58358103  0.42714832  0.39206980
   0.48759998  0.61461702  0.46394396
   0.63404085  0.58050995  0.45308008
   0.63860500  0.80191878  0.09055783
   0.53305331  0.88988298  0.05128244
   0.64732350  0.94941025  0.10245196
   0.48237855  0.79487018  0.15156423
   0.47164493  0.94476106  0.15180999
   0.64689525  0.81529272  0.21440071
   0.61233588  0.96207381  0.22335242
   0.44048504  0.90371514  0.26152786
   0.49842305  0.76690378  0.27071283
   0.64730592  0.88213531  0.32967529
   0.52951959  0.97117186  0.34177320
   0.44278403  0.80950035  0.38775414
   0.58461744  0.76012562  0.39220865
   0.48859401  0.94768609  0.46386999
   0.63450422  0.91109136  0.45286978
   0.97097870  0.13171233  0.09196167
   0.86883854  0.21986657  0.05078502
   0.98292749  0.27970151  0.10208372
   0.81370495  0.13025998  0.15237645
   0.80840923  0.28059963  0.15210611
   0.98271969  0.15023111  0.21423501
   0.94671168  0.29590792  0.22400522
   0.77558902  0.23559111  0.26272289
   0.83455098  0.09930264  0.27115432
   0.98361066  0.21335597  0.33006306
   0.86936144  0.30561089  0.34073887
   0.77640389  0.14552698  0.38685273
   0.91664216  0.09354166  0.39292412
   0.82145424  0.28152306  0.46446981
   0.96719126  0.24750856  0.45407966
   0.96990839  0.46544979  0.09019974
   0.86921942  0.55805742  0.05104174
   0.98392884  0.61200393  0.10343175
   0.81341203  0.46215740  0.15124673
   0.80685632  0.61186848  0.15175026
   0.98251072  0.48292742  0.21338436
   0.94586141  0.62837256  0.22255128
   0.77488999  0.56578567  0.26220787
   0.83711597  0.43164370  0.27115699
   0.98332555  0.54912032  0.33007755
   0.86621188  0.63887222  0.33993385
   0.77716174  0.47901009  0.38657196
   0.91786803  0.42716484  0.39263363
   0.82161119  0.61498425  0.46328524
   0.96767135  0.58074031  0.45296899
   0.97056500  0.79857940  0.09072175
   0.87067274  0.89083442  0.05058794
   0.98519446  0.94576908  0.10315398
   0.81366029  0.79784008  0.15163853
   0.80934500  0.94809866  0.15126684
   0.98331649  0.81779971  0.21362472
   0.94622892  0.96343357  0.22352228
   0.77560862  0.90174015  0.26178822
   0.83574159  0.76592284  0.27033442
   0.98293926  0.87874815  0.33028006
   0.86749477  0.97110228  0.34092081
   0.77630839  0.81015022  0.38669135
   0.91789371  0.76000429  0.39297505
   0.82167681  0.94790259  0.46407353
   0.96709333  0.91145469  0.45321385
   0.13069106  0.11385358  0.51744499
   0.27845113  0.08800546  0.50545413
   0.31855589  0.09411443  0.70702428
   0.19062465  0.26597760  0.72662461
   0.14045000  0.13091851  0.63690160
   0.29526834  0.27211408  0.60579821
   0.31802721  0.10807160  0.84785423
   0.15747115  0.26382615  0.85552924
   0.17359154  0.09337770  0.95684343
   0.32954704  0.26815779  0.94652658
   0.12983099  0.44987712  0.51727901
   0.27712305  0.42180480  0.50524973
   0.31803367  0.42590920  0.70652296
   0.19078475  0.59929953  0.72641779
   0.13906545  0.46400680  0.63672992
   0.29542783  0.60478276  0.60574088
   0.31761127  0.44147904  0.84752745
   0.15742216  0.59787231  0.85534621
   0.17324901  0.42664750  0.95686265
   0.32951886  0.60048332  0.94643042
   0.12968333  0.78053728  0.51727504
   0.27696189  0.75218389  0.50515726
   0.31812327  0.75908131  0.70610214
   0.19172128  0.93245887  0.72681792
   0.13964912  0.79811630  0.63635365
   0.29586161  0.93867374  0.60633743
   0.31731497  0.77568684  0.84744899
   0.15753285  0.93286543  0.85562086
   0.17340833  0.76091159  0.95663478
   0.32966174  0.93488697  0.94675304
   0.46513745  0.11441088  0.51797645
   0.61197573  0.08678623  0.50514612
   0.65121627  0.09417232  0.70690032
   0.52478185  0.26666284  0.72664473
   0.47304514  0.13107609  0.63688410
   0.62864710  0.27189042  0.60574861
   0.65178645  0.10824138  0.84802545
   0.49065175  0.26322896  0.85525861
   0.50685176  0.09345978  0.95693324
   0.66258480  0.26817286  0.94632411
   0.46402022  0.45043971  0.51722402
   0.61106107  0.42079109  0.50537224
   0.65232730  0.42658639  0.70697113
   0.52466672  0.59955636  0.72673345
   0.47405816  0.46378647  0.63688770
   0.62885871  0.60602608  0.60617921
   0.65106041  0.44133960  0.84754689
   0.49110223  0.59847231  0.85549666
   0.50680650  0.42657423  0.95686086
   0.66294856  0.60064218  0.94642956
   0.46439611  0.78088640  0.51749267
   0.61145023  0.75304559  0.50534379
   0.65197884  0.76057482  0.70715245
   0.52483625  0.93317115  0.72695588
   0.47413625  0.79736554  0.63697681
   0.62941145  0.93892822  0.60647436
   0.65117608  0.77483280  0.84793598
   0.49096860  0.93151936  0.85555536
   0.50695261  0.76064262  0.95699020
   0.66323651  0.93522091  0.94657516
   0.79731068  0.11460889  0.51732389
   0.94455634  0.08746279  0.50555420
   0.98582290  0.09328122  0.70693105
   0.85856206  0.26563388  0.72679058
   0.80651814  0.13118983  0.63700522
   0.96274593  0.27197882  0.60612238
   0.98382541  0.10806473  0.84788657
   0.82431056  0.26491175  0.85580114
   0.83977916  0.09337413  0.95665330
   0.99630854  0.26765829  0.94632768
   0.79744460  0.44997455  0.51668482
   0.94490767  0.42165948  0.50543194
   0.98486309  0.42716635  0.70719052
   0.85639493  0.59982436  0.72638206
   0.80670808  0.46333736  0.63616253
   0.96211504  0.60615632  0.60610083
   0.98507059  0.44159013  0.84785674
   0.82482520  0.59794183  0.85580359
   0.84095840  0.42726829  0.95709788
   0.99657773  0.60122235  0.94651582
   0.79648471  0.78061172  0.51710720
   0.94392625  0.75286354  0.50541857
   0.98549988  0.76046103  0.70736983
   0.85702384  0.93391887  0.72624374
   0.80697570  0.79654609  0.63644368
   0.96234120  0.93883253  0.60613541
   0.98547663  0.77488476  0.84769631
   0.82422519  0.92996491  0.85527376
   0.84059935  0.76071011  0.95698743
   0.99558982  0.93521988  0.94598762
   0.33339315  0.11812310  0.49309271
   0.33258640  0.45120876  0.49292272
   0.33215447  0.78125963  0.49251026
   0.66747403  0.11639165  0.49319964
   0.66657232  0.44952802  0.49262539
   0.66686645  0.78232703  0.49291759
   0.00030185  0.11684901  0.49329750
   0.00018209  0.45067958  0.49325583
   0.99893026  0.78213751  0.49265166
   0.17982841  0.10769268  0.73381421
   0.15446841  0.28752147  0.63024033
   0.33609085  0.24849069  0.70135443
   0.29029995  0.11124701  0.61158639
   0.14673671  0.11197202  0.86289675
   0.17404679  0.27667826  0.95288699
   0.30659139  0.27331250  0.83860984
   0.32807433  0.10447137  0.95013245
   0.17864320  0.44116968  0.73314808
   0.15487397  0.62103809  0.63016991
   0.33631161  0.58104402  0.70110652
   0.28960904  0.44398875  0.61121191
   0.14748657  0.44574818  0.86265617
   0.17423379  0.61071876  0.95267454
   0.30628793  0.60659858  0.83847899
   0.32769255  0.43766828  0.95023525
   0.17902678  0.77374503  0.73307899
   0.15481597  0.95498331  0.63060233
   0.33628837  0.91374512  0.70157763
   0.28950274  0.77824532  0.61097752
   0.14794518  0.78025013  0.86246993
   0.17434448  0.94409912  0.95313481
   0.30660085  0.94103649  0.83862873
   0.32799775  0.77211398  0.95016791
   0.51225051  0.10847189  0.73361377
   0.48809691  0.28816966  0.63038590
   0.66999398  0.24756823  0.70111180
   0.62275568  0.11108498  0.61146315
   0.48092508  0.11158833  0.86265747
   0.50706672  0.27667200  0.95263019
   0.63955391  0.27352346  0.83836673
   0.66135038  0.10441202  0.95036854
   0.51328879  0.44082644  0.73344885
   0.48794873  0.62170625  0.63018339
   0.66951850  0.58149021  0.70148088
   0.62405425  0.44446490  0.61135460
   0.48031175  0.44678459  0.86274328
   0.50789585  0.61058743  0.95295808
   0.64013290  0.60694168  0.83867783
   0.66106031  0.43748927  0.95001342
   0.51309810  0.77400039  0.73335472
   0.48824220  0.95447871  0.63081017
   0.66992636  0.91485669  0.70190472
   0.62439002  0.77786789  0.61138439
   0.48075190  0.77924630  0.86274997
   0.50696435  0.94403844  0.95301721
   0.64009025  0.94039872  0.83901229
   0.66129134  0.77233401  0.95024548
   0.84641055  0.10693088  0.73367021
   0.82169205  0.28789142  0.63051969
   0.00349496  0.24724371  0.70158502
   0.95641938  0.11110919  0.61154128
   0.81357652  0.11341031  0.86278628
   0.84149722  0.27725424  0.95296321
   0.97333053  0.27349077  0.83851284
   0.99403680  0.10402675  0.95031795
   0.84545391  0.44108972  0.73318908
   0.82043872  0.62143922  0.62983279
   0.00232971  0.58190543  0.70142110
   0.95768152  0.44446090  0.61137250
   0.81419710  0.44603293  0.86303832
   0.84159877  0.61072720  0.95298636
   0.97376906  0.60674275  0.83872801
   0.99501104  0.43834628  0.95038540
   0.84601552  0.77435691  0.73338777
   0.82067939  0.95426603  0.62956592
   0.00252415  0.91521772  0.70140395
   0.95762987  0.77754673  0.61147099
   0.81412288  0.77816497  0.86286164
   0.84002279  0.94378913  0.95246518
   0.97299896  0.94060771  0.83876362
   0.99481523  0.77228797  0.95003268
Direct configuration=   160
   0.25711529  0.21063323  0.09871712
   0.19631533  0.20734148  0.15490714
   0.24745232  0.20912877  0.21555746
   0.18481754  0.18982592  0.27060772
   0.22492960  0.22189967  0.33353492
   0.19798216  0.16835558  0.39085618
   0.21285169  0.21531436  0.45359681
   0.20142315  0.13624082  0.49697558
   0.25687344  0.54588298  0.09872377
   0.19629106  0.54075568  0.15494014
   0.24772510  0.54196504  0.21543782
   0.18513607  0.52293151  0.27044762
   0.22457579  0.55501794  0.33321968
   0.19786301  0.50087868  0.39016333
   0.21259331  0.54819577  0.45249702
   0.20007653  0.47080703  0.49680418
   0.25656979  0.87868944  0.09895235
   0.19587550  0.87493620  0.15517490
   0.24720385  0.87582959  0.21561684
   0.18453462  0.85628333  0.27059825
   0.22519655  0.88679126  0.33356342
   0.19828465  0.83329100  0.39058265
   0.21338065  0.87955258  0.45324850
   0.20007696  0.80120116  0.49669265
   0.59071088  0.21128434  0.09861896
   0.52964217  0.20635950  0.15463015
   0.57986454  0.21020873  0.21561530
   0.51741536  0.18945975  0.27048388
   0.55672758  0.22163222  0.33343419
   0.53087752  0.16731736  0.39047253
   0.54705428  0.21411316  0.45291756
   0.53560595  0.13591266  0.49684913
   0.59042918  0.54473924  0.09849998
   0.52993354  0.53838001  0.15468654
   0.58024301  0.54167098  0.21548630
   0.51756206  0.52185937  0.27037146
   0.55673718  0.55504751  0.33309733
   0.53075227  0.50124096  0.39015318
   0.54682335  0.54797781  0.45240091
   0.53487908  0.47053484  0.49673868
   0.59075629  0.87899959  0.09867163
   0.52918606  0.87300565  0.15441958
   0.57903341  0.87618346  0.21550652
   0.51640056  0.85609646  0.27027316
   0.55674638  0.88711660  0.33316821
   0.53083602  0.83365261  0.39033082
   0.54695983  0.87997911  0.45271445
   0.53430283  0.80197648  0.49698309
   0.92526728  0.20967470  0.09897083
   0.86407416  0.20737970  0.15495672
   0.91485629  0.21021031  0.21577579
   0.85242538  0.18901637  0.27060034
   0.89336616  0.22061559  0.33324869
   0.86544392  0.16830562  0.39056840
   0.88054143  0.21524281  0.45318616
   0.86809387  0.13675002  0.49684793
   0.92524173  0.54368407  0.09873401
   0.86321654  0.53930580  0.15435545
   0.91449435  0.54255619  0.21501275
   0.85303615  0.52135231  0.27026761
   0.89279928  0.55438621  0.33276375
   0.86583436  0.50143434  0.39000334
   0.88129652  0.54804158  0.45228153
   0.86848773  0.47045158  0.49664972
   0.92647907  0.87713972  0.09872609
   0.86440369  0.87459075  0.15425075
   0.91502686  0.87724278  0.21524921
   0.85246996  0.85534719  0.27003759
   0.89275236  0.88586408  0.33305876
   0.86481069  0.83347958  0.39037643
   0.88022331  0.87990207  0.45290014
   0.86705958  0.80188337  0.49684357
   0.30482433  0.13453821  0.09184210
   0.19964872  0.21817366  0.05214545
   0.31251474  0.28136121  0.10039217
   0.14634152  0.13039011  0.15199634
   0.14161656  0.28079028  0.15271083
   0.31282923  0.14499032  0.21463165
   0.28340024  0.29290376  0.22284756
   0.10813166  0.23778211  0.26151537
   0.16568368  0.10011375  0.27159259
   0.31640693  0.21984066  0.32958117
   0.19714454  0.30768413  0.34151696
   0.11053088  0.14074298  0.38621551
   0.25410740  0.09500367  0.39152846
   0.15175730  0.28088429  0.46348901
   0.29812334  0.25064399  0.45367453
   0.30293987  0.46908587  0.08993718
   0.19920925  0.55763297  0.05261184
   0.31363095  0.61523982  0.10182161
   0.14619555  0.46425520  0.15132935
   0.14163025  0.61419134  0.15370569
   0.31305918  0.47782350  0.21434057
   0.28376141  0.62578672  0.22283042
   0.10825749  0.57059168  0.26117880
   0.16662390  0.43317845  0.27164158
   0.31606126  0.55309720  0.32961618
   0.19518813  0.64040263  0.34147689
   0.11017348  0.47374130  0.38543863
   0.25427917  0.42798190  0.39117258
   0.15168493  0.61398395  0.46160636
   0.29857149  0.58246885  0.45241523
   0.30277016  0.80189333  0.09105533
   0.19899336  0.88882543  0.05264697
   0.31297111  0.94861642  0.10120009
   0.14566445  0.79828312  0.15197761
   0.14184593  0.94884577  0.15362080
   0.31255558  0.81162162  0.21442520
   0.28353074  0.95946621  0.22347043
   0.10836728  0.90554280  0.26201447
   0.16494990  0.76668171  0.27126070
   0.31656013  0.88278781  0.32912213
   0.19820501  0.97283711  0.34222764
   0.11028401  0.80730134  0.38577143
   0.25452256  0.76021433  0.39134579
   0.15351777  0.94621679  0.46282365
   0.29928064  0.91329156  0.45320187
   0.64006330  0.13643020  0.09102802
   0.53250676  0.21823440  0.05212123
   0.64484796  0.28277779  0.10086983
   0.48269236  0.12764204  0.15171478
   0.47249629  0.27792344  0.15193527
   0.64760848  0.14847751  0.21516763
   0.61283807  0.29531159  0.22325970
   0.44001072  0.23636592  0.26117243
   0.49918998  0.09964618  0.27142042
   0.64824660  0.22115913  0.32947558
   0.52700121  0.30666169  0.34181310
   0.44280436  0.14122328  0.38628733
   0.58635963  0.09379415  0.39074977
   0.48642835  0.28021095  0.46315097
   0.63258874  0.24917293  0.45192924
   0.63922133  0.46964955  0.08977034
   0.53158096  0.55377477  0.05255571
   0.64498518  0.61589286  0.10146714
   0.48302873  0.45974775  0.15107626
   0.47262387  0.60993253  0.15279217
   0.64756833  0.47962456  0.21472912
   0.61421421  0.62648261  0.22298272
   0.44009119  0.56820540  0.26086522
   0.49941832  0.43218331  0.27182902
   0.64826070  0.55461468  0.32962239
   0.52635744  0.64011129  0.34106410
   0.44251172  0.47586299  0.38596142
   0.58618982  0.42745675  0.39080914
   0.48553597  0.61346952  0.46244560
   0.63270597  0.58197340  0.45165098
   0.63878538  0.80335772  0.09000256
   0.53283517  0.88890468  0.05235481
   0.64594489  0.94969530  0.10204472
   0.48218617  0.79455999  0.15101597
   0.47183401  0.94448435  0.15190496
   0.64586877  0.81325591  0.21478465
   0.61321265  0.96084783  0.22314213
   0.43983833  0.90450216  0.26115428
   0.49737776  0.76649132  0.27095637
   0.64826769  0.88563420  0.32877518
   0.52786858  0.97242885  0.34204507
   0.44253597  0.80823778  0.38610494
   0.58688926  0.76041107  0.39102369
   0.48709184  0.94671999  0.46265751
   0.63360169  0.91232972  0.45152305
   0.97082679  0.13236917  0.09178221
   0.86841846  0.21871492  0.05209006
   0.98250690  0.27902051  0.10128760
   0.81385197  0.13068784  0.15245119
   0.80945612  0.28075946  0.15221054
   0.98247382  0.14832493  0.21456849
   0.94881884  0.29492951  0.22373098
   0.77544552  0.23682652  0.26203121
   0.83304553  0.09947845  0.27128007
   0.98473790  0.21689298  0.32935151
   0.86686889  0.30692607  0.34084442
   0.77732719  0.14298692  0.38531371
   0.92033336  0.09398697  0.39184071
   0.81962872  0.28100222  0.46314997
   0.96630029  0.24973607  0.45300828
   0.96944847  0.46612419  0.08950194
   0.86892465  0.55817680  0.05222034
   0.98406648  0.61139248  0.10322675
   0.81365323  0.46243359  0.15095641
   0.80778175  0.61205324  0.15197248
   0.98258443  0.48116940  0.21342577
   0.94838037  0.62731624  0.22228984
   0.77468445  0.56673141  0.26133473
   0.83652783  0.43127636  0.27126421
   0.98435197  0.55187822  0.32919419
   0.86312450  0.63995623  0.33977132
   0.77740311  0.47649779  0.38509301
   0.92138438  0.42770600  0.39139055
   0.82041574  0.61384583  0.46189274
   0.96743663  0.58175124  0.45168146
   0.97030624  0.79912467  0.09039780
   0.87084466  0.88999178  0.05174474
   0.98503399  0.94501656  0.10259336
   0.81364014  0.79829943  0.15146077
   0.81058932  0.94847276  0.15126302
   0.98289505  0.81572500  0.21384013
   0.94878384  0.96228536  0.22343105
   0.77541692  0.90319218  0.26111851
   0.83390489  0.76562522  0.27034777
   0.98413430  0.88086877  0.32909580
   0.86561723  0.97197043  0.34101809
   0.77675275  0.80858252  0.38512178
   0.92076352  0.75997040  0.39185367
   0.82083793  0.94719039  0.46265354
   0.96687080  0.91250712  0.45212665
   0.13166692  0.11278171  0.51554577
   0.27881624  0.09039841  0.50548213
   0.32433361  0.09551371  0.71039896
   0.18568025  0.26819591  0.72315118
   0.14941580  0.12306182  0.63220813
   0.30134732  0.27234430  0.60694804
   0.31715056  0.10822758  0.85175055
   0.15483400  0.26542377  0.85627933
   0.16699255  0.09712285  0.95681514
   0.32408718  0.27224277  0.94938086
   0.12987419  0.44992540  0.51594617
   0.27662538  0.42346768  0.50566709
   0.32341669  0.42748535  0.70976481
   0.18572569  0.60153995  0.72308683
   0.14822891  0.45603478  0.63195762
   0.30148398  0.60536496  0.60695229
   0.31687178  0.44105802  0.85135047
   0.15475434  0.59931318  0.85591958
   0.16680750  0.42998011  0.95678760
   0.32395431  0.60496386  0.94921561
   0.12990596  0.77999028  0.51587078
   0.27627545  0.75347690  0.50562692
   0.32380994  0.76048491  0.70957024
   0.18644091  0.93486863  0.72377181
   0.14860878  0.78999158  0.63184711
   0.30189700  0.93888315  0.60767217
   0.31635514  0.77620934  0.85126402
   0.15479474  0.93484915  0.85625636
   0.16701826  0.76479145  0.95657633
   0.32423115  0.93904428  0.94963921
   0.46608892  0.11357885  0.51657432
   0.61245265  0.08873909  0.50522460
   0.65689349  0.09571171  0.70997788
   0.52036904  0.26872802  0.72307029
   0.48140259  0.12324589  0.63223479
   0.63465847  0.27212225  0.60677314
   0.65137842  0.10816888  0.85176057
   0.48759224  0.26496169  0.85585972
   0.49972413  0.09705421  0.95675611
   0.65724734  0.27227169  0.94930060
   0.46452606  0.45008814  0.51605505
   0.61107989  0.42291727  0.50554637
   0.65826708  0.42804787  0.70996117
   0.51990847  0.60176891  0.72357229
   0.48239478  0.45599298  0.63229835
   0.63513686  0.60686091  0.60717718
   0.65075283  0.44078843  0.85135040
   0.48805739  0.60021235  0.85583602
   0.49975258  0.43016690  0.95672603
   0.65766141  0.60507628  0.94943355
   0.46439546  0.78052673  0.51597584
   0.61100508  0.75483778  0.50582735
   0.65795507  0.76211025  0.71033564
   0.52025277  0.93573877  0.72370970
   0.48270266  0.78967932  0.63243746
   0.63556201  0.93898886  0.60761813
   0.65110851  0.77519750  0.85174162
   0.48812725  0.93332478  0.85612639
   0.49997799  0.76450477  0.95696853
   0.65817995  0.93953410  0.94959190
   0.79788017  0.11430821  0.51537973
   0.94489744  0.09027448  0.50592585
   0.99144226  0.09437136  0.70998261
   0.85408649  0.26775212  0.72344402
   0.81539724  0.12326498  0.63199340
   0.96905592  0.27230449  0.60704503
   0.98345689  0.10844523  0.85149691
   0.82172626  0.26669924  0.85639127
   0.83310006  0.09694695  0.95656134
   0.99110345  0.27188823  0.94926372
   0.79784512  0.44931215  0.51525686
   0.94492378  0.42326306  0.50593910
   0.99046250  0.42882383  0.71011475
   0.85270162  0.60224060  0.72284296
   0.81570697  0.45562091  0.63168686
   0.96845387  0.60682364  0.60707451
   0.98454515  0.44135208  0.85175061
   0.82228184  0.59953030  0.85601154
   0.83429288  0.43071685  0.95714710
   0.99141356  0.60560500  0.94926746
   0.79660973  0.78039550  0.51554045
   0.94315353  0.75428708  0.50599185
   0.99105268  0.76209812  0.71024104
   0.85273002  0.93646662  0.72269800
   0.81590248  0.78888409  0.63186349
   0.96837549  0.93906584  0.60711675
   0.98473383  0.77485832  0.85166491
   0.82143034  0.93164779  0.85550558
   0.83383615  0.76463187  0.95696786
   0.99063089  0.93958878  0.94886799
   0.33355115  0.11768321  0.49021024
   0.33161595  0.44988627  0.48993294
   0.33121511  0.77910572  0.48959779
   0.66748267  0.11521679  0.48965130
   0.66618575  0.44886679  0.48976033
   0.66599587  0.78068143  0.48973026
   0.00013655  0.11674675  0.49027699
   0.99980842  0.44951775  0.49057159
   0.99827603  0.78011402  0.49045398
   0.17984041  0.10530215  0.72969136
   0.15330337  0.28321226  0.62458514
   0.33207124  0.25490064  0.70513748
   0.30087629  0.10818806  0.61271356
   0.15026640  0.10927496  0.86074157
   0.16529539  0.27571801  0.95417547
   0.30784908  0.27650860  0.84481009
   0.32626483  0.10485266  0.95320731
   0.17872006  0.43861547  0.72907741
   0.15353123  0.61652088  0.62448638
   0.33218879  0.58710906  0.70490567
   0.30001893  0.44092053  0.61233545
   0.15106132  0.44297581  0.86054070
   0.16543664  0.60992958  0.95383677
   0.30774089  0.60999231  0.84464668
   0.32589394  0.43789635  0.95333370
   0.17904412  0.77122683  0.72900286
   0.15373346  0.95104519  0.62492382
   0.33242928  0.91967517  0.70551061
   0.29998983  0.77524812  0.61213091
   0.15138995  0.77770901  0.86038277
   0.16571226  0.94329453  0.95426185
   0.30776288  0.94457809  0.84466478
   0.32618627  0.77249179  0.95305645
   0.51210335  0.10601765  0.72943594
   0.48699769  0.28407196  0.62474954
   0.66600178  0.25369806  0.70494196
   0.63320598  0.10806775  0.61248619
   0.48438745  0.10901994  0.86049593
   0.49848570  0.27569809  0.95392696
   0.64092312  0.27688411  0.84458455
   0.65963000  0.10468481  0.95345173
   0.51338570  0.43820467  0.72938868
   0.48700876  0.61740803  0.62460649
   0.66555857  0.58770804  0.70537459
   0.63471717  0.44148515  0.61251740
   0.48383379  0.44398635  0.86061064
   0.49929969  0.60979969  0.95411970
   0.64174049  0.61029612  0.84488021
   0.65926621  0.43766573  0.95308258
   0.51321656  0.77148909  0.72931705
   0.48737433  0.95031775  0.62514701
   0.66593017  0.92110697  0.70573888
   0.63486974  0.77485788  0.61267520
   0.48432651  0.77659652  0.86060763
   0.49845632  0.94316018  0.95429983
   0.64174964  0.94368311  0.84507921
   0.65963664  0.77257263  0.95334319
   0.84635984  0.10424195  0.72941478
   0.82062837  0.28390491  0.62491093
   0.99955241  0.25336827  0.70544585
   0.96691283  0.10796968  0.61273793
   0.81715305  0.11103968  0.86051187
   0.83280597  0.27636917  0.95430097
   0.97496334  0.27694189  0.84474725
   0.99201809  0.10419298  0.95331118
   0.84530698  0.43878993  0.72909981
   0.81950806  0.61732575  0.62415771
   0.99817701  0.58804198  0.70522869
   0.96818114  0.44144829  0.61268172
   0.81782006  0.44323720  0.86088965
   0.83281012  0.60968605  0.95418208
   0.97586762  0.61002889  0.84505105
   0.99305371  0.43852909  0.95336005
   0.84562973  0.77179841  0.72916998
   0.81956972  0.95017421  0.62394608
   0.99837358  0.92140158  0.70516801
   0.96827808  0.77443060  0.61272735
   0.81772747  0.77538664  0.86067859
   0.83122335  0.94303181  0.95378311
   0.97465774  0.94385347  0.84484171
   0.99290305  0.77255340  0.95310198
Direct configuration=   180
   0.25707722  0.21081608  0.09873018
   0.19617389  0.20696873  0.15625469
   0.24740875  0.20832033  0.21718321
   0.18491317  0.19063219  0.27155240
   0.22424386  0.22290408  0.33261522
   0.19909513  0.16804943  0.38850000
   0.21215035  0.21490092  0.45137192
   0.20127571  0.13672921  0.49751778
   0.25681786  0.54618161  0.09853855
   0.19627241  0.54072169  0.15611919
   0.24769150  0.54141659  0.21692285
   0.18518839  0.52356336  0.27102209
   0.22363562  0.55561221  0.33223804
   0.19845328  0.50020187  0.38794826
   0.21210147  0.54743773  0.45035914
   0.19934037  0.47155522  0.49754169
   0.25640646  0.87871420  0.09902057
   0.19563345  0.87465928  0.15658321
   0.24679868  0.87483280  0.21736975
   0.18418008  0.85666664  0.27154225
   0.22479780  0.88758012  0.33243409
   0.19911044  0.83317045  0.38825374
   0.21309564  0.87913876  0.45105022
   0.19966980  0.80178277  0.49758615
   0.59035245  0.21160015  0.09851232
   0.52946926  0.20624653  0.15588956
   0.57967172  0.20988907  0.21712531
   0.51712540  0.19046283  0.27107496
   0.55598381  0.22285565  0.33232360
   0.53179125  0.16703754  0.38809287
   0.54609147  0.21388190  0.45074652
   0.53552075  0.13668964  0.49737164
   0.58998211  0.54510503  0.09838060
   0.52963591  0.53816154  0.15587616
   0.58007150  0.54146519  0.21685131
   0.51748984  0.52287614  0.27095055
   0.55628719  0.55591524  0.33209853
   0.53147853  0.50054321  0.38793131
   0.54603341  0.54718840  0.45031572
   0.53432109  0.47087369  0.49727079
   0.59046046  0.87937305  0.09860962
   0.52886562  0.87241106  0.15556252
   0.57887620  0.87523434  0.21681367
   0.51640065  0.85663514  0.27090803
   0.55661025  0.88854336  0.33199818
   0.53171456  0.83362015  0.38803249
   0.54642567  0.87975874  0.45058618
   0.53358546  0.80275262  0.49750185
   0.92503509  0.20968657  0.09896479
   0.86432458  0.20722161  0.15648139
   0.91526233  0.20927719  0.21749428
   0.85243996  0.18992747  0.27137949
   0.89270295  0.22190659  0.33222600
   0.86685232  0.16789635  0.38840812
   0.88007747  0.21535044  0.45089656
   0.86796311  0.13823352  0.49733008
   0.92532832  0.54404491  0.09861593
   0.86382490  0.53934221  0.15567918
   0.91525927  0.54167047  0.21655286
   0.85318942  0.52202105  0.27065667
   0.89166810  0.55500664  0.33165773
   0.86672854  0.50072543  0.38793525
   0.88105473  0.54737369  0.45037128
   0.86824054  0.47066298  0.49711742
   0.92649607  0.87712556  0.09862058
   0.86481551  0.87451782  0.15566340
   0.91545961  0.87607774  0.21692911
   0.85232445  0.85605939  0.27059797
   0.89212026  0.88676833  0.33185117
   0.86617311  0.83301268  0.38802469
   0.88056258  0.87967089  0.45068705
   0.86665625  0.80260259  0.49753307
   0.30599753  0.13422928  0.09170370
   0.19857790  0.21775039  0.05123815
   0.31263913  0.28212898  0.09973010
   0.14609898  0.13047806  0.15141223
   0.14218740  0.28092829  0.15242214
   0.31257907  0.14394098  0.21454484
   0.28401188  0.29231707  0.22158287
   0.10877532  0.23795298  0.26102314
   0.16558937  0.10136909  0.27179925
   0.31537871  0.22256561  0.33006280
   0.19409501  0.30725744  0.34204560
   0.11244598  0.13940336  0.38515068
   0.25632526  0.09620988  0.39108753
   0.15012461  0.27995596  0.46296095
   0.29715564  0.25095870  0.45273911
   0.30366181  0.46887229  0.08909605
   0.19806572  0.55822950  0.05172464
   0.31399013  0.61596533  0.10132887
   0.14597258  0.46470749  0.15043177
   0.14223252  0.61472315  0.15332026
   0.31281918  0.47718687  0.21396375
   0.28436308  0.62532101  0.22169078
   0.10894652  0.57078843  0.26055851
   0.16635610  0.43444936  0.27140286
   0.31472188  0.55633277  0.32968485
   0.19271535  0.63972339  0.34163711
   0.11179894  0.47127712  0.38465948
   0.25589702  0.42873360  0.39046615
   0.15074823  0.61311248  0.46055437
   0.29764395  0.58218149  0.45106971
   0.30371206  0.80133162  0.09099548
   0.19789803  0.88842671  0.05178336
   0.31308705  0.94917729  0.10081197
   0.14492404  0.79870363  0.15133302
   0.14243270  0.94919435  0.15347723
   0.31225534  0.81103012  0.21428186
   0.28363409  0.95844065  0.22254963
   0.10885574  0.90571976  0.26170422
   0.16367746  0.76778981  0.27128410
   0.31568900  0.88646176  0.32896383
   0.19697461  0.97250139  0.34247868
   0.11177067  0.80655381  0.38499453
   0.25543864  0.76076434  0.39072949
   0.15270830  0.94534147  0.46234677
   0.29877027  0.91374457  0.45270853
   0.64103035  0.13640768  0.09084252
   0.53102383  0.21766329  0.05125627
   0.64433907  0.28402382  0.10006743
   0.48281250  0.12755355  0.15133866
   0.47247912  0.27795077  0.15151339
   0.64646642  0.14746436  0.21523696
   0.61386148  0.29481851  0.22189845
   0.43992390  0.23617299  0.26052894
   0.49971121  0.10085355  0.27148569
   0.64733088  0.22355998  0.32942899
   0.52447304  0.30664913  0.34237693
   0.44479822  0.13903981  0.38538014
   0.58943392  0.09527814  0.38971533
   0.48429237  0.27911957  0.46254065
   0.63095626  0.25032168  0.45076657
   0.64004730  0.46969925  0.08913091
   0.53043777  0.55344514  0.05157291
   0.64437078  0.61722574  0.10094680
   0.48319483  0.45962131  0.15049954
   0.47246655  0.60966910  0.15239339
   0.64642366  0.47885823  0.21467846
   0.61500781  0.62590981  0.22161230
   0.44013753  0.56841794  0.26043446
   0.49957303  0.43351800  0.27173076
   0.64764495  0.55801765  0.32965370
   0.52476625  0.63989809  0.34121250
   0.44404594  0.47340962  0.38509230
   0.58855940  0.42833941  0.38973361
   0.48437692  0.61251457  0.46133626
   0.63148114  0.58245478  0.45048857
   0.64021241  0.80366029  0.08955694
   0.53169317  0.88826045  0.05137223
   0.64532785  0.95111152  0.10161169
   0.48205755  0.79421688  0.15000277
   0.47197541  0.94415552  0.15160811
   0.64506505  0.81221257  0.21471921
   0.61391884  0.95952953  0.22205550
   0.44013270  0.90449586  0.26079930
   0.49725587  0.76740737  0.27108338
   0.64777151  0.88982667  0.32857534
   0.52638281  0.97262167  0.34213018
   0.44418888  0.80744628  0.38514597
   0.58877681  0.76158915  0.39008918
   0.48584106  0.94610262  0.46216475
   0.63258688  0.91341259  0.45060678
   0.97143810  0.13166441  0.09153711
   0.86682202  0.21853380  0.05145682
   0.98282520  0.27942872  0.10051037
   0.81385296  0.13077666  0.15213267
   0.81054864  0.28117868  0.15201380
   0.98198936  0.14658053  0.21451086
   0.95093713  0.29358794  0.22274585
   0.77618018  0.23744438  0.26128989
   0.83252845  0.10090193  0.27122338
   0.98387235  0.22087011  0.32934968
   0.86363004  0.30673840  0.34142337
   0.77968691  0.14084089  0.38491533
   0.92295603  0.09517984  0.39135275
   0.81798779  0.28040319  0.46209983
   0.96557847  0.25078272  0.45207898
   0.96996526  0.46565614  0.08865515
   0.86801809  0.55870460  0.05144455
   0.98487744  0.61173160  0.10269759
   0.81395160  0.46273625  0.15051384
   0.80887514  0.61247315  0.15186675
   0.98225933  0.47965342  0.21319568
   0.95066329  0.62604012  0.22137197
   0.77555978  0.56701084  0.26043513
   0.83630908  0.43256205  0.27104590
   0.98297490  0.55538805  0.32894046
   0.86049196  0.63937910  0.34022093
   0.77955883  0.47366950  0.38474304
   0.92346548  0.42864354  0.39036425
   0.81938317  0.61288070  0.46093510
   0.96690727  0.58189914  0.45069440
   0.97111235  0.79822716  0.09018808
   0.86986447  0.88972871  0.05081718
   0.98584641  0.94531060  0.10200414
   0.81369156  0.79855991  0.15086138
   0.81154480  0.94890952  0.15093775
   0.98213444  0.81345158  0.21378423
   0.95112650  0.96005866  0.22265969
   0.77619581  0.90394801  0.26048971
   0.83247953  0.76711910  0.27014077
   0.98326940  0.88451676  0.32859715
   0.86384155  0.97187321  0.34142889
   0.77852602  0.80737373  0.38474119
   0.92217774  0.76021949  0.39112165
   0.82021433  0.94642095  0.46167738
   0.96665133  0.91309532  0.45162207
   0.13039013  0.11089944  0.51285845
   0.27984994  0.09101165  0.50690478
   0.32884747  0.09777315  0.71343714
   0.17899543  0.27066879  0.71883449
   0.15857904  0.11421427  0.62704256
   0.30993511  0.27154379  0.60801284
   0.31486196  0.10727852  0.85552639
   0.15304855  0.26845149  0.85689183
   0.15900362  0.10137683  0.95764998
   0.32122071  0.27488888  0.95140233
   0.12768993  0.44899883  0.51366099
   0.27626090  0.42311808  0.50705707
   0.32803142  0.42988311  0.71266227
   0.17934723  0.60422321  0.71873224
   0.15755376  0.44705358  0.62676245
   0.30987278  0.60505570  0.60822335
   0.31486179  0.43986339  0.85533634
   0.15318118  0.60198287  0.85657815
   0.15889130  0.43447521  0.95753254
   0.32119320  0.60890306  0.95095229
   0.12778511  0.77919500  0.51341372
   0.27638906  0.75267738  0.50685276
   0.32839555  0.76316935  0.71262361
   0.17975077  0.93767668  0.71942583
   0.15810780  0.78090895  0.62695269
   0.31026023  0.93769919  0.60901946
   0.31421747  0.77546084  0.85524118
   0.15300037  0.93782990  0.85700015
   0.15923100  0.76892699  0.95709001
   0.32155617  0.94155592  0.95164098
   0.46473752  0.11205229  0.51398329
   0.61338067  0.08952153  0.50604567
   0.66105508  0.09802651  0.71292993
   0.51326512  0.27107549  0.71887011
   0.49031761  0.11456395  0.62725139
   0.64363117  0.27138489  0.60792944
   0.64963241  0.10719949  0.85558998
   0.48564912  0.26813248  0.85663260
   0.49182467  0.10101250  0.95715584
   0.65404731  0.27513789  0.95151552
   0.46273448  0.44883965  0.51405912
   0.61130085  0.42285043  0.50670945
   0.66231009  0.43070507  0.71269476
   0.51252163  0.60447904  0.71921878
   0.49163609  0.44744994  0.62745200
   0.64416820  0.60633256  0.60854283
   0.64897016  0.43968797  0.85536761
   0.48595376  0.60300456  0.85666945
   0.49191923  0.43474690  0.95704024
   0.65438056  0.60880765  0.95145967
   0.46219563  0.77996419  0.51353579
   0.61068804  0.75496424  0.50713950
   0.66238358  0.76460384  0.71329342
   0.51291104  0.93835273  0.71934837
   0.49182466  0.78103824  0.62734342
   0.64430249  0.93782635  0.60869782
   0.64945398  0.77441712  0.85597051
   0.48617008  0.93650587  0.85688390
   0.49213360  0.76855032  0.95707102
   0.65484442  0.94204658  0.95183193
   0.79658479  0.11334050  0.51255292
   0.94569143  0.09161909  0.50707513
   0.99548988  0.09636826  0.71301743
   0.84684007  0.26998500  0.71930886
   0.82445626  0.11473757  0.62674645
   0.97731638  0.27131055  0.60854166
   0.98144307  0.10768762  0.85515950
   0.81990187  0.26972303  0.85700648
   0.82486273  0.10113411  0.95722694
   0.98789745  0.27500497  0.95132849
   0.79631099  0.44805364  0.51289585
   0.94488148  0.42266946  0.50719603
   0.99472331  0.43147240  0.71273044
   0.84564558  0.60522961  0.71819023
   0.82483358  0.44716739  0.62686847
   0.97699378  0.60604481  0.60841999
   0.98255481  0.44024882  0.85565500
   0.82018614  0.60248131  0.85635462
   0.82599073  0.43515685  0.95776903
   0.98823173  0.60912037  0.95117579
   0.79450596  0.77997901  0.51294305
   0.94321299  0.75391140  0.50740417
   0.99482560  0.76501784  0.71307847
   0.84529950  0.93910803  0.71830079
   0.82452187  0.78012884  0.62688149
   0.97657768  0.93813597  0.60825835
   0.98261544  0.77398214  0.85566353
   0.81923394  0.93473060  0.85605251
   0.82548099  0.76863993  0.95742671
   0.98766160  0.94224552  0.95104621
   0.33423300  0.12056766  0.49270933
   0.33133556  0.45067933  0.49217168
   0.33142497  0.78015447  0.49210564
   0.66833432  0.11839950  0.49208764
   0.66617439  0.45039205  0.49156248
   0.66596629  0.78270968  0.49274572
   0.00092207  0.12026191  0.49299961
   0.00006000  0.45031742  0.49319139
   0.99828336  0.78132340  0.49277999
   0.17738837  0.10323164  0.72491549
   0.15394347  0.27879232  0.61953334
   0.32860555  0.26191608  0.70871527
   0.31229571  0.10489932  0.61436817
   0.15198983  0.10807103  0.85981759
   0.15766005  0.27516847  0.95476503
   0.31053665  0.27739234  0.85133755
   0.32377684  0.10528210  0.95538932
   0.17634183  0.43642028  0.72442119
   0.15409545  0.61204921  0.61948253
   0.32873264  0.59396854  0.70851217
   0.31123375  0.43768235  0.61392882
   0.15277198  0.44183035  0.85964433
   0.15778003  0.60965421  0.95447242
   0.31045664  0.61130634  0.85114504
   0.32346509  0.43818968  0.95546628
   0.17658262  0.76918383  0.72432060
   0.15445314  0.94671742  0.62003112
   0.32923224  0.92642357  0.70923579
   0.31128103  0.77193032  0.61382090
   0.15288238  0.77663569  0.85946126
   0.15814813  0.94319362  0.95473565
   0.31033560  0.94595436  0.85108278
   0.32361300  0.77298208  0.95503796
   0.50946911  0.10389599  0.72459703
   0.48792989  0.27984900  0.61967875
   0.66260097  0.26050768  0.70859046
   0.64441476  0.10485289  0.61402420
   0.48601149  0.10795276  0.85958171
   0.49086856  0.27525464  0.95455905
   0.64373218  0.27792563  0.85111803
   0.65730890  0.10508797  0.95555812
   0.51086008  0.43602097  0.72463609
   0.48795251  0.61297793  0.61970062
   0.66225611  0.59462802  0.70896004
   0.64586722  0.43828501  0.61405416
   0.48558256  0.44270018  0.85970402
   0.49161416  0.60951659  0.95474659
   0.64469156  0.61155572  0.85143290
   0.65685992  0.43794467  0.95527767
   0.51086218  0.76952367  0.72468046
   0.48830130  0.94586948  0.62014794
   0.66254172  0.92810021  0.70936955
   0.64597581  0.77172075  0.61434495
   0.48617371  0.77556028  0.85969386
   0.49088483  0.94293778  0.95478591
   0.64476433  0.94493014  0.85143023
   0.65742346  0.77285965  0.95548148
   0.84387676  0.10204893  0.72446113
   0.82170695  0.27957754  0.61994171
   0.99619807  0.26026105  0.70906422
   0.97810355  0.10449833  0.61423902
   0.81914195  0.11002965  0.85945080
   0.82522814  0.27596849  0.95499536
   0.97796161  0.27808869  0.85131797
   0.98966055  0.10447890  0.95525956
   0.84305382  0.43682412  0.72430167
   0.82087489  0.61311809  0.61909506
   0.99488951  0.59489695  0.70883933
   0.97929650  0.43829495  0.61434859
   0.81996923  0.44200883  0.85985443
   0.82510972  0.60919742  0.95471939
   0.97925126  0.61120770  0.85157793
   0.99069974  0.43870057  0.95541775
   0.84305003  0.76986351  0.72426720
   0.82065692  0.94585052  0.61903014
   0.99498450  0.92826642  0.70874191
   0.97943955  0.77127252  0.61431261
   0.81989575  0.77434760  0.85956811
   0.82365044  0.94275892  0.95435234
   0.97757048  0.94501257  0.85120910
   0.99047086  0.77282372  0.95515309
Direct configuration=   200
   0.25733384  0.21067525  0.09829654
   0.19652306  0.20674949  0.15455526
   0.24779663  0.20841803  0.21522339
   0.18501976  0.19107385  0.27041357
   0.22353663  0.22360413  0.33350508
   0.19919840  0.16724796  0.38981324
   0.21236973  0.21379924  0.45238402
   0.20087076  0.13509717  0.49633810
   0.25707997  0.54644775  0.09787579
   0.19656320  0.54097208  0.15428307
   0.24814607  0.54171806  0.21480281
   0.18520263  0.52380167  0.26985141
   0.22297478  0.55643295  0.33301218
   0.19862338  0.49901337  0.38899793
   0.21196387  0.54631756  0.45130612
   0.19820298  0.46986710  0.49651026
   0.25652351  0.87856873  0.09861627
   0.19566803  0.87458129  0.15484775
   0.24693833  0.87490501  0.21539147
   0.18408790  0.85697513  0.27045773
   0.22456375  0.88882390  0.33334209
   0.19946535  0.83296555  0.38973725
   0.21343123  0.87838331  0.45251303
   0.19904749  0.80032525  0.49632804
   0.59035645  0.21189432  0.09804347
   0.52952716  0.20622736  0.15419747
   0.57983809  0.21019017  0.21511655
   0.51716313  0.19121677  0.27008697
   0.55561437  0.22353495  0.33302178
   0.53247388  0.16656170  0.38911196
   0.54602911  0.21329366  0.45162960
   0.53501973  0.13543512  0.49594157
   0.59003464  0.54545025  0.09763164
   0.52969479  0.53819238  0.15400863
   0.58009468  0.54200215  0.21490376
   0.51756873  0.52357760  0.27000232
   0.55601587  0.55713263  0.33286047
   0.53229603  0.49967325  0.38879263
   0.54603328  0.54610868  0.45121508
   0.53359344  0.46938000  0.49637912
   0.59058040  0.87971181  0.09788115
   0.52917774  0.87206551  0.15371274
   0.57930317  0.87499607  0.21481657
   0.51681829  0.85718884  0.26986884
   0.55651685  0.89007806  0.33265223
   0.53240580  0.83366061  0.38900505
   0.54650719  0.87960221  0.45156525
   0.53266430  0.80189490  0.49619855
   0.92511421  0.20963272  0.09849763
   0.86483385  0.20706432  0.15488425
   0.91619669  0.20892142  0.21545697
   0.85273528  0.19072775  0.27027222
   0.89181716  0.22288780  0.33311304
   0.86706758  0.16727276  0.38951647
   0.88015858  0.21489221  0.45171532
   0.86768220  0.13719162  0.49617334
   0.92578368  0.54418616  0.09786104
   0.86475719  0.53938710  0.15411776
   0.91625669  0.54166581  0.21470526
   0.85333535  0.52239996  0.26968141
   0.89107338  0.55601377  0.33249497
   0.86705737  0.49946978  0.38888088
   0.88116227  0.54625114  0.45125470
   0.86753178  0.46922011  0.49607438
   0.92694573  0.87697047  0.09805079
   0.86542260  0.87424583  0.15386284
   0.91593488  0.87521679  0.21483899
   0.85212902  0.85677746  0.26950588
   0.89193415  0.88804998  0.33257096
   0.86688548  0.83252978  0.38915436
   0.88117663  0.87887729  0.45165577
   0.86623427  0.80154401  0.49621641
   0.30633763  0.13510315  0.09159170
   0.19958377  0.21730673  0.05169871
   0.31204363  0.28182282  0.09943572
   0.14576084  0.13043503  0.15109412
   0.14234897  0.28084725  0.15248064
   0.31244230  0.14349476  0.21499476
   0.28441806  0.29226803  0.22108629
   0.10833732  0.23831103  0.26050999
   0.16575005  0.10156441  0.27223088
   0.31492393  0.22505981  0.33014191
   0.19005535  0.30737675  0.34252563
   0.11276450  0.13832901  0.38426576
   0.25855529  0.09642209  0.39022012
   0.14964259  0.27839688  0.46182925
   0.29685558  0.25087443  0.45150825
   0.30337392  0.46970048  0.08836607
   0.19894588  0.55816869  0.05205223
   0.31356187  0.61595856  0.10066219
   0.14575499  0.46506666  0.15004950
   0.14260028  0.61506218  0.15312913
   0.31277300  0.47679428  0.21398203
   0.28492076  0.62528652  0.22126546
   0.10829360  0.57104413  0.25995100
   0.16625844  0.43423714  0.27136165
   0.31425106  0.56082564  0.32977272
   0.18860731  0.63983289  0.34207475
   0.11257467  0.46863093  0.38399492
   0.25850100  0.42872122  0.38937807
   0.15013042  0.61206716  0.45932405
   0.29730087  0.58150945  0.44991178
   0.30363300  0.80204584  0.09111437
   0.19875728  0.88768268  0.05223412
   0.31240203  0.94879950  0.10041227
   0.14417494  0.79892925  0.15083997
   0.14264956  0.94936450  0.15364029
   0.31240551  0.81069489  0.21472826
   0.28354742  0.95849422  0.22215705
   0.10841797  0.90630883  0.26133201
   0.16270540  0.76784790  0.27160295
   0.31569674  0.89018456  0.32900617
   0.19404618  0.97343683  0.34265657
   0.11225446  0.80555123  0.38431973
   0.25712871  0.76111874  0.38956036
   0.15228514  0.94433532  0.46153014
   0.29861206  0.91376666  0.45214053
   0.64090553  0.13757960  0.09080444
   0.53181956  0.21721730  0.05162748
   0.64316473  0.28433053  0.09935577
   0.48283958  0.12744117  0.15134981
   0.47228360  0.27793068  0.15145070
   0.64575480  0.14634204  0.21553123
   0.61526624  0.29461429  0.22111005
   0.43923236  0.23661590  0.26022125
   0.49999303  0.10130140  0.27166495
   0.64703722  0.22609575  0.32902198
   0.52151856  0.30670625  0.34266620
   0.44604035  0.13715797  0.38442701
   0.59237611  0.09627012  0.38843531
   0.48304402  0.27773972  0.46113484
   0.63016241  0.25092777  0.44991559
   0.64004899  0.47084946  0.08881839
   0.53120220  0.55260242  0.05164305
   0.64304078  0.61779771  0.10005816
   0.48320936  0.45941120  0.15044451
   0.47203319  0.60950924  0.15225502
   0.64587356  0.47804123  0.21503028
   0.61602210  0.62615246  0.22089542
   0.43964231  0.56899138  0.26031815
   0.49973835  0.43393947  0.27179888
   0.64732843  0.56234732  0.32932832
   0.52179239  0.64031322  0.34175024
   0.44570719  0.47003436  0.38415158
   0.59177183  0.42917690  0.38826049
   0.48377783  0.61141297  0.46001235
   0.63078451  0.58232937  0.44956561
   0.64055619  0.80519115  0.08934385
   0.53229244  0.88748310  0.05152080
   0.64389605  0.95179857  0.10095191
   0.48210029  0.79377906  0.14936129
   0.47179983  0.94366007  0.15156898
   0.64520067  0.81123830  0.21501199
   0.61511938  0.95913535  0.22098850
   0.43997607  0.90477767  0.26044904
   0.49773177  0.76767597  0.27156750
   0.64782607  0.89315457  0.32833559
   0.52370817  0.97365256  0.34219463
   0.44539594  0.80587671  0.38408753
   0.59119522  0.76239062  0.38863918
   0.48522736  0.94523038  0.46107539
   0.63181732  0.91479373  0.45001839
   0.97085187  0.13203519  0.09129427
   0.86718145  0.21833587  0.05217128
   0.98220692  0.27905330  0.09978481
   0.81363527  0.13100418  0.15224378
   0.81146515  0.28147756  0.15229158
   0.98147080  0.14457402  0.21509373
   0.95305767  0.29259031  0.22199255
   0.77599241  0.23824584  0.26058481
   0.83269844  0.10134048  0.27163715
   0.98333974  0.22380072  0.32933573
   0.85915738  0.30687880  0.34223446
   0.78036788  0.13863162  0.38431832
   0.92534604  0.09563366  0.39044293
   0.81713416  0.27952167  0.46026748
   0.96493845  0.25136573  0.45083774
   0.96965770  0.46631820  0.08772526
   0.86869068  0.55898671  0.05187195
   0.98501199  0.61144300  0.10176528
   0.81425249  0.46311657  0.15055690
   0.81032670  0.61297343  0.15219294
   0.98224430  0.47783072  0.21363125
   0.95263446  0.62551367  0.22114131
   0.77530261  0.56772921  0.25969547
   0.83603359  0.43258780  0.27111695
   0.98257859  0.55985005  0.32883447
   0.85722971  0.63963226  0.34097667
   0.78047813  0.46985321  0.38427923
   0.92584284  0.42868305  0.38900282
   0.81889393  0.61163504  0.45977663
   0.96643219  0.58170190  0.45002614
   0.97087092  0.79866908  0.09009552
   0.87079871  0.88911593  0.05127282
   0.98564350  0.94480205  0.10109695
   0.81362711  0.79873707  0.15058982
   0.81246269  0.94893722  0.15118329
   0.98138867  0.81095907  0.21442438
   0.95329614  0.95866277  0.22219717
   0.77597929  0.90545621  0.25981615
   0.83115666  0.76752493  0.27047041
   0.98324145  0.88909944  0.32836552
   0.86069284  0.97252485  0.34195847
   0.77949251  0.80601272  0.38415656
   0.92372396  0.76018627  0.38975058
   0.82010520  0.94526197  0.45995129
   0.96681660  0.91359744  0.45115434
   0.12886679  0.11001711  0.50941757
   0.27843900  0.09271974  0.50912874
   0.33138432  0.10066197  0.71557584
   0.17086608  0.27248096  0.71400735
   0.16587946  0.10561242  0.62289789
   0.32041918  0.26992426  0.61024440
   0.31209004  0.10650551  0.85905002
   0.15155909  0.27174848  0.85705174
   0.15063400  0.10415087  0.95806635
   0.32035614  0.27703813  0.95459169
   0.12525762  0.44849552  0.51023896
   0.27420484  0.42403588  0.50893951
   0.33077368  0.43280868  0.71494124
   0.17134835  0.60607815  0.71384780
   0.16516790  0.43869996  0.62276202
   0.32005510  0.60343959  0.61033209
   0.31252485  0.43920386  0.85893259
   0.15186819  0.60559175  0.85681335
   0.15091416  0.43749250  0.95785254
   0.32040957  0.61117397  0.95428475
   0.12589406  0.77907839  0.50982159
   0.27435339  0.75364018  0.50878905
   0.33122121  0.76666748  0.71491876
   0.17209996  0.93939532  0.71434024
   0.16540684  0.77228211  0.62280446
   0.32041211  0.93610771  0.61121700
   0.31188332  0.77462740  0.85854599
   0.15131333  0.94079142  0.85735293
   0.15105051  0.77120070  0.95737754
   0.32059677  0.94263390  0.95460892
   0.46317376  0.11102196  0.51006212
   0.61223730  0.09199114  0.50797352
   0.66366430  0.10022671  0.71502146
   0.50527868  0.27279955  0.71421583
   0.49786389  0.10603344  0.62275743
   0.65381945  0.26944618  0.61035969
   0.64749424  0.10692416  0.85905968
   0.48423334  0.27161366  0.85725280
   0.48412078  0.10396410  0.95766331
   0.65362783  0.27699789  0.95488381
   0.46080689  0.44776562  0.51078102
   0.60951823  0.42362056  0.50850868
   0.66486597  0.43439920  0.71483901
   0.50482469  0.60660565  0.71405358
   0.49943349  0.43933385  0.62297069
   0.65443946  0.60458385  0.61091355
   0.64647456  0.43902684  0.85886405
   0.48455283  0.60647604  0.85736897
   0.48423912  0.43780125  0.95741754
   0.65360587  0.61092793  0.95455164
   0.46001609  0.78010117  0.50997690
   0.60874550  0.75639972  0.50878125
   0.66523876  0.76767989  0.71550128
   0.50474854  0.93957776  0.71432100
   0.49949725  0.77279162  0.62303937
   0.65443472  0.93648467  0.61085560
   0.64691225  0.77351932  0.85874091
   0.48473272  0.94005926  0.85733297
   0.48434592  0.77090244  0.95734938
   0.65396178  0.94338505  0.95487226
   0.79521880  0.11277999  0.50903193
   0.94467282  0.09365314  0.50905264
   0.99847574  0.09860165  0.71526833
   0.83862090  0.27188492  0.71433679
   0.83220026  0.10631330  0.62240490
   0.98778225  0.26918472  0.61097906
   0.97922958  0.10697598  0.85874442
   0.81829209  0.27295969  0.85737289
   0.81732884  0.10421762  0.95762850
   0.98610252  0.27705302  0.95476292
   0.79434410  0.44770446  0.50968487
   0.94314914  0.42332090  0.50874050
   0.99842386  0.43483964  0.71512414
   0.83733786  0.60715452  0.71334652
   0.83260529  0.43916830  0.62269791
   0.98765761  0.60424398  0.61084886
   0.98048439  0.43940648  0.85897696
   0.81834702  0.60600069  0.85676497
   0.81811500  0.43816972  0.95787354
   0.98705651  0.61106924  0.95444419
   0.79288893  0.78023490  0.50938908
   0.94119502  0.75514706  0.50945669
   0.99765803  0.76823224  0.71536981
   0.83705786  0.94029601  0.71336437
   0.83198713  0.77218078  0.62256992
   0.98673832  0.93653414  0.61053945
   0.98094084  0.77343758  0.85887317
   0.81737908  0.93877293  0.85692365
   0.81777003  0.77088106  0.95754674
   0.98610173  0.94360426  0.95423584
   0.33302249  0.12045374  0.49343140
   0.32930781  0.45026950  0.49286497
   0.32984076  0.77860857  0.49263917
   0.66706684  0.11917496  0.49219993
   0.66464857  0.44956600  0.49235401
   0.66406110  0.78173978  0.49241901
   0.99981383  0.12033852  0.49303153
   0.99842282  0.44859826  0.49278911
   0.99668663  0.77974968  0.49317822
   0.17335189  0.10143057  0.71997992
   0.15619785  0.27444014  0.61530699
   0.32650483  0.26807473  0.71156312
   0.32357961  0.10206081  0.61621587
   0.15212403  0.10802761  0.85973191
   0.15099731  0.27547494  0.95523282
   0.31405719  0.27675708  0.85665603
   0.32122747  0.10589548  0.95734104
   0.17220946  0.43473062  0.71964819
   0.15627683  0.60801086  0.61534120
   0.32676356  0.60057193  0.71134452
   0.32240209  0.43510006  0.61559023
   0.15293003  0.44183787  0.85967068
   0.15120395  0.61016992  0.95500143
   0.31395956  0.61140608  0.85647872
   0.32097574  0.43877700  0.95726971
   0.17251286  0.76771023  0.71959554
   0.15675809  0.94243373  0.61593782
   0.32733893  0.93291905  0.71210495
   0.32252662  0.76923379  0.61560381
   0.15281717  0.77642463  0.85942621
   0.15150956  0.94373914  0.95529438
   0.31387436  0.94554857  0.85647954
   0.32104283  0.77357493  0.95686696
   0.50496300  0.10202063  0.71976741
   0.49035145  0.27568219  0.61542790
   0.66059856  0.26670892  0.71148697
   0.65561490  0.10213088  0.61569080
   0.48609948  0.10799931  0.85951298
   0.48422526  0.27567623  0.95499940
   0.64722820  0.27748251  0.85660417
   0.65493222  0.10577551  0.95741602
   0.50645951  0.43438233  0.71986053
   0.49040562  0.60887658  0.61562507
   0.66050476  0.60104890  0.71179022
   0.65679322  0.43570002  0.61559985
   0.48577487  0.44259983  0.85954063
   0.48472162  0.61009592  0.95515215
   0.64819020  0.61140581  0.85687057
   0.65448741  0.43855112  0.95719725
   0.50644148  0.76811306  0.71991384
   0.49055802  0.94149617  0.61593854
   0.66064778  0.93459452  0.71215862
   0.65688574  0.76930415  0.61599106
   0.48648206  0.77553230  0.85960016
   0.48419160  0.94338631  0.95510971
   0.64836196  0.94462085  0.85674702
   0.65512149  0.77333972  0.95740792
   0.83930948  0.10055160  0.71945767
   0.82409713  0.27511636  0.61579716
   0.99397387  0.26659001  0.71194331
   0.98914328  0.10160837  0.61577127
   0.81949415  0.10998454  0.85933318
   0.81838513  0.27636315  0.95548762
   0.98138594  0.27768318  0.85671064
   0.98742909  0.10509374  0.95701955
   0.83894683  0.43527878  0.71947815
   0.82350631  0.60922024  0.61491633
   0.99280404  0.60125554  0.71172664
   0.99004838  0.43566951  0.61595773
   0.82041601  0.44185548  0.85965495
   0.81813234  0.60954449  0.95493982
   0.98276669  0.61102702  0.85679571
   0.98849640  0.43903373  0.95735041
   0.83858228  0.76848679  0.71934174
   0.82310552  0.94165430  0.61499834
   0.99287468  0.93444311  0.71158391
   0.99017062  0.76900875  0.61587184
   0.82033506  0.77464883  0.85927474
   0.81698074  0.94310087  0.95466649
   0.98083443  0.94466868  0.85637491
   0.98813628  0.77327272  0.95708353
Direct configuration=   220
   0.25766057  0.21110753  0.09816618
   0.19644234  0.20664614  0.15548538
   0.24762937  0.20832706  0.21660518
   0.18461009  0.19134935  0.27081849
   0.22236778  0.22441053  0.33252728
   0.19982908  0.16647324  0.38757772
   0.21261401  0.21285887  0.45020051
   0.19981013  0.13492760  0.49653129
   0.25688632  0.54699073  0.09721723
   0.19659216  0.54122798  0.15499063
   0.24807200  0.54168209  0.21595336
   0.18508074  0.52420111  0.27016404
   0.22182726  0.55762651  0.33211130
   0.20001058  0.49824079  0.38686476
   0.21181627  0.54503371  0.44931906
   0.19629817  0.46918602  0.49629792
   0.25647539  0.87885908  0.09841609
   0.19538637  0.87455786  0.15580157
   0.24667760  0.87481333  0.21680987
   0.18394216  0.85777641  0.27114419
   0.22356928  0.89040864  0.33245459
   0.20043038  0.83268651  0.38754706
   0.21369808  0.87774084  0.45060235
   0.19738619  0.80011432  0.49676126
   0.59011910  0.21253296  0.09769750
   0.52931194  0.20636819  0.15505559
   0.57989268  0.20998718  0.21614244
   0.51689050  0.19182931  0.27029635
   0.55501615  0.22494935  0.33179094
   0.53380208  0.16610466  0.38677655
   0.54604799  0.21274221  0.44936171
   0.53354966  0.13503389  0.49570209
   0.58957860  0.54606759  0.09700322
   0.52954680  0.53833474  0.15471307
   0.57999343  0.54189145  0.21587523
   0.51722237  0.52457658  0.27026687
   0.55502160  0.55857251  0.33186027
   0.53399132  0.49887643  0.38671765
   0.54600878  0.54513491  0.44953907
   0.53169937  0.46851910  0.49615360
   0.59038204  0.88051747  0.09731397
   0.52921929  0.87180282  0.15440076
   0.57970388  0.87482450  0.21575710
   0.51713885  0.85814352  0.27020255
   0.55578169  0.89168742  0.33154790
   0.53376670  0.83355493  0.38666884
   0.54664517  0.87952156  0.44958515
   0.53111188  0.80213248  0.49583527
   0.92486156  0.20985019  0.09814975
   0.86498930  0.20701323  0.15595062
   0.91648626  0.20825248  0.21690064
   0.85253824  0.19147037  0.27069579
   0.89037442  0.22370771  0.33224789
   0.86743084  0.16610689  0.38731510
   0.87996405  0.21404472  0.44949101
   0.86664936  0.13693152  0.49619178
   0.92605853  0.54475306  0.09699839
   0.86573354  0.53964737  0.15488564
   0.91681925  0.54108187  0.21590293
   0.85335505  0.52310952  0.26991640
   0.89023465  0.55721767  0.33167304
   0.86816348  0.49845243  0.38676309
   0.88087210  0.54510688  0.44938014
   0.86579179  0.46866525  0.49600738
   0.92704637  0.87692048  0.09756497
   0.86551813  0.87393031  0.15480812
   0.91578939  0.87432223  0.21614708
   0.85172360  0.85773197  0.27005369
   0.89102433  0.88970744  0.33156728
   0.86799441  0.83232515  0.38686312
   0.88159014  0.87833285  0.44952625
   0.86499802  0.80132200  0.49618525
   0.30755424  0.13485438  0.09141183
   0.19992164  0.21710836  0.05030956
   0.31255053  0.28264231  0.09969208
   0.14594126  0.13052560  0.15038726
   0.14253522  0.28060430  0.15181788
   0.31254204  0.14352179  0.21486317
   0.28459314  0.29216898  0.22059221
   0.10802638  0.23785449  0.25964798
   0.16610884  0.10191480  0.27176442
   0.31355196  0.22961197  0.33031296
   0.18617754  0.30642643  0.34325940
   0.11320796  0.13704320  0.38435864
   0.25987114  0.09622854  0.38966696
   0.14965377  0.27756490  0.46124956
   0.29710459  0.25041505  0.45128489
   0.30373550  0.46936826  0.08757911
   0.19857788  0.55836787  0.05040554
   0.31386526  0.61670804  0.10017939
   0.14583491  0.46559012  0.14934551
   0.14279386  0.61547250  0.15232841
   0.31271387  0.47685915  0.21343806
   0.28512877  0.62528786  0.22076746
   0.10827040  0.57033698  0.25917917
   0.16685930  0.43471148  0.27097135
   0.31283743  0.56596208  0.33041970
   0.18407351  0.63893941  0.34299516
   0.11403359  0.46687146  0.38374398
   0.26139106  0.42916399  0.38822706
   0.15008529  0.61095873  0.45897802
   0.29729532  0.58058044  0.45042867
   0.30431966  0.80149853  0.09111092
   0.19870248  0.88713309  0.05072006
   0.31271311  0.94947868  0.10033055
   0.14401677  0.79925787  0.14993017
   0.14276394  0.94942812  0.15306733
   0.31224188  0.81104503  0.21467015
   0.28330162  0.95868725  0.22133278
   0.10831787  0.90633624  0.26054280
   0.16252026  0.76889565  0.27148939
   0.31487778  0.89392371  0.32987937
   0.18957006  0.97333838  0.34311704
   0.11338617  0.80448169  0.38438757
   0.25936367  0.76182760  0.38858325
   0.15212694  0.94356473  0.46142951
   0.29881854  0.91342149  0.45270346
   0.64169110  0.13762734  0.09073371
   0.53145857  0.21710614  0.05008821
   0.64282768  0.28571022  0.09906904
   0.48300038  0.12747274  0.15079738
   0.47200344  0.27774567  0.15084929
   0.64509420  0.14578937  0.21500802
   0.61635489  0.29385477  0.22025470
   0.43922586  0.23692066  0.25990448
   0.49995718  0.10193160  0.27116838
   0.64629263  0.23094840  0.32883286
   0.51839245  0.30667382  0.34317202
   0.44757941  0.13547856  0.38420173
   0.59443148  0.09653923  0.38792286
   0.48255088  0.27690505  0.46017176
   0.63014516  0.25101476  0.45045503
   0.64102640  0.47117724  0.08861778
   0.53063790  0.55163913  0.04981289
   0.64251291  0.61912282  0.09916946
   0.48350979  0.45947599  0.14989181
   0.47161220  0.60929380  0.15136456
   0.64534073  0.47797206  0.21471506
   0.61655520  0.62572749  0.21998187
   0.43941259  0.56934779  0.26001299
   0.50007144  0.43479050  0.27151048
   0.64619528  0.56618741  0.32924719
   0.51725366  0.64001754  0.34300045
   0.44834723  0.46680476  0.38372578
   0.59524592  0.42993084  0.38712231
   0.48345197  0.61032094  0.45956161
   0.63094403  0.58168495  0.45022463
   0.64175228  0.80580123  0.08887491
   0.53187867  0.88700556  0.04986325
   0.64328645  0.95344642  0.10028420
   0.48289487  0.79354474  0.14852530
   0.47160808  0.94296748  0.15096348
   0.64528320  0.81105269  0.21467414
   0.61622249  0.95876851  0.21958172
   0.44023944  0.90475232  0.25971544
   0.49881344  0.76854044  0.27156711
   0.64712714  0.89620815  0.32860245
   0.52019582  0.97386801  0.34258396
   0.44723768  0.80372750  0.38378842
   0.59361429  0.76344570  0.38754149
   0.48456585  0.94478523  0.46031113
   0.63158876  0.91622582  0.45086931
   0.97101285  0.13146436  0.09074913
   0.86648515  0.21843543  0.05086124
   0.98252815  0.27939441  0.09943922
   0.81348291  0.13138540  0.15191588
   0.81207113  0.28171005  0.15206011
   0.98082527  0.14293423  0.21526256
   0.95463023  0.29153653  0.22083279
   0.77604699  0.23816653  0.25953672
   0.83330713  0.10214109  0.27144608
   0.98188716  0.22761436  0.32988570
   0.85557928  0.30620109  0.34312851
   0.78092730  0.13693828  0.38416969
   0.92685842  0.09579129  0.38971025
   0.81655363  0.27884877  0.45918184
   0.96456646  0.25129212  0.45062021
   0.96995142  0.46588312  0.08633895
   0.86820577  0.55988472  0.05046985
   0.98592770  0.61192198  0.10098556
   0.81476399  0.46389730  0.15010183
   0.81182118  0.61390477  0.15191173
   0.98202138  0.47677248  0.21375667
   0.95377549  0.62484101  0.22071563
   0.77550412  0.56764824  0.25915879
   0.83605300  0.43353049  0.27095130
   0.98138202  0.56504355  0.32973201
   0.85356583  0.63897557  0.34205111
   0.78215897  0.46698437  0.38395355
   0.92855669  0.42864071  0.38781401
   0.81856956  0.61062471  0.45941435
   0.96611855  0.58093629  0.45059316
   0.97153790  0.79768819  0.08977507
   0.87068823  0.88876111  0.04963534
   0.98625817  0.94504464  0.10031061
   0.81366601  0.79874799  0.14964128
   0.81292661  0.94902210  0.15077357
   0.98028567  0.80952888  0.21465628
   0.95421498  0.95726388  0.22095840
   0.77633930  0.90634861  0.25898284
   0.83040793  0.76882297  0.27061721
   0.98235178  0.89393623  0.32910898
   0.85699271  0.97240915  0.34258312
   0.78080486  0.80454486  0.38400548
   0.92584772  0.76059640  0.38845183
   0.81989657  0.94447242  0.45927968
   0.96715688  0.91354550  0.45160339
   0.12650712  0.10889452  0.50600665
   0.27744149  0.09200945  0.51109906
   0.33287668  0.10314750  0.71702356
   0.16393862  0.27262644  0.71015837
   0.17088794  0.09970166  0.61929517
   0.33193859  0.26746287  0.61339195
   0.31003089  0.10694720  0.86183786
   0.14971557  0.27480025  0.85737818
   0.14349406  0.10556365  0.95819049
   0.32022891  0.27792798  0.95940549
   0.12221678  0.44693399  0.50697277
   0.27236159  0.42313691  0.51064603
   0.33230481  0.43583494  0.71637643
   0.16438576  0.60662145  0.71011993
   0.17030798  0.43247902  0.61911537
   0.33151957  0.60136203  0.61328219
   0.31060598  0.43934560  0.86132695
   0.15022082  0.60953982  0.85724637
   0.14414969  0.43862140  0.95810713
   0.32035009  0.61121581  0.95905376
   0.12288563  0.77775657  0.50639532
   0.27323142  0.75319400  0.51057109
   0.33302073  0.76917898  0.71641597
   0.16533752  0.93908856  0.71050005
   0.17002154  0.76585518  0.61911607
   0.33177422  0.93461361  0.61390040
   0.31050370  0.77469064  0.86080778
   0.14948986  0.94293210  0.85763280
   0.14403390  0.77230966  0.95801944
   0.32028226  0.94313868  0.95919647
   0.46042673  0.10934691  0.50608831
   0.61154495  0.09236062  0.51008942
   0.66596400  0.10201990  0.71678486
   0.49779911  0.27291436  0.71055589
   0.50322493  0.09972658  0.61899658
   0.66507515  0.26703712  0.61358197
   0.64498181  0.10809549  0.86154638
   0.48283470  0.27467139  0.85776199
   0.47710213  0.10570763  0.95794178
   0.65462384  0.27766909  0.95939762
   0.45773064  0.44564186  0.50733973
   0.60814445  0.42300038  0.50989973
   0.66718189  0.43783466  0.71614016
   0.49792287  0.60727149  0.71017039
   0.50460366  0.43289926  0.61923664
   0.66548773  0.60214932  0.61358921
   0.64389489  0.43914555  0.86128260
   0.48306073  0.60972279  0.85738123
   0.47742929  0.43890260  0.95765648
   0.65435748  0.61127795  0.95922472
   0.45718317  0.77950355  0.50631407
   0.60741446  0.75635308  0.51013867
   0.66751977  0.76948490  0.71662626
   0.49744912  0.93895223  0.71046329
   0.50442667  0.76661628  0.61916705
   0.66512650  0.93536610  0.61372583
   0.64370964  0.77377109  0.86083216
   0.48303690  0.94319513  0.85741319
   0.47752800  0.77220047  0.95787906
   0.65472290  0.94361775  0.95919905
   0.79314165  0.11119119  0.50579409
   0.94379775  0.09327140  0.51087828
   0.00029739  0.10085933  0.71645984
   0.83161727  0.27240138  0.71029872
   0.83703819  0.10025854  0.61897455
   0.99887349  0.26669423  0.61397333
   0.97770695  0.10776483  0.86133349
   0.81602560  0.27598666  0.85740611
   0.81092807  0.10619282  0.95778573
   0.98594602  0.27780517  0.95936711
   0.79137376  0.44663549  0.50678532
   0.94153433  0.42257792  0.51020423
   0.00078601  0.43749867  0.71669240
   0.83030800  0.60742820  0.71001917
   0.83759257  0.43283382  0.61901960
   0.99883090  0.60172432  0.61385479
   0.97877496  0.43937747  0.86134749
   0.81614827  0.60967631  0.85716052
   0.81127706  0.43950628  0.95781089
   0.98737790  0.61119881  0.95909758
   0.79018513  0.77965762  0.50596893
   0.94053012  0.75475477  0.51090789
   0.99985915  0.77011636  0.71655154
   0.83003439  0.93920900  0.70998231
   0.83677387  0.76649468  0.61866722
   0.99786842  0.93499945  0.61349052
   0.98003296  0.77398222  0.86102774
   0.81521512  0.94225957  0.85728524
   0.81112003  0.77187999  0.95755969
   0.98611580  0.94403896  0.95867981
   0.33228501  0.11867991  0.49477839
   0.32752986  0.44818641  0.49371150
   0.32837247  0.77854662  0.49396905
   0.66624354  0.11962691  0.49394905
   0.66308731  0.44866001  0.49308552
   0.66272462  0.78193176  0.49377152
   0.99900517  0.11966821  0.49454710
   0.99685527  0.44823816  0.49435371
   0.99597088  0.77960624  0.49448213
   0.16806740  0.10028048  0.71551853
   0.15960169  0.27037227  0.61177310
   0.32600201  0.27268977  0.71352827
   0.33402452  0.10018363  0.61769528
   0.15114719  0.10862101  0.85949355
   0.14515169  0.27660557  0.95620483
   0.31719728  0.27559857  0.86035881
   0.31867011  0.10671817  0.96009114
   0.16687261  0.43374555  0.71533812
   0.15961788  0.60429461  0.61188122
   0.32638812  0.60571124  0.71331878
   0.33284286  0.43365402  0.61695503
   0.15204913  0.44248501  0.85962224
   0.14550207  0.61136114  0.95597720
   0.31716170  0.61093626  0.86027476
   0.31858733  0.43965070  0.95975811
   0.16733725  0.76714928  0.71535417
   0.16022906  0.93845854  0.61232063
   0.32698514  0.93786465  0.71396552
   0.33303008  0.76757474  0.61707705
   0.15161735  0.77656983  0.85932598
   0.14546439  0.94466465  0.95636599
   0.31704124  0.94410781  0.86032752
   0.31855643  0.77422709  0.95947962
   0.49961453  0.10078042  0.71535704
   0.49372197  0.27165407  0.61181667
   0.66015327  0.27146675  0.71352776
   0.66613858  0.10034248  0.61705521
   0.48532199  0.10872109  0.85945583
   0.47847042  0.27699448  0.95610990
   0.65039615  0.27637612  0.86065593
   0.65250322  0.10672896  0.96001896
   0.50114315  0.43361926  0.71543440
   0.49389569  0.60511034  0.61202810
   0.66054544  0.60591216  0.71377658
   0.66695556  0.43415403  0.61692382
   0.48499086  0.44310514  0.85939119
   0.47855096  0.61141754  0.95608754
   0.65109511  0.61055399  0.86059704
   0.65202388  0.43959177  0.95973921
   0.50102454  0.76741680  0.71550581
   0.49373845  0.93737812  0.61216844
   0.66041105  0.93940233  0.71391305
   0.66697223  0.76790871  0.61727448
   0.48579920  0.77587557  0.85946262
   0.47836671  0.94435347  0.95606156
   0.65128656  0.94351056  0.86051578
   0.65276526  0.77386058  0.95986007
   0.83362214  0.09996738  0.71494977
   0.82732068  0.27075294  0.61215260
   0.99328505  0.27146733  0.71395789
   0.99964341  0.09979755  0.61711962
   0.81870384  0.11038787  0.85937379
   0.81235032  0.27743490  0.95643582
   0.98423782  0.27657450  0.86053711
   0.98498102  0.10606861  0.95972394
   0.83375078  0.43446103  0.71515587
   0.82677544  0.60555490  0.61133526
   0.99238142  0.60607507  0.71380727
   0.00013511  0.43408649  0.61729679
   0.81964770  0.44228342  0.85953652
   0.81205232  0.61056285  0.95568048
   0.98545624  0.61021121  0.86037379
   0.98620593  0.43970079  0.95999117
   0.83301676  0.76779430  0.71491653
   0.82632631  0.93781983  0.61138642
   0.99246151  0.93882932  0.71358436
   0.00011595  0.76787776  0.61723599
   0.81956687  0.77537518  0.85908786
   0.81149709  0.94406998  0.95585056
   0.98362263  0.94360500  0.86004445
   0.98578069  0.77390943  0.95984514
Direct configuration=   240
   0.25861574  0.21141283  0.09784131
   0.19694657  0.20673394  0.15358790
   0.24775579  0.20881671  0.21466190
   0.18464801  0.19139704  0.26942009
   0.22145849  0.22515622  0.33300278
   0.20076774  0.16567292  0.38821668
   0.21323932  0.21146235  0.45092379
   0.19900166  0.13279251  0.49451136
   0.25706176  0.54734874  0.09656898
   0.19683332  0.54185839  0.15308081
   0.24813913  0.54232339  0.21396124
   0.18553633  0.52452131  0.26892848
   0.22085283  0.55875494  0.33257835
   0.20147203  0.49796805  0.38730907
   0.21241154  0.54333425  0.45020148
   0.19484581  0.46605826  0.49431969
   0.25698897  0.87896055  0.09798526
   0.19574908  0.87483278  0.15383334
   0.24667218  0.87573877  0.21484725
   0.18375669  0.85866038  0.26967091
   0.22197257  0.89127686  0.33322372
   0.20133248  0.83213934  0.38843854
   0.21377436  0.87629185  0.45181168
   0.19615252  0.79779638  0.49467387
   0.59015242  0.21338938  0.09697034
   0.52940607  0.20659183  0.15308679
   0.57979108  0.21012541  0.21411833
   0.51710841  0.19233964  0.26907383
   0.55454985  0.22641481  0.33223287
   0.53500829  0.16610046  0.38734034
   0.54652539  0.21162107  0.45019940
   0.53245905  0.13316275  0.49378290
   0.58981152  0.54636603  0.09631233
   0.52958849  0.53856560  0.15275408
   0.57984477  0.54242757  0.21399308
   0.51687375  0.52544914  0.26916319
   0.55361924  0.55917592  0.33242964
   0.53576725  0.49829179  0.38721300
   0.54631077  0.54338561  0.45022018
   0.52974925  0.46554044  0.49415047
   0.59055072  0.88108346  0.09639139
   0.52982826  0.87190568  0.15248921
   0.58033256  0.87574662  0.21355695
   0.51760508  0.85906182  0.26865197
   0.55496461  0.89251093  0.33182865
   0.53502116  0.83319603  0.38718658
   0.54677897  0.87906754  0.45019794
   0.53004719  0.80092387  0.49385433
   0.92490684  0.21001470  0.09762404
   0.86509201  0.20702358  0.15418982
   0.91660821  0.20825795  0.21482611
   0.85277752  0.19191751  0.26938286
   0.88962812  0.22484328  0.33266992
   0.86775408  0.16535998  0.38772802
   0.87974134  0.21233226  0.45015390
   0.86557322  0.13455894  0.49426598
   0.92648972  0.54537805  0.09624331
   0.86647445  0.54038673  0.15320833
   0.91730311  0.54132509  0.21414368
   0.85361975  0.52373389  0.26898829
   0.88937753  0.55828926  0.33243436
   0.86972499  0.49781770  0.38722736
   0.88086054  0.54329237  0.45002278
   0.86405477  0.46624953  0.49433019
   0.92740135  0.87658683  0.09694334
   0.86553710  0.87371557  0.15263123
   0.91564773  0.87443589  0.21397132
   0.85185756  0.85877595  0.26870920
   0.88999642  0.89133759  0.33213872
   0.86881212  0.83197642  0.38736094
   0.88183698  0.87713042  0.45035805
   0.86425897  0.79955106  0.49389344
   0.30842550  0.13593033  0.09156882
   0.20203305  0.21679919  0.05043859
   0.31242187  0.28294871  0.10051835
   0.14655082  0.13037940  0.14983279
   0.14249509  0.28073194  0.15099903
   0.31244012  0.14393873  0.21503697
   0.28441416  0.29244619  0.22086960
   0.10726533  0.23689788  0.25884489
   0.16657897  0.10168768  0.27131708
   0.31197657  0.23681759  0.33014076
   0.18212462  0.30582543  0.34400669
   0.11446313  0.13540682  0.38372996
   0.26099836  0.09558245  0.38779404
   0.15066554  0.27652242  0.45994543
   0.29718263  0.24908950  0.45150826
   0.30328701  0.47029335  0.08698223
   0.19927130  0.55828596  0.05040309
   0.31332411  0.61690948  0.10004703
   0.14578623  0.46601562  0.14877109
   0.14297465  0.61610398  0.15156465
   0.31263789  0.47720152  0.21312497
   0.28523246  0.62581107  0.22084142
   0.10767911  0.56942920  0.25844842
   0.16828790  0.43474857  0.27108275
   0.31140941  0.57110111  0.33062470
   0.17922170  0.63829602  0.34395006
   0.11626394  0.46548629  0.38244577
   0.26428724  0.43005104  0.38581267
   0.15058662  0.60924338  0.45831282
   0.29720120  0.57895290  0.45207260
   0.30462061  0.80221004  0.09127793
   0.20035175  0.88627740  0.05086078
   0.31228062  0.94945918  0.10068682
   0.14412554  0.79930234  0.14936379
   0.14250717  0.94972215  0.15220840
   0.31199894  0.81153654  0.21484858
   0.28333941  0.95940227  0.22118674
   0.10745776  0.90637235  0.25957947
   0.16312486  0.76959867  0.27169338
   0.31293587  0.89941076  0.33028612
   0.18372912  0.97238943  0.34378946
   0.11512871  0.80199219  0.38378979
   0.26201101  0.76234914  0.38647855
   0.15263894  0.94242629  0.46059813
   0.29851103  0.91186452  0.45385704
   0.64171263  0.13926622  0.09061770
   0.53238714  0.21678783  0.05003952
   0.64180992  0.28653929  0.09920863
   0.48321375  0.12734508  0.14992425
   0.47150634  0.27758844  0.15038332
   0.64469376  0.14508759  0.21452449
   0.61726571  0.29354956  0.22006191
   0.43898009  0.23719252  0.25928135
   0.49983828  0.10245712  0.27101220
   0.64500231  0.23863703  0.32864290
   0.51431082  0.30660530  0.34363854
   0.44972711  0.13402407  0.38295870
   0.59607623  0.09663227  0.38641251
   0.48309895  0.27590462  0.45871475
   0.63010048  0.24995569  0.45152231
   0.64167171  0.47262961  0.08873699
   0.53133328  0.54943863  0.04974438
   0.64100130  0.61998140  0.09851845
   0.48383318  0.45930597  0.14924681
   0.47105304  0.60912625  0.15038069
   0.64484552  0.47790975  0.21447262
   0.61717380  0.62598231  0.21958486
   0.43850983  0.56990410  0.25918013
   0.50025542  0.43550944  0.27138932
   0.64421228  0.57060414  0.32893898
   0.51215633  0.63873754  0.34423080
   0.45123911  0.46452493  0.38254203
   0.59864237  0.43075063  0.38532304
   0.48398101  0.60878903  0.45889804
   0.63079520  0.57982074  0.45198610
   0.64231080  0.80746573  0.08841851
   0.53248295  0.88591324  0.04976298
   0.64198566  0.95441595  0.09978618
   0.48398851  0.79279750  0.14818581
   0.47109981  0.94241171  0.15045220
   0.64538408  0.81124221  0.21445140
   0.61735422  0.95930206  0.21909195
   0.43991362  0.90471513  0.25872137
   0.49999100  0.76920714  0.27145982
   0.64592972  0.90172256  0.32861038
   0.51583600  0.97321768  0.34299451
   0.44990043  0.80059273  0.38300279
   0.59629887  0.76412583  0.38584990
   0.48401467  0.94401135  0.45870789
   0.63064326  0.91671409  0.45217890
   0.97041600  0.13203461  0.09027309
   0.86707711  0.21814063  0.05114645
   0.98227014  0.27905555  0.09964793
   0.81317901  0.13157194  0.15159475
   0.81225512  0.28200220  0.15194908
   0.97974567  0.14170984  0.21557836
   0.95567638  0.29092096  0.22061975
   0.77547990  0.23770345  0.25865510
   0.83361284  0.10235708  0.27132208
   0.98060113  0.23399981  0.33021252
   0.85139123  0.30593958  0.34371765
   0.78149625  0.13523950  0.38308557
   0.92776533  0.09502017  0.38777877
   0.81672665  0.27722227  0.45808114
   0.96388904  0.24992187  0.45086479
   0.96924778  0.46686391  0.08512696
   0.86875548  0.56066632  0.05060898
   0.98632481  0.61180859  0.10051608
   0.81486847  0.46489620  0.14942594
   0.81309626  0.61509815  0.15153101
   0.98171658  0.47603063  0.21418728
   0.95474822  0.62456369  0.22085044
   0.77531664  0.56763870  0.25861510
   0.83665112  0.43386646  0.27113459
   0.98033420  0.56966713  0.33064238
   0.84785541  0.63821540  0.34319257
   0.78437865  0.46559648  0.38241281
   0.93187570  0.42943770  0.38560196
   0.81876457  0.60900168  0.45846344
   0.96567114  0.57916163  0.45174581
   0.97141778  0.79781603  0.08950213
   0.87184938  0.88749830  0.04970922
   0.98583166  0.94433777  0.09996719
   0.81346869  0.79843650  0.14863635
   0.81300297  0.94877353  0.15018778
   0.97946476  0.80844590  0.21511124
   0.95442508  0.95695433  0.22026771
   0.77601094  0.90716567  0.25826118
   0.83004839  0.76985922  0.27111190
   0.98117823  0.89937144  0.32968803
   0.85227049  0.97256083  0.34316890
   0.78241602  0.80223616  0.38302620
   0.92857146  0.76170471  0.38585723
   0.82026102  0.94334334  0.45868317
   0.96676237  0.91234444  0.45235253
   0.12505724  0.10869017  0.50338776
   0.27474762  0.09136387  0.51170377
   0.33447101  0.10419731  0.71765553
   0.15989017  0.27086006  0.70787772
   0.17350247  0.09691550  0.61583510
   0.34290331  0.26491404  0.61543680
   0.30886267  0.10883102  0.86449704
   0.14669572  0.27785929  0.85835728
   0.13802240  0.10605664  0.95852795
   0.32005748  0.27738038  0.96313309
   0.12031655  0.44499456  0.50425300
   0.26944037  0.42172818  0.51109187
   0.33413648  0.43754656  0.71637396
   0.16022910  0.60567154  0.70821907
   0.17312572  0.42979485  0.61579353
   0.34270061  0.59886811  0.61524181
   0.30938731  0.44103607  0.86347491
   0.14731806  0.61234423  0.85872774
   0.13925844  0.43875393  0.95866756
   0.32037924  0.60998985  0.96278327
   0.12140516  0.77641281  0.50362594
   0.27039479  0.75309447  0.51112715
   0.33450705  0.76972191  0.71667259
   0.16110641  0.93698183  0.70832958
   0.17276490  0.76342124  0.61557575
   0.34244625  0.93281784  0.61538231
   0.31036451  0.77605841  0.86341200
   0.14651640  0.94411476  0.85844551
   0.13884221  0.77303309  0.95893954
   0.32000707  0.94350588  0.96285184
   0.45884046  0.10819018  0.50259432
   0.60861434  0.09246871  0.51108872
   0.66866942  0.10311134  0.71744020
   0.49358896  0.27110941  0.70810755
   0.50554887  0.09629928  0.61590202
   0.67566596  0.26462168  0.61567462
   0.64222144  0.11026074  0.86411366
   0.48089399  0.27744564  0.85861313
   0.47182078  0.10602311  0.95854832
   0.65518050  0.27724393  0.96340269
   0.45524042  0.44329266  0.50400414
   0.60507543  0.42212768  0.51033924
   0.66968296  0.43847350  0.71622285
   0.49376969  0.60570387  0.70822204
   0.50678426  0.42986292  0.61602660
   0.67567616  0.59940524  0.61495962
   0.64144920  0.44102628  0.86358944
   0.48049139  0.61197472  0.85806051
   0.47243224  0.43862171  0.95831751
   0.65488020  0.61041431  0.96302952
   0.45563594  0.77914344  0.50306378
   0.60479790  0.75657361  0.51026933
   0.66981556  0.76955608  0.71655977
   0.49307969  0.93696470  0.70834969
   0.50630075  0.76377654  0.61563268
   0.67503166  0.93403362  0.61529865
   0.64057545  0.77563861  0.86365601
   0.48068704  0.94555547  0.85837261
   0.47232924  0.77269882  0.95875941
   0.65526194  0.94307529  0.96303615
   0.79179937  0.10961591  0.50334747
   0.94142381  0.09303475  0.51118409
   0.00128502  0.10218950  0.71670108
   0.82675615  0.27107849  0.70803579
   0.83930858  0.09667842  0.61561760
   0.00885027  0.26448198  0.61550610
   0.97661570  0.11000873  0.86366419
   0.81234581  0.27872332  0.85820577
   0.80625080  0.10688687  0.95817183
   0.98670773  0.27754774  0.96293721
   0.78918083  0.44528237  0.50455258
   0.93854267  0.42190176  0.51083402
   0.00205182  0.43777502  0.71650710
   0.82646052  0.60556893  0.70816331
   0.84039669  0.43024713  0.61587517
   0.00868895  0.59895859  0.61553661
   0.97723986  0.44069867  0.86368637
   0.81291964  0.61246919  0.85798118
   0.80606288  0.43994916  0.95810476
   0.98802265  0.61016639  0.96256876
   0.78915093  0.77906853  0.50320109
   0.93805336  0.75476090  0.51069380
   0.00154141  0.76997796  0.71633117
   0.82602704  0.93672132  0.70820990
   0.83924641  0.76407283  0.61523983
   0.00855913  0.93319991  0.61533348
   0.97855399  0.77586723  0.86353457
   0.81193970  0.94455968  0.85798760
   0.80628056  0.77259769  0.95775250
   0.98674870  0.94372662  0.96222786
   0.33050511  0.11614388  0.49523786
   0.32552014  0.44535947  0.49444762
   0.32646961  0.77683316  0.49469821
   0.66420899  0.11816525  0.49496780
   0.66076756  0.44732085  0.49416796
   0.66096132  0.78042432  0.49384353
   0.99725079  0.11823959  0.49484339
   0.99451270  0.44545006  0.49418567
   0.99455787  0.77772245  0.49441308
   0.16258885  0.10006031  0.71195034
   0.16436933  0.26681575  0.60894503
   0.32737215  0.27513166  0.71471000
   0.34308922  0.09953719  0.61821008
   0.14929076  0.10958047  0.85909831
   0.14033704  0.27867569  0.95804411
   0.31878371  0.27444620  0.86312743
   0.31584977  0.10776883  0.96391162
   0.16162286  0.43368808  0.71190664
   0.16433524  0.60097584  0.60902513
   0.32791225  0.60847077  0.71461075
   0.34214301  0.43340891  0.61766071
   0.15028450  0.44332667  0.85937871
   0.14082917  0.61337603  0.95782962
   0.31880743  0.61018150  0.86302276
   0.31602114  0.44066408  0.96318076
   0.16214925  0.76746571  0.71197899
   0.16505244  0.93470718  0.60909677
   0.32855696  0.94057776  0.71505159
   0.34241821  0.76687070  0.61779417
   0.14936779  0.77685864  0.85921225
   0.14014321  0.94617404  0.95817163
   0.31860978  0.94242306  0.86310200
   0.31580228  0.77492843  0.96320129
   0.49467530  0.10044333  0.71188870
   0.49803313  0.26790106  0.60890391
   0.66170035  0.27434432  0.71487362
   0.67544085  0.09968587  0.61782384
   0.48377848  0.10997935  0.85929509
   0.47351789  0.27939364  0.95815582
   0.65183166  0.27511737  0.86357857
   0.64966936  0.10801075  0.96362128
   0.49589643  0.43383452  0.71182902
   0.49840007  0.60155176  0.60891645
   0.66269310  0.60840822  0.71491926
   0.67599289  0.43376864  0.61752337
   0.48337726  0.44363678  0.85920447
   0.47319902  0.61349619  0.95791577
   0.65199034  0.60947227  0.86310075
   0.64918742  0.44092732  0.96322315
   0.49575157  0.76749229  0.71188604
   0.49788667  0.93357925  0.60889713
   0.66212029  0.94187788  0.71493161
   0.67563762  0.76735823  0.61768521
   0.48412054  0.77634211  0.85914025
   0.47335383  0.94601643  0.95783896
   0.65216113  0.94237953  0.86304929
   0.64987425  0.77435094  0.96312876
   0.82820878  0.10032485  0.71159155
   0.83164121  0.26682741  0.60898838
   0.99462293  0.27440508  0.71497147
   0.00925929  0.09929212  0.61785171
   0.81698857  0.11098526  0.85924291
   0.80737827  0.27935790  0.95823083
   0.98540904  0.27529392  0.86337816
   0.98200941  0.10728924  0.96362548
   0.82875911  0.43449983  0.71171142
   0.83110012  0.60200531  0.60851584
   0.99405970  0.60861517  0.71496289
   0.00911467  0.43354053  0.61790332
   0.81793920  0.44293501  0.85925936
   0.80704223  0.61231287  0.95749355
   0.98634315  0.60919596  0.86296128
   0.98348244  0.44072625  0.96351755
   0.82782941  0.76791679  0.71148737
   0.83067301  0.93442848  0.60834565
   0.99411690  0.94091233  0.71480351
   0.00903059  0.76768289  0.61786235
   0.81799959  0.77597313  0.85886453
   0.80738614  0.94589567  0.95810748
   0.98501852  0.94244668  0.86279427
   0.98297928  0.77448146  0.96348077
Direct configuration=   260
   0.25987962  0.21225685  0.09810094
   0.19727424  0.20694731  0.15406836
   0.24746430  0.20929678  0.21571671
   0.18454399  0.19178110  0.26969684
   0.22028929  0.22797747  0.33186583
   0.20260595  0.16493871  0.38542758
   0.21406437  0.20958559  0.44905348
   0.19707309  0.13148484  0.49459559
   0.25724942  0.54812308  0.09657134
   0.19663900  0.54250771  0.15363749
   0.24791190  0.54311965  0.21475264
   0.18563906  0.52518791  0.26925412
   0.22027586  0.56195239  0.33157972
   0.20387589  0.49780492  0.38471727
   0.21291508  0.54095190  0.44916620
   0.19288192  0.46281347  0.49433438
   0.25767271  0.87930591  0.09820878
   0.19570420  0.87523922  0.15459063
   0.24629506  0.87668789  0.21587479
   0.18301814  0.85951333  0.26985451
   0.21980820  0.89383324  0.33217503
   0.20261725  0.83071961  0.38578998
   0.21343938  0.87409370  0.45012690
   0.19361932  0.79531141  0.49490653
   0.59016562  0.21477406  0.09698235
   0.52896285  0.20676891  0.15351075
   0.57959537  0.21014175  0.21471617
   0.51727302  0.19366036  0.26915384
   0.55362734  0.22944437  0.33130329
   0.53727306  0.16597533  0.38476716
   0.54701607  0.21029107  0.44858873
   0.52985497  0.13159867  0.49404101
   0.59002125  0.54657609  0.09636426
   0.52913614  0.53867774  0.15308497
   0.57928608  0.54306156  0.21463735
   0.51620298  0.52613597  0.26893390
   0.55224161  0.56148842  0.33126219
   0.53757164  0.49744747  0.38484337
   0.54626764  0.54077595  0.44929258
   0.52685181  0.46182895  0.49398184
   0.59061710  0.88167959  0.09608063
   0.53021732  0.87221415  0.15299643
   0.58059794  0.87674246  0.21440519
   0.51748562  0.85990467  0.26861093
   0.55406098  0.89505669  0.33080732
   0.53731746  0.83230739  0.38472334
   0.54603312  0.87819911  0.44849147
   0.52763490  0.79979266  0.49363660
   0.92473057  0.21024442  0.09779673
   0.86454252  0.20706220  0.15492047
   0.91607156  0.20808771  0.21583403
   0.85248735  0.19248572  0.26971118
   0.88844840  0.22776721  0.33177915
   0.86873324  0.16520438  0.38506063
   0.87951978  0.20991615  0.44841523
   0.86318126  0.13182794  0.49396470
   0.92666629  0.54651937  0.09640435
   0.86634915  0.54140244  0.15379837
   0.91706536  0.54171720  0.21537171
   0.85366817  0.52456052  0.26951925
   0.88802964  0.56083911  0.33178620
   0.87154999  0.49732157  0.38496905
   0.88092742  0.54087650  0.44909819
   0.86146890  0.46334551  0.49456515
   0.92736719  0.87623874  0.09699943
   0.86488457  0.87317371  0.15314407
   0.91491970  0.87439094  0.21501412
   0.85111884  0.86008744  0.26904818
   0.88823934  0.89450398  0.33119098
   0.87010380  0.83154769  0.38452375
   0.88151061  0.87533171  0.44859775
   0.86223159  0.79722566  0.49373148
   0.31128258  0.13675548  0.09206694
   0.20381719  0.21689114  0.04931236
   0.31313301  0.28466957  0.10174127
   0.14789793  0.13011364  0.14864595
   0.14271589  0.28054590  0.14909797
   0.31271777  0.14482784  0.21434910
   0.28351912  0.29348289  0.22036918
   0.10652715  0.23546682  0.25795929
   0.16800838  0.10140013  0.27091101
   0.31058955  0.24507068  0.33034717
   0.17520466  0.30543992  0.34444305
   0.11666312  0.13370033  0.38242007
   0.26345645  0.09537656  0.38439279
   0.15168954  0.27499162  0.45890949
   0.29872192  0.24685175  0.45281891
   0.30395188  0.47045608  0.08666471
   0.19913461  0.55869045  0.04981179
   0.31369054  0.61821022  0.10045691
   0.14574451  0.46684449  0.14777608
   0.14332263  0.61726530  0.15024173
   0.31279530  0.47844718  0.21181623
   0.28462895  0.62667698  0.22009111
   0.10667615  0.56778656  0.25740393
   0.17107614  0.43469430  0.27099675
   0.31040767  0.57948455  0.33051110
   0.17280590  0.63792599  0.34418862
   0.11897898  0.46413563  0.38054311
   0.26734221  0.43093832  0.38305746
   0.15092172  0.60719804  0.45828666
   0.29805588  0.57634955  0.45543515
   0.30678273  0.80226629  0.09179719
   0.20139109  0.88573680  0.04972275
   0.31284762  0.95067027  0.10135451
   0.14489371  0.79947886  0.14868221
   0.14250551  0.94972472  0.15000764
   0.31180639  0.81247956  0.21423406
   0.28312185  0.96049235  0.22054690
   0.10632110  0.90576575  0.25793514
   0.16469818  0.76951699  0.27099631
   0.31043077  0.90919827  0.33019946
   0.17628398  0.97164304  0.34515380
   0.11736322  0.79697147  0.38294466
   0.26520913  0.76263723  0.38410086
   0.15257217  0.94095685  0.45991232
   0.29893582  0.90819602  0.45635325
   0.64324642  0.14072302  0.09026788
   0.53218490  0.21694057  0.04913049
   0.64111250  0.28893455  0.09972953
   0.48392464  0.12738958  0.14808206
   0.47083192  0.27747813  0.14922267
   0.64397661  0.14470276  0.21337642
   0.61777624  0.29349455  0.21896995
   0.43884243  0.23715621  0.25786563
   0.50034004  0.10340981  0.27088050
   0.64334950  0.24776665  0.32929655
   0.50804372  0.30624970  0.34416291
   0.45190472  0.13297663  0.38066910
   0.59864042  0.09733141  0.38381464
   0.48336967  0.27495675  0.45799964
   0.63144187  0.24802005  0.45351738
   0.64414092  0.47352228  0.08951806
   0.53119033  0.54612537  0.04880890
   0.63948728  0.62209005  0.09802316
   0.48434705  0.45913401  0.14809828
   0.47055079  0.60887032  0.14841629
   0.64396733  0.47808129  0.21366566
   0.61727577  0.62640281  0.21857259
   0.43804498  0.57009036  0.25750164
   0.49990043  0.43584387  0.27062196
   0.64217156  0.57928112  0.32869521
   0.50673279  0.63780733  0.34503364
   0.45294493  0.46220742  0.38102926
   0.60256543  0.43170051  0.38357592
   0.48441145  0.60693731  0.45873918
   0.63136189  0.57640114  0.45554520
   0.64430238  0.80859742  0.08786300
   0.53181999  0.88438967  0.04874047
   0.64087467  0.95637165  0.09940993
   0.48586229  0.79237430  0.14791208
   0.47050961  0.94168097  0.14894324
   0.64569206  0.81220994  0.21348211
   0.61821667  0.96030461  0.21831547
   0.43932712  0.90429798  0.25732522
   0.50092007  0.76956983  0.27036581
   0.64420921  0.91199638  0.32875855
   0.50965556  0.97234401  0.34351428
   0.45290304  0.79641505  0.38157836
   0.59995920  0.76429064  0.38410527
   0.48259440  0.94286871  0.45709434
   0.63002085  0.91626726  0.45429771
   0.97099001  0.13173347  0.09004333
   0.86683973  0.21857973  0.05041766
   0.98245908  0.27946987  0.10055283
   0.81297028  0.13154172  0.15037357
   0.81198327  0.28219038  0.15095414
   0.97899573  0.14116395  0.21448853
   0.95561967  0.29054070  0.22000017
   0.77469205  0.23679692  0.25803320
   0.83425960  0.10264542  0.27097083
   0.97894808  0.24287554  0.33087867
   0.84440382  0.30583241  0.34395823
   0.78265993  0.13395097  0.38098117
   0.92880319  0.09513716  0.38458906
   0.81625390  0.27507810  0.45804507
   0.96413512  0.24730817  0.45223044
   0.96940726  0.46719025  0.08482503
   0.86842110  0.56217317  0.05027457
   0.98745876  0.61237529  0.10091688
   0.81461330  0.46642728  0.14795261
   0.81351896  0.61659827  0.15051151
   0.98121844  0.47574899  0.21364079
   0.95537453  0.62486277  0.22044293
   0.77491484  0.56716732  0.25749349
   0.83870622  0.43412530  0.27101941
   0.97842145  0.57751893  0.33127542
   0.84045191  0.63689214  0.34411279
   0.78626509  0.46431653  0.38041024
   0.93594280  0.43095382  0.38355340
   0.81859637  0.60718814  0.45773826
   0.96621357  0.57652041  0.45429019
   0.97230286  0.79687701  0.08958348
   0.87181027  0.88610380  0.04864353
   0.98609173  0.94433299  0.10062055
   0.81338716  0.79816416  0.14726482
   0.81260712  0.94836460  0.14826765
   0.97864530  0.80841336  0.21441528
   0.95386542  0.95732888  0.21900859
   0.77521733  0.90750794  0.25715411
   0.83051169  0.77056338  0.27095828
   0.97911517  0.90835583  0.32999380
   0.84505414  0.97253396  0.34381691
   0.78457097  0.79843121  0.38142386
   0.93218824  0.76324943  0.38286170
   0.82031772  0.94189402  0.45877858
   0.96718663  0.90968125  0.45386249
   0.12236321  0.10744268  0.50149809
   0.27392232  0.08773514  0.51032693
   0.33667400  0.10199936  0.71677412
   0.16152652  0.26728425  0.70760379
   0.17330996  0.09726182  0.61387808
   0.34962655  0.26249731  0.61420055
   0.30747192  0.11234179  0.86778419
   0.14133259  0.28075842  0.86073387
   0.13521758  0.10600219  0.96016265
   0.31837450  0.27700545  0.96518382
   0.11775677  0.44040650  0.50124097
   0.26843712  0.41680069  0.50973215
   0.33709145  0.43598249  0.71501075
   0.16160278  0.60269618  0.70793665
   0.17318037  0.43119810  0.61397970
   0.35008560  0.59622211  0.61387105
   0.30789205  0.44492524  0.86637648
   0.14198091  0.61316847  0.86095087
   0.13706338  0.43879432  0.96050048
   0.31874696  0.60878320  0.96488981
   0.11817932  0.77285204  0.50107858
   0.26945338  0.74893318  0.50997041
   0.33660729  0.76754837  0.71572700
   0.16176748  0.93407962  0.70749023
   0.17366027  0.76570352  0.61352600
   0.34897597  0.93059098  0.61391274
   0.30945103  0.77919905  0.86746153
   0.14036334  0.94436121  0.86033285
   0.13688518  0.77363273  0.96068582
   0.31795147  0.94265754  0.96495109
   0.45550648  0.10615432  0.50008743
   0.60690547  0.08912121  0.51073663
   0.67207506  0.10196639  0.71624075
   0.49570047  0.26793211  0.70730158
   0.50559388  0.09602100  0.61387239
   0.68256347  0.26247717  0.61414983
   0.63944489  0.11341589  0.86784579
   0.47680211  0.28005794  0.86069468
   0.46910882  0.10539354  0.96071645
   0.65331469  0.27601167  0.96641581
   0.45165532  0.43859862  0.50041346
   0.60278279  0.41736760  0.50968903
   0.67235859  0.43496654  0.71516939
   0.49581120  0.60218331  0.70773544
   0.50672493  0.43085369  0.61344191
   0.68201958  0.59652499  0.61309526
   0.63907120  0.44568772  0.86683612
   0.47574458  0.61247584  0.86064646
   0.46976758  0.43797651  0.96046617
   0.65304232  0.60890638  0.96503615
   0.45271665  0.77723748  0.50042659
   0.60358439  0.75377523  0.50869944
   0.67184239  0.76727314  0.71507189
   0.49454174  0.93410785  0.70769615
   0.50590297  0.76541765  0.61333821
   0.68122323  0.93155954  0.61371681
   0.63837417  0.77927863  0.86741665
   0.47705978  0.94700564  0.86073235
   0.46905307  0.77231924  0.96064047
   0.65380636  0.94244537  0.96563804
   0.78871968  0.10714208  0.50135537
   0.94067743  0.08955604  0.50985759
   0.00277367  0.10131418  0.71611253
   0.82792999  0.26789131  0.70756772
   0.83956584  0.09597874  0.61349013
   0.01493381  0.26263722  0.61362504
   0.97457972  0.11303609  0.86714007
   0.80728954  0.28064609  0.86042176
   0.80431542  0.10655437  0.96005222
   0.98524931  0.27658504  0.96530972
   0.78592917  0.44174215  0.50204998
   0.93679917  0.41764507  0.51003284
   0.00318428  0.43437768  0.71528368
   0.82899087  0.60206936  0.70741044
   0.84127886  0.43158099  0.61383307
   0.01480318  0.59611593  0.61363260
   0.97483323  0.44487226  0.86668879
   0.80809117  0.61392253  0.85954148
   0.80351884  0.43976805  0.95990574
   0.98657241  0.60895404  0.96416999
   0.78641129  0.77649026  0.50101831
   0.93738772  0.75058990  0.50886972
   0.00342029  0.76721879  0.71533739
   0.82812593  0.93357455  0.70737398
   0.83979390  0.76579913  0.61324269
   0.01600784  0.93069293  0.61408069
   0.97530606  0.77944697  0.86726428
   0.80800125  0.94607419  0.86047058
   0.80432929  0.77296608  0.95949317
   0.98494068  0.94317303  0.96451249
   0.32849405  0.11219167  0.49171766
   0.32370291  0.44008100  0.49154561
   0.32426886  0.77256632  0.49154120
   0.66162367  0.11385063  0.49246501
   0.65763619  0.44197301  0.49178711
   0.65881088  0.77802527  0.49099921
   0.99515438  0.11513749  0.49166424
   0.99216205  0.44143978  0.49222368
   0.99268208  0.77426067  0.49090257
   0.15962717  0.10078592  0.71028712
   0.17109329  0.26398270  0.60734555
   0.33151441  0.27436829  0.71485411
   0.34954671  0.10012349  0.61644870
   0.14632813  0.11099638  0.85959987
   0.13691419  0.28181516  0.96110792
   0.31726084  0.27367050  0.86571933
   0.31225587  0.10894905  0.96782522
   0.15938282  0.43451138  0.71026109
   0.17085531  0.59840737  0.60752215
   0.33217188  0.60802031  0.71488045
   0.34934195  0.43432407  0.61617881
   0.14728345  0.44427502  0.85982343
   0.13754156  0.61646870  0.96093115
   0.31742355  0.60918906  0.86537583
   0.31254963  0.44183875  0.96662240
   0.15973475  0.76861227  0.71023172
   0.17175662  0.93118181  0.60696902
   0.33262533  0.94042504  0.71498194
   0.34955913  0.76698966  0.61629329
   0.14589424  0.77739661  0.85993348
   0.13606324  0.94848113  0.96099951
   0.31714732  0.94101035  0.86556772
   0.31227517  0.77574444  0.96730441
   0.49265270  0.10102046  0.71054144
   0.50424148  0.26452143  0.60734042
   0.66611946  0.27455707  0.71507224
   0.68243960  0.10020350  0.61655888
   0.48102106  0.11166189  0.85991594
   0.46981429  0.28308653  0.96130574
   0.64979176  0.27415045  0.86608218
   0.64594714  0.10949200  0.96742994
   0.49298596  0.43503940  0.71004632
   0.50476114  0.59834919  0.60711928
   0.66749550  0.60772600  0.71478405
   0.68299782  0.43426013  0.61595358
   0.48039976  0.44396675  0.85975773
   0.46927641  0.61654056  0.96098266
   0.64914239  0.60824130  0.86519057
   0.64552388  0.44255150  0.96677878
   0.49294669  0.76816237  0.71003400
   0.50391398  0.93050733  0.60687793
   0.66646451  0.94134043  0.71483069
   0.68192169  0.76744156  0.61562059
   0.48077924  0.77701775  0.85955203
   0.46958289  0.94876443  0.96071585
   0.64958198  0.94146575  0.86542761
   0.64589794  0.77504181  0.96665430
   0.82589912  0.10162639  0.71033073
   0.83782702  0.26367867  0.60708315
   0.99846302  0.27447356  0.71450503
   0.01667549  0.09998026  0.61637064
   0.81405053  0.11160473  0.85959369
   0.80375876  0.28250981  0.96114665
   0.98354819  0.27415746  0.86582607
   0.97815147  0.10897376  0.96756810
   0.82658721  0.43521446  0.71011715
   0.83758126  0.59873234  0.60721663
   0.99843488  0.60813262  0.71466361
   0.01563623  0.43394091  0.61598501
   0.81494238  0.44380876  0.85951732
   0.80330589  0.61493034  0.96048309
   0.98422866  0.60811500  0.86529777
   0.97985165  0.44196399  0.96690318
   0.82580536  0.76895314  0.70997976
   0.83702242  0.93167796  0.60677224
   0.99840410  0.94011196  0.71480372
   0.01577135  0.76812630  0.61604913
   0.81538254  0.77675711  0.85926136
   0.80447206  0.94867281  0.96121189
   0.98361814  0.94159047  0.86530593
   0.97923252  0.77488587  0.96707806
Direct configuration=   280
   0.26217325  0.21333089  0.09856139
   0.19807845  0.20719498  0.15264361
   0.24710909  0.21080209  0.21399039
   0.18523690  0.19251107  0.26875387
   0.21845999  0.23034084  0.33234649
   0.20485143  0.16507009  0.38532811
   0.21510566  0.20669305  0.44952897
   0.19679324  0.12788076  0.49182754
   0.25801493  0.54897491  0.09686375
   0.19637367  0.54364957  0.15248304
   0.24769015  0.54481301  0.21294442
   0.18689390  0.52565573  0.26823264
   0.21963021  0.56470884  0.33191358
   0.20661544  0.49892356  0.38490006
   0.21314757  0.53760583  0.45035453
   0.19209028  0.45678600  0.49113019
   0.25982944  0.87955603  0.09829821
   0.19627121  0.87547201  0.15274443
   0.24617761  0.87806394  0.21404200
   0.18363241  0.86062234  0.26875998
   0.21707176  0.89660750  0.33315474
   0.20475266  0.82993068  0.38635972
   0.21313088  0.86997528  0.45139727
   0.19192705  0.79021782  0.49316772
   0.59105494  0.21652331  0.09697555
   0.52927631  0.20724560  0.15211560
   0.57958501  0.21091481  0.21299518
   0.51761364  0.19511857  0.26813523
   0.55227946  0.23271134  0.33183545
   0.53890111  0.16652138  0.38461942
   0.54722699  0.20750846  0.44944404
   0.52843656  0.12833864  0.49139760
   0.59057642  0.54683605  0.09637086
   0.52921740  0.53877629  0.15180095
   0.57899318  0.54333457  0.21291229
   0.51662932  0.52709912  0.26778173
   0.55159878  0.56441918  0.33182061
   0.53933430  0.49808599  0.38511013
   0.54596293  0.53727949  0.45068947
   0.52503341  0.45644080  0.49154084
   0.59126182  0.88236050  0.09593737
   0.53074806  0.87240596  0.15177729
   0.58094239  0.87809717  0.21270338
   0.51831082  0.86086540  0.26760689
   0.55243248  0.89778762  0.33149721
   0.53978396  0.83198914  0.38472716
   0.54523547  0.87517137  0.44920999
   0.52607628  0.79584472  0.49132131
   0.92523733  0.21046695  0.09821289
   0.86379133  0.20690207  0.15364132
   0.91511591  0.20838877  0.21418001
   0.85233831  0.19315817  0.26901649
   0.88583401  0.23064972  0.33254399
   0.86934087  0.16547044  0.38495843
   0.87915408  0.20698016  0.44933675
   0.86219292  0.12769163  0.49141392
   0.92731424  0.54740694  0.09715749
   0.86580514  0.54283763  0.15286005
   0.91668378  0.54296948  0.21370307
   0.85457507  0.52532204  0.26848369
   0.88644992  0.56360603  0.33238132
   0.87312793  0.49791283  0.38526215
   0.88048351  0.53819373  0.45018884
   0.85954757  0.45846387  0.49207638
   0.92810043  0.87537392  0.09748914
   0.86438899  0.87321482  0.15181115
   0.91390844  0.87558474  0.21315704
   0.85092026  0.86091722  0.26778835
   0.88514660  0.89707340  0.33191011
   0.87168591  0.83144827  0.38477424
   0.88142888  0.87159710  0.44967409
   0.86114155  0.79216053  0.49130636
   0.31441839  0.13934570  0.09269646
   0.20686365  0.21666490  0.05025545
   0.31340338  0.28677135  0.10219549
   0.14992141  0.12981917  0.14763915
   0.14283856  0.28006671  0.14788523
   0.31292325  0.14669668  0.21384597
   0.28234997  0.29496876  0.21978224
   0.10558838  0.23388285  0.25700547
   0.17113433  0.10239777  0.27159028
   0.30678540  0.25382909  0.33029760
   0.16721948  0.30372193  0.34401594
   0.11979083  0.13199109  0.37966675
   0.26692975  0.09737381  0.37966019
   0.15282381  0.27198022  0.45759336
   0.29938821  0.24240884  0.45400580
   0.30505703  0.47213590  0.08756022
   0.20015722  0.55899788  0.05078422
   0.31347046  0.61920468  0.10084369
   0.14548917  0.46787300  0.14753564
   0.14355490  0.61845799  0.14991960
   0.31305417  0.48074908  0.21029621
   0.28357723  0.62859954  0.21921736
   0.10645187  0.56462475  0.25680222
   0.17453005  0.43545450  0.27113864
   0.30734822  0.59014764  0.33005791
   0.16731516  0.63753219  0.34350137
   0.12256120  0.46382309  0.37768722
   0.26979514  0.43244511  0.37954925
   0.15199798  0.60373126  0.45811775
   0.29741603  0.57218984  0.45860773
   0.30987897  0.80395437  0.09286304
   0.20400955  0.88452994  0.05058448
   0.31278917  0.95174128  0.10157658
   0.14570394  0.79932130  0.14878732
   0.14270652  0.94958891  0.14808615
   0.31158887  0.81355937  0.21399641
   0.28221571  0.96193597  0.21998316
   0.10540328  0.90424869  0.25654835
   0.16747134  0.77061636  0.27041334
   0.30577568  0.92021991  0.33012683
   0.16664698  0.97023492  0.34602177
   0.12144278  0.79299582  0.38024170
   0.26851760  0.76426204  0.38082529
   0.15317820  0.93733828  0.45892443
   0.29834433  0.90269766  0.45798764
   0.64493537  0.14371198  0.09046369
   0.53280953  0.21741678  0.05009619
   0.64002927  0.29171812  0.09995946
   0.48447018  0.12740329  0.14704445
   0.47022819  0.27730881  0.14850675
   0.64305014  0.14494357  0.21284760
   0.61792094  0.29376003  0.21764292
   0.43847038  0.23729544  0.25664112
   0.50162546  0.10515393  0.27120213
   0.64030416  0.25728223  0.32983556
   0.50081186  0.30612402  0.34436268
   0.45420137  0.13249990  0.37766137
   0.60182403  0.09927929  0.37996561
   0.48462846  0.27223144  0.45743659
   0.63105223  0.24438854  0.45513102
   0.64696838  0.47557705  0.09165009
   0.53253302  0.54263347  0.04931850
   0.63729372  0.62359244  0.09721044
   0.48448340  0.45890275  0.14763712
   0.47027463  0.60865864  0.14713098
   0.64331788  0.47831176  0.21337860
   0.61615119  0.62663954  0.21748791
   0.43805278  0.57006322  0.25607135
   0.49995530  0.43729619  0.26996760
   0.63935275  0.58976837  0.32858252
   0.50032381  0.63790337  0.34458213
   0.45593613  0.46082679  0.37850720
   0.60508250  0.43373571  0.38077967
   0.48493415  0.60375646  0.45847434
   0.63026900  0.57149394  0.45880230
   0.64641603  0.81106960  0.08795254
   0.53217146  0.88173803  0.04957747
   0.63932870  0.95817119  0.09866916
   0.48731598  0.79201230  0.14841627
   0.47028346  0.94107195  0.14766929
   0.64613236  0.81339354  0.21290152
   0.61783768  0.96154649  0.21775015
   0.43930431  0.90368456  0.25657984
   0.50171947  0.77082956  0.26955786
   0.64054016  0.92246305  0.32892327
   0.50186201  0.97167688  0.34398945
   0.45655555  0.79483993  0.37831998
   0.60441729  0.76659805  0.38135868
   0.48149219  0.93919917  0.45530320
   0.62808955  0.91336188  0.45591712
   0.97137360  0.13267144  0.09080013
   0.86794152  0.21866855  0.05145312
   0.98215063  0.27965062  0.10150987
   0.81264328  0.13126614  0.14934782
   0.81124037  0.28189665  0.15002654
   0.97839658  0.14192581  0.21337172
   0.95440728  0.29089572  0.21949369
   0.77333983  0.23587903  0.25739260
   0.83587987  0.10326158  0.27145023
   0.97464737  0.25264726  0.33116571
   0.83663583  0.30569467  0.34407877
   0.78400774  0.13384594  0.37759532
   0.93132382  0.09742345  0.38042839
   0.81614141  0.27132663  0.45814271
   0.96346054  0.24340380  0.45362574
   0.96957320  0.46811490  0.08641563
   0.86960707  0.56268673  0.05161933
   0.98797111  0.61297679  0.10183169
   0.81402923  0.46780831  0.14729591
   0.81284383  0.61769855  0.15043837
   0.98014419  0.47678916  0.21252708
   0.95506553  0.62555058  0.21996971
   0.77413779  0.56508065  0.25626062
   0.84206425  0.43500098  0.27112593
   0.97396688  0.58913929  0.33090407
   0.83504966  0.63669010  0.34423880
   0.78892075  0.46271225  0.37805446
   0.93814684  0.43280066  0.38089763
   0.81883070  0.60416833  0.45746688
   0.96514240  0.57259726  0.45724299
   0.97318541  0.79697656  0.09090158
   0.87318311  0.88440991  0.04966849
   0.98562799  0.94379788  0.10152911
   0.81314283  0.79763923  0.14724316
   0.81160553  0.94809814  0.14687590
   0.97761641  0.80988780  0.21365616
   0.95272129  0.95824731  0.21812766
   0.77368805  0.90647826  0.25577067
   0.83183947  0.77156276  0.27057510
   0.97386733  0.91949700  0.32957581
   0.83591348  0.97159630  0.34437454
   0.78805588  0.79522316  0.37872791
   0.93635718  0.76566284  0.37918452
   0.82113548  0.93842400  0.45825148
   0.96668361  0.90493763  0.45483931
   0.12221609  0.10577672  0.50062220
   0.27116268  0.08170440  0.50686361
   0.34065193  0.09658631  0.71409363
   0.17065058  0.26388907  0.70822772
   0.17290492  0.10140834  0.61433568
   0.34778261  0.26103145  0.61041051
   0.30471096  0.11603490  0.86993262
   0.13492889  0.28152850  0.86351692
   0.13664815  0.10584943  0.96319647
   0.31406957  0.27822838  0.96628331
   0.11745029  0.43419520  0.49843856
   0.26566854  0.41003934  0.50650639
   0.34177542  0.43148080  0.71287287
   0.17039906  0.59921127  0.70815548
   0.17263555  0.43679655  0.61411552
   0.34921432  0.59455213  0.61001628
   0.30516291  0.44999938  0.86827440
   0.13535801  0.61281702  0.86320144
   0.13805174  0.43859186  0.96392470
   0.31387762  0.60979842  0.96607663
   0.11694898  0.76716005  0.49936810
   0.26557233  0.74256889  0.50668245
   0.34073021  0.76254646  0.71348911
   0.16948814  0.93148977  0.70798531
   0.17439961  0.77147395  0.61336401
   0.34760922  0.92843823  0.61042020
   0.30613100  0.78295232  0.87000416
   0.13387512  0.94455035  0.86294756
   0.13845383  0.77309453  0.96371194
   0.31315549  0.94249609  0.96638750
   0.45401334  0.10497301  0.49912389
   0.60273974  0.08410319  0.50816063
   0.67527394  0.09750933  0.71376172
   0.50497524  0.26477549  0.70799127
   0.50529452  0.10013986  0.61442169
   0.68253761  0.26147338  0.60955471
   0.63663731  0.11682870  0.87030105
   0.47025647  0.28131714  0.86348208
   0.46936314  0.10473064  0.96444575
   0.64820288  0.27637100  0.96790189
   0.45012961  0.43294377  0.49766253
   0.59859519  0.40983321  0.50757773
   0.67515673  0.42919469  0.71326462
   0.50513816  0.59843876  0.70814214
   0.50630151  0.43647833  0.61337560
   0.68169045  0.59429438  0.60934447
   0.63673992  0.45161784  0.86922829
   0.46925954  0.61163016  0.86396570
   0.46982449  0.43763805  0.96417910
   0.64753228  0.60911610  0.96623018
   0.45155630  0.77376333  0.49939221
   0.60033439  0.74887620  0.50558793
   0.67385518  0.76275399  0.71247862
   0.50363105  0.93132604  0.70829502
   0.50582953  0.77023187  0.61342775
   0.68068374  0.92821796  0.61018623
   0.63606373  0.78338170  0.86937475
   0.47141862  0.94757951  0.86367977
   0.46894791  0.77136121  0.96394421
   0.64918131  0.94266465  0.96719803
   0.78782997  0.10437950  0.49993399
   0.93703566  0.08324500  0.50677102
   0.00588771  0.09756759  0.71398345
   0.83713547  0.26415629  0.70783804
   0.83963458  0.09962560  0.61432813
   0.01470031  0.26141162  0.60914654
   0.97040951  0.11619031  0.86952872
   0.80188560  0.28095757  0.86332109
   0.80503727  0.10621401  0.96340352
   0.98067901  0.27698876  0.96695855
   0.78443956  0.43606448  0.49934815
   0.93297095  0.41112851  0.50729189
   0.00585807  0.42876777  0.71324185
   0.83828121  0.59811831  0.70770337
   0.84113933  0.43685799  0.61380116
   0.01506923  0.59432875  0.60927669
   0.97049354  0.45065041  0.86848869
   0.80263157  0.61332575  0.86205391
   0.80406479  0.43914729  0.96342915
   0.98174269  0.60985866  0.96586193
   0.78566716  0.77181029  0.49960749
   0.93376336  0.74379487  0.50550548
   0.00674631  0.76257511  0.71343533
   0.83733899  0.93102935  0.70775641
   0.84028118  0.77075262  0.61348027
   0.01624185  0.92777056  0.61017858
   0.97060919  0.78314491  0.86946517
   0.80405543  0.94716079  0.86347395
   0.80515663  0.77186957  0.96277099
   0.98060941  0.94414292  0.96645873
   0.32802635  0.10753837  0.49230326
   0.32284405  0.43437418  0.49166160
   0.32218121  0.76849508  0.49244913
   0.65951339  0.11001682  0.49351696
   0.65539762  0.43450997  0.49243571
   0.65715276  0.77438463  0.49097350
   0.99323815  0.11038515  0.49212865
   0.99007677  0.43514380  0.49161928
   0.99131952  0.76768191  0.49062253
   0.16316615  0.10168629  0.71168202
   0.17832031  0.26296665  0.60805910
   0.33826817  0.27021900  0.71297872
   0.35081701  0.10097913  0.61191256
   0.14223471  0.11262095  0.86249844
   0.13518377  0.28543813  0.96444084
   0.31173104  0.27386053  0.86795380
   0.30839206  0.10981560  0.96959203
   0.16362613  0.43564023  0.71145874
   0.17784876  0.59750409  0.60830958
   0.33886261  0.60385055  0.71322626
   0.35155138  0.43566043  0.61139292
   0.14324353  0.44527221  0.86235807
   0.13590114  0.61962793  0.96390828
   0.31203982  0.60822960  0.86730930
   0.30846308  0.44315512  0.96812112
   0.16383426  0.77000660  0.71122176
   0.17911197  0.92935990  0.60733143
   0.33884793  0.93717793  0.71288783
   0.35136668  0.76753010  0.61153752
   0.14159912  0.77842504  0.86266017
   0.13383448  0.95107546  0.96385202
   0.31178538  0.94035263  0.86769767
   0.30839296  0.77669046  0.96968851
   0.49718255  0.10179037  0.71194838
   0.51140514  0.26272727  0.60815627
   0.67284171  0.27155853  0.71318602
   0.68424835  0.10115073  0.61228419
   0.47674444  0.11338365  0.86294228
   0.46819217  0.28715675  0.96455164
   0.64366755  0.27416493  0.86843037
   0.64233963  0.11062689  0.96963098
   0.49656567  0.43661085  0.71109309
   0.51207326  0.59675876  0.60780731
   0.67419545  0.60365323  0.71263648
   0.68514282  0.43482678  0.61135533
   0.47589377  0.44457247  0.86235337
   0.46773007  0.61960559  0.96444405
   0.64229451  0.60730688  0.86699454
   0.64179649  0.44419154  0.96846201
   0.49676740  0.76886618  0.71112809
   0.51082488  0.92972395  0.60756311
   0.67283690  0.93740101  0.71275284
   0.68342561  0.76777604  0.61055436
   0.47567021  0.77803743  0.86224007
   0.46788152  0.95212160  0.96381367
   0.64331531  0.94112358  0.86812027
   0.64197634  0.77609144  0.96852409
   0.83111318  0.10302818  0.71173341
   0.84461827  0.26250208  0.60770594
   0.00436918  0.27107804  0.71222778
   0.01842254  0.10095051  0.61191974
   0.80979053  0.11207038  0.86215868
   0.80223224  0.28613609  0.96418410
   0.97790555  0.27380731  0.86776905
   0.97410732  0.11065077  0.96931991
   0.83133771  0.43571967  0.71148331
   0.84512456  0.59704938  0.60804586
   0.00493216  0.60425342  0.71233675
   0.01675775  0.43462557  0.61100875
   0.81037218  0.44506135  0.86175996
   0.80139655  0.61793412  0.96305972
   0.97816556  0.60713042  0.86718573
   0.97593860  0.44328834  0.96809343
   0.83068210  0.77036268  0.71117276
   0.84409701  0.93065865  0.60773893
   0.00488822  0.93639295  0.71292827
   0.01731584  0.76889347  0.61108805
   0.81127136  0.77797844  0.86182873
   0.80294620  0.95169697  0.96385818
   0.97793327  0.94148493  0.86747077
   0.97491492  0.77540129  0.96866220
Direct configuration=   300
   0.26361976  0.21495032  0.09869550
   0.19890923  0.20782033  0.15333845
   0.24749461  0.21214325  0.21471096
   0.18473955  0.19360038  0.26851925
   0.21638937  0.23306451  0.33060410
   0.20588926  0.16527765  0.38196895
   0.21568662  0.20308012  0.44755361
   0.19585752  0.12248218  0.49105374
   0.25820253  0.55029877  0.09735143
   0.19584021  0.54513163  0.15338558
   0.24816788  0.54659812  0.21356830
   0.18768500  0.52636836  0.26839195
   0.21909059  0.56825886  0.33064548
   0.20799406  0.50009798  0.38212226
   0.21383385  0.53457543  0.44885828
   0.19093964  0.45067867  0.49009629
   0.26124635  0.88016636  0.09882569
   0.19691770  0.87558545  0.15396250
   0.24669345  0.87966077  0.21554149
   0.18323053  0.86195490  0.26918877
   0.21480427  0.89956953  0.33225703
   0.20621082  0.83032821  0.38337661
   0.21282756  0.86640830  0.44988985
   0.18951059  0.78391541  0.49236226
   0.59114828  0.21824612  0.09737562
   0.52926711  0.20777471  0.15291629
   0.57959811  0.21204970  0.21390771
   0.51704778  0.19703288  0.26846738
   0.55027479  0.23595758  0.33062486
   0.53923337  0.16762833  0.38176084
   0.54706386  0.20486286  0.44761685
   0.52657856  0.12390606  0.49088355
   0.59125679  0.54712602  0.09691754
   0.52901115  0.53847354  0.15251412
   0.57895043  0.54380461  0.21370299
   0.51639571  0.52869989  0.26826796
   0.54989166  0.56798417  0.33106455
   0.54050050  0.50004904  0.38292468
   0.54582866  0.53440347  0.44978677
   0.52262403  0.45082837  0.49149230
   0.59190755  0.88264305  0.09622565
   0.53100163  0.87240638  0.15277815
   0.58096637  0.87919614  0.21377044
   0.51791894  0.86250482  0.26801210
   0.55085716  0.90104905  0.33072736
   0.54070922  0.83318563  0.38225638
   0.54437693  0.87156653  0.44777858
   0.52380438  0.79032377  0.49100055
   0.92548437  0.21098388  0.09877402
   0.86293174  0.20699937  0.15434280
   0.91422254  0.20928435  0.21504314
   0.85111170  0.19422355  0.26908329
   0.88293093  0.23424393  0.33115961
   0.86976465  0.16667350  0.38237045
   0.87905832  0.20381702  0.44820503
   0.86074319  0.12226691  0.49118763
   0.92722725  0.54817998  0.09804291
   0.86453589  0.54391370  0.15402999
   0.91642523  0.54466245  0.21438889
   0.85417751  0.52645744  0.26885500
   0.88486537  0.56814821  0.33149896
   0.87392087  0.49959586  0.38297960
   0.87981067  0.53541649  0.44940764
   0.85738595  0.45264271  0.49137148
   0.92813156  0.87521305  0.09833072
   0.86350417  0.87346309  0.15304487
   0.91334997  0.87743606  0.21432974
   0.84938842  0.86210693  0.26816141
   0.88184204  0.90038554  0.33094234
   0.87333552  0.83134299  0.38187077
   0.88186365  0.86779728  0.44797712
   0.85944600  0.78624695  0.49087304
   0.31754352  0.14140613  0.09323264
   0.20745365  0.21631666  0.05017474
   0.31390285  0.28949701  0.10196450
   0.15250178  0.12931797  0.14691186
   0.14215188  0.27985764  0.14758099
   0.31347483  0.14853762  0.21359330
   0.28214427  0.29698479  0.21889622
   0.10444325  0.23248949  0.25596623
   0.17428413  0.10232796  0.27163364
   0.30379923  0.26059891  0.33046912
   0.16187863  0.30349839  0.34437244
   0.12126810  0.12981406  0.37793918
   0.27008568  0.09954261  0.37561431
   0.15315928  0.26822439  0.45771486
   0.30093417  0.23726012  0.45514867
   0.30725564  0.47356389  0.08917969
   0.20027288  0.55875601  0.05056030
   0.31374702  0.62096560  0.10108375
   0.14525167  0.46907338  0.14779524
   0.14267023  0.61983773  0.15013434
   0.31422664  0.48317302  0.20890351
   0.28313464  0.63120242  0.21812754
   0.10560910  0.56257154  0.25666835
   0.17820823  0.43497115  0.27100060
   0.30554436  0.59854451  0.32993958
   0.16373576  0.63813295  0.34349081
   0.12326116  0.46474956  0.37626635
   0.27256039  0.43453063  0.37611673
   0.15146107  0.60000040  0.45880605
   0.29826299  0.56739108  0.46039603
   0.31427567  0.80561560  0.09358262
   0.20494449  0.88227270  0.05030984
   0.31337948  0.95368455  0.10136357
   0.14693060  0.79927990  0.14860191
   0.14319341  0.94952050  0.14728849
   0.31189439  0.81486636  0.21383893
   0.28223641  0.96411347  0.21876867
   0.10419083  0.90358086  0.25601345
   0.17027689  0.77088656  0.27036271
   0.30124150  0.92903320  0.33116398
   0.15899206  0.96878428  0.34676246
   0.12300038  0.79258772  0.37785878
   0.27275201  0.76639705  0.37749695
   0.15266841  0.93394614  0.45967104
   0.29868138  0.89859402  0.45900991
   0.64727930  0.14655719  0.09110937
   0.53262618  0.21780576  0.05022323
   0.63946613  0.29420908  0.09980109
   0.48536155  0.12784281  0.14702036
   0.47006403  0.27748610  0.14839704
   0.64307467  0.14553540  0.21283468
   0.61834803  0.29524976  0.21647849
   0.43768441  0.23802484  0.25642506
   0.50284334  0.10630250  0.27105791
   0.63737760  0.26418385  0.32983501
   0.49604240  0.30616659  0.34474310
   0.45477053  0.13219787  0.37711321
   0.60427887  0.10216453  0.37604707
   0.48395868  0.26913618  0.45793023
   0.63158972  0.23958296  0.45652134
   0.65048354  0.47772765  0.09369907
   0.53339962  0.54023391  0.04924216
   0.63601102  0.62524893  0.09643147
   0.48434849  0.45865071  0.14756722
   0.47020652  0.60857681  0.14702680
   0.64370074  0.47869013  0.21344807
   0.61568782  0.62801640  0.21600214
   0.43758929  0.57095188  0.25572839
   0.50117757  0.43792503  0.26990384
   0.63667767  0.59731016  0.32908185
   0.49551901  0.63844310  0.34441592
   0.45756487  0.46165371  0.37690510
   0.60710402  0.43639301  0.37715137
   0.48370834  0.60025601  0.45946360
   0.63048411  0.56691705  0.46075664
   0.65002040  0.81300623  0.08903527
   0.53192704  0.87844632  0.04965050
   0.63812950  0.96018542  0.09776261
   0.48785771  0.79178538  0.14852274
   0.47029395  0.94095068  0.14738525
   0.64619908  0.81433559  0.21251323
   0.61683201  0.96345759  0.21673212
   0.43861731  0.90435258  0.25605339
   0.50315129  0.77170774  0.26945019
   0.63775037  0.92987130  0.32949741
   0.49554999  0.97078604  0.34457045
   0.45753330  0.79546522  0.37609853
   0.60829978  0.76997295  0.37802305
   0.47946784  0.93521851  0.45583545
   0.62784929  0.90857502  0.45750094
   0.97263546  0.13303402  0.09211503
   0.86843370  0.21836113  0.05115318
   0.98259076  0.28068463  0.10193352
   0.81253492  0.13082554  0.14901668
   0.80988409  0.28168005  0.14942620
   0.97800170  0.14307777  0.21291480
   0.95292702  0.29225200  0.21848688
   0.77152256  0.23468434  0.25617211
   0.83837649  0.10317186  0.27184544
   0.97064399  0.25985487  0.33109770
   0.83062157  0.30604991  0.34481837
   0.78404181  0.13389333  0.37669521
   0.93375003  0.09997933  0.37682420
   0.81532237  0.26742775  0.45888852
   0.96393821  0.23921906  0.45511987
   0.97023900  0.46857309  0.08852869
   0.87048379  0.56231720  0.05126160
   0.98829156  0.61399637  0.10284503
   0.81356442  0.46831719  0.14779476
   0.81148137  0.61897058  0.15072563
   0.98023135  0.47868758  0.21056045
   0.95477543  0.62779016  0.21875031
   0.77276648  0.56274233  0.25580467
   0.84516671  0.43496185  0.27136100
   0.97145686  0.59826417  0.33074178
   0.82937251  0.63841574  0.34411101
   0.79040970  0.46225533  0.37696843
   0.93905892  0.43437126  0.37783626
   0.81756149  0.60126448  0.45887859
   0.96462743  0.56861212  0.45957255
   0.97473189  0.79656864  0.09277938
   0.87325939  0.88267620  0.04955589
   0.98608438  0.94397002  0.10204282
   0.81289399  0.79744566  0.14817938
   0.81048551  0.94783727  0.14615640
   0.97760687  0.81158184  0.21322602
   0.95175462  0.96059787  0.21718003
   0.77137463  0.90540764  0.25436266
   0.83365675  0.77123775  0.26984660
   0.96887461  0.92906918  0.32937985
   0.82738935  0.97049839  0.34542356
   0.78941081  0.79434102  0.37743003
   0.93959283  0.76768012  0.37551868
   0.82085672  0.93469672  0.45866281
   0.96751619  0.90099875  0.45617276
   0.12042639  0.10250893  0.50038998
   0.27021247  0.07294541  0.50324737
   0.34702492  0.09186583  0.71017405
   0.18182129  0.26276419  0.70927852
   0.17451085  0.10679305  0.61576613
   0.34194016  0.26106194  0.60726482
   0.30042252  0.11813704  0.86975863
   0.13042322  0.28052415  0.86599385
   0.13926795  0.10637104  0.96656894
   0.30986288  0.28175154  0.96702106
   0.11554679  0.42852986  0.49683695
   0.26517076  0.40090908  0.50293234
   0.34778964  0.42690887  0.70986321
   0.18110800  0.59654860  0.70894617
   0.17418278  0.44263648  0.61452881
   0.34391420  0.59456777  0.60707392
   0.30099615  0.45332171  0.86819556
   0.13086738  0.61239321  0.86526256
   0.13946051  0.43865037  0.96688940
   0.30898506  0.61323464  0.96720999
   0.11408136  0.76083998  0.49862204
   0.26444594  0.73373604  0.50354531
   0.34695776  0.75876569  0.70999028
   0.18007255  0.93007424  0.70951731
   0.17644973  0.77615200  0.61379274
   0.34216094  0.92731461  0.60745355
   0.30112373  0.78423721  0.86939314
   0.13029140  0.94538022  0.86564090
   0.13974392  0.77229498  0.96675484
   0.30962235  0.94551946  0.96732671
   0.45115516  0.10318644  0.49931599
   0.60154170  0.07584717  0.50490159
   0.67918825  0.09262094  0.71036260
   0.51530470  0.26307865  0.70911022
   0.50714493  0.10613729  0.61575362
   0.67843073  0.26216372  0.60607663
   0.63415639  0.11871535  0.87028037
   0.46451856  0.28081493  0.86601214
   0.47032394  0.10506115  0.96759482
   0.64268576  0.27968961  0.96825533
   0.44682759  0.42801565  0.49676106
   0.59662425  0.40069214  0.50447927
   0.67974531  0.42500815  0.70987603
   0.51579919  0.59598494  0.70913070
   0.50785033  0.44273652  0.61393268
   0.67789319  0.59354950  0.60683110
   0.63358652  0.45385230  0.86918486
   0.46435735  0.61169694  0.86640178
   0.46993981  0.43836106  0.96676655
   0.64146577  0.61250653  0.96725215
   0.44894645  0.76800571  0.49946095
   0.59933774  0.74181775  0.50258811
   0.67836729  0.75930430  0.70860656
   0.51441228  0.93000930  0.70933433
   0.50805692  0.77418076  0.61462205
   0.67663635  0.92588885  0.60727040
   0.63285412  0.78490339  0.86892717
   0.46556618  0.94730334  0.86610019
   0.47035665  0.77135810  0.96682983
   0.64361631  0.94515804  0.96860080
   0.78556279  0.10015813  0.49947428
   0.93601051  0.07394478  0.50350186
   0.01176247  0.09311251  0.71022733
   0.84873801  0.26260795  0.70844874
   0.84130823  0.10525688  0.61560046
   0.01095977  0.26114052  0.60581880
   0.96570326  0.11833907  0.86941918
   0.79770351  0.28061579  0.86570223
   0.80557771  0.10661421  0.96687710
   0.97644776  0.28058847  0.96767051
   0.78159062  0.43055925  0.49740663
   0.93123747  0.40228452  0.50378619
   0.01124166  0.42434593  0.70956563
   0.84904134  0.59551647  0.70896005
   0.84227180  0.44218693  0.61431465
   0.01177217  0.59426423  0.60629899
   0.96548458  0.45365167  0.86824378
   0.79765713  0.61185022  0.86483362
   0.80544684  0.43909565  0.96678848
   0.97735769  0.61331264  0.96737444
   0.78357738  0.76528158  0.49883018
   0.93303397  0.73484657  0.50238261
   0.01276385  0.75997819  0.70962696
   0.84827734  0.92963869  0.70954901
   0.84285542  0.77485557  0.61455956
   0.01141851  0.92638649  0.60674524
   0.96608045  0.78438625  0.86881620
   0.79985128  0.94765071  0.86583551
   0.80601533  0.76999847  0.96613790
   0.97695498  0.94733394  0.96784071
   0.32548321  0.09407664  0.48357448
   0.32123668  0.42144361  0.48411917
   0.31928123  0.75573655  0.48430979
   0.65670399  0.09642150  0.48478923
   0.65209548  0.42123246  0.48504480
   0.65404722  0.76365251  0.48281112
   0.99084900  0.09638164  0.48396829
   0.98694761  0.42260619  0.48417530
   0.98933439  0.75560841  0.48368758
   0.17179830  0.10157154  0.71423042
   0.18351088  0.26378615  0.61015668
   0.34515743  0.26548053  0.70990128
   0.34855793  0.10094404  0.60803143
   0.13770983  0.11422517  0.86692175
   0.13409438  0.28779268  0.96660785
   0.30439836  0.27511899  0.86878233
   0.30507099  0.11017003  0.96911198
   0.17240040  0.43591445  0.71348769
   0.18306021  0.59812762  0.61015898
   0.34553981  0.59867361  0.71019166
   0.34978217  0.43622259  0.60693229
   0.13872378  0.44661743  0.86638787
   0.13454382  0.62112934  0.96514563
   0.30475642  0.60829760  0.86819971
   0.30490450  0.44455912  0.96779359
   0.17277821  0.77040472  0.71326074
   0.18431441  0.93019696  0.60959115
   0.34511010  0.93302597  0.70969973
   0.34932194  0.76757935  0.60723106
   0.13719961  0.77979955  0.86656172
   0.13280123  0.95273894  0.96566329
   0.30463231  0.94100240  0.86865720
   0.30513243  0.77743379  0.96965629
   0.50656709  0.10145805  0.71426380
   0.51676149  0.26292520  0.61038233
   0.67948930  0.26737749  0.71002650
   0.68252300  0.10134628  0.60847544
   0.47174799  0.11479018  0.86757942
   0.46736042  0.28954245  0.96658184
   0.63638779  0.27520919  0.86958300
   0.63985977  0.11131053  0.96984131
   0.50569058  0.43699741  0.71331082
   0.51759883  0.59727731  0.60994341
   0.68052831  0.59895834  0.70945473
   0.68363973  0.43467029  0.60731180
   0.47075163  0.44597747  0.86636580
   0.46725194  0.62085677  0.96681847
   0.63454855  0.60761299  0.86779358
   0.63902573  0.44551508  0.96838657
   0.50620582  0.76873198  0.71334258
   0.51602634  0.93121679  0.61021693
   0.67895259  0.93235162  0.70962755
   0.68175149  0.76769667  0.60652845
   0.47010122  0.77949401  0.86656878
   0.46717035  0.95438942  0.96600747
   0.63605219  0.94183198  0.86960197
   0.63908017  0.77695925  0.96835025
   0.84145061  0.10286207  0.71416170
   0.84965120  0.26319639  0.60967081
   0.01072191  0.26649408  0.70908775
   0.01618743  0.10102141  0.60787659
   0.80483922  0.11275846  0.86639689
   0.80163967  0.28849448  0.96601564
   0.97064925  0.27464490  0.86851580
   0.97112873  0.11164574  0.96888104
   0.84129345  0.43525082  0.71370694
   0.85098489  0.59746138  0.60976687
   0.01160814  0.59944937  0.70909740
   0.01460301  0.43472378  0.60677651
   0.80484338  0.44679706  0.86563751
   0.80027336  0.61945009  0.96423214
   0.97052509  0.60740721  0.86778355
   0.97263088  0.44460170  0.96746453
   0.84024664  0.77069624  0.71311459
   0.84946943  0.93159640  0.61000759
   0.01162331  0.93210023  0.70986389
   0.01525075  0.76917962  0.60676922
   0.80608329  0.77953286  0.86589759
   0.80209839  0.95359721  0.96539245
   0.97012415  0.94250589  0.86848610
   0.97127225  0.77585162  0.96823450
Direct configuration=   320
   0.26410795  0.21675284  0.09822440
   0.20014764  0.20898395  0.15247578
   0.24824160  0.21387916  0.21383752
   0.18510456  0.19507152  0.26798407
   0.21439571  0.23514236  0.33177776
   0.20580857  0.16434297  0.38212472
   0.21570655  0.19731380  0.44840190
   0.19501264  0.11606098  0.48841349
   0.25853010  0.55153245  0.09785939
   0.19604617  0.54681776  0.15308818
   0.24837998  0.54908457  0.21277475
   0.18877446  0.52809931  0.26833884
   0.21792446  0.57015139  0.33207179
   0.20793895  0.50014000  0.38276203
   0.21389173  0.52857627  0.45026518
   0.19076908  0.44509901  0.48830590
   0.26259612  0.88094426  0.09898096
   0.19840085  0.87658681  0.15308250
   0.24708373  0.88171967  0.21440351
   0.18359411  0.86364081  0.26864598
   0.21269972  0.90175416  0.33373396
   0.20581973  0.83040673  0.38365367
   0.21239720  0.86118483  0.45092591
   0.18946019  0.77855255  0.48995589
   0.59166727  0.21966334  0.09761082
   0.52973950  0.20894389  0.15268289
   0.57978041  0.21383209  0.21329432
   0.51675450  0.19879334  0.26803884
   0.54832822  0.23813313  0.33172429
   0.53891218  0.16796803  0.38261529
   0.54686513  0.20008088  0.44898611
   0.52584391  0.11861796  0.48871134
   0.59241765  0.54753142  0.09750399
   0.52959686  0.53871225  0.15248628
   0.57895474  0.54545839  0.21334942
   0.51647345  0.53069219  0.26833355
   0.54806622  0.57032110  0.33235467
   0.54011848  0.50005138  0.38351936
   0.54507610  0.52912487  0.45128566
   0.52117159  0.44596726  0.48989234
   0.59290718  0.88237675  0.09668498
   0.53115441  0.87288470  0.15227253
   0.58017017  0.88059515  0.21294708
   0.51738913  0.86460357  0.26756823
   0.54913108  0.90332815  0.33156464
   0.53989271  0.83377350  0.38260089
   0.54303945  0.86668279  0.44928733
   0.52301873  0.78372606  0.48890941
   0.92572583  0.21131047  0.09901578
   0.86254932  0.20784935  0.15372421
   0.91363275  0.21159729  0.21425036
   0.85078686  0.19556877  0.26892313
   0.88070362  0.23634740  0.33260325
   0.86972053  0.16672797  0.38344365
   0.87901966  0.19842830  0.44963567
   0.86023946  0.11559877  0.48906918
   0.92672938  0.54838261  0.09859217
   0.86362898  0.54536752  0.15369626
   0.91572596  0.54722671  0.21346659
   0.85458199  0.52800265  0.26899577
   0.88266630  0.57029044  0.33263046
   0.87303762  0.50046524  0.38369111
   0.87892731  0.53048466  0.45108274
   0.85581227  0.44706469  0.48919834
   0.92836629  0.87468274  0.09890621
   0.86362781  0.87412785  0.15281229
   0.91322646  0.87961181  0.21366059
   0.84879724  0.86367341  0.26753667
   0.87896091  0.90240637  0.33197088
   0.87333902  0.83161930  0.38267946
   0.88204678  0.86308768  0.44963889
   0.85953382  0.78025023  0.48841117
   0.31898079  0.14464419  0.09346963
   0.20731976  0.21597825  0.05054270
   0.31288807  0.29199175  0.10099146
   0.15558935  0.12940458  0.14735975
   0.14161332  0.27922501  0.14814249
   0.31427006  0.15054250  0.21435649
   0.28262187  0.29846872  0.21865388
   0.10344502  0.23108999  0.25507069
   0.17607931  0.10374733  0.27079220
   0.30046507  0.26642929  0.32998231
   0.15820401  0.30467396  0.34464050
   0.12194997  0.12756361  0.37677416
   0.27147067  0.10160074  0.37152872
   0.15444953  0.26260118  0.45848742
   0.30086057  0.23019238  0.45558664
   0.30868355  0.47626193  0.09104259
   0.20094852  0.55698134  0.05114232
   0.31277112  0.62315136  0.10096932
   0.14567171  0.47064996  0.14871110
   0.14194503  0.62065030  0.15076076
   0.31509204  0.48623118  0.20903136
   0.28309825  0.63326948  0.21797563
   0.10541215  0.56176505  0.25699115
   0.18274331  0.43688809  0.27104524
   0.30351698  0.60167546  0.32962843
   0.16112843  0.63928376  0.34386566
   0.12317248  0.46668218  0.37526387
   0.27392932  0.43765150  0.37226254
   0.15173748  0.59359587  0.45967528
   0.29871482  0.56064736  0.46037378
   0.31683824  0.80867109  0.09405541
   0.20585830  0.87822685  0.05121488
   0.31237678  0.95542673  0.10076123
   0.14942957  0.79969328  0.14895513
   0.14361902  0.94974256  0.14810215
   0.31246449  0.81728182  0.21518525
   0.28301260  0.96556278  0.21857970
   0.10343484  0.90295060  0.25571333
   0.17262789  0.77259293  0.27061596
   0.29747189  0.93600458  0.33184106
   0.15354316  0.96829557  0.34767092
   0.12244448  0.79355778  0.37633006
   0.27441061  0.77013039  0.37325381
   0.15273587  0.92827900  0.46120652
   0.29732528  0.89283454  0.45945506
   0.64937143  0.14964545  0.09199799
   0.53293532  0.21694560  0.05082716
   0.63825594  0.29635994  0.09947438
   0.48659027  0.12850625  0.14809985
   0.46980760  0.27824797  0.14929116
   0.64290735  0.14742861  0.21408592
   0.61883877  0.29664181  0.21653781
   0.43673624  0.23890710  0.25655794
   0.50324809  0.10810297  0.27090306
   0.63454073  0.26862712  0.32893767
   0.49358270  0.30804563  0.34526301
   0.45462023  0.13181473  0.37730449
   0.60487024  0.10596899  0.37180276
   0.48376219  0.26438517  0.45848108
   0.63206338  0.23275613  0.45711338
   0.65394011  0.48081660  0.09408798
   0.53471508  0.53763214  0.05025092
   0.63473087  0.62673639  0.09623993
   0.48508633  0.45901747  0.14822919
   0.47024331  0.60820449  0.14787263
   0.64336824  0.48054897  0.21469615
   0.61611102  0.62892710  0.21530146
   0.43711952  0.57188732  0.25611737
   0.50264008  0.43997092  0.27071253
   0.63438771  0.60074674  0.32900353
   0.49295850  0.64023717  0.34543764
   0.45614229  0.46403575  0.37615476
   0.60807747  0.43926369  0.37264849
   0.48341626  0.59468742  0.46093585
   0.63000854  0.56129750  0.46147666
   0.65390526  0.81522789  0.09132490
   0.53308764  0.87412382  0.05055396
   0.63561966  0.96125577  0.09683850
   0.48823528  0.79219929  0.14870604
   0.47031778  0.94104299  0.14789973
   0.64512515  0.81589132  0.21359127
   0.61582604  0.96488181  0.21618001
   0.43771998  0.90537229  0.25561379
   0.50471668  0.77374762  0.27012437
   0.63496753  0.93487789  0.32929430
   0.49254376  0.97194794  0.34528741
   0.45658795  0.79597488  0.37533358
   0.60855817  0.77333706  0.37363809
   0.47944699  0.93049015  0.45802961
   0.62708136  0.90175469  0.45868229
   0.97371368  0.13429634  0.09335978
   0.87020165  0.21731660  0.05122552
   0.98200394  0.28109886  0.10178311
   0.81334675  0.13105417  0.14973807
   0.80818913  0.28143590  0.14933557
   0.97722525  0.14525991  0.21396075
   0.95196327  0.29439371  0.21795858
   0.76963971  0.23284841  0.25525875
   0.84125910  0.10450505  0.27220049
   0.96736085  0.26553434  0.33003104
   0.82526574  0.30672979  0.34492549
   0.78444371  0.13354623  0.37743867
   0.93396513  0.10260551  0.37278310
   0.81563828  0.26225758  0.45993416
   0.96367823  0.23280851  0.45652667
   0.97015189  0.46922543  0.09077590
   0.87174300  0.56098495  0.05124545
   0.98682239  0.61448814  0.10344501
   0.81356263  0.46915488  0.14962715
   0.81021301  0.61949487  0.15094413
   0.98045300  0.48224846  0.20937673
   0.95405095  0.62992330  0.21817587
   0.77164835  0.56146929  0.25646528
   0.84736195  0.43704057  0.27213139
   0.96816453  0.60240469  0.33057553
   0.82505275  0.63902499  0.34389963
   0.78971928  0.46441403  0.37609070
   0.93922808  0.43796062  0.37367248
   0.81662895  0.59556939  0.46058120
   0.96394002  0.56256297  0.46054712
   0.97551634  0.79725747  0.09437982
   0.87385089  0.87950710  0.05030557
   0.98531753  0.94384923  0.10186633
   0.81330040  0.79810252  0.14997510
   0.80963092  0.94769524  0.14625582
   0.97776408  0.81433500  0.21456982
   0.95075083  0.96308343  0.21706516
   0.76964463  0.90437170  0.25340871
   0.83561608  0.77301653  0.26985224
   0.96398653  0.93615813  0.32880101
   0.82062866  0.96948298  0.34642774
   0.78957574  0.79507632  0.37697897
   0.93969853  0.76980760  0.37124889
   0.82127035  0.92915134  0.45948184
   0.96696589  0.89557155  0.45754228
   0.11996628  0.09741112  0.50022031
   0.26638337  0.06397921  0.49920942
   0.35423350  0.09024798  0.70675950
   0.19182420  0.26392406  0.71230410
   0.17936761  0.11007486  0.61637960
   0.33908572  0.26214270  0.60587778
   0.29434448  0.11875475  0.86843945
   0.12754903  0.27959287  0.86855003
   0.13883516  0.10727910  0.96917677
   0.30711659  0.28691489  0.96686254
   0.11544146  0.42345886  0.49625864
   0.26200044  0.39239491  0.49875365
   0.35450221  0.42442181  0.70646757
   0.19080511  0.59540374  0.71193673
   0.17897300  0.44529446  0.61381889
   0.33979326  0.59573509  0.60641670
   0.29483927  0.45297545  0.86725049
   0.12757973  0.61217814  0.86694860
   0.13816813  0.44035302  0.96799548
   0.30621935  0.61798626  0.96749158
   0.11418714  0.75689566  0.49784882
   0.26054958  0.72479720  0.49982528
   0.35413458  0.75805479  0.70646029
   0.19035505  0.92977481  0.71235440
   0.18092504  0.77807467  0.61336793
   0.33971125  0.92786304  0.60595313
   0.29479888  0.78349292  0.86790294
   0.12819553  0.94679022  0.86798707
   0.13759656  0.77311641  0.96824944
   0.30810325  0.95142613  0.96726339
   0.45101742  0.09959769  0.50027595
   0.59737460  0.06701268  0.50034349
   0.68570390  0.09031462  0.70702667
   0.52470782  0.26324572  0.71182279
   0.51302313  0.11076617  0.61552395
   0.67445751  0.26327949  0.60569990
   0.63069833  0.11883174  0.86978361
   0.46127048  0.27977587  0.86851759
   0.46991377  0.10722419  0.96918499
   0.63900038  0.28548935  0.96771198
   0.44556859  0.42410838  0.49724065
   0.59184558  0.39263748  0.50011515
   0.68735787  0.42358572  0.70619175
   0.52533981  0.59512982  0.71223255
   0.51290433  0.44609430  0.61314880
   0.67497766  0.59461485  0.60651007
   0.62894949  0.45127175  0.86842516
   0.46201687  0.61224559  0.86832073
   0.46861147  0.44097072  0.96711770
   0.63712093  0.61740128  0.96728111
   0.44862892  0.76152486  0.49929198
   0.59619622  0.73319942  0.49912902
   0.68647122  0.75858574  0.70549895
   0.52433273  0.93015300  0.71177467
   0.51382414  0.77623007  0.61460866
   0.67343734  0.92633859  0.60575627
   0.62887095  0.78395524  0.86804689
   0.46158182  0.94708645  0.86806922
   0.46971782  0.77251792  0.96810637
   0.63949912  0.94981004  0.96872940
   0.78570020  0.09402775  0.49968895
   0.93297312  0.06449848  0.49951518
   0.01946009  0.09067005  0.70668921
   0.85917134  0.26328253  0.71107309
   0.84626422  0.10999366  0.61547165
   0.00729891  0.26180668  0.60512658
   0.96187662  0.11884766  0.86815685
   0.79506554  0.28039836  0.86803621
   0.80392059  0.10720383  0.96921903
   0.97310844  0.28618045  0.96698107
   0.78004166  0.42566213  0.49646886
   0.92709839  0.39407828  0.49919667
   0.01928255  0.42311005  0.70568719
   0.85889033  0.59454847  0.71187005
   0.84688152  0.44458086  0.61360771
   0.00839001  0.59541787  0.60619090
   0.96079861  0.45255483  0.86721088
   0.79388956  0.61123133  0.86699958
   0.80480693  0.44116604  0.96862305
   0.97466609  0.61833090  0.96657264
   0.78398342  0.76021311  0.49783487
   0.92992629  0.72667405  0.49902078
   0.02114760  0.76011505  0.70550531
   0.85832901  0.92949029  0.71249891
   0.84863935  0.77688795  0.61433252
   0.00674023  0.92760520  0.60530363
   0.96159738  0.78371264  0.86724071
   0.79596974  0.94771394  0.86805949
   0.80482301  0.77061368  0.96830252
   0.97357808  0.95276770  0.96712078
   0.32435585  0.08905226  0.48626674
   0.32048985  0.41629163  0.48598676
   0.31848699  0.74846710  0.48667410
   0.65514338  0.09081106  0.48613991
   0.64993950  0.41595300  0.48664495
   0.65318374  0.75905327  0.48543652
   0.99030513  0.08969920  0.48570071
   0.98524864  0.41818704  0.48577649
   0.98898071  0.74954454  0.48598909
   0.18315309  0.10015168  0.71572266
   0.18647826  0.26568831  0.61177256
   0.35190244  0.26176094  0.70674998
   0.34608037  0.10023899  0.60641328
   0.13276361  0.11609673  0.87098051
   0.13237547  0.28846410  0.96788910
   0.29680232  0.27725653  0.86789509
   0.30200396  0.11016497  0.96801420
   0.18364894  0.43478032  0.71423898
   0.18633736  0.59975991  0.61117827
   0.35185617  0.59463459  0.70683741
   0.34726559  0.43580286  0.60485157
   0.13353210  0.44846111  0.87001947
   0.13213674  0.62094550  0.96551061
   0.29723800  0.61030471  0.86756381
   0.30170335  0.44586471  0.96724997
   0.18436467  0.76921744  0.71429999
   0.18701080  0.93295133  0.61164944
   0.35135838  0.92922424  0.70670636
   0.34701642  0.76691768  0.60534968
   0.13246343  0.78162360  0.86995866
   0.13170120  0.95347787  0.96704271
   0.29709571  0.94317134  0.86794336
   0.30221608  0.77758350  0.96836672
   0.51837407  0.09971937  0.71558415
   0.52027028  0.26441998  0.61214446
   0.68558106  0.26350222  0.70672345
   0.68031668  0.10081286  0.60681233
   0.46590341  0.11632245  0.87172401
   0.46540952  0.28971754  0.96766412
   0.62939361  0.27709287  0.86867593
   0.63751399  0.11185751  0.96927314
   0.51776636  0.43551317  0.71453625
   0.52122262  0.59962470  0.61164724
   0.68634404  0.59531216  0.70632679
   0.68151272  0.43395382  0.60538709
   0.46477697  0.44829415  0.86995423
   0.46592119  0.62043117  0.96820181
   0.62707996  0.60981674  0.86709211
   0.63668259  0.44626782  0.96780944
   0.51844586  0.76732053  0.71467849
   0.51952782  0.93353278  0.61255914
   0.68458442  0.92783762  0.70664535
   0.67975215  0.76694736  0.60500958
   0.46407568  0.78134825  0.87064157
   0.46552947  0.95505388  0.96766513
   0.62882195  0.94390648  0.86897606
   0.63637258  0.77718372  0.96744217
   0.85360640  0.10069908  0.71566979
   0.85295419  0.26496241  0.61088207
   0.01749776  0.26234750  0.70591379
   0.01381023  0.10038328  0.60580931
   0.79880539  0.11445699  0.87044243
   0.80003962  0.28911436  0.96691567
   0.96321867  0.27680348  0.86755761
   0.96884815  0.11218254  0.96784559
   0.85351359  0.43364350  0.71468804
   0.85474983  0.59948399  0.61088023
   0.01841977  0.59575861  0.70596595
   0.01268022  0.43410580  0.60481217
   0.79830677  0.44891440  0.86943977
   0.79814594  0.61892649  0.96513163
   0.96293637  0.60954640  0.86683004
   0.96940530  0.44584637  0.96672343
   0.85195135  0.76932088  0.71418272
   0.85325447  0.93342491  0.61174799
   0.01847469  0.92843733  0.70662801
   0.01278785  0.76874441  0.60477110
   0.79963844  0.78137874  0.86967840
   0.80028605  0.95435605  0.96684351
   0.96238650  0.94467397  0.86777827
   0.96814117  0.77580234  0.96724964
Direct configuration=   340
   0.26363399  0.21891214  0.09822922
   0.20066953  0.20982802  0.15369542
   0.24904553  0.21637220  0.21520654
   0.18465745  0.19711322  0.26816496
   0.21158584  0.23735697  0.33139253
   0.20484562  0.16444472  0.38044585
   0.21537780  0.19217896  0.44790351
   0.19313373  0.10813451  0.48846232
   0.25851156  0.55302231  0.09870175
   0.19622370  0.54834361  0.15481073
   0.24899287  0.55248084  0.21477434
   0.18911567  0.53054418  0.26956336
   0.21641125  0.57194124  0.33227916
   0.20734180  0.49990288  0.38141250
   0.21397870  0.52392527  0.44962406
   0.18955455  0.43776720  0.48814437
   0.26309886  0.88187367  0.09896331
   0.19969586  0.87805126  0.15463051
   0.24831133  0.88378230  0.21646989
   0.18354902  0.86611856  0.26969401
   0.21020728  0.90510993  0.33372569
   0.20453734  0.83173145  0.38217790
   0.21301020  0.85672074  0.45062833
   0.18820089  0.77130841  0.48973992
   0.59215801  0.22095687  0.09824091
   0.53034248  0.21035092  0.15435258
   0.57975761  0.21603815  0.21547558
   0.51530590  0.20103746  0.26914884
   0.54566354  0.24081781  0.33188093
   0.53815718  0.16860412  0.38121931
   0.54703571  0.19540047  0.44874697
   0.52412392  0.11137713  0.48965804
   0.59347943  0.54814694  0.09807064
   0.53044588  0.53951393  0.15391599
   0.57937140  0.54794851  0.21530263
   0.51573092  0.53374416  0.26975708
   0.54699832  0.57254863  0.33284490
   0.53824884  0.50043517  0.38210941
   0.54476894  0.52501958  0.45058413
   0.51929500  0.43950252  0.48955458
   0.59337944  0.88238593  0.09768422
   0.53067826  0.87332065  0.15341949
   0.57949669  0.88244793  0.21463246
   0.51643124  0.86743149  0.26876012
   0.54585267  0.90678706  0.33177775
   0.53759272  0.83450316  0.38131051
   0.54346152  0.86193208  0.44943926
   0.52202907  0.77614730  0.48886088
   0.92610536  0.21168774  0.09931436
   0.86245184  0.20896132  0.15473954
   0.91338401  0.21467660  0.21568208
   0.85014202  0.19740055  0.26962936
   0.87782631  0.23863456  0.33209959
   0.86902861  0.16703191  0.38195025
   0.87937679  0.19362671  0.44958531
   0.85862409  0.10798347  0.48945252
   0.92597832  0.54826809  0.09932527
   0.86246307  0.54643294  0.15489389
   0.91553261  0.55011960  0.21481163
   0.85394639  0.52988414  0.26963693
   0.88051740  0.57226158  0.33245270
   0.87125841  0.50104473  0.38210088
   0.87812983  0.52605385  0.45039053
   0.85342030  0.44002380  0.48877972
   0.92854746  0.87373864  0.09926697
   0.86368710  0.87468131  0.15418035
   0.91341966  0.88224943  0.21570724
   0.84826042  0.86613315  0.26863068
   0.87566614  0.90539354  0.33185773
   0.87201147  0.83261015  0.38086884
   0.88259140  0.85877467  0.44867210
   0.85867196  0.77360415  0.48797362
   0.32046362  0.14775605  0.09285648
   0.20653622  0.21574922  0.05012179
   0.31115020  0.29559992  0.09933461
   0.15775034  0.12921856  0.14836376
   0.14107018  0.27925256  0.14829688
   0.31507393  0.15273186  0.21536762
   0.28373552  0.30092455  0.21842201
   0.10316302  0.23196686  0.25470185
   0.17649863  0.10569383  0.27015726
   0.29706333  0.26964441  0.33045419
   0.15472961  0.30525029  0.34526464
   0.12147682  0.12617670  0.37632298
   0.27158266  0.10296722  0.36840787
   0.15422638  0.25734305  0.46069960
   0.30158725  0.22207252  0.45680487
   0.31103027  0.47860871  0.09274639
   0.20114263  0.55388833  0.05085483
   0.31098546  0.62656831  0.10033450
   0.14693237  0.47123098  0.14958294
   0.14149763  0.62187706  0.15085507
   0.31522678  0.48922093  0.21023047
   0.28372057  0.63722269  0.21833145
   0.10561035  0.56231996  0.25748083
   0.18769709  0.43869028  0.27136081
   0.30248501  0.60250529  0.33095682
   0.15922699  0.64046271  0.34530397
   0.12170710  0.46619624  0.37444603
   0.27378050  0.43777203  0.36952918
   0.15153812  0.58801839  0.46225292
   0.29990129  0.55375065  0.46071128
   0.31999223  0.81070316  0.09486160
   0.20578861  0.87397535  0.05038951
   0.31060297  0.95882567  0.09928207
   0.15299397  0.79946363  0.14948444
   0.14349393  0.95037814  0.14838905
   0.31373743  0.81937903  0.21667175
   0.28412349  0.96820030  0.21888440
   0.10335738  0.90349585  0.25547549
   0.17355561  0.77476424  0.27060926
   0.29451122  0.94117204  0.33292677
   0.15020859  0.96932049  0.34934264
   0.12069998  0.79404474  0.37635729
   0.27265590  0.77198778  0.36987828
   0.15150953  0.92137825  0.46419301
   0.29918694  0.88601801  0.46089479
   0.65209666  0.15260230  0.09268135
   0.53381697  0.21520106  0.05088979
   0.63656425  0.29926813  0.09901195
   0.48768370  0.12940295  0.14909922
   0.46950866  0.27910508  0.14957086
   0.64263609  0.14934434  0.21554958
   0.61936177  0.29868372  0.21717983
   0.43587193  0.24084829  0.25673852
   0.50231155  0.10990648  0.27096667
   0.63245179  0.26912021  0.32908807
   0.49174144  0.31119387  0.34631090
   0.45381858  0.13125808  0.37722902
   0.60502565  0.10725946  0.36880752
   0.48434585  0.25965573  0.46053967
   0.63314220  0.22590350  0.45836357
   0.65781934  0.48381101  0.09365648
   0.53573630  0.53417818  0.05078138
   0.63302367  0.62904562  0.09630369
   0.48694184  0.45907390  0.14933072
   0.47007967  0.60842904  0.14783131
   0.64328799  0.48219074  0.21644649
   0.61757277  0.63123336  0.21556640
   0.43632566  0.57383163  0.25708600
   0.50304225  0.44252707  0.27159557
   0.63333208  0.60196504  0.32977291
   0.49214590  0.64196354  0.34779494
   0.45290946  0.46592274  0.37657717
   0.60544309  0.43964627  0.36961417
   0.48280484  0.58955010  0.46334735
   0.62980817  0.55533909  0.46285689
   0.65745884  0.81740085  0.09431440
   0.53543075  0.87008275  0.05030618
   0.63275666  0.96320525  0.09558502
   0.48828628  0.79251129  0.14901206
   0.46989133  0.94170830  0.14714603
   0.64415876  0.81708633  0.21574284
   0.61523535  0.96701495  0.21564339
   0.43664796  0.90684912  0.25592689
   0.50469803  0.77617910  0.27085164
   0.63192227  0.93820422  0.32937009
   0.49060316  0.97569446  0.34652498
   0.45408020  0.79622273  0.37581146
   0.60580187  0.77432928  0.37049837
   0.48020058  0.92499585  0.46165110
   0.62789408  0.89442975  0.46060464
   0.97527706  0.13486245  0.09406584
   0.87181683  0.21596239  0.05023230
   0.98164118  0.28263953  0.10144525
   0.81415546  0.13117886  0.15060062
   0.80672138  0.28154511  0.14859168
   0.97687286  0.14839404  0.21510014
   0.95189900  0.29788331  0.21746133
   0.76867181  0.23201011  0.25592752
   0.84285475  0.10597569  0.27274710
   0.96418493  0.26926174  0.33036532
   0.82171366  0.30750426  0.34534832
   0.78364314  0.13221842  0.37805359
   0.93409379  0.10347222  0.37002971
   0.81592114  0.25689048  0.46268869
   0.96501242  0.22536525  0.45897905
   0.97018184  0.46855671  0.09264822
   0.87223804  0.55923311  0.05076278
   0.98539645  0.61582842  0.10316495
   0.81283938  0.46936730  0.15127012
   0.80843695  0.62035114  0.15001702
   0.98060488  0.48584398  0.20999679
   0.95298688  0.63348493  0.21856468
   0.77071191  0.56300291  0.25704936
   0.84907434  0.43816270  0.27237233
   0.96609835  0.60426467  0.33170504
   0.82256945  0.63996116  0.34502730
   0.78560424  0.46683613  0.37574497
   0.93868412  0.43962833  0.37057484
   0.81520825  0.58967620  0.46332748
   0.96420802  0.55550503  0.46199414
   0.97729964  0.79680755  0.09533844
   0.87394725  0.87470688  0.04982339
   0.98417605  0.94481960  0.10085963
   0.81390412  0.79803655  0.15130504
   0.80959168  0.94836510  0.14590927
   0.97807807  0.81695835  0.21657931
   0.95033529  0.96614823  0.21697911
   0.76912443  0.90498268  0.25313338
   0.83704048  0.77504147  0.27048799
   0.95960208  0.94145906  0.32956767
   0.81538770  0.96946566  0.34775476
   0.78744162  0.79579914  0.37732557
   0.93777087  0.77046208  0.36787054
   0.82057066  0.92296495  0.46228648
   0.96844266  0.88810823  0.45969753
   0.11726410  0.08935497  0.49962621
   0.26497104  0.05327870  0.49635212
   0.36136858  0.09177679  0.70554841
   0.19993518  0.26613019  0.71528405
   0.18818971  0.10951278  0.61536509
   0.34249137  0.26354246  0.60552684
   0.28848145  0.11809193  0.86696869
   0.12578432  0.27940422  0.87030155
   0.13370731  0.10861572  0.97123164
   0.30422951  0.29169397  0.96582126
   0.11312285  0.41823270  0.49606956
   0.26157818  0.38271187  0.49577194
   0.36201836  0.42527780  0.70404838
   0.19926158  0.59563357  0.71473109
   0.18802184  0.44428392  0.61170583
   0.34158369  0.59751266  0.60645881
   0.28787194  0.45095395  0.86653692
   0.12525971  0.61235164  0.86749871
   0.13297576  0.44414434  0.96906555
   0.30418888  0.62271079  0.96578026
   0.11166313  0.75262993  0.49722460
   0.25963420  0.71504984  0.49643702
   0.36153376  0.76047643  0.70491125
   0.19941987  0.93042439  0.71506662
   0.18914666  0.77771590  0.61194242
   0.34351804  0.93027887  0.60558771
   0.28818639  0.78249905  0.86689133
   0.12638860  0.94814296  0.86956324
   0.13156599  0.77633217  0.96881632
   0.30571018  0.95699717  0.96574606
   0.44837652  0.09275662  0.50087871
   0.59601810  0.05618319  0.49615763
   0.69359706  0.09125900  0.70549495
   0.53328721  0.26539909  0.71506372
   0.52338544  0.11120137  0.61463843
   0.67513130  0.26403846  0.60657949
   0.62432262  0.11741312  0.86909046
   0.45970426  0.27902524  0.86985546
   0.46642165  0.10992823  0.97068071
   0.63709485  0.29120531  0.96644512
   0.44255383  0.42057596  0.49760549
   0.59052908  0.38306820  0.49631350
   0.69567311  0.42508715  0.70420188
   0.53388630  0.59574204  0.71572754
   0.52192305  0.44631984  0.61156461
   0.67653937  0.59725497  0.60652914
   0.62286369  0.44806514  0.86725250
   0.46031843  0.61258807  0.86949894
   0.46417191  0.44477201  0.96788663
   0.63465653  0.62159020  0.96572439
   0.44667373  0.75452599  0.49861569
   0.59524760  0.72277450  0.49599914
   0.69594375  0.76078530  0.70515720
   0.53350965  0.93100592  0.71487744
   0.52307751  0.77613244  0.61369833
   0.67508325  0.92971521  0.60564718
   0.62332260  0.78249453  0.86697285
   0.45924185  0.94754865  0.86924220
   0.46477345  0.77504923  0.96909362
   0.63657891  0.95509761  0.96654803
   0.78359433  0.08619457  0.49968010
   0.93215775  0.05461485  0.49595059
   0.02699897  0.09169653  0.70511709
   0.86783191  0.26527760  0.71429701
   0.85514994  0.11110566  0.61432067
   0.00778180  0.26290574  0.60535211
   0.95709168  0.11822682  0.86635569
   0.79354100  0.28021163  0.86942776
   0.79867027  0.10864334  0.97043548
   0.96924204  0.29103806  0.96510087
   0.77692929  0.41978983  0.49634211
   0.92495536  0.38424030  0.49539785
   0.02792103  0.42497156  0.70352105
   0.86784221  0.59555808  0.71448272
   0.85533412  0.44383005  0.61156024
   0.00931183  0.59706539  0.60632703
   0.95536340  0.44989584  0.86630198
   0.79122718  0.61148260  0.86787377
   0.79985717  0.44570208  0.96952623
   0.97165509  0.62289147  0.96367660
   0.78201334  0.75596136  0.49691079
   0.92981745  0.71809504  0.49633003
   0.02970333  0.76283381  0.70394236
   0.86718365  0.93047020  0.71513054
   0.85715123  0.77658903  0.61291702
   0.00711769  0.93159848  0.60515938
   0.95567784  0.78245255  0.86608073
   0.79290073  0.94732732  0.86987883
   0.79948692  0.77406781  0.96887186
   0.96921011  0.95851113  0.96451545
   0.32144955  0.07616231  0.47939576
   0.31882007  0.40611521  0.48023867
   0.31630423  0.73837152  0.48086258
   0.65221683  0.07921436  0.47906633
   0.64752051  0.40594592  0.48068504
   0.65067576  0.74604147  0.47821399
   0.98754459  0.07908175  0.47873568
   0.98145944  0.40711340  0.47867997
   0.98699859  0.74025376  0.47947544
   0.19573282  0.09799503  0.71599599
   0.18809355  0.26802050  0.61215761
   0.35859122  0.25987032  0.70499158
   0.34537814  0.09938679  0.60694263
   0.12732069  0.11825668  0.87229447
   0.12887993  0.28831627  0.96891506
   0.28954487  0.28040049  0.86546750
   0.29870036  0.11026260  0.96737390
   0.19606077  0.43217356  0.71381218
   0.18809834  0.60181705  0.61114639
   0.35794706  0.59237234  0.70497721
   0.34629627  0.43429327  0.60516332
   0.12749673  0.45042386  0.87066550
   0.12793728  0.61976786  0.96612336
   0.29016211  0.61391602  0.86544750
   0.29838070  0.44667298  0.96721514
   0.19699258  0.76640310  0.71412508
   0.18812728  0.93617453  0.61236173
   0.35792585  0.92653089  0.70532191
   0.34664181  0.76593641  0.60588468
   0.12707936  0.78394981  0.87068666
   0.12907579  0.95360378  0.96864035
   0.28986682  0.94689089  0.86561396
   0.29897177  0.77692914  0.96713040
   0.53093809  0.09735035  0.71565635
   0.52236388  0.26669461  0.61257804
   0.69160730  0.26086538  0.70506894
   0.67968540  0.09971506  0.60715211
   0.45953053  0.11829823  0.87275957
   0.46128467  0.28885522  0.96844137
   0.62319153  0.28018843  0.86594052
   0.63421297  0.11210895  0.96895110
   0.53088053  0.43234864  0.71426693
   0.52345994  0.60274550  0.61217956
   0.69259694  0.59300431  0.70503277
   0.68072832  0.43289135  0.60541982
   0.45832214  0.45092587  0.87050264
   0.46280950  0.61906172  0.96924313
   0.62039469  0.61348155  0.86490684
   0.63345477  0.44599363  0.96738957
   0.53132538  0.76479815  0.71495202
   0.52182569  0.93567082  0.61313011
   0.69053490  0.92493647  0.70521425
   0.67943231  0.76578325  0.60552962
   0.45797757  0.78348288  0.87179084
   0.46229641  0.95464558  0.96934840
   0.62236178  0.94717773  0.86656912
   0.63296549  0.77680841  0.96695761
   0.86598264  0.09745203  0.71576164
   0.85487857  0.26720062  0.61101940
   0.02496928  0.25971314  0.70435192
   0.01331724  0.09936899  0.60578983
   0.79201255  0.11735779  0.87199946
   0.79644627  0.28876986  0.96775299
   0.95638234  0.28044667  0.86499090
   0.96636775  0.11235992  0.96709146
   0.86627072  0.43108093  0.71424892
   0.85645535  0.60214044  0.61123522
   0.02581014  0.59372516  0.70474985
   0.01290570  0.43294889  0.60478646
   0.79129840  0.45080648  0.87069400
   0.79386781  0.61753495  0.96654399
   0.95605453  0.61311005  0.86409608
   0.96561379  0.44651419  0.96644459
   0.86452834  0.76635985  0.71425642
   0.85549149  0.93533459  0.61226180
   0.02562481  0.92612995  0.70481297
   0.01211861  0.76776046  0.60486680
   0.79233176  0.78340773  0.87101728
   0.79661828  0.95434145  0.96895007
   0.95578194  0.94771346  0.86533479
   0.96502689  0.77523370  0.96637143
Direct configuration=   360
   0.26376835  0.22067995  0.09768312
   0.20188485  0.21126394  0.15302694
   0.24896132  0.21895172  0.21482184
   0.18340329  0.19933979  0.26810784
   0.21007900  0.23769760  0.33327722
   0.20340377  0.16294307  0.38154246
   0.21431155  0.18487274  0.44972161
   0.19231219  0.09979688  0.48653316
   0.25919277  0.55405084  0.09890327
   0.19732920  0.55071330  0.15442643
   0.24956683  0.55619651  0.21448572
   0.18988611  0.53303703  0.26977538
   0.21640089  0.57197812  0.33453023
   0.20517690  0.49717950  0.38228310
   0.21319102  0.51762890  0.45066598
   0.18981968  0.43155799  0.48625471
   0.26404831  0.88305279  0.09865450
   0.20183943  0.87895334  0.15406297
   0.24904799  0.88660919  0.21596074
   0.18316710  0.86909592  0.26984522
   0.20859259  0.90636225  0.33611413
   0.20314649  0.83074576  0.38364386
   0.21265996  0.85102210  0.45256161
   0.18823574  0.76480935  0.48757722
   0.59307121  0.22233040  0.09873386
   0.53094654  0.21173931  0.15391739
   0.57917706  0.21848373  0.21546642
   0.51365177  0.20374609  0.26950977
   0.54440144  0.24063151  0.33417032
   0.53644223  0.16652872  0.38256134
   0.54638917  0.18894999  0.45082478
   0.52381958  0.10374949  0.48770350
   0.59415641  0.54863733  0.09821935
   0.53212854  0.54029791  0.15378558
   0.57978694  0.55068067  0.21553751
   0.51500459  0.53686078  0.27006513
   0.54641835  0.57328894  0.33525410
   0.53587978  0.49926146  0.38355555
   0.54405493  0.52019432  0.45248752
   0.51977833  0.43403311  0.48775963
   0.59386438  0.88310196  0.09818057
   0.53099458  0.87426441  0.15317718
   0.57838954  0.88467867  0.21493163
   0.51408360  0.87020508  0.26953894
   0.54314844  0.90866068  0.33435900
   0.53511386  0.83400596  0.38309670
   0.54393255  0.85480979  0.45168486
   0.52219214  0.76773898  0.48713997
   0.92711672  0.21192859  0.09911947
   0.86311813  0.20993282  0.15381098
   0.91270904  0.21754577  0.21491714
   0.84908401  0.19926953  0.26979809
   0.87644075  0.23913830  0.33445985
   0.86793237  0.16507283  0.38355132
   0.87859810  0.18647646  0.45194565
   0.85825626  0.09991336  0.48777566
   0.92580211  0.54787760  0.09964179
   0.86255529  0.54752994  0.15456828
   0.91452963  0.55315433  0.21510159
   0.85309089  0.53244891  0.26984974
   0.87984523  0.57306865  0.33466737
   0.86853787  0.49966906  0.38339140
   0.87589804  0.51967666  0.45199016
   0.85248063  0.43293648  0.48680794
   0.92922679  0.87271433  0.09903595
   0.86516045  0.87503130  0.15354536
   0.91340316  0.88493970  0.21530740
   0.84729178  0.86920625  0.26876231
   0.87274437  0.90687340  0.33439924
   0.86983903  0.83090023  0.38203693
   0.88206310  0.85218005  0.45045523
   0.85832382  0.76700945  0.48599443
   0.32251789  0.15163828  0.09253477
   0.20564235  0.21555730  0.05062523
   0.30851644  0.29862213  0.09818368
   0.15874235  0.13035507  0.14975506
   0.14068362  0.27974137  0.14829435
   0.31510466  0.15549401  0.21656134
   0.28398258  0.30335417  0.21862623
   0.10255715  0.23614122  0.25442155
   0.17488728  0.10779047  0.27012792
   0.29567114  0.27003160  0.33211262
   0.15166838  0.30491363  0.34647907
   0.11928467  0.12674995  0.37556851
   0.27022223  0.10425676  0.36567987
   0.15414305  0.25037245  0.46377345
   0.30110429  0.21247518  0.45869671
   0.31415946  0.48207848  0.09448409
   0.20232235  0.54968195  0.05144887
   0.30824533  0.62934240  0.09935010
   0.14981972  0.47238957  0.15153577
   0.14102858  0.62290479  0.15085872
   0.31577850  0.49292686  0.21216999
   0.28375493  0.64093111  0.21950367
   0.10554315  0.56319069  0.25804550
   0.18897914  0.44080494  0.27162377
   0.30226156  0.60342457  0.33400957
   0.15903516  0.64031954  0.34737118
   0.12050045  0.46387737  0.37342972
   0.27071680  0.43560979  0.36888417
   0.15278052  0.58227876  0.46570204
   0.29900815  0.54569118  0.46142544
   0.32329521  0.81446706  0.09626787
   0.20740618  0.87254271  0.05118734
   0.30765687  0.96154008  0.09653836
   0.15657881  0.79957624  0.15115807
   0.14373014  0.94937674  0.14810885
   0.31391952  0.82192825  0.21828291
   0.28462839  0.97077845  0.22013166
   0.10308150  0.90746576  0.25561013
   0.17262202  0.77767045  0.27120005
   0.29255770  0.94216365  0.33470744
   0.14756220  0.97098308  0.35128915
   0.11896881  0.79554906  0.37670712
   0.26872733  0.77060799  0.36726034
   0.15200181  0.91506957  0.46828730
   0.29907163  0.87866276  0.46256111
   0.65544012  0.15645929  0.09380197
   0.53561323  0.21358874  0.05168742
   0.63412286  0.30221211  0.09891167
   0.48851644  0.13082027  0.15023812
   0.46952799  0.27972257  0.14916103
   0.64170155  0.15129151  0.21745682
   0.61933856  0.30079274  0.21873179
   0.43466102  0.24503250  0.25690019
   0.50009152  0.11279269  0.27138057
   0.63162459  0.26802020  0.33090295
   0.49062994  0.31153476  0.34785229
   0.45224966  0.13128343  0.37629127
   0.60319475  0.10703618  0.36655747
   0.48554935  0.25402206  0.46371202
   0.63292299  0.21734818  0.46007636
   0.66046224  0.48723153  0.09466318
   0.53727776  0.53079029  0.05136521
   0.62924382  0.63130318  0.09585674
   0.48951707  0.45936042  0.15147939
   0.47063174  0.60799591  0.14721791
   0.64289191  0.48420573  0.21862683
   0.61887003  0.63354557  0.21758560
   0.43580396  0.57829518  0.25817667
   0.50129822  0.44594037  0.27205774
   0.63301792  0.60233140  0.33238862
   0.49230553  0.64284369  0.35068867
   0.44992145  0.46754091  0.37670649
   0.59966482  0.43649895  0.36835551
   0.48297699  0.58496391  0.46630439
   0.62933178  0.54814018  0.46436572
   0.65908891  0.82040547  0.09701480
   0.53912172  0.86613030  0.05032418
   0.62917161  0.96581535  0.09472329
   0.48844493  0.79339681  0.15031890
   0.46929169  0.94160797  0.14598185
   0.64269993  0.81924202  0.21854480
   0.61492240  0.96876645  0.21560617
   0.43454001  0.91000949  0.25670922
   0.50201207  0.77922697  0.27172365
   0.62926393  0.93851884  0.33079430
   0.48804802  0.97874938  0.34800015
   0.45086359  0.79831881  0.37629651
   0.60155873  0.77351969  0.36826866
   0.48159722  0.91883002  0.46578635
   0.62942505  0.88491768  0.46236252
   0.97677880  0.13604743  0.09476962
   0.87314792  0.21433773  0.05019217
   0.98119158  0.28394578  0.10127445
   0.81538926  0.13201954  0.15203948
   0.80639986  0.28146767  0.14780914
   0.97782221  0.15268153  0.21616247
   0.95107097  0.30045446  0.21794400
   0.76689814  0.23406055  0.25708053
   0.84210574  0.10759788  0.27272909
   0.96226050  0.27025897  0.33259845
   0.81951005  0.30810827  0.34660113
   0.78299020  0.13092671  0.37696434
   0.93377120  0.10411354  0.36876388
   0.81695897  0.24999364  0.46656039
   0.96507652  0.21571930  0.46120998
   0.97009509  0.46901986  0.09398633
   0.87254454  0.55680065  0.05088361
   0.98406753  0.61633987  0.10246075
   0.81315197  0.47054046  0.15314544
   0.80729804  0.62031878  0.14873027
   0.98030295  0.48933334  0.21255515
   0.95093050  0.63692468  0.22003626
   0.77036766  0.56521500  0.25685757
   0.84908148  0.44052184  0.27170257
   0.96557030  0.60504496  0.33394512
   0.82208442  0.64142935  0.34678998
   0.78284922  0.46785523  0.37497524
   0.93418006  0.43769562  0.36964984
   0.81534136  0.58442188  0.46657063
   0.96198793  0.54701215  0.46341898
   0.97993150  0.79729699  0.09668176
   0.87475060  0.87027563  0.05009974
   0.98229958  0.94532025  0.09898033
   0.81513191  0.79864210  0.15298282
   0.81115180  0.94823416  0.14520808
   0.97828693  0.82005859  0.21888067
   0.95031967  0.96852135  0.21747156
   0.76787858  0.90820456  0.25309835
   0.83705972  0.77766626  0.27143900
   0.95627567  0.94370618  0.33207999
   0.81083024  0.97046906  0.34961423
   0.78428524  0.79713681  0.37703200
   0.93468234  0.77059943  0.36498111
   0.82148271  0.91681349  0.46607935
   0.96841687  0.88024287  0.46061650
   0.11673988  0.08099354  0.49877106
   0.26147643  0.04421230  0.49441882
   0.36725627  0.09580522  0.70737854
   0.20671103  0.26792100  0.71462354
   0.19950270  0.10692304  0.61360988
   0.35107167  0.26520176  0.60670931
   0.28261691  0.11725970  0.86488816
   0.12482226  0.28043135  0.86997598
   0.12469127  0.11136568  0.97166543
   0.29913597  0.29438123  0.96379403
   0.11370538  0.41365295  0.49609035
   0.25874893  0.37513780  0.49371157
   0.36845494  0.42858697  0.70501502
   0.20684317  0.59736556  0.71380875
   0.19934516  0.44078935  0.60946982
   0.35009038  0.60025228  0.60673262
   0.28144308  0.44984321  0.86511393
   0.12396359  0.61318712  0.86625205
   0.12391168  0.44888431  0.96973650
   0.30013092  0.62530713  0.96273823
   0.11230889  0.74646293  0.49705207
   0.25666443  0.70767084  0.49399585
   0.36740132  0.76469567  0.70658513
   0.20786492  0.93195665  0.71440511
   0.19954167  0.77657425  0.61016917
   0.35244359  0.93442346  0.60687520
   0.28194038  0.78223429  0.86523910
   0.12500762  0.94878843  0.86930275
   0.12207287  0.77989832  0.96841770
   0.29959830  0.95885447  0.96363282
   0.44846082  0.08526532  0.50044920
   0.59244558  0.04676895  0.49343997
   0.70110431  0.09540688  0.70759473
   0.54066786  0.26827444  0.71537207
   0.53492172  0.10819540  0.61364948
   0.68270524  0.26572204  0.60704407
   0.61681971  0.11616156  0.86698254
   0.45759646  0.27954841  0.86871862
   0.45857031  0.11240702  0.97150389
   0.63543493  0.29431965  0.96473139
   0.44344131  0.41679199  0.49784542
   0.58785321  0.37608412  0.49363488
   0.70272888  0.42845796  0.70531495
   0.54172715  0.59806720  0.71592305
   0.53354944  0.44440861  0.61045845
   0.68418218  0.60147849  0.60657485
   0.61632045  0.44734938  0.86472270
   0.45705724  0.61287892  0.86876162
   0.45564000  0.44826819  0.96885554
   0.63172164  0.62356012  0.96351107
   0.44670304  0.74755667  0.49825993
   0.59245145  0.71289487  0.49342570
   0.70396432  0.76439751  0.70743404
   0.54100175  0.93212953  0.71565415
   0.53400830  0.77405547  0.61303260
   0.68295133  0.93435528  0.60669564
   0.61617717  0.78151989  0.86523272
   0.45623860  0.94865121  0.86939269
   0.45568954  0.77805396  0.96936640
   0.63253825  0.95803584  0.96380997
   0.78334903  0.07908735  0.49913859
   0.92952779  0.04582503  0.49356410
   0.03494930  0.09591757  0.70659741
   0.87504110  0.26800226  0.71462977
   0.86650670  0.10887252  0.61246828
   0.01630242  0.26538598  0.60586613
   0.95032176  0.11768522  0.86425550
   0.79108737  0.28031777  0.86857641
   0.79005062  0.11198835  0.97086893
   0.96476016  0.29356402  0.96309598
   0.77622159  0.41468170  0.49690596
   0.92115148  0.37574846  0.49259194
   0.03657109  0.42879914  0.70476068
   0.87603511  0.59817512  0.71402071
   0.86621015  0.44149466  0.60926455
   0.01767110  0.59960600  0.60620611
   0.94915812  0.44863640  0.86442004
   0.78872852  0.61159075  0.86695373
   0.79044428  0.45069429  0.96965286
   0.96656836  0.62411282  0.96084860
   0.78216386  0.74951881  0.49682389
   0.92684976  0.71133973  0.49393736
   0.03747226  0.76624096  0.70570158
   0.87515306  0.93229607  0.71487493
   0.86667010  0.77475786  0.61162384
   0.01612314  0.93624669  0.60615758
   0.94866549  0.78199996  0.86434011
   0.79065173  0.94746917  0.86989710
   0.78941929  0.77758322  0.96877627
   0.96409138  0.96155049  0.96266554
   0.32118090  0.06794826  0.48465019
   0.31890815  0.39802075  0.48406384
   0.31633382  0.73001628  0.48422344
   0.65228136  0.06916602  0.48307623
   0.64744870  0.39861414  0.48325947
   0.65113518  0.73749983  0.48275715
   0.98790442  0.07128215  0.48277157
   0.98056517  0.39904041  0.48256705
   0.98750359  0.73370279  0.48400680
   0.20776886  0.09600301  0.71618184
   0.19054902  0.26964415  0.61132191
   0.36530183  0.25999363  0.70611675
   0.34824763  0.09859415  0.60743741
   0.12153225  0.11994411  0.87049048
   0.12299955  0.28897107  0.96944112
   0.28291693  0.28430378  0.86256903
   0.29468493  0.11091732  0.96713096
   0.20768893  0.42909786  0.71340279
   0.18998946  0.60286922  0.61012289
   0.36415341  0.59187424  0.70614913
   0.34875385  0.43214740  0.60553731
   0.12106351  0.45213758  0.86815826
   0.12174927  0.61888164  0.96649977
   0.28362226  0.61794330  0.86235920
   0.29422621  0.44697667  0.96725489
   0.20854717  0.76322195  0.71391304
   0.19017845  0.93835228  0.61139938
   0.36493303  0.92564701  0.70675614
   0.34981527  0.76526797  0.60654392
   0.12106084  0.78662533  0.86837668
   0.12394697  0.95373933  0.96987048
   0.28342350  0.95148352  0.86256997
   0.29479697  0.77611808  0.96639607
   0.54254219  0.09532088  0.71577256
   0.52442702  0.26846356  0.61178331
   0.69823497  0.25978876  0.70672322
   0.68250367  0.09829694  0.60731483
   0.45381870  0.11999711  0.87041854
   0.45509550  0.28847021  0.96869400
   0.61733631  0.28411008  0.86278485
   0.62925564  0.11189649  0.96883169
   0.54302228  0.42878235  0.71367885
   0.52553095  0.60455867  0.61155211
   0.69968570  0.59209856  0.70698645
   0.68284347  0.43184225  0.60544987
   0.45255051  0.45314705  0.86788210
   0.45770572  0.61791849  0.96970942
   0.61472847  0.61762005  0.86179165
   0.62854677  0.44509773  0.96682780
   0.54292527  0.76236122  0.71538242
   0.52432483  0.93683576  0.61199242
   0.69747006  0.92442943  0.70672984
   0.68271012  0.76491325  0.60626864
   0.45284696  0.78575818  0.86952821
   0.45746990  0.95417055  0.97034566
   0.61685083  0.95108608  0.86345331
   0.62848874  0.77641124  0.96675213
   0.87687560  0.09454545  0.71561301
   0.85701576  0.26874700  0.61063001
   0.03218006  0.25890547  0.70586152
   0.01578055  0.09829529  0.60601615
   0.78556348  0.12010109  0.87029911
   0.79078932  0.28878988  0.96848450
   0.95035946  0.28497774  0.86165557
   0.96260937  0.11226261  0.96623391
   0.87755620  0.42851797  0.71360017
   0.85801672  0.60368358  0.61085730
   0.03329331  0.59317871  0.70661296
   0.01645281  0.43177349  0.60460282
   0.78492239  0.45218268  0.86847992
   0.78731443  0.61706584  0.96740208
   0.94974193  0.61720807  0.86017605
   0.96080315  0.44669167  0.96600540
   0.87605509  0.76314214  0.71464050
   0.85717385  0.93655218  0.61159925
   0.03248999  0.92581493  0.70609775
   0.01505870  0.76658797  0.60513663
   0.78525929  0.78565324  0.86907106
   0.79089450  0.95432621  0.97057243
   0.95000020  0.95117080  0.86197252
   0.96102828  0.77497831  0.96524930
Direct configuration=   380
   0.26335400  0.22210566  0.09798514
   0.20108776  0.21297402  0.15410732
   0.24815970  0.22077476  0.21621009
   0.18288926  0.20219436  0.26912717
   0.20908147  0.23779872  0.33410008
   0.20142630  0.16204540  0.38092543
   0.21326874  0.17866500  0.45007564
   0.19074788  0.09144122  0.48719876
   0.26016920  0.55540210  0.09899076
   0.19875554  0.55265136  0.15600706
   0.25020771  0.55889247  0.21664721
   0.18984424  0.53442609  0.27095979
   0.21606596  0.57110164  0.33577555
   0.20327071  0.49479054  0.38260691
   0.21243813  0.51260228  0.45196601
   0.18826823  0.42504529  0.48749855
   0.26573632  0.88500307  0.09896362
   0.20221142  0.88008311  0.15554452
   0.24792807  0.88920928  0.21834230
   0.18182919  0.87206193  0.27122542
   0.20775014  0.90611980  0.33673328
   0.20024337  0.82943508  0.38304514
   0.21208678  0.84562273  0.45287176
   0.18770962  0.75775407  0.48863966
   0.59388010  0.22410905  0.09943913
   0.53093257  0.21320026  0.15510111
   0.57824340  0.22086100  0.21727539
   0.51260790  0.20654992  0.27043053
   0.54370591  0.23999268  0.33493247
   0.53447338  0.16464027  0.38181871
   0.54588038  0.18268600  0.45116783
   0.52301273  0.09551027  0.48780458
   0.59397166  0.54925233  0.09876503
   0.53248878  0.54132802  0.15552221
   0.57984969  0.55303351  0.21789021
   0.51474442  0.54017713  0.27168236
   0.54558888  0.57320162  0.33687140
   0.53353655  0.49778671  0.38365539
   0.54388656  0.51589758  0.45318248
   0.51947414  0.42891198  0.48905189
   0.59367836  0.88369829  0.09876765
   0.52981291  0.87571792  0.15411554
   0.57633287  0.88684232  0.21668340
   0.51116516  0.87294187  0.27072675
   0.54132539  0.90852329  0.33536776
   0.53236046  0.83368597  0.38303702
   0.54404675  0.84948941  0.45247617
   0.52205809  0.76072729  0.48754800
   0.92749161  0.21222741  0.09957506
   0.86338772  0.21069439  0.15530053
   0.91239230  0.21961568  0.21706154
   0.84858898  0.20110952  0.27111074
   0.87567411  0.23884708  0.33582551
   0.86666881  0.16390389  0.38347887
   0.87783198  0.18071141  0.45258140
   0.85716908  0.09217375  0.48820332
   0.92575260  0.54775559  0.09973203
   0.86300679  0.54897878  0.15581109
   0.91414132  0.55639787  0.21712689
   0.85244076  0.53475782  0.27111909
   0.87919964  0.57261314  0.33572898
   0.86590173  0.49802712  0.38336886
   0.87451291  0.51461695  0.45307462
   0.85065013  0.42670796  0.48855437
   0.93065513  0.87228086  0.09935912
   0.86648943  0.87578258  0.15495557
   0.91329100  0.88707981  0.21735651
   0.84599146  0.87228504  0.26967899
   0.87054969  0.90747499  0.33511433
   0.86594399  0.83077470  0.38135270
   0.88034059  0.84767118  0.45072932
   0.85691970  0.76003419  0.48695527
   0.32524320  0.15573621  0.09270141
   0.20481364  0.21502997  0.05024324
   0.30633066  0.30146811  0.09742037
   0.15865437  0.13210244  0.15001464
   0.14070434  0.28127019  0.14744450
   0.31452375  0.15752504  0.21718596
   0.28240397  0.30552720  0.21942372
   0.10344879  0.24084856  0.25486135
   0.17099390  0.11097982  0.26927717
   0.29525058  0.26884359  0.33501331
   0.15102975  0.30417548  0.34937801
   0.11588726  0.12800559  0.37518795
   0.26794720  0.10240216  0.36432593
   0.15403382  0.24227983  0.46822882
   0.30055587  0.20419099  0.46108087
   0.31801640  0.48514275  0.09589059
   0.20257364  0.54614603  0.05079879
   0.30676738  0.63328299  0.09746995
   0.15332045  0.47335976  0.15380132
   0.14119121  0.62342495  0.15011450
   0.31794482  0.49736791  0.21354611
   0.28299413  0.64362066  0.22092294
   0.10617054  0.56562504  0.25915612
   0.18603671  0.44289042  0.27062119
   0.30177723  0.60277084  0.33780504
   0.15901624  0.63876999  0.35032248
   0.11796523  0.46235215  0.37342050
   0.26768559  0.43137751  0.36995700
   0.15263170  0.57588031  0.46972963
   0.29976276  0.53883429  0.46279021
   0.32775397  0.81805425  0.09739508
   0.20754940  0.87240889  0.05111804
   0.30641317  0.96543973  0.09387018
   0.15867298  0.79938611  0.15282530
   0.14295273  0.94913031  0.14677378
   0.31324186  0.82456527  0.21960045
   0.28398765  0.97297797  0.22093669
   0.10357755  0.91294826  0.25634441
   0.16930747  0.78130264  0.27122658
   0.29266165  0.93987577  0.33754091
   0.14746793  0.96971303  0.35371000
   0.11438993  0.79665215  0.37736379
   0.26476294  0.76784087  0.36658097
   0.15394859  0.90988220  0.47235817
   0.29893277  0.87122912  0.46487615
   0.65883733  0.16015487  0.09508573
   0.53687617  0.21292905  0.05091200
   0.63223332  0.30606626  0.09928757
   0.48938182  0.13192012  0.15075963
   0.46954584  0.28071904  0.14796165
   0.64036823  0.15351360  0.21883263
   0.61825289  0.30286468  0.22015598
   0.43574889  0.25133972  0.25778537
   0.49661920  0.11579249  0.27061274
   0.63143933  0.26701898  0.33466221
   0.48964663  0.30901189  0.35142200
   0.44872763  0.13150902  0.37653479
   0.59991952  0.10378722  0.36594569
   0.48518296  0.24607682  0.46826336
   0.63303773  0.20891580  0.46226324
   0.66285691  0.49013608  0.09678371
   0.53813947  0.52923945  0.05078128
   0.62480878  0.63430483  0.09441968
   0.49228302  0.45923997  0.15376526
   0.47034351  0.60770245  0.14634981
   0.64248551  0.48613215  0.22035494
   0.61927442  0.63556505  0.21950127
   0.43769661  0.58477023  0.25903254
   0.49714876  0.44977855  0.27143852
   0.63312280  0.60096478  0.33654886
   0.49227515  0.64241826  0.35412271
   0.44632056  0.46885241  0.37718292
   0.59444108  0.43227234  0.36906894
   0.48370251  0.57946476  0.47011064
   0.63095211  0.54149245  0.46624286
   0.66178858  0.82379962  0.09946059
   0.54120471  0.86199727  0.04955614
   0.62578234  0.96830052  0.09460483
   0.48940732  0.79380504  0.15157689
   0.46777497  0.94202800  0.14520780
   0.64088061  0.82194769  0.22059404
   0.61411019  0.97016410  0.21643141
   0.43339440  0.91527138  0.25753974
   0.49670501  0.78187338  0.27185985
   0.62799692  0.93737142  0.33436612
   0.48626642  0.97719194  0.35106713
   0.44646595  0.80090230  0.37738125
   0.59679884  0.77168457  0.36678397
   0.48404548  0.91220519  0.47115587
   0.63100839  0.87489589  0.46439852
   0.97957834  0.13732554  0.09528044
   0.87322335  0.21331952  0.04980067
   0.98124386  0.28486907  0.10091593
   0.81645903  0.13220685  0.15299221
   0.80672223  0.28212897  0.14662127
   0.97879602  0.15648003  0.21661588
   0.94867797  0.30321400  0.21931002
   0.76722641  0.23766842  0.25789479
   0.83971025  0.10962201  0.27129419
   0.96206569  0.26921158  0.33618501
   0.81856775  0.30704273  0.34989946
   0.78186587  0.12931862  0.37632222
   0.93323574  0.10331347  0.36905439
   0.81689512  0.24239017  0.47168036
   0.96531379  0.20668277  0.46336186
   0.97153933  0.46911461  0.09456260
   0.87163735  0.55425474  0.05032561
   0.98431741  0.61680473  0.10161707
   0.81457547  0.47122189  0.15499026
   0.80712248  0.62077790  0.14738672
   0.98037147  0.49253532  0.21518780
   0.94919551  0.64057418  0.22124509
   0.77022668  0.56817943  0.25760606
   0.84594723  0.44317465  0.27116188
   0.96538881  0.60332834  0.33691769
   0.82302966  0.64135399  0.34931359
   0.78009900  0.46711888  0.37422463
   0.92894419  0.43346272  0.37087566
   0.81490442  0.57860523  0.47069399
   0.96183327  0.53954476  0.46565830
   0.98396414  0.79817688  0.09844237
   0.87481020  0.86715050  0.04974417
   0.98217415  0.94640148  0.09674033
   0.81669190  0.79893103  0.15454276
   0.81246840  0.94865893  0.14361357
   0.97876206  0.82301558  0.22038852
   0.95024688  0.97064621  0.21804908
   0.76761462  0.91188775  0.25337944
   0.83362392  0.78136060  0.27085919
   0.95435539  0.94375558  0.33628704
   0.80960253  0.96986251  0.35276252
   0.78030103  0.79711957  0.37717922
   0.93135150  0.77020936  0.36428454
   0.82297593  0.91204771  0.47032211
   0.96804176  0.87215558  0.46058643
   0.11393816  0.07268997  0.49771473
   0.26148038  0.03597213  0.49336671
   0.37290280  0.10068670  0.71071851
   0.21217937  0.26907100  0.71119782
   0.20766231  0.10517881  0.61223476
   0.36387567  0.26767511  0.60861347
   0.27663217  0.11724793  0.86272980
   0.12210684  0.28276731  0.86702846
   0.11449704  0.11509505  0.96880734
   0.29249475  0.29381632  0.96165663
   0.11132748  0.40709122  0.49625640
   0.25828405  0.36834381  0.49248430
   0.37374104  0.43264408  0.70873927
   0.21261903  0.60048098  0.70977058
   0.20771120  0.43706100  0.60908672
   0.36332135  0.60353744  0.60771108
   0.27635928  0.45004629  0.86217428
   0.12096913  0.61463463  0.86340227
   0.11290721  0.45242154  0.96747709
   0.29301735  0.62328206  0.96076850
   0.11097963  0.73957750  0.49701842
   0.25761114  0.69967524  0.49261248
   0.37257243  0.76780003  0.70979444
   0.21363149  0.93518350  0.71142752
   0.20796473  0.77510990  0.60936546
   0.36550674  0.93851082  0.60889550
   0.27639374  0.78295102  0.86198832
   0.12161286  0.94942243  0.86678235
   0.11132672  0.78200557  0.96637691
   0.29059637  0.95831895  0.96202526
   0.44641814  0.07792843  0.49908005
   0.59257484  0.03822330  0.49211153
   0.70799133  0.10049450  0.71106116
   0.54705730  0.27015787  0.71236030
   0.54157032  0.10519954  0.61334258
   0.69569621  0.26828266  0.60802831
   0.60984648  0.11648397  0.86311025
   0.45347693  0.28173912  0.86604295
   0.44745612  0.11460486  0.96923089
   0.63053643  0.29367005  0.96273229
   0.44261949  0.41103371  0.49868140
   0.58851536  0.37111988  0.49235301
   0.70860348  0.43294412  0.70821978
   0.54912463  0.60175846  0.71313295
   0.54209749  0.44086868  0.61045797
   0.69713674  0.60583033  0.60844743
   0.60956137  0.44893987  0.86115781
   0.45183532  0.61362871  0.86571503
   0.44522767  0.45000834  0.96691943
   0.62522914  0.62279889  0.96138615
   0.44575105  0.74134688  0.49823767
   0.59227696  0.70409577  0.49179470
   0.70972789  0.76727575  0.71013278
   0.54746833  0.93400483  0.71372217
   0.54153946  0.77177375  0.61318259
   0.69629389  0.93808740  0.60873050
   0.60858374  0.78159100  0.86212765
   0.45215818  0.94962036  0.86776757
   0.44533158  0.78051696  0.96737188
   0.62557930  0.95738656  0.96252965
   0.78133802  0.07167885  0.49829378
   0.92885266  0.03684303  0.49243267
   0.04187698  0.10071650  0.70964664
   0.88073576  0.27049803  0.71208721
   0.87437243  0.10606666  0.61161470
   0.03066014  0.26874586  0.60757513
   0.94335028  0.11782094  0.86166862
   0.78588384  0.28190706  0.86579378
   0.77989002  0.11594365  0.96904727
   0.95988043  0.29416304  0.96147782
   0.77370151  0.40792376  0.49777251
   0.92018372  0.36875379  0.49080257
   0.04342895  0.43350447  0.70837505
   0.88224071  0.60205887  0.71154992
   0.87453954  0.43887282  0.60861586
   0.03150595  0.60300281  0.60749398
   0.94338574  0.44930747  0.86088695
   0.78426667  0.61259852  0.86395932
   0.77960053  0.45311981  0.96750094
   0.95996749  0.62191866  0.95900340
   0.78016850  0.74201254  0.49729678
   0.92685234  0.70291494  0.49251388
   0.04302817  0.76781972  0.70868659
   0.88167977  0.93500971  0.71213560
   0.87338399  0.77314772  0.61223097
   0.03042203  0.93861694  0.60840601
   0.94200498  0.78234082  0.86062537
   0.78695862  0.94921717  0.86742602
   0.77759800  0.78012972  0.96717104
   0.95870221  0.96026011  0.96163846
   0.31916195  0.06186358  0.48108943
   0.31657474  0.39329648  0.48047751
   0.31627672  0.72435614  0.48286395
   0.65062755  0.06327755  0.48020713
   0.64714784  0.39564419  0.48166342
   0.65021799  0.72916088  0.48011357
   0.98655802  0.06257640  0.48044390
   0.97768598  0.39391236  0.47884899
   0.98576252  0.72656460  0.47961676
   0.21691042  0.09509145  0.71681406
   0.19497272  0.26943787  0.60963101
   0.37167592  0.26147883  0.70990290
   0.35641161  0.09815620  0.60773268
   0.11605307  0.12067391  0.86702080
   0.11554994  0.29049085  0.96847708
   0.27729442  0.28793571  0.86025078
   0.28962193  0.11195834  0.96614815
   0.21600463  0.42750715  0.71387436
   0.19383410  0.60214639  0.60835957
   0.37047767  0.59278691  0.70947290
   0.35652253  0.43052633  0.60547204
   0.11518764  0.45352471  0.86451954
   0.11451839  0.61879466  0.96533349
   0.27795555  0.62096102  0.85941145
   0.28909591  0.44751427  0.96602273
   0.21653914  0.76158086  0.71438823
   0.19465838  0.93876359  0.60947813
   0.37185828  0.92679126  0.71047660
   0.35766012  0.76540864  0.60690798
   0.11550969  0.78922487  0.86467187
   0.11693149  0.95406820  0.96927825
   0.27821562  0.95529772  0.86011534
   0.28974360  0.77629541  0.96519615
   0.55084140  0.09448053  0.71669069
   0.52812098  0.26854522  0.61025192
   0.70521450  0.26015596  0.71063441
   0.69069122  0.09730665  0.60722114
   0.44920392  0.12058887  0.86657418
   0.44771122  0.28896259  0.96746037
   0.61183156  0.28754122  0.86040961
   0.62311523  0.11175536  0.96769701
   0.55161898  0.42714417  0.71412993
   0.52896982  0.60403750  0.61032064
   0.70668430  0.59251663  0.71094568
   0.69007954  0.43129278  0.60522288
   0.44765760  0.45464188  0.86431052
   0.45108183  0.61777194  0.96831991
   0.61016903  0.62072297  0.85893403
   0.62253404  0.44509669  0.96514952
   0.55121057  0.76127989  0.71668984
   0.52816080  0.93663726  0.61025808
   0.70481843  0.92627158  0.71059476
   0.69125915  0.76457409  0.60709003
   0.44857803  0.78796392  0.86584436
   0.45132688  0.95403337  0.96935412
   0.61202644  0.95468195  0.86083903
   0.62312954  0.77667112  0.96572206
   0.88440570  0.09340917  0.71613629
   0.86110316  0.26875054  0.61000275
   0.03891649  0.25962325  0.70952848
   0.02314019  0.09781387  0.60630617
   0.78061169  0.12155067  0.86679451
   0.78408253  0.28936699  0.96792895
   0.94470746  0.28880045  0.85896127
   0.95726398  0.11246779  0.96457928
   0.88536544  0.42760315  0.71375655
   0.86150092  0.60323799  0.60976240
   0.04065595  0.59371320  0.71008601
   0.02474572  0.43108255  0.60428148
   0.78005389  0.45316671  0.86445163
   0.77986463  0.61786248  0.96625890
   0.94352969  0.62033579  0.85690362
   0.95509329  0.44737223  0.96442585
   0.88430811  0.76142589  0.71592240
   0.86039874  0.93647287  0.61012571
   0.03918642  0.92739237  0.70975746
   0.02347161  0.76578812  0.60564933
   0.77961701  0.78797879  0.86535391
   0.78408863  0.95460664  0.96985674
   0.94436885  0.95427246  0.85942238
   0.95597279  0.77556421  0.96333640
Direct configuration=   400
   0.26334360  0.22389884  0.09783319
   0.20079294  0.21465644  0.15342359
   0.24761761  0.22268512  0.21599138
   0.18178760  0.20406864  0.26961249
   0.20944362  0.23628218  0.33724014
   0.19941792  0.15864272  0.38301358
   0.21195497  0.17209744  0.45264548
   0.19047907  0.08478837  0.48656751
   0.26133800  0.55683388  0.09879098
   0.20079010  0.55347511  0.15578654
   0.25103148  0.56140881  0.21711870
   0.18919070  0.53524937  0.27199189
   0.21524002  0.56840584  0.33934152
   0.20189292  0.49107761  0.38547003
   0.21068462  0.50745894  0.45483505
   0.18767925  0.41976167  0.48861666
   0.26556845  0.88699152  0.09913829
   0.20259264  0.88191567  0.15491774
   0.24743028  0.89126444  0.21792398
   0.18044262  0.87396354  0.27155285
   0.20766443  0.90388392  0.33989741
   0.19765894  0.82558274  0.38588949
   0.21170003  0.83957724  0.45585453
   0.18783303  0.75212236  0.48942705
   0.59401311  0.22622286  0.09934427
   0.53132001  0.21477165  0.15434602
   0.57794426  0.22284695  0.21706753
   0.51205942  0.20892219  0.27122615
   0.54319119  0.23847214  0.33862037
   0.53259040  0.16073396  0.38411992
   0.54494303  0.17574541  0.45326699
   0.52297751  0.08843087  0.48701782
   0.59356335  0.55151506  0.09912772
   0.53307204  0.54278716  0.15576540
   0.58016360  0.55499335  0.21815818
   0.51422252  0.54276189  0.27280038
   0.54563123  0.57107540  0.34024365
   0.53147176  0.49457320  0.38662014
   0.54296394  0.51075495  0.45598797
   0.52023251  0.42355559  0.49029246
   0.59350075  0.88429391  0.09937603
   0.52905305  0.87625514  0.15408200
   0.57505435  0.88866033  0.21687920
   0.50945604  0.87541212  0.27122260
   0.54026812  0.90670072  0.33839598
   0.52996007  0.83003460  0.38490754
   0.54432085  0.84295317  0.45482735
   0.52217731  0.75465530  0.48779648
   0.92880513  0.21232545  0.09999015
   0.86448333  0.21150051  0.15499373
   0.91264423  0.22170210  0.21704579
   0.84861923  0.20244851  0.27144148
   0.87569009  0.23690900  0.33876168
   0.86572141  0.16075209  0.38578843
   0.87689987  0.17417042  0.45543710
   0.85620925  0.08490149  0.48792612
   0.92672776  0.54733410  0.09964554
   0.86448911  0.54980822  0.15570607
   0.91409273  0.55882535  0.21725672
   0.85090386  0.53630133  0.27186982
   0.87872930  0.57005387  0.33888745
   0.86384060  0.49418135  0.38628058
   0.87299588  0.50944256  0.45635622
   0.85004615  0.42138662  0.48976220
   0.93223256  0.87232769  0.09949025
   0.86791540  0.87714673  0.15420616
   0.91373030  0.88939682  0.21692662
   0.84489411  0.87416588  0.27009201
   0.86982635  0.90642837  0.33861396
   0.86295231  0.82775934  0.38385438
   0.87927662  0.84147077  0.45274613
   0.85672287  0.75392019  0.48680280
   0.32630754  0.15896331  0.09341851
   0.20537264  0.21371033  0.05065177
   0.30334872  0.30454528  0.09698941
   0.15751302  0.13385679  0.14971415
   0.14043633  0.28340584  0.14701608
   0.31415613  0.15937232  0.21788145
   0.28097163  0.30788956  0.22088734
   0.10406761  0.24788327  0.25608100
   0.16693254  0.11314403  0.26850056
   0.29576532  0.26728697  0.33719276
   0.15249868  0.30338982  0.35352678
   0.11320069  0.12853999  0.37495632
   0.26324030  0.09765728  0.36454788
   0.15296286  0.23528970  0.47250436
   0.29916121  0.19767048  0.46245400
   0.32097506  0.48871052  0.09657576
   0.20349817  0.54462845  0.05215050
   0.30445323  0.63578900  0.09449428
   0.15579308  0.47322211  0.15562876
   0.14183850  0.62329526  0.14972644
   0.32061569  0.50146391  0.21541264
   0.28212224  0.64727301  0.22306045
   0.10697610  0.57124291  0.26042759
   0.18310958  0.44335863  0.26994207
   0.30102149  0.59926871  0.34048611
   0.15758029  0.63621936  0.35407710
   0.11552537  0.46305288  0.37477991
   0.26470981  0.42706897  0.37102098
   0.15116298  0.57080276  0.47291367
   0.29845728  0.53244559  0.46456336
   0.32929387  0.82319642  0.09783334
   0.20821959  0.87119476  0.05228159
   0.30502716  0.96748650  0.09354320
   0.15991271  0.80057778  0.15384668
   0.14167166  0.94922181  0.14612147
   0.31249495  0.82682524  0.22133958
   0.28219790  0.97578296  0.22184656
   0.10410614  0.91992723  0.25783957
   0.16400825  0.78331399  0.27081197
   0.29383226  0.93544814  0.34018663
   0.14912059  0.96930024  0.35674306
   0.11033954  0.79698659  0.37772785
   0.26112374  0.76455552  0.36708768
   0.15437335  0.90422645  0.47474531
   0.29909692  0.86439928  0.46613323
   0.65953069  0.16436765  0.09609387
   0.53914753  0.21365421  0.05114822
   0.62935402  0.30915407  0.09951789
   0.49011210  0.13296804  0.15072459
   0.46876997  0.28157739  0.14752807
   0.64056780  0.15563290  0.22000330
   0.61642053  0.30578613  0.22125853
   0.43690452  0.25751540  0.25868691
   0.49252578  0.11901779  0.26974650
   0.63033587  0.26626461  0.33770195
   0.48756143  0.30621513  0.35635889
   0.44543897  0.13202807  0.37703903
   0.59484350  0.09820523  0.36574852
   0.48480253  0.23818172  0.47252083
   0.63199883  0.20129535  0.46371031
   0.66358594  0.49444251  0.09877112
   0.53891564  0.52885100  0.05207298
   0.62261914  0.63628296  0.09320607
   0.49506514  0.45926374  0.15590369
   0.46841679  0.60699594  0.14693155
   0.64256412  0.48758598  0.22194337
   0.61936631  0.63789267  0.22069002
   0.44013643  0.59332425  0.25988953
   0.49254264  0.45325668  0.27166113
   0.63298392  0.59770549  0.33975496
   0.49163467  0.64048645  0.35758395
   0.44339244  0.46929822  0.37830252
   0.59171896  0.42953585  0.36992291
   0.48385885  0.57483110  0.47361335
   0.63041570  0.53568813  0.46679600
   0.66453775  0.82850206  0.10212938
   0.54248758  0.85925206  0.05073512
   0.62298437  0.96902197  0.09441827
   0.48982860  0.79371458  0.15242837
   0.46608706  0.94205920  0.14544750
   0.63950615  0.82392457  0.22186456
   0.61168993  0.97250136  0.21871995
   0.43387616  0.92297626  0.25852489
   0.49105323  0.78490589  0.27110044
   0.62730572  0.93600596  0.33752297
   0.48458699  0.97436127  0.35538465
   0.44218759  0.80214400  0.37843665
   0.59215246  0.76802057  0.36572176
   0.48616444  0.90585566  0.47606005
   0.63216368  0.86692679  0.46564281
   0.98161760  0.13897701  0.09579414
   0.87359080  0.21220974  0.05124097
   0.98080613  0.28582223  0.10059892
   0.81745444  0.13274048  0.15398917
   0.80747291  0.28241142  0.14646610
   0.97949443  0.15853084  0.21770910
   0.94620354  0.30692206  0.22149580
   0.76892784  0.24237588  0.25824599
   0.83723972  0.11116897  0.27079148
   0.96226592  0.26685986  0.33857981
   0.81855411  0.30432838  0.35432036
   0.78052513  0.12803257  0.37667538
   0.93197034  0.10073025  0.36924454
   0.81612510  0.23521367  0.47595493
   0.96448941  0.20003407  0.46541492
   0.97278239  0.46954542  0.09487661
   0.87121058  0.55111404  0.05131425
   0.98420421  0.61677652  0.10014389
   0.81636325  0.47165957  0.15654865
   0.80823712  0.62137403  0.14742905
   0.98107882  0.49634237  0.21713507
   0.94860718  0.64329284  0.22223680
   0.76947126  0.57464226  0.25950638
   0.84160555  0.44468177  0.27145445
   0.96591885  0.59850541  0.33912030
   0.82354866  0.63988113  0.35261958
   0.77690414  0.46670009  0.37491710
   0.92585786  0.42944921  0.37202670
   0.81368454  0.57324492  0.47425337
   0.96095060  0.53341010  0.46750853
   0.98627825  0.80019231  0.10016643
   0.87603289  0.86283738  0.05132206
   0.98228055  0.94708040  0.09472774
   0.81880014  0.79972360  0.15560838
   0.81273993  0.94909784  0.14301812
   0.97926641  0.82549910  0.22185339
   0.95006677  0.97344333  0.21952519
   0.76796739  0.91802550  0.25387801
   0.82764600  0.78371405  0.27003306
   0.95452932  0.94152106  0.33914632
   0.80944011  0.96992885  0.35546805
   0.77683669  0.79591798  0.37725156
   0.92781841  0.76835025  0.36487129
   0.82288593  0.90602990  0.47353234
   0.96753082  0.86534410  0.45977868
   0.11386179  0.06486497  0.49689571
   0.26033557  0.02961541  0.49272327
   0.37943210  0.10446015  0.71442970
   0.21744188  0.27012837  0.70950470
   0.21185764  0.10570304  0.61109540
   0.37866514  0.26979526  0.61108812
   0.27112753  0.11759480  0.86052117
   0.11443677  0.28560955  0.86266465
   0.10506064  0.11796387  0.96391931
   0.28564439  0.29226065  0.95981399
   0.11100218  0.39933341  0.49665717
   0.25726282  0.36256161  0.49156557
   0.37867027  0.43633642  0.71228000
   0.21740917  0.60423099  0.70729533
   0.21219447  0.43667007  0.60908200
   0.37860752  0.60550215  0.61029247
   0.27188492  0.45123429  0.85841491
   0.11338677  0.61660209  0.85977502
   0.10308003  0.45322115  0.96277254
   0.28456511  0.62053833  0.95964704
   0.11160455  0.73131686  0.49713610
   0.25766972  0.69487241  0.49198218
   0.37802709  0.76894640  0.71292815
   0.21824284  0.93920011  0.71034917
   0.21247886  0.77453517  0.60851823
   0.38024309  0.93922272  0.61186307
   0.27125289  0.78354772  0.85831621
   0.11364985  0.95116528  0.86276386
   0.10193746  0.78248494  0.96296938
   0.28215996  0.95742137  0.96035840
   0.44630339  0.06971430  0.49779670
   0.59226398  0.03230433  0.49215440
   0.71442437  0.10414202  0.71404044
   0.55254986  0.27123941  0.71031080
   0.54519979  0.10428659  0.61300220
   0.71102670  0.26967817  0.61066740
   0.60391420  0.11705706  0.85954284
   0.44688288  0.28425406  0.86304593
   0.43773998  0.11624183  0.96472802
   0.62127405  0.29132966  0.96045954
   0.44367640  0.40322762  0.49962279
   0.59017363  0.36690151  0.49248334
   0.71440550  0.43677710  0.71149156
   0.55440903  0.60536218  0.71138302
   0.54638032  0.43779661  0.61049644
   0.71242142  0.60704198  0.61183910
   0.60360616  0.45096832  0.85771325
   0.44516733  0.61561669  0.86169675
   0.43704065  0.45035029  0.96315010
   0.61597498  0.62124798  0.95920872
   0.44568491  0.73525022  0.49878282
   0.59172733  0.69826179  0.49141114
   0.71443562  0.76932708  0.71369053
   0.55298123  0.93706738  0.71245320
   0.54571769  0.77120112  0.61290206
   0.71174478  0.93888850  0.61210770
   0.60254390  0.78290370  0.85838781
   0.44706320  0.95116093  0.86423711
   0.43698689  0.78212001  0.96384001
   0.61737232  0.95645912  0.96146780
   0.78027502  0.06424828  0.49771966
   0.92703684  0.03006530  0.49210604
   0.04733758  0.10394121  0.71289180
   0.88512781  0.27232538  0.71031596
   0.87807359  0.10514726  0.61143356
   0.04567257  0.27076540  0.61045650
   0.93622218  0.11790018  0.85882237
   0.77816317  0.28473293  0.86209135
   0.77072855  0.11805076  0.96509468
   0.95286594  0.29420593  0.95930590
   0.77344100  0.40022733  0.49854466
   0.91938805  0.36394032  0.49052586
   0.04858933  0.43729103  0.71193766
   0.88651793  0.60514004  0.71033017
   0.87967532  0.43818533  0.60825573
   0.04655368  0.60523106  0.61012150
   0.93708382  0.45094184  0.85640604
   0.77680648  0.61550502  0.85970272
   0.77073490  0.45225389  0.96291564
   0.95166554  0.62052238  0.95697899
   0.78039827  0.73495414  0.49775001
   0.92537733  0.69699897  0.49173442
   0.04795012  0.76810415  0.71215266
   0.88603701  0.93903437  0.71127717
   0.87848939  0.77268326  0.61234778
   0.04571531  0.93772106  0.61121881
   0.93510936  0.78307940  0.85621235
   0.77904930  0.95166167  0.86350990
   0.76840576  0.78182301  0.96331266
   0.95089888  0.95717377  0.95981363
   0.31948360  0.05574696  0.48476548
   0.31656139  0.38891846  0.48452553
   0.31660901  0.72090960  0.48531772
   0.65114289  0.05762707  0.48280530
   0.64911570  0.39251651  0.48384333
   0.65019262  0.72474564  0.48303047
   0.98539896  0.05669683  0.48295247
   0.97776486  0.39018426  0.48305444
   0.98574425  0.72212831  0.48433020
   0.22200227  0.09614132  0.71722260
   0.20102583  0.26749532  0.60781524
   0.37805122  0.26363150  0.71418770
   0.36884862  0.09856230  0.60875759
   0.11138542  0.12108021  0.86279662
   0.10802077  0.29183447  0.96518603
   0.27251299  0.29019006  0.85867490
   0.28364744  0.11341409  0.96363095
   0.22011765  0.42822439  0.71485094
   0.19998341  0.60059320  0.60667831
   0.37695936  0.59487333  0.71287226
   0.36862547  0.42985739  0.60628469
   0.11029571  0.45466412  0.86041727
   0.10763351  0.61901161  0.96213033
   0.27316141  0.62199959  0.85730608
   0.28319891  0.44893934  0.96270850
   0.22035187  0.76210310  0.71510048
   0.20107310  0.93776474  0.60775826
   0.37864397  0.92938475  0.71436807
   0.36936408  0.76611173  0.60800445
   0.11102435  0.79090880  0.86049652
   0.10968430  0.95422964  0.96612773
   0.27368880  0.95714373  0.85890693
   0.28396914  0.77758849  0.96249259
   0.55537988  0.09543618  0.71768877
   0.53397878  0.26703780  0.60881801
   0.71258335  0.26173474  0.71434292
   0.70268141  0.09751588  0.60807359
   0.44468878  0.12065441  0.86233974
   0.43995607  0.28967301  0.96411608
   0.60670227  0.28945164  0.85895023
   0.61635637  0.11274572  0.96463034
   0.55626708  0.42842706  0.71546439
   0.53437145  0.60237602  0.60943314
   0.71364949  0.59451649  0.71474375
   0.70186499  0.43111393  0.60598998
   0.44287020  0.45538364  0.86036090
   0.44354718  0.61831682  0.96429935
   0.60584500  0.62161074  0.85672688
   0.61607580  0.44659293  0.96185413
   0.55608473  0.76199239  0.71803404
   0.53390715  0.93552702  0.60920829
   0.71241608  0.92951065  0.71462341
   0.70361844  0.76474554  0.60882074
   0.44414796  0.78951183  0.86178200
   0.44387647  0.95393930  0.96599284
   0.60726870  0.95679671  0.85916206
   0.61674024  0.77775102  0.96300032
   0.88826313  0.09463626  0.71691164
   0.86716090  0.26749816  0.60927993
   0.04606309  0.26153244  0.71320959
   0.03502605  0.09819895  0.60756904
   0.77641562  0.12216278  0.86262887
   0.77699453  0.28984037  0.96515393
   0.93940892  0.29070182  0.85750594
   0.95092482  0.11360974  0.96206869
   0.88946632  0.42918104  0.71454153
   0.86730784  0.60193544  0.60869818
   0.04809375  0.59540237  0.71324698
   0.03695449  0.43091406  0.60515221
   0.77573718  0.45391760  0.85985421
   0.77273267  0.61885305  0.96265071
   0.93757869  0.62136078  0.85504356
   0.94884818  0.44936762  0.96142240
   0.88898757  0.76187437  0.71721307
   0.86600951  0.93526943  0.60879796
   0.04631814  0.93005955  0.71354792
   0.03576675  0.76554638  0.60728074
   0.77493129  0.78979525  0.86098593
   0.77722526  0.95505636  0.96636431
   0.93903523  0.95616471  0.85814744
   0.95015303  0.77679635  0.96038038
Direct configuration=   420
   0.26250087  0.22517352  0.09816171
   0.20027239  0.21656368  0.15483199
   0.24625987  0.22459248  0.21819509
   0.18064270  0.20667753  0.27144747
   0.20982901  0.23432588  0.33832700
   0.19763433  0.15566653  0.38315961
   0.21051077  0.16812032  0.45354845
   0.19013841  0.07918973  0.48790842
   0.26167062  0.55722322  0.09914560
   0.20241909  0.55421232  0.15787718
   0.25171927  0.56285356  0.22021319
   0.18895894  0.53726017  0.27377068
   0.21413635  0.56562229  0.34084012
   0.19954051  0.48889804  0.38644051
   0.20957905  0.50252756  0.45638824
   0.18744935  0.41346536  0.49053732
   0.26431802  0.88833044  0.09974065
   0.20154612  0.88309619  0.15673999
   0.24604542  0.89309169  0.22068263
   0.17917849  0.87603723  0.27368364
   0.20767198  0.90205688  0.34117396
   0.19659873  0.82349006  0.38603761
   0.21001123  0.83568693  0.45655271
   0.18812375  0.74691429  0.49157094
   0.59297080  0.22853271  0.09968596
   0.53030777  0.21620789  0.15601266
   0.57700829  0.22480610  0.21935076
   0.51087464  0.21122788  0.27276053
   0.54129396  0.23666809  0.33964408
   0.52993415  0.15791755  0.38425051
   0.54396344  0.17045766  0.45447411
   0.52306655  0.08161489  0.48881055
   0.59339742  0.55427886  0.10024812
   0.53297021  0.54448228  0.15807102
   0.57994598  0.55660333  0.22075260
   0.51341477  0.54527599  0.27453509
   0.54412172  0.56961633  0.34164661
   0.52951231  0.49224573  0.38731034
   0.54181972  0.50627532  0.45741855
   0.52188042  0.41741733  0.49255434
   0.59416988  0.88503566  0.10086152
   0.52888197  0.87682789  0.15642507
   0.57388388  0.88994857  0.21980226
   0.50817477  0.87744629  0.27326916
   0.53863793  0.90497017  0.34008817
   0.52820018  0.82709465  0.38551320
   0.54407456  0.83789104  0.45599911
   0.52272757  0.74909154  0.48984257
   0.92966901  0.21292838  0.10075375
   0.86571163  0.21270831  0.15695368
   0.91262861  0.22331190  0.21981821
   0.84794597  0.20392636  0.27352284
   0.87574620  0.23434714  0.34010690
   0.86535053  0.15721665  0.38610540
   0.87601131  0.16961934  0.45652540
   0.85543873  0.07945029  0.48958102
   0.92737122  0.54649068  0.10007964
   0.86534387  0.55015830  0.15760916
   0.91368683  0.55963441  0.21991598
   0.84959162  0.53867594  0.27391086
   0.87799407  0.56732460  0.34044693
   0.86217602  0.49157386  0.38723614
   0.87147162  0.50494514  0.45747886
   0.85033441  0.41578497  0.49190276
   0.93275578  0.87262222  0.09999771
   0.86851557  0.87937813  0.15610855
   0.91318574  0.89123923  0.21979373
   0.84340583  0.87655232  0.27152918
   0.86895815  0.90460321  0.33863326
   0.86124641  0.82508059  0.38334372
   0.87794172  0.83667104  0.45316712
   0.85672343  0.74880213  0.48848124
   0.32683359  0.16103456  0.09442312
   0.20517012  0.21233319  0.04995250
   0.29956077  0.30770763  0.09594247
   0.15692121  0.13660928  0.14932417
   0.14028584  0.28501316  0.14716960
   0.31366818  0.16225678  0.21865084
   0.28060971  0.30913193  0.22159942
   0.10568321  0.25512848  0.25867216
   0.16309529  0.11630678  0.26831500
   0.29639926  0.26353061  0.33876650
   0.15455368  0.30068555  0.35794060
   0.11014736  0.12786321  0.37584239
   0.25848680  0.09141568  0.36622729
   0.15115961  0.22943638  0.47566064
   0.29815220  0.19387164  0.46372408
   0.32483324  0.49141541  0.09633377
   0.20167484  0.54343661  0.05255118
   0.30154001  0.63793059  0.09227694
   0.15810122  0.47403325  0.15590462
   0.14262241  0.62273189  0.14993829
   0.32238389  0.50455104  0.21780905
   0.28042309  0.64929524  0.22488995
   0.10918289  0.57788633  0.26135560
   0.18051623  0.44567713  0.27030441
   0.30077289  0.59408527  0.34324682
   0.15682442  0.63190474  0.35825410
   0.11223948  0.46266993  0.37698537
   0.26162146  0.42401213  0.37239952
   0.15001794  0.56542037  0.47534718
   0.29674845  0.52776919  0.46799582
   0.33017896  0.82591338  0.09830781
   0.20711462  0.87038022  0.05182505
   0.30209004  0.97065995  0.09450993
   0.16011000  0.80173935  0.15353734
   0.14048073  0.95014081  0.14654410
   0.31249807  0.82978687  0.22241657
   0.28041242  0.97801712  0.22270863
   0.10569691  0.92637643  0.25989015
   0.15756094  0.78644554  0.27000743
   0.29446345  0.93041400  0.34316583
   0.15224367  0.96884836  0.36022742
   0.10973462  0.79557331  0.37920070
   0.25796523  0.76025302  0.36816346
   0.15235267  0.89938403  0.47753521
   0.29867680  0.85806521  0.46663409
   0.66026709  0.16749874  0.09656751
   0.53863212  0.21527274  0.05024721
   0.62690204  0.31283185  0.09905202
   0.49099108  0.13426982  0.15002328
   0.46739240  0.28191492  0.14804916
   0.64127061  0.15903737  0.22067076
   0.61431899  0.30839229  0.22124217
   0.43803003  0.26275776  0.25996179
   0.48715809  0.12236187  0.26981917
   0.62814961  0.26534828  0.34033979
   0.48565137  0.30198939  0.36111334
   0.44226050  0.13184921  0.37785036
   0.58972500  0.09286569  0.36634195
   0.48449504  0.23230685  0.47596405
   0.63141869  0.19645337  0.46522935
   0.66502511  0.49885082  0.10040293
   0.53757498  0.52874313  0.05287564
   0.62310292  0.63933786  0.09304055
   0.49844805  0.45972776  0.15628861
   0.46627694  0.60601297  0.14860590
   0.64247475  0.48975419  0.22313362
   0.61928039  0.63926741  0.22086684
   0.44333208  0.60056894  0.26151359
   0.48678424  0.45705430  0.27226474
   0.63242870  0.59364651  0.34283033
   0.49056970  0.63757716  0.36147537
   0.44155250  0.46680457  0.38043645
   0.59083597  0.42733038  0.37114122
   0.48311543  0.56995511  0.47714973
   0.62953588  0.53074480  0.46726201
   0.66673551  0.83131909  0.10453277
   0.54285665  0.85795401  0.05202526
   0.62157386  0.97090247  0.09376859
   0.48990313  0.79418312  0.15297149
   0.46521920  0.94097084  0.14598137
   0.63973732  0.82600425  0.22275375
   0.60878887  0.97463478  0.22061968
   0.43612638  0.93007231  0.25977153
   0.48400178  0.78896443  0.27053076
   0.62539786  0.93378026  0.33975426
   0.48303472  0.97100111  0.36005765
   0.44029778  0.80055092  0.37988995
   0.58871570  0.76340941  0.36611739
   0.48685079  0.90024314  0.47968108
   0.63215588  0.86112603  0.46601100
   0.98333933  0.13960999  0.09652313
   0.87308386  0.21013028  0.05141070
   0.98083927  0.28771798  0.10006102
   0.81949324  0.13410159  0.15493005
   0.80857890  0.28281316  0.14686923
   0.98065284  0.16125479  0.21931905
   0.94453162  0.30872442  0.22252404
   0.77056859  0.24805727  0.25917523
   0.83392258  0.11277357  0.27136364
   0.96240384  0.26406535  0.34057395
   0.81880892  0.30013000  0.35812282
   0.77913990  0.12670126  0.37834971
   0.92943531  0.09540645  0.36996075
   0.81525961  0.22880675  0.47920394
   0.96291218  0.19639461  0.46828474
   0.97446656  0.46899113  0.09549576
   0.86956429  0.54791954  0.05158232
   0.98395118  0.61719877  0.09796317
   0.81770095  0.47211780  0.15684330
   0.80983799  0.62203122  0.14814673
   0.98216790  0.49900034  0.21833950
   0.94775868  0.64435092  0.22289573
   0.77107881  0.58167568  0.26142479
   0.83788569  0.44754074  0.27131873
   0.96595485  0.59159750  0.34160724
   0.82475934  0.63691680  0.35726095
   0.77521726  0.46557705  0.37808079
   0.92355522  0.42592598  0.37324780
   0.81256688  0.56795582  0.47744581
   0.95907868  0.52866300  0.46909017
   0.98849810  0.80075403  0.10252574
   0.87573280  0.85816775  0.05121301
   0.98181850  0.94821923  0.09273332
   0.82180671  0.80090665  0.15544789
   0.81270229  0.94953093  0.14319537
   0.97933995  0.82811893  0.22306598
   0.94886222  0.97500814  0.22121752
   0.77032182  0.92585799  0.25533416
   0.82258257  0.78666585  0.26971446
   0.95457830  0.93612485  0.34132343
   0.81103448  0.96917612  0.35759410
   0.77504071  0.79429264  0.37794702
   0.92440786  0.76377526  0.36502991
   0.82099118  0.89963745  0.47647265
   0.96729020  0.85985686  0.45999504
   0.11313682  0.05712165  0.49642079
   0.26088529  0.02352618  0.49282723
   0.38647827  0.10606560  0.71792332
   0.22315823  0.27161316  0.71200468
   0.21684023  0.10803718  0.60962454
   0.39045882  0.27035338  0.61447222
   0.26454067  0.11778019  0.85750221
   0.10293868  0.28790610  0.85775014
   0.09810756  0.11904013  0.95915830
   0.27760052  0.29229333  0.95732178
   0.11052149  0.39194659  0.49722621
   0.25743301  0.35574397  0.49225706
   0.38443488  0.43808842  0.71503247
   0.22261735  0.60714504  0.70975251
   0.21650690  0.43972762  0.60786609
   0.39171049  0.60515724  0.61376559
   0.26593359  0.45264625  0.85460810
   0.10272647  0.61848579  0.85546619
   0.09722254  0.45240367  0.95767276
   0.27606578  0.62049074  0.95681869
   0.11173883  0.72460801  0.49760196
   0.25890738  0.68935632  0.49228282
   0.38385208  0.76951780  0.71582036
   0.22309474  0.94161115  0.71282525
   0.21747445  0.77602209  0.60666937
   0.39143891  0.93774760  0.61550099
   0.26509153  0.78373952  0.85543829
   0.10238528  0.95323522  0.85830414
   0.09674241  0.78246881  0.95862554
   0.27484754  0.95702041  0.95787772
   0.44585960  0.06018289  0.49722059
   0.59353373  0.02577240  0.49340834
   0.72170250  0.10543410  0.71680618
   0.55734987  0.27210989  0.71207019
   0.54976637  0.10573568  0.61157769
   0.72440434  0.26944175  0.61437626
   0.59885248  0.11732090  0.85631389
   0.43732345  0.28589601  0.85837247
   0.43184842  0.11661359  0.95989769
   0.61115422  0.29067422  0.95722266
   0.44528587  0.39517436  0.50028636
   0.59201584  0.36021399  0.49379416
   0.72130525  0.43847163  0.71476434
   0.55822538  0.60711173  0.71324313
   0.55048686  0.43823497  0.60968749
   0.72544201  0.60485400  0.61510686
   0.59822497  0.45247525  0.85428964
   0.43590029  0.61794324  0.85729584
   0.43236751  0.45079447  0.95854678
   0.60688617  0.62072516  0.95632317
   0.44550050  0.72895743  0.49915413
   0.59266215  0.69284927  0.49266304
   0.72051909  0.77099038  0.71797001
   0.55758361  0.94040698  0.71430503
   0.55051992  0.77304393  0.61130214
   0.72454434  0.93759250  0.61573915
   0.59746283  0.78398792  0.85490381
   0.43869088  0.95296257  0.85933613
   0.43151343  0.78284873  0.95968025
   0.60912007  0.95641606  0.95905451
   0.77925514  0.05672985  0.49725387
   0.92664825  0.02380910  0.49302322
   0.05252948  0.10478539  0.71588409
   0.89039751  0.27368060  0.71207820
   0.88189278  0.10676283  0.61064394
   0.05712929  0.27048731  0.61394026
   0.92990150  0.11776806  0.85590810
   0.76945889  0.28688573  0.85773518
   0.76456160  0.11809373  0.96048890
   0.94393868  0.29390188  0.95667888
   0.77336826  0.39355385  0.49905974
   0.92008792  0.35768930  0.49208592
   0.05396083  0.43845304  0.71455423
   0.89127669  0.60608413  0.71266682
   0.88440908  0.44018723  0.60684091
   0.05802081  0.60502345  0.61317267
   0.92988537  0.45225783  0.85248041
   0.76728453  0.61839055  0.85504263
   0.76541818  0.45088123  0.95749929
   0.94250683  0.62167385  0.95458785
   0.77967530  0.72938534  0.49779334
   0.92603409  0.69169597  0.49207913
   0.05436775  0.76888591  0.71592510
   0.89055068  0.94187539  0.71385017
   0.88401697  0.77390354  0.61130703
   0.05797912  0.93629977  0.61437222
   0.92846360  0.78398909  0.85266740
   0.76838816  0.95351372  0.85889381
   0.76354535  0.78242701  0.95837012
   0.94195038  0.95586282  0.95734446
   0.31946063  0.05104307  0.48511471
   0.31667553  0.38226338  0.48575404
   0.31761717  0.71682166  0.48774286
   0.65246537  0.05261259  0.48623694
   0.65138007  0.38642399  0.48720863
   0.65120873  0.72027032  0.48615817
   0.98522673  0.05117567  0.48580792
   0.97844703  0.38433471  0.48588243
   0.98604089  0.71736101  0.48397285
   0.22415643  0.09916148  0.71694083
   0.20851037  0.26502955  0.60709190
   0.38518525  0.26630742  0.71728809
   0.38270148  0.09998474  0.61153431
   0.10666883  0.12148727  0.85761183
   0.10115430  0.29211929  0.96014167
   0.26827652  0.29039048  0.85718397
   0.27705625  0.11569951  0.96009451
   0.22165850  0.43074159  0.71546288
   0.20819076  0.59945087  0.60598903
   0.38398070  0.59824973  0.71527447
   0.38207379  0.43022776  0.60930017
   0.10528465  0.45535162  0.85537882
   0.10156157  0.61926906  0.95775143
   0.26889044  0.62131726  0.85557565
   0.27684694  0.45125502  0.95825384
   0.22177901  0.76436527  0.71530165
   0.20876982  0.93611749  0.60741713
   0.38572093  0.93243885  0.71708862
   0.38253347  0.76697846  0.61074956
   0.10653217  0.79089119  0.85577692
   0.10293330  0.95410638  0.96101054
   0.26927753  0.95697518  0.85782823
   0.27752003  0.77952893  0.95866308
   0.55744039  0.09820810  0.71813015
   0.54193451  0.26511718  0.60847103
   0.72017252  0.26446149  0.71671981
   0.71549010  0.09900038  0.61087098
   0.43957792  0.12063747  0.85758707
   0.43335542  0.28987231  0.95971037
   0.60171684  0.28923548  0.85744435
   0.60954199  0.11517303  0.96018681
   0.55834783  0.43157642  0.71660925
   0.54174687  0.60115398  0.60962670
   0.72078160  0.59818718  0.71739584
   0.71496580  0.43120258  0.60906177
   0.43785520  0.45533151  0.85573051
   0.43646234  0.61889892  0.95878410
   0.60119860  0.62067085  0.85449325
   0.60940779  0.44897136  0.95763639
   0.55867062  0.76439132  0.71873589
   0.54192805  0.93409488  0.60968248
   0.72020112  0.93314087  0.71756201
   0.71661857  0.76545917  0.61222484
   0.43923123  0.78980806  0.85701044
   0.43655253  0.95370325  0.96122104
   0.60249024  0.95697248  0.85754910
   0.60957960  0.77969168  0.95873632
   0.88954156  0.09802702  0.71734373
   0.87464231  0.26590803  0.60895392
   0.05365229  0.26445471  0.71594353
   0.04830152  0.09931701  0.61064002
   0.77167437  0.12228825  0.85768869
   0.76970306  0.28985570  0.96055668
   0.93448988  0.29049657  0.85615563
   0.94387103  0.11568523  0.95884745
   0.89128277  0.43253989  0.71542313
   0.87505877  0.60109523  0.60873529
   0.05555527  0.59841953  0.71545018
   0.05017344  0.43131284  0.60832246
   0.77095278  0.45411752  0.85462871
   0.76653943  0.61949466  0.95764246
   0.93214898  0.62054659  0.85318208
   0.94195192  0.45242256  0.95728711
   0.89130786  0.76410383  0.71802855
   0.87393052  0.93356204  0.60880574
   0.05375335  0.93311104  0.71629598
   0.04893941  0.76604359  0.61068499
   0.77009564  0.79051557  0.85576876
   0.77044207  0.95516150  0.96113063
   0.93396765  0.95634953  0.85668030
   0.94337796  0.77881032  0.95642804
Direct configuration=   440
   0.26076654  0.22639890  0.09808423
   0.19921492  0.21852602  0.15445234
   0.24633497  0.22679838  0.21766664
   0.18050630  0.20928255  0.27213338
   0.21029266  0.23151125  0.34091119
   0.19578149  0.15201871  0.38546323
   0.20926531  0.16378236  0.45544466
   0.19050354  0.07404519  0.48751687
   0.26139211  0.55786288  0.09896050
   0.20372414  0.55435840  0.15761368
   0.25253209  0.56418182  0.22059789
   0.18841162  0.53929691  0.27475459
   0.21349435  0.56358403  0.34377409
   0.19794805  0.48475497  0.38866751
   0.20891889  0.49736758  0.45899333
   0.18720369  0.40775514  0.49088635
   0.26240362  0.88937420  0.10030566
   0.20046908  0.88334082  0.15656208
   0.24543247  0.89452206  0.22019698
   0.17846563  0.87794992  0.27421432
   0.20850988  0.89935263  0.34411677
   0.19522294  0.81921445  0.38822930
   0.20977849  0.83021022  0.45849171
   0.18824985  0.74148619  0.49141136
   0.59157806  0.23103240  0.09963215
   0.52972814  0.21732375  0.15518781
   0.57573113  0.22651798  0.21863918
   0.50888897  0.21277218  0.27326309
   0.53947376  0.23437796  0.34273535
   0.52746689  0.15405412  0.38652448
   0.54273695  0.16537849  0.45657084
   0.52380606  0.07566213  0.48897294
   0.59377531  0.55635410  0.10100355
   0.53343432  0.54503697  0.15804696
   0.57998149  0.55761556  0.22107756
   0.51243914  0.54764336  0.27581710
   0.54242302  0.56758272  0.34535045
   0.52837596  0.48799332  0.38968565
   0.54243626  0.50055807  0.45937929
   0.52256986  0.41063423  0.49235594
   0.59442575  0.88613431  0.10194682
   0.52942038  0.87779751  0.15687884
   0.57364398  0.89101993  0.22046084
   0.50618488  0.87918547  0.27434872
   0.53709103  0.90217880  0.34334745
   0.52691420  0.82271874  0.38779984
   0.54374139  0.83286504  0.45744153
   0.52384509  0.74377262  0.49029597
   0.92975536  0.21318854  0.10093780
   0.86694679  0.21340199  0.15691434
   0.91335910  0.22440061  0.21975354
   0.84766975  0.20500236  0.27395458
   0.87605703  0.23135036  0.34265375
   0.86440510  0.15273135  0.38860661
   0.87566833  0.16461742  0.45910576
   0.85554019  0.07416311  0.49024668
   0.92697644  0.54574331  0.09999106
   0.86631046  0.55032446  0.15712203
   0.91495025  0.56050538  0.21959042
   0.85002297  0.54011352  0.27443158
   0.87831271  0.56464451  0.34353525
   0.86063912  0.48704336  0.38967403
   0.87189169  0.49973918  0.46006850
   0.85064299  0.41022699  0.49258647
   0.93279856  0.87271222  0.10000403
   0.86941643  0.87997259  0.15514735
   0.91313438  0.89253463  0.21913139
   0.84294366  0.87850443  0.27177373
   0.87010243  0.90175759  0.34099527
   0.85956349  0.82087450  0.38489851
   0.87707283  0.83203589  0.45424733
   0.85676671  0.74332033  0.48711182
   0.32649537  0.16431153  0.09557580
   0.20439956  0.21114318  0.05054491
   0.29627666  0.30920643  0.09430900
   0.15639669  0.13763585  0.15025663
   0.13904722  0.28714227  0.14846839
   0.31317475  0.16430353  0.22034884
   0.28098213  0.31149337  0.22208677
   0.10646071  0.26054266  0.26132601
   0.15769877  0.12052543  0.26892440
   0.29754077  0.25869434  0.34047935
   0.15528536  0.29780120  0.36176979
   0.10790361  0.12668929  0.37727338
   0.25617689  0.08780900  0.36713929
   0.14984384  0.22431986  0.47749173
   0.29642338  0.19060896  0.46484135
   0.32639195  0.49526536  0.09561149
   0.20069917  0.54147480  0.05395020
   0.29840446  0.63965627  0.09199306
   0.15925600  0.47378783  0.15629305
   0.14345139  0.62288824  0.15147167
   0.32367973  0.50628184  0.22108677
   0.28030865  0.65109618  0.22748378
   0.11031888  0.58349792  0.26216831
   0.17579836  0.44859829  0.27135717
   0.30134405  0.59041231  0.34566008
   0.15634334  0.62960766  0.36214975
   0.10973356  0.45972208  0.37883358
   0.25973548  0.42047808  0.37285620
   0.14828539  0.55889373  0.47835379
   0.29564175  0.52445601  0.47103454
   0.32884899  0.82820641  0.09912250
   0.20684732  0.87221879  0.05283779
   0.29681799  0.97233018  0.09499144
   0.15837087  0.80183081  0.15387030
   0.13934406  0.95118454  0.14866254
   0.31304865  0.83258705  0.22394273
   0.27950024  0.97951362  0.22436073
   0.10646790  0.93188208  0.26235276
   0.15190296  0.79058587  0.27045626
   0.29653411  0.92551303  0.34456229
   0.15373242  0.96647455  0.36415773
   0.10798016  0.79228008  0.38031167
   0.25623180  0.75658756  0.36830109
   0.15171309  0.89268701  0.47987837
   0.29766905  0.85569911  0.46723752
   0.65953058  0.17148978  0.09666545
   0.53660097  0.21714351  0.05142042
   0.62499180  0.31460762  0.09808755
   0.49153339  0.13459140  0.15019260
   0.46534542  0.28219660  0.14981393
   0.64123454  0.16245319  0.22205581
   0.61186825  0.31084372  0.22187364
   0.43800828  0.26832323  0.26177920
   0.48162823  0.12504894  0.27021274
   0.62633518  0.26397955  0.34261069
   0.48341985  0.29870994  0.36484032
   0.43878251  0.12964734  0.37902586
   0.58706978  0.09041504  0.36658263
   0.48438249  0.22720876  0.47858430
   0.62975578  0.19247833  0.46637527
   0.66594446  0.50204394  0.10143428
   0.53779205  0.53109172  0.05505159
   0.62211848  0.64125200  0.09362317
   0.50087494  0.45941435  0.15604272
   0.46524500  0.60575420  0.15094285
   0.64308174  0.49161972  0.22552007
   0.61889823  0.64065680  0.22192016
   0.44454343  0.60632132  0.26353032
   0.48113048  0.46131502  0.27251055
   0.63114733  0.59211772  0.34519391
   0.48888349  0.63490280  0.36604677
   0.44058533  0.46205929  0.38237136
   0.58969388  0.42454956  0.37182978
   0.48288241  0.56180869  0.48046474
   0.62963284  0.52814423  0.46815168
   0.66713284  0.83286274  0.10604313
   0.54413648  0.85818460  0.05398513
   0.62112040  0.97164417  0.09381696
   0.49103655  0.79455535  0.15456966
   0.46464016  0.94103111  0.14728060
   0.64094457  0.82898636  0.22541717
   0.60753580  0.97632866  0.22217704
   0.43748028  0.93682132  0.26135052
   0.47707227  0.79212582  0.27149502
   0.62409452  0.93124453  0.34192312
   0.48098450  0.96750603  0.36455601
   0.43920432  0.79575464  0.38157825
   0.58768165  0.76049019  0.36680206
   0.48646477  0.89455508  0.48070410
   0.63199925  0.85736971  0.46560309
   0.98424449  0.14109862  0.09810587
   0.87360055  0.20709380  0.05262804
   0.97991753  0.28828100  0.09855075
   0.82126858  0.13399957  0.15627094
   0.80953424  0.28417036  0.14810349
   0.98235310  0.16418615  0.22226823
   0.94420291  0.31038966  0.22396154
   0.77178348  0.25320575  0.26131878
   0.82857969  0.11536275  0.27216587
   0.96245515  0.26176781  0.34263548
   0.81809273  0.29693678  0.36122081
   0.77743475  0.12492953  0.37992503
   0.92584471  0.08898407  0.37117187
   0.81372369  0.22407960  0.47987434
   0.96175001  0.19319669  0.47050322
   0.97545812  0.46955485  0.09679122
   0.86837144  0.54479514  0.05291600
   0.98251306  0.61682447  0.09554463
   0.81762025  0.47221616  0.15686621
   0.81100483  0.62264944  0.14943460
   0.98308983  0.49884917  0.22061674
   0.94722865  0.64602724  0.22447206
   0.77318756  0.58685622  0.26270391
   0.83319903  0.44999252  0.27156412
   0.96722084  0.58736814  0.34418957
   0.82545489  0.63411135  0.36205234
   0.77265566  0.46220223  0.38045620
   0.92172752  0.42208025  0.37361470
   0.81174451  0.56140352  0.48011815
   0.95896022  0.52682797  0.47049281
   0.98912824  0.80250622  0.10531991
   0.87676616  0.85614504  0.05264204
   0.97975447  0.94819779  0.09097412
   0.82360999  0.80041724  0.15595789
   0.81265782  0.95059782  0.14429028
   0.97930613  0.82962376  0.22568555
   0.94779871  0.97725059  0.22332141
   0.77129893  0.93216435  0.25734577
   0.81821403  0.79035385  0.26996601
   0.95692962  0.93086880  0.34246355
   0.81295154  0.96756620  0.35969902
   0.77253492  0.79222692  0.37846248
   0.92214318  0.75995998  0.36403606
   0.81989712  0.89323053  0.47837896
   0.96522897  0.85680043  0.46124620
   0.11372664  0.05284432  0.49697459
   0.26089229  0.01962118  0.49342230
   0.39519275  0.10603294  0.72013355
   0.22836110  0.27294720  0.71622693
   0.22321654  0.11031427  0.60870554
   0.39723838  0.26880543  0.61747696
   0.25786242  0.11844827  0.85314473
   0.09186562  0.28821510  0.85150380
   0.09360048  0.11920335  0.95459949
   0.26975756  0.29415933  0.95395793
   0.11075916  0.38593018  0.49851382
   0.25711296  0.35162635  0.49426474
   0.39291423  0.43786416  0.71736684
   0.22808315  0.60849792  0.71449450
   0.22214450  0.44337111  0.60629371
   0.39929515  0.60365370  0.61670541
   0.25854058  0.45302534  0.85069732
   0.09217735  0.61876347  0.85023740
   0.09434561  0.45249500  0.95267617
   0.26857009  0.62222141  0.95272563
   0.11222890  0.71979207  0.49922936
   0.25871720  0.68553128  0.49440634
   0.39235850  0.77055970  0.71849710
   0.22813806  0.94188089  0.71641627
   0.22355650  0.77856314  0.60505071
   0.39750314  0.93667656  0.61836747
   0.25815310  0.78462236  0.85275265
   0.09143917  0.95358092  0.85326383
   0.09481178  0.78331770  0.95331861
   0.26876433  0.95764171  0.95490193
   0.44718672  0.05320837  0.49788759
   0.59422750  0.02145659  0.49539593
   0.72940873  0.10524950  0.71908472
   0.56316052  0.27327392  0.71615479
   0.55533081  0.10900284  0.61027337
   0.73187825  0.26839899  0.61750311
   0.59227181  0.11817289  0.85238043
   0.42586453  0.28610195  0.85174756
   0.42859122  0.11714212  0.95504982
   0.60254777  0.29236386  0.95355893
   0.44641818  0.38824624  0.50119277
   0.59271689  0.35529107  0.49596719
   0.72929775  0.43830369  0.71804932
   0.56279810  0.60747918  0.71745454
   0.55604620  0.44158797  0.60894063
   0.73267540  0.60232114  0.61737626
   0.59158179  0.45252493  0.84996034
   0.42555072  0.61913512  0.85137581
   0.42953554  0.45191753  0.95314951
   0.59992798  0.62170969  0.95275999
   0.44669773  0.72356354  0.49995540
   0.59312324  0.68801379  0.49538435
   0.72879344  0.77224163  0.72106162
   0.56258150  0.94202023  0.71784984
   0.55665832  0.77646904  0.61055549
   0.73158050  0.93592502  0.61824684
   0.59113445  0.78458343  0.85104043
   0.42715465  0.95316547  0.85319334
   0.42822596  0.78341812  0.95446863
   0.60106533  0.95740833  0.95516547
   0.77927841  0.05200245  0.49798104
   0.92651193  0.01905570  0.49494126
   0.06043098  0.10479677  0.71815571
   0.89622866  0.27482598  0.71615296
   0.88799325  0.10976601  0.60916650
   0.06437368  0.26845790  0.61688066
   0.92381030  0.11817898  0.85241103
   0.75965227  0.28656442  0.85224595
   0.76142765  0.11800329  0.95521827
   0.93463526  0.29408181  0.95407194
   0.77399913  0.38780389  0.50017401
   0.92018928  0.35349646  0.49469132
   0.06227382  0.43758529  0.71651817
   0.89639513  0.60604768  0.71708799
   0.88978732  0.44299187  0.60518953
   0.06489440  0.60361042  0.61611984
   0.92259807  0.45317882  0.84902218
   0.75696779  0.61912724  0.84987379
   0.76226176  0.45122714  0.95228607
   0.93367995  0.62349863  0.95181881
   0.78018769  0.72533167  0.49879157
   0.92593093  0.68756991  0.49348800
   0.06361398  0.77058388  0.71916625
   0.89568974  0.94249354  0.71761432
   0.89084040  0.77612958  0.61111640
   0.06512934  0.93619153  0.61711267
   0.92190321  0.78448009  0.84928180
   0.75748951  0.95367837  0.85292522
   0.76083202  0.78243959  0.95305374
   0.93328568  0.95700155  0.95441142
   0.31962495  0.04794761  0.48776762
   0.31637682  0.37883303  0.48986651
   0.31783607  0.71200539  0.48946779
   0.65314085  0.04860058  0.48854520
   0.65204922  0.38211653  0.48971535
   0.65198627  0.71447989  0.48835984
   0.98546347  0.04621172  0.48882262
   0.97863381  0.38048273  0.48964320
   0.98661176  0.71324900  0.48783146
   0.22586887  0.10312505  0.71681778
   0.21760825  0.26357273  0.60825960
   0.39277473  0.26953831  0.71984770
   0.39555605  0.10186670  0.61547077
   0.10047452  0.12143692  0.85167572
   0.09494908  0.29150027  0.95467586
   0.26390843  0.28878423  0.85405515
   0.27011458  0.11809122  0.95614896
   0.22352823  0.43414797  0.71597332
   0.21802632  0.59925641  0.60698007
   0.39117873  0.60254050  0.71756478
   0.39458066  0.43158291  0.61370711
   0.09910807  0.45521031  0.84933864
   0.09620142  0.61988966  0.95299970
   0.26445712  0.61986772  0.85240169
   0.27008655  0.45384452  0.95371487
   0.22376749  0.76772481  0.71563422
   0.21793279  0.93462947  0.60891901
   0.39264065  0.93552691  0.71960838
   0.39489771  0.76819497  0.61457899
   0.10076192  0.78892208  0.85037698
   0.09649236  0.95384544  0.95544781
   0.26468828  0.95539842  0.85494276
   0.27038486  0.78166475  0.95451098
   0.55915329  0.10226021  0.71874041
   0.55144318  0.26426704  0.60979283
   0.72773237  0.26816923  0.71896470
   0.72730196  0.10117628  0.61500620
   0.43336200  0.12018684  0.85207613
   0.42844085  0.28963927  0.95527398
   0.59680316  0.28741319  0.85409495
   0.60280042  0.11805957  0.95550678
   0.56004899  0.43526485  0.71765278
   0.55092161  0.60073270  0.61095709
   0.72799250  0.60250309  0.71988539
   0.72707519  0.43207528  0.61374653
   0.43204170  0.45451153  0.85017971
   0.43077738  0.61941951  0.95354668
   0.59618746  0.61888454  0.85082806
   0.60253260  0.45162965  0.95324192
   0.56060705  0.76795589  0.71935942
   0.55177560  0.93288266  0.61173993
   0.72791615  0.93693818  0.72048387
   0.72827705  0.76678630  0.61653497
   0.43322906  0.78862948  0.85146289
   0.43041990  0.95353368  0.95646408
   0.59759681  0.95551035  0.85461263
   0.60232088  0.78203402  0.95371024
   0.89083996  0.10252013  0.71803531
   0.88404491  0.26495512  0.60965941
   0.06072813  0.26826417  0.71861986
   0.06027404  0.10095335  0.61483504
   0.76575456  0.12165593  0.85202794
   0.76317318  0.28956838  0.95536233
   0.92961462  0.28873869  0.85323413
   0.93645574  0.11789837  0.95519275
   0.89302373  0.43642696  0.71661480
   0.88493422  0.60089729  0.60996703
   0.06247418  0.60232524  0.71768739
   0.06178175  0.43235555  0.61285635
   0.76507037  0.45326586  0.84862901
   0.76159232  0.62021102  0.95237444
   0.92724072  0.61899971  0.84964414
   0.93457100  0.45519732  0.95262157
   0.89359402  0.76745640  0.71912255
   0.88402713  0.93221745  0.61057337
   0.06082231  0.93657157  0.71891713
   0.06064192  0.76726419  0.61467480
   0.76426116  0.78962447  0.84972512
   0.76425092  0.95485657  0.95577993
   0.92903909  0.95514339  0.85346729
   0.93584601  0.78137098  0.95194201
Direct configuration=   460
   0.25894103  0.22793424  0.09811238
   0.19857885  0.22020975  0.15637538
   0.24531929  0.22848591  0.22000995
   0.17840700  0.21190752  0.27393558
   0.20915883  0.23004278  0.34226261
   0.19547204  0.14989524  0.38531047
   0.20932290  0.16030453  0.45556707
   0.19040451  0.07033194  0.48899457
   0.26038412  0.55960568  0.09953421
   0.20399040  0.55453659  0.15996314
   0.25225429  0.56436240  0.22347982
   0.18630047  0.54067660  0.27669069
   0.21249339  0.56219883  0.34545801
   0.19794387  0.48216258  0.38933721
   0.20769203  0.49365455  0.46002479
   0.18713210  0.40389850  0.49357612
   0.25944776  0.89110379  0.10087312
   0.19865277  0.88414017  0.15897080
   0.24480446  0.89489544  0.22299678
   0.17701909  0.87998220  0.27634649
   0.20801597  0.89679077  0.34427530
   0.19503637  0.81610732  0.38734536
   0.21025290  0.82692693  0.45791398
   0.18841892  0.73790265  0.49279900
   0.58962517  0.23293182  0.09995705
   0.52853502  0.21853392  0.15750806
   0.57386511  0.22791354  0.22155778
   0.50674523  0.21472459  0.27544611
   0.53719112  0.23344361  0.34378546
   0.52579579  0.15228389  0.38648196
   0.54194715  0.16137469  0.45674541
   0.52423430  0.07106128  0.49037220
   0.59394189  0.55756572  0.10235825
   0.53412334  0.54483363  0.16048878
   0.57923943  0.55833905  0.22435639
   0.51042530  0.55008741  0.27772314
   0.54089739  0.56588785  0.34631822
   0.52825024  0.48476822  0.38984803
   0.54303711  0.49562232  0.46018043
   0.52392474  0.40538197  0.49355498
   0.59430906  0.88669217  0.10277456
   0.53001876  0.87851616  0.15924669
   0.57338937  0.89277156  0.22360724
   0.50418168  0.88170999  0.27647958
   0.53500623  0.90004186  0.34447681
   0.52649303  0.81852250  0.38740705
   0.54426164  0.82877997  0.45693941
   0.52450945  0.73924731  0.49118215
   0.92994580  0.21252750  0.10135154
   0.86798947  0.21398900  0.15885144
   0.91342755  0.22526672  0.22269521
   0.84644735  0.20642369  0.27607786
   0.87517841  0.22935195  0.34417272
   0.86304316  0.15001879  0.38884762
   0.87516035  0.16101960  0.45904958
   0.85581814  0.07039795  0.49260515
   0.92641317  0.54567061  0.10001633
   0.86691903  0.55078689  0.15895576
   0.91500599  0.55986673  0.22264790
   0.84922712  0.54058423  0.27667708
   0.87815718  0.56181577  0.34525912
   0.86079349  0.48344056  0.38994809
   0.87219376  0.49593146  0.46073930
   0.85205553  0.40651155  0.49508945
   0.93254581  0.87329709  0.10111234
   0.86948907  0.88026156  0.15769703
   0.91234062  0.89353568  0.22223746
   0.84165725  0.88043289  0.27341161
   0.87065308  0.90045426  0.34124529
   0.85888492  0.81934141  0.38366958
   0.87658367  0.82843198  0.45356654
   0.85690850  0.73892722  0.48800808
   0.32640840  0.16724920  0.09662882
   0.20170822  0.20957195  0.05033708
   0.29448382  0.31098444  0.09258261
   0.15648222  0.13915807  0.15195427
   0.13754893  0.28812593  0.14993857
   0.31248285  0.16618407  0.22141927
   0.28056801  0.31326035  0.22174934
   0.10709368  0.26664592  0.26312574
   0.15240800  0.12375674  0.26891699
   0.29787952  0.25391897  0.34369221
   0.15562491  0.29535944  0.36554600
   0.10750568  0.12412135  0.37896362
   0.25588675  0.08618361  0.36694311
   0.14851876  0.21910834  0.47899251
   0.29603298  0.18697060  0.46659279
   0.32714459  0.49849572  0.09544634
   0.20025952  0.53989166  0.05384471
   0.29567469  0.64235722  0.09214808
   0.16049978  0.47377562  0.15740727
   0.14372354  0.62335353  0.15352192
   0.32385070  0.50737860  0.22312651
   0.28089440  0.65109916  0.22907327
   0.11032897  0.58815718  0.26395100
   0.16914219  0.45081469  0.27169159
   0.29974759  0.58916515  0.34832790
   0.15683328  0.62766019  0.36611805
   0.11120982  0.45477941  0.38064464
   0.25887181  0.41782594  0.37295874
   0.14615621  0.55307843  0.48161503
   0.29402049  0.51982784  0.47254024
   0.32695423  0.82998474  0.10056590
   0.20392546  0.87365770  0.05226668
   0.29375637  0.97456907  0.09521455
   0.15674158  0.80287677  0.15513518
   0.13754815  0.95147868  0.15093663
   0.31287707  0.83411317  0.22539856
   0.27854333  0.98007908  0.22544680
   0.10767010  0.93729204  0.26500214
   0.14883840  0.79263602  0.27116025
   0.29672297  0.92069686  0.34552787
   0.15468001  0.96187248  0.36821595
   0.10740359  0.78881777  0.38158490
   0.25546561  0.75250370  0.36805758
   0.15092118  0.88651203  0.48171707
   0.29665490  0.85424876  0.46840972
   0.65837668  0.17362426  0.09641459
   0.53241740  0.21810414  0.05144687
   0.62411698  0.31681199  0.09685532
   0.49246484  0.13478722  0.15069426
   0.46297705  0.28216350  0.15099813
   0.64029336  0.16500061  0.22356178
   0.60899392  0.31245754  0.22265256
   0.43786150  0.27217864  0.26416572
   0.47774957  0.12758825  0.26993188
   0.62413574  0.26131380  0.34493433
   0.48169131  0.29730730  0.36734645
   0.43818646  0.12483090  0.38130086
   0.58609375  0.08930167  0.36651493
   0.48307590  0.22144195  0.48083762
   0.62882176  0.18730330  0.46702357
   0.66634882  0.50284733  0.10206205
   0.53838821  0.53316853  0.05491817
   0.62083839  0.64351425  0.09456988
   0.50128402  0.45946295  0.15616226
   0.46630921  0.60526637  0.15277473
   0.64332078  0.49332013  0.22919975
   0.61761741  0.64163832  0.22329209
   0.44505763  0.61175154  0.26612791
   0.47710864  0.46473843  0.27213608
   0.62827102  0.59286646  0.34755044
   0.48696224  0.63105276  0.37047694
   0.44103478  0.45661001  0.38451639
   0.58882003  0.42063055  0.37170032
   0.48226939  0.55427758  0.48365152
   0.62911367  0.52456879  0.46982822
   0.66730398  0.83300570  0.10692253
   0.54451280  0.85856624  0.05360061
   0.62204246  0.97234540  0.09460385
   0.49374052  0.79470505  0.15653946
   0.46515711  0.94160748  0.14872394
   0.64074277  0.83154385  0.22949540
   0.60763689  0.97779613  0.22330161
   0.43813717  0.94166948  0.26371368
   0.47169968  0.79566195  0.27237005
   0.62246242  0.92798447  0.34491710
   0.48021410  0.96390548  0.36837853
   0.43908017  0.78970155  0.38395196
   0.58891148  0.75778350  0.36664550
   0.48527602  0.88877860  0.48089761
   0.63150702  0.85552924  0.46581307
   0.98591519  0.14103093  0.10077944
   0.87245304  0.20414133  0.05242857
   0.97845730  0.28875027  0.09614766
   0.82289073  0.13441504  0.15698992
   0.81023023  0.28401475  0.14928373
   0.98362978  0.16642327  0.22484929
   0.94409190  0.31184656  0.22543175
   0.77275097  0.25685647  0.26327789
   0.82372335  0.11763074  0.27174018
   0.96193968  0.25911692  0.34540894
   0.81798190  0.29366478  0.36475804
   0.77536898  0.12343121  0.38191592
   0.92292778  0.08479872  0.37264846
   0.81226873  0.21966912  0.47983398
   0.96120043  0.18844260  0.47161348
   0.97647824  0.46957437  0.09862187
   0.86613926  0.54246934  0.05240818
   0.98115597  0.61723248  0.09323663
   0.81769817  0.47349005  0.15725945
   0.81168829  0.62304791  0.15019192
   0.98330463  0.49905019  0.22266812
   0.94773598  0.64523588  0.22597455
   0.77551665  0.59158774  0.26382278
   0.82733570  0.45147813  0.27210013
   0.96690661  0.58524857  0.34700353
   0.82602563  0.62981701  0.36628673
   0.77304914  0.45777924  0.38204082
   0.92032302  0.41790079  0.37380151
   0.81128153  0.55592044  0.48232521
   0.95854559  0.52372011  0.47156906
   0.99013906  0.80376538  0.10726222
   0.87645572  0.85550272  0.05227534
   0.97895881  0.94966265  0.09002166
   0.82406141  0.80065013  0.15696324
   0.81283549  0.95024786  0.14516461
   0.97879386  0.83126928  0.22876722
   0.94723089  0.97858231  0.22379723
   0.77228151  0.93617020  0.25957434
   0.81300432  0.79293206  0.26962953
   0.95901936  0.92575234  0.34384286
   0.81525341  0.96478529  0.36340653
   0.77151955  0.79052849  0.37906005
   0.92084071  0.75765878  0.36371304
   0.81841871  0.88748802  0.47900567
   0.96375946  0.85523602  0.46272296
   0.11374382  0.04864526  0.49891962
   0.26091799  0.01562895  0.49455482
   0.40540914  0.10645573  0.72193948
   0.23385255  0.27452996  0.71992752
   0.22946055  0.11074962  0.61054804
   0.40117249  0.26666853  0.61966804
   0.25153843  0.11950158  0.84801334
   0.08276761  0.28574175  0.84486018
   0.09074963  0.11978348  0.94994517
   0.26319044  0.29594042  0.95036805
   0.11041922  0.38194163  0.50045029
   0.25787833  0.34721151  0.49735105
   0.40406403  0.43786175  0.72021722
   0.23410435  0.60914186  0.71838757
   0.22826003  0.44579631  0.60707936
   0.40264099  0.60284740  0.61849883
   0.25116169  0.45283108  0.84534890
   0.08325998  0.61703288  0.84400359
   0.09154344  0.45439696  0.94766353
   0.26207020  0.62365281  0.94889384
   0.11252608  0.71637142  0.50124473
   0.25920496  0.68132336  0.49739170
   0.40393317  0.77236147  0.72113179
   0.23387304  0.94126408  0.71961463
   0.22944761  0.77981755  0.60671250
   0.40135335  0.93669615  0.62022370
   0.25140396  0.78537503  0.84808183
   0.08258002  0.95160155  0.84701357
   0.09252991  0.78480492  0.94814570
   0.26312687  0.95885781  0.95180277
   0.44767181  0.04887975  0.50015882
   0.59547345  0.01793351  0.49755314
   0.73869628  0.10582627  0.72171365
   0.56931231  0.27494680  0.72020336
   0.56238634  0.11223345  0.61179216
   0.73562252  0.26735994  0.61951856
   0.58530572  0.11979403  0.84746338
   0.41548982  0.28438705  0.84516236
   0.42509317  0.11941111  0.95072797
   0.59558624  0.29475269  0.95012390
   0.44728574  0.38403000  0.50188871
   0.59470656  0.35039593  0.49871592
   0.73931127  0.43824067  0.72172876
   0.56862844  0.60785350  0.72129649
   0.56338412  0.44523661  0.61092051
   0.73639343  0.60232339  0.61987805
   0.58431685  0.45154648  0.84417402
   0.41628825  0.61794378  0.84450226
   0.42632427  0.45392472  0.94787724
   0.59416792  0.62343903  0.94861460
   0.44762582  0.71826812  0.50150984
   0.59422673  0.68395101  0.49863404
   0.73934792  0.77288025  0.72313454
   0.56827479  0.94232961  0.72109162
   0.56425821  0.77940828  0.61321063
   0.73539503  0.93525331  0.62023508
   0.58432026  0.78439271  0.84549949
   0.41583871  0.95125592  0.84666207
   0.42548869  0.78404560  0.94900946
   0.59367439  0.95836484  0.95102052
   0.77961718  0.04787900  0.50018079
   0.92647823  0.01476947  0.49769447
   0.07163615  0.10589318  0.72086187
   0.90161420  0.27590158  0.72002636
   0.89534348  0.11189670  0.60980176
   0.06884813  0.26665840  0.61888483
   0.91765247  0.11929186  0.84718213
   0.75039952  0.28359994  0.84585737
   0.75913253  0.11909348  0.94981698
   0.92701873  0.29461426  0.95064964
   0.77509876  0.38423104  0.50159679
   0.92203250  0.34916153  0.49762272
   0.07277640  0.43771994  0.71910571
   0.90179196  0.60673295  0.72127152
   0.89529676  0.44549647  0.60628731
   0.06865776  0.60304918  0.61867231
   0.91633000  0.45334042  0.84418204
   0.74821119  0.61734126  0.84348487
   0.75906493  0.45364535  0.94732695
   0.92663695  0.62421360  0.94770292
   0.78072961  0.71990194  0.50028941
   0.92659508  0.68403852  0.49540333
   0.07420611  0.77290544  0.72159194
   0.90088918  0.94224013  0.72101665
   0.89795404  0.77742718  0.61408499
   0.06826155  0.93709809  0.61944046
   0.91612865  0.78441212  0.84423333
   0.74879385  0.95173670  0.84601578
   0.75805614  0.78322628  0.94771814
   0.92591175  0.95804424  0.95069421
   0.31986142  0.04403953  0.49022242
   0.31644538  0.37609467  0.49428274
   0.31783689  0.70954872  0.49431910
   0.65396596  0.04702081  0.49250353
   0.65430644  0.37807016  0.49437085
   0.65292975  0.71193412  0.49368802
   0.98530972  0.04304652  0.49385935
   0.98054392  0.37703712  0.49514880
   0.98644642  0.71067787  0.48781614
   0.22937036  0.10681589  0.71806863
   0.22784761  0.26384644  0.61098203
   0.40008114  0.27301401  0.72330798
   0.40532601  0.10375814  0.61910891
   0.09266551  0.12037178  0.84525718
   0.08950624  0.29077741  0.94941888
   0.25877897  0.28645067  0.84815300
   0.26301540  0.11945573  0.95167649
   0.22819737  0.43777088  0.71738429
   0.22852045  0.60015031  0.60964328
   0.39814959  0.60679369  0.72115879
   0.40457850  0.43387159  0.61775770
   0.09195770  0.45398458  0.84284552
   0.09140503  0.62074093  0.94835180
   0.25920200  0.61845591  0.84646989
   0.26284092  0.45560600  0.94938606
   0.22859235  0.77195142  0.71718613
   0.22821967  0.93428367  0.61177133
   0.39907366  0.93879122  0.72319462
   0.40467156  0.77038322  0.61806312
   0.09374936  0.78573831  0.84416289
   0.09061294  0.95378859  0.95018606
   0.25937911  0.95324674  0.84934381
   0.26286487  0.78357188  0.95041584
   0.56245460  0.10649138  0.72054540
   0.56170210  0.26518450  0.61261552
   0.73450223  0.27252396  0.72261505
   0.73643642  0.10339527  0.61871067
   0.42564405  0.11892422  0.84568130
   0.42475470  0.28960815  0.95056112
   0.59150239  0.28515318  0.84768894
   0.59601698  0.11997255  0.95094990
   0.56313674  0.43892879  0.71956906
   0.56136437  0.60093014  0.61326104
   0.73458857  0.60639313  0.72334984
   0.73653270  0.43436631  0.61809259
   0.42511903  0.45274314  0.84361252
   0.42635957  0.62003143  0.94896435
   0.59053887  0.61708476  0.84502415
   0.59564400  0.45399591  0.94891947
   0.56352619  0.77230045  0.72106061
   0.56248390  0.93285755  0.61485856
   0.73485425  0.94078859  0.72424328
   0.73734992  0.76915547  0.62023102
   0.42564248  0.78637133  0.84500727
   0.42548016  0.95363169  0.95171223
   0.59191535  0.95334753  0.84899185
   0.59533725  0.78390295  0.94868996
   0.89477647  0.10686721  0.71984808
   0.89479813  0.26536435  0.61157993
   0.06685825  0.27247215  0.72243343
   0.06940449  0.10295229  0.61843081
   0.75862241  0.12004874  0.84569824
   0.75805257  0.28949510  0.95015961
   0.92427828  0.28631895  0.84776709
   0.92878701  0.11928912  0.95111985
   0.89670020  0.44005162  0.71883149
   0.89571974  0.60148208  0.61210238
   0.06871763  0.60622814  0.72124666
   0.07025284  0.43420194  0.61664392
   0.75763493  0.45138853  0.84223129
   0.75760211  0.62104929  0.94759326
   0.92265787  0.61758382  0.84407007
   0.92679529  0.45653313  0.94810836
   0.89773880  0.77180884  0.72143345
   0.89508824  0.93187707  0.61372668
   0.06726960  0.94043190  0.72264501
   0.06926449  0.76964212  0.61784091
   0.75699352  0.78715241  0.84310909
   0.75879082  0.95447798  0.95071919
   0.92408694  0.95340300  0.84769465
   0.92785129  0.78355581  0.94745829
Direct configuration=   480
   0.25746001  0.22914690  0.09851002
   0.19793805  0.22171535  0.15653521
   0.24443434  0.23027198  0.21965028
   0.17770401  0.21417783  0.27447875
   0.20834969  0.22817290  0.34459691
   0.19554463  0.14610397  0.38665246
   0.20938005  0.15597744  0.45711541
   0.19047268  0.06673763  0.48975774
   0.25969859  0.56079266  0.10018539
   0.20367785  0.55533886  0.16037970
   0.25138387  0.56413348  0.22369565
   0.18454623  0.54139793  0.27764979
   0.21132304  0.56032387  0.34835391
   0.19730382  0.47838418  0.39158580
   0.20773509  0.48843173  0.46230419
   0.18726013  0.39926063  0.49478150
   0.25682770  0.89261552  0.10132517
   0.19713307  0.88587015  0.15919011
   0.24409121  0.89580546  0.22284102
   0.17614077  0.88006637  0.27711619
   0.20781221  0.89356894  0.34692157
   0.19579521  0.81121480  0.38935271
   0.21007256  0.82255688  0.45981996
   0.18987961  0.73446087  0.49337395
   0.58725292  0.23396937  0.09998302
   0.52782798  0.22000185  0.15751859
   0.57267513  0.22997477  0.22145606
   0.50510087  0.21590639  0.27589714
   0.53552719  0.23147215  0.34614472
   0.52530505  0.14833276  0.38823727
   0.54222248  0.15678182  0.45819967
   0.52449041  0.06747218  0.49118359
   0.59355173  0.55754085  0.10264836
   0.53463578  0.54473200  0.16062183
   0.57860734  0.55895677  0.22487922
   0.50901343  0.55100592  0.27887828
   0.53950300  0.56359014  0.34942079
   0.52850579  0.48044606  0.39146136
   0.54361253  0.49078986  0.46183843
   0.52590212  0.40133890  0.49408189
   0.59524168  0.88657228  0.10328728
   0.53217335  0.87864879  0.15961115
   0.57336590  0.89463362  0.22425758
   0.50249836  0.88384658  0.27718991
   0.53441658  0.89770243  0.34676675
   0.52689248  0.81380409  0.38830251
   0.54428874  0.82422397  0.45794713
   0.52598411  0.73599532  0.49187626
   0.92978952  0.21203400  0.10190333
   0.86875541  0.21438104  0.15902619
   0.91325610  0.22643735  0.22324871
   0.84505288  0.20765843  0.27656046
   0.87384237  0.22685552  0.34680025
   0.86181798  0.14588320  0.39076195
   0.87440411  0.15693883  0.46093726
   0.85541357  0.06739451  0.49387492
   0.92591070  0.54548497  0.10050011
   0.86692284  0.55136565  0.15893899
   0.91470949  0.55895187  0.22283980
   0.84799943  0.54071130  0.27741091
   0.87735714  0.55867898  0.34777995
   0.86135332  0.47834852  0.39182718
   0.87322007  0.49109382  0.46246076
   0.85376534  0.40275934  0.49575530
   0.93241702  0.87400367  0.10138584
   0.86973993  0.88032985  0.15747970
   0.91196105  0.89417302  0.22206935
   0.84036619  0.88146586  0.27423106
   0.87036087  0.89765933  0.34391318
   0.85985607  0.81529762  0.38546864
   0.87563489  0.82480320  0.45531765
   0.85745117  0.73578763  0.48852519
   0.32535843  0.16957250  0.09745599
   0.20090659  0.20869731  0.05197710
   0.29143554  0.31207676  0.09131014
   0.15646578  0.14018227  0.15404450
   0.13590130  0.28872320  0.15154044
   0.31145424  0.16800484  0.22290245
   0.27971506  0.31447854  0.22265558
   0.10806641  0.27191787  0.26482660
   0.14946735  0.12716763  0.26893957
   0.29685793  0.25085333  0.34620890
   0.15553869  0.29409647  0.36840029
   0.10781508  0.12020235  0.37946669
   0.25638466  0.08421889  0.36524891
   0.14805122  0.21564380  0.47902331
   0.29607142  0.18406642  0.46785204
   0.32753611  0.50095438  0.09687327
   0.20093975  0.54083687  0.05471965
   0.29238912  0.64430947  0.09224244
   0.16104011  0.47402172  0.15884324
   0.14240947  0.62340889  0.15616666
   0.32257598  0.50684831  0.22523369
   0.28074207  0.65024628  0.23007008
   0.11032681  0.59296418  0.26705399
   0.16323092  0.45237039  0.27197694
   0.29836668  0.58860055  0.35087833
   0.15486243  0.62509469  0.36935574
   0.11100109  0.44986194  0.38150758
   0.26105889  0.41740275  0.37312560
   0.14558704  0.54831740  0.48269585
   0.29457688  0.51598015  0.47310541
   0.32390606  0.83199911  0.10200454
   0.20154469  0.87415734  0.05362338
   0.29213009  0.97528325  0.09506608
   0.15633773  0.80404074  0.15745630
   0.13451413  0.95223651  0.15366046
   0.31123391  0.83404544  0.22783530
   0.27777414  0.98083327  0.22724786
   0.10867564  0.94039142  0.26752028
   0.14540719  0.79376424  0.27142559
   0.29579181  0.91843343  0.34626498
   0.15484111  0.95854465  0.37198017
   0.10834998  0.78490678  0.38242013
   0.25569586  0.74940665  0.36754882
   0.14953183  0.88362702  0.48117052
   0.29664231  0.85112619  0.46900667
   0.65500702  0.17422644  0.09611548
   0.53027627  0.21892131  0.05301711
   0.62177830  0.31707587  0.09593862
   0.49394750  0.13533216  0.15224396
   0.46027858  0.28148423  0.15253920
   0.63900924  0.16694434  0.22618671
   0.60771878  0.31461054  0.22462596
   0.43641832  0.27485062  0.26620086
   0.47503672  0.12963457  0.27047963
   0.62305840  0.25870158  0.34648955
   0.48062731  0.29629520  0.36913641
   0.43839991  0.11991382  0.38278210
   0.58642330  0.08814475  0.36526892
   0.48205041  0.21625474  0.48172652
   0.62944265  0.18385970  0.46695479
   0.66597062  0.50353492  0.10286551
   0.54006898  0.53383076  0.05504734
   0.62025173  0.64342508  0.09624869
   0.50064846  0.45962050  0.15757923
   0.46655760  0.60598234  0.15478887
   0.64261002  0.49499165  0.23391497
   0.61579322  0.64261897  0.22537804
   0.44559412  0.61527115  0.26890769
   0.47276118  0.46707296  0.27239634
   0.62603046  0.59324189  0.34984912
   0.48397549  0.62628429  0.37473255
   0.44145345  0.45207338  0.38493491
   0.58947764  0.41878311  0.37068921
   0.48242689  0.54943418  0.48554152
   0.62958259  0.51978691  0.47118030
   0.66680322  0.83223247  0.10715360
   0.54509197  0.86021801  0.05459778
   0.62301659  0.97174906  0.09532850
   0.49687332  0.79421422  0.15844064
   0.46633163  0.94114365  0.15053096
   0.63929100  0.83243978  0.23375001
   0.60791763  0.97954810  0.22545671
   0.43687903  0.94552121  0.26619704
   0.46729205  0.79956696  0.27265076
   0.62194466  0.92475911  0.34719915
   0.48009374  0.96133540  0.37187494
   0.44036644  0.78339629  0.38468854
   0.58917191  0.75464814  0.36520821
   0.48421684  0.88481621  0.48044028
   0.63032932  0.85365509  0.46662070
   0.98626872  0.14146812  0.10376107
   0.87290975  0.20091093  0.05403313
   0.97606332  0.28834724  0.09326742
   0.82378434  0.13452824  0.15764926
   0.81005758  0.28337964  0.15049004
   0.98326662  0.16780991  0.22822480
   0.94311529  0.31253922  0.22800954
   0.77249259  0.26112729  0.26459758
   0.82102425  0.11931938  0.27174318
   0.96085887  0.25520902  0.34750796
   0.81705370  0.29147971  0.36808860
   0.77327620  0.12192521  0.38319064
   0.92266232  0.08210297  0.37224684
   0.81236275  0.21712035  0.48041971
   0.96128585  0.18454624  0.47142440
   0.97622732  0.47043247  0.10021636
   0.86609207  0.54047668  0.05365380
   0.97896111  0.61748722  0.09209316
   0.81723810  0.47399402  0.15861198
   0.81208758  0.62406889  0.15127708
   0.98314938  0.49839672  0.22489802
   0.94865253  0.64380796  0.22880315
   0.77713933  0.59659975  0.26616482
   0.82221789  0.45280190  0.27308590
   0.96558257  0.58313695  0.34937480
   0.82413554  0.62605957  0.36942920
   0.77418761  0.45262065  0.38279609
   0.92179602  0.41433173  0.37378446
   0.81219005  0.55196768  0.48290992
   0.95966918  0.51917283  0.47185846
   0.99063504  0.80549282  0.10714014
   0.87716754  0.85619202  0.05378524
   0.97768856  0.95040661  0.09040798
   0.82365150  0.80110535  0.15818336
   0.81208107  0.94990026  0.14669144
   0.97845863  0.83254922  0.23175606
   0.94638513  0.97892557  0.22445195
   0.77233560  0.93997155  0.26170764
   0.80901069  0.79548287  0.26973759
   0.95881215  0.92204600  0.34427253
   0.81620639  0.96293024  0.36745105
   0.77211153  0.78908282  0.37863135
   0.92103055  0.75453087  0.36309518
   0.81529955  0.88501575  0.47815626
   0.96291269  0.85307972  0.46363852
   0.11440921  0.04583113  0.50193782
   0.26075998  0.01305548  0.49696126
   0.41466986  0.10811997  0.72549796
   0.23986323  0.27698876  0.72218338
   0.23526839  0.10992710  0.61542386
   0.40472238  0.26708401  0.62241038
   0.24624518  0.11965765  0.84147624
   0.07624151  0.28167143  0.83839973
   0.08741704  0.12121323  0.94462385
   0.25787153  0.29595381  0.94527327
   0.11089974  0.37863368  0.50385717
   0.25707072  0.34375491  0.50147619
   0.41446922  0.43916583  0.72441962
   0.24082970  0.60978531  0.72122070
   0.23481283  0.44627803  0.61069375
   0.40539517  0.60338107  0.62126700
   0.24538342  0.45236652  0.83814736
   0.07718401  0.61480937  0.83710899
   0.08736684  0.45644355  0.94247869
   0.25665314  0.62419069  0.94429852
   0.11403556  0.71540905  0.50311232
   0.25951732  0.67852889  0.50083661
   0.41460031  0.77450675  0.72469237
   0.24009107  0.94106545  0.72246589
   0.23542998  0.77956434  0.61229080
   0.40506032  0.93706305  0.62282993
   0.24631131  0.78495717  0.84056448
   0.07662963  0.94899621  0.83980719
   0.08812522  0.78629382  0.94357030
   0.25848944  0.95949788  0.94658513
   0.44841667  0.04603366  0.50339257
   0.59523522  0.01534438  0.49992686
   0.74754609  0.10833897  0.72591655
   0.57485953  0.27721105  0.72354868
   0.57030446  0.11355462  0.61687621
   0.73839501  0.26788271  0.62213843
   0.57932789  0.12063045  0.84089391
   0.40991168  0.28142626  0.83870428
   0.42090094  0.12268833  0.94544893
   0.58997105  0.29514666  0.94497250
   0.44976814  0.38058850  0.50361112
   0.59569796  0.34628395  0.50181340
   0.74884855  0.43889609  0.72594449
   0.57417089  0.60924067  0.72426551
   0.57026248  0.44750035  0.61583109
   0.73853039  0.60422929  0.62321630
   0.57829877  0.45037628  0.83718987
   0.41049058  0.61537337  0.83741714
   0.42196744  0.45594129  0.94274465
   0.58903996  0.62438145  0.94311762
   0.44945461  0.71550429  0.50349220
   0.59574159  0.68273231  0.50164481
   0.74868322  0.77376440  0.72642557
   0.57396155  0.94255384  0.72434533
   0.57097351  0.77978342  0.61845540
   0.73849604  0.93624133  0.62359122
   0.57855375  0.78410046  0.83824154
   0.40897697  0.94899618  0.84003588
   0.42203858  0.78524058  0.94372503
   0.58776473  0.95869544  0.94571887
   0.77977528  0.04552212  0.50393486
   0.92607393  0.01329680  0.50121043
   0.08197773  0.10852692  0.72528061
   0.90742816  0.27727975  0.72265566
   0.90249965  0.11234306  0.61401787
   0.07174011  0.26695767  0.62147690
   0.91313210  0.11978247  0.83987374
   0.74359635  0.28017458  0.83891598
   0.75521639  0.12061610  0.94435254
   0.92109040  0.29454996  0.94476162
   0.77719191  0.38184296  0.50411553
   0.92304959  0.34610794  0.50118723
   0.08142729  0.43966396  0.72339608
   0.90841697  0.60819985  0.72418155
   0.90088848  0.44669550  0.61052915
   0.07078271  0.60394074  0.62168429
   0.91215596  0.45204374  0.83727022
   0.74336931  0.61415673  0.83639289
   0.75435798  0.45582554  0.94227917
   0.92102213  0.62420841  0.94194964
   0.78215813  0.71578996  0.50224414
   0.92790137  0.68336445  0.49763381
   0.08275370  0.77528763  0.72442531
   0.90734925  0.94298653  0.72408798
   0.90479786  0.77717211  0.61927660
   0.06984309  0.93830426  0.62233557
   0.91244240  0.78390099  0.83741791
   0.74359531  0.94921579  0.83915003
   0.75400542  0.78520619  0.94248825
   0.91945127  0.95805916  0.94480282
   0.31965094  0.04119703  0.49153765
   0.31596607  0.37136369  0.49699578
   0.31871781  0.70513385  0.49567413
   0.65424976  0.04281819  0.49326431
   0.65611278  0.37224253  0.49670234
   0.65459051  0.70935117  0.49415902
   0.98494732  0.04083966  0.49547595
   0.98213602  0.37237163  0.49646848
   0.98778446  0.71059712  0.49115385
   0.23547541  0.10982542  0.72149053
   0.23816613  0.26551830  0.61473513
   0.40653644  0.27601738  0.72740360
   0.41129244  0.10538951  0.62120268
   0.08430009  0.11847517  0.83895286
   0.08489777  0.29034521  0.94449755
   0.25256703  0.28431691  0.84068707
   0.25575534  0.11955681  0.94682136
   0.23594556  0.44135897  0.72061271
   0.23853419  0.60224287  0.61345174
   0.40495671  0.61044146  0.72581273
   0.41140576  0.43718903  0.62026567
   0.08438164  0.45197333  0.83675096
   0.08681847  0.62123352  0.94371555
   0.25290578  0.61722593  0.83897132
   0.25516642  0.45586821  0.94496707
   0.23638922  0.77656314  0.72060270
   0.23849427  0.93572992  0.61537205
   0.40499285  0.94230929  0.72729609
   0.41139509  0.77361905  0.62033648
   0.08606050  0.78253421  0.83769702
   0.08536238  0.95389218  0.94532069
   0.25289163  0.95097075  0.84199621
   0.25523518  0.78470805  0.94618041
   0.56866580  0.11013192  0.72400759
   0.57204771  0.26749552  0.61635276
   0.74044140  0.27663493  0.72712494
   0.74225653  0.10546687  0.62092642
   0.41693271  0.11724650  0.83933179
   0.42124076  0.28979715  0.94559764
   0.58542820  0.28329733  0.83957049
   0.58896457  0.12056605  0.94653581
   0.56882768  0.44260227  0.72330347
   0.57199402  0.60217615  0.61650389
   0.74048463  0.60975478  0.72740792
   0.74261868  0.43807310  0.62104321
   0.41751117  0.45032111  0.83690774
   0.42249254  0.62056006  0.94455417
   0.58414723  0.61566896  0.83770429
   0.58885253  0.45538848  0.94435910
   0.56883476  0.77665234  0.72450739
   0.57315686  0.93466216  0.61849987
   0.74086590  0.94420734  0.72816147
   0.74348009  0.77255173  0.62250106
   0.41702773  0.78362559  0.83834635
   0.42114193  0.95400040  0.94684409
   0.58511725  0.95114059  0.84114212
   0.58854318  0.78460646  0.94380795
   0.90202136  0.11063191  0.72326875
   0.90539805  0.26706858  0.61450160
   0.07265380  0.27630310  0.72694103
   0.07532307  0.10504227  0.62046952
   0.75097829  0.11790421  0.83921779
   0.75386785  0.28974534  0.94516734
   0.91815889  0.28403526  0.84056969
   0.92112411  0.11944598  0.94654419
   0.90291799  0.44330889  0.72278907
   0.90597836  0.60339740  0.61519185
   0.07443974  0.60979599  0.72584079
   0.07560092  0.43715073  0.61884822
   0.74954012  0.44924141  0.83609449
   0.75404064  0.62156209  0.94296089
   0.91777463  0.61646031  0.83713374
   0.91916273  0.45638245  0.94364623
   0.90406409  0.77638412  0.72541955
   0.90574048  0.93300756  0.61766369
   0.07353363  0.94408711  0.72707792
   0.07449591  0.77299183  0.61973914
   0.74925392  0.78375980  0.83645160
   0.75400928  0.95401521  0.94574524
   0.91867403  0.95152325  0.84022873
   0.91986553  0.78456163  0.94285061
Direct configuration=   500
   0.25603663  0.22957147  0.09937022
   0.19678308  0.22249597  0.15873261
   0.24461434  0.23205850  0.22227242
   0.17770946  0.21588356  0.27629727
   0.20842236  0.22771235  0.34508588
   0.19532071  0.14389784  0.38548467
   0.20949809  0.15345256  0.45616812
   0.19137912  0.06509282  0.49218373
   0.25892664  0.56220412  0.10141615
   0.20215451  0.55527978  0.16200318
   0.24963830  0.56383924  0.22618404
   0.18284837  0.54252517  0.28013609
   0.20982266  0.55884162  0.34966110
   0.19829515  0.47627962  0.39120976
   0.20857864  0.48507010  0.46201596
   0.18734301  0.39642420  0.49763464
   0.25537852  0.89355801  0.10283505
   0.19589008  0.88745312  0.16217992
   0.24231474  0.89621180  0.22638896
   0.17441327  0.87969297  0.27943958
   0.20756471  0.89214850  0.34785752
   0.19612619  0.80871364  0.38868659
   0.21121070  0.81989510  0.45893392
   0.19038508  0.73273674  0.49568690
   0.58558812  0.23418809  0.10011654
   0.52690903  0.22098605  0.15955723
   0.57162917  0.23208840  0.22443305
   0.50317559  0.21689574  0.27754116
   0.53471754  0.23025607  0.34613692
   0.52562449  0.14630029  0.38712613
   0.54280695  0.15424474  0.45742279
   0.52543776  0.06523477  0.49343543
   0.59363481  0.55656585  0.10399411
   0.53340270  0.54484237  0.16296119
   0.57698800  0.55958390  0.22813262
   0.50685545  0.55125370  0.28130120
   0.53784124  0.56200450  0.35072529
   0.52921765  0.47832571  0.39116802
   0.54497929  0.48694581  0.46201286
   0.52660836  0.39679200  0.49616634
   0.59658127  0.88629072  0.10416201
   0.53349206  0.87877315  0.16171053
   0.57249913  0.89555951  0.22732697
   0.50075273  0.88584797  0.27881220
   0.53404707  0.89579404  0.34779977
   0.52676974  0.81064570  0.38757017
   0.54432217  0.82178074  0.45777886
   0.52756876  0.73440749  0.49427847
   0.92955518  0.21177254  0.10271756
   0.86789637  0.21505221  0.16089394
   0.91166622  0.22699507  0.22633312
   0.84300418  0.20885547  0.27836513
   0.87213830  0.22536436  0.34730045
   0.86041975  0.14430556  0.39018877
   0.87441733  0.15493737  0.46078397
   0.85507424  0.06665642  0.49704752
   0.92522922  0.54516523  0.10161058
   0.86653666  0.55142066  0.16118311
   0.91440986  0.55887854  0.22564070
   0.84702711  0.54129232  0.27942663
   0.87597485  0.55675720  0.34853048
   0.86224288  0.47535894  0.39110888
   0.87540156  0.48761351  0.46148307
   0.85464891  0.39940251  0.49757538
   0.93233453  0.87468945  0.10205302
   0.86885963  0.88014461  0.15934476
   0.91074349  0.89453391  0.22460420
   0.83916961  0.88259263  0.27591663
   0.87015784  0.89637824  0.34398063
   0.85961132  0.81265091  0.38432530
   0.87494550  0.82317978  0.45465278
   0.85833617  0.73538578  0.49175347
   0.32513832  0.17054529  0.09865574
   0.19933503  0.20798640  0.05212571
   0.28786757  0.31382796  0.09104324
   0.15640803  0.14028333  0.15520955
   0.13438644  0.28930483  0.15232287
   0.31097304  0.16889831  0.22388738
   0.27958844  0.31672787  0.22419490
   0.10923117  0.27495508  0.26672047
   0.14697746  0.12963405  0.26901457
   0.29687788  0.25129674  0.34779744
   0.15584180  0.29201660  0.37066748
   0.10845929  0.11510373  0.37966161
   0.25587800  0.08201059  0.36432117
   0.14869762  0.21333006  0.47795082
   0.29552445  0.18140471  0.46844253
   0.32756383  0.50291215  0.09961617
   0.20066715  0.54225599  0.05509559
   0.29080314  0.64630960  0.09297279
   0.16012654  0.47384142  0.15862122
   0.14023622  0.62278192  0.15771031
   0.31936319  0.50463202  0.22743804
   0.28029739  0.65017691  0.23047308
   0.11052463  0.59636571  0.27021587
   0.15843257  0.45449615  0.27257256
   0.29667724  0.58709181  0.35377040
   0.15253114  0.62144652  0.37274387
   0.11153748  0.44681222  0.38274601
   0.26372602  0.41671832  0.37374053
   0.14717037  0.54508597  0.48306693
   0.29506035  0.51260782  0.47383405
   0.32215238  0.83207648  0.10350589
   0.19933338  0.87413293  0.05483937
   0.29058564  0.97609867  0.09424192
   0.15671376  0.80463670  0.15830823
   0.13189980  0.95287030  0.15611813
   0.30913756  0.83356262  0.22918917
   0.27713642  0.98110241  0.22912670
   0.10800463  0.94081096  0.27051546
   0.14098586  0.79509831  0.27134735
   0.29560879  0.91833128  0.34807345
   0.15477367  0.95519573  0.37500408
   0.10901105  0.77964412  0.38348978
   0.25711719  0.74752273  0.36803001
   0.14997082  0.88039709  0.47939008
   0.29802541  0.84694943  0.46968091
   0.65284411  0.17288520  0.09629246
   0.52756054  0.21907942  0.05256512
   0.62013385  0.31782292  0.09554206
   0.49582932  0.13515449  0.15453107
   0.45756207  0.28073090  0.15392529
   0.63788320  0.16913945  0.22874830
   0.60759806  0.31634480  0.22720693
   0.43558657  0.27642733  0.26771055
   0.47168838  0.13068184  0.27086344
   0.62286047  0.25628860  0.34808960
   0.48112567  0.29337760  0.37179671
   0.43862958  0.11626492  0.38337648
   0.58695720  0.08601987  0.36443095
   0.48309101  0.21361356  0.48145890
   0.62942050  0.18217620  0.46740042
   0.66653833  0.50292315  0.10407054
   0.54113623  0.53266195  0.05475421
   0.62082455  0.64250330  0.09753421
   0.50008176  0.45990634  0.15870543
   0.46597308  0.60682778  0.15619286
   0.64182642  0.49638440  0.23723991
   0.61355381  0.64364820  0.22764009
   0.44569964  0.61736478  0.27170700
   0.46762118  0.46859604  0.27341572
   0.62469247  0.59177413  0.35303950
   0.48167862  0.62157044  0.37813680
   0.44231096  0.44954748  0.38485407
   0.59163179  0.41816070  0.37016848
   0.48477630  0.54585508  0.48618906
   0.63164280  0.51530672  0.47185122
   0.66769589  0.83009319  0.10704082
   0.54470027  0.86129599  0.05529469
   0.62501695  0.97167235  0.09555203
   0.50001620  0.79338923  0.15912293
   0.46658364  0.93996664  0.15167934
   0.63794273  0.83281551  0.23701649
   0.60763112  0.98036767  0.22832944
   0.43677751  0.94936469  0.26870392
   0.46478273  0.80187771  0.27182827
   0.62218021  0.92223283  0.34897861
   0.48090114  0.95780037  0.37538775
   0.44117019  0.77769970  0.38371671
   0.58813496  0.75131416  0.36453089
   0.48345306  0.88184759  0.47960503
   0.63069063  0.85081273  0.46774571
   0.98738489  0.14178763  0.10628114
   0.87257324  0.19671380  0.05447228
   0.97453916  0.28870374  0.09216879
   0.82427125  0.13433323  0.15834844
   0.80886760  0.28375336  0.15098248
   0.98164769  0.16855713  0.23106423
   0.94148610  0.31338439  0.22996052
   0.77241677  0.26442391  0.26610231
   0.81824383  0.12082534  0.27225116
   0.96014865  0.25052038  0.34971603
   0.81625647  0.28898124  0.37086037
   0.77268322  0.11815134  0.38405114
   0.92190679  0.08132671  0.37155220
   0.81417401  0.21577258  0.48203327
   0.96122305  0.18246814  0.47089412
   0.97665865  0.47043046  0.10182406
   0.86571122  0.53846314  0.05395678
   0.97732949  0.61864274  0.09308730
   0.81635688  0.47465928  0.15971076
   0.81245122  0.62468360  0.15268894
   0.98179705  0.49672823  0.22684935
   0.94901329  0.64334272  0.23076808
   0.77788493  0.59896827  0.26869852
   0.81823789  0.45446664  0.27321434
   0.96416025  0.58099668  0.35194011
   0.82159903  0.62184773  0.37237905
   0.77506435  0.44754566  0.38403805
   0.92437874  0.41191829  0.37434317
   0.81487039  0.54838538  0.48251463
   0.96261763  0.51464794  0.47219955
   0.99192600  0.80650362  0.10613365
   0.87623183  0.85694077  0.05363034
   0.97658266  0.95230751  0.09178442
   0.82362300  0.80057150  0.15793928
   0.81133212  0.94998273  0.14779458
   0.97758074  0.83283554  0.23243689
   0.94520982  0.97953291  0.22530738
   0.77233147  0.94242671  0.26393275
   0.80718228  0.79694321  0.26977500
   0.95852184  0.92165195  0.34484781
   0.81612746  0.95917104  0.37033019
   0.77244006  0.78417126  0.37886486
   0.92084397  0.75076205  0.36378991
   0.81400170  0.88292495  0.47670148
   0.96162334  0.85077454  0.46507303
   0.11522101  0.04502576  0.50491612
   0.26227072  0.01105832  0.50027540
   0.41889051  0.10987419  0.72952403
   0.24600143  0.28006026  0.72480023
   0.24127690  0.10934213  0.62084312
   0.40826370  0.26988064  0.62544698
   0.24394747  0.11823261  0.83410636
   0.07383028  0.27937093  0.83396889
   0.08208272  0.12244693  0.94004140
   0.25190384  0.29478986  0.93845903
   0.11103856  0.37532147  0.50743730
   0.25770812  0.34033817  0.50465802
   0.41923592  0.44104350  0.72808566
   0.24742318  0.61091069  0.72482901
   0.24094599  0.44613736  0.61630711
   0.40814999  0.60503128  0.62497328
   0.24271943  0.45150527  0.83077707
   0.07526196  0.61436028  0.83228640
   0.08196829  0.45653194  0.93798364
   0.25089086  0.62460459  0.93825071
   0.11424412  0.71369597  0.50539237
   0.26088794  0.67598671  0.50263009
   0.41875938  0.77737682  0.72869071
   0.24635041  0.94202863  0.72607308
   0.24144060  0.77967273  0.61911657
   0.40859760  0.93783801  0.62597938
   0.24424470  0.78286188  0.83262449
   0.07485471  0.94748030  0.83416422
   0.08248185  0.78677901  0.93948569
   0.25255861  0.95824114  0.93981498
   0.44915161  0.04502136  0.50652967
   0.59618709  0.01191270  0.50221753
   0.75276956  0.11067831  0.73000527
   0.57984112  0.27959523  0.72719197
   0.57766246  0.11250778  0.62264167
   0.74054610  0.27018696  0.62561582
   0.57568905  0.11860608  0.83389512
   0.40847006  0.28006725  0.83357840
   0.41676074  0.12456937  0.94017576
   0.58544311  0.29393287  0.93825400
   0.45065134  0.37582886  0.50701321
   0.59789998  0.34274588  0.50402462
   0.75358248  0.44082798  0.72872703
   0.57918740  0.61108862  0.72721493
   0.57635374  0.44751339  0.62089046
   0.74000210  0.60697486  0.62653204
   0.57552180  0.44992983  0.83099604
   0.40796846  0.61343533  0.83227140
   0.41714141  0.45705574  0.93816872
   0.58406495  0.62447650  0.93673412
   0.45077533  0.71418948  0.50622951
   0.59854837  0.68147791  0.50337334
   0.75340778  0.77600907  0.72978930
   0.58000049  0.94397083  0.72854076
   0.57648126  0.77984406  0.62300501
   0.74115912  0.93808400  0.62751631
   0.57578341  0.78368403  0.83177484
   0.40702623  0.94784955  0.83459735
   0.41772960  0.78649859  0.93914065
   0.58290062  0.95776342  0.93909847
   0.77929738  0.04531713  0.50802873
   0.92633443  0.01211123  0.50404126
   0.08651071  0.11067301  0.72977851
   0.91302889  0.27894090  0.72531095
   0.90915769  0.11227498  0.62013794
   0.07414608  0.26921906  0.62484200
   0.91054744  0.11879070  0.83273080
   0.74119795  0.27988439  0.83353891
   0.74944803  0.12165761  0.93993399
   0.91615710  0.29354347  0.93768253
   0.77832571  0.37877521  0.50765858
   0.92482861  0.34318208  0.50404102
   0.08514634  0.44202322  0.72755479
   0.91444906  0.61015652  0.72660700
   0.90762820  0.44743272  0.61690291
   0.07303238  0.60572886  0.62520666
   0.90993253  0.44993548  0.83071895
   0.74229319  0.61226660  0.83198732
   0.74859558  0.45618852  0.93777126
   0.91595739  0.62414061  0.93596360
   0.78265534  0.71387250  0.50420900
   0.93034106  0.68281044  0.50026985
   0.08583890  0.77785132  0.72808843
   0.91351819  0.94540111  0.72805844
   0.91112579  0.77734289  0.62291383
   0.07143760  0.93924441  0.62572163
   0.91075749  0.78273755  0.83174222
   0.74185475  0.94807076  0.83417513
   0.74864030  0.78685138  0.93792178
   0.91484056  0.95724755  0.93788905
   0.32046960  0.04054453  0.49451989
   0.31636681  0.36873970  0.50146115
   0.32001516  0.70335658  0.49877121
   0.65503426  0.04036368  0.49619475
   0.65726116  0.37149901  0.49912691
   0.65689442  0.71021207  0.49744838
   0.98495960  0.04037296  0.49883719
   0.98342142  0.37104769  0.50001287
   0.98964623  0.71121355  0.49362237
   0.24338575  0.11238011  0.72684960
   0.24761414  0.26831254  0.61966755
   0.41245865  0.27822849  0.73039771
   0.41507521  0.10716879  0.62266661
   0.07677593  0.11648818  0.83324750
   0.08081646  0.28968676  0.93917443
   0.24582756  0.28241864  0.83311180
   0.24871258  0.11902377  0.94107599
   0.24490074  0.44489629  0.72530840
   0.24754947  0.60504617  0.61855291
   0.41181676  0.61331344  0.72942028
   0.41600695  0.44143225  0.62198318
   0.07739429  0.44963634  0.83145394
   0.08200442  0.62077342  0.93854118
   0.24621688  0.61582021  0.83135526
   0.24778139  0.45477501  0.93955130
   0.24524578  0.78053277  0.72553853
   0.24786231  0.93866131  0.61986292
   0.41096043  0.94576781  0.73054585
   0.41621322  0.77709292  0.62211026
   0.07873496  0.78019705  0.83171884
   0.08049624  0.95368278  0.93993718
   0.24575262  0.94871473  0.83416792
   0.24803906  0.78485581  0.94085965
   0.57698252  0.11329594  0.72860079
   0.58186524  0.27071673  0.62118636
   0.74610808  0.27949352  0.73047249
   0.74596618  0.10795016  0.62273492
   0.40869032  0.11592326  0.83375528
   0.41713652  0.28956998  0.93987537
   0.57884661  0.28175807  0.83165359
   0.58165171  0.12034338  0.94118607
   0.57641184  0.44599807  0.72806373
   0.58187977  0.60481819  0.62104002
   0.74611036  0.61262053  0.73017863
   0.74648033  0.44256758  0.62319868
   0.40999325  0.44796149  0.83119147
   0.41802760  0.62043110  0.93936122
   0.57761237  0.61450337  0.83021528
   0.58198175  0.45527847  0.93879643
   0.57615107  0.78014973  0.72885821
   0.58291714  0.93793934  0.62275936
   0.74636197  0.94701471  0.73106717
   0.74747048  0.77598416  0.62436210
   0.40872259  0.78108587  0.83235851
   0.41659982  0.95419791  0.94113803
   0.57795729  0.94915729  0.83274339
   0.58162338  0.78434897  0.93842742
   0.91080355  0.11400089  0.72771183
   0.91467549  0.26986368  0.61888262
   0.07833785  0.27931193  0.73019958
   0.07900895  0.10729541  0.62200665
   0.74374910  0.11591723  0.83318237
   0.74950273  0.28950927  0.93956375
   0.91160091  0.28203480  0.83266504
   0.91354107  0.11875620  0.94061502
   0.91088188  0.44612029  0.72764253
   0.91506752  0.60642340  0.61976643
   0.07977686  0.61284214  0.72923844
   0.07910912  0.44108826  0.62073557
   0.74221912  0.44749739  0.83103454
   0.75012434  0.62114491  0.93767797
   0.91250578  0.61511236  0.83005645
   0.91208922  0.45513573  0.93831687
   0.91184867  0.78009292  0.72979290
   0.91522768  0.93583439  0.62241356
   0.07966679  0.94683793  0.73065439
   0.07764238  0.77647116  0.62167312
   0.74213905  0.78062793  0.83079931
   0.74927247  0.95332912  0.93995807
   0.91260296  0.94954044  0.83227110
   0.91234746  0.78455606  0.93752322
Direct configuration=   520
   0.25389781  0.22954461  0.09971715
   0.19680193  0.22315841  0.15856362
   0.24423602  0.23313740  0.22210450
   0.17697640  0.21706245  0.27672436
   0.20875583  0.22625736  0.34679323
   0.19618933  0.13997996  0.38636411
   0.21052595  0.15036310  0.45662643
   0.19266952  0.06387180  0.49299413
   0.25767131  0.56371042  0.10345777
   0.19957715  0.55517050  0.16242502
   0.24648741  0.56355505  0.22655826
   0.18019707  0.54393535  0.28119810
   0.20948251  0.55638788  0.35248714
   0.19966608  0.47246172  0.39341446
   0.20979362  0.48253623  0.46403270
   0.18893000  0.39474035  0.49862972
   0.25413242  0.89434636  0.10403920
   0.19512709  0.88783660  0.16235127
   0.24056996  0.89626566  0.22624773
   0.17251295  0.88076758  0.28032452
   0.20693454  0.88991013  0.35005012
   0.19807578  0.80492086  0.38991432
   0.21251165  0.81642335  0.45970971
   0.19102018  0.72979368  0.49547667
   0.58367238  0.23373883  0.10056189
   0.52704620  0.22118106  0.16004777
   0.57123229  0.23317253  0.22472732
   0.50179260  0.21745257  0.27817957
   0.53518574  0.22738164  0.34837718
   0.52643656  0.14182193  0.38827099
   0.54392165  0.15111860  0.45813136
   0.52681018  0.06393191  0.49388226
   0.59437921  0.55540455  0.10566520
   0.53342219  0.54468954  0.16368196
   0.57499799  0.55971170  0.22934789
   0.50498167  0.55198336  0.28245924
   0.53801158  0.55984530  0.35299057
   0.53076338  0.47453076  0.39251011
   0.54671075  0.48256136  0.46296573
   0.52837026  0.39375849  0.49745684
   0.59725269  0.88617956  0.10499135
   0.53467978  0.87847238  0.16221192
   0.57266098  0.89580331  0.22824363
   0.50080119  0.88626139  0.27974286
   0.53425096  0.89285778  0.34945912
   0.52698972  0.80668494  0.38825511
   0.54464000  0.81871029  0.45823771
   0.52891051  0.73249808  0.49508785
   0.92887298  0.21079404  0.10350743
   0.86738801  0.21515352  0.16076019
   0.90988847  0.22768183  0.22583868
   0.84115785  0.20935465  0.27908596
   0.87088150  0.22338117  0.34963210
   0.85884995  0.14077269  0.39168511
   0.87466235  0.15327941  0.46165351
   0.85576758  0.06647743  0.49796893
   0.92455985  0.54451399  0.10299582
   0.86611202  0.55065651  0.16191086
   0.91354468  0.55854921  0.22615227
   0.84559582  0.54147670  0.28032326
   0.87540990  0.55374791  0.35111783
   0.86384265  0.47073582  0.39299041
   0.87749737  0.48341304  0.46286840
   0.85692743  0.39664628  0.49854366
   0.93143723  0.87534121  0.10211448
   0.86876933  0.87951911  0.15845940
   0.90970305  0.89463119  0.22319097
   0.83906975  0.88237522  0.27558592
   0.87013980  0.89331325  0.34553234
   0.86006462  0.80739140  0.38603118
   0.87506010  0.82004214  0.45576586
   0.85900351  0.73340026  0.49225427
   0.32382024  0.17251932  0.10038551
   0.19904323  0.20716633  0.05274496
   0.28307887  0.31402575  0.09194922
   0.15672999  0.14093116  0.15676586
   0.13323317  0.28857859  0.15382298
   0.31073568  0.17060912  0.22555869
   0.27931243  0.31746232  0.22717953
   0.10937332  0.27764419  0.26913159
   0.14444402  0.13185443  0.26995085
   0.29677073  0.25212228  0.34874729
   0.15591873  0.28982351  0.37328831
   0.10953614  0.11077050  0.37906526
   0.25626517  0.07933354  0.36381999
   0.14903408  0.21156774  0.47651907
   0.29683406  0.17896710  0.46728810
   0.32634901  0.50478904  0.10336490
   0.20181697  0.54367803  0.05601198
   0.29022150  0.64707335  0.09503343
   0.15836407  0.47343661  0.15799358
   0.13730383  0.62213150  0.15856220
   0.31386344  0.50225288  0.23008933
   0.27982994  0.64888139  0.23133021
   0.10848491  0.59910632  0.27255038
   0.15403557  0.45659066  0.27388682
   0.29612046  0.58557576  0.35586570
   0.15181048  0.61827276  0.37683595
   0.11334883  0.44366736  0.38392057
   0.26455752  0.41402433  0.37336797
   0.14920309  0.54480342  0.48326656
   0.29643674  0.50941423  0.47484274
   0.32059893  0.83250078  0.10557904
   0.19852152  0.87446199  0.05704349
   0.28872223  0.97646451  0.09440244
   0.15677138  0.80480254  0.15858331
   0.13044461  0.95250502  0.15867887
   0.30663599  0.83338565  0.23010717
   0.27604398  0.98039014  0.23184966
   0.10495813  0.94158478  0.27392143
   0.13825158  0.79622097  0.27278484
   0.29438622  0.91758138  0.35050433
   0.15379289  0.95272029  0.37699174
   0.11091000  0.77621295  0.38374811
   0.25971477  0.74520282  0.36737534
   0.15210662  0.87876830  0.47876840
   0.29938450  0.84299145  0.46952832
   0.65015996  0.17292061  0.09704112
   0.52688211  0.21922980  0.05299700
   0.61873998  0.31649183  0.09548798
   0.49750101  0.13423649  0.15798212
   0.45592521  0.27909248  0.15561488
   0.63748865  0.17074458  0.23103879
   0.60628294  0.31697022  0.23088516
   0.43479758  0.27863551  0.27020250
   0.46821009  0.13276893  0.27122353
   0.62291114  0.25342200  0.34897700
   0.48227128  0.29070017  0.37535488
   0.43935634  0.11303594  0.38274523
   0.58700038  0.08238022  0.36403718
   0.48470530  0.21271884  0.47984833
   0.63017700  0.18048407  0.46741301
   0.66631267  0.50103118  0.10654577
   0.54298582  0.53161971  0.05709474
   0.62174390  0.64102402  0.09845904
   0.49908235  0.46000689  0.16040346
   0.46599378  0.60611561  0.15750536
   0.64061446  0.49778606  0.23971133
   0.61013483  0.64422192  0.23076238
   0.44412328  0.61975088  0.27397604
   0.46451426  0.47047920  0.27526272
   0.62425592  0.58973508  0.35549716
   0.48052656  0.61930209  0.38051557
   0.44375605  0.44676649  0.38557339
   0.59383787  0.41615103  0.36944506
   0.48806458  0.54366795  0.48622210
   0.63322132  0.51073206  0.47151631
   0.66756346  0.82934107  0.10716913
   0.54518856  0.86200491  0.05674636
   0.62769349  0.97022806  0.09608734
   0.50209025  0.79294684  0.15965680
   0.46618222  0.93814795  0.15292152
   0.63715939  0.83317560  0.24039008
   0.60702845  0.98057999  0.23136057
   0.43867159  0.95227861  0.27195021
   0.46314886  0.80365352  0.27124947
   0.62179831  0.92011909  0.35038974
   0.48152002  0.95464257  0.37825947
   0.44072944  0.77618741  0.38255228
   0.58793463  0.74765981  0.36447889
   0.48376885  0.87954980  0.47909097
   0.63132574  0.84721984  0.46739281
   0.98849103  0.14360878  0.10809901
   0.87384921  0.19262396  0.05544303
   0.97210115  0.28845289  0.09341732
   0.82366143  0.13471183  0.15994341
   0.80777879  0.28338047  0.15164134
   0.97942356  0.16914686  0.23284784
   0.93935188  0.31437445  0.23112997
   0.77132128  0.26624436  0.26849887
   0.81271881  0.12250507  0.27329430
   0.95937296  0.24822147  0.35173781
   0.81575659  0.28749761  0.37350389
   0.77212404  0.11160868  0.38454862
   0.92079853  0.08029552  0.37098479
   0.81563339  0.21557775  0.48318965
   0.96220734  0.18054596  0.46964200
   0.97769758  0.47121956  0.10397289
   0.86672854  0.53601195  0.05522153
   0.97489839  0.61878185  0.09548777
   0.81459662  0.47492588  0.16134202
   0.81259780  0.62437636  0.15523812
   0.97972524  0.49576488  0.22970934
   0.94888720  0.64252119  0.23182714
   0.77679832  0.60040844  0.27092003
   0.81457938  0.45570167  0.27356310
   0.96294988  0.58014485  0.35401685
   0.82012379  0.61747466  0.37543495
   0.77702046  0.44314006  0.38539485
   0.92599194  0.40940955  0.37345596
   0.81810270  0.54678436  0.48179558
   0.96457477  0.51056839  0.47180212
   0.99209997  0.80893527  0.10551782
   0.87628579  0.85875284  0.05393687
   0.97425105  0.95393348  0.09382840
   0.82402639  0.79980805  0.15782238
   0.81105629  0.94937530  0.14873404
   0.97551929  0.83270226  0.23236926
   0.94325975  0.97978814  0.22720433
   0.77227378  0.94328071  0.26591268
   0.80617337  0.79725539  0.26995068
   0.95702104  0.92228806  0.34595533
   0.81464674  0.95454642  0.37235121
   0.77343089  0.77727703  0.37928513
   0.92110163  0.74689004  0.36422536
   0.81399797  0.88139572  0.47550895
   0.96128545  0.84972032  0.46594571
   0.11716386  0.04571569  0.50845610
   0.26290634  0.01150146  0.50379591
   0.41791227  0.11123787  0.72935803
   0.25202114  0.28197301  0.72791352
   0.24848974  0.10980478  0.62485310
   0.41136053  0.27256096  0.62813512
   0.24387521  0.11591374  0.82903815
   0.07551820  0.28043281  0.83232183
   0.07577079  0.12206256  0.93528168
   0.24457076  0.29283516  0.93036302
   0.11339860  0.37467487  0.51080385
   0.25886917  0.33994785  0.50734641
   0.41836234  0.44377241  0.72740482
   0.25292632  0.61256849  0.72739911
   0.24715680  0.44696801  0.62146713
   0.41072325  0.60741174  0.62839483
   0.24276680  0.45029806  0.82729729
   0.07646750  0.61538085  0.83136150
   0.07621332  0.45486503  0.93330062
   0.24389066  0.62422733  0.93078928
   0.11642415  0.71192730  0.50929717
   0.26112000  0.67506214  0.50398909
   0.41731553  0.78039828  0.72884469
   0.25236637  0.94548703  0.72910576
   0.24785943  0.78139963  0.62383049
   0.41178755  0.93979212  0.62877352
   0.24389536  0.78066431  0.82781281
   0.07660833  0.94797468  0.83233776
   0.07655070  0.78643700  0.93412209
   0.24435044  0.95587160  0.93176840
   0.45140956  0.04604563  0.50992743
   0.59641610  0.01124244  0.50455336
   0.75280715  0.11214709  0.72944725
   0.58395954  0.28137466  0.72844447
   0.58444160  0.11051371  0.62653560
   0.74277332  0.27317210  0.62871853
   0.57570921  0.11543951  0.82975568
   0.40908226  0.28143096  0.83188487
   0.41163664  0.12392438  0.93500497
   0.57950194  0.29195112  0.93052661
   0.45368298  0.37276063  0.51112992
   0.59938682  0.34139474  0.50582329
   0.75223586  0.44483326  0.72708171
   0.58383041  0.61329797  0.72731670
   0.58278605  0.44677343  0.62417603
   0.74202776  0.60980674  0.62870273
   0.57637100  0.45058452  0.82936859
   0.40853924  0.61338209  0.83120228
   0.41196236  0.45609278  0.93347655
   0.57769806  0.62331541  0.92969874
   0.45352337  0.71259326  0.51058393
   0.59946448  0.68096090  0.50464890
   0.75291886  0.77909252  0.72840356
   0.58527466  0.94693682  0.72958692
   0.58214513  0.78118161  0.62497123
   0.74414773  0.93976842  0.63017328
   0.57642389  0.78230097  0.82966782
   0.40799588  0.94828687  0.83235344
   0.41216177  0.78682459  0.93416344
   0.57684064  0.95615881  0.93136820
   0.78098031  0.04768349  0.51249501
   0.92563798  0.01217507  0.50680985
   0.08538501  0.11135597  0.72942926
   0.91827393  0.28102544  0.72736961
   0.91531441  0.11235869  0.62508335
   0.07655019  0.27222588  0.62832889
   0.90952846  0.11667126  0.82928743
   0.74231438  0.28258165  0.83185772
   0.74349168  0.12174898  0.93510982
   0.91044067  0.29196129  0.93039588
   0.78166473  0.37729048  0.51171883
   0.92680633  0.34195399  0.50665712
   0.08376957  0.44474712  0.72801108
   0.91896803  0.61284577  0.72656271
   0.91464360  0.44845258  0.62318087
   0.07680313  0.60762863  0.62805255
   0.90915903  0.44867771  0.82884799
   0.74310088  0.61297345  0.83186113
   0.74331211  0.45483127  0.93321420
   0.91001340  0.62323985  0.92981980
   0.78426875  0.71382088  0.50758580
   0.93049910  0.68334468  0.50320037
   0.08397330  0.78039753  0.72873517
   0.91881881  0.94834468  0.72935519
   0.91609725  0.77997023  0.62444348
   0.07492912  0.94027450  0.62877117
   0.91049655  0.78152584  0.83036247
   0.74229408  0.94802626  0.83251573
   0.74346190  0.78690886  0.93314870
   0.91078586  0.95607870  0.93067650
   0.32180881  0.03893970  0.49666202
   0.31768959  0.36730346  0.50192026
   0.32042525  0.70174600  0.49905823
   0.65562067  0.03878487  0.49778267
   0.65892962  0.36950386  0.50017660
   0.65803753  0.70854421  0.49728615
   0.98466721  0.03869255  0.49973378
   0.98587127  0.36815142  0.50045032
   0.98963035  0.71172163  0.49586422
   0.25132427  0.11456822  0.73163811
   0.25611324  0.27255236  0.62565335
   0.41804686  0.28007552  0.73023166
   0.41856693  0.10976629  0.62506156
   0.07063947  0.11505607  0.83001219
   0.07602391  0.28812193  0.93334568
   0.23936078  0.28096336  0.82721723
   0.24137382  0.11815049  0.93419882
   0.25297623  0.44805126  0.72897438
   0.25586036  0.60857846  0.62492195
   0.41833236  0.61554216  0.72976714
   0.41986124  0.44647505  0.62419349
   0.07169758  0.44744439  0.82837767
   0.07635490  0.61951840  0.93276605
   0.24001581  0.61438122  0.82588007
   0.24050474  0.45297110  0.93283604
   0.25314503  0.78342469  0.72977015
   0.25643034  0.94265791  0.62532812
   0.41720252  0.94886442  0.73146348
   0.42038215  0.78051682  0.62461023
   0.07268972  0.77910463  0.82842836
   0.07511111  0.95262813  0.93378017
   0.23912594  0.94648110  0.82785512
   0.24089965  0.78412168  0.93418561
   0.58527848  0.11580266  0.73214715
   0.59089373  0.27494967  0.62679836
   0.75173695  0.28129693  0.73058111
   0.74932798  0.11137293  0.62565734
   0.40254304  0.11518870  0.83035168
   0.41191405  0.28852772  0.93330185
   0.57268015  0.28052237  0.82683480
   0.57434881  0.11935150  0.93432804
   0.58401751  0.44837371  0.73074862
   0.59058434  0.60888420  0.62630068
   0.75170195  0.61494304  0.72983429
   0.75013882  0.44744694  0.62556645
   0.40355423  0.44639526  0.82823285
   0.41210106  0.61937023  0.93310866
   0.57167848  0.61374811  0.82590321
   0.57509908  0.45395122  0.93218722
   0.58350472  0.78285502  0.73131241
   0.59150715  0.94246165  0.62759255
   0.75158981  0.94932169  0.73173223
   0.75097412  0.77916924  0.62686331
   0.40213851  0.77945814  0.82899550
   0.41137894  0.95331017  0.93422283
   0.57137447  0.94751380  0.82713460
   0.57451957  0.78385155  0.93237484
   0.91924435  0.11677715  0.73091776
   0.92264679  0.27392072  0.62479785
   0.08419659  0.28166771  0.73039070
   0.08263496  0.11018224  0.62452141
   0.73759371  0.11446324  0.82968245
   0.74386864  0.28816528  0.93317113
   0.90576530  0.28049295  0.82650425
   0.90592283  0.11759933  0.93330380
   0.91896752  0.44802726  0.73024473
   0.92321643  0.61036740  0.62547808
   0.08517403  0.61530960  0.72935257
   0.08250365  0.44604741  0.62377320
   0.73666623  0.44656279  0.82860547
   0.74482631  0.61956216  0.93174322
   0.90765532  0.61372223  0.82579183
   0.90565391  0.45295982  0.93183692
   0.91959935  0.78278864  0.73162842
   0.92319528  0.94062236  0.62771225
   0.08572514  0.94856125  0.73160831
   0.08106922  0.77977628  0.62474994
   0.73650869  0.77881456  0.82852895
   0.74327365  0.95204516  0.93318390
   0.90675105  0.94769975  0.82688110
   0.90548323  0.78398533  0.93156337
Direct configuration=   540
   0.25187204  0.23020136  0.10093353
   0.19461400  0.22291267  0.16111425
   0.24252094  0.23352911  0.22531848
   0.17485697  0.21751051  0.27878669
   0.20834155  0.22419494  0.34734063
   0.19765258  0.13719722  0.38534855
   0.21166842  0.14798705  0.45594704
   0.19440983  0.06312403  0.49613748
   0.25706829  0.56442083  0.10558561
   0.19571196  0.55590347  0.16407520
   0.24180075  0.56263720  0.22901549
   0.17644606  0.54501831  0.28362526
   0.20925688  0.55519475  0.35304693
   0.19994823  0.46993959  0.39312467
   0.21278892  0.48200558  0.46430940
   0.19192369  0.39488658  0.50141347
   0.25269754  0.89518604  0.10518038
   0.19282290  0.88805909  0.16408439
   0.23799359  0.89673766  0.22863496
   0.17070791  0.88106091  0.28238084
   0.20653627  0.88930788  0.35030867
   0.19948895  0.80323728  0.38878331
   0.21412619  0.81371600  0.45942116
   0.19288378  0.72748481  0.49814407
   0.58247553  0.23272969  0.10181005
   0.52645102  0.22007764  0.16265171
   0.57027477  0.23326601  0.22782943
   0.50088169  0.21803189  0.28065675
   0.53579101  0.22439343  0.34896516
   0.52698997  0.13803236  0.38730623
   0.54554458  0.14950013  0.45750907
   0.52770168  0.06420545  0.49716109
   0.59515369  0.55416381  0.10837713
   0.53307005  0.54436059  0.16628253
   0.57319973  0.56061882  0.23220771
   0.50330432  0.55275764  0.28493205
   0.53813437  0.55881230  0.35404486
   0.53128755  0.47189195  0.39216429
   0.54896615  0.48048200  0.46248702
   0.53134540  0.39256183  0.49985060
   0.59798365  0.88605428  0.10592094
   0.53516636  0.87776718  0.16388287
   0.57296958  0.89576965  0.23033587
   0.50104464  0.88548218  0.28154195
   0.53574162  0.89117524  0.34994629
   0.52687128  0.80470952  0.38795468
   0.54435834  0.81481570  0.45777323
   0.52951859  0.72908799  0.49734312
   0.92832312  0.20938524  0.10482575
   0.86503635  0.21405766  0.16252196
   0.90708113  0.22771539  0.22787472
   0.83774661  0.20973177  0.28096195
   0.86881877  0.22136593  0.35003512
   0.85788149  0.13757976  0.39119125
   0.87516006  0.15199990  0.46126499
   0.85666106  0.06657034  0.50081591
   0.92420683  0.54300075  0.10561262
   0.86384152  0.54927026  0.16453066
   0.91130170  0.55663636  0.22879588
   0.84298028  0.54101539  0.28223640
   0.87499722  0.55176394  0.35143645
   0.86535287  0.46728840  0.39171756
   0.88032850  0.48164514  0.46235192
   0.86090034  0.39587401  0.50163249
   0.93034035  0.87758024  0.10229468
   0.86703617  0.87988903  0.15958184
   0.90773873  0.89386554  0.22530436
   0.83763219  0.87942958  0.27736429
   0.86851710  0.88959331  0.34582561
   0.86209398  0.80386171  0.38526967
   0.87606780  0.81811612  0.45560683
   0.85934850  0.73270807  0.49567137
   0.32363723  0.17395110  0.10253782
   0.19898585  0.20535498  0.05239122
   0.27940130  0.31633181  0.09275466
   0.15674259  0.13963059  0.15861802
   0.13024996  0.28821958  0.15610106
   0.31048355  0.17189889  0.22787310
   0.27803967  0.31732852  0.23008498
   0.10879474  0.28040666  0.27191987
   0.14062978  0.13314547  0.27064515
   0.29589382  0.24985566  0.35008073
   0.15576596  0.28546047  0.37603845
   0.11093903  0.10824721  0.37894588
   0.25901176  0.07655072  0.36405701
   0.15103248  0.20931061  0.47660815
   0.29878348  0.17620565  0.46515799
   0.32580043  0.50487190  0.10804580
   0.20421472  0.54506190  0.05637078
   0.28997044  0.64835844  0.09837920
   0.15607043  0.47327787  0.15818718
   0.13273097  0.62228765  0.15868255
   0.30787992  0.49920905  0.23167167
   0.27877435  0.64618092  0.23233118
   0.10562128  0.60172995  0.27537789
   0.14957939  0.45760926  0.27515847
   0.29651259  0.58282647  0.35686416
   0.15375298  0.61498071  0.38099106
   0.11433004  0.43802297  0.38628925
   0.26344699  0.40972436  0.37389912
   0.15277905  0.54425386  0.48428209
   0.30012566  0.50690869  0.47692136
   0.31988975  0.83404660  0.10755183
   0.19753421  0.87466321  0.05704254
   0.28765243  0.97803860  0.09623445
   0.15603271  0.80409781  0.15906413
   0.12787040  0.95227277  0.15972045
   0.30357443  0.83279185  0.23078961
   0.27439204  0.98049097  0.23402791
   0.10316743  0.94200591  0.27648677
   0.13712154  0.79600370  0.27438725
   0.29401701  0.91589702  0.35331650
   0.15236820  0.94978621  0.37910568
   0.11303766  0.77303893  0.38404200
   0.26143675  0.74354525  0.36611904
   0.15617558  0.87706775  0.48069624
   0.30138848  0.84028174  0.46950810
   0.64961888  0.17141258  0.09855499
   0.52586973  0.21863863  0.05367874
   0.61743264  0.31631143  0.09629214
   0.49869547  0.13252152  0.16017415
   0.45492545  0.27706170  0.15730464
   0.63776995  0.17129442  0.23211376
   0.60420247  0.31814161  0.23339293
   0.43597772  0.28182510  0.27421111
   0.46508201  0.13489854  0.27147320
   0.62412587  0.24925767  0.35014826
   0.48478138  0.28634379  0.37862687
   0.44033798  0.10857752  0.38281913
   0.58705214  0.07714618  0.36469297
   0.48564147  0.21148607  0.47863138
   0.63262364  0.17685848  0.46657374
   0.66635777  0.49818043  0.11070155
   0.54351954  0.53045108  0.05938970
   0.62432515  0.63960733  0.10021871
   0.49902138  0.45920205  0.16298394
   0.46574439  0.60558358  0.15793258
   0.63896709  0.49852495  0.24143544
   0.60716281  0.64596390  0.23335338
   0.44306368  0.62057758  0.27640327
   0.46189362  0.47146104  0.27745947
   0.62486895  0.58746103  0.35700072
   0.48231866  0.61746879  0.38316343
   0.44494288  0.44091783  0.38754100
   0.59319844  0.41295097  0.36917625
   0.49081458  0.54220512  0.48671866
   0.63692582  0.50630760  0.47055258
   0.66753575  0.82837395  0.10849315
   0.54547260  0.86265248  0.05692176
   0.62964283  0.97015117  0.09752114
   0.50282986  0.79203470  0.16057857
   0.46610890  0.93681836  0.15473074
   0.63792687  0.83314264  0.24238225
   0.60712709  0.98090152  0.23258358
   0.44082340  0.95380453  0.27473098
   0.46009848  0.80452319  0.27150964
   0.62319168  0.91798987  0.35217434
   0.48210417  0.95078710  0.37962660
   0.43952681  0.77708837  0.38287839
   0.58801746  0.74470471  0.36516444
   0.48561500  0.87664074  0.48020188
   0.63147097  0.84334009  0.46525513
   0.99130296  0.14436967  0.10990418
   0.87550698  0.18825288  0.05544518
   0.96866381  0.28999287  0.09513107
   0.82105987  0.13373625  0.16195198
   0.80626365  0.28283064  0.15165709
   0.97768989  0.16998055  0.23317647
   0.93670806  0.31424469  0.23104464
   0.76882449  0.26821730  0.27200397
   0.80612241  0.12404298  0.27426836
   0.95646047  0.24774203  0.35387263
   0.81579531  0.28453153  0.37618609
   0.77240154  0.10476148  0.38617663
   0.92050318  0.07665609  0.37174979
   0.81743304  0.21490659  0.48324825
   0.96348147  0.17770947  0.46789221
   0.98046980  0.47180829  0.10721244
   0.86840362  0.53164887  0.05647028
   0.97147923  0.61964392  0.09769076
   0.81225000  0.47372880  0.16353949
   0.81149103  0.62425962  0.15782996
   0.97833279  0.49456850  0.23224944
   0.94756844  0.64100387  0.23208089
   0.77540317  0.60157992  0.27323171
   0.81050333  0.45560533  0.27475486
   0.96215150  0.58005205  0.35558005
   0.81937191  0.61223980  0.37853438
   0.77871122  0.43729595  0.38683280
   0.92697047  0.40551608  0.37212891
   0.82169359  0.54520739  0.48270265
   0.96793179  0.50764802  0.47145002
   0.99230296  0.81157804  0.10558027
   0.87666097  0.86121779  0.05258024
   0.97138528  0.95785454  0.09502949
   0.82432819  0.79875138  0.15797658
   0.80896794  0.94908288  0.14816067
   0.97464225  0.83134043  0.23139557
   0.94015141  0.97932406  0.22867635
   0.77243201  0.94193410  0.26743922
   0.80383805  0.79489428  0.26965887
   0.95455758  0.92038260  0.34883458
   0.81213365  0.94875940  0.37323055
   0.77652577  0.77180414  0.38062680
   0.92354228  0.74291666  0.36483895
   0.81434926  0.87897808  0.47609808
   0.96200958  0.84838571  0.46595114
   0.11855085  0.04638555  0.51214008
   0.26569555  0.01183371  0.50714780
   0.41521938  0.11346245  0.72623508
   0.25670701  0.28247367  0.72755738
   0.25694423  0.11321106  0.62813016
   0.41479470  0.27459998  0.62963969
   0.24357023  0.11394207  0.83166170
   0.07847946  0.28332523  0.82938394
   0.07016187  0.11998062  0.92926972
   0.23603585  0.28935599  0.92348757
   0.11610397  0.37613002  0.51376479
   0.26259208  0.34012114  0.50986380
   0.41604672  0.44785301  0.72456736
   0.25595695  0.61486527  0.72611550
   0.25448510  0.44967831  0.62630132
   0.41496339  0.61014549  0.62997141
   0.24291477  0.44983444  0.82994825
   0.07794754  0.61625749  0.82969862
   0.07115831  0.45157391  0.92815668
   0.23553259  0.62218602  0.92383570
   0.11853952  0.71115369  0.51319507
   0.26400814  0.67278861  0.50590900
   0.41545245  0.78262307  0.72579829
   0.25668171  0.95125773  0.72762083
   0.25518318  0.78396023  0.62661124
   0.41590735  0.94284697  0.63061083
   0.24243030  0.78071086  0.83000682
   0.07884464  0.95008925  0.83105018
   0.07155289  0.78506657  0.92780322
   0.23498402  0.95276834  0.92455233
   0.45170521  0.04700573  0.51283131
   0.59841227  0.01143128  0.50668536
   0.74924706  0.11450070  0.72615527
   0.58801994  0.28256092  0.72657893
   0.59100905  0.11076563  0.62872240
   0.74880026  0.27623279  0.63038996
   0.57784142  0.11357775  0.83139442
   0.41049691  0.28408253  0.83004298
   0.40445886  0.12084974  0.92925055
   0.57056300  0.28808692  0.92378423
   0.45651260  0.37360825  0.51470716
   0.60331100  0.34003775  0.50820514
   0.74726070  0.45029569  0.72487163
   0.58791950  0.61620085  0.72561176
   0.58950018  0.44745618  0.62645511
   0.74802480  0.61200174  0.62912283
   0.57797085  0.45180883  0.83069436
   0.41016870  0.61505488  0.83032230
   0.40501517  0.45185688  0.92819494
   0.56926164  0.62051950  0.92439904
   0.45457174  0.71094152  0.51513605
   0.60184290  0.67832456  0.50605671
   0.74948404  0.78198109  0.72588789
   0.58960040  0.95053119  0.72650012
   0.58842925  0.78336148  0.62637519
   0.75018018  0.94182319  0.63100981
   0.57786370  0.78082867  0.83073471
   0.40992748  0.95002558  0.83108106
   0.40407047  0.78596611  0.92843692
   0.56919649  0.95403925  0.92477099
   0.78167471  0.05067065  0.51644129
   0.92724097  0.01233809  0.50984074
   0.08166903  0.11230595  0.72550638
   0.92289747  0.28319381  0.72640272
   0.92261404  0.11483848  0.62828950
   0.08097658  0.27536284  0.63075494
   0.90772331  0.11469904  0.83068292
   0.74425246  0.28504003  0.82982948
   0.73702110  0.12085395  0.92866469
   0.90241816  0.28868884  0.92414687
   0.78563378  0.37787456  0.51580152
   0.93183377  0.34134208  0.51010741
   0.08024638  0.44835207  0.72510744
   0.92235775  0.61672919  0.72545397
   0.92249722  0.45019249  0.62822761
   0.08315215  0.61014969  0.62942394
   0.90837952  0.44942189  0.83024192
   0.74458954  0.61576116  0.82967416
   0.73787720  0.45140132  0.92837563
   0.90243929  0.62059139  0.92475694
   0.78450827  0.71388308  0.51163267
   0.93160715  0.68208539  0.50613418
   0.07994919  0.78229154  0.72570128
   0.92324892  0.95082544  0.72648985
   0.92187724  0.78443988  0.62612884
   0.08265277  0.94236889  0.63061767
   0.90987460  0.78118613  0.83003832
   0.74374891  0.94922319  0.83099241
   0.73795924  0.78481178  0.92818379
   0.90478186  0.95414577  0.92475199
   0.32371892  0.04095854  0.49946636
   0.32070502  0.36878059  0.50395139
   0.32199519  0.70080497  0.49809112
   0.65702710  0.04039465  0.49979842
   0.66253601  0.36872673  0.50177331
   0.65895733  0.70838727  0.49754210
   0.98528608  0.03934291  0.50021383
   0.99041128  0.36835441  0.50295028
   0.98988887  0.71206370  0.49861037
   0.25794159  0.11587771  0.73084640
   0.26414209  0.27836620  0.63103569
   0.42269316  0.28204021  0.72616962
   0.42283926  0.11352303  0.62801958
   0.06689141  0.11433871  0.83029867
   0.06923788  0.28543971  0.92792368
   0.23425538  0.28049943  0.82618986
   0.23275887  0.11665349  0.92680112
   0.25925766  0.45036938  0.72785900
   0.26376278  0.61383156  0.63056275
   0.42364059  0.61744642  0.72640180
   0.42417161  0.45222380  0.62628552
   0.06811653  0.44580485  0.82901133
   0.06903560  0.61745062  0.92746289
   0.23523975  0.61351189  0.82611183
   0.23266187  0.45043785  0.92562201
   0.25918350  0.78522399  0.72871592
   0.26448424  0.94782969  0.63051814
   0.42286636  0.95160144  0.72858993
   0.42466742  0.78472641  0.62726268
   0.06858413  0.77932859  0.82980523
   0.06823362  0.95029782  0.92781278
   0.23436245  0.94484633  0.82675252
   0.23283990  0.78262017  0.92675152
   0.59192253  0.11698175  0.73030761
   0.59845247  0.28037705  0.63093877
   0.75695925  0.28297612  0.72681865
   0.75386876  0.11580382  0.62897408
   0.39975953  0.11502123  0.82999560
   0.40472297  0.28650284  0.92703591
   0.56785599  0.28032539  0.82778949
   0.56654491  0.11730225  0.92686759
   0.59041258  0.44958326  0.72827434
   0.59755707  0.61501985  0.62976214
   0.75693390  0.61700011  0.72652787
   0.75490675  0.45280909  0.62730299
   0.39936779  0.44620299  0.82912132
   0.40387724  0.61708259  0.92691037
   0.56747161  0.61388843  0.82751276
   0.56748021  0.45161976  0.92605910
   0.58990659  0.78481317  0.72848990
   0.59870092  0.94860729  0.63095377
   0.75622073  0.95109095  0.72881990
   0.75535398  0.78313839  0.62853407
   0.39854780  0.77904184  0.82981851
   0.40456049  0.95074954  0.92711295
   0.56644531  0.94645175  0.82771092
   0.56643910  0.78307178  0.92690121
   0.92605888  0.11787220  0.72921799
   0.92963960  0.27936199  0.63039678
   0.08997016  0.28373652  0.72682024
   0.08789553  0.11396440  0.62774597
   0.73385620  0.11372639  0.83004741
   0.73632313  0.28563491  0.92719087
   0.90152582  0.28019426  0.82612191
   0.89795130  0.11618099  0.92600880
   0.92538168  0.44909989  0.72766076
   0.93048766  0.61570164  0.62985293
   0.09019631  0.61728001  0.72615996
   0.08731595  0.45216064  0.62729356
   0.73424964  0.44691039  0.82941655
   0.73732496  0.61655995  0.92689368
   0.90391974  0.61297330  0.82708446
   0.89923930  0.44957758  0.92570574
   0.92534185  0.78459455  0.72817298
   0.92933449  0.94784955  0.63144876
   0.09087019  0.94981430  0.72846561
   0.08683579  0.78390831  0.62802636
   0.73367514  0.77856579  0.83034400
   0.73518376  0.94977820  0.92676391
   0.90216501  0.94627491  0.82745459
   0.89894786  0.78290305  0.92658635
Direct configuration=   560
   0.25067439  0.23100788  0.10306274
   0.19267326  0.22226575  0.16220026
   0.24012248  0.23302929  0.22625844
   0.17288248  0.21654233  0.28022231
   0.20849683  0.21947456  0.34965403
   0.19805712  0.13305037  0.38729629
   0.21411988  0.14498103  0.45679783
   0.19762942  0.06227448  0.49732329
   0.25631686  0.56457806  0.10883704
   0.19184556  0.55591065  0.16498570
   0.23814784  0.56185119  0.22972643
   0.17317256  0.54432801  0.28536628
   0.20880941  0.55095551  0.35520067
   0.20104529  0.46555271  0.39562238
   0.21707781  0.47979066  0.46590232
   0.19662898  0.39474457  0.50248975
   0.25071225  0.89630054  0.10666253
   0.18963950  0.88852607  0.16463157
   0.23507503  0.89720092  0.22940961
   0.17027912  0.87948967  0.28405875
   0.20660569  0.88699513  0.35345689
   0.19884384  0.79987710  0.39153339
   0.21805570  0.81104015  0.46176603
   0.19785541  0.72711484  0.49966558
   0.58220913  0.23131766  0.10417490
   0.52586186  0.21851096  0.16368811
   0.56967541  0.23324062  0.22843212
   0.50210056  0.21772950  0.28215372
   0.53855718  0.21914889  0.35088721
   0.52827424  0.13256684  0.38922446
   0.54612332  0.14652941  0.45861383
   0.52919441  0.06390315  0.49814926
   0.59491500  0.55271369  0.11234762
   0.53191151  0.54529625  0.16901967
   0.57176254  0.56225222  0.23397577
   0.50177642  0.55195290  0.28735432
   0.53723089  0.55563975  0.35660233
   0.53069323  0.46717327  0.39424241
   0.55321339  0.47796652  0.46388768
   0.53624532  0.39352946  0.50164288
   0.59729697  0.88555818  0.10745598
   0.53495802  0.87684741  0.16486303
   0.57387702  0.89399542  0.23039505
   0.50172895  0.88510262  0.28223377
   0.53731740  0.88839181  0.35173192
   0.52616213  0.80177589  0.38989142
   0.54534513  0.81128500  0.45938215
   0.53175604  0.72666186  0.49859964
   0.92738661  0.20813566  0.10648784
   0.86158921  0.21092277  0.16265933
   0.90301580  0.22683512  0.22810366
   0.83393422  0.20975281  0.28231673
   0.86676006  0.21725820  0.35226743
   0.85845411  0.13210149  0.39303457
   0.87675345  0.14901093  0.46214937
   0.85844563  0.06761445  0.50310953
   0.92337391  0.54127414  0.10854912
   0.86246579  0.54662936  0.16641076
   0.90912000  0.55489637  0.23010151
   0.84138623  0.53993227  0.28412580
   0.87415319  0.54846024  0.35346802
   0.86678682  0.46357210  0.39362768
   0.88575967  0.47881100  0.46325943
   0.86741487  0.39599308  0.50292378
   0.92893613  0.88132649  0.10243066
   0.86497053  0.88013623  0.15869783
   0.90557561  0.89092402  0.22428134
   0.83640369  0.87419783  0.27721037
   0.86783223  0.88377595  0.34802080
   0.86291428  0.79867200  0.38838723
   0.87846446  0.81521476  0.45838191
   0.86207248  0.73249078  0.49844405
   0.32314145  0.17729396  0.10570872
   0.20096389  0.20475941  0.05478942
   0.27712042  0.31643475  0.09384142
   0.15642068  0.13794805  0.16022051
   0.12565892  0.28499855  0.15924163
   0.30752433  0.17176796  0.23127765
   0.27453645  0.31745703  0.23185531
   0.10821147  0.28147159  0.27501604
   0.13507939  0.13417987  0.27086659
   0.29630293  0.24584433  0.35113850
   0.15414055  0.27913865  0.37890597
   0.11135615  0.10541269  0.37926863
   0.26157019  0.07495601  0.36458819
   0.15590577  0.20744093  0.47859435
   0.30109751  0.17343910  0.46285842
   0.32433810  0.50510929  0.11268366
   0.20863840  0.54671841  0.05766585
   0.28990986  0.64857441  0.10405842
   0.15281729  0.47366925  0.15962474
   0.12777992  0.62121330  0.15933531
   0.30163364  0.49590847  0.23234385
   0.27754148  0.64409348  0.23477451
   0.10427301  0.60404606  0.28055444
   0.14245809  0.45872901  0.27765032
   0.29636768  0.57703855  0.35541194
   0.15726714  0.61322459  0.38418685
   0.11524305  0.43404928  0.38934234
   0.26250208  0.40514233  0.37475715
   0.15891927  0.54288486  0.48663149
   0.30392209  0.50523826  0.47737169
   0.31842623  0.83692075  0.10843193
   0.19905376  0.87640817  0.05746640
   0.28473593  0.97924561  0.09972924
   0.15453225  0.80382208  0.16107280
   0.12309185  0.95142315  0.15942513
   0.29965097  0.83215941  0.23229407
   0.27099486  0.98098605  0.23610161
   0.10291716  0.94087603  0.27853443
   0.13732551  0.79557060  0.27546401
   0.29425663  0.91469753  0.35442478
   0.15193305  0.94772229  0.38166920
   0.11313596  0.76802227  0.38503945
   0.26053929  0.74418805  0.36495406
   0.16052902  0.87435377  0.48358695
   0.30512920  0.83848374  0.46907451
   0.64956034  0.17072615  0.10117119
   0.52577122  0.21715739  0.05683811
   0.61540924  0.31504164  0.09896490
   0.49913534  0.13061844  0.16094790
   0.45363036  0.27470368  0.15956873
   0.63744416  0.17214197  0.23378171
   0.60202167  0.31835314  0.23480034
   0.43967553  0.28497079  0.27862508
   0.46215168  0.13655932  0.27256106
   0.62678347  0.24435797  0.35140052
   0.48763401  0.28046506  0.38076387
   0.44114105  0.10416201  0.38393804
   0.58790273  0.07258291  0.36518675
   0.48806761  0.20995911  0.47915603
   0.63446144  0.17184996  0.46427150
   0.66503109  0.49634203  0.11657235
   0.54495128  0.53002402  0.06247351
   0.62728396  0.63605240  0.10427626
   0.50036275  0.45907992  0.16771222
   0.46429709  0.60559029  0.15830040
   0.63775046  0.49991913  0.24342635
   0.60603432  0.64734870  0.23610706
   0.44197656  0.62054542  0.28038234
   0.45853477  0.47178801  0.28035860
   0.62530927  0.58252309  0.35688042
   0.48538229  0.61633293  0.38698231
   0.44566229  0.43445263  0.38989773
   0.59115621  0.40921731  0.36854913
   0.49615144  0.54028260  0.48737818
   0.64179470  0.50292582  0.46852875
   0.66678970  0.82752736  0.11092455
   0.54734317  0.86448520  0.05766352
   0.62882440  0.96980150  0.10030427
   0.50271689  0.79111847  0.16273097
   0.46635231  0.93686990  0.15743938
   0.63992823  0.83308367  0.24214306
   0.60735187  0.97923946  0.23233074
   0.44227990  0.95400516  0.27581173
   0.45667021  0.80670016  0.27338675
   0.62520053  0.91487132  0.35334506
   0.48283999  0.94843645  0.38066995
   0.43824206  0.77647938  0.38379655
   0.58607703  0.74240589  0.36529921
   0.48795742  0.87338803  0.48306189
   0.63311228  0.84003712  0.46273637
   0.99331635  0.14696259  0.11331323
   0.87817389  0.18546818  0.05689811
   0.96345140  0.28974583  0.09658247
   0.81580803  0.13151922  0.16403880
   0.80405163  0.28048746  0.15134859
   0.97422697  0.17036088  0.23451550
   0.93344306  0.31301528  0.23114086
   0.76635494  0.27118950  0.27497598
   0.80028141  0.12519934  0.27548819
   0.95373979  0.24523670  0.35432824
   0.81229202  0.27905739  0.37901123
   0.77305848  0.10058026  0.38763991
   0.92098841  0.07165653  0.37313576
   0.82080108  0.21460167  0.48191580
   0.96527833  0.17416312  0.46618905
   0.98390620  0.47419238  0.11236134
   0.87100586  0.52625588  0.05941876
   0.96645903  0.62049038  0.10028332
   0.81055434  0.47134894  0.16637112
   0.81009273  0.62158840  0.15958041
   0.97575085  0.49264009  0.23475195
   0.94394965  0.63930463  0.23354260
   0.77500813  0.60175291  0.27563088
   0.80707782  0.45564326  0.27795378
   0.96050928  0.57818610  0.35505141
   0.81791739  0.60837248  0.38093920
   0.78080172  0.43288272  0.38781386
   0.92727548  0.40365700  0.37105418
   0.82825514  0.54244737  0.48437422
   0.97298371  0.50650279  0.47002049
   0.99181897  0.81645352  0.10612149
   0.87823239  0.86429344  0.05233082
   0.96764615  0.96215452  0.09522452
   0.82370170  0.79842239  0.15791603
   0.80484087  0.94772555  0.14803848
   0.97377819  0.83049879  0.23047602
   0.93635169  0.97704549  0.23032894
   0.77150532  0.93807547  0.26870955
   0.79982904  0.79092997  0.27026694
   0.95359455  0.91593162  0.35177042
   0.80824591  0.94269471  0.37335361
   0.77847666  0.76471542  0.38198765
   0.92689814  0.74084625  0.36572011
   0.81629007  0.87607119  0.47746410
   0.96444444  0.84607464  0.46527142
   0.12263506  0.04633571  0.51497374
   0.26794634  0.01249252  0.51153380
   0.41629402  0.11684405  0.72722939
   0.25867644  0.28304964  0.72713512
   0.26498687  0.11965522  0.62841579
   0.42219620  0.27706428  0.62567861
   0.24055423  0.11451396  0.82881252
   0.07717391  0.28532997  0.82476210
   0.06411707  0.11783440  0.92614745
   0.22688906  0.28394694  0.92548925
   0.12146583  0.37777349  0.51696428
   0.26645539  0.34089446  0.51327074
   0.41692831  0.45351968  0.72536728
   0.25607372  0.61880908  0.72780288
   0.26147827  0.45406776  0.62764759
   0.42355187  0.61251351  0.62555850
   0.24052925  0.45101912  0.82676689
   0.07601496  0.61584906  0.82533333
   0.06523105  0.44797075  0.92669524
   0.22744420  0.61756541  0.92564026
   0.12372821  0.71170451  0.51527533
   0.26781615  0.67182710  0.50951910
   0.41700231  0.78340450  0.72619754
   0.25858742  0.95626964  0.72680661
   0.26247257  0.78594673  0.62662759
   0.42439675  0.94690676  0.62790747
   0.23872884  0.78350945  0.82745921
   0.07654053  0.95229963  0.82580535
   0.06516259  0.78227996  0.92714283
   0.22641476  0.94870702  0.92562763
   0.45401050  0.04732870  0.51526997
   0.59949697  0.01262376  0.51013207
   0.74749883  0.11821412  0.72725424
   0.59108415  0.28339231  0.72760618
   0.59672324  0.11580111  0.62631362
   0.75953671  0.27941131  0.62658835
   0.57652800  0.11420858  0.82782272
   0.41011834  0.28518930  0.82439536
   0.39708673  0.11622913  0.92628025
   0.56037208  0.28241423  0.92695965
   0.46142646  0.37683730  0.51717853
   0.60649636  0.33983648  0.51143090
   0.74547608  0.45513671  0.72653897
   0.59014300  0.62010153  0.72769941
   0.59561491  0.45101186  0.62476081
   0.75913633  0.61345570  0.62450479
   0.57630480  0.45236905  0.82599227
   0.40844104  0.61753541  0.82533173
   0.39715151  0.44661831  0.92652020
   0.56009194  0.61643890  0.92890535
   0.45752433  0.70881786  0.51750930
   0.60266306  0.67429669  0.50833088
   0.74668788  0.78455970  0.72755087
   0.59149046  0.95427953  0.72813920
   0.59472300  0.78537384  0.62529038
   0.76018787  0.94568214  0.62741619
   0.57533500  0.78166946  0.82695217
   0.40983286  0.95164978  0.82545018
   0.39574253  0.78366024  0.92648466
   0.56151750  0.94957538  0.92693218
   0.78407304  0.05193674  0.51969661
   0.92836645  0.01361533  0.51314234
   0.08098128  0.11502427  0.72669431
   0.92471517  0.28544051  0.72781375
   0.92892914  0.12029756  0.62659883
   0.08861752  0.27909894  0.62665748
   0.90470132  0.11446614  0.82654197
   0.74373738  0.28494375  0.82448616
   0.72951364  0.11878650  0.92629062
   0.89499504  0.28274051  0.92573874
   0.79322334  0.37986830  0.51958460
   0.93723660  0.34334888  0.51470819
   0.08061131  0.45258084  0.72595214
   0.92358700  0.62166766  0.72788834
   0.92906966  0.45396728  0.62607963
   0.09184898  0.61332932  0.62562238
   0.90680833  0.45129981  0.82571392
   0.74465636  0.61866046  0.82513744
   0.73103590  0.44799068  0.92789068
   0.89517555  0.61661472  0.92805682
   0.78703118  0.71518595  0.51469152
   0.93257303  0.68081097  0.51018581
   0.08060981  0.78300506  0.72623288
   0.92483745  0.95346580  0.72818571
   0.92781905  0.78858526  0.62524438
   0.09391100  0.94641851  0.62746525
   0.90715408  0.78306781  0.82598507
[truncated: 20,065,641 more chars]
