# Supplementary material for: Electrothermal mineralization of per- and polyfluoroalkyl substances for soil remediation
Source: Nat Commun. 2024 Jul 20;15:6117. doi: 10.1038/s41467-024-49809-6 (PMC11271446; doi:10.1038/s41467-024-49809-6)
Supplement: Supplementary file 4 — Supplementary Data 1 [file 41467_2024_49809_MOESM4_ESM.zip › Supplementary Data 1/PFAS_F135Ca72_2500K_pMD.xyz]

         378
MD                                                
C   13.45893   6.93387   3.22197
C   13.67575   4.90906   1.99424
C   13.94713   3.45682   2.38719
C   14.24201   3.41906   3.80707
C   14.72420   2.10784   4.36612
C    0.33229   2.09300   5.79067
C   13.86151  10.87362   3.47198
C   12.75562   8.74259   5.78983
C   12.03669   2.97636   7.46162
C   11.99386   4.46247   7.03782
C   11.88371   5.42419   8.23459
C   10.86185   5.91729   8.99478
C    9.51425   5.25040   8.97164
C    2.54153   6.93033   5.18747
C   14.87874   9.83002  12.83346
C    0.94570   3.49714  10.01904
C   11.85977   8.16846   9.41061
C   11.05017   7.10510   9.83931
C   10.40631   7.33989  11.06050
C   12.09265   9.32559  10.13603
C   11.41901   9.50271  11.33005
C   10.55015   8.51823  11.77915
C    2.11530   9.22046  11.87381
C    0.16475   6.06201  14.69523
C   10.79939   3.59359   2.26622
C    5.12438   0.34780   4.69818
C    5.98595   1.03070   5.52344
C    5.64740   1.31577   6.86983
C    3.72138   0.11284   5.12628
C    2.73334   1.03284   4.42451
C    1.59522   0.51043   3.75641
C    3.05015   2.38380   4.20650
C    3.19550  11.78920  15.15267
C   13.70340   5.62219   3.26264
C   14.00878   4.68673   4.34701
C   14.14900   5.26616   5.69379
C   13.37663   5.08701   6.79951
C   13.29465   5.68180   8.11133
C   14.21747   6.11454   9.05922
C    9.33547   1.85232  13.66031
C   12.78892  12.87641   7.28361
C   14.08052  13.01815   7.75190
C   14.45447  14.14280   8.56063
C   14.73739  11.75126   7.48894
C    1.07173  11.26846   7.84622
C    1.19239   9.87970   8.19329
C    3.68933  10.04182   8.18871
C    7.24774   6.29730  17.02483
C    5.77762   0.21088   3.42378
C   12.87107  14.07987   3.48640
C    7.92847   0.94413   2.33253
C    6.96166   0.87336   3.37118
C    7.13389   1.66097   4.68032
C    8.56362   1.45058   5.19783
C    9.36121   0.35763   5.28116
C    8.92042  13.98751   5.12983
C    3.18275  13.62940   5.34697
C    2.63762   6.59495   3.68951
C   13.77308  10.98302   6.83721
C   13.65480   9.70979   6.27830
C   14.13061   8.45914   5.91982
C    0.26591   7.63205   5.75457
C    0.27689   6.23318   5.67225
C    4.72230   4.38666   7.58256
C    1.59196   8.13152   5.42304
C    4.48797   0.89759   7.50752
C    3.63458   0.13534   6.66241
C    2.88865  13.97601   6.72752
C    2.25381  12.02245   7.86455
C    3.54278  11.50013   8.08593
C    4.67455  12.27983   8.40963
C    4.22114   0.98833   8.99260
F   14.64867  13.29746  16.11834
F    2.87022  12.66142  10.59303
F   13.62469   0.21414   8.37585
F   13.74846   4.78686  17.58766
F    8.14031   4.89366   2.44746
F   14.25911  10.72607   1.33493
F   11.62189   6.30781  13.19720
F    5.68192   2.71365   1.56081
F    1.01876   4.59031   1.23028
F    9.07615  13.76563  20.99457
F    0.32071   0.80268   6.26269
F    5.41942   4.05591  10.51316
F    8.40433   3.05251  21.16060
F    9.34953   6.32004  14.85763
F    7.85593   6.58242   6.38221
F    9.68318   8.84575  20.01656
F    4.61822  12.17154   1.68986
F   10.81269   2.49285   7.80994
F   11.10536   4.58209   5.97951
F    1.77026   0.00287  15.55364
F   12.50221   2.22090   6.43913
F    5.94331  11.40898   4.91466
F    8.49632   6.11978   9.18732
F    8.31545  10.90171   2.20079
F    3.44824   6.23585  11.11712
F    7.42115  13.76620   7.43836
F   12.56169   2.50346  14.00320
F    7.61057  11.09152  15.74233
F    6.03090   5.68924   4.62645
F    9.15342  10.40742   4.96768
F    5.26292  14.49515   2.43195
F    6.18321  12.79465  20.95258
F   12.49103   8.50516  14.10180
F   14.96309  12.82925  11.76236
F    4.01654   1.97424  15.56434
F   12.43195   8.12653   8.20226
F    2.83103   0.99269  12.58030
F   12.93596  10.24942   9.67215
F    1.43221  12.51096  21.83346
F    5.27563   6.90781  13.00349
F    4.29577   6.65653   8.60287
F    2.83000  11.74855  18.50935
F    7.46715   2.44050  15.73483
F    1.65225   7.74682  19.66235
F    9.41558   4.27066   9.93562
F   10.81202   0.75114   0.08674
F    2.73020   3.13817  17.63797
F    8.19890  10.16652  18.34941
F   11.94996   4.20888  20.69083
F   10.03594  11.65399  13.98546
F    2.87399   9.29013  17.31539
F   11.72325  12.60485  10.00970
F    9.17625   2.61227   5.52116
F    5.87417  11.43309   8.33907
F    1.53461   6.95736   3.00739
F    2.31339  13.35309  13.21097
F    1.58057   7.21513  16.66922
F    0.64143   7.99777   0.71373
F   13.64160   4.55219  12.56697
F    7.23690   8.03829  11.36639
F    4.41307   9.64057   9.30292
F   11.87960   8.61841  21.69903
F    7.33525   7.80190   2.95043
F    0.22375   2.46877  14.15629
F    6.60259  12.59618  13.84226
F    3.81331  14.26840  21.36350
F    5.88614  12.06820  18.20167
F    7.37155   5.37145  11.64095
F   11.32546   1.70430  19.69545
F    1.41058   4.62129  19.67814
F   13.60072   1.25808   4.43835
F    0.31268  12.17713  18.75470
F    5.76408  14.89366  15.25757
F   11.42787   4.59483  15.44226
F    9.45785   8.72040   8.20459
F    8.43063  14.05056  15.21472
F   11.77320  13.69238   7.33494
F    9.86620  13.10330   5.62016
F   14.31443  14.86142  13.44881
F    9.95343  12.23492  18.69917
F    0.63110   1.44456  11.17303
F    9.58492   6.65527   4.40003
F   12.61065  12.68518  13.82586
F    0.35912   2.55240  16.70695
F    7.29554   8.86383  14.16764
F    9.89893   8.67355  12.95901
F    9.24760   4.61934   7.79283
F   12.59171   0.53511  11.08201
F    5.46464   3.33921  17.93527
F    5.15940   9.22217  15.84942
F    4.00826   2.89103   5.11733
F   13.84821   2.76276  19.56671
F    5.67755   8.52046  21.72837
F    3.84034   5.15225  15.35783
F    0.08059  10.09054  20.77995
F    8.54132  11.33721   8.56164
F   10.13551  13.21891   2.82831
F    7.75709  14.95642   1.35060
F    3.27615   6.09681  21.40038
F    8.75324  10.74908  11.28627
F   11.63413  10.61775  12.06618
F   11.49919   2.88955  11.30579
F    6.51758   7.87831   8.69470
F   10.65949   0.51867   5.61121
F    8.21004   1.85266  10.18361
F   14.18733   6.38912  20.28314
F    5.11339   8.66055   4.36394
F    9.63092   6.37781  11.60914
F    7.27698   4.75045  14.28675
F    5.62487   5.55315   1.54658
F    5.72267   9.90680   2.20040
F   12.34067  10.71394  19.34139
F   10.88484   6.08636   1.03710
F    0.57690   5.94182   8.53642
F    3.16189   3.23955  21.89024
F    6.63273   1.95230   7.57456
F    9.53972  14.64724   9.30008
F    3.22783   7.95777  14.51514
F    3.65779  14.34322  18.12696
F   12.85028   2.80077   8.52090
F    5.70434   3.25940  20.77488
F    4.39941   9.50187   7.10419
F    8.45730   7.74696   0.24284
F    2.16266  11.51095   2.34094
F   10.31050   8.88930  16.15339
F   10.25338   8.95270   2.31286
F    3.69233   6.15320  18.53344
F    3.26594   8.93452   2.03686
F    3.16575   0.83320   1.49328
F    7.23968   9.28472   6.21305
F    5.93370  10.62969  12.19141
F    4.87585  14.05019  12.49919
F    3.47122   1.82747  19.74620
F   10.99990  11.39976   0.74418
F   10.57240  14.00278  12.13397
O    0.60666   1.53838   3.42929
O   14.97025  10.78454   3.83162
O   13.61559  14.81689  21.85866
O   11.18187   6.01238  17.85250
O   13.24430   8.04904   2.98898
O    3.30952   9.61713  11.90527
O    8.86331   1.70019   2.22374
O    0.92980   0.51010   0.00605
O   13.89236   2.53502   1.55214
O    3.27286  12.60175   4.69800
O    2.12028   3.55259   9.99180
O    1.43361   5.67097   5.42672
O   11.11512  12.79755  16.60177
O   13.89298   6.22041  14.92463
O   12.77600   8.58398  17.23415
O    0.78308   5.08937  15.25684
O   11.01334   3.23275   1.17341
O   13.25224  13.53999   4.45676
O   10.07930  14.84613  18.46031
O   10.63457   3.94125   3.37750
O    1.97667   9.29730   5.28514
O    1.30332   9.88534  12.83306
O    4.89080  13.41482   8.74712
O   14.25487   9.15553  12.01154
O    0.93881   0.06651  18.54770
O    7.57048  13.64262  11.10257
O    9.82642   6.02858  19.89710
O   13.83511   8.11061  17.77400
O    6.66113   0.48631  20.79041
O    2.54591   3.83980  13.05748
O    2.76365   3.20021   3.32550
O    1.35320  14.37972   3.35880
O    5.66437   8.42731  18.52901
O    8.05453  10.86765  21.36628
O   12.24821   0.12750  15.64700
O    5.71189   1.67584  12.75456
O    3.00498   9.87273  20.91831
O    3.82727  10.97702  21.16054
O    7.06880   5.72494  20.77675
O    7.26986  14.24366  17.96714
O    0.75432   2.99222   6.44640
O    8.77149   1.15193  12.71099
O    8.80915   2.43519  18.47786
O    0.42754   1.56016  21.24763
O    9.84385   1.30645  14.68597
O   11.76291   1.09556  16.48547
O    0.34313   9.03570   8.44182
O   13.93860  10.32176  16.65547
O    6.87619   3.00746   4.54022
O    3.55201   6.06342   3.10904
O    7.92925   7.08541  17.78211
O    6.38630   6.77643  16.17445
O   12.75137   2.01434  16.79345
O    4.97435   9.66146  18.95018
O    6.60723   0.49911  18.25876
O   11.58132  11.40003  16.60629
O    5.50507   3.02059  13.28557
O   14.54675   0.28099  18.06582
O    9.35289   3.15629  13.48326
O    0.33339  14.21328   9.37881
O    7.87018  13.54380   4.73840
O   14.14715   6.52433  10.20155
O   14.77637   3.60468  10.00700
O   13.64336  14.50482  18.77737
O   11.59984   8.39255   5.50532
O    0.74903   6.83965  13.81962
O   12.48853  14.60951   2.51061
O   12.67962  10.97630   3.39630
O    3.76167  10.99655  14.32046
O    3.81388  12.80999  15.65740
O   14.44586  10.53386  13.80260
O    5.83469   4.74018   7.40779
O   13.45528   5.29374   0.85316
O    9.72052   4.99509  19.15113
O    3.63054   3.98606   7.72171
O    3.54916   6.78677   5.93171
O    2.50791   9.33757   8.28049
O   12.76859  13.74426  21.89882
O   12.55615  11.69642   6.75081
O   11.15818   6.93326  18.76720
O   14.98883   9.67875  17.13700
O    3.03350   0.85386   9.39061
O    7.42082   5.00624  17.07686
O   13.10791  12.78253  20.93041
O    5.22464   1.19780   9.75613
O    1.60275   8.33635  11.16598
O    5.90891   5.91291  19.93211
O    2.14088  13.38087   7.67579
O    1.93849  11.58126  15.48747
O    9.79693   2.78171  17.49935
H    8.24770  11.57638   0.01187
H    6.63227  14.52809  21.03451
H    1.66649   3.47079  12.85492
H   10.92115   0.32855  18.65818
H    4.41272   9.88266  18.15862
H    6.89601  12.94181  11.16452
H    6.58977   0.49084  19.74405
H   10.15785  13.90519  18.76272
H   10.44483  12.71161  17.35582
Ca   0.95591   2.41081  18.97706
Ca   8.53302   0.81367  16.79664
Ca   5.22335   7.70797   1.99625
Ca   2.38508   7.13486   9.40662
Ca  12.71931   2.10147  21.42287
Ca   0.26775  12.75251  13.98223
Ca  12.02186  10.57097  14.57847
Ca   1.46754  10.04125  19.08317
Ca  10.52386   9.89330  18.20446
Ca   7.24084   0.01863   9.26462
Ca   7.05876   4.17707   0.50788
Ca   4.31967  12.82414  19.69293
Ca   4.08612  11.99671  12.21820
Ca   2.81793  13.45836   1.30719
Ca  14.56858   0.67240  15.56982
Ca   7.83834  12.19608  19.45885
Ca   5.75547   6.37678  10.41254
Ca   1.81296  14.53721  11.15726
Ca   3.87880  10.61817   3.49557
Ca   7.88456   9.33962   9.61837
Ca   5.01000   9.10923  13.61812
Ca   5.17133   4.17915   3.26034
Ca   9.26075   6.90848   2.19316
Ca   1.03578   6.17570  21.64650
Ca   2.16379   3.29354  15.38394
Ca   7.21243   9.07700  16.65310
Ca   0.39000   6.24363  18.32577
Ca   7.29354   4.02204  19.20534
Ca   1.37975  10.08812   0.76418
Ca   4.57641   1.45534  21.77555
Ca  12.08713   6.38216  21.21294
Ca   5.72468   7.42404   6.46283
Ca   1.55837   9.16888  15.44730
Ca   7.97681  10.91535  13.45001
Ca  13.72361   3.86371  15.51423
Ca  13.66453   6.94223  12.62530
Ca  11.42809   7.02167  15.45327
Ca   3.81677   4.32778  19.90729
Ca   7.58152   7.83145  20.06379
Ca   1.84047  13.29761  17.18785
Ca   4.08574   7.77475  20.19333
Ca   3.96062   2.62661  11.56109
Ca   6.94646  14.72011  13.22084
Ca   7.59662   6.74119  13.39626
Ca   9.35076   8.24595   6.09226
Ca   3.05323   6.01007  13.32860
Ca   5.71643   3.79910  15.55543
Ca  13.05667  10.49805  21.51706
Ca  13.85059   2.08871  12.20454
Ca  10.32776   1.04822  10.83582
Ca  10.56126  13.85423  14.44884
Ca   1.56616   2.45952   1.17124
Ca  11.40092   4.15969  13.06733
Ca   7.13395   9.82237   3.87752
Ca   7.29386   3.19262  11.83587
Ca   9.22104   1.10020  20.48757
Ca   3.71704  14.96350  14.28782
Ca  10.31254  11.04053   3.11725
Ca   0.25637  13.82197  20.49075
Ca   9.07907   4.14159  15.67920
Ca   9.77029   9.52028   0.13272
Ca   9.53141  12.59770  10.21609
Ca   4.05903   7.31348  16.68844
Ca  10.47467  13.68300   0.72614
Ca  11.92965   3.57642  18.53970
Ca   6.30497  12.89291  16.13532
Ca  13.23170  12.31343  17.90687
Ca  12.84921  13.45625  11.68162
Ca   5.85483  10.89054   0.25925
Ca   8.12531   4.97612   4.81398
Ca   4.39247   1.39712  17.75907
Ca   7.50204  11.71419   6.56517
