# Supplementary material for: Electrothermal mineralization of per- and polyfluoroalkyl substances for soil remediation
Source: Nat Commun. 2024 Jul 20;15:6117. doi: 10.1038/s41467-024-49809-6 (PMC11271446; doi:10.1038/s41467-024-49809-6)
Supplement: Supplementary file 4 — Supplementary Data 1 [file 41467_2024_49809_MOESM4_ESM.zip › Supplementary Data 1/PFAS_F105Ca96_2500K_pMD.xyz]

         374
MD                                                
C    4.18799   7.91599   3.02600
C    3.90054   6.97624   4.22653
C   14.86051   6.90096   4.43382
C    2.64049   6.94964   5.04075
C    2.11517   8.06128   5.66063
C    2.79057   9.41497   5.75999
C    3.11947   9.57344   7.27701
C    4.60420  10.68629   9.04713
C    1.92083  10.43376   4.93152
C    2.45592  11.71689   4.15957
C    2.93196  12.96021   4.85423
C    3.29169  12.70402   6.14807
C    2.80066  14.99702   9.84346
C    3.60197  11.91172   7.07741
C    3.83327  10.80665   7.77385
C    2.86025   2.30781  12.01932
C    4.07013   0.24080   9.14737
C    4.29808   0.67888   7.85604
C    5.69361   0.83374   7.29504
C    6.81177   1.10666   8.09771
C    8.13004  14.17497   2.01071
C    7.82049   1.50505   8.72140
C    7.91125   0.11086  11.84270
C    6.56676  13.88054  14.74532
C    7.07090   8.06148   6.83534
C    8.17326   8.04233   7.50947
C    9.50007   7.71740   7.41737
C   10.27211   7.25028   6.26714
C   11.41319   6.54433   6.75220
C   11.57320   6.83117   8.15298
C   10.44196   7.75084   8.59030
C    9.89782   7.26239   9.91235
C   10.62601   7.59565   3.79742
C    9.98783   7.80148   4.96833
C    9.04447   9.00125   4.89404
C    9.63657  10.23205   5.29114
C    9.18238  11.47269   5.71105
C    7.70080  11.75516   5.96410
C    7.50911  12.92083   6.96839
C   10.78143   1.21951  15.85738
C   13.67857   8.61323   5.66582
C   12.48761   5.84096   6.06719
C   13.93117   6.17555   6.54193
C   14.61828   7.35641   5.84551
C    0.91367   7.88003   6.50108
C    0.94900   8.33191   7.77168
C    1.95149   9.33382   8.32685
C    1.95138   4.56890   8.91503
C   14.17713   7.94281   2.17235
C   14.31672   7.79062   3.59660
C   13.66765   8.87534   4.28195
C   13.18628   9.76158   3.28533
C   12.99101   9.10955   6.74606
C   12.12968   9.28514   7.62918
C   11.04294   9.16815   8.47156
C   10.36396  10.31974   9.02214
F    2.29599   4.50496   2.38314
F   14.23809   4.88253  20.90387
F    7.73086   2.79351   3.76188
F    0.18275   1.92536   3.01880
F   13.31631   3.25310  18.61649
F   12.65569   1.93223   4.67968
F   11.16764   1.66264  11.44598
F   14.01348   0.43474  21.67374
F    6.00860   3.80840  12.47196
F    6.03988   4.82592   2.13361
F   14.26607   2.05465   8.74545
F    4.03167   9.44440   5.07971
F    7.07686  11.29435  11.30516
F    3.04059   5.85846  15.20022
F   11.54284   9.26338  12.43899
F    0.87195  10.79682   5.78470
F    4.22450   6.56333  17.80026
F    1.32127   9.72964   3.92790
F   13.72315   8.24878  20.78427
F   13.42060  12.05531   6.86448
F   12.62441  13.75355   8.90002
F   11.79575  14.55413   5.93533
F    0.79993   9.05858  18.72681
F    2.62807  11.57615  19.75437
F    3.71149   8.71717  12.10747
F    0.61266  13.20486  13.05375
F    0.99821  11.49703  10.85447
F    6.12629   6.30766  13.97976
F   14.92890   0.06471   6.60930
F    5.58186  10.63077  13.66063
F    5.17629  14.83694   9.89106
F    1.68359   1.46512   5.07848
F    5.73899   3.65103   7.13485
F   13.74331  11.89229   1.03862
F    1.02894   8.29736  15.81057
F   10.51366   5.05004  19.79799
F    3.16918  12.33613   0.32775
F    5.09316   6.22032   8.13078
F   11.36216   4.29972   9.99580
F   14.89656   3.06830   6.10243
F    5.33780  10.74102  20.74539
F   11.16488   0.96739   8.22778
F    4.13556   8.26074  14.80539
F   11.59071  12.73574  15.37763
F    5.49004  10.99058   1.61714
F    9.11102   3.99477   7.42148
F    9.07003   5.19400   3.31434
F    9.08018  14.88886  20.33596
F   14.54731   2.88555  14.14587
F    0.41971   7.92747  11.85940
F   10.92487   6.42100   0.72809
F   12.20298   3.89674   0.65479
F   10.83863   3.14731   3.32899
F   13.24813  14.52873   3.65249
F    9.41889   1.37688   5.27707
F   14.91847   8.09669   8.61652
F    8.20604  12.71238   8.12549
F    9.08775   3.62333  11.21084
F    7.09453   8.79301  15.03620
F    2.88461   0.30869  15.66621
F   11.50512   6.67213   3.47634
F   10.48358   8.45515   2.78344
F   11.01105  10.11010   0.68481
F    8.72856  11.13264   2.76142
F    7.52013   6.50748  16.78749
F   14.59847   4.56455   2.89846
F    2.83279   0.33765  21.60518
F   11.01389  10.20719   5.24932
F    1.49700  10.00726  13.40008
F   11.97009   0.98876   1.79209
F    3.62129  12.20094  12.84479
F    6.21994  13.06855   7.29465
F    7.02864  10.69530   6.50614
F    7.96672  14.09607   6.43461
F    2.59874  14.94679  18.69382
F    3.52796   3.36107   4.92118
F    2.36080  12.63287  15.29253
F   12.02080   3.40245   7.60955
F   11.70361   3.59793  13.40383
F    3.06896   1.40217   2.26954
F   13.40622  12.48656  11.22339
F    7.64819   5.41572   5.57637
F    0.44466   2.29202  19.98555
F    8.22126   4.77889   0.28207
F    4.80877   1.29807  19.32941
F    7.97714   2.81519  14.57282
F    6.74572   4.37638   9.80236
F   13.51322   9.74111  10.43427
F    3.26223   9.94137  16.84291
F   11.96090  14.18873  13.11863
F    9.15509   8.63576  18.53166
F   11.02913   8.17548  20.68285
F    3.23085   6.23360  12.12050
F    5.57220   1.19424   3.20273
F    0.28805  13.05278  20.74867
F   11.11684  13.27618   3.22475
F    1.93206   6.27474  21.78524
F    2.23000   3.14480  21.96248
F   14.55925   2.81808   0.74689
F   14.90449  12.85082   4.72080
F    7.03103  12.13685   4.82519
F   10.08916  14.01752   9.92014
F    8.00677   9.04212  12.42749
F    3.55662   3.05003  14.46778
F    0.13847  13.00219   8.93867
O    4.45095  11.58225   9.95240
O    5.35030   9.66069   9.16392
O   13.29821   6.06893  16.02975
O   10.76133   9.78846  15.99747
O   13.83680   4.80578  16.46978
O    7.02373   0.08474  14.88531
O    6.57835   2.15604  21.48035
O   10.28992   4.51233  15.74917
O    9.63110   4.22860  16.91060
O    5.42413   3.46346  16.68351
O    2.11092   1.38058  12.57688
O    2.77602  14.15498  10.79369
O    3.35247   3.90354  19.09052
O    4.89528  12.99703  18.52069
O    1.17618   2.96806  16.93823
O    4.72930  14.83795  13.03164
O    9.79410   9.37644  14.92139
O    8.20409   7.21810  20.68414
O    4.96906   4.88155  21.43482
O    7.87041   7.50640   1.71203
O    6.14915   9.35352  17.76663
O    8.00890  10.09464   0.08491
O    2.41119  11.68540   2.93747
O    3.24749   8.43308   2.38397
O    2.50258   3.86892   7.97376
O    1.74673   0.65995   9.47554
O    2.96433  14.05860   4.18093
O    7.29275   1.26922  11.99009
O   13.73242   5.45176  11.16243
O    0.86556   4.10368   9.47721
O    2.19081   5.73090   5.29485
O   14.31521  12.48124  16.62196
O    4.70625   8.06942  21.63451
O    5.55140  13.95215  21.47407
O    4.57921   8.11555  20.22288
O    5.45014   2.07481  16.19312
O    0.48522  14.20701   1.79938
O    8.40915  11.17863  19.07428
O    5.48707   2.04017   0.48155
O    7.88379   8.84317   4.44191
O    6.98047  13.14823  13.76198
O    5.71853  13.39525  15.60772
O    6.92572  14.04415   2.43007
O    6.11140  10.65200  16.99849
O    7.80730   2.65491  18.89346
O   13.59165  11.00460  14.11981
O   11.68071   0.97342  20.44061
O   12.62346   6.62741  18.75043
O    5.98582   8.08692   6.36166
O    5.71110   4.39631  15.63106
O    7.42371  14.16844  11.13410
O    8.71168   6.81272   9.97127
O    0.25351   0.23988  15.30312
O   11.91004   6.66925  13.39887
O   10.69822   7.25286  10.90162
O    8.56814  13.55820   0.94753
O   13.23191   7.35033  13.54146
O   11.58869  13.58678  18.53808
O    0.47723  10.29263  21.51957
O    7.65266   4.13202  19.07376
O   10.93246   1.23804  14.57412
O   11.63461   1.68407  16.69731
O    1.36421   6.04314  17.64578
O    8.95275  14.98921   2.64041
O    9.68939   0.64034  16.30946
O   14.03290   0.59353  11.54663
O   10.32523  13.03326  17.98185
O    7.79996  12.28713  19.85592
O    3.27026   8.68709  19.85427
O   11.05542   2.22413  19.93730
O   13.48073   9.13546   1.98862
O    5.78302   0.75966   6.03221
O    3.35337   0.92078   7.00773
O    9.38012   2.44100   0.67400
O    4.77255   6.13361   4.51965
O    9.99983  12.42474   5.98149
O    5.43497   8.03992   2.78678
O   12.35591   5.02573   5.15299
O    9.05704  14.99282  12.43283
O   14.51904   5.48035   7.35152
O   14.08161   4.07887  11.62184
O    1.12706  10.56274   8.36441
O   13.77929   0.40642  15.15306
O    6.06651   7.39765  11.10522
O   14.55700   0.04222  18.42953
O    0.83688   5.76525  13.69926
O    0.47877  11.87184  17.31016
O    1.30439   6.36488  19.11981
O   13.18589  11.48187  19.64934
O    8.99067   5.80819  13.09777
O    4.07277   2.03753  11.64047
O    2.47529   9.06250   9.54300
O   10.35993   6.83607  16.97691
O    6.96148   7.06225  19.90836
O    2.43385   5.68373   9.33902
O    9.67771  12.00338  12.97081
O   12.51608   6.53138   8.91036
O   13.20978   9.24184  17.00155
O    8.62576  12.01655  15.89274
O   12.62752  10.85332   3.27599
O    9.26503  10.18913   9.67498
O   10.92581  11.48599   8.91030
O    3.86534  12.73211  17.48119
O   11.45121  13.33899  21.91910
O    2.34791   3.46921  11.81361
O   10.09855   6.49289  15.67962
O   11.85343  10.80246  19.57333
O    1.42039   9.77529   0.52085
O    7.00200  14.97457  17.93774
O   14.51513   7.23050   1.23238
H    0.38824   6.00964   4.16184
H    0.07526   0.57568  19.06861
H    3.81756   8.73131   7.41977
H    4.39119   0.41884  12.30906
H    9.51142  12.10273  16.30685
H    1.14073  10.86799   9.30914
H    1.39346   5.39722  14.41070
Ca   5.74916   1.78670  13.87450
Ca   5.73986   8.41645  13.10651
Ca   3.09585   4.33647  16.94912
Ca   4.31528   4.93101  13.61424
Ca  12.91358   1.56559  13.28933
Ca   0.63073   4.79862   0.83952
Ca   4.09893   3.81766   1.16092
Ca   1.10092   1.11858   0.89264
Ca  10.38939   0.49606  18.54732
Ca   9.04465  12.35771  10.94113
Ca  11.52485   8.60553  18.57652
Ca   2.86843  10.58593  11.47737
Ca   2.65833   1.96097  19.87257
Ca   7.11899   6.40662   3.51438
Ca   7.18815   9.61362   2.18603
Ca   0.96674   8.12211  20.94653
Ca   9.48003   2.20971  12.94373
Ca  12.35231   6.31936  20.91911
Ca   6.53504   6.36760   0.17105
Ca   0.50862  14.85675   3.89099
Ca   7.16831   5.17263   7.76476
Ca   1.26417   1.87284   7.39943
Ca  13.45755   4.28001   9.16375
Ca   0.99267  12.23399   0.89328
Ca   7.29541   9.00352  10.18088
Ca   6.03097   2.43697  10.49150
Ca   1.07327   5.54373  11.44026
Ca   9.77313  13.82142  14.30310
Ca   1.30800  13.96812  17.01831
Ca   3.60127  13.53040  20.42362
Ca   6.79392   0.25008  20.14065
Ca   7.88687  10.98674  13.82413
Ca   0.48889  11.21161  19.44294
Ca  13.24531   2.58840  20.90756
Ca   6.75014  12.11838   0.03438
Ca   4.76856  14.99405   1.25961
Ca  14.06238   1.74722  16.94511
Ca  11.03596   0.56432   3.87503
Ca   5.52728  12.96463  11.83311
Ca  12.07149  14.65319  10.90190
Ca   5.65488   7.50728  16.32027
Ca   9.31442   3.75599   5.05281
Ca   3.49688   5.88869  20.15654
Ca  10.24819   0.40960   0.27302
Ca   9.79967   7.87017  13.12776
Ca   4.09759   7.27541  10.05199
Ca  12.25122  11.64981  17.35784
Ca  10.10396   2.74844   9.06617
Ca   2.49722   8.00325  17.58310
Ca   7.36595   2.95389   1.49622
Ca   8.34372   9.73779  16.77290
Ca   5.59031   3.47566  19.78398
Ca   7.22149  12.78935  17.65557
Ca  11.35854  10.91587  13.91351
Ca   4.73162  14.99014  17.28771
Ca  13.75070  13.27283  14.40683
Ca   4.29159  11.43599  15.43115
Ca   7.43780   0.67787   4.30491
Ca  10.12645  12.43171  20.16839
Ca   7.28217   9.38730  20.09322
Ca  10.32877  12.01087   1.57202
Ca   3.83649   1.20481   4.60695
Ca  10.19687   4.43057   1.52263
Ca   4.01847   4.85715   6.55694
Ca   1.29426   3.63069   4.27984
Ca  13.01059   1.54981   6.82596
Ca  10.72479  13.80295   7.80654
Ca  13.10687   2.91041   2.64960
Ca  12.58792  12.66552   4.85094
Ca   8.06995   5.12562  15.04708
Ca  13.24278  14.05482   1.39088
Ca   0.52148  12.89113   6.86266
Ca   0.34915   2.20903  10.90205
Ca   1.53974   2.12698  14.90342
Ca   2.03688   7.78216  13.74036
Ca   0.31854  13.85529  10.95556
Ca  11.83734   4.82961  17.71774
Ca   0.39790   4.23874  18.68298
Ca  14.39220   7.38021  17.70234
Ca   9.15492   3.34393  20.64675
Ca  14.89570  10.29107  15.76429
Ca  13.29963  11.56954   9.10965
Ca  12.07428   7.91840  15.45736
Ca  13.67704   5.03648  13.97318
Ca   7.65269   1.68621  16.74713
Ca   8.70232   6.19253  18.67698
Ca   4.38652  10.71437  18.66610
Ca   3.76315  10.07775   0.51901
Ca  14.55866  10.51091  12.27738
Ca  10.83424   5.05059  11.99809
Ca   2.62253  14.12356  13.64412
Ca  13.06012   7.69079  11.31430
Ca   7.34657   5.61150  11.61298
Ca  12.97499  10.24846  21.64874
Ca  13.23716  13.94287  20.10487
Ca   9.49718   8.29090   0.35063
