# Supplementary material for: Electrothermal mineralization of per- and polyfluoroalkyl substances for soil remediation
Source: Nat Commun. 2024 Jul 20;15:6117. doi: 10.1038/s41467-024-49809-6 (PMC11271446; doi:10.1038/s41467-024-49809-6)
Supplement: Supplementary file 4 — Supplementary Data 1 [file 41467_2024_49809_MOESM4_ESM.zip › Supplementary Data 1/PFAS_F105Ca96_2500K.trj]

MD                                      
           1
    15.000000    0.000000    0.000000
     0.000000   15.000000    0.000000
     0.000000    0.000000   22.000000
   C    F    O    H    Ca
  56 105 110   7  96
Direct configuration=    20
   0.25909706  0.20934903  0.09911353
   0.19920265  0.20993844  0.15524337
   0.25207128  0.21154264  0.21493623
   0.20574640  0.19089157  0.27169789
   0.24216722  0.22184948  0.33446518
   0.23405892  0.16923248  0.39337785
   0.21365951  0.21108640  0.45715089
   0.20228629  0.13829397  0.50712610
   0.25856831  0.54294354  0.10016467
   0.19558012  0.53871050  0.15543940
   0.24446784  0.54466315  0.21704284
   0.18746888  0.51875192  0.27336670
   0.22848223  0.54485823  0.33608561
   0.19672660  0.49873192  0.39356894
   0.21418197  0.54370328  0.45562900
   0.19642083  0.46829029  0.50147813
   0.59128170  0.20947778  0.09917217
   0.52884733  0.20770869  0.15472434
   0.57849749  0.21329502  0.21594861
   0.52115633  0.18731535  0.27228503
   0.56206904  0.21722361  0.33508267
   0.52734131  0.16831562  0.39297382
   0.54517410  0.21046491  0.45637623
   0.52905248  0.13728026  0.50226441
   0.59081133  0.54217322  0.09967310
   0.52873143  0.54082801  0.15551947
   0.57870388  0.54650231  0.21675258
   0.52079864  0.52056851  0.27308037
   0.56194504  0.55079023  0.33555481
   0.52692995  0.50032495  0.39317561
   0.54599380  0.54426354  0.45624009
   0.52928081  0.46928895  0.50169643
   0.59020754  0.87645652  0.09886311
   0.52783342  0.87484634  0.15427388
   0.57758682  0.88041438  0.21592204
   0.52016290  0.85376484  0.27242771
   0.56116099  0.88426040  0.33480233
   0.52805884  0.83436119  0.39317862
   0.54592199  0.87710532  0.45649752
   0.53084482  0.80130339  0.50215430
   0.93769727  0.51941497  0.10147528
   0.87469704  0.51846660  0.15738117
   0.92441825  0.52379638  0.21919451
   0.86551089  0.50082761  0.27557200
   0.90437711  0.52952775  0.33799361
   0.87331749  0.47651687  0.39488849
   0.89100908  0.52203136  0.45722622
   0.87438630  0.45039957  0.50310303
   0.91330027  0.87065596  0.09866045
   0.85413198  0.87551690  0.15478425
   0.89016644  0.87183874  0.21622185
   0.84750032  0.85174489  0.27411631
   0.88673444  0.88426379  0.33640189
   0.85800129  0.83384256  0.39370665
   0.87730809  0.87336854  0.45689921
   0.86247720  0.80396767  0.50311295
   0.30452848  0.13216583  0.09348997
   0.20613807  0.21872242  0.05052334
   0.31441112  0.28014300  0.10100521
   0.15496685  0.12571520  0.15261170
   0.14119373  0.28046765  0.14852368
   0.31787567  0.15362553  0.21240580
   0.27546557  0.30013549  0.22293262
   0.14847557  0.26203823  0.25743535
   0.17468801  0.10076108  0.27128558
   0.32820545  0.20805942  0.33098468
   0.20548239  0.30579287  0.34199389
   0.14826581  0.12281936  0.36013965
   0.25889079  0.07691997  0.39699686
   0.16509882  0.28664691  0.46221484
   0.30746743  0.23300115  0.45784389
   0.30455734  0.46525614  0.09316961
   0.20590384  0.55248573  0.05058180
   0.31523183  0.61147607  0.10084110
   0.14716931  0.46080258  0.15284460
   0.13304949  0.60079055  0.15080465
   0.31581082  0.48896412  0.21392994
   0.27683694  0.62949315  0.22457053
   0.10808100  0.56616841  0.26653213
   0.17242611  0.42930845  0.27158125
   0.31928875  0.54000813  0.33265133
   0.20407973  0.62899487  0.34552519
   0.10745243  0.48654252  0.39117362
   0.23931803  0.41826513  0.39685799
   0.16196231  0.61547653  0.46785807
   0.30458404  0.56532476  0.45701781
   0.63747829  0.13285142  0.09399928
   0.53988252  0.21982586  0.05055488
   0.64821504  0.28064307  0.10185996
   0.48132774  0.12940229  0.15335126
   0.47094995  0.27804083  0.14974634
   0.65012747  0.15639825  0.21427495
   0.60885580  0.29914296  0.22292461
   0.44130981  0.23143999  0.26761531
   0.50853969  0.09586002  0.27181880
   0.65601135  0.20517388  0.33402339
   0.53997679  0.30506160  0.34169321
   0.43737284  0.15462871  0.38884405
   0.57236607  0.08646211  0.39631286
   0.49628688  0.28524549  0.46606352
   0.63877664  0.23276078  0.45624386
   0.63847984  0.46559468  0.09408059
   0.53854128  0.55025911  0.05123233
   0.64761524  0.61293254  0.10010657
   0.48147633  0.46285473  0.15302583
   0.47159609  0.61156038  0.15001436
   0.64881190  0.48827802  0.21397909
   0.60941179  0.63249857  0.22367136
   0.44111242  0.56443016  0.26695391
   0.50802080  0.42988498  0.27164975
   0.65407258  0.53975870  0.33342700
   0.53870948  0.63892460  0.34200862
   0.43680129  0.48781368  0.38867087
   0.57102816  0.41918478  0.39604335
   0.49633015  0.61889165  0.46614147
   0.63737990  0.56580506  0.45658942
   0.63775119  0.79928190  0.09346740
   0.53945264  0.88520550  0.05018630
   0.64716146  0.94722490  0.10078146
   0.48011680  0.79682685  0.15274002
   0.47043709  0.94571159  0.14938144
   0.64880304  0.82303708  0.21418335
   0.60783693  0.96623397  0.22278000
   0.43818418  0.89642221  0.26727524
   0.50765997  0.76301484  0.27201161
   0.65184361  0.87337564  0.33326207
   0.53928062  0.97243152  0.34124035
   0.43335207  0.82353560  0.38706520
   0.56925566  0.75304021  0.39578424
   0.49666012  0.95248541  0.46562154
   0.63742725  0.89871558  0.45574857
   0.98435367  0.44180075  0.09572988
   0.88658747  0.52808729  0.05212436
   0.99393938  0.59005805  0.10290474
   0.82700161  0.43995815  0.15497322
   0.81737796  0.58966659  0.15207201
   0.99610900  0.46694276  0.21627627
   0.95339780  0.61027473  0.22624295
   0.78578653  0.54198953  0.26928218
   0.85287741  0.40870196  0.27570518
   0.99371080  0.51700077  0.33301138
   0.88546475  0.61993266  0.34424683
   0.78092961  0.46686704  0.39093724
   0.91693508  0.39645583  0.39603056
   0.84203665  0.59665041  0.46777148
   0.98265556  0.54349558  0.45876330
   0.92104122  0.77841269  0.09611199
   0.86973095  0.89001917  0.04858705
   0.98124034  0.92445212  0.09576840
   0.81117138  0.79572310  0.15325007
   0.80064448  0.94591817  0.14978456
   0.95453090  0.81227109  0.21529741
   0.94142630  0.94292615  0.22551159
   0.77133033  0.89716853  0.26743001
   0.84150996  0.76040150  0.27303896
   0.97564234  0.87812096  0.33533005
   0.86363125  0.97113163  0.34516804
   0.76848371  0.82284200  0.38911973
   0.90432723  0.74955140  0.39414437
   0.82708743  0.95388035  0.46554578
   0.96894729  0.89861109  0.45609716
   0.14543105  0.09084848  0.52671496
   0.27930296  0.08981006  0.51668722
   0.28380305  0.07442518  0.71004803
   0.20873118  0.28332593  0.74246131
   0.15502910  0.15381970  0.63914746
   0.31608232  0.23930116  0.61123230
   0.28641082  0.07403142  0.82964885
   0.19451943  0.27886116  0.84781922
   0.15473532  0.15335427  0.96445039
   0.35530677  0.22687660  0.91980820
   0.12706771  0.45162362  0.52289555
   0.26956650  0.42272476  0.51690004
   0.28105716  0.41391397  0.70861451
   0.21509565  0.61353577  0.74097729
   0.12298416  0.50077299  0.64316433
   0.31466698  0.57280227  0.60838756
   0.28505695  0.40584235  0.83134229
   0.19539371  0.61036463  0.84897505
   0.15393537  0.49256715  0.96203264
   0.35632339  0.55832430  0.92005930
   0.21520082  0.72394399  0.14417161
   0.13730113  0.94754486  0.17082510
   0.09926723  0.82427793  0.07243437
   0.25951704  0.88512034  0.04566906
   0.22946768  0.75749976  0.32558123
   0.17277827  0.94986244  0.35899759
   0.08678648  0.82501099  0.26542292
   0.28445760  0.89421252  0.23688804
   0.22093828  0.74403536  0.43732712
   0.14325506  0.95540831  0.45536545
   0.08718991  0.83101116  0.55894820
   0.30326652  0.89243046  0.52109082
   0.26565898  0.74805254  0.71865483
   0.20044880  0.94864294  0.75398402
   0.11310483  0.82771558  0.66282019
   0.29796227  0.89984882  0.62959742
   0.26972081  0.74650466  0.83754585
   0.17975563  0.95566287  0.85719507
   0.13975053  0.82944343  0.96844799
   0.34589480  0.89875113  0.92398429
   0.45763465  0.11950409  0.52209312
   0.60329574  0.08919111  0.51581518
   0.61435693  0.08109789  0.70834313
   0.54969379  0.28361861  0.74162301
   0.45601787  0.16677500  0.64289046
   0.65596824  0.23507725  0.61091568
   0.61568842  0.07367861  0.83102834
   0.52691563  0.27905870  0.84890576
   0.48716757  0.16044024  0.96145737
   0.69496144  0.22700355  0.92169000
   0.45912175  0.45167369  0.52255773
   0.60246072  0.42189517  0.51594413
   0.61435096  0.41543742  0.70871993
   0.54712998  0.61649857  0.74212855
   0.45605452  0.50020503  0.64326692
   0.64935320  0.57089036  0.60886172
   0.61805221  0.40652317  0.83141158
   0.52862372  0.61235972  0.84902722
   0.48743985  0.49287301  0.96267526
   0.69038486  0.55858302  0.91977793
   0.46000685  0.78404940  0.52279429
   0.60503393  0.75626308  0.51639879
   0.61457549  0.74755967  0.70903752
   0.54859821  0.95097390  0.74230263
   0.45542102  0.83332039  0.64278793
   0.64980552  0.90504134  0.60860200
   0.61820585  0.73987062  0.83184413
   0.52652172  0.94450417  0.84921230
   0.48437290  0.82718392  0.96115349
   0.68982423  0.89159885  0.91980569
   0.96074986  0.05294374  0.13097188
   0.89265024  0.26388546  0.15142516
   0.80834876  0.13034584  0.05684553
   0.00961476  0.19320690  0.02838736
   0.98750722  0.05125911  0.30788961
   0.92421897  0.26761039  0.34093716
   0.81779660  0.14321404  0.24796598
   0.02375535  0.20617325  0.21632683
   0.97894089  0.04814399  0.42001932
   0.88607245  0.26987185  0.44245060
   0.85122835  0.13643128  0.54274943
   0.05101833  0.23146030  0.50166870
   0.00733572  0.06192049  0.70133133
   0.94234642  0.27925128  0.73506140
   0.84616719  0.16009296  0.64411727
   0.02756973  0.24049728  0.60349306
   0.01044768  0.07642713  0.81300037
   0.92339952  0.27347171  0.83190235
   0.86100032  0.16301962  0.94215776
   0.11160981  0.24634020  0.91427897
   0.80567949  0.42749555  0.52497394
   0.95429430  0.41475963  0.52104942
   0.94578893  0.41512432  0.70927257
   0.88029206  0.61722903  0.74260887
   0.79025714  0.50117557  0.64350100
   0.98259895  0.57057657  0.60951283
   0.94998979  0.41043368  0.83413641
   0.86192804  0.61164599  0.85061994
   0.82144449  0.49436810  0.96187981
   0.02441682  0.55980739  0.91973232
   0.78923861  0.78302851  0.52163751
   0.93942178  0.75684573  0.51663693
   0.94732254  0.74778058  0.70868331
   0.87668334  0.96118305  0.74279996
   0.79093056  0.83441293  0.64445756
   0.98056090  0.91098669  0.60774700
   0.95264759  0.74138765  0.83162550
   0.86471755  0.95293881  0.84827049
   0.82241555  0.82619252  0.96143577
   0.01868746  0.89706839  0.91935199
   0.34043630  0.11386027  0.51536024
   0.32650113  0.44806393  0.50230864
   0.65814206  0.12779290  0.51313317
   0.65902235  0.44999637  0.50275772
   0.66356035  0.78417762  0.50526961
   0.01074519  0.44434740  0.50756405
   0.00456816  0.80082118  0.54035204
   0.16997578  0.13929129  0.74794830
   0.19204300  0.30135871  0.64029264
   0.34172075  0.21662423  0.70916891
   0.25761289  0.10114624  0.61413254
   0.14918474  0.13711575  0.85818690
   0.23084983  0.29141213  0.94582956
   0.33189805  0.22339045  0.82199574
   0.29121956  0.09556553  0.93350303
   0.14711602  0.48366436  0.74289291
   0.18861255  0.62914792  0.64177789
   0.34046407  0.54990119  0.70993068
   0.25008873  0.43929626  0.61520570
   0.14198499  0.47475082  0.85802988
   0.23174926  0.62469779  0.94431880
   0.33071243  0.55563920  0.82167939
   0.28978429  0.43089283  0.93415734
   0.07616732  0.79955201  0.17131597
   0.12602833  0.95414220  0.07534956
   0.27310634  0.86370255  0.14697412
   0.18011213  0.74527329  0.04919664
   0.09525000  0.81040988  0.35930449
   0.13922835  0.96517956  0.25964177
   0.29001600  0.87282422  0.32684025
   0.20012330  0.75701809  0.24086932
   0.08884172  0.81604040  0.46242571
   0.17941202  0.96687280  0.54604989
   0.27986214  0.89199863  0.42934870
   0.23311542  0.76500229  0.53145726
   0.13406590  0.81027628  0.75637055
   0.17531311  0.96641995  0.65987475
   0.32632921  0.87915767  0.72305349
   0.23558062  0.77326877  0.63409526
   0.13015125  0.81572240  0.86459902
   0.21795744  0.96293481  0.95259301
   0.31826733  0.89703765  0.82856325
   0.27726705  0.77193944  0.93933014
   0.48148709  0.15001757  0.74287178
   0.52275313  0.30065508  0.64132870
   0.67616883  0.21552369  0.71116693
   0.58288443  0.10538809  0.61531935
   0.47589097  0.14145933  0.85838707
   0.56395470  0.29124756  0.94489911
   0.66642871  0.22049496  0.82202977
   0.62412744  0.09653374  0.93430955
   0.48065475  0.48356162  0.74272146
   0.52323302  0.63449818  0.64165946
   0.67326855  0.55069201  0.70969826
   0.58520880  0.43967431  0.61545199
   0.47457131  0.47513243  0.85838883
   0.56439955  0.62467863  0.94549560
   0.66439204  0.55642370  0.82159899
   0.62278668  0.42961729  0.93399913
   0.47974389  0.81785541  0.74320025
   0.52187958  0.96687127  0.64240206
   0.67387007  0.88346677  0.70975709
   0.58428600  0.77278867  0.61534902
   0.47417411  0.80771176  0.85801223
   0.56398141  0.95833237  0.94540585
   0.66361065  0.88993565  0.82136901
   0.62322640  0.76394440  0.93410968
   0.81737965  0.11675580  0.15657577
   0.87707198  0.26392349  0.05782581
   0.02490359  0.17903462  0.12854790
   0.92847607  0.06561191  0.03423002
   0.84511549  0.12814684  0.33948180
   0.89559178  0.28099856  0.24082458
   0.02512087  0.18063201  0.31576089
   0.95614468  0.08522636  0.22364136
   0.84576325  0.12187422  0.44509944
   0.93531613  0.27477882  0.53084630
   0.00309630  0.20943595  0.42074617
   0.98849001  0.06191656  0.51228561
   0.86928790  0.13979592  0.73588591
   0.91425092  0.29186348  0.64116044
   0.03930777  0.21226297  0.70265954
   0.97531224  0.09273023  0.61523483
   0.86319622  0.14708396  0.84257540
   0.93090670  0.30861347  0.92689857
   0.04775989  0.23287234  0.80967141
   0.99885106  0.07122950  0.91410856
   0.81369342  0.48363976  0.74224168
   0.85563915  0.63394410  0.64146132
   0.00532684  0.55090479  0.70988510
   0.91366364  0.44116943  0.61647330
   0.80835452  0.47567646  0.85842460
   0.89710831  0.62465530  0.94595809
   0.99702962  0.55663985  0.82121347
   0.95340898  0.43883539  0.93587412
   0.81525690  0.81675730  0.74282377
   0.85489083  0.97083787  0.64049888
   0.00490937  0.88532614  0.71020982
   0.91766339  0.77242784  0.61557238
   0.80826251  0.80828621  0.85803703
   0.89469625  0.95996786  0.94428375
   0.99691218  0.89115736  0.82131673
   0.95647378  0.76329173  0.93420322
Direct configuration=    40
   0.26245267  0.21036444  0.09896640
   0.20524693  0.20758411  0.15631221
   0.26129909  0.21388797  0.21537445
   0.20451074  0.20199776  0.27132841
   0.24668674  0.21326440  0.33585866
   0.20967952  0.15139198  0.38921082
   0.22096379  0.20506404  0.45417016
   0.20667847  0.13915737  0.50661663
   0.25950719  0.54260313  0.10092949
   0.19380978  0.53676045  0.15717615
   0.24666099  0.54051614  0.21864860
   0.18786611  0.51771025  0.27394096
   0.22712704  0.54385547  0.33600302
   0.19812276  0.49583746  0.39313601
   0.21719766  0.54112453  0.45490545
   0.19805771  0.46926376  0.50257234
   0.59189446  0.21067298  0.10050899
   0.52779856  0.20773484  0.15676297
   0.57965266  0.21324858  0.21786621
   0.52367715  0.18757496  0.27350073
   0.56273768  0.21447163  0.33536401
   0.53032393  0.16894430  0.39291338
   0.54925750  0.21233675  0.45515326
   0.52897086  0.14191150  0.50338894
   0.59250378  0.54278931  0.10043801
   0.52887976  0.54068985  0.15681580
   0.57969549  0.54587957  0.21801748
   0.52152690  0.52088657  0.27335853
   0.56100365  0.54834118  0.33495637
   0.52852066  0.50187588  0.39225316
   0.54853497  0.54517349  0.45463732
   0.52944660  0.47250597  0.50279716
   0.59106709  0.87700888  0.09983342
   0.52692775  0.87470124  0.15625441
   0.57744323  0.88023482  0.21785395
   0.52077370  0.85386302  0.27342849
   0.55888752  0.88198933  0.33462824
   0.52707200  0.83602321  0.39189126
   0.54814832  0.87852016  0.45449780
   0.53186862  0.80473109  0.50307574
   0.93788107  0.52006345  0.10256198
   0.87419846  0.51864175  0.15877434
   0.92342530  0.52500892  0.22035336
   0.86348340  0.50401571  0.27568036
   0.90324129  0.53013451  0.33639999
   0.87062529  0.48228211  0.39279881
   0.89173478  0.52508349  0.45468720
   0.87628740  0.45464851  0.50368223
   0.90595291  0.86223036  0.09670103
   0.84637378  0.87244221  0.15652097
   0.90102144  0.87045060  0.21872629
   0.84121330  0.85182173  0.27599422
   0.88323441  0.88426897  0.33763300
   0.85558036  0.83276547  0.39392463
   0.87546630  0.87566199  0.45568724
   0.86183178  0.79723131  0.50320763
   0.30643993  0.13149972  0.09280421
   0.20511377  0.22140331  0.05043196
   0.31798395  0.28217878  0.10045483
   0.16198874  0.12491226  0.15286606
   0.14722908  0.27984839  0.14838242
   0.32882603  0.14980741  0.20768230
   0.28976665  0.30141464  0.21846214
   0.13756985  0.26364600  0.26336990
   0.17852170  0.11436093  0.26399953
   0.33654999  0.21804980  0.32778570
   0.21326582  0.29832406  0.34628451
   0.13470370  0.12511190  0.37227914
   0.27632576  0.08918930  0.39817328
   0.17795131  0.28481633  0.45469029
   0.31118462  0.23749759  0.46111309
   0.30444856  0.46410218  0.09324429
   0.20352027  0.55512159  0.05113325
   0.32055523  0.60912139  0.10059172
   0.15195928  0.45453443  0.15278402
   0.12657705  0.59829550  0.15227969
   0.31714172  0.48358354  0.21353263
   0.28263996  0.62399795  0.22675187
   0.11049082  0.56625265  0.26609574
   0.16979059  0.42852735  0.27064545
   0.31810321  0.53963578  0.33190193
   0.19960057  0.62852714  0.34777648
   0.10788918  0.48163881  0.39210344
   0.24393396  0.41792337  0.39931691
   0.15791569  0.60783110  0.46920359
   0.30526589  0.56812206  0.45775660
   0.63757506  0.13214755  0.09437660
   0.53884782  0.22180912  0.05046519
   0.65064938  0.28091187  0.10295329
   0.48233302  0.12827005  0.15284027
   0.47087258  0.27888064  0.14999513
   0.65087941  0.15538942  0.21355553
   0.60999115  0.29935351  0.22273991
   0.44608460  0.23272858  0.26488224
   0.50824058  0.09791975  0.27106976
   0.65384316  0.20607280  0.33358316
   0.54182528  0.30166224  0.34079977
   0.44162337  0.15211921  0.38950860
   0.57534407  0.09015384  0.39642318
   0.49536871  0.28401961  0.46587897
   0.63864619  0.23482331  0.45595056
   0.63989177  0.46524734  0.09424049
   0.53698237  0.55260855  0.05143213
   0.64964675  0.61374494  0.10107534
   0.48209467  0.46190839  0.15300376
   0.47182946  0.61182006  0.15037117
   0.65007093  0.48693353  0.21365180
   0.61057667  0.63179559  0.22351134
   0.44232423  0.56474825  0.26619875
   0.50744266  0.43116764  0.27135100
   0.65120873  0.54099584  0.33365560
   0.53983613  0.63534623  0.34117306
   0.43941940  0.48541063  0.38882374
   0.57341503  0.42353225  0.39662159
   0.49579644  0.61698974  0.46613510
   0.63770074  0.56765815  0.45630531
   0.63857283  0.79944304  0.09367546
   0.53727170  0.88751036  0.05000261
   0.64770470  0.94799172  0.10152373
   0.47941929  0.79596894  0.15228424
   0.46985207  0.94586026  0.14924143
   0.64767650  0.82170666  0.21316494
   0.60858722  0.96653297  0.22251059
   0.44001756  0.89598392  0.26713459
   0.50737333  0.76423768  0.27113726
   0.64832305  0.87480290  0.33326073
   0.53863618  0.96941427  0.34065041
   0.43565366  0.82317564  0.38699951
   0.56917712  0.75700878  0.39607264
   0.49573236  0.95026166  0.46586645
   0.63696347  0.90194540  0.45544860
   0.98469771  0.44201391  0.09577467
   0.88540228  0.53016715  0.05229778
   0.99355754  0.59147471  0.10293219
   0.82622949  0.44049800  0.15513096
   0.81817248  0.59027067  0.15220985
   0.99403949  0.46584593  0.21657678
   0.95388441  0.61137199  0.22616322
   0.78329053  0.54425844  0.26791376
   0.84868629  0.41418024  0.27746264
   0.99283840  0.51806294  0.33218173
   0.88588413  0.61784489  0.34366549
   0.78099317  0.46597799  0.39097244
   0.91673488  0.40526061  0.39426737
   0.83934622  0.59766894  0.46655619
   0.98096952  0.54935089  0.45643098
   0.92829510  0.77384272  0.09138117
   0.85923750  0.89525479  0.04734729
   0.97939754  0.91189864  0.09808091
   0.79492195  0.79364077  0.15502522
   0.79202297  0.95057297  0.14934083
   0.95043796  0.79084498  0.21158576
   0.94574185  0.94799427  0.22683358
   0.76103173  0.89938691  0.26908529
   0.83313537  0.75845835  0.27746346
   0.97352701  0.88203551  0.33459985
   0.85313438  0.96915164  0.34593517
   0.76628602  0.81757912  0.39102328
   0.90430135  0.75541492  0.39370238
   0.82570776  0.94827099  0.46606191
   0.96389208  0.90079147  0.45554064
   0.13458619  0.10734025  0.52496556
   0.29101379  0.09245443  0.50883461
   0.29686521  0.08297637  0.70734443
   0.19781258  0.26534190  0.73984858
   0.14209476  0.15091574  0.64957961
   0.30769245  0.25059127  0.61375271
   0.29789374  0.09365400  0.83611023
   0.18250013  0.27744604  0.84515771
   0.16608713  0.11609378  0.96144144
   0.34400226  0.23055009  0.91728266
   0.12625142  0.44985874  0.52249453
   0.27546832  0.41846655  0.51218630
   0.28773126  0.42426022  0.70405643
   0.20975126  0.59150020  0.73597703
   0.12890437  0.49298226  0.65023128
   0.30114666  0.58499464  0.60838611
   0.29564288  0.42195797  0.83984862
   0.18260620  0.59453122  0.85499173
   0.16950390  0.47318181  0.95503681
   0.34562466  0.56317909  0.91803606
   0.21931366  0.73747466  0.14262576
   0.13727181  0.94447824  0.16138481
   0.07899993  0.82192756  0.07918236
   0.26161793  0.89276429  0.04481871
   0.23583822  0.76531007  0.33030420
   0.17977411  0.93720352  0.35469084
   0.08539618  0.82277744  0.26603882
   0.28233709  0.89575557  0.23647795
   0.20976913  0.76381020  0.44317022
   0.13725192  0.94631081  0.46019093
   0.10364693  0.81660120  0.55212688
   0.29721021  0.88681908  0.51906712
   0.27683509  0.75787577  0.71836588
   0.19510081  0.93110391  0.74928923
   0.11863655  0.82440907  0.66843866
   0.28397516  0.91174295  0.63318332
   0.27694971  0.76516880  0.84631430
   0.16656649  0.95071182  0.86663860
   0.15096040  0.80648531  0.95579243
   0.33857463  0.90497756  0.92024246
   0.45710835  0.11637205  0.52175238
   0.60935728  0.08776933  0.51147072
   0.62155745  0.09246588  0.70278102
   0.54306356  0.26374075  0.73558259
   0.46112747  0.16096800  0.65035242
   0.64449623  0.23903126  0.61381343
   0.62124862  0.09153786  0.84054350
   0.51330973  0.26784779  0.85645572
   0.50231665  0.14024069  0.95465628
   0.68589298  0.23451041  0.92119569
   0.45747758  0.45019981  0.52176100
   0.60667694  0.41875820  0.51109048
   0.62109740  0.42792303  0.70445267
   0.53916860  0.59746547  0.73599697
   0.46076696  0.49422602  0.64981266
   0.63591196  0.58042554  0.61009891
   0.63184463  0.42379215  0.83963663
   0.51480464  0.59948473  0.85726845
   0.50186246  0.47166167  0.95514573
   0.67925997  0.56437481  0.91887930
   0.46082318  0.78056694  0.52213538
   0.61017249  0.75339381  0.51102207
   0.62245374  0.75885872  0.70402835
   0.54318910  0.93120045  0.73627969
   0.45897901  0.82705463  0.65091682
   0.63644897  0.91360569  0.61035363
   0.63201378  0.75736452  0.84021977
   0.51355620  0.93164901  0.85705184
   0.50017605  0.80763623  0.95339809
   0.68063110  0.89751979  0.91837074
   0.95597542  0.06131791  0.12632091
   0.88640399  0.26140058  0.14169920
   0.80756219  0.12866077  0.05903914
   0.99909493  0.19706797  0.02808450
   0.99419714  0.04820873  0.30653886
   0.92211895  0.25610290  0.33244057
   0.81738495  0.14337630  0.25121162
   0.01740969  0.20791124  0.22566780
   0.95987536  0.07112667  0.42381782
   0.86795190  0.25483481  0.44713865
   0.86349671  0.12025193  0.53424448
   0.04798523  0.22620097  0.50245153
   0.01426406  0.06084071  0.70146270
   0.93022985  0.26222685  0.73494677
   0.84537994  0.15875890  0.65371889
   0.02205967  0.25208240  0.61414653
   0.01721578  0.09258024  0.82434475
   0.91113950  0.25442629  0.84614553
   0.87534861  0.14827353  0.93689609
   0.09504992  0.26003325  0.90603974
   0.80703388  0.42475808  0.52431932
   0.96080589  0.42048157  0.51951601
   0.94886527  0.43528348  0.70469548
   0.87251123  0.59786886  0.73742670
   0.79386774  0.49949629  0.65080102
   0.96954666  0.58048579  0.61180831
   0.95528796  0.43386323  0.84666129
   0.84972414  0.60176750  0.85881918
   0.83352264  0.47543960  0.95590679
   0.01429072  0.57245999  0.91912553
   0.78829961  0.78059407  0.52143442
   0.93737328  0.75883400  0.51142779
   0.95109321  0.75987565  0.70522414
   0.86745635  0.95176564  0.73520956
   0.79867590  0.82893726  0.65175252
   0.96896296  0.92952873  0.60661295
   0.96535915  0.76105408  0.83977812
   0.86039642  0.94910982  0.85789834
   0.83755842  0.80565800  0.95280503
   0.00648138  0.90938023  0.91936375
   0.34514882  0.12970314  0.50098710
   0.33327012  0.44864734  0.50457203
   0.66099637  0.12978838  0.51554731
   0.66475366  0.44641965  0.50088547
   0.66837700  0.78572490  0.50707684
   0.01864454  0.45503181  0.51661288
   0.04372468  0.86581008  0.57788897
   0.17841367  0.12254017  0.74458568
   0.18448348  0.29375627  0.63967137
   0.34142724  0.22235316  0.70016678
   0.27431901  0.10186701  0.61309978
   0.15189230  0.12553516  0.86325556
   0.22554030  0.28393586  0.94948767
   0.32770458  0.23710991  0.82586675
   0.30553622  0.09905626  0.93523139
   0.15674390  0.47316873  0.73953819
   0.17955686  0.62228976  0.64307986
   0.33984952  0.55484461  0.70209856
   0.25736771  0.44705570  0.61387858
   0.13868027  0.47022418  0.86479322
   0.22500325  0.61393679  0.94174497
   0.32235571  0.56805526  0.82500779
   0.30267555  0.43846797  0.93601020
   0.07764127  0.79964436  0.16530134
   0.12872512  0.95986414  0.07336346
   0.27933534  0.86706530  0.14325973
   0.18506994  0.74182335  0.04780739
   0.10382400  0.80729106  0.35288839
   0.13614808  0.96557028  0.26234698
   0.30042599  0.87702774  0.32304281
   0.20540194  0.75245256  0.24080468
   0.08469487  0.81547334  0.46646160
   0.18406940  0.95564058  0.54405677
   0.27975567  0.89720668  0.43422203
   0.24333403  0.75899977  0.52430716
   0.14425229  0.79731888  0.75292028
   0.16970067  0.97008329  0.66580263
   0.32886528  0.88572004  0.71537529
   0.24054517  0.78286044  0.63549175
   0.12963656  0.81305050  0.87232031
   0.21324841  0.95236142  0.95675061
   0.31271912  0.91052560  0.83337251
   0.29235772  0.78274759  0.94183607
   0.49225967  0.13923198  0.73987935
   0.51700576  0.29536778  0.64260693
   0.67990766  0.21809131  0.70357309
   0.58857604  0.11249605  0.61393057
   0.47343767  0.13624187  0.86424289
   0.55440544  0.28034264  0.94519076
   0.66074809  0.22855709  0.82644908
   0.63867430  0.10504403  0.93522240
   0.49107760  0.47300568  0.73943053
   0.51577883  0.62980334  0.64283000
   0.67197543  0.55702034  0.70191745
   0.59185406  0.44704151  0.61398326
   0.47194976  0.47038647  0.86464583
   0.55445516  0.61421246  0.94568753
   0.65554507  0.56993195  0.82490968
   0.63535323  0.43754235  0.93553715
   0.48899820  0.81012024  0.73916101
   0.51387255  0.96189213  0.64396490
   0.67263705  0.88975559  0.70184379
   0.59042731  0.78056624  0.61396358
   0.46969466  0.80357393  0.86435272
   0.55325097  0.94791268  0.94547715
   0.65437365  0.90365149  0.82446309
   0.63500178  0.77163692  0.93554324
   0.80913957  0.11756011  0.15172508
   0.87211977  0.26415141  0.05401007
   0.02490045  0.18557217  0.12387717
   0.92479334  0.07208373  0.03599567
   0.84334753  0.12877782  0.33481100
   0.89477190  0.28242372  0.24055765
   0.03349048  0.18111034  0.31343756
   0.95488348  0.08414120  0.22300182
   0.83440809  0.12199694  0.45303179
   0.92810575  0.27206557  0.53058811
   0.00472403  0.21481722  0.41980757
   0.99561360  0.05224072  0.50739480
   0.87036806  0.13071873  0.73339740
   0.90125912  0.29004202  0.64693788
   0.04774217  0.21022781  0.69661506
   0.97728396  0.09641541  0.61626654
   0.85394077  0.14129621  0.85018007
   0.92427153  0.28371008  0.92418153
   0.04191156  0.24945242  0.81216561
   0.00734667  0.06965948  0.91481383
   0.82272703  0.47434232  0.73860823
   0.84754026  0.62979023  0.64229482
   0.00470038  0.55725799  0.70185248
   0.91394362  0.45289570  0.61564309
   0.80443093  0.47387099  0.86431993
   0.88639938  0.61615821  0.94662259
   0.98893367  0.57025370  0.82471809
   0.96662670  0.45842601  0.94175718
   0.82456366  0.80728424  0.73868111
   0.84484340  0.97300732  0.63907188
   0.00209316  0.89418503  0.70308641
   0.92288107  0.77979647  0.61448585
   0.80503558  0.80452423  0.86422078
   0.88003678  0.95206546  0.94357388
   0.98849529  0.90612475  0.82347237
   0.96898659  0.77162961  0.93654428
Direct configuration=    60
   0.26529184  0.21014339  0.09770961
   0.20990974  0.20938372  0.15471894
   0.26428017  0.21744460  0.21216682
   0.21034087  0.20022360  0.26847849
   0.24429043  0.21715032  0.33420724
   0.23252743  0.16420333  0.39185681
   0.22470564  0.21019659  0.45262519
   0.21042695  0.14001684  0.50097146
   0.25873503  0.54317875  0.10037839
   0.19728618  0.53571695  0.15684785
   0.24795797  0.53857100  0.21810860
   0.18723506  0.51612747  0.27394151
   0.22614987  0.54357524  0.33769820
   0.19924146  0.49481913  0.39540762
   0.21562561  0.54141161  0.45704148
   0.20186083  0.46619493  0.50145374
   0.59196210  0.21078921  0.10030838
   0.52975937  0.20814978  0.15558019
   0.58170422  0.21278603  0.21599250
   0.52452563  0.18729164  0.27170377
   0.56413882  0.21662343  0.33533833
   0.53155811  0.16764493  0.39396293
   0.54785799  0.21237816  0.45703547
   0.53341201  0.14027701  0.50272218
   0.59229899  0.54324863  0.10008506
   0.53021755  0.54040130  0.15589358
   0.58051185  0.54512712  0.21678103
   0.52118829  0.52005520  0.27254076
   0.56162587  0.55051335  0.33565817
   0.52907758  0.50034140  0.39348834
   0.54796187  0.54569829  0.45600588
   0.53198800  0.46949239  0.50031563
   0.58964955  0.87723298  0.09942789
   0.52686701  0.87476376  0.15476752
   0.57724051  0.88006469  0.21572361
   0.52038386  0.85326736  0.27209986
   0.55910955  0.88444637  0.33532837
   0.52781428  0.83537535  0.39370784
   0.54739065  0.87943549  0.45643302
   0.53535627  0.80107789  0.49996749
   0.93684811  0.52097425  0.10179075
   0.87401755  0.51959161  0.15749403
   0.92242989  0.52544022  0.21916815
   0.86082927  0.50509474  0.27513007
   0.90223535  0.53411525  0.33684414
   0.87067353  0.48095683  0.39386461
   0.88996477  0.52820362  0.45553337
   0.88105787  0.45603319  0.50252046
   0.90096103  0.86110019  0.09827072
   0.84359948  0.86905214  0.15522803
   0.89155218  0.86281896  0.21554741
   0.84147462  0.85080979  0.27511101
   0.88127635  0.88655765  0.33619993
   0.85343676  0.83195435  0.39251784
   0.87198440  0.87428340  0.45505614
   0.86024311  0.79537475  0.50076279
   0.30949275  0.13285516  0.09035472
   0.20590455  0.22074261  0.05074193
   0.32038091  0.28127430  0.09822845
   0.16495099  0.12678218  0.15311840
   0.15172743  0.27932566  0.15050967
   0.32756001  0.15352800  0.20880500
   0.29943396  0.30252273  0.21610168
   0.14502524  0.26430951  0.26449049
   0.17581190  0.11371680  0.26414931
   0.33446995  0.21893757  0.33008967
   0.21683070  0.29989218  0.35018068
   0.13241216  0.12057164  0.38256472
   0.27984385  0.08668298  0.39405450
   0.17406495  0.28428551  0.45254575
   0.31358602  0.23484914  0.45848757
   0.30179109  0.46418074  0.09286876
   0.20317636  0.55697200  0.05205044
   0.32066021  0.60694553  0.10103439
   0.15675782  0.45329679  0.15274507
   0.13042448  0.59560913  0.15446273
   0.31578345  0.47895108  0.21323997
   0.28572349  0.62072382  0.22741759
   0.11084582  0.56660098  0.26508884
   0.16822649  0.42701115  0.27142715
   0.31708901  0.54059100  0.33182922
   0.19749952  0.62770482  0.34834185
   0.10963809  0.47733996  0.39265017
   0.24829162  0.41765620  0.39817247
   0.15635860  0.60847252  0.46833177
   0.30385478  0.57120078  0.45772162
   0.63597805  0.13319050  0.09447360
   0.53905505  0.22222657  0.05143911
   0.65096983  0.27935877  0.10357287
   0.48331112  0.12903954  0.15281528
   0.47155898  0.27820562  0.15091509
   0.65235032  0.15505259  0.21295359
   0.61137046  0.29926136  0.22289181
   0.44790741  0.23548386  0.26282770
   0.50779084  0.09645039  0.27082907
   0.65716255  0.20554381  0.33288481
   0.54206746  0.30466373  0.34085766
   0.44154853  0.14981189  0.38972949
   0.58037964  0.08844666  0.39601779
   0.49405011  0.28497017  0.46504929
   0.64007962  0.23724320  0.45587968
   0.63946954  0.46706017  0.09380133
   0.53727592  0.55334004  0.05190186
   0.65009564  0.61268279  0.10186081
   0.48307584  0.46222894  0.15311016
   0.47294245  0.61100471  0.15136044
   0.65036047  0.48634226  0.21365923
   0.61168013  0.63111137  0.22367395
   0.44235735  0.56533845  0.26518752
   0.50614743  0.42949986  0.27105484
   0.65327013  0.54080685  0.33315149
   0.53885364  0.63860275  0.34100848
   0.43891822  0.48343181  0.38870881
   0.57770867  0.42167465  0.39576205
   0.49432235  0.61777773  0.46596567
   0.63836309  0.56950059  0.45593225
   0.63750047  0.80129891  0.09331421
   0.53629286  0.88794301  0.05103735
   0.64607749  0.94764230  0.10172540
   0.47933416  0.79657007  0.15235438
   0.46935569  0.94544606  0.14978614
   0.64633073  0.82021080  0.21267486
   0.60908526  0.96587635  0.22265331
   0.43932956  0.89730828  0.26558972
   0.50699738  0.76257676  0.27070120
   0.64979511  0.87438798  0.33379113
   0.53554028  0.97252671  0.34049705
   0.43392699  0.82267772  0.38763223
   0.57077545  0.75473543  0.39511014
   0.49320287  0.95134916  0.46610994
   0.63694323  0.90553019  0.45477340
   0.98418247  0.44381025  0.09565195
   0.88396468  0.53050633  0.05242005
   0.99210047  0.59185632  0.10290370
   0.82606571  0.44137046  0.15565813
   0.81790788  0.59159944  0.15243929
   0.99169511  0.46548994  0.21780921
   0.95419031  0.61115174  0.22629963
   0.78233127  0.54840345  0.26697755
   0.84383987  0.41383852  0.27813313
   0.99223250  0.51880628  0.33121765
   0.88567438  0.62423939  0.34332565
   0.77945152  0.46680200  0.39025537
   0.91840700  0.40193710  0.39353116
   0.83585397  0.60006708  0.46578254
   0.97968876  0.55420275  0.45417048
   0.92120471  0.77500196  0.08928370
   0.85356357  0.89214469  0.05021712
   0.97039826  0.91524416  0.10249019
   0.78964960  0.79800194  0.15615930
   0.79553202  0.94341448  0.15177713
   0.94229255  0.79037255  0.20995363
   0.94703649  0.93095745  0.22570017
   0.76643544  0.89643058  0.26789122
   0.82414171  0.76252178  0.28069658
   0.97039371  0.88489906  0.33498962
   0.84755877  0.97134608  0.34653255
   0.76505011  0.81134420  0.39190132
   0.90552749  0.75392340  0.39278413
   0.82026291  0.94787358  0.46751163
   0.96025854  0.90572101  0.45465449
   0.15068771  0.10297737  0.52665178
   0.28566829  0.08991981  0.51015304
   0.30802353  0.08379882  0.70679106
   0.19197448  0.25880169  0.73832810
   0.15823937  0.13212048  0.64282494
   0.30526581  0.25506497  0.60822198
   0.30368367  0.10191834  0.83793297
   0.17545359  0.27634809  0.84677043
   0.17362378  0.09901079  0.96077432
   0.34230953  0.23738727  0.92448851
   0.13178236  0.44774779  0.52261327
   0.27628445  0.41635643  0.51194607
   0.29200957  0.42167992  0.70459157
   0.20841508  0.59800365  0.73476691
   0.12772693  0.48477853  0.64639755
   0.29647638  0.59524380  0.60496611
   0.30293319  0.42838080  0.84225710
   0.17696761  0.59587380  0.85208433
   0.17535519  0.45945289  0.95872595
   0.35003439  0.57289082  0.92251113
   0.21920877  0.73971332  0.14310570
   0.13904411  0.94157404  0.16389703
   0.08290587  0.81275294  0.06450555
   0.25825034  0.89223704  0.04575766
   0.24332401  0.76398270  0.32939127
   0.18481834  0.93419692  0.35089927
   0.08457583  0.81995080  0.25830318
   0.27711583  0.89500424  0.23271670
   0.20201184  0.76986073  0.43711572
   0.12949211  0.94725240  0.46080308
   0.11498847  0.81413918  0.56230813
   0.30159452  0.88044663  0.52528060
   0.28594973  0.75545472  0.72140013
   0.19431664  0.92646253  0.75537195
   0.11424859  0.82645267  0.66438671
   0.27947928  0.92849455  0.62862208
   0.28156286  0.77312784  0.84993655
   0.16214718  0.95419369  0.86671923
   0.15949064  0.78663968  0.96350886
   0.34381289  0.91885178  0.92650689
   0.46166295  0.11488172  0.52051364
   0.60994196  0.08913784  0.51013134
   0.62929130  0.09045524  0.70325464
   0.54344457  0.26485178  0.73446039
   0.45960454  0.15432839  0.64682428
   0.63875878  0.24812513  0.61083851
   0.62409911  0.09764741  0.84227803
   0.50711286  0.26724335  0.85513275
   0.50890395  0.12539800  0.95786942
   0.68699408  0.24458165  0.92356952
   0.46139019  0.45046320  0.52086769
   0.60541987  0.41878813  0.50992857
   0.62608255  0.42632664  0.70466708
   0.53605526  0.59975492  0.73572415
   0.46068985  0.48801050  0.64554295
   0.63170472  0.58866771  0.60662691
   0.64045834  0.43143203  0.84108865
   0.50850026  0.60052833  0.85546008
   0.50613546  0.45654539  0.95831003
   0.67943330  0.57602749  0.92395304
   0.46551557  0.78026732  0.52139291
   0.61072668  0.75418569  0.50947121
   0.62678288  0.75807221  0.70421774
   0.54274835  0.93460113  0.73605176
   0.45660342  0.82238593  0.64765151
   0.63203364  0.92315150  0.60749203
   0.64077417  0.76543342  0.84160444
   0.50693349  0.93229300  0.85505444
   0.50650659  0.79272590  0.95713557
   0.68343164  0.91059259  0.92312777
   0.95432346  0.06468993  0.12742514
   0.88466950  0.25755452  0.14373139
   0.79951672  0.13123208  0.05523309
   0.99494872  0.20456662  0.02710951
   0.00031736  0.04768225  0.30508918
   0.92061133  0.24982217  0.33184371
   0.81710235  0.14344406  0.24208586
   0.01273273  0.20981976  0.21730886
   0.94962983  0.08581419  0.41840463
   0.86350445  0.25193506  0.44535363
   0.87994765  0.10833571  0.54679434
   0.04458950  0.22309314  0.50499092
   0.01472488  0.05792534  0.70509901
   0.92603765  0.25457458  0.73574494
   0.83783536  0.15563097  0.64610455
   0.01585407  0.26425084  0.61276421
   0.01864917  0.10434779  0.82469990
   0.89959902  0.25700458  0.83713569
   0.88582325  0.12949146  0.94238369
   0.08315810  0.26378791  0.90894439
   0.81315032  0.42458542  0.52249135
   0.96081923  0.41927864  0.51884506
   0.95332777  0.43011331  0.70551156
   0.87039131  0.60160664  0.73678660
   0.78866289  0.49631808  0.64662274
   0.96587738  0.59124215  0.60815169
   0.96139169  0.43756252  0.84988621
   0.84269440  0.60618303  0.85732410
   0.83305872  0.46091557  0.95902387
   0.01723916  0.59469760  0.92418657
   0.78737032  0.77960520  0.52168590
   0.93648445  0.75581351  0.50972770
   0.95419462  0.76114271  0.70575936
   0.86080723  0.94736322  0.73330584
   0.79945258  0.82730331  0.64547233
   0.97565634  0.93155634  0.59937994
   0.97257741  0.77175634  0.84105837
   0.85049919  0.94799172  0.85133452
   0.84004310  0.79057638  0.95588030
   0.00618046  0.91858005  0.92640940
   0.34701057  0.11529355  0.50542486
   0.33394659  0.43947862  0.49722132
   0.66230392  0.12927760  0.50488345
   0.66239474  0.44244060  0.49408258
   0.67043881  0.77872776  0.49810037
   0.01893893  0.44599631  0.50587961
   0.06839233  0.85534191  0.59204438
   0.18155010  0.11141372  0.74499646
   0.17597427  0.29155117  0.63810283
   0.34313375  0.22838268  0.69860542
   0.28277077  0.10402408  0.61273252
   0.15703377  0.11921952  0.86529935
   0.21457207  0.28082567  0.95073893
   0.32422853  0.24890215  0.82639534
   0.31600827  0.09723629  0.93765976
   0.16303664  0.45939075  0.74026526
   0.16942800  0.62238694  0.64359158
   0.34232166  0.56041923  0.69861499
   0.26294720  0.44841293  0.61196620
   0.13571308  0.46123745  0.86670410
   0.21503610  0.61266935  0.94169124
   0.31529204  0.57724965  0.82532325
   0.31406731  0.43777159  0.93839065
   0.08102577  0.80103845  0.16395620
   0.12844284  0.95984816  0.07157396
   0.28298284  0.87143334  0.14077929
   0.18405801  0.74574928  0.04908461
   0.11184647  0.80683426  0.35306147
   0.13444180  0.96392489  0.26272753
   0.30791881  0.88153615  0.32179796
   0.20932652  0.75218491  0.24194433
   0.07806062  0.81424978  0.46563092
   0.18573951  0.95324366  0.54570126
   0.27540572  0.90052150  0.43198659
   0.25202958  0.75061950  0.52384641
   0.15209811  0.78615095  0.75492745
   0.16168043  0.97387738  0.66845828
   0.33427813  0.89322732  0.71436558
   0.24445606  0.78510173  0.63178207
   0.12916015  0.81128158  0.86932489
   0.20826036  0.94905864  0.95919267
   0.30531759  0.92059053  0.83233746
   0.30476196  0.78490043  0.94466598
   0.49948082  0.12747581  0.74045200
   0.51202873  0.29379273  0.64293198
   0.68383650  0.22271492  0.70017353
   0.59103623  0.11257251  0.61145518
   0.47268589  0.12906335  0.86522184
   0.54585505  0.27823618  0.94650191
   0.65264579  0.23728572  0.82774504
   0.65043256  0.10493052  0.93762059
   0.49796885  0.46070136  0.73980666
   0.50705804  0.62953965  0.64304159
   0.67364464  0.56432948  0.69942490
   0.59645712  0.44862717  0.61183419
   0.47065143  0.46325953  0.86584415
   0.54448487  0.61186720  0.94727080
   0.64761674  0.58049224  0.82620207
   0.64631634  0.43673420  0.93788380
   0.49634675  0.79797829  0.73992050
   0.50508486  0.96111949  0.64422047
   0.67549726  0.89629853  0.69910876
   0.59411867  0.78170437  0.61182489
   0.46676540  0.79658601  0.86551305
   0.54365281  0.94598884  0.94668868
   0.64581159  0.91401518  0.82542931
   0.64475863  0.77085613  0.93786532
   0.80614766  0.12002459  0.14995940
   0.86602776  0.26425380  0.05000049
   0.02278407  0.19152044  0.12303570
   0.92314091  0.07433545  0.03412900
   0.84577962  0.13034749  0.33707726
   0.89315316  0.28151176  0.23823646
   0.03681413  0.18014298  0.31231816
   0.95167653  0.08473988  0.22128673
   0.82335361  0.12081039  0.45398121
   0.92316879  0.26814174  0.53106098
   0.00181932  0.21908761  0.41862271
   0.00051555  0.04777694  0.50355833
   0.87602046  0.12047574  0.73784545
   0.88999274  0.29180735  0.65205554
   0.05009391  0.21051602  0.70039104
   0.97927029  0.10104232  0.61478174
   0.84546244  0.12928764  0.85111538
   0.92574672  0.28015064  0.93121612
   0.03576842  0.25894647  0.81192920
   0.01310377  0.07079465  0.91850569
   0.82706106  0.46400991  0.73993016
   0.83860899  0.63158604  0.64305752
   0.00758637  0.56519951  0.69960432
   0.91621347  0.45631192  0.61316916
   0.80278098  0.46890212  0.86610298
   0.87463258  0.61714476  0.94880885
   0.98121539  0.58145424  0.82604936
   0.97838997  0.45464268  0.94608470
   0.83087660  0.79972438  0.73936905
   0.83484184  0.97400461  0.63724296
   0.00087815  0.90235508  0.70027617
   0.92823049  0.78237872  0.61186638
   0.80417007  0.80096397  0.86464916
   0.86713789  0.94852260  0.94694459
   0.98348972  0.91634380  0.82427976
   0.98071951  0.77374573  0.93964808
Direct configuration=    80
   0.26789059  0.21087508  0.09600253
   0.21210386  0.20976135  0.15533535
   0.26842766  0.21617744  0.21465605
   0.21105026  0.20400150  0.27143427
   0.24945132  0.21703587  0.33536790
   0.21771338  0.15252744  0.39006474
   0.22944303  0.20692423  0.45359392
   0.21467757  0.13519202  0.50345093
   0.25979735  0.54248148  0.10054268
   0.19787451  0.53432492  0.15806856
   0.24945282  0.53588186  0.21942827
   0.18731720  0.51599416  0.27401111
   0.22529492  0.54426602  0.33627248
   0.19979069  0.49426909  0.39341603
   0.21634091  0.54109929  0.45537899
   0.20307456  0.46643447  0.50214440
   0.59205489  0.21089233  0.10001934
   0.52980656  0.20814424  0.15663205
   0.58304790  0.21234123  0.21713541
   0.52595803  0.18809465  0.27238770
   0.56493373  0.21516780  0.33422172
   0.53411414  0.16844441  0.39198089
   0.54969007  0.21309439  0.45424822
   0.53313629  0.14101090  0.50178368
   0.59299596  0.54333848  0.10008286
   0.53031276  0.53999196  0.15684463
   0.58135442  0.54406895  0.21789345
   0.52150838  0.52022114  0.27261167
   0.56104391  0.54942779  0.33397777
   0.53055619  0.50160146  0.39124816
   0.54916823  0.54601414  0.45355379
   0.53240905  0.47043508  0.50023057
   0.58909221  0.87802598  0.09914406
   0.52596734  0.87465136  0.15603694
   0.57759102  0.87919979  0.21721351
   0.52089767  0.85370867  0.27247650
   0.55797665  0.88357630  0.33398864
   0.52710015  0.83646690  0.39122256
   0.54819078  0.88016693  0.45360533
   0.53731997  0.80261386  0.50097512
   0.93569753  0.52238245  0.10176773
   0.87285885  0.52048707  0.15864017
   0.92116449  0.52552569  0.22064183
   0.85932258  0.50690872  0.27538466
   0.90137193  0.53381853  0.33562304
   0.87044981  0.48369430  0.39205666
   0.89135436  0.52908916  0.45353665
   0.88264769  0.45657902  0.50178624
   0.89768936  0.85973805  0.09865864
   0.83852032  0.86606733  0.15772685
   0.89637019  0.85834146  0.21781459
   0.83735819  0.84984208  0.27641551
   0.87954508  0.88601346  0.33713081
   0.85249127  0.83176391  0.39299233
   0.86874519  0.87393682  0.45514171
   0.85911059  0.79627349  0.50000326
   0.31328748  0.13299907  0.08793149
   0.20548505  0.21958503  0.05006761
   0.32398811  0.28169545  0.09515874
   0.16746577  0.12852252  0.15293298
   0.15417228  0.28207931  0.15023196
   0.33260969  0.15096186  0.20846935
   0.30205556  0.30151327  0.21530635
   0.14475462  0.26716711  0.26229209
   0.17731584  0.11637549  0.26545556
   0.33956934  0.22040846  0.32999664
   0.21720415  0.30013500  0.34890952
   0.13875149  0.12549110  0.38746622
   0.28321219  0.08812749  0.39142279
   0.17352884  0.28022167  0.45246515
   0.31849668  0.23934526  0.45874279
   0.30077893  0.46260682  0.09118836
   0.20190937  0.55976516  0.05210543
   0.32209019  0.60771151  0.10142745
   0.15894835  0.45103232  0.15268393
   0.13129481  0.59604713  0.15562029
   0.31586368  0.47394264  0.21394016
   0.28827218  0.61814244  0.22780829
   0.11140488  0.56568080  0.26443094
   0.16710538  0.42699549  0.27225444
   0.31662549  0.54244949  0.33237570
   0.19463619  0.62779146  0.34887662
   0.11064971  0.47221681  0.39331834
   0.25278274  0.42036157  0.39843596
   0.15620331  0.60727282  0.46798691
   0.30290127  0.57522143  0.45787212
   0.63527714  0.13156216  0.09416341
   0.53795346  0.22331982  0.05074917
   0.65245580  0.27971654  0.10367888
   0.48369503  0.12877312  0.15273814
   0.47225724  0.27904251  0.15143090
   0.65391492  0.15476641  0.21208043
   0.61289660  0.29846229  0.22268345
   0.44978809  0.23618820  0.26226046
   0.50750993  0.09902009  0.27063324
   0.65628480  0.20661153  0.33242476
   0.54364925  0.30234059  0.34064781
   0.44564002  0.14684766  0.38976095
   0.58268375  0.09123400  0.39575765
   0.49379611  0.28333291  0.46439896
   0.63967591  0.23887390  0.45588787
   0.63997284  0.46616752  0.09290044
   0.53671742  0.55441946  0.05147045
   0.65096961  0.61337969  0.10235351
   0.48331545  0.46150599  0.15273518
   0.47339495  0.61158246  0.15212034
   0.65111022  0.48503693  0.21361025
   0.61244346  0.62990320  0.22372926
   0.44287472  0.56476538  0.26444283
   0.50533854  0.43101221  0.27121928
   0.65174727  0.54250934  0.33295576
   0.53868999  0.63615441  0.34051570
   0.44200214  0.48162481  0.38873330
   0.57906554  0.42484237  0.39527569
   0.49427749  0.61565797  0.46584509
   0.63746498  0.57186036  0.45564698
   0.63679327  0.80104027  0.09247082
   0.53353010  0.88864491  0.05017752
   0.64548607  0.94896280  0.10189621
   0.47860610  0.79609094  0.15201323
   0.46844753  0.94599505  0.14989961
   0.64523941  0.81860066  0.21206056
   0.60953064  0.96455788  0.22231401
   0.44106897  0.89753882  0.26306148
   0.50643332  0.76464018  0.27074356
   0.64788397  0.87665354  0.33406696
   0.53368600  0.97030179  0.34043738
   0.43615920  0.82237538  0.38855343
   0.57078170  0.75795656  0.39487967
   0.49207269  0.94890378  0.46642962
   0.63546444  0.90850820  0.45443211
   0.98376619  0.44494982  0.09515084
   0.88227151  0.53117140  0.05189910
   0.99180319  0.59343958  0.10305440
   0.82524575  0.44190784  0.15553723
   0.81733303  0.59275853  0.15224163
   0.98971646  0.46407879  0.21851625
   0.95397935  0.61042112  0.22640723
   0.78195632  0.55158957  0.26625152
   0.84102086  0.41714913  0.27851117
   0.99078012  0.52073129  0.33097093
   0.88594792  0.62196182  0.34279251
   0.78109470  0.46678485  0.38978183
   0.91609228  0.40524443  0.39325470
   0.83390431  0.59817513  0.46496040
   0.97877265  0.55934752  0.45251646
   0.91810873  0.77234115  0.08817595
   0.84679976  0.89192432  0.05073705
   0.96838655  0.91423602  0.10547398
   0.78127792  0.79262479  0.15521827
   0.79202938  0.94816263  0.15341054
   0.94074583  0.77671503  0.20692323
   0.95243446  0.93175969  0.22346831
   0.76064534  0.90104054  0.26553383
   0.81872123  0.75962954  0.28321442
   0.97069788  0.88758400  0.33604523
   0.84414368  0.96954380  0.34599003
   0.76527135  0.80691893  0.39145562
   0.90591304  0.75691681  0.39176383
   0.81458935  0.94446353  0.46765001
   0.95494245  0.90798552  0.45340921
   0.14833608  0.10383242  0.52604585
   0.29740821  0.08761594  0.50577678
   0.31691740  0.08382377  0.71176502
   0.18704239  0.25564831  0.73546994
   0.15101920  0.12556057  0.64360213
   0.30209788  0.26151679  0.60626660
   0.30826645  0.10585211  0.83861618
   0.17617714  0.27801986  0.84776633
   0.17705390  0.09322847  0.96350248
   0.34169039  0.24440653  0.93012799
   0.13253243  0.44440427  0.52294827
   0.27971062  0.41399405  0.50987964
   0.29768877  0.41955366  0.70498224
   0.20280510  0.59517138  0.73270488
   0.12961703  0.47929411  0.64611762
   0.29140736  0.60555981  0.60273423
   0.31000385  0.43101221  0.84216544
   0.16916030  0.59122048  0.85013685
   0.17699560  0.44793168  0.95944919
   0.34803158  0.58127351  0.92821443
   0.22022533  0.74185123  0.14523244
   0.13904076  0.94041411  0.16020525
   0.06589605  0.82044850  0.06240532
   0.25512335  0.89125601  0.04564531
   0.25711722  0.76554341  0.33017786
   0.19011595  0.93448612  0.35030836
   0.08440255  0.81388633  0.26124443
   0.27734141  0.89348185  0.23415267
   0.19843394  0.76980021  0.44027196
   0.12244659  0.94832173  0.46253474
   0.12476750  0.80425634  0.55619378
   0.30304235  0.87152869  0.52189441
   0.29493687  0.75786753  0.71800415
   0.19570145  0.92448505  0.75587514
   0.11666587  0.82574333  0.66986509
   0.27874233  0.93921014  0.63146203
   0.28546152  0.77812849  0.85102385
   0.15884062  0.95713010  0.86716961
   0.16516467  0.77341458  0.95017650
   0.34630013  0.93085826  0.92906116
   0.46218542  0.11225253  0.52043706
   0.61428132  0.08925564  0.50816400
   0.63761117  0.09061486  0.70159409
   0.54148644  0.26314310  0.73481131
   0.45991607  0.14843191  0.64546903
   0.63490678  0.25373352  0.60763901
   0.62642665  0.09933273  0.84244192
   0.50081262  0.26750537  0.85416560
   0.51252839  0.11260590  0.95854265
   0.68390442  0.25321095  0.92688871
   0.46144908  0.44992054  0.52030136
   0.60841462  0.41700030  0.50812507
   0.63166046  0.42680418  0.70426473
   0.53050396  0.59853507  0.73509914
   0.45973520  0.48210184  0.64434498
   0.62653794  0.59668463  0.60522781
   0.64709276  0.43625078  0.84105649
   0.50298345  0.60080627  0.85453494
   0.50894443  0.44240526  0.95859051
   0.67698276  0.58530812  0.93066060
   0.46768637  0.77847210  0.52116130
   0.61489833  0.75305387  0.50709943
   0.63141416  0.75734261  0.70312365
   0.53900613  0.93364262  0.73561729
   0.45647687  0.81619877  0.64802532
   0.62726385  0.92985523  0.60550208
   0.64703475  0.76963587  0.84123525
   0.49997031  0.92986424  0.85400705
   0.50850209  0.77991219  0.95755477
   0.68305192  0.92035558  0.92994202
   0.95389198  0.06829097  0.12462557
   0.87918463  0.25711370  0.13808029
   0.79407119  0.13289806  0.05006279
   0.99029778  0.21195492  0.02404445
   0.00533029  0.04637126  0.30172515
   0.92274884  0.24912362  0.32956627
   0.81835473  0.14177325  0.24655952
   0.01684410  0.21137710  0.21971627
   0.94015744  0.09037365  0.41566901
   0.85651066  0.24892737  0.44530528
   0.88096597  0.09965978  0.53978549
   0.04288653  0.21651472  0.50572923
   0.01589421  0.05753612  0.70677667
   0.92946644  0.24715559  0.73356753
   0.83192760  0.15282563  0.65408519
   0.01209713  0.27030551  0.61895579
   0.01832549  0.10971957  0.82503677
   0.87999225  0.25586898  0.84616448
   0.88556838  0.11520958  0.93888419
   0.06726666  0.26509827  0.91592059
   0.81392758  0.42406062  0.52165303
   0.96545228  0.41771660  0.51536584
   0.95689324  0.43014052  0.70480844
   0.86716987  0.59951612  0.73621697
   0.78789830  0.49108740  0.64609165
   0.96274117  0.59921770  0.60771567
   0.97079014  0.44009208  0.85198723
   0.83743989  0.60782598  0.85665652
   0.83823925  0.44621768  0.96035038
   0.01115277  0.60028929  0.93258267
   0.78624166  0.77834919  0.52036498
   0.93490674  0.75393307  0.50724343
   0.95852731  0.75941325  0.70512647
   0.85650964  0.94656761  0.73079615
   0.79939721  0.82373435  0.64355872
   0.97687854  0.93746917  0.59754496
   0.97918957  0.77792144  0.84096350
   0.84277135  0.94839253  0.85297015
   0.84082108  0.77820298  0.95656256
   0.00151264  0.92667419  0.93402832
   0.35383482  0.12106246  0.49595417
   0.33682854  0.44288708  0.49926854
   0.66307417  0.13451312  0.51105588
   0.66507310  0.44183791  0.49255017
   0.67494383  0.78326406  0.50340406
   0.02461063  0.44968592  0.51358121
   0.12117050  0.79624430  0.60822314
   0.18609324  0.10425467  0.74605514
   0.16986405  0.28973121  0.63438216
   0.34405524  0.23322008  0.69730846
   0.29387063  0.10382354  0.61220564
   0.16106066  0.11593137  0.86562175
   0.20343841  0.28038153  0.95168705
   0.32165117  0.25951394  0.82891706
   0.32511730  0.09506973  0.94112055
   0.16892445  0.45158181  0.73973173
   0.16142098  0.62209948  0.64223105
   0.34364200  0.56516888  0.69669757
   0.26893305  0.44833357  0.61127184
   0.13571790  0.45444007  0.86798396
   0.20489985  0.61299793  0.94202096
   0.31102667  0.58573415  0.82611898
   0.32303708  0.43735130  0.94171478
   0.08217790  0.80353258  0.15997553
   0.12598431  0.95822253  0.07173043
   0.28610825  0.87443178  0.13992069
   0.18812786  0.74455188  0.05073425
   0.11859087  0.80779225  0.35193980
   0.13252401  0.96233990  0.26187527
   0.31311601  0.88481050  0.31879752
   0.21325872  0.75210494  0.24175628
   0.07348916  0.81389850  0.46988235
   0.18737401  0.95153830  0.54702704
   0.26896449  0.90217976  0.43322085
   0.25798836  0.74271416  0.51894526
   0.15862229  0.77737663  0.75368689
   0.15572537  0.97494580  0.67061504
   0.33748931  0.89971927  0.71224554
   0.25010549  0.79032231  0.63110388
   0.13195697  0.81047693  0.86996251
   0.20418096  0.94617025  0.96002280
   0.30033580  0.92944725  0.83394159
   0.31492001  0.78706739  0.94776953
   0.50557803  0.11903383  0.73996772
   0.50702671  0.29312416  0.64191851
   0.68701295  0.22621405  0.69725354
   0.59436551  0.11142807  0.61077919
   0.47378122  0.12276890  0.86595813
   0.53754171  0.27751322  0.94804072
   0.64548641  0.24690047  0.82828544
   0.66005953  0.10440817  0.94040564
   0.50377648  0.45244832  0.73927186
   0.50016762  0.62959539  0.64164055
   0.67423821  0.57032063  0.69813823
   0.60231867  0.44903255  0.61090815
   0.47097922  0.45814672  0.86639960
   0.53397499  0.61131001  0.94902566
   0.64251747  0.59052607  0.82769081
   0.65524206  0.43606862  0.94085974
   0.50311820  0.78932273  0.73951687
   0.49720689  0.96041438  0.64334039
   0.67819195  0.90193235  0.69744641
   0.59862845  0.78208867  0.61050800
   0.46569214  0.79097216  0.86673118
   0.53434320  0.94619040  0.94799999
   0.64035301  0.92400338  0.82651191
   0.65359281  0.77040042  0.94044408
   0.80343463  0.12238599  0.14693173
   0.85816677  0.26503203  0.04951576
   0.02107642  0.19677450  0.12179810
   0.92129833  0.07613765  0.03391833
   0.84745764  0.13239350  0.33681599
   0.89109339  0.28070207  0.23619194
   0.04017775  0.17826724  0.31012544
   0.94924640  0.08122185  0.22087166
   0.81852593  0.11954033  0.45990518
   0.91865299  0.26392530  0.53243330
   0.99834716  0.22430183  0.41880369
   0.00545642  0.04513271  0.49822367
   0.88106306  0.11197862  0.73723205
   0.88173530  0.29270464  0.65540166
   0.05172251  0.20848966  0.70082486
   0.98262679  0.10473528  0.61411893
   0.84124550  0.12300555  0.85439102
   0.92657982  0.27524293  0.93114413
   0.02914311  0.26597704  0.81392426
   0.02023370  0.07227445  0.92142306
   0.83016234  0.45880564  0.73985042
   0.83161505  0.63440240  0.64230956
   0.00787934  0.56988655  0.69851061
   0.92071928  0.45923517  0.61233974
   0.80357223  0.46523841  0.86737104
   0.86375375  0.61928920  0.95079701
   0.97568999  0.59184681  0.82833448
   0.98674050  0.45620300  0.94884078
   0.83432936  0.79406588  0.73857313
   0.82934227  0.97543964  0.63292999
   0.99867230  0.90740073  0.69850465
   0.93462894  0.78357529  0.60972889
   0.80471566  0.79713665  0.86458633
   0.85512847  0.94517254  0.94676737
   0.98063775  0.92529027  0.82526986
   0.98955263  0.77338296  0.94447885
Direct configuration=   100
   0.27017622  0.21127981  0.09514784
   0.21627640  0.20979312  0.15354483
   0.27048662  0.21613565  0.21169648
   0.21378281  0.20280844  0.26834561
   0.24860293  0.21879587  0.33549909
   0.23367881  0.16120398  0.39150736
   0.23275265  0.20685690  0.45315485
   0.22276748  0.13660018  0.50113421
   0.25929019  0.54284653  0.09990595
   0.19953749  0.53313769  0.15724967
   0.25025626  0.53392098  0.21857055
   0.18721265  0.51562654  0.27394804
   0.22453675  0.54597722  0.33771630
   0.20084924  0.49347960  0.39508480
   0.21566633  0.54066858  0.45678249
   0.20545828  0.46467652  0.50101844
   0.59180234  0.21061893  0.09986080
   0.53084504  0.20841798  0.15559408
   0.58438029  0.21225843  0.21534371
   0.52653658  0.18816006  0.27104589
   0.56651043  0.21668449  0.33444696
   0.53533450  0.16670892  0.39294130
   0.54962911  0.21292092  0.45567601
   0.53665797  0.13961256  0.50057040
   0.59314056  0.54351432  0.09983345
   0.53133488  0.53943075  0.15568380
   0.58180951  0.54334445  0.21645453
   0.52117739  0.51970066  0.27169289
   0.56152747  0.55119428  0.33447949
   0.53123316  0.50057730  0.39214569
   0.54972468  0.54623054  0.45471024
   0.53441864  0.46878621  0.49826801
   0.58758224  0.87826936  0.09866768
   0.52588835  0.87462708  0.15441199
   0.57805117  0.87847953  0.21501141
   0.52111355  0.85316572  0.27097448
   0.55749097  0.88552972  0.33490965
   0.52748496  0.83611235  0.39311797
   0.54818701  0.88031030  0.45539594
   0.54040223  0.80047518  0.49840352
   0.93520125  0.52332650  0.10134547
   0.87257964  0.52097183  0.15727382
   0.92042042  0.52562564  0.21910588
   0.85824534  0.50750746  0.27448621
   0.90177697  0.53586432  0.33577568
   0.86993279  0.48314884  0.39254390
   0.89113198  0.53062616  0.45392529
   0.88630571  0.45676638  0.50025630
   0.89165122  0.85780308  0.09936176
   0.83707664  0.86432278  0.15712701
   0.89125835  0.85349936  0.21515490
   0.83912521  0.84892182  0.27477333
   0.87722235  0.88641437  0.33620443
   0.85075994  0.83035307  0.39198056
   0.86513438  0.87354308  0.45452185
   0.85639537  0.79430565  0.49890782
   0.31449563  0.13442227  0.08609126
   0.20626773  0.21878084  0.05154000
   0.32604819  0.28136888  0.09223696
   0.16903067  0.13037523  0.15264919
   0.15918466  0.28113768  0.14985555
   0.33344329  0.15086843  0.20918970
   0.30576800  0.30049723  0.21561335
   0.14949389  0.26694275  0.26185292
   0.17913543  0.11814519  0.26694073
   0.33911882  0.22058287  0.33213097
   0.21846842  0.30132427  0.34986105
   0.13568186  0.12456439  0.38775793
   0.28380689  0.08620163  0.38926125
   0.17462847  0.27469597  0.45392821
   0.31738615  0.24042104  0.45784250
   0.29986192  0.46347571  0.08929700
   0.20231543  0.56224479  0.05330701
   0.32218075  0.60584120  0.10193861
   0.15923105  0.45058308  0.15300637
   0.13353574  0.59457619  0.15626625
   0.31487656  0.47011804  0.21518690
   0.29122376  0.61472606  0.22782428
   0.11131433  0.56502083  0.26363290
   0.16693394  0.42687794  0.27306890
   0.31589412  0.54561405  0.33274765
   0.19122899  0.62900629  0.34833543
   0.11282393  0.46650244  0.39299857
   0.25692081  0.42123180  0.39702140
   0.15434735  0.60578984  0.46761153
   0.30160905  0.57741067  0.45728656
   0.63318218  0.13157614  0.09378350
   0.53816335  0.22373594  0.05177524
   0.65251127  0.27799114  0.10328313
   0.48412527  0.12938794  0.15301215
   0.47368553  0.27916965  0.15220726
   0.65505930  0.15434214  0.21159911
   0.61496614  0.29842738  0.22257448
   0.45116875  0.23784378  0.26209981
   0.50685293  0.09805450  0.27054972
   0.65909290  0.20693034  0.33131128
   0.54411025  0.30450017  0.34072671
   0.44715525  0.14276700  0.38879763
   0.58760375  0.08980027  0.39460466
   0.49274310  0.28295112  0.46309240
   0.63958969  0.24097845  0.45555975
   0.63957553  0.46703901  0.09225433
   0.53719078  0.55503792  0.05232829
   0.65083048  0.61267346  0.10264221
   0.48352452  0.46174663  0.15245716
   0.47463686  0.61073360  0.15294721
   0.65133064  0.48386535  0.21383470
   0.61349969  0.62899341  0.22401064
   0.44262677  0.56496147  0.26354076
   0.50447568  0.42952221  0.27127033
   0.65323373  0.54383526  0.33187816
   0.53687428  0.63854156  0.34000352
   0.44150899  0.48050695  0.38793980
   0.58233991  0.42359710  0.39395569
   0.49277104  0.61510611  0.46539249
   0.63795295  0.57470740  0.45516398
   0.63496216  0.80248212  0.09158698
   0.53233907  0.88902781  0.05108601
   0.64337958  0.94876295  0.10156096
   0.47780872  0.79669525  0.15185377
   0.46837936  0.94571062  0.15043542
   0.64454654  0.81626981  0.21177063
   0.61068674  0.96396006  0.22220133
   0.44233926  0.89936830  0.26015890
   0.50512437  0.76334664  0.27094325
   0.64855350  0.87817297  0.33375336
   0.53083351  0.97289816  0.34032646
   0.43486631  0.82191025  0.38865289
   0.57256725  0.75639772  0.39367987
   0.48982249  0.94820789  0.46651659
   0.63541982  0.91097373  0.45334525
   0.98310561  0.44688298  0.09480430
   0.88110492  0.53204096  0.05249882
   0.99061708  0.59405570  0.10325576
   0.82431475  0.44290703  0.15559003
   0.81675714  0.59311811  0.15256568
   0.98721094  0.46271541  0.21916778
   0.95455014  0.61003854  0.22685251
   0.78163404  0.55494391  0.26582962
   0.83865755  0.41712676  0.27825142
   0.99198507  0.52123269  0.33050412
   0.88483382  0.62531449  0.34289586
   0.77924158  0.46781663  0.38906215
   0.91683025  0.40414358  0.39241449
   0.83119727  0.59718734  0.46453291
   0.97760721  0.56428566  0.45102862
   0.91297977  0.77284687  0.08843155
   0.84330922  0.89159355  0.05274008
   0.96060858  0.91219055  0.10830849
   0.77962696  0.79560590  0.15574748
   0.79329085  0.94323764  0.15688956
   0.93552426  0.77638353  0.20747827
   0.95070267  0.92007335  0.22083928
   0.76640155  0.89965191  0.26378683
   0.81343876  0.76234832  0.28365490
   0.96669889  0.88894388  0.33609355
   0.84140129  0.97063703  0.34563598
   0.76392391  0.80359176  0.39023511
   0.90799389  0.75689043  0.39110740
   0.80719148  0.94192131  0.46737082
   0.95176456  0.90857632  0.45254087
   0.15998384  0.10287185  0.52441368
   0.29779235  0.08483739  0.50556696
   0.32349547  0.08555319  0.71390729
   0.18693235  0.25450065  0.73203260
   0.15246200  0.12182270  0.64167390
   0.30099991  0.26485657  0.60602316
   0.31097954  0.10738363  0.84157443
   0.17449546  0.28069538  0.84898097
   0.18020857  0.09208203  0.96579155
   0.33926320  0.25072403  0.93605721
   0.13598930  0.44206754  0.52235366
   0.28103159  0.41530953  0.50869502
   0.30495234  0.41926715  0.70451716
   0.19958608  0.59368061  0.73059066
   0.13325914  0.47560848  0.64487796
   0.28819244  0.61281327  0.60185604
   0.31886013  0.43541634  0.84334431
   0.16300107  0.58767323  0.85005647
   0.17949441  0.44027928  0.96008367
   0.34132782  0.58769616  0.93433089
   0.22040599  0.74510973  0.14331572
   0.14022171  0.93923850  0.16068440
   0.07075924  0.81539195  0.05710117
   0.25288701  0.88434346  0.04461419
   0.26891281  0.76372794  0.33056158
   0.19220601  0.93816122  0.34840374
   0.08432532  0.80795013  0.25884810
   0.27656569  0.89246343  0.23059915
   0.19074301  0.77008872  0.43798475
   0.11879153  0.94900325  0.46596831
   0.13183044  0.79021127  0.56266516
   0.30302959  0.86938342  0.52257771
   0.30289863  0.75807572  0.71692015
   0.19860705  0.92342268  0.75510703
   0.12043733  0.82192375  0.66423556
   0.27922114  0.94788844  0.62976009
   0.29234140  0.78217286  0.85192293
   0.15469138  0.96028960  0.86790289
   0.17413001  0.75745026  0.95539483
   0.34510649  0.93879300  0.93247766
   0.46584538  0.11107166  0.51873048
   0.61642267  0.09270371  0.50768967
   0.64466882  0.09076539  0.69976537
   0.53889171  0.26128789  0.73288863
   0.46025261  0.14287793  0.64395781
   0.63156815  0.25614921  0.60483075
   0.62815802  0.10057053  0.84281289
   0.49470371  0.26765917  0.85456162
   0.51425740  0.10161246  0.95854201
   0.67416397  0.25969453  0.93023051
   0.46448263  0.44985078  0.51937807
   0.60869756  0.41799943  0.50687619
   0.63857938  0.42790401  0.70337122
   0.52602549  0.59688946  0.73309145
   0.46004891  0.47771790  0.64333050
   0.62352435  0.60169977  0.60544307
   0.65250125  0.44140868  0.84203849
   0.49737707  0.60084876  0.85540975
   0.51082583  0.43201956  0.95774237
   0.67121982  0.59242410  0.93723298
   0.47226924  0.77773588  0.52099666
   0.61720392  0.75512397  0.50582381
   0.63983065  0.75648237  0.70191081
   0.53588062  0.93253169  0.73349570
   0.45933713  0.81066768  0.64784027
   0.62319138  0.93441697  0.60495965
   0.65245808  0.77309393  0.84223774
   0.49538975  0.92603699  0.85463692
   0.50925951  0.77025794  0.95745797
   0.67818441  0.92611879  0.93607956
   0.95492539  0.07262195  0.12462515
   0.87439891  0.25663965  0.13975964
   0.78957124  0.13245812  0.04812553
   0.98346051  0.21615743  0.02446577
   0.01280083  0.04310247  0.29843866
   0.92734929  0.25297250  0.32735945
   0.81807908  0.13975705  0.24285559
   0.01447210  0.20964181  0.21738534
   0.93753920  0.09159712  0.41388748
   0.85112196  0.25064787  0.44771116
   0.88229194  0.09371187  0.54308948
   0.03652881  0.21038469  0.50735338
   0.01717764  0.05413234  0.70653691
   0.92949223  0.24549220  0.73846606
   0.82667811  0.15193970  0.65544375
   0.00448506  0.27355439  0.62040461
   0.01877005  0.11098257  0.82711086
   0.86271388  0.25739377  0.84632659
   0.88471054  0.10187213  0.94013644
   0.06051126  0.26548617  0.91890557
   0.81863330  0.42426040  0.51996771
   0.96585921  0.41633871  0.51257609
   0.95854368  0.43367537  0.70365250
   0.86281190  0.59770339  0.73445515
   0.78934487  0.48795062  0.64511957
   0.96030640  0.60500458  0.60784111
   0.97988889  0.44404243  0.85177793
   0.83205155  0.60780935  0.85747407
   0.84338890  0.43478427  0.96044507
   0.00320524  0.60415502  0.94058364
   0.78367703  0.77669494  0.51942508
   0.93275923  0.75286068  0.50628420
   0.96253203  0.75687600  0.70330476
   0.85422404  0.94571475  0.72730991
   0.80099261  0.81981568  0.64225415
   0.97532586  0.94235104  0.59867929
   0.98523378  0.78231691  0.84205966
   0.83774316  0.94557598  0.85158943
   0.84057002  0.77026134  0.95531565
   0.99579045  0.93044610  0.94047653
   0.36005469  0.10967185  0.50246683
   0.33794745  0.44003036  0.49411825
   0.66270426  0.14051743  0.50742819
   0.66487784  0.44070163  0.48938804
   0.67690171  0.78051258  0.49447731
   0.02488907  0.44258133  0.50124355
   0.10915799  0.82475374  0.59888539
   0.19189504  0.10137505  0.74738938
   0.16399334  0.28824786  0.62960757
   0.34308924  0.23766815  0.69729756
   0.30252027  0.10300152  0.61397649
   0.16524159  0.11557596  0.86603637
   0.19386128  0.28063689  0.95217740
   0.32081898  0.26830982  0.83281283
   0.33163415  0.09541765  0.94501190
   0.17346137  0.44614962  0.73886998
   0.15612513  0.62063778  0.63916791
   0.34287549  0.56922343  0.69586354
   0.27562778  0.44770372  0.61169421
   0.13746004  0.44727568  0.86771174
   0.19508824  0.61184645  0.94147845
   0.30811959  0.59266036  0.82824076
   0.32799798  0.43769682  0.94494009
   0.08161555  0.80561180  0.15803967
   0.12147147  0.95858396  0.07002741
   0.28881450  0.87754220  0.14005966
   0.18634823  0.74794189  0.05048479
   0.12516676  0.80839425  0.35274420
   0.13120256  0.96059156  0.26088332
   0.31835678  0.88911971  0.31836534
   0.21723710  0.75215229  0.24277681
   0.07017537  0.81339793  0.47389862
   0.18909423  0.94809329  0.54812343
   0.26274952  0.90293996  0.43354070
   0.26419682  0.73317303  0.51492787
   0.16581265  0.77000941  0.75280167
   0.15078444  0.97428547  0.67148418
   0.34064253  0.90492257  0.71260898
   0.25959879  0.79426080  0.62925175
   0.13453646  0.81175601  0.86642818
   0.20058070  0.94427080  0.96002328
   0.29841297  0.93696949  0.83598537
   0.32284258  0.79005249  0.94993770
   0.51085513  0.11296360  0.73919897
   0.50301208  0.29167849  0.64021926
   0.68902970  0.22840019  0.69468347
   0.59801689  0.10977154  0.61064685
   0.47647263  0.11823563  0.86575321
   0.52900834  0.27659505  0.94928981
   0.63993688  0.25550930  0.82958905
   0.66708682  0.10549838  0.94295539
   0.50814930  0.44675279  0.73839997
   0.49437551  0.62894649  0.63921719
   0.67280814  0.57500908  0.69766673
   0.60918184  0.44954191  0.61078169
   0.47330440  0.45401870  0.86571992
   0.52364687  0.61111301  0.95062691
   0.63960922  0.59923913  0.83019744
   0.66113079  0.43582258  0.94372848
   0.50866686  0.78342426  0.73901907
   0.49099316  0.95775160  0.64160567
   0.67900884  0.90699622  0.69635784
   0.60367120  0.78225406  0.61012391
   0.46620315  0.78601239  0.86655009
   0.52570094  0.94670574  0.94908508
   0.63665350  0.93325650  0.82846654
   0.65947312  0.77085288  0.94293540
   0.80131845  0.12507470  0.14461214
   0.84907572  0.26812125  0.04647610
   0.01897392  0.20187494  0.12054762
   0.91903261  0.07758479  0.03237497
   0.84785690  0.13433913  0.33890890
   0.88969721  0.27953036  0.23467038
   0.04225854  0.17676661  0.30923415
   0.94722606  0.07883682  0.21971462
   0.81319806  0.11724619  0.46338677
   0.91575944  0.25992876  0.53406331
   0.99254850  0.22951690  0.41896989
   0.00869455  0.04440593  0.49254058
   0.88491006  0.10419848  0.73822315
   0.87702171  0.29251680  0.65895134
   0.05426254  0.20523793  0.70200707
   0.98488230  0.10668300  0.61243113
   0.83668675  0.11845669  0.85451075
   0.92382567  0.27176521  0.93250217
   0.02189334  0.27152585  0.81745434
   0.02567009  0.07429317  0.92421464
   0.83188351  0.45686561  0.73924532
   0.82689783  0.63586091  0.64077187
   0.00602460  0.57276824  0.69933667
   0.92612664  0.46178182  0.61209425
   0.80718690  0.46144620  0.86822396
   0.85327071  0.62025461  0.95287175
   0.97285797  0.60050369  0.83156570
   0.99195548  0.45903042  0.95161293
   0.83640820  0.78977464  0.73683969
   0.82656800  0.97721197  0.62750214
   0.99472002  0.90964561  0.69718639
   0.94137673  0.78444703  0.60868884
   0.80710010  0.79288920  0.86364575
   0.84507130  0.94334052  0.94678647
   0.97865030  0.93294379  0.82766796
   0.99469245  0.77367067  0.94990304
Direct configuration=   120
   0.27248127  0.21147368  0.09337822
   0.21866993  0.21005704  0.15410842
   0.27436993  0.21560529  0.21391246
   0.21648597  0.20433351  0.27016054
   0.25230766  0.21964937  0.33503664
   0.22501234  0.15612490  0.38856755
   0.23783432  0.20599396  0.45259534
   0.22841316  0.12968621  0.50152044
   0.25999406  0.54243551  0.09975295
   0.19986862  0.53169580  0.15820386
   0.25128743  0.53209050  0.21983751
   0.18717042  0.51585108  0.27407196
   0.22344371  0.54744852  0.33632062
   0.20189382  0.49345126  0.39290457
   0.21446742  0.53981945  0.45526706
   0.20674251  0.46427686  0.50138970
   0.59146680  0.21028042  0.09960279
   0.53119866  0.20881649  0.15686016
   0.58539336  0.21188015  0.21672625
   0.52767734  0.18870462  0.27189689
   0.56786820  0.21573524  0.33331709
   0.53868472  0.16619323  0.39056144
   0.55036391  0.21302266  0.45283716
   0.53749167  0.14124896  0.50030264
   0.59335973  0.54366400  0.09978452
   0.53146203  0.53907060  0.15682642
   0.58233306  0.54202963  0.21785915
   0.52113203  0.51947706  0.27202863
   0.56078024  0.55115422  0.33288044
   0.53257967  0.50160284  0.39002669
   0.55006735  0.54637241  0.45255718
   0.53583157  0.46954269  0.49866968
   0.58671957  0.87869143  0.09832883
   0.52549520  0.87415922  0.15581573
   0.57859495  0.87671739  0.21655121
   0.52125194  0.85382136  0.27146344
   0.55690174  0.88537227  0.33336911
   0.52764593  0.83659093  0.39059472
   0.54817720  0.88027303  0.45304308
   0.54284773  0.80155054  0.49961906
   0.93401878  0.52443143  0.10141483
   0.87151201  0.52158761  0.15834800
   0.91988069  0.52541762  0.22029414
   0.85786080  0.50888976  0.27475593
   0.90100973  0.53617009  0.33480398
   0.87010993  0.48479485  0.39068752
   0.89069919  0.53115582  0.45185600
   0.88760175  0.45593442  0.49890850
   0.88847386  0.85710858  0.09955220
   0.83230807  0.86123388  0.15889652
   0.89266571  0.84881465  0.21681541
   0.83529439  0.84819644  0.27566484
   0.87629351  0.88639845  0.33615390
   0.84898586  0.82969285  0.39098513
   0.86163980  0.87168028  0.45333141
   0.85313503  0.79341664  0.49814219
   0.31708400  0.13296934  0.08402061
   0.20521661  0.21927903  0.05062032
   0.32844909  0.28213264  0.09020860
   0.17108495  0.13112593  0.15171889
   0.16165014  0.28275904  0.14906791
   0.33619743  0.14870836  0.20878379
   0.31074681  0.29975394  0.21535903
   0.15049954  0.26708403  0.26046428
   0.18198240  0.11699775  0.26715671
   0.34250429  0.22301249  0.33338897
   0.21831718  0.30144460  0.35042529
   0.14128527  0.12832092  0.38767899
   0.28451427  0.08637676  0.38742813
   0.17265264  0.27231097  0.45607799
   0.32264675  0.24447075  0.45737289
   0.29936406  0.46259898  0.08662112
   0.20113387  0.56438411  0.05313130
   0.32386096  0.60565498  0.10297633
   0.15903086  0.44951288  0.15289704
   0.13476095  0.59500111  0.15627566
   0.31419509  0.46626599  0.21622341
   0.29431877  0.61240972  0.22723643
   0.11125070  0.56413375  0.26302537
   0.16715087  0.42653618  0.27411157
   0.31474880  0.54984140  0.33362108
   0.18743479  0.62958358  0.34790490
   0.11530698  0.46291020  0.39289740
   0.26144782  0.42373898  0.39590264
   0.15212344  0.60355557  0.46782519
   0.30052551  0.57868433  0.45677949
   0.63134042  0.12963464  0.09347713
   0.53648693  0.22423125  0.05117011
   0.65377081  0.27749473  0.10285579
   0.48422101  0.12985615  0.15318818
   0.47443644  0.28033826  0.15248433
   0.65544907  0.15386722  0.21095084
   0.61679194  0.29752947  0.22216306
   0.45231975  0.23833094  0.26224559
   0.50684579  0.10002400  0.27032236
   0.65931929  0.20813947  0.33048506
   0.54554479  0.30266286  0.34076029
   0.45140925  0.13917483  0.38770876
   0.59217934  0.09149497  0.39423489
   0.49120477  0.28163533  0.46176112
   0.63922841  0.24396379  0.45505193
   0.64015754  0.46642953  0.09141680
   0.53626836  0.55589050  0.05190429
   0.65153696  0.61307186  0.10293576
   0.48356585  0.46118422  0.15183146
   0.47537387  0.61118963  0.15310164
   0.65171056  0.48268266  0.21395153
   0.61449094  0.62740536  0.22397394
   0.44308869  0.56427777  0.26288956
   0.50405225  0.43025306  0.27141425
   0.65190242  0.54653972  0.33107721
   0.53538449  0.63710796  0.33940576
   0.44434315  0.47985205  0.38733484
   0.58341660  0.42578826  0.39314522
   0.49161587  0.61339055  0.46503406
   0.63689324  0.57700107  0.45470427
   0.63428904  0.80198843  0.09054168
   0.52957394  0.88943391  0.05007586
   0.64277539  0.94982701  0.10119077
   0.47679816  0.79669189  0.15126426
   0.46839881  0.94631427  0.15038577
   0.64427968  0.81434088  0.21108007
   0.61177253  0.96181084  0.22153298
   0.44406777  0.90098452  0.25825773
   0.50352726  0.76528257  0.27092990
   0.64751688  0.88144331  0.33322158
   0.52942559  0.97149833  0.34018931
   0.43677730  0.82134556  0.38898746
   0.57293435  0.75847598  0.39307111
   0.48901883  0.94633874  0.46703141
   0.63424712  0.91329113  0.45238891
   0.98326218  0.44794685  0.09423383
   0.87882258  0.53272341  0.05196677
   0.98978252  0.59539591  0.10336957
   0.82339869  0.44359855  0.15514386
   0.81584824  0.59401663  0.15253008
   0.98570954  0.46099011  0.21893975
   0.95518660  0.60897469  0.22666168
   0.78228123  0.55706603  0.26563443
   0.83646315  0.41964927  0.27782854
   0.99071264  0.52289377  0.33075231
   0.88473585  0.62426415  0.34277573
   0.78066100  0.46843905  0.38846059
   0.91587260  0.40589523  0.39162179
   0.82887083  0.59590503  0.46477751
   0.97561695  0.56735451  0.44953228
   0.90868281  0.77041487  0.08760105
   0.83827045  0.89206011  0.05262996
   0.96061661  0.91093773  0.10804169
   0.77283193  0.79113053  0.15578835
   0.79126300  0.94556421  0.15832196
   0.93507972  0.76752881  0.20692988
   0.95339232  0.91899922  0.21909144
   0.76276973  0.90309536  0.26201380
   0.80937458  0.76077389  0.28383461
   0.96709383  0.89030808  0.33578709
   0.83963042  0.96986421  0.34467402
   0.76333690  0.79900365  0.38859017
   0.90778516  0.75872524  0.39042546
   0.80255728  0.93827907  0.46618159
   0.94689151  0.90798748  0.45218373
   0.16105973  0.10277447  0.52407958
   0.30777041  0.08163716  0.50510404
   0.32987536  0.08722895  0.71660372
   0.18951384  0.25474470  0.72852172
   0.15697961  0.12024225  0.64006059
   0.30144941  0.26734381  0.60618933
   0.31188862  0.10755352  0.84520074
   0.17338425  0.28391020  0.84825674
   0.18171659  0.09166969  0.96681120
   0.33604862  0.25670448  0.94167161
   0.13679356  0.43852287  0.52201811
   0.28509672  0.41486390  0.50812388
   0.31187991  0.41997672  0.70597548
   0.19826113  0.59625939  0.72876033
   0.13837291  0.47046279  0.64243432
   0.28909895  0.61741127  0.60075012
   0.32642341  0.43945422  0.84525389
   0.15646039  0.58566138  0.84837785
   0.17926744  0.43558536  0.96066257
   0.33586851  0.59263935  0.93983272
   0.22065144  0.74818894  0.14576146
   0.13980359  0.94027019  0.15751697
   0.06410231  0.81630790  0.05349115
   0.25143636  0.88170761  0.04294869
   0.27907558  0.76508862  0.33162018
   0.19605442  0.93932310  0.34744630
   0.08674537  0.80247448  0.25814617
   0.27826798  0.89244845  0.23372672
   0.18591939  0.76842731  0.43770611
   0.11764905  0.94681119  0.46785413
   0.13677872  0.77577059  0.55999411
   0.30276837  0.86369806  0.52293716
   0.30966111  0.75686359  0.71811483
   0.20350538  0.92259383  0.75526874
   0.12339235  0.82390262  0.66701180
   0.28292930  0.95330503  0.63034070
   0.29900178  0.78613317  0.85193040
   0.15015888  0.96175968  0.86759981
   0.17569420  0.75395438  0.94891895
   0.34294787  0.94523062  0.93638745
   0.46739464  0.10806024  0.51767431
   0.62214062  0.09556591  0.50707036
   0.64920221  0.08937596  0.70032582
   0.53730533  0.26124663  0.73067238
   0.46214805  0.13702401  0.64127529
   0.62881600  0.25712076  0.60258585
   0.63067349  0.10221272  0.84328253
   0.48888324  0.26751089  0.85401110
   0.51354504  0.09557801  0.95846329
   0.66439595  0.26476030  0.93388670
   0.46546484  0.44913348  0.51871054
   0.61169488  0.41729973  0.50628580
   0.64454225  0.42841908  0.70432569
   0.52306653  0.59719001  0.73085317
   0.46282902  0.47382741  0.64122196
   0.62312830  0.60486394  0.60543884
   0.65719413  0.44557638  0.84410545
   0.49297585  0.60233734  0.85547746
   0.51103329  0.42748673  0.95742956
   0.66632257  0.59804675  0.94319405
   0.47451276  0.77556101  0.52114388
   0.62071340  0.75486052  0.50415610
   0.64829088  0.75532960  0.70307680
   0.53345112  0.93329776  0.73193990
   0.46375315  0.80536908  0.64603771
   0.62182216  0.93777289  0.60466242
   0.65688095  0.77565677  0.84373450
   0.49250483  0.92430421  0.85438594
   0.50802759  0.76541719  0.95750304
   0.67313922  0.93120643  0.94076050
   0.95621520  0.07366321  0.12234188
   0.86819354  0.25900302  0.13585160
   0.78416159  0.13269715  0.04482526
   0.97387000  0.21883643  0.02439374
   0.01940941  0.04108964  0.29525285
   0.92963783  0.25362587  0.32781164
   0.81781639  0.13793423  0.24341947
   0.01339741  0.20749982  0.21665251
   0.93337933  0.09380978  0.41253707
   0.84400489  0.24849158  0.45002886
   0.87858398  0.08890091  0.54521518
   0.03161593  0.20077784  0.50788960
   0.01994578  0.05222370  0.70700146
   0.92986787  0.24314849  0.74226275
   0.82570914  0.15304199  0.65579309
   0.99918792  0.27350979  0.62163356
   0.01707912  0.11032893  0.82938585
   0.84849711  0.26016092  0.84618632
   0.87983734  0.09426842  0.93644046
   0.05410649  0.26500107  0.91949281
   0.81971362  0.42434587  0.51937521
   0.96929247  0.41443691  0.50963391
   0.96047346  0.43673090  0.70397825
   0.85769631  0.60058363  0.73335320
   0.79160972  0.48637438  0.64191466
   0.95989290  0.60850252  0.60809044
   0.98613031  0.44758814  0.85178564
   0.82752967  0.60735906  0.85835276
   0.84688481  0.42421306  0.96166131
   0.99532681  0.60886216  0.94609976
   0.78033957  0.77455445  0.51778994
   0.92843518  0.75190224  0.50626262
   0.96706658  0.75331477  0.70329341
   0.85292993  0.94573783  0.72402854
   0.80415292  0.81641894  0.63918032
   0.97577298  0.94176962  0.59946924
   0.99148038  0.78530586  0.84362214
   0.83303040  0.94174400  0.84933825
   0.83819290  0.76885708  0.95527897
   0.99204094  0.93326541  0.94613966
   0.36764103  0.11143273  0.49686101
   0.34053131  0.44502307  0.49554960
   0.66272291  0.14775300  0.51459786
   0.66642789  0.43996522  0.48688434
   0.68410513  0.78218714  0.50258544
   0.02875637  0.44644974  0.50887594
   0.11365605  0.79783055  0.61957262
   0.19934589  0.10108434  0.74802064
   0.15889729  0.28668684  0.62386286
   0.34057141  0.24300103  0.69875898
   0.30876230  0.10213701  0.61633147
   0.16891431  0.11771963  0.86727284
   0.18740025  0.28109966  0.95350156
   0.32198147  0.27537761  0.83760974
   0.33578792  0.09805069  0.94954641
   0.17716285  0.44222291  0.73742548
   0.15214887  0.61939314  0.63456632
   0.34076544  0.57345566  0.69646330
   0.28328942  0.44590324  0.61223700
   0.14059311  0.44029672  0.86641699
   0.18643135  0.60879519  0.94233732
   0.30643601  0.59809231  0.83176054
   0.33035903  0.43875478  0.94821681
   0.08095227  0.80638427  0.15761550
   0.11670321  0.95862707  0.06906669
   0.29002037  0.88004780  0.13870610
   0.18687220  0.74904836  0.04996002
   0.13008621  0.80886339  0.35218541
   0.13057178  0.95872008  0.25945955
   0.32160768  0.89357690  0.31733940
   0.22168748  0.75199883  0.24279816
   0.06842485  0.81207042  0.47925046
   0.19059226  0.94448231  0.55010288
   0.25682441  0.90324489  0.43375808
   0.26822722  0.72621709  0.51105638
   0.17376090  0.76375708  0.75008681
   0.14776024  0.97318241  0.67090241
   0.34273291  0.90927137  0.71444976
   0.27020694  0.79619873  0.62594055
   0.13862574  0.81174269  0.86606848
   0.19848601  0.94328691  0.96061758
   0.29971360  0.94307956  0.83831563
   0.32785249  0.79154956  0.95282606
   0.51511555  0.10880343  0.73780393
   0.49932737  0.28932425  0.63743865
   0.68978878  0.22972504  0.69261530
   0.60139261  0.10725613  0.61040746
   0.47966787  0.11493193  0.86466131
   0.51937402  0.27570127  0.95095293
   0.63586436  0.26307502  0.83134466
   0.67054014  0.10750066  0.94599098
   0.51126644  0.44281160  0.73680628
   0.48956284  0.62747584  0.63580669
   0.67037305  0.57952701  0.69827821
   0.61699889  0.44976173  0.61073916
   0.47726174  0.45048384  0.86403460
   0.51364486  0.61110439  0.95245373
   0.63852068  0.60621751  0.83387503
   0.66345745  0.43540713  0.94623894
   0.51375885  0.77881438  0.73822440
   0.48645673  0.95383237  0.63855732
   0.67904401  0.91214518  0.69594669
   0.60956210  0.78166227  0.60995394
   0.46779193  0.78070086  0.86510333
   0.51803635  0.94652903  0.95059083
   0.63433890  0.94038446  0.83109333
   0.66181094  0.77129771  0.94552041
   0.79966512  0.12762937  0.14301180
   0.83990617  0.27172695  0.04534356
   0.01633636  0.20700396  0.11962336
   0.91667127  0.07875291  0.03200629
   0.84737851  0.13806634  0.33924006
   0.88870454  0.27836975  0.23384508
   0.04358078  0.17498592  0.30807710
   0.94623618  0.07546331  0.21867115
   0.81062773  0.11498939  0.46633265
   0.91251100  0.25680528  0.53692451
   0.98608298  0.23457458  0.41964100
   0.01117910  0.04649318  0.48824032
   0.88699812  0.09848142  0.73841525
   0.87477285  0.29170519  0.66369622
   0.05488608  0.20228057  0.70412048
   0.98725053  0.10744457  0.60994906
   0.83230556  0.11550740  0.85364462
   0.91786406  0.26960005  0.93367402
   0.01551553  0.27624647  0.82075646
   0.02823656  0.07627098  0.92717818
   0.83128433  0.45696606  0.73833096
   0.82351048  0.63642592  0.63829529
   0.00308336  0.57631965  0.70182846
   0.93190716  0.46319409  0.61117732
   0.81251516  0.45695026  0.86792238
   0.84332491  0.62013674  0.95526336
   0.97233703  0.60744260  0.83569483
   0.99543416  0.46161209  0.95412239
   0.83704416  0.78643738  0.73423511
   0.82549089  0.97925422  0.62169773
   0.99019246  0.90871943  0.69662555
   0.94850075  0.78375321  0.60806460
   0.81065237  0.78796041  0.86132056
   0.83711517  0.94224396  0.94704119
   0.97775311  0.93875606  0.83098239
   0.99774021  0.77428307  0.95607973
Direct configuration=   140
   0.27365811  0.21150706  0.09271485
   0.22145305  0.21035605  0.15236346
   0.27702731  0.21525943  0.21134890
   0.21946986  0.20335119  0.26840851
   0.25385536  0.22147005  0.33587040
   0.23159875  0.15807994  0.39057931
   0.24135262  0.20427783  0.45361961
   0.23535189  0.13054470  0.49938231
   0.26004412  0.54197624  0.09925904
   0.20110435  0.53075269  0.15702436
   0.25179364  0.53062535  0.21851299
   0.18738435  0.51591115  0.27388934
   0.22318108  0.54931090  0.33733666
   0.20282799  0.49321961  0.39402462
   0.21400421  0.53796374  0.45632009
   0.20825746  0.46242421  0.50045702
   0.59072562  0.20999568  0.09948611
   0.53159554  0.20945438  0.15579645
   0.58618030  0.21246088  0.21495638
   0.52841757  0.18883576  0.27062337
   0.56979741  0.21640065  0.33335758
   0.54132192  0.16501055  0.39131320
   0.55142355  0.21427337  0.45333443
   0.54211899  0.14129205  0.49868147
   0.59380605  0.54387058  0.09952674
   0.53249441  0.53886221  0.15545635
   0.58281605  0.54132949  0.21629170
   0.52098873  0.51914093  0.27110174
   0.56093648  0.55270992  0.33312254
   0.53323851  0.50133802  0.39071151
   0.55038769  0.54644817  0.45324931
   0.53708605  0.46837381  0.49681125
   0.58589806  0.87861320  0.09767924
   0.52541597  0.87388417  0.15381783
   0.57842831  0.87583595  0.21421877
   0.52106681  0.85380772  0.27025058
   0.55695487  0.88679814  0.33434919
   0.52829672  0.83638321  0.39229240
   0.54886001  0.88017476  0.45458688
   0.54487091  0.79968649  0.49751353
   0.93280754  0.52539532  0.10115007
   0.87096857  0.52200621  0.15713783
   0.91964968  0.52504238  0.21866176
   0.85707794  0.50957789  0.27386011
   0.90135422  0.53750262  0.33505169
   0.86892995  0.48476315  0.39125277
   0.89062426  0.53116331  0.45262926
   0.88996102  0.45552455  0.49803625
   0.88464071  0.85528634  0.09900680
   0.83238485  0.85974418  0.15769963
   0.88938540  0.84671325  0.21483684
   0.83515111  0.84754699  0.27401623
   0.87425779  0.88594415  0.33518634
   0.84774450  0.82777202  0.39024070
   0.85812119  0.87012308  0.45340711
   0.84920798  0.79146413  0.49828341
   0.31752003  0.13447625  0.08252983
   0.20689916  0.21902236  0.05150622
   0.32918871  0.28084113  0.08849661
   0.17283163  0.13272106  0.15145814
   0.16507827  0.28272441  0.14918784
   0.33802467  0.14719499  0.20914532
   0.31579930  0.29765021  0.21537377
   0.15208055  0.26486864  0.26001510
   0.18710383  0.11802487  0.26753492
   0.34401041  0.22600780  0.33504408
   0.21803597  0.30145689  0.35116104
   0.14225337  0.12918536  0.38711799
   0.28509876  0.08569417  0.38577077
   0.17590049  0.26551089  0.45882067
   0.32211327  0.24562471  0.45590422
   0.29844680  0.46308188  0.08412509
   0.20166313  0.56566217  0.05439361
   0.32378927  0.60390361  0.10381094
   0.15898846  0.44925924  0.15279321
   0.13701537  0.59471032  0.15638230
   0.31358257  0.46381042  0.21725927
   0.29633266  0.60999437  0.22633249
   0.11092893  0.56293328  0.26217993
   0.16782492  0.42661155  0.27551517
   0.31431220  0.55460198  0.33378415
   0.18481761  0.63086050  0.34714620
   0.11675111  0.45950261  0.39172334
   0.26606879  0.42624955  0.39421087
   0.15005352  0.59994180  0.46757871
   0.29928131  0.57835421  0.45583990
   0.62799606  0.12908894  0.09341133
   0.53580764  0.22422746  0.05241238
   0.65365014  0.27559889  0.10212732
   0.48406326  0.13071003  0.15370694
   0.47538611  0.28104218  0.15293924
   0.65546348  0.15262435  0.21076321
   0.61934850  0.29747365  0.22226930
   0.45316173  0.23915480  0.26252325
   0.50695064  0.09946961  0.27038826
   0.66217010  0.20892162  0.32886721
   0.54593697  0.30343872  0.34111110
   0.45433357  0.13611826  0.38583443
   0.59766682  0.09141140  0.39347868
   0.48934320  0.28028488  0.45897886
   0.63781549  0.24844256  0.45370473
   0.63989734  0.46721143  0.09082858
   0.53642563  0.55633685  0.05310307
   0.65166983  0.61257135  0.10303555
   0.48385475  0.46132120  0.15145993
   0.47672301  0.61118452  0.15354389
   0.65188308  0.48117521  0.21446582
   0.61579853  0.62634453  0.22430023
   0.44265210  0.56413413  0.26226112
   0.50342508  0.42916748  0.27171345
   0.65269965  0.54900570  0.32980599
   0.53240410  0.63859947  0.33868025
   0.44428014  0.47862169  0.38617100
   0.58614967  0.42578269  0.39212662
   0.48980046  0.61216275  0.46421060
   0.63663208  0.57899688  0.45382760
   0.63255338  0.80277607  0.08921856
   0.52872491  0.88926712  0.05133921
   0.64122430  0.94924584  0.10050064
   0.47555096  0.79702388  0.15090560
   0.46912568  0.94651237  0.15055118
   0.64312903  0.81219475  0.21120552
   0.61317866  0.96041770  0.22112898
   0.44517417  0.90359873  0.25743421
   0.50092452  0.76509540  0.27107704
   0.64792043  0.88513590  0.33250956
   0.52739816  0.97331254  0.34017973
   0.43660107  0.82067990  0.38843747
   0.57515913  0.75769743  0.39163200
   0.48792708  0.94520449  0.46699133
   0.63350777  0.91671094  0.45092160
   0.98234589  0.45019316  0.09379310
   0.87704180  0.53269127  0.05294507
   0.98782564  0.59630275  0.10325623
   0.82241219  0.44437149  0.15506289
   0.81530838  0.59454328  0.15303994
   0.98427683  0.45929795  0.21874280
   0.95673859  0.60782798  0.22662140
   0.78225780  0.55993055  0.26533944
   0.83318372  0.42015520  0.27730123
   0.99179313  0.52417810  0.33063409
   0.88399241  0.62622656  0.34277768
   0.77889126  0.46841121  0.38734514
   0.91606295  0.40562946  0.39020654
   0.82736435  0.59369840  0.46498215
   0.97412099  0.56982110  0.44813449
   0.90400915  0.77012769  0.08670267
   0.83513745  0.89156616  0.05424517
   0.95599015  0.90694442  0.10694437
   0.77218587  0.79240347  0.15611497
   0.79173677  0.94145980  0.15865303
   0.93161924  0.76706567  0.20790155
   0.95158589  0.91235530  0.21853448
   0.76437626  0.90153968  0.26203205
   0.80662633  0.76172922  0.28308131
   0.96407385  0.89033724  0.33489600
   0.83903890  0.97030675  0.34388965
   0.76272460  0.79508160  0.38639057
   0.90870761  0.75823338  0.38953769
   0.79724300  0.93689232  0.46478515
   0.94369664  0.90707585  0.45266764
   0.17002534  0.10101538  0.52180490
   0.30984166  0.07994234  0.50500953
   0.33751817  0.08940318  0.72004697
   0.19153138  0.25614422  0.72485917
   0.15852164  0.11951460  0.63948437
   0.30331379  0.27038370  0.60664113
   0.31310852  0.10897509  0.84914378
   0.17427241  0.28689766  0.84671435
   0.18134320  0.09223313  0.96810410
   0.33333150  0.26361647  0.94673714
   0.13905969  0.43529633  0.52124400
   0.28613955  0.41679782  0.50795928
   0.31781567  0.42119178  0.70924742
   0.19619237  0.60013979  0.72565120
   0.14535689  0.46428482  0.63929860
   0.29353586  0.61990582  0.60028645
   0.33064262  0.44203165  0.84888858
   0.15316258  0.58352266  0.84848047
   0.17547088  0.43561271  0.96106531
   0.33070894  0.59680938  0.94501146
   0.21987040  0.75066941  0.14433900
   0.13971545  0.94096306  0.15640506
   0.06197884  0.81410953  0.05274676
   0.25119127  0.87909330  0.04289879
   0.28537335  0.76666720  0.33240299
   0.19742022  0.94044704  0.34655149
   0.09023924  0.79844995  0.25760434
   0.27891853  0.89288251  0.23011140
   0.18252811  0.76660566  0.43773752
   0.11854020  0.94456946  0.46948458
   0.14133127  0.76287402  0.56560828
   0.30183899  0.85805751  0.52292674
   0.31756811  0.75538405  0.71680139
   0.20950984  0.92433275  0.75448841
   0.12765756  0.82504370  0.66337373
   0.28761153  0.95331293  0.63183830
   0.30666042  0.78848666  0.85327935
   0.14759982  0.96389741  0.86771310
   0.17530232  0.75535140  0.94872730
   0.34252302  0.94955636  0.94035957
   0.47294806  0.10651166  0.51570917
   0.62617343  0.10227126  0.50732511
   0.65354028  0.08780706  0.70101840
   0.53662044  0.26257335  0.72838661
   0.46656022  0.13097166  0.63803815
   0.62761962  0.25606926  0.60053815
   0.63345608  0.10541929  0.84422703
   0.48353300  0.26849061  0.85358757
   0.50902901  0.09630857  0.95828604
   0.65620293  0.26933926  0.93770840
   0.46767094  0.44901047  0.51807363
   0.61226353  0.41866925  0.50608351
   0.65007240  0.42885933  0.70694140
   0.52050427  0.59964280  0.72826034
   0.46845315  0.46848995  0.63752242
   0.62424547  0.60713331  0.60549121
   0.65958036  0.44831242  0.84700273
   0.48940735  0.60540610  0.85583973
   0.50797184  0.42838983  0.95728356
   0.66298441  0.60249261  0.94820965
   0.47743436  0.77492377  0.52063693
   0.62167850  0.75658362  0.50361118
   0.65622863  0.75421103  0.70521036
   0.53158259  0.93464740  0.73000953
   0.46993825  0.79873539  0.64323775
   0.62327663  0.93930887  0.60392698
   0.65826144  0.77622893  0.84589307
   0.48960200  0.92441790  0.85429488
   0.50287648  0.76536048  0.95765347
   0.66849847  0.93684372  0.94405400
   0.95739717  0.07468719  0.12139883
   0.86259459  0.26253068  0.13624648
   0.77841785  0.13336843  0.04225712
   0.96457446  0.21907512  0.02435946
   0.02243293  0.04014413  0.29195112
   0.93051874  0.25423996  0.32716220
   0.81866266  0.13767609  0.24328897
   0.01200998  0.20670532  0.21601167
   0.93029772  0.09528901  0.41128507
   0.83896319  0.24716646  0.45258705
   0.87461097  0.08300573  0.54632931
   0.02630294  0.19136557  0.50803245
   0.02290088  0.05129835  0.70710956
   0.93119495  0.23888955  0.74462146
   0.82780559  0.15513105  0.65628096
   0.99899981  0.27084419  0.62324219
   0.01303602  0.10945505  0.83167431
   0.83584775  0.26469396  0.84776543
   0.87473520  0.09190630  0.93549928
   0.04811572  0.26445506  0.92047083
   0.82248395  0.42387053  0.51867022
   0.96990694  0.41300962  0.50739000
   0.96103220  0.43856353  0.70529100
   0.85118247  0.60524738  0.73230321
   0.79434692  0.48465233  0.63766919
   0.96252791  0.60864443  0.60860882
   0.98736480  0.45015488  0.85355237
   0.82539695  0.60588852  0.85998289
   0.84867765  0.41486993  0.96284952
   0.99065977  0.61131100  0.94982814
   0.77599839  0.77154309  0.51647892
   0.92473879  0.75075025  0.50704349
   0.97068897  0.74988393  0.70446882
   0.85038509  0.94668111  0.71976069
   0.80977325  0.81251760  0.63436575
   0.97961675  0.93905286  0.59866469
   0.99473044  0.78644506  0.84579810
   0.82855515  0.93754058  0.84817402
   0.83253805  0.77109042  0.95541100
   0.98887483  0.93789020  0.95184838
   0.37305734  0.10419436  0.50103501
   0.34166785  0.44518644  0.49388508
   0.66374844  0.15664472  0.51580062
   0.66778169  0.44048863  0.48744863
   0.68425675  0.77955008  0.49452774
   0.02930061  0.43985811  0.49741596
   0.12314511  0.78559163  0.61613133
   0.20704766  0.10161376  0.74830623
   0.15509809  0.28485557  0.61772924
   0.33692012  0.24981618  0.70121542
   0.31410397  0.10218598  0.61854566
   0.17040948  0.12081834  0.86875754
   0.18234321  0.28153096  0.95496545
   0.32469988  0.28043777  0.84262583
   0.33814924  0.10187507  0.95421513
   0.18000905  0.43964170  0.73499551
   0.14974326  0.61750021  0.62866308
   0.33771278  0.57906053  0.69834743
   0.29252802  0.44253664  0.61298291
   0.14413145  0.43521532  0.86466454
   0.17847487  0.60505989  0.94316808
   0.30623835  0.60225502  0.83628668
   0.33157086  0.44031574  0.95148537
   0.08054403  0.80615531  0.15766094
   0.11105545  0.95923464  0.06727854
   0.28911764  0.88270228  0.13813377
   0.18669010  0.74982279  0.04866201
   0.13354734  0.80866785  0.35105548
   0.13202633  0.95629455  0.25765507
   0.32490689  0.89818843  0.31793091
   0.22748396  0.75177801  0.24341501
   0.06776942  0.80945594  0.48457243
   0.19178431  0.94061672  0.55233808
   0.25224581  0.90250036  0.43452096
   0.26971153  0.72115400  0.50720575
   0.18204678  0.75793414  0.74821239
   0.14706287  0.97314730  0.67112718
   0.34394291  0.91265564  0.71783019
   0.28205700  0.79589347  0.62289339
   0.14221446  0.81175367  0.86460316
   0.19697155  0.94380352  0.96046498
   0.30308401  0.94741876  0.84107177
   0.33073832  0.79203053  0.95503805
   0.51773321  0.10597779  0.73567828
   0.49559013  0.28641200  0.63359241
   0.68882146  0.23031883  0.69134900
   0.60429367  0.10326446  0.61028060
   0.48248354  0.11228421  0.86303914
   0.50925206  0.27490202  0.95243622
   0.63363038  0.26924850  0.83352609
   0.67123388  0.10989727  0.94965456
   0.51276067  0.44045071  0.73398474
   0.48612456  0.62515263  0.63123413
   0.66709852  0.58520456  0.70007707
   0.62616558  0.44942331  0.61103043
   0.48221256  0.44804897  0.86213863
   0.50454802  0.61107592  0.95403999
   0.63949132  0.61114818  0.83872176
   0.66292923  0.43459533  0.94834921
   0.51823356  0.77518235  0.73663625
   0.48342452  0.94888837  0.63463333
   0.67875892  0.91815561  0.69646750
   0.61668947  0.77983614  0.61032792
   0.46974807  0.77584152  0.86287767
   0.51147441  0.94528368  0.95178199
   0.63398956  0.94469121  0.83425585
   0.66175488  0.77202993  0.94787548
   0.79808261  0.12973883  0.14156625
   0.83016183  0.27588855  0.04416672
   0.01277064  0.21157112  0.11832982
   0.91273124  0.08004746  0.03052487
   0.84466701  0.14239318  0.33922239
   0.88796314  0.27702848  0.23314692
   0.04403372  0.17313415  0.30712031
   0.94586050  0.07192533  0.21718733
   0.80813879  0.11198228  0.46797652
   0.90885514  0.25411721  0.53972777
   0.97881268  0.23991325  0.42142295
   0.01224058  0.04917880  0.48491862
   0.88771232  0.09453983  0.73722787
   0.87477637  0.29160852  0.66887717
   0.05558226  0.19985800  0.70681468
   0.99002763  0.10712102  0.60758698
   0.82729633  0.11461480  0.85088583
   0.90964815  0.26796785  0.93400703
   0.01022203  0.28010770  0.82324941
   0.02769242  0.07824373  0.92979488
   0.82844139  0.45980438  0.73625459
   0.82087954  0.63639740  0.63473585
   0.99927979  0.58227040  0.70539611
   0.93758585  0.46340323  0.61053872
   0.81862232  0.45159183  0.86735366
   0.83393937  0.62053888  0.95727300
   0.97397171  0.61317319  0.84081958
   0.99755713  0.46337217  0.95568603
   0.83581969  0.78354308  0.73087189
   0.82564615  0.98070378  0.61619903
   0.98597644  0.90669140  0.69736759
   0.95560497  0.78080375  0.60767110
   0.81496568  0.78286395  0.85890605
   0.83090637  0.94083942  0.94658965
   0.97886645  0.94233305  0.83521427
   0.99870571  0.77572495  0.96151498
Direct configuration=   160
   0.27482704  0.21202215  0.09236817
   0.22324843  0.20988925  0.15392711
   0.28028174  0.21402023  0.21309363
   0.22263841  0.20374016  0.26973291
   0.25571635  0.22262136  0.33515088
   0.23405554  0.15821194  0.38776382
   0.24489280  0.20256664  0.45208262
   0.24096221  0.12551034  0.50004847
   0.26043692  0.54150654  0.09915766
   0.20133488  0.52897416  0.15784511
   0.25223185  0.52872139  0.21949782
   0.18779105  0.51595868  0.27412194
   0.22276433  0.55137422  0.33601197
   0.20358955  0.49270200  0.39157352
   0.21290476  0.53578061  0.45480115
   0.20914731  0.46031414  0.50052108
   0.58950646  0.20925026  0.09926017
   0.53162594  0.21025931  0.15718640
   0.58727596  0.21206393  0.21634213
   0.52954908  0.18935116  0.27139958
   0.57179086  0.21649518  0.33203793
   0.54450154  0.16433610  0.38861231
   0.55238525  0.21565290  0.44981364
   0.54567409  0.14416031  0.49789913
   0.59409044  0.54426944  0.09953888
   0.53320789  0.53873746  0.15671097
   0.58337664  0.54024289  0.21779443
   0.52087189  0.51890049  0.27148240
   0.56016833  0.55304698  0.33182726
   0.53420417  0.50145507  0.38868409
   0.54998324  0.54627965  0.45142945
   0.53769612  0.46908991  0.49764990
   0.58502973  0.87839854  0.09744959
   0.52479301  0.87346642  0.15537944
   0.57836695  0.87433928  0.21600486
   0.52063264  0.85501532  0.27115928
   0.55674237  0.88818138  0.33312670
   0.52928112  0.83653256  0.38981712
   0.54874143  0.88043566  0.45228269
   0.54547325  0.80066771  0.49848046
   0.93146561  0.52635682  0.10114920
   0.87000678  0.52235267  0.15819325
   0.91936812  0.52415613  0.21969152
   0.85638825  0.51021939  0.27398332
   0.90053500  0.53769365  0.33408495
   0.86887517  0.48504063  0.38934156
   0.89022674  0.53062248  0.45106059
   0.89093671  0.45437404  0.49744513
   0.88263219  0.85355094  0.09788358
   0.83023979  0.85782768  0.15829984
   0.88912423  0.84470879  0.21612525
   0.83261640  0.84680760  0.27483602
   0.87325719  0.88531138  0.33521717
   0.84674440  0.82679248  0.38967242
   0.85580263  0.86864839  0.45280991
   0.84705999  0.79062719  0.49812442
   0.31923196  0.13319972  0.08154180
   0.20587124  0.21905668  0.05075197
   0.33127866  0.28207081  0.08717466
   0.17317331  0.13309291  0.15133226
   0.16819414  0.28376954  0.14950096
   0.33995512  0.14504207  0.20868929
   0.31940405  0.29696010  0.21416571
   0.15386850  0.26310357  0.25968704
   0.19071739  0.11625692  0.26773556
   0.34576375  0.23129682  0.33668458
   0.21699620  0.30140104  0.35181020
   0.14384503  0.13029874  0.38688278
   0.28772993  0.08437244  0.38509126
   0.17556192  0.26279537  0.46138347
   0.32589165  0.24802921  0.45480380
   0.29845392  0.46215346  0.08219064
   0.20086279  0.56722323  0.05437399
   0.32499307  0.60328175  0.10454948
   0.15844604  0.44814295  0.15213415
   0.13866923  0.59479001  0.15623443
   0.31355706  0.46142647  0.21779142
   0.29711772  0.60870886  0.22466632
   0.11127911  0.56189667  0.26162302
   0.16871191  0.42655031  0.27717824
   0.31365695  0.56019100  0.33400661
   0.18371087  0.63202852  0.34665698
   0.11981871  0.45505970  0.39036919
   0.26911856  0.42797488  0.39308178
   0.14723351  0.59650142  0.46785935
   0.29884612  0.57722807  0.45519401
   0.62554619  0.12672757  0.09327240
   0.53339028  0.22479172  0.05190765
   0.65425774  0.27441924  0.10158075
   0.48373052  0.13178796  0.15426868
   0.47582295  0.28227924  0.15309235
   0.65507196  0.15144432  0.21006988
   0.62225686  0.29653365  0.22192792
   0.45437713  0.23897704  0.26267001
   0.50825121  0.10064953  0.27010723
   0.66366848  0.21029286  0.32728669
   0.54705060  0.30252524  0.34137511
   0.45839182  0.13400296  0.38472867
   0.60131278  0.09206572  0.39343532
   0.48708492  0.27944091  0.45640209
   0.63674322  0.25423254  0.45189549
   0.64048555  0.46672017  0.09020223
   0.53550898  0.55724506  0.05269203
   0.65264762  0.61306006  0.10294572
   0.48425145  0.46161991  0.15081657
   0.47828634  0.61170695  0.15361762
   0.65175212  0.47979869  0.21460377
   0.61689986  0.62511566  0.22422137
   0.44281905  0.56341326  0.26163627
   0.50346196  0.42957962  0.27181965
   0.65153890  0.55177662  0.32921969
   0.53054753  0.63794583  0.33796083
   0.44622620  0.47734611  0.38562098
   0.58828965  0.42733298  0.39123765
   0.48849935  0.61102595  0.46367196
   0.63568501  0.58012793  0.45294143
   0.63203334  0.80158662  0.08752002
   0.52612395  0.88966023  0.05044877
   0.64120431  0.94938958  0.10001679
   0.47425415  0.79732826  0.15013333
   0.46958369  0.94707101  0.15008221
   0.64194198  0.81002419  0.21100693
   0.61422104  0.95836487  0.22019441
   0.44623889  0.90608612  0.25706162
   0.49888604  0.76706891  0.27112195
   0.64750351  0.88974387  0.33262062
   0.52567217  0.97342966  0.34079630
   0.43850584  0.81964655  0.38813356
   0.57693946  0.75918358  0.39042193
   0.48642545  0.94357182  0.46724446
   0.63188404  0.91999683  0.45019594
   0.98226778  0.45111774  0.09340134
   0.87436453  0.53293965  0.05247141
   0.98607738  0.59823600  0.10291303
   0.82112380  0.44513197  0.15463225
   0.81471684  0.59532578  0.15339200
   0.98294579  0.45743637  0.21821620
   0.95811202  0.60623154  0.22609676
   0.78317249  0.56236604  0.26476323
   0.82998570  0.42204444  0.27677267
   0.99065674  0.52620931  0.33086114
   0.88356311  0.62562507  0.34254509
   0.77932805  0.46855468  0.38673955
   0.91507818  0.40600750  0.38850985
   0.82589284  0.59228315  0.46573669
   0.97292707  0.57209941  0.44740354
   0.90177544  0.76649857  0.08450795
   0.82917675  0.89153282  0.05362263
   0.95498836  0.90703706  0.10594718
   0.76913301  0.78977174  0.15586041
   0.79079777  0.94207711  0.15813391
   0.92923967  0.76319304  0.20796802
   0.95308473  0.91061312  0.21797495
   0.76176688  0.90215811  0.26126358
   0.80426505  0.76001340  0.28187898
   0.96380979  0.88980177  0.33401789
   0.83838701  0.96958316  0.34329516
   0.76233753  0.79278327  0.38519261
   0.90895812  0.75866524  0.38942698
   0.79441648  0.93483230  0.46326213
   0.94051185  0.90573960  0.45422207
   0.17244409  0.09866288  0.52125503
   0.31950349  0.07705910  0.50502824
   0.34644688  0.09343100  0.72240941
   0.19102860  0.25861661  0.72183369
   0.15975180  0.11881411  0.63887750
   0.30827684  0.27346802  0.60706835
   0.31393154  0.11187235  0.85293957
   0.17509722  0.28687065  0.84634835
   0.17855890  0.09454778  0.96970878
   0.33182947  0.27072801  0.95091020
   0.13886942  0.43172397  0.51976120
   0.28923315  0.41652301  0.50839903
   0.32388334  0.42323045  0.71289112
   0.19113532  0.60351314  0.72203151
   0.15373492  0.45734899  0.63531549
   0.30061552  0.61967626  0.59982658
   0.33140359  0.44404550  0.85365190
   0.15388648  0.58326677  0.84926776
   0.16913270  0.43836707  0.96104845
   0.32628306  0.60009740  0.94877598
   0.21897689  0.75111581  0.14357598
   0.13783944  0.94146451  0.15455627
   0.06265724  0.81127757  0.05504861
   0.25067220  0.87890327  0.04141058
   0.28839644  0.77026196  0.33351651
   0.19844691  0.94138211  0.34614308
   0.09461882  0.79571707  0.25664352
   0.28185000  0.89422846  0.23273051
   0.17651548  0.76495764  0.43856988
   0.11897518  0.94153008  0.47207047
   0.14316008  0.74743000  0.56563309
   0.30061541  0.85495674  0.52279295
   0.32635913  0.75276440  0.71586207
   0.21497884  0.92821047  0.75616437
   0.13341676  0.82874838  0.66342882
   0.29500620  0.95237506  0.63188689
   0.31235585  0.78848974  0.85461862
   0.14629724  0.96503953  0.86835232
   0.17258799  0.75649048  0.94955784
   0.34325191  0.95282523  0.94328558
   0.47824249  0.10452347  0.51399608
   0.63397798  0.11097344  0.50798678
   0.65789604  0.08643305  0.70143830
   0.53609119  0.26431883  0.72525548
   0.47025687  0.12325979  0.63450415
   0.62745155  0.25326806  0.59774514
   0.63707538  0.10856530  0.84552153
   0.48102878  0.27101987  0.85412385
   0.50160765  0.10108195  0.95804901
   0.64947299  0.27355811  0.94165946
   0.46733836  0.44801767  0.51679618
   0.61442092  0.41943122  0.50628796
   0.65718467  0.43087251  0.70968008
   0.51702929  0.60267113  0.72520299
   0.47586192  0.46086843  0.63336286
   0.62742392  0.60869665  0.60621554
   0.65827772  0.44979275  0.85049596
   0.48697432  0.60936404  0.85715074
   0.50174550  0.43281834  0.95695950
   0.66070377  0.60711063  0.95129694
   0.47664710  0.77425575  0.51946052
   0.62155011  0.75554615  0.50245953
   0.66424484  0.75469821  0.70709730
   0.52980367  0.93528324  0.72703557
   0.47815523  0.79147097  0.63962219
   0.62608985  0.93950747  0.60300154
   0.65665583  0.77513082  0.84890373
   0.48736242  0.92710539  0.85438047
   0.49571685  0.76801047  0.95751350
   0.66417625  0.94186265  0.94586364
   0.95731841  0.07590393  0.11876040
   0.85699195  0.26554666  0.13637302
   0.77307219  0.13554812  0.04175530
   0.95663523  0.21930783  0.02447124
   0.02466415  0.03761691  0.29007517
   0.93134026  0.25566802  0.32762219
   0.81969801  0.13744133  0.24122023
   0.01104117  0.20648175  0.21445258
   0.92716432  0.09655578  0.40958566
   0.83516662  0.24738426  0.45551743
   0.87404224  0.07781859  0.54599578
   0.02194929  0.18815903  0.50944364
   0.02336591  0.04849046  0.70698671
   0.93212514  0.23372814  0.74858421
   0.82960713  0.15834614  0.65497014
   0.00008307  0.26817036  0.62413949
   0.00798356  0.10783369  0.83394388
   0.82421042  0.27020642  0.84845743
   0.86747654  0.09380307  0.93324061
   0.04394240  0.26391797  0.92177447
   0.82397944  0.42253681  0.51884903
   0.97197236  0.40974637  0.50491138
   0.96022641  0.44051347  0.70676786
   0.84121141  0.61030552  0.72939744
   0.79716894  0.48255491  0.63312588
   0.96757161  0.60728018  0.60944280
   0.98538855  0.45070440  0.85624756
   0.82585034  0.60441603  0.86241511
   0.84765405  0.40855858  0.96431211
   0.98861775  0.61212777  0.95209650
   0.77409626  0.76654623  0.51480533
   0.92181131  0.75015214  0.50819680
   0.97268380  0.74758059  0.70665381
   0.84478428  0.94720415  0.71500750
   0.81753159  0.80654526  0.62894921
   0.98588870  0.93667644  0.59706385
   0.99533860  0.78630914  0.84897316
   0.82660963  0.93421424  0.84724999
   0.82479100  0.77354454  0.95482732
   0.98619044  0.94232349  0.95776066
   0.38135626  0.10606314  0.49849271
   0.34272270  0.44852460  0.49407578
   0.66133765  0.16761562  0.52700437
   0.66744525  0.44156485  0.48483855
   0.68893969  0.77909803  0.49985223
   0.03216761  0.44080932  0.50498286
   0.12996760  0.79343749  0.61628204
   0.21411407  0.10219184  0.74880566
   0.15280857  0.28298362  0.61225058
   0.33320240  0.25855676  0.70426006
   0.31852053  0.10298088  0.62062196
   0.16959550  0.12393318  0.86994907
   0.17734317  0.28247371  0.95599138
   0.32804648  0.28380211  0.84737915
   0.33917891  0.10542664  0.95810622
   0.18123963  0.43764734  0.73171247
   0.14902417  0.61453689  0.62258254
   0.33431481  0.58686685  0.70077325
   0.30358760  0.43795449  0.61429237
   0.14705422  0.43292118  0.86308822
   0.17150366  0.60289064  0.94434768
   0.30815441  0.60462404  0.84205675
   0.33206205  0.44214213  0.95452160
   0.08109137  0.80505916  0.15786457
   0.10474370  0.95951747  0.06604118
   0.28656932  0.88525356  0.13684090
   0.18655489  0.74974373  0.04779346
   0.13557811  0.80765249  0.35024857
   0.13485263  0.95409775  0.25567706
   0.32639331  0.90188894  0.31757604
   0.23406358  0.75178762  0.24299648
   0.06827713  0.80648922  0.48914513
   0.19280737  0.93784251  0.55538214
   0.24903874  0.90106003  0.43520642
   0.27004780  0.71716125  0.50435399
   0.18922219  0.75382103  0.74539037
   0.14769857  0.97284555  0.67233180
   0.34583709  0.91501414  0.72168886
   0.29400697  0.79345800  0.62108246
   0.14539848  0.81172331  0.86233834
   0.19669668  0.94499324  0.96033578
   0.30803562  0.95010517  0.84454892
   0.33240899  0.79201986  0.95671457
   0.51808651  0.10406430  0.73324360
   0.49218214  0.28318309  0.62907216
   0.68639106  0.23079468  0.69073223
   0.60771509  0.09779062  0.61026837
   0.48406224  0.11037583  0.86132024
   0.49978310  0.27463685  0.95351658
   0.63363796  0.27387250  0.83634530
   0.67017210  0.11266804  0.95375043
   0.51263357  0.43892947  0.72988091
   0.48365001  0.62242738  0.62587106
   0.66318068  0.59214425  0.70277218
   0.63698143  0.44865080  0.61213923
   0.48680066  0.44709124  0.86064752
   0.49653298  0.61120096  0.95539197
   0.64252963  0.61384818  0.84443474
   0.66056334  0.43322277  0.95010795
   0.52158372  0.77215279  0.73414362
   0.48190873  0.94271017  0.63031716
   0.67824066  0.92553296  0.69772429
   0.62531198  0.77716837  0.61080890
   0.47168447  0.77258589  0.86069875
   0.50531271  0.94414449  0.95237549
   0.63542434  0.94611166  0.83810406
   0.66012531  0.77346675  0.94999078
   0.79685136  0.13170475  0.14070289
   0.82114976  0.27993746  0.04361145
   0.00834515  0.21498492  0.11713811
   0.90721763  0.08111733  0.02877312
   0.84022011  0.14656877  0.33916592
   0.88742652  0.27614502  0.23290675
   0.04370669  0.17150486  0.30659450
   0.94594798  0.06908474  0.21526035
   0.80543500  0.10833451  0.46796604
   0.90429482  0.25109877  0.54279412
   0.97137086  0.24441044  0.42300672
   0.01278211  0.04916861  0.48179021
   0.88768424  0.09141749  0.73493224
   0.87759288  0.29261396  0.67366325
   0.05803110  0.19764507  0.70941550
   0.99347470  0.10553483  0.60605986
   0.82203674  0.11582453  0.84817668
   0.90146779  0.26593482  0.93411596
   0.00604677  0.28346336  0.82522899
   0.02488039  0.08169551  0.93178863
   0.82316982  0.46507809  0.73310091
   0.81878065  0.63547757  0.62984262
   0.99482942  0.59056041  0.70917871
   0.94398620  0.46268643  0.61102850
   0.82432075  0.44525464  0.86725004
   0.82573668  0.62185486  0.95885494
   0.97724364  0.61728190  0.84689044
   0.99864751  0.46335803  0.95658730
   0.83233899  0.78048183  0.72658772
   0.82656503  0.97985563  0.61186565
   0.98385391  0.90464752  0.69812475
   0.96302119  0.77641521  0.60823983
   0.81879958  0.77810771  0.85726261
   0.82560364  0.93925998  0.94560207
   0.98114910  0.94440991  0.84019223
   0.99808919  0.77775478  0.96527839
Direct configuration=   180
   0.27545836  0.21152153  0.09225759
   0.22498311  0.20972435  0.15273197
   0.28187113  0.21304648  0.21119750
   0.22496511  0.20261674  0.26923022
   0.25799750  0.22268031  0.33723641
   0.23422668  0.15752465  0.38961094
   0.24782343  0.20081287  0.45348855
   0.24643175  0.12402451  0.49792469
   0.26065671  0.54090744  0.09894881
   0.20159686  0.52750752  0.15647119
   0.25226539  0.52706114  0.21783858
   0.18844808  0.51587324  0.27373498
   0.22336051  0.55298635  0.33660570
   0.20465531  0.49192699  0.39170283
   0.21233991  0.53309232  0.45500919
   0.20952739  0.45769537  0.49881969
   0.58836260  0.20847954  0.09890010
   0.53172607  0.21078203  0.15607644
   0.58859356  0.21272260  0.21417095
   0.53088785  0.18968197  0.26998104
   0.57367470  0.21680696  0.33189362
   0.54678845  0.16390957  0.38932421
   0.55417735  0.21803362  0.44946222
   0.55487762  0.14445769  0.49646734
   0.59477809  0.54459275  0.09917307
   0.53432406  0.53886265  0.15538411
   0.58416457  0.53982323  0.21631906
   0.52098134  0.51863307  0.27055403
   0.55999744  0.55397124  0.33226250
   0.53477914  0.50125116  0.38945298
   0.54987762  0.54611114  0.45197195
   0.53804377  0.46820693  0.49602988
   0.58424602  0.87787987  0.09661323
   0.52461104  0.87305130  0.15328047
   0.57810924  0.87392664  0.21368475
   0.52085773  0.85628698  0.27009183
   0.55681607  0.89008984  0.33437172
   0.53006232  0.83673009  0.39109161
   0.54822228  0.88044213  0.45369202
   0.54404421  0.79946667  0.49620780
   0.93027230  0.52718750  0.10054149
   0.86945595  0.52261635  0.15692111
   0.91921092  0.52343071  0.21809772
   0.85557688  0.51065883  0.27304223
   0.90011514  0.53857573  0.33447521
   0.86844344  0.48508146  0.39014952
   0.89083001  0.52950827  0.45224494
   0.89340709  0.45207837  0.49658751
   0.87936918  0.85284417  0.09737645
   0.82926651  0.85640262  0.15706833
   0.88718808  0.84308546  0.21427874
   0.83135179  0.84576283  0.27316058
   0.87227010  0.88431757  0.33447054
   0.84692617  0.82608562  0.38991369
   0.85497790  0.86701940  0.45366673
   0.84611048  0.78732598  0.49864007
   0.31988413  0.13423435  0.08126304
   0.20728841  0.21891313  0.05232268
   0.33090231  0.28084354  0.08672384
   0.17387751  0.13407418  0.15182113
   0.17103739  0.28427442  0.15046300
   0.34157646  0.14375852  0.20913253
   0.32231766  0.29504834  0.21316947
   0.15515045  0.26129078  0.25959731
   0.19311930  0.11589130  0.26908340
   0.34746244  0.23759997  0.33738388
   0.21513032  0.30036248  0.35245606
   0.14770134  0.13156749  0.38583651
   0.29013563  0.08532764  0.38430623
   0.17866622  0.25861083  0.46257823
   0.32589907  0.24750116  0.45406694
   0.29788267  0.46234102  0.08135014
   0.20173083  0.56777463  0.05533894
   0.32551343  0.60153338  0.10472714
   0.15774807  0.44736712  0.15135627
   0.13953225  0.59391770  0.15652573
   0.31339802  0.45952991  0.21851815
   0.29707432  0.60703242  0.22313192
   0.11141588  0.56104428  0.26116058
   0.16981402  0.42624419  0.27879337
   0.31377976  0.56511406  0.33379831
   0.18199943  0.63305951  0.34611282
   0.12201684  0.45122362  0.38746550
   0.27216624  0.42897316  0.39139931
   0.14577792  0.59215606  0.46735929
   0.29727075  0.57554370  0.45458781
   0.62237561  0.12596059  0.09311816
   0.53219710  0.22472140  0.05302256
   0.65338316  0.27209186  0.10103593
   0.48312819  0.13282961  0.15548102
   0.47682284  0.28330136  0.15393913
   0.65476440  0.14954563  0.20951826
   0.62565141  0.29569237  0.22179106
   0.45489884  0.23896309  0.26296547
   0.51053182  0.10040798  0.27017185
   0.66598994  0.21221126  0.32539868
   0.54829048  0.30255182  0.34153069
   0.46107768  0.13233732  0.38342960
   0.60574500  0.09238392  0.39314875
   0.48598806  0.27847531  0.45360357
   0.63530472  0.26006108  0.44817244
   0.64012150  0.46746159  0.08961043
   0.53630181  0.55811492  0.05357745
   0.65301017  0.61281814  0.10255037
   0.48431398  0.46211306  0.15059137
   0.48003172  0.61245881  0.15420618
   0.65192731  0.47820293  0.21509139
   0.61824147  0.62449840  0.22439282
   0.44247883  0.56278130  0.26083507
   0.50375406  0.42871057  0.27198814
   0.65169642  0.55414280  0.32849021
   0.52877975  0.63877675  0.33730852
   0.44707712  0.47483755  0.38501170
   0.59134202  0.42826603  0.39004340
   0.48746783  0.61046388  0.46272761
   0.63500752  0.58084451  0.45158077
   0.62991194  0.80204561  0.08585336
   0.52528797  0.88974051  0.05146530
   0.64031876  0.94781787  0.09947395
   0.47275249  0.79766546  0.14980408
   0.47000798  0.94712077  0.15020133
   0.64034258  0.80770084  0.21135858
   0.61562135  0.95733776  0.21990161
   0.44719590  0.90826276  0.25670174
   0.49735645  0.76852029  0.27192121
   0.64745699  0.89373058  0.33277444
   0.52275062  0.97481522  0.34178149
   0.43939735  0.81738597  0.38683277
   0.57962164  0.75999087  0.38841401
   0.48388270  0.94186259  0.46642643
   0.63001269  0.92239070  0.45014791
   0.98137712  0.45293738  0.09321922
   0.87357595  0.53302420  0.05279121
   0.98387193  0.59926846  0.10237494
   0.81959581  0.44609575  0.15431017
   0.81451914  0.59598011  0.15401081
   0.98156367  0.45524260  0.21809760
   0.95941878  0.60462398  0.22586739
   0.78308423  0.56417496  0.26397306
   0.82709247  0.42268831  0.27627543
   0.99079651  0.52800979  0.33037902
   0.88177406  0.62666766  0.34253542
   0.77865118  0.46879340  0.38625318
   0.91459954  0.40551079  0.38643727
   0.82545936  0.58980085  0.46606163
   0.97121495  0.57367601  0.44718233
   0.89937709  0.76850096  0.08279440
   0.82630142  0.88905631  0.05428481
   0.95029768  0.90576331  0.10429714
   0.76843092  0.78910519  0.15559976
   0.79082628  0.94009609  0.15789476
   0.92664931  0.76149087  0.20810357
   0.95256648  0.90724881  0.21745877
   0.76117251  0.90103541  0.26083125
   0.80100896  0.75989925  0.28118237
   0.96251703  0.88859708  0.33323990
   0.83756937  0.96876973  0.34328548
   0.76195125  0.79238107  0.38498813
   0.90913024  0.75801464  0.38983967
   0.79215646  0.93318017  0.46205710
   0.93915753  0.90525715  0.45627172
   0.18000524  0.09573638  0.52009388
   0.32227209  0.07764126  0.50571046
   0.35251967  0.09903294  0.72427935
   0.18878544  0.26335427  0.71973325
   0.16268443  0.11668389  0.63901344
   0.31645584  0.27521778  0.60892546
   0.31369215  0.11471753  0.85571343
   0.17535577  0.28367234  0.84745291
   0.17431641  0.09694085  0.97037087
   0.33051920  0.27644261  0.95374880
   0.13973199  0.42730924  0.51738242
   0.28880848  0.41679380  0.50914889
   0.32944861  0.42605177  0.71617960
   0.18326788  0.60670147  0.71742226
   0.16282248  0.44918583  0.63142113
   0.30924591  0.61880021  0.59995203
   0.33046701  0.44569409  0.85799654
   0.15560129  0.58496717  0.84949785
   0.16193327  0.44045922  0.96072474
   0.32396790  0.60372849  0.95122592
   0.22063994  0.75162045  0.14427638
   0.13698187  0.94144339  0.15314392
   0.06129745  0.80997394  0.05752316
   0.25033095  0.87945032  0.04026263
   0.28881860  0.77326427  0.33519828
   0.19811279  0.94243165  0.34667856
   0.09938187  0.79407526  0.25622757
   0.28379618  0.89558376  0.23022215
   0.17190459  0.76190374  0.43879347
   0.11886483  0.93930347  0.47574567
   0.14237636  0.73825717  0.56764390
   0.29888897  0.85224267  0.52296700
   0.33314168  0.75012138  0.71652694
   0.21898236  0.93419113  0.75909043
   0.14124681  0.82778593  0.66066665
   0.30421192  0.95152253  0.63293030
   0.31408545  0.78783296  0.85480140
   0.14474463  0.96393914  0.86931442
   0.16744558  0.75804592  0.94700898
   0.34404360  0.95517625  0.94536990
   0.48730653  0.10448700  0.51163631
   0.63901778  0.12566778  0.51066466
   0.65963001  0.08585210  0.70247962
   0.53538131  0.26580751  0.72071216
   0.47260650  0.11497980  0.63109933
   0.62985453  0.24604916  0.59192047
   0.64091533  0.11034752  0.84754630
   0.48200148  0.27400479  0.85470724
   0.49405305  0.10609396  0.95754424
   0.64461591  0.27756497  0.94583151
   0.46765690  0.44695488  0.51473056
   0.61462239  0.42186384  0.50727699
   0.66364119  0.43504204  0.71192908
   0.51138111  0.60516410  0.72109398
   0.48421205  0.45085858  0.62995255
   0.63259166  0.60997224  0.60760159
   0.65399759  0.45022506  0.85406582
   0.48586309  0.61257261  0.85826613
   0.49455059  0.43826810  0.95677312
   0.65943250  0.61203273  0.95296957
   0.47463699  0.77546126  0.51715806
   0.61923230  0.75438700  0.50206402
   0.67062662  0.75731306  0.70853258
   0.52614772  0.93479162  0.72353203
   0.48634014  0.78449300  0.63565632
   0.63043529  0.93793180  0.60227574
   0.65347070  0.77362965  0.85166467
   0.48579729  0.93252772  0.85367816
   0.48915072  0.77138857  0.95727155
   0.66038129  0.94516604  0.94638724
   0.95589641  0.07670386  0.11587558
   0.85266011  0.26817538  0.13554428
   0.76725616  0.13850800  0.04198670
   0.94909594  0.22076914  0.02376738
   0.02721374  0.03509229  0.28838047
   0.93117078  0.25670922  0.32810800
   0.82099952  0.13655479  0.24087418
   0.01031158  0.20621091  0.21379633
   0.92312186  0.09772736  0.40719813
   0.83010084  0.24634510  0.45807963
   0.87678012  0.07546429  0.54298564
   0.02005444  0.18942128  0.51054054
   0.02278553  0.04443527  0.70707019
   0.93295558  0.22904425  0.75198746
   0.82999525  0.16336594  0.65207357
   0.00200434  0.26773060  0.62612485
   0.00376327  0.10512794  0.83619338
   0.81396912  0.27666870  0.84784019
   0.85882187  0.09668806  0.93178987
   0.03885016  0.26236291  0.92302268
   0.82634781  0.42184389  0.51846467
   0.97277704  0.40714553  0.50308093
   0.95871189  0.44369373  0.70886721
   0.82856619  0.61605992  0.72433237
   0.80112089  0.47945278  0.62810600
   0.97357600  0.60644049  0.61123612
   0.98422683  0.44902514  0.85850572
   0.82707520  0.60386767  0.86380266
   0.84466902  0.40527843  0.96627877
   0.98888003  0.61284892  0.95390785
   0.77212106  0.76195825  0.51293217
   0.92279037  0.75021891  0.50880919
   0.97513302  0.74820672  0.70940753
   0.83936042  0.94602518  0.70982972
   0.82504315  0.79774785  0.62362984
   0.99317981  0.93449558  0.59701637
   0.99502760  0.78570633  0.85381540
   0.82695772  0.93125126  0.84635673
   0.81859415  0.77492315  0.95412954
   0.98332834  0.94658600  0.96360666
   0.38358999  0.10310634  0.49817201
   0.34279856  0.44695277  0.49408705
   0.64979978  0.21198405  0.55617759
   0.66869984  0.44408010  0.48708493
   0.68403881  0.77455545  0.49467118
   0.03237640  0.43462588  0.49382534
   0.13420615  0.78574708  0.61676744
   0.22138913  0.10270703  0.74993036
   0.15233931  0.28157332  0.60785894
   0.33117572  0.26802070  0.70731062
   0.32272404  0.10414732  0.62226924
   0.16750283  0.12634357  0.87085680
   0.17296112  0.28438553  0.95659544
   0.33051418  0.28597278  0.85164100
   0.33904328  0.10829694  0.96085541
   0.18071530  0.43592011  0.72767135
   0.14941219  0.60914533  0.61712904
   0.33178852  0.59556978  0.70302766
   0.31568987  0.43343081  0.61574769
   0.14953184  0.43354379  0.86196920
   0.16564170  0.60294436  0.94587559
   0.31224381  0.60529606  0.84870121
   0.33207977  0.44404499  0.95720042
   0.08204074  0.80308527  0.15828222
   0.09761712  0.95956698  0.06504592
   0.28243733  0.88782883  0.13583522
   0.18753625  0.74881652  0.04768472
   0.13660306  0.80636770  0.34982286
   0.13785240  0.95259521  0.25427811
   0.32742749  0.90542772  0.31868967
   0.24047890  0.75258676  0.24211718
   0.06798866  0.80418540  0.49282243
   0.19352531  0.93631829  0.55874125
   0.24679602  0.89909903  0.43524796
   0.26918641  0.71479303  0.50249763
   0.19455650  0.75127490  0.74239458
   0.14932543  0.97365895  0.67427678
   0.35018380  0.91658134  0.72455834
   0.30581145  0.78979950  0.61999391
   0.14800021  0.81124860  0.86059388
   0.19706539  0.94702056  0.96067109
   0.31395136  0.95189296  0.84858507
   0.33307559  0.79163502  0.95803152
   0.51606615  0.10275793  0.73034269
   0.48972419  0.27961153  0.62432478
   0.68364465  0.23154369  0.69045852
   0.61186910  0.09086596  0.60998617
   0.48464994  0.10951858  0.86008796
   0.49210634  0.27550229  0.95422182
   0.63612813  0.27694334  0.83991866
   0.66821131  0.11576913  0.95724127
   0.51151418  0.43761002  0.72505666
   0.48273197  0.61936870  0.62035698
   0.65946428  0.59963994  0.70577390
   0.64875719  0.44796533  0.61353416
   0.48973620  0.44763643  0.85963042
   0.48962491  0.61167619  0.95634200
   0.64677106  0.61429661  0.85061955
   0.65726955  0.43146201  0.95179515
   0.52352410  0.76954901  0.73101698
   0.48170058  0.93639623  0.62578545
   0.67728132  0.93367108  0.69950617
   0.63512919  0.77438879  0.61102770
   0.47366662  0.77157956  0.85906903
   0.49957794  0.94446714  0.95240874
   0.63801838  0.94549804  0.84236252
   0.65736634  0.77539740  0.95188772
   0.79581475  0.13351917  0.14017213
   0.81366116  0.28381925  0.04378786
   0.00384168  0.21737547  0.11583018
   0.90036660  0.08185639  0.02709547
   0.83552078  0.15054967  0.33855855
   0.88717751  0.27592942  0.23282040
   0.04223346  0.16953526  0.30631754
   0.94728240  0.06744319  0.21323972
   0.80259793  0.10568560  0.46761333
   0.89849230  0.24725588  0.54677858
   0.96536637  0.24743362  0.42457914
   0.01281094  0.04728846  0.47862632
   0.88677088  0.08885249  0.73221473
   0.88253503  0.29436553  0.67827472
   0.06085223  0.19525038  0.71137110
   0.99731911  0.10314599  0.60513955
   0.81615264  0.11875159  0.84551663
   0.89471316  0.26293759  0.93416562
   0.00339580  0.28670452  0.82713109
   0.02089439  0.08747222  0.93351643
   0.81588628  0.47106481  0.72962722
   0.81694607  0.63322563  0.62356314
   0.99010905  0.59954093  0.71239567
   0.95084537  0.46126679  0.61251517
   0.82802077  0.43893793  0.86755555
   0.81921364  0.62333937  0.96025686
   0.98131224  0.61928091  0.85348367
   0.99859417  0.46122394  0.95769477
   0.82659385  0.77754715  0.72178954
   0.82773225  0.97569044  0.60871569
   0.98164095  0.90291674  0.69836821
   0.97022096  0.77105036  0.60920182
   0.82135821  0.77437897  0.85633112
   0.82070311  0.93827808  0.94428252
   0.98380433  0.94564446  0.84522103
   0.99720025  0.77998166  0.96720215
Direct configuration=   200
   0.27577731  0.21176781  0.09298051
   0.22526021  0.20928054  0.15494864
   0.28331197  0.21210991  0.21362366
   0.22630412  0.20259189  0.27063227
   0.25915635  0.22580589  0.33559711
   0.23922574  0.15791034  0.38712277
   0.25032471  0.19961832  0.45226746
   0.25077787  0.12076249  0.49906316
   0.26091958  0.54019535  0.09902868
   0.20096110  0.52612466  0.15717034
   0.25204559  0.52551229  0.21871788
   0.18896411  0.51585791  0.27390573
   0.22356029  0.55381278  0.33531341
   0.20581578  0.49117536  0.38943518
   0.21153295  0.53019090  0.45374720
   0.20907759  0.45441721  0.49885257
   0.58647800  0.20752344  0.09875526
   0.53181783  0.21101780  0.15756330
   0.58989434  0.21181933  0.21523358
   0.53270665  0.18961461  0.27058771
   0.57539166  0.21763970  0.33052931
   0.54966120  0.16381249  0.38650153
   0.55718745  0.21832884  0.44561713
   0.56265251  0.14641749  0.49446024
   0.59505511  0.54533057  0.09892410
   0.53512510  0.53917686  0.15643548
   0.58488778  0.53904431  0.21750867
   0.52124564  0.51849657  0.27067193
   0.55967207  0.55478473  0.33099645
   0.53529626  0.50088248  0.38760185
   0.54966466  0.54578029  0.45029408
   0.53774162  0.46868640  0.49666810
   0.58272717  0.87771484  0.09618151
   0.52371161  0.87280443  0.15476822
   0.57822581  0.87313682  0.21541703
   0.52065336  0.85814460  0.27114842
   0.55579772  0.89236740  0.33324653
   0.53027526  0.83665030  0.38847186
   0.54664677  0.87992062  0.45178113
   0.54154692  0.79963653  0.49644783
   0.92953115  0.52829674  0.10028439
   0.86857774  0.52298118  0.15759099
   0.91857090  0.52246134  0.21895942
   0.85484244  0.51101004  0.27314318
   0.89904634  0.53941245  0.33353760
   0.86863932  0.48519547  0.38842299
   0.89126958  0.52830313  0.45076899
   0.89451923  0.45017220  0.49600846
   0.87712869  0.85230886  0.09619845
   0.82754653  0.85495165  0.15745620
   0.88613132  0.84116831  0.21517636
   0.82985002  0.84523209  0.27403230
   0.87140720  0.88315581  0.33468980
   0.84711895  0.82506728  0.38999585
   0.85483007  0.86608303  0.45349849
   0.84617944  0.78653222  0.49817629
   0.32132360  0.13351949  0.08122761
   0.20630180  0.21886020  0.05181422
   0.33193963  0.28154819  0.08732052
   0.17372999  0.13383270  0.15229125
   0.17254401  0.28486534  0.15113214
   0.34232514  0.14242597  0.20954756
   0.32514539  0.29375817  0.21222679
   0.15574486  0.25944203  0.26009972
   0.19530094  0.11565368  0.27080589
   0.34789359  0.24199863  0.33840664
   0.21240203  0.29931799  0.35370924
   0.14928240  0.13153554  0.38506647
   0.29405912  0.08524906  0.38418412
   0.17998534  0.25608252  0.46446171
   0.32854114  0.24752348  0.45429976
   0.29791782  0.46080461  0.08076528
   0.20171872  0.56846405  0.05483541
   0.32688271  0.59977086  0.10497497
   0.15708958  0.44637835  0.14974025
   0.13947776  0.59298950  0.15634746
   0.31311528  0.45793338  0.21833915
   0.29726104  0.60555268  0.22118266
   0.11167219  0.55990532  0.26097085
   0.17122404  0.42613153  0.27894507
   0.31373796  0.56748002  0.33376535
   0.17989164  0.63223071  0.34586850
   0.12387601  0.45032399  0.38482929
   0.27540669  0.42966618  0.38947289
   0.14381765  0.58935870  0.46678910
   0.29661575  0.57415268  0.45468610
   0.61946096  0.12379416  0.09301838
   0.52976017  0.22497360  0.05223345
   0.65308970  0.27072866  0.10079517
   0.48251015  0.13370168  0.15643715
   0.47823104  0.28469711  0.15467433
   0.65476990  0.14773787  0.20826070
   0.62784439  0.29473548  0.22087715
   0.45637868  0.23792590  0.26297433
   0.51358713  0.10045983  0.26988261
   0.66749189  0.21490695  0.32400353
   0.54939499  0.30272935  0.34144215
   0.46436850  0.13095903  0.38257862
   0.60936850  0.09341114  0.39284993
   0.48639027  0.27670383  0.45219066
   0.63446531  0.26843317  0.44388327
   0.64049892  0.46714903  0.08858816
   0.53615707  0.55971331  0.05262025
   0.65440504  0.61315348  0.10226436
   0.48439815  0.46333888  0.15004919
   0.48170423  0.61337878  0.15441251
   0.65204883  0.47709096  0.21513171
   0.61981767  0.62351601  0.22393399
   0.44260633  0.56165318  0.26002744
   0.50476944  0.42872637  0.27181819
   0.65130293  0.55693666  0.32832257
   0.52759542  0.63893753  0.33697537
   0.44882878  0.47151498  0.38473956
   0.59387191  0.42993737  0.38935551
   0.48679198  0.61007871  0.46197500
   0.63495955  0.58117013  0.45058594
   0.62840909  0.80049533  0.08426245
   0.52257907  0.89082391  0.05006366
   0.64063150  0.94720204  0.09879888
   0.47160641  0.79788539  0.14920044
   0.47016242  0.94756114  0.14988768
   0.63910872  0.80599230  0.21102646
   0.61691931  0.95631375  0.21878955
   0.44710175  0.90969467  0.25654143
   0.49703485  0.77025794  0.27251089
   0.64660837  0.89785918  0.33338195
   0.51922178  0.97563483  0.34316448
   0.44089623  0.81432371  0.38572377
   0.58234869  0.76172508  0.38701120
   0.48106306  0.94022512  0.46594352
   0.62797663  0.92346580  0.45143419
   0.98134762  0.45351665  0.09296913
   0.87237949  0.53326607  0.05156454
   0.98287996  0.60099062  0.10192101
   0.81797204  0.44696957  0.15359777
   0.81465311  0.59700718  0.15408679
   0.98000727  0.45362556  0.21772014
   0.96061087  0.60294858  0.22506194
   0.78283218  0.56446262  0.26325417
   0.82601106  0.42348738  0.27562345
   0.98970496  0.53016317  0.33013223
   0.87896967  0.62677854  0.34246490
   0.77863867  0.46930113  0.38644408
   0.91391123  0.40559376  0.38522753
   0.82476327  0.58679731  0.46738417
   0.97116195  0.57437939  0.44726480
   0.89691596  0.76649062  0.08129263
   0.82164632  0.88886297  0.05285167
   0.94797410  0.90737882  0.10342297
   0.76633095  0.78749569  0.15513744
   0.78962358  0.93946240  0.15810993
   0.92513750  0.75902925  0.20751645
   0.95158366  0.90481893  0.21621670
   0.76025999  0.90094575  0.26015032
   0.79783413  0.75998516  0.28088242
   0.96192661  0.88770092  0.33237132
   0.83670220  0.96720966  0.34304378
   0.76166567  0.79265338  0.38559267
   0.90907999  0.75691350  0.39026140
   0.79077368  0.93066579  0.46202472
   0.93838955  0.90479310  0.45806360
   0.18218087  0.09263156  0.51959255
   0.33110950  0.07826721  0.50643665
   0.35813687  0.10632077  0.72600640
   0.18725208  0.27082196  0.71792174
   0.16694987  0.11343168  0.63977404
   0.32681161  0.27504861  0.61156534
   0.31330594  0.11651638  0.85777247
   0.17587387  0.28125013  0.84997923
   0.17077532  0.09922795  0.97053560
   0.32895366  0.28049483  0.95617637
   0.13741242  0.42092085  0.51389676
   0.29006912  0.41527508  0.51048700
   0.33398607  0.42984774  0.71777522
   0.17655064  0.60849164  0.71185816
   0.17189143  0.44126672  0.62740377
   0.31903399  0.61900161  0.60051891
   0.32824112  0.44695242  0.86086611
   0.15653435  0.58731444  0.85016507
   0.15536652  0.44101286  0.96060168
   0.32362127  0.60826891  0.95462761
   0.22289854  0.75133350  0.14325937
   0.13591797  0.94080021  0.15233761
   0.06131966  0.80783350  0.05857919
   0.24994315  0.87692465  0.03874331
   0.28855228  0.77720418  0.33679376
   0.19758631  0.94359908  0.34762918
   0.10425836  0.79322087  0.25594783
   0.28753218  0.89791575  0.23078770
   0.16927644  0.75863053  0.43921469
   0.11918958  0.93830195  0.47892610
   0.14076404  0.73382438  0.56785944
   0.29682582  0.84900162  0.52386343
   0.33819336  0.75051009  0.71780189
   0.22334066  0.94286817  0.76055758
   0.15142824  0.82816416  0.65787881
   0.31405662  0.95034959  0.63458900
   0.31442878  0.78775218  0.85521679
   0.14230761  0.96053675  0.87096378
   0.16298286  0.75823573  0.94804547
   0.34462851  0.95685001  0.94758929
   0.49367387  0.10470593  0.50923559
   0.64471295  0.12877060  0.51060566
   0.65917293  0.08872421  0.70389006
   0.53549295  0.26669937  0.71377518
   0.47779533  0.10770691  0.62855832
   0.63236906  0.25068238  0.59328356
   0.64430687  0.11096793  0.85000208
   0.48443083  0.27689406  0.85437361
   0.48962297  0.10984726  0.95721512
   0.64086995  0.28037717  0.95016624
   0.46611011  0.44469923  0.51169250
   0.61589108  0.42272896  0.50878182
   0.66620279  0.43999896  0.71311577
   0.50409690  0.60605585  0.71599941
   0.49218221  0.43956888  0.62549501
   0.64032392  0.60988221  0.60881859
   0.64903253  0.45019123  0.85695446
   0.48543014  0.61402494  0.85858668
   0.48897077  0.44249189  0.95755435
   0.65874339  0.61587595  0.95549117
   0.46988780  0.77579042  0.51401577
   0.61598924  0.75125778  0.50224483
   0.67089580  0.76265370  0.70902388
   0.51979977  0.93371545  0.71968672
   0.49176741  0.77803882  0.63130263
   0.63738319  0.93504477  0.60233793
   0.64928562  0.77322950  0.85351411
   0.48435708  0.93992578  0.85250272
   0.48492276  0.77418374  0.95708687
   0.65717983  0.94624485  0.94674150
   0.95318542  0.07703444  0.11422900
   0.85045371  0.27004633  0.13629465
   0.76182251  0.14102496  0.04250611
   0.94250184  0.22152510  0.02341224
   0.02972632  0.03319179  0.28573953
   0.92930979  0.25803329  0.32793498
   0.82282316  0.13511044  0.24069006
   0.00945896  0.20600444  0.21287406
   0.92057641  0.09871561  0.40551602
   0.82518625  0.24495631  0.46090549
   0.88103765  0.07232632  0.54167589
   0.01997080  0.19011335  0.51085533
   0.02122904  0.04309880  0.70716489
   0.93512405  0.22341566  0.75400434
   0.82716431  0.17123401  0.64904306
   0.00522137  0.26858740  0.62876285
   0.00070547  0.10184860  0.83810073
   0.80506872  0.28291525  0.84666989
   0.84949605  0.09922628  0.93114972
   0.03324960  0.25982913  0.92407977
   0.82744512  0.42001619  0.51798212
   0.97391264  0.40455468  0.50181511
   0.95621407  0.44757416  0.71156371
   0.81642002  0.62132514  0.71815275
   0.80698696  0.47404546  0.62361486
   0.97877338  0.60604947  0.61353224
   0.98591144  0.44572985  0.86019336
   0.82715235  0.60418271  0.86380926
   0.84073478  0.40458977  0.96749018
   0.99125183  0.61235456  0.95726820
   0.77247599  0.75772788  0.50997868
   0.92191216  0.74856353  0.50944208
   0.97617714  0.75298844  0.71279098
   0.83516480  0.94489117  0.70436835
   0.82959938  0.78829170  0.61936793
   0.99922761  0.93255984  0.59840272
   0.99377405  0.78484887  0.85929312
   0.82649654  0.92857820  0.84531898
   0.81335594  0.77542127  0.95413769
   0.97982215  0.95237786  0.96843683
   0.39666697  0.10730189  0.50125079
   0.34225694  0.44640166  0.49344511
   0.67918993  0.26871005  0.55718447
   0.66788883  0.44476694  0.48612078
   0.68144882  0.77159992  0.49467500
   0.03763265  0.43101349  0.50108863
   0.14121207  0.77808837  0.61726300
   0.22867476  0.10331176  0.75232012
   0.15335063  0.28106608  0.60506116
   0.33083063  0.27587741  0.71075229
   0.32679235  0.10509201  0.62365409
   0.16483555  0.12713034  0.87124030
   0.16881713  0.28657226  0.95683887
   0.33081571  0.28721306  0.85489126
   0.33722161  0.11068668  0.96233709
   0.17900278  0.43467765  0.72315477
   0.15023022  0.60075701  0.61349601
   0.33101408  0.60236517  0.70482186
   0.32692880  0.43065956  0.61663926
   0.15212777  0.43615095  0.86088605
   0.16071127  0.60486491  0.94694401
   0.31714658  0.60531914  0.85463639
   0.33165390  0.44550544  0.95965386
   0.08319683  0.80086256  0.15909965
   0.08951896  0.95958940  0.06417059
   0.27801952  0.89090685  0.13449187
   0.18811460  0.74889936  0.04755368
   0.13693497  0.80507501  0.34961695
   0.14059021  0.95176905  0.25345883
   0.32728006  0.90850955  0.31909719
   0.24641160  0.75415661  0.24191983
   0.06756127  0.80323542  0.49535150
   0.19438577  0.93549086  0.56222966
   0.24444760  0.89652875  0.43557646
   0.26704457  0.71386206  0.50150940
   0.19659404  0.75048333  0.73999824
   0.15112679  0.97367657  0.67697546
   0.35594667  0.91750692  0.72640559
   0.31678678  0.78640107  0.61930633
   0.14962518  0.81066361  0.85888508
   0.19684817  0.94964553  0.96140760
   0.31932255  0.95302422  0.85150090
   0.33220672  0.79111705  0.95877237
   0.51166591  0.10181552  0.72694942
   0.48687475  0.27581262  0.61960651
   0.68217556  0.23164750  0.69113378
   0.61645064  0.08253805  0.60809161
   0.48490205  0.10995072  0.85942507
   0.48740430  0.27734779  0.95489104
   0.64069484  0.27901023  0.84415304
   0.66619174  0.11892015  0.95951525
   0.51020559  0.43636670  0.72101265
   0.48387570  0.61671615  0.61536185
   0.65624430  0.60665770  0.70859719
   0.65940907  0.44904290  0.61467578
   0.49064792  0.44919387  0.85893730
   0.48429334  0.61256399  0.95709948
   0.65111519  0.61296707  0.85618645
   0.65393342  0.42973883  0.95390610
   0.52323052  0.76754075  0.72750681
   0.48225462  0.93092353  0.62116948
   0.67559648  0.94011805  0.70182934
   0.64536158  0.77268928  0.61062405
   0.47568566  0.77256670  0.85816927
   0.49462180  0.94626895  0.95233930
   0.64117412  0.94408964  0.84641225
   0.65400374  0.77735633  0.95354206
   0.79493981  0.13491998  0.14022157
   0.80764237  0.28756807  0.04403959
   0.99956894  0.21880835  0.11425052
   0.89282264  0.08220856  0.02582914
   0.83142743  0.15384326  0.33804321
   0.88731089  0.27620674  0.23263874
   0.03989834  0.16728306  0.30663477
   0.94960924  0.06639867  0.21167483
   0.79907907  0.10444755  0.46764285
   0.89267982  0.24157094  0.55099389
   0.96044352  0.24883563  0.42634032
   0.01209137  0.04665897  0.47558860
   0.88511047  0.08692852  0.72944077
   0.88816975  0.29733021  0.68296318
   0.06333580  0.19269658  0.71265996
   0.00169219  0.10031302  0.60407814
   0.80986536  0.12266637  0.84295068
   0.88874638  0.25958242  0.93410301
   0.00279497  0.28999177  0.82875234
   0.01663294  0.09480603  0.93555436
   0.80963646  0.47658708  0.72654401
   0.81520370  0.62975372  0.61614622
   0.98635011  0.60695526  0.71492543
   0.95837656  0.45954443  0.61467991
   0.82899941  0.43415236  0.86784618
   0.81502160  0.62443597  0.96137144
   0.98566364  0.61962580  0.85908184
   0.99737622  0.45748972  0.95939306
   0.82060097  0.77536925  0.71738746
   0.82954844  0.96889775  0.60539733
   0.97909906  0.90146636  0.69835775
   0.97749749  0.76530593  0.61044411
   0.82318517  0.77206912  0.85561283
   0.81677507  0.93813261  0.94314036
   0.98659758  0.94620415  0.84986725
   0.99691292  0.78217921  0.96764232
Direct configuration=   220
   0.27568621  0.21166219  0.09323142
   0.22556571  0.20883701  0.15384911
   0.28377477  0.21195929  0.21202634
   0.22685652  0.20348579  0.27081140
   0.25993517  0.22602315  0.33845010
   0.24141461  0.15738116  0.38966870
   0.25392857  0.19730759  0.45360142
   0.25765946  0.11969260  0.49753287
   0.26107622  0.53906842  0.09853743
   0.20091322  0.52529696  0.15531313
   0.25212804  0.52490799  0.21661060
   0.18932717  0.51493923  0.27302707
   0.22366209  0.55375670  0.33570808
   0.20727482  0.49036189  0.38969172
   0.21172177  0.52783043  0.45401366
   0.20870793  0.45112539  0.49722388
   0.58486098  0.20659610  0.09835097
   0.53157271  0.21095214  0.15642899
   0.59107874  0.21125210  0.21291523
   0.53488371  0.18923461  0.26908241
   0.57727470  0.21877047  0.32999483
   0.55316586  0.16401094  0.38679708
   0.56107863  0.22004142  0.44581386
   0.56811426  0.14743117  0.49275654
   0.59587281  0.54605729  0.09809250
   0.53611412  0.54001315  0.15487585
   0.58596042  0.53915472  0.21596117
   0.52203018  0.51871298  0.26996027
   0.55926576  0.55566054  0.33164663
   0.53605666  0.50043782  0.38853442
   0.54969270  0.54499297  0.45098810
   0.53775811  0.46702987  0.49493498
   0.58138682  0.87760539  0.09536508
   0.52326427  0.87311340  0.15280379
   0.57776723  0.87343586  0.21299231
   0.52063268  0.85985180  0.27009409
   0.55486967  0.89418194  0.33436584
   0.53088294  0.83646740  0.38933949
   0.54555129  0.87875271  0.45258082
   0.53798498  0.79693578  0.49390808
   0.92923610  0.52914655  0.09966961
   0.86824633  0.52365262  0.15605479
   0.91831934  0.52231512  0.21717717
   0.85419147  0.51112610  0.27214943
   0.89765235  0.53967158  0.33385680
   0.86822705  0.48525219  0.38939944
   0.89217173  0.52639387  0.45193295
   0.89553096  0.44712741  0.49461089
   0.87362590  0.85158762  0.09559276
   0.82546956  0.85377008  0.15620042
   0.88466839  0.83968068  0.21328270
   0.82860993  0.84392820  0.27302170
   0.87106758  0.88218109  0.33426858
   0.84712953  0.82450690  0.39037009
   0.85468700  0.86421879  0.45449467
   0.84531352  0.78201065  0.49773956
   0.32132239  0.13475916  0.08189183
   0.20777405  0.21869042  0.05306232
   0.33148448  0.28115090  0.08887966
   0.17379457  0.13389017  0.15354781
   0.17297887  0.28435445  0.15248689
   0.34165639  0.14106575  0.21078895
   0.32724052  0.29243941  0.21232491
   0.15432756  0.25815807  0.26071266
   0.19859332  0.11549420  0.27239305
   0.34786286  0.24767517  0.33855052
   0.20914100  0.29847803  0.35491060
   0.15324053  0.13111099  0.38422385
   0.29794932  0.08628436  0.38289266
   0.18320080  0.25134956  0.46593263
   0.33022337  0.24717545  0.45496826
   0.29693386  0.45941514  0.08057646
   0.20304658  0.56797928  0.05512037
   0.32776716  0.59699741  0.10519416
   0.15663426  0.44586068  0.14839469
   0.13906838  0.59200463  0.15612084
   0.31272216  0.45649354  0.21792126
   0.29759409  0.60462830  0.22022712
   0.11144141  0.55865894  0.26074909
   0.17242830  0.42498715  0.27790459
   0.31366866  0.56976253  0.33289183
   0.17767519  0.63108920  0.34568713
   0.12483304  0.45026923  0.38331447
   0.27777918  0.43048970  0.38700145
   0.14294965  0.58552603  0.46575429
   0.29548842  0.57180938  0.45568540
   0.61429668  0.12249146  0.09293356
   0.52863242  0.22450006  0.05301913
   0.65142916  0.26881637  0.10049620
   0.48098845  0.13450841  0.15740631
   0.48026427  0.28609201  0.15592565
   0.65545066  0.14605176  0.20752213
   0.62933777  0.29368635  0.22015443
   0.45746687  0.23625824  0.26305365
   0.51677140  0.09958939  0.27005487
   0.66977359  0.21812672  0.32290402
   0.54942632  0.30348893  0.34073371
   0.46840562  0.13017986  0.38095364
   0.61292389  0.09336853  0.39032042
   0.48702617  0.27341479  0.45105035
   0.63507409  0.27349585  0.43948371
   0.63986565  0.46799298  0.08706321
   0.53730668  0.56112303  0.05295610
   0.65537979  0.61297906  0.10200434
   0.48433902  0.46468918  0.14953425
   0.48307369  0.61465919  0.15468812
   0.65214423  0.47567772  0.21522257
   0.62225373  0.62287609  0.22356841
   0.44260096  0.56086842  0.25944846
   0.50652372  0.42854524  0.27179332
   0.65068039  0.56048439  0.32821688
   0.52573593  0.63939885  0.33686014
   0.45075753  0.46820855  0.38375073
   0.59644471  0.43098076  0.38849715
   0.48674630  0.60952378  0.46088847
   0.63451723  0.58103154  0.44980282
   0.62525136  0.80048251  0.08359506
   0.52151946  0.89139293  0.05086489
   0.63971829  0.94560244  0.09769577
   0.47067186  0.79813570  0.14944438
   0.47008715  0.94806778  0.15023485
   0.63779413  0.80490913  0.21139270
   0.61863953  0.95524434  0.21799679
   0.44684861  0.91074732  0.25651047
   0.49734131  0.77176066  0.27337838
   0.64509049  0.90358157  0.33354807
   0.51550583  0.97642713  0.34396691
   0.44216131  0.81136361  0.38424761
   0.58578276  0.76331123  0.38555904
   0.47855026  0.93835106  0.46474272
   0.62591714  0.92329730  0.45247194
   0.98097434  0.45488895  0.09277284
   0.87278322  0.53332290  0.05162931
   0.98168377  0.60188638  0.10157899
   0.81620420  0.44865656  0.15277597
   0.81488078  0.59831129  0.15407321
   0.97838476  0.45224169  0.21757465
   0.96196182  0.60173806  0.22425435
   0.78173560  0.56434110  0.26267845
   0.82599775  0.42325562  0.27523450
   0.98847669  0.53204386  0.32967255
   0.87481511  0.62681165  0.34215876
   0.77835751  0.46961816  0.38629068
   0.91362627  0.40560034  0.38446271
   0.82458277  0.58327788  0.46860006
   0.97091986  0.57378679  0.44713268
   0.89350237  0.76728476  0.08013360
   0.81887611  0.88828393  0.05313960
   0.94341934  0.90619090  0.10236697
   0.76459770  0.78620013  0.15462533
   0.78777540  0.93798615  0.15830030
   0.92371903  0.75739983  0.20780061
   0.95102576  0.90330378  0.21541349
   0.75994914  0.90115690  0.26062917
   0.79513565  0.75905330  0.28140182
   0.96169628  0.88703936  0.33154082
   0.83591547  0.96640457  0.34333884
   0.76151466  0.79257085  0.38596244
   0.90882459  0.75575468  0.39028053
   0.78966749  0.92837484  0.46272647
   0.93819511  0.90459501  0.45854976
   0.19073543  0.09020310  0.51842367
   0.33654883  0.08068961  0.50860570
   0.36253104  0.11697160  0.72679171
   0.18562006  0.27953228  0.71627953
   0.17199571  0.11028860  0.64192325
   0.33548170  0.27266002  0.61417996
   0.31205170  0.11706241  0.85905161
   0.17583736  0.28163577  0.85307475
   0.16827911  0.10132442  0.97011204
   0.32746706  0.28282133  0.95815665
   0.13767132  0.41504498  0.50969895
   0.28780028  0.41409080  0.51100844
   0.33744107  0.43530458  0.71771888
   0.17183069  0.60936184  0.70760798
   0.17823775  0.43605271  0.62280597
   0.32651983  0.62021421  0.60156243
   0.32521794  0.44830613  0.86286611
   0.15610124  0.59087962  0.85067445
   0.15117195  0.44077457  0.96062388
   0.32431411  0.61233566  0.95922379
   0.22514217  0.75163817  0.14362379
   0.13312977  0.94021677  0.15105127
   0.05972570  0.80717586  0.05947696
   0.25134253  0.87464356  0.03721937
   0.28776664  0.78091981  0.33859488
   0.19629314  0.94430616  0.34846294
   0.10953028  0.79233161  0.25577590
   0.29060825  0.90086301  0.22995296
   0.16615420  0.75702079  0.43886739
   0.11924533  0.93841425  0.48091789
   0.13868897  0.72987279  0.56760908
   0.29492865  0.84699604  0.52509065
   0.34102801  0.75531637  0.71947710
   0.22923927  0.95396875  0.76205208
   0.16322381  0.82930095  0.65597285
   0.32366567  0.94933682  0.63492730
   0.31449673  0.78915742  0.85654757
   0.13966498  0.95472811  0.87263765
   0.15957118  0.75839760  0.94819955
   0.34340483  0.95920101  0.94977638
   0.49875526  0.10821516  0.50682318
   0.64904408  0.12242847  0.50498505
   0.65793479  0.09038109  0.70459910
   0.53351905  0.26711984  0.70910559
   0.48379507  0.10050233  0.62537631
   0.63809108  0.26313994  0.59616442
   0.64832880  0.11196594  0.85311791
   0.48483719  0.28006313  0.85421195
   0.48774755  0.11222914  0.95705983
   0.63989830  0.28113020  0.95431794
   0.46550064  0.44268749  0.50830533
   0.61514665  0.42443532  0.50991124
   0.66451359  0.44642475  0.71393671
   0.49663572  0.60478239  0.71121858
   0.49695758  0.43181170  0.62098024
   0.65064801  0.60909067  0.60964074
   0.64594776  0.45073069  0.85959180
   0.48453060  0.61402049  0.85869260
   0.48612516  0.44485242  0.95873791
   0.65887974  0.61776169  0.95940069
   0.46539308  0.77546814  0.51042181
   0.61137685  0.74981491  0.50367540
   0.66508026  0.77034788  0.70925659
   0.51320332  0.93140216  0.71534887
   0.49508408  0.77406941  0.62597788
   0.64672002  0.93116141  0.60293148
   0.64360488  0.77369723  0.85445003
   0.48288541  0.94750646  0.85153120
   0.48367221  0.77620119  0.95630593
   0.65546805  0.94488957  0.94832397
   0.94957595  0.07756993  0.11226422
   0.84867446  0.27160987  0.13640088
   0.75773891  0.14366595  0.04372143
   0.93511331  0.22135712  0.02308771
   0.03230196  0.03184517  0.28372031
   0.92645135  0.25934670  0.32848536
   0.82439495  0.13357909  0.24043259
   0.00975637  0.20570132  0.21206898
   0.91852074  0.09982177  0.40393991
   0.82201787  0.24362478  0.46426637
   0.88306448  0.06765167  0.54141591
   0.01950239  0.18853097  0.51119596
   0.01909825  0.04371703  0.70663163
   0.93759039  0.21762204  0.75694126
   0.82399667  0.18275397  0.64746023
   0.00872672  0.26915391  0.63076069
   0.00057456  0.09804714  0.84090764
   0.79913459  0.28564399  0.84546536
   0.83902174  0.10215354  0.92988568
   0.02794245  0.25642533  0.92471702
   0.82794623  0.41857804  0.51589010
   0.97449579  0.40323720  0.50247553
   0.95409058  0.45169251  0.71499490
   0.80874433  0.62451878  0.71201932
   0.81622842  0.46679655  0.62210869
   0.98350706  0.60407903  0.61578602
   0.98813396  0.44253016  0.86197005
   0.82614981  0.60489662  0.86326521
   0.83646357  0.40408204  0.96743697
   0.99427136  0.60987290  0.96098482
   0.77003514  0.75355760  0.50643491
   0.92235522  0.74695056  0.51005712
   0.97593012  0.75755584  0.71641060
   0.83161817  0.94436180  0.70012706
   0.83016653  0.78024600  0.61671432
   0.00267537  0.92844553  0.60037705
   0.99203313  0.78286554  0.86351340
   0.82374719  0.92603185  0.84410808
   0.80998648  0.77507988  0.95381220
   0.97554216  0.95871931  0.97156595
   0.39690207  0.10663403  0.49770025
   0.34109884  0.44389065  0.49435958
   0.67449878  0.25390647  0.56180922
   0.66832435  0.44692798  0.48872487
   0.67549712  0.76869803  0.49199042
   0.03417676  0.42889930  0.49115439
   0.14875730  0.77917560  0.61565840
   0.23597548  0.10408196  0.75578180
   0.15554139  0.28116489  0.60392750
   0.33245420  0.28093715  0.71432817
   0.33146411  0.10549786  0.62512067
   0.16195900  0.12599240  0.87112292
   0.16469657  0.28842288  0.95680573
   0.32950607  0.28783184  0.85736992
   0.33429507  0.11312955  0.96288974
   0.17736218  0.43391161  0.71888629
   0.15162215  0.59182936  0.61086687
   0.33308344  0.60501268  0.70596871
   0.33678152  0.42998088  0.61648024
   0.15533837  0.43986973  0.85995869
   0.15676881  0.60748224  0.94809394
   0.32124349  0.60573026  0.85870684
   0.33064152  0.44618204  0.96222085
   0.08451439  0.79837705  0.15955702
   0.08032745  0.95939804  0.06355845
   0.27398791  0.89446850  0.13315317
   0.18778230  0.74877291  0.04738659
   0.13682899  0.80403984  0.34968109
   0.14301799  0.95136783  0.25312515
   0.32687626  0.91223598  0.31991289
   0.25215865  0.75631426  0.24186887
   0.06714632  0.80394664  0.49640410
   0.19610411  0.93463696  0.56580294
   0.24199123  0.89367959  0.43677154
   0.26438142  0.71280572  0.50160620
   0.19605276  0.75074634  0.73761782
   0.15226511  0.97282899  0.68038864
   0.36201538  0.91768936  0.72764120
   0.32731590  0.78403802  0.61888394
   0.15062600  0.80918630  0.85879714
   0.19595968  0.95217100  0.96256282
   0.32330465  0.95354436  0.85266976
   0.32999575  0.79047915  0.95921128
   0.50728084  0.10196140  0.72293038
   0.48588495  0.27206831  0.61495965
   0.68137158  0.23206272  0.69232770
   0.62236037  0.07828259  0.60470199
   0.48562283  0.11183513  0.85874158
   0.48537698  0.27984400  0.95544836
   0.64527550  0.28085419  0.84856070
   0.66427222  0.12134933  0.96069962
   0.50955518  0.43454385  0.71756054
   0.48711091  0.61507590  0.61094153
   0.65270441  0.61212034  0.71093974
   0.66623002  0.45046129  0.61515331
   0.48975249  0.45098058  0.85853447
   0.48091928  0.61427422  0.95808034
   0.65450019  0.61071047  0.86048905
   0.65069636  0.42920968  0.95672509
   0.51974545  0.76656654  0.72340745
   0.48329683  0.92699156  0.61650266
   0.67316177  0.94357465  0.70457286
   0.65497392  0.77272426  0.60947591
   0.47780779  0.77435416  0.85780941
   0.49116256  0.94915694  0.95250279
   0.64407260  0.94290523  0.84971271
   0.65049527  0.77921778  0.95512951
   0.79434635  0.13597348  0.14088459
   0.80270368  0.29070290  0.04481272
   0.99541698  0.21945901  0.11269043
   0.88516180  0.08198680  0.02535223
   0.82807369  0.15664184  0.33769108
   0.88798156  0.27672893  0.23238508
   0.03692897  0.16508332  0.30763343
   0.95193239  0.06570566  0.21007175
   0.79629655  0.10390477  0.46863644
   0.88776310  0.23466899  0.55548520
   0.95616553  0.24929473  0.42842248
   0.01150285  0.04783162  0.47287780
   0.88257496  0.08599365  0.72619441
   0.89315750  0.30122580  0.68743933
   0.06636723  0.19026551  0.71335222
   0.00723362  0.09691378  0.60262503
   0.80339524  0.12628942  0.84063420
   0.88230097  0.25684488  0.93386299
   0.00457502  0.29283049  0.82972659
   0.01224790  0.10320906  0.93829303
   0.80653982  0.48127875  0.72418425
   0.81365559  0.62514210  0.60826132
   0.98377860  0.61138356  0.71666348
   0.96596413  0.45756265  0.61739299
   0.82781335  0.43244527  0.86774504
   0.81303563  0.62530193  0.96240624
   0.98954141  0.61882084  0.86297579
   0.99545621  0.45308268  0.96159280
   0.81606156  0.77466125  0.71354891
   0.83184435  0.95943625  0.60109585
   0.97611597  0.90179983  0.69856603
   0.98422514  0.75934229  0.61187793
   0.82482262  0.77129115  0.85499589
   0.81388343  0.93868654  0.94216031
   0.98874836  0.94675358  0.85396806
   0.99756082  0.78392068  0.96785067
Direct configuration=   240
   0.27557163  0.21207711  0.09490738
   0.22483856  0.20879899  0.15680360
   0.28362030  0.21182659  0.21494186
   0.22711842  0.20377056  0.27232644
   0.25990025  0.22903396  0.33706226
   0.24446075  0.15835259  0.38719623
   0.25869257  0.19581516  0.45338675
   0.26399679  0.11727175  0.49972717
   0.26136291  0.53759427  0.09834039
   0.20063963  0.52446615  0.15564867
   0.25183335  0.52421355  0.21690562
   0.18936292  0.51412109  0.27232975
   0.22336310  0.55374308  0.33374512
   0.20840680  0.49008619  0.38720014
   0.21235015  0.52488059  0.45262306
   0.20887095  0.44682309  0.49563833
   0.58195114  0.20503985  0.09795976
   0.53102461  0.21105087  0.15763169
   0.59210464  0.21024254  0.21379601
   0.53649852  0.18819002  0.26976908
   0.57968908  0.22018260  0.32851494
   0.55688349  0.16421387  0.38356316
   0.56537433  0.22068577  0.44228351
   0.57285405  0.14629338  0.48961836
   0.59646960  0.54716929  0.09777423
   0.53684379  0.54084562  0.15556020
   0.58692305  0.53907275  0.21660589
   0.52289774  0.51952870  0.27005194
   0.55892618  0.55728586  0.33067934
   0.53726815  0.50000191  0.38621753
   0.54947294  0.54446056  0.44908191
   0.53677263  0.46659232  0.49434247
   0.57990201  0.87775791  0.09503289
   0.52243124  0.87357761  0.15427498
   0.57816093  0.87372690  0.21453240
   0.52080222  0.86160466  0.27072879
   0.55448637  0.89685095  0.33310937
   0.53225358  0.83625571  0.38681740
   0.54364645  0.87736801  0.45101570
   0.53377749  0.79552353  0.49414584
   0.92905810  0.53016924  0.09954200
   0.86744814  0.52468360  0.15649128
   0.91747638  0.52197622  0.21780164
   0.85340143  0.51096951  0.27209320
   0.89606631  0.54005326  0.33293642
   0.86773667  0.48477703  0.38795472
   0.89211451  0.52487405  0.45088224
   0.89442958  0.44484686  0.49430980
   0.86913721  0.85062900  0.09477059
   0.82252635  0.85216671  0.15675749
   0.88287047  0.83859189  0.21428639
   0.82787775  0.84362077  0.27395834
   0.87068002  0.88129315  0.33428421
   0.84684151  0.82337354  0.38975846
   0.85386649  0.86211899  0.45386692
   0.84441053  0.77949849  0.49673333
   0.32219000  0.13456685  0.08255154
   0.20776371  0.21940439  0.05261855
   0.33163255  0.28210977  0.09135919
   0.17404819  0.13319940  0.15474110
   0.17220243  0.28406946  0.15345035
   0.33995987  0.13992271  0.21188557
   0.32812313  0.29135602  0.21236862
   0.15321493  0.25570501  0.26211646
   0.20188460  0.11453294  0.27315837
   0.34693517  0.25528705  0.33898319
   0.20524924  0.29714131  0.35721265
   0.15732994  0.12937752  0.38496291
   0.30239555  0.08708044  0.38148361
   0.18539327  0.24733735  0.46852418
   0.33372404  0.24863263  0.45561542
   0.29592903  0.45651368  0.08006519
   0.20365512  0.56751288  0.05392525
   0.32939481  0.59429334  0.10550470
   0.15651912  0.44531005  0.14723324
   0.13898470  0.59137192  0.15502950
   0.31247214  0.45602052  0.21639425
   0.29739236  0.60394111  0.21966972
   0.11112849  0.55645430  0.26021316
   0.17314117  0.42367573  0.27650345
   0.31245632  0.57358634  0.33201624
   0.17547942  0.62943637  0.34546685
   0.12569558  0.44961217  0.38290848
   0.27931240  0.42987943  0.38500528
   0.14187058  0.58153355  0.46516443
   0.29592976  0.56983952  0.45773899
   0.60886374  0.11920391  0.09226332
   0.52510520  0.22485610  0.05224887
   0.64991317  0.26704080  0.10021907
   0.47796445  0.13630750  0.15784311
   0.48176046  0.28799984  0.15671315
   0.65608809  0.14503589  0.20653045
   0.63096300  0.29252372  0.21884208
   0.45816256  0.23358584  0.26304177
   0.51992680  0.09850910  0.27000408
   0.67173629  0.22149923  0.32217145
   0.54867528  0.30368221  0.33910798
   0.47211015  0.13113944  0.37975030
   0.61697023  0.09343020  0.38611222
   0.48863975  0.27020842  0.45073732
   0.63764560  0.27573920  0.43692987
   0.63978054  0.46799852  0.08511734
   0.53751904  0.56313168  0.05219304
   0.65708279  0.61339335  0.10203117
   0.48437164  0.46647384  0.14842137
   0.48468838  0.61636767  0.15448146
   0.65174715  0.47427218  0.21457857
   0.62519301  0.62221304  0.22247802
   0.44302383  0.56008816  0.25889826
   0.50946624  0.42903499  0.27161547
   0.65010132  0.56440937  0.32881527
   0.52212248  0.63980991  0.33768028
   0.45250383  0.46613317  0.38276605
   0.59945323  0.43181347  0.38759442
   0.48638496  0.60894075  0.46040614
   0.63438454  0.58081548  0.45018415
   0.62330345  0.79894929  0.08315294
   0.51832654  0.89211302  0.04986516
   0.63974843  0.94520824  0.09630101
   0.46990651  0.79883745  0.14960687
   0.46977271  0.94897665  0.15016246
   0.63637431  0.80382182  0.21125623
   0.62081937  0.95485059  0.21631027
   0.44645360  0.91159730  0.25629241
   0.49790551  0.77316553  0.27363985
   0.64397445  0.91128264  0.33392853
   0.51148509  0.97666827  0.34465797
   0.44415221  0.80948232  0.38328629
   0.59014421  0.76488789  0.38499219
   0.47600948  0.93676791  0.46377733
   0.62425814  0.92175423  0.45431534
   0.98160443  0.45546452  0.09262132
   0.87231118  0.53346294  0.05060661
   0.98138705  0.60351260  0.10160546
   0.81410994  0.45103963  0.15102588
   0.81544960  0.60023813  0.15348093
   0.97651724  0.45094153  0.21685239
   0.96340844  0.60041400  0.22280384
   0.78061928  0.56320637  0.26184487
   0.82636097  0.42280343  0.27448064
   0.98697726  0.53353351  0.32967578
   0.87117830  0.62635298  0.34213887
   0.77755662  0.46922058  0.38643261
   0.91375049  0.40530032  0.38431986
   0.82441456  0.58038299  0.47062160
   0.97071167  0.57259879  0.44748296
   0.89015753  0.76637492  0.07845558
   0.81298969  0.88870027  0.05255824
   0.93929855  0.90555855  0.10199121
   0.76231253  0.78400582  0.15429971
   0.78405296  0.93637575  0.15831262
   0.92225578  0.75641720  0.20793315
   0.94918263  0.90122838  0.21461479
   0.75924815  0.90050712  0.26121235
   0.79443746  0.75909634  0.28121210
   0.96111236  0.88637142  0.33070734
   0.83595566  0.96490353  0.34356682
   0.76103403  0.79236319  0.38554708
   0.90859268  0.75485517  0.38993995
   0.78889967  0.92516996  0.46456932
   0.93666215  0.90288850  0.45886887
   0.19588292  0.08623172  0.51896633
   0.34516128  0.08147046  0.51037279
   0.36514840  0.13203915  0.72582623
   0.18468573  0.28677504  0.71519564
   0.17611020  0.10754545  0.64497245
   0.33822566  0.26984971  0.61630837
   0.31057482  0.11792060  0.85886434
   0.17451457  0.28370978  0.85478960
   0.16587589  0.10403273  0.96913709
   0.32632631  0.28405954  0.96000773
   0.13621184  0.40895093  0.50512799
   0.28926106  0.41043555  0.51082316
   0.34007308  0.44149296  0.71602266
   0.17011835  0.60926876  0.70560276
   0.18018823  0.43595564  0.61806706
   0.33136194  0.62094170  0.60178494
   0.32193193  0.45061876  0.86520061
   0.15498934  0.59636671  0.85128717
   0.15055719  0.44048808  0.96070059
   0.32501083  0.61486987  0.96296550
   0.22676845  0.75305398  0.14406273
   0.12819131  0.94035375  0.15012136
   0.05763090  0.80819720  0.06026788
   0.25347899  0.87254483  0.03617503
   0.28748074  0.78438578  0.34067823
   0.19433691  0.94464674  0.34970503
   0.11401342  0.79116105  0.25527052
   0.29198760  0.90482073  0.22849933
   0.16269182  0.75556858  0.43929020
   0.11903694  0.93992566  0.48322899
   0.13685032  0.72627810  0.56982019
   0.29351766  0.84511336  0.52592469
   0.34344031  0.76100266  0.72090687
   0.23779274  0.96606325  0.76429286
   0.17421246  0.82815236  0.65197674
   0.33335348  0.94939791  0.63381373
   0.31455860  0.79192198  0.85841914
   0.13839445  0.94776308  0.87415160
   0.15705578  0.75806598  0.94870868
   0.34112750  0.96333237  0.95052525
   0.50247399  0.11175319  0.50539371
   0.65178606  0.11730254  0.50014553
   0.65723207  0.08995927  0.70371210
   0.52798331  0.26760084  0.70794327
   0.48846577  0.09264169  0.61989032
   0.64484781  0.27254423  0.59539987
   0.65081369  0.11444568  0.85581022
   0.48294378  0.28376073  0.85529974
   0.48689379  0.11396831  0.95658574
   0.64128247  0.28139688  0.95756260
   0.46438051  0.43917789  0.50496456
   0.61516857  0.42468082  0.51021792
   0.66037975  0.45699976  0.71446979
   0.49249891  0.60275314  0.70660854
   0.49854031  0.43076235  0.61761287
   0.66038878  0.60841573  0.60990801
   0.64576337  0.45149174  0.86284841
   0.48232810  0.61304083  0.85945052
   0.48519177  0.44577226  0.95956815
   0.65981893  0.61741151  0.96305314
   0.45952387  0.77191786  0.50604248
   0.60753181  0.74775114  0.50503721
   0.66027702  0.77779535  0.70914381
   0.51114817  0.92857264  0.71120709
   0.49745812  0.77099883  0.62012133
   0.65693455  0.93034266  0.60318850
   0.63722242  0.77399681  0.85531893
   0.48271189  0.95484714  0.85097640
   0.48430552  0.77798539  0.95566214
   0.65510987  0.94190745  0.95136773
   0.94610778  0.07783885  0.11053503
   0.84744422  0.27326609  0.13665581
   0.75197565  0.14570443  0.04612029
   0.92823284  0.22087129  0.02256029
   0.03344306  0.03134925  0.28318879
   0.92349642  0.26045553  0.32976551
   0.82636869  0.13250787  0.24078142
   0.01007890  0.20509026  0.21139861
   0.91686760  0.10127432  0.40270218
   0.82009653  0.24117302  0.46861898
   0.88219514  0.06285021  0.54281689
   0.01907217  0.18436324  0.51200778
   0.01719541  0.04472845  0.70444844
   0.93832924  0.21456639  0.75979858
   0.82006322  0.19562261  0.64922898
   0.01149987  0.26879700  0.63264440
   0.00604482  0.09318753  0.84478923
   0.79649754  0.28551179  0.84389126
   0.82907930  0.10520807  0.92923869
   0.02330412  0.25493432  0.92499774
   0.82546520  0.41560478  0.51317692
   0.97374434  0.40236766  0.50399877
   0.95570070  0.45493104  0.71946612
   0.80636317  0.62589986  0.70693401
   0.82434703  0.45931225  0.62354425
   0.98811710  0.60061784  0.61734381
   0.98876478  0.44129271  0.86460360
   0.82408056  0.60510650  0.86321035
   0.83133090  0.40361757  0.96664341
   0.99675521  0.60618443  0.96343576
   0.76952199  0.74759334  0.50251215
   0.92009128  0.74406632  0.51098410
   0.97564773  0.75976913  0.71866271
   0.82896797  0.94458847  0.69651989
   0.82880790  0.77558868  0.61404993
   0.00334708  0.92074771  0.60206704
   0.98969264  0.78020900  0.86564971
   0.81796548  0.92406894  0.84312383
   0.80941056  0.77512870  0.95296174
   0.96957646  0.96355170  0.97265393
   0.40783877  0.11297445  0.50346236
   0.34110260  0.43907016  0.49129605
   0.68363577  0.26288130  0.56755758
   0.66768792  0.44637040  0.48779682
   0.67113515  0.76586467  0.49238230
   0.03896108  0.42589525  0.49814278
   0.15628801  0.78060940  0.61339538
   0.24338472  0.10590475  0.76004564
   0.15889325  0.28156642  0.60430532
   0.33593949  0.28374248  0.71695462
   0.33627181  0.10520782  0.62680599
   0.15819363  0.12294557  0.87089338
   0.16047806  0.28930442  0.95662498
   0.32708526  0.28811087  0.85964811
   0.33146901  0.11596889  0.96270189
   0.17656329  0.43423158  0.71489751
   0.15354411  0.58487228  0.60873084
   0.33779500  0.60397625  0.70643835
   0.34484187  0.43055425  0.61516638
   0.15912105  0.44422833  0.85947998
   0.15383999  0.60901090  0.94964079
   0.32321654  0.60722996  0.86108268
   0.32895649  0.44597756  0.96489778
   0.08593908  0.79565490  0.15994198
   0.06952812  0.95952131  0.06327388
   0.27043292  0.89839757  0.13170301
   0.18680993  0.74852993  0.04784429
   0.13618519  0.80332195  0.34945717
   0.14515149  0.95106020  0.25261994
   0.32636337  0.91697047  0.32094850
   0.25825080  0.75897326  0.24176966
   0.06590360  0.80628498  0.49671586
   0.19907819  0.93345886  0.56929957
   0.23973057  0.89090715  0.43834848
   0.26113932  0.71125948  0.50279031
   0.19455348  0.75029849  0.73460854
   0.15258660  0.97227776  0.68478576
   0.36683410  0.91665831  0.72833733
   0.33754761  0.78255233  0.61857824
   0.15118610  0.80566774  0.85998283
   0.19468272  0.95432314  0.96415808
   0.32521175  0.95350267  0.85312297
   0.32758058  0.79000697  0.95971079
   0.50620615  0.10309582  0.71859555
   0.48918818  0.26872645  0.61063106
   0.68048884  0.23369708  0.69348405
   0.63012888  0.07719655  0.60201364
   0.48717168  0.11544068  0.85778082
   0.48500386  0.28242380  0.95583961
   0.64752143  0.28336362  0.85295229
   0.66282709  0.12286836  0.96147300
   0.50996326  0.43181859  0.71406137
   0.49215647  0.61450405  0.60670546
   0.64886419  0.61618279  0.71226499
   0.66946397  0.44961060  0.61477337
   0.48759087  0.45249308  0.85837843
   0.47967785  0.61694929  0.95965030
   0.65651704  0.60844935  0.86362451
   0.64760454  0.43067071  0.96034393
   0.51256698  0.76703520  0.71859422
   0.48518363  0.92565511  0.61189496
   0.67020255  0.94353232  0.70700970
   0.66369333  0.77456842  0.60805161
   0.48020816  0.77623058  0.85739597
   0.48942445  0.95302545  0.95305543
   0.64646918  0.94208515  0.85197607
   0.64725123  0.78079817  0.95644193
   0.79381019  0.13683001  0.14196298
   0.79808850  0.29284723  0.04572663
   0.99120450  0.21967882  0.11122915
   0.87663730  0.08124399  0.02496764
   0.82487285  0.15858830  0.33741105
   0.88952657  0.27716696  0.23218360
   0.03351581  0.16333843  0.30913661
   0.95426930  0.06517689  0.20823588
   0.79669736  0.10261522  0.46967835
   0.88376347  0.22795949  0.56056044
   0.95183066  0.24909809  0.43101278
   0.01151833  0.04969747  0.47009356
   0.87873203  0.08687417  0.72184363
   0.89790342  0.30536711  0.69212349
   0.07012694  0.18835841  0.71375682
   0.01463080  0.09213607  0.60068737
   0.79724468  0.12892434  0.83811935
   0.87458432  0.25573009  0.93311735
   0.00897127  0.29526089  0.83064016
   0.00771472  0.11181017  0.94237161
   0.80662764  0.48533142  0.72268390
   0.81294534  0.61920242  0.60122625
   0.98223519  0.61286785  0.71779862
   0.97384038  0.45460935  0.62058858
   0.82548992  0.43413773  0.86727892
   0.81275526  0.62640970  0.96339771
   0.99215921  0.61713341  0.86526382
   0.99338740  0.44815675  0.96366180
   0.81302469  0.77509730  0.71061222
   0.83390211  0.94589560  0.59612930
   0.97211698  0.90449672  0.69941393
   0.98981522  0.75326915  0.61366087
   0.82695635  0.77143536  0.85445664
   0.81162821  0.93943237  0.94118955
   0.98979220  0.94758496  0.85802316
   0.99849294  0.78482125  0.96860423
Direct configuration=   260
   0.27538266  0.21217715  0.09572503
   0.22397757  0.20821397  0.15607834
   0.28256644  0.21194469  0.21397655
   0.22678321  0.20295751  0.27329357
   0.25939630  0.23053346  0.34050134
   0.24894263  0.15793090  0.39024909
   0.26249586  0.19428035  0.45593990
   0.27015075  0.11534535  0.49930904
   0.26160494  0.53589756  0.09763509
   0.20046588  0.52407249  0.15377734
   0.25155073  0.52388269  0.21497473
   0.18921439  0.51249855  0.27113013
   0.22290623  0.55371262  0.33422274
   0.21015385  0.48834354  0.38758565
   0.21395402  0.52130342  0.45325818
   0.20950203  0.44094487  0.49360769
   0.57868962  0.20344839  0.09722638
   0.52938795  0.21150652  0.15623411
   0.59212241  0.21004720  0.21111177
   0.53767839  0.18732978  0.26760578
   0.58079651  0.22170207  0.32660376
   0.56018815  0.16466304  0.38173226
   0.57045537  0.21938716  0.44095476
   0.57683071  0.14468283  0.48770014
   0.59729943  0.54804402  0.09720372
   0.53759733  0.54194756  0.15395974
   0.58802954  0.53943553  0.21461397
   0.52452337  0.52093782  0.26900070
   0.55848520  0.55889100  0.33125377
   0.53854605  0.50010956  0.38643039
   0.54933807  0.54314140  0.44960558
   0.53649607  0.46410443  0.49217482
   0.57832669  0.87754852  0.09421410
   0.52224951  0.87465632  0.15280520
   0.57829444  0.87467718  0.21238113
   0.52139104  0.86342005  0.27001259
   0.55461180  0.89881893  0.33448116
   0.53423325  0.83627932  0.38789860
   0.54206441  0.87547476  0.45230441
   0.52995400  0.79116988  0.49149056
   0.92928826  0.53117706  0.09915024
   0.86677625  0.52596028  0.15464907
   0.91685246  0.52157623  0.21596178
   0.85291786  0.51070278  0.27122194
   0.89468846  0.53968609  0.33360969
   0.86663166  0.48442781  0.38918815
   0.89147994  0.52303460  0.45237768
   0.89233408  0.44240368  0.49440570
   0.86370718  0.84963185  0.09415589
   0.81872666  0.85005113  0.15616431
   0.88099486  0.83802211  0.21282694
   0.82658475  0.84282050  0.27310216
   0.87040126  0.88058932  0.33419021
   0.84578715  0.82207055  0.38984998
   0.85242960  0.85864908  0.45476978
   0.84312521  0.77362204  0.49574428
   0.32202784  0.13605173  0.08396668
   0.20964163  0.22016424  0.05418423
   0.33101282  0.28227577  0.09436963
   0.17377312  0.13182955  0.15639997
   0.17079679  0.28345420  0.15486016
   0.33865434  0.13915671  0.21338721
   0.32842336  0.29129064  0.21363849
   0.15082325  0.25250821  0.26347392
   0.20403799  0.11400318  0.27508498
   0.34422291  0.26330289  0.33834540
   0.20108476  0.29586457  0.35890156
   0.16120201  0.12775962  0.38558866
   0.30741951  0.08946777  0.37874419
   0.18936025  0.24346146  0.47070294
   0.33573487  0.24892659  0.45570666
   0.29466499  0.45457406  0.08017080
   0.20537046  0.56601875  0.05382783
   0.33012133  0.59135615  0.10562208
   0.15615083  0.44442481  0.14699911
   0.13910819  0.59132307  0.15381917
   0.31288811  0.45609257  0.21485088
   0.29647925  0.60391361  0.21951086
   0.10993412  0.55339126  0.25889375
   0.17356297  0.42228297  0.27569756
   0.31104555  0.57780203  0.33095387
   0.17229012  0.62792080  0.34469253
   0.12717986  0.44877855  0.38154357
   0.28042349  0.42847260  0.38265400
   0.14288851  0.57704504  0.46487121
   0.29569894  0.56673238  0.45920484
   0.60255654  0.11740943  0.09134533
   0.52127081  0.22513988  0.05310793
   0.64656422  0.26416168  0.09969960
   0.47368932  0.13912403  0.15888977
   0.48322248  0.29008267  0.15733947
   0.65584051  0.14410189  0.20594831
   0.63287832  0.29127291  0.21812792
   0.45791780  0.23031915  0.26342891
   0.52323128  0.09719360  0.27028643
   0.67310760  0.22537972  0.32089410
   0.54829602  0.30437576  0.33683126
   0.47424929  0.13318514  0.37830899
   0.62071424  0.09452883  0.38094552
   0.49432570  0.26755400  0.44937259
   0.64073892  0.27610519  0.43569897
   0.63920437  0.46900284  0.08431627
   0.53819477  0.56457634  0.05260428
   0.65808960  0.61316510  0.10234188
   0.48418911  0.46810545  0.14775156
   0.48655588  0.61833320  0.15457781
   0.65109252  0.47279457  0.21362831
   0.62728169  0.62168468  0.22134525
   0.44324808  0.55955056  0.25817089
   0.51321638  0.43020743  0.27176085
   0.64976108  0.56873903  0.32923060
   0.51715987  0.63937635  0.33900745
   0.45425291  0.46538081  0.38086215
   0.60224336  0.43326530  0.38556791
   0.48600143  0.60745408  0.45922429
   0.63381550  0.58014750  0.45086772
   0.62081397  0.79908924  0.08293426
   0.51658401  0.89133804  0.05086463
   0.63816110  0.94395460  0.09442190
   0.46933065  0.80003795  0.15053009
   0.46985262  0.94990517  0.15059005
   0.63465530  0.80298548  0.21155164
   0.62312995  0.95472275  0.21499807
   0.44589789  0.91151564  0.25635880
   0.49855601  0.77503663  0.27393252
   0.64291023  0.91938360  0.33385316
   0.50676077  0.97638478  0.34546775
   0.44725640  0.80815949  0.38106669
   0.59443293  0.76663296  0.38375735
   0.47395743  0.93564614  0.46207338
   0.62240222  0.91934846  0.45712777
   0.98172830  0.45721083  0.09281532
   0.87310428  0.53353985  0.05077090
   0.98056602  0.60462498  0.10173424
   0.81206181  0.45349987  0.14888022
   0.81642551  0.60291027  0.15325505
   0.97414102  0.44946027  0.21606181
   0.96438625  0.59892768  0.22186580
   0.77947346  0.56201990  0.26087611
   0.82654571  0.42229731  0.27358835
   0.98578539  0.53482020  0.32959811
   0.86905834  0.62570576  0.34220485
   0.77705059  0.46804985  0.38605366
   0.91355831  0.40544142  0.38378093
   0.82442684  0.57935626  0.47161859
   0.96972717  0.57048017  0.44790033
   0.88642263  0.76668619  0.07657478
   0.80720800  0.88742705  0.05323676
   0.93292455  0.90514535  0.10186817
   0.75984751  0.78079306  0.15519809
   0.77912768  0.93366025  0.15883999
   0.92092293  0.75564199  0.20820678
   0.94758786  0.90077501  0.21392171
   0.75725705  0.89950186  0.26202839
   0.79434977  0.75744181  0.28126196
   0.96102275  0.88500114  0.33012717
   0.83613332  0.96457659  0.34405463
   0.75992442  0.79153135  0.38405618
   0.90828749  0.75361355  0.38909920
   0.78721785  0.92173587  0.46625433
   0.93541889  0.90098047  0.45915699
   0.20392042  0.08374370  0.52041631
   0.34989814  0.08211259  0.51196555
   0.36955354  0.14592321  0.72411482
   0.18609416  0.28907092  0.71503006
   0.17732182  0.10407861  0.64809241
   0.33892038  0.27000391  0.61585528
   0.31012650  0.12113406  0.85802252
   0.17154410  0.28583168  0.85430851
   0.16182401  0.10673381  0.96899614
   0.32563802  0.28436353  0.96134409
   0.13749928  0.40230953  0.50093732
   0.28812523  0.40513524  0.50876868
   0.34215715  0.44551288  0.71344263
   0.17192594  0.60749047  0.70551240
   0.17785790  0.43730937  0.61445367
   0.33326649  0.62047425  0.60059327
   0.31920149  0.45332688  0.86700315
   0.15405186  0.60256811  0.85236447
   0.15284207  0.44047752  0.96116085
   0.32500794  0.61644435  0.96428859
   0.22838485  0.75536337  0.14417089
   0.12266852  0.94163677  0.15003523
   0.05611861  0.80983074  0.06072594
   0.25553343  0.87059740  0.03561178
   0.28855824  0.78879630  0.34184748
   0.19217832  0.94430456  0.35099770
   0.11691471  0.79077466  0.25480178
   0.29211935  0.90991530  0.22941936
   0.15846215  0.75428032  0.44036987
   0.11816099  0.94174210  0.48632504
   0.13467926  0.72289141  0.57012435
   0.29285919  0.84189754  0.52642833
   0.34780374  0.76265174  0.72141459
   0.24541483  0.97159834  0.76509700
   0.18333960  0.83048387  0.65029418
   0.34131978  0.94993735  0.63302486
   0.31437534  0.79459669  0.85969889
   0.13944304  0.94228246  0.87573719
   0.15531698  0.75634871  0.95223879
   0.33941631  0.96931557  0.95041039
   0.50530946  0.11353874  0.50407952
   0.65445644  0.11372771  0.49748819
   0.65819286  0.09217148  0.70213187
   0.52349798  0.26830437  0.70615824
   0.49341275  0.08883778  0.61569226
   0.64932638  0.27753195  0.59294431
   0.64762274  0.11840927  0.85581856
   0.48066853  0.28771717  0.85674451
   0.48673140  0.11597190  0.95569179
   0.64339029  0.28279347  0.95935750
   0.46402837  0.43598378  0.50147848
   0.61467058  0.42461193  0.50884414
   0.65767739  0.46783989  0.71408251
   0.49390149  0.60377148  0.70333467
   0.49974713  0.43389643  0.61471650
   0.66322676  0.60759377  0.60794089
   0.64812449  0.45120881  0.86623700
   0.47955772  0.61177478  0.86085129
   0.48494061  0.44542285  0.96019901
   0.66043520  0.61512468  0.96498571
   0.45569426  0.76589673  0.50071995
   0.60380295  0.74727863  0.50650787
   0.66003616  0.78071469  0.70840070
   0.51418434  0.92679210  0.70812641
   0.49982255  0.76966880  0.61572269
   0.66602141  0.93306967  0.60175907
   0.63332632  0.77393056  0.85653519
   0.48492049  0.96012425  0.85032877
   0.48445182  0.77905486  0.95604625
   0.65482917  0.93957245  0.95346846
   0.94307825  0.07711140  0.10875047
   0.84668680  0.27504398  0.13786407
   0.74631215  0.14630562  0.04945432
   0.92203320  0.21962181  0.02169558
   0.03304646  0.03067639  0.28355392
   0.92143476  0.26117253  0.33089939
   0.82915058  0.13172221  0.24163611
   0.00993082  0.20457033  0.21074009
   0.91641971  0.10314031  0.40196912
   0.81788984  0.23830277  0.47374095
   0.87974548  0.06064207  0.54716703
   0.01842546  0.17968355  0.51277824
   0.01526762  0.04656736  0.70132540
   0.93975528  0.21249231  0.76223942
   0.81319645  0.20626955  0.65584791
   0.01321054  0.26762045  0.63471578
   0.01642213  0.08954467  0.84888982
   0.79558009  0.28569366  0.84164921
   0.82184287  0.10706609  0.92928611
   0.01786656  0.26078936  0.92550161
   0.82215628  0.41303559  0.51020990
   0.97139565  0.40124321  0.50781316
   0.96141288  0.45612016  0.72397845
   0.80932316  0.62702327  0.70446569
   0.82727517  0.45125244  0.62591874
   0.99160336  0.59504369  0.61748118
   0.98733525  0.44376333  0.86692565
   0.82141881  0.60400049  0.86417331
   0.82609593  0.40320699  0.96617388
   0.99749189  0.60334047  0.96436672
   0.76702322  0.74250033  0.49832540
   0.91981904  0.74111859  0.51140756
   0.97576009  0.76047183  0.71805082
   0.82755647  0.94546357  0.69361314
   0.82657997  0.77556787  0.61089651
   0.00268293  0.91024356  0.60264838
   0.98697944  0.77856657  0.86596024
   0.80943160  0.92423389  0.84222123
   0.81095317  0.77618264  0.95231760
   0.96307665  0.96574264  0.97217521
   0.41165928  0.10788480  0.49980008
   0.34110541  0.43398051  0.49076028
   0.69109150  0.27991685  0.56542596
   0.66717742  0.44691672  0.48667853
   0.66513857  0.76260162  0.48952454
   0.02931050  0.42563691  0.49155769
   0.16081775  0.77011165  0.60484185
   0.25107800  0.11237654  0.76424524
   0.16383093  0.28186351  0.60600385
   0.34067044  0.28608983  0.71723859
   0.33924120  0.10445040  0.62828668
   0.15353952  0.11824189  0.87061485
   0.15711367  0.28897957  0.95627303
   0.32395152  0.28825587  0.86161810
   0.32962125  0.11920831  0.96172928
   0.17738688  0.43680850  0.71187140
   0.15593889  0.58287890  0.60759295
   0.34331057  0.60081300  0.70602206
   0.34947191  0.43165198  0.61257981
   0.16275263  0.44874957  0.85962007
   0.15221061  0.60809062  0.95157961
   0.32249313  0.61018345  0.86231044
   0.32686832  0.44534507  0.96699774
   0.08680591  0.79342104  0.16044193
   0.05822803  0.96082597  0.06353943
   0.26726811  0.90236579  0.13020903
   0.18581021  0.74869026  0.04908114
   0.13549302  0.80285127  0.34910253
   0.14582327  0.95103394  0.25178907
   0.32490537  0.92204232  0.32171125
   0.26407303  0.76219066  0.24169364
   0.06305242  0.80966833  0.49824535
   0.20394681  0.93190087  0.57237106
   0.23795366  0.88877713  0.43975130
   0.25738963  0.70916597  0.50517747
   0.19358406  0.74779145  0.73065568
   0.15267088  0.97177140  0.68999948
   0.36881565  0.91494372  0.72818058
   0.34516667  0.78172626  0.61781547
   0.15137666  0.79920830  0.86112317
   0.19375179  0.95573940  0.96602973
   0.32495136  0.95307136  0.85386098
   0.32691249  0.78989927  0.96031088
   0.50884646  0.10417131  0.71424782
   0.49499697  0.26667679  0.60717619
   0.67951981  0.23643199  0.69428400
   0.64005702  0.07711612  0.60072264
   0.48904144  0.12027970  0.85678797
   0.48530084  0.28480149  0.95641273
   0.64639250  0.28716493  0.85709776
   0.66194635  0.12356501  0.96233882
   0.51096086  0.42931298  0.71150251
   0.49780828  0.61443680  0.60280329
   0.64632861  0.61870232  0.71178697
   0.67024543  0.44687684  0.61431342
   0.48482581  0.45363065  0.85872519
   0.48001622  0.62021146  0.96135287
   0.65691392  0.60687658  0.86578769
   0.64526459  0.43424045  0.96436287
   0.50489544  0.76817614  0.71332277
   0.48827939  0.92830045  0.60767502
   0.66776539  0.94001774  0.70784588
   0.67008853  0.77717743  0.60702033
   0.48227353  0.77750707  0.85679562
   0.48891745  0.95796309  0.95350351
   0.64764101  0.94125152  0.85333800
   0.64532767  0.78157402  0.95729065
   0.79321109  0.13791288  0.14331416
   0.79339007  0.29373539  0.04623687
   0.98730217  0.21984678  0.10976706
   0.86693580  0.08064153  0.02439530
   0.82191193  0.15931687  0.33720400
   0.89196013  0.27736954  0.23242968
   0.02968884  0.16242941  0.31115841
   0.95727089  0.06441586  0.20666133
   0.80046635  0.09923010  0.47017946
   0.88239888  0.22274562  0.56565649
   0.94779265  0.24895434  0.43402019
   0.01270267  0.05028649  0.46720246
   0.87364890  0.09053244  0.71579622
   0.90213549  0.30910370  0.69690557
   0.07313637  0.18750255  0.71415151
   0.02344928  0.08530642  0.59839577
   0.79247847  0.13032471  0.83564762
   0.86580850  0.25752151  0.93156848
   0.01505495  0.29785528  0.83166473
   0.00395183  0.11876267  0.94754403
   0.80839134  0.48866643  0.72213149
   0.81420014  0.61346682  0.59690336
   0.98183215  0.61176793  0.71858643
   0.98116833  0.45013785  0.62389157
   0.82272598  0.43841743  0.86684453
   0.81374087  0.62798101  0.96414155
   0.99258427  0.61452772  0.86610964
   0.99184419  0.44328719  0.96460726
   0.81170940  0.77544545  0.70882761
   0.83534519  0.92963811  0.59217333
   0.96720756  0.90768079  0.70097845
   0.99350618  0.74856877  0.61560583
   0.82987569  0.77150727  0.85397689
   0.80991307  0.93963289  0.94049319
   0.98997410  0.94795148  0.86230041
   0.99854507  0.78420176  0.96964762
Direct configuration=   280
   0.27518876  0.21262603  0.09794389
   0.22306074  0.20750809  0.15941002
   0.28138640  0.21154889  0.21777686
   0.22537685  0.20288354  0.27561685
   0.25796883  0.23329876  0.33948875
   0.25167530  0.15912803  0.38848078
   0.26644456  0.19253379  0.45516175
   0.27532292  0.11427311  0.50199270
   0.26175711  0.53398169  0.09786987
   0.19982822  0.52323939  0.15447956
   0.25128050  0.52400242  0.21559014
   0.18924076  0.51099294  0.27088214
   0.22166293  0.55374681  0.33263477
   0.21103204  0.48741543  0.38529351
   0.21466850  0.51726122  0.45199048
   0.21001543  0.43395600  0.49170826
   0.57332194  0.20261778  0.09660287
   0.52683532  0.21246885  0.15703949
   0.59182545  0.20944405  0.21123428
   0.53791144  0.18703124  0.26776202
   0.58194408  0.22415199  0.32536410
   0.56352696  0.16595095  0.37999244
   0.57506740  0.21825705  0.43978101
   0.58159949  0.14266544  0.48614260
   0.59734445  0.54888222  0.09748693
   0.53735445  0.54296749  0.15467305
   0.58860101  0.53974860  0.21519038
   0.52562210  0.52219252  0.26917021
   0.55820645  0.56163978  0.33051079
   0.53985782  0.50006057  0.38398111
   0.54919154  0.54184113  0.44765426
   0.53588302  0.46179736  0.49112250
   0.57641590  0.87749575  0.09368170
   0.52161833  0.87573208  0.15414839
   0.57826844  0.87566833  0.21364312
   0.52157514  0.86532068  0.27072541
   0.55410989  0.90194786  0.33334363
   0.53675073  0.83699137  0.38524593
   0.54055263  0.87359942  0.45095769
   0.52621050  0.78798055  0.49072669
   0.92913036  0.53222423  0.09903793
   0.86601223  0.52711727  0.15496184
   0.91576873  0.52079709  0.21646586
   0.85215803  0.51017510  0.27118951
   0.89382924  0.53956106  0.33294135
   0.86592893  0.48373719  0.38834173
   0.89013792  0.52140156  0.45204571
   0.88818104  0.44095546  0.49584173
   0.85821159  0.84789239  0.09386239
   0.81562303  0.84683579  0.15692137
   0.87890075  0.83706053  0.21325059
   0.82556593  0.84170844  0.27358418
   0.86984736  0.87965649  0.33366158
   0.84490286  0.82100794  0.38873087
   0.85083453  0.85553628  0.45397929
   0.84204300  0.76984565  0.49501826
   0.32274538  0.13617486  0.08501780
   0.20989849  0.22131004  0.05421561
   0.33116637  0.28311507  0.09656478
   0.17389512  0.13098202  0.15706893
   0.16939693  0.28184683  0.15590909
   0.33678198  0.13934950  0.21469308
   0.32695608  0.29060471  0.21513159
   0.14793500  0.24920880  0.26494051
   0.20448902  0.11236985  0.27847060
   0.34057240  0.27087211  0.33802710
   0.19675520  0.29443438  0.36087697
   0.16560530  0.12598115  0.38718863
   0.31404430  0.09312556  0.37672659
   0.19182124  0.23948138  0.47300296
   0.33955928  0.24792133  0.45611916
   0.29467305  0.45209406  0.08054790
   0.20617413  0.56500367  0.05288821
   0.33070407  0.58975541  0.10544389
   0.15534954  0.44424124  0.14724090
   0.13948728  0.59137450  0.15222059
   0.31321816  0.45698730  0.21350478
   0.29482896  0.60455848  0.21878949
   0.10938196  0.54923468  0.25749160
   0.17475560  0.42050193  0.27489745
   0.30904683  0.58012215  0.33062377
   0.16872083  0.62601316  0.34415459
   0.12842193  0.44777760  0.37986433
   0.28137518  0.42716222  0.38013033
   0.14473983  0.57371383  0.46615126
   0.29637435  0.56254495  0.46027473
   0.59461063  0.11534350  0.09039265
   0.51458730  0.22587403  0.05268892
   0.64269004  0.26307130  0.09893363
   0.46838001  0.14239005  0.16017400
   0.48391059  0.29335870  0.15739315
   0.65472680  0.14269366  0.20413399
   0.63406079  0.28976492  0.21656216
   0.45629815  0.22716122  0.26304513
   0.52796829  0.09636464  0.26969581
   0.67382007  0.23070522  0.31868903
   0.54814963  0.30611774  0.33436606
   0.47768768  0.13594315  0.37682940
   0.62344282  0.09455976  0.37642341
   0.49924512  0.26849407  0.44815563
   0.64641951  0.27450489  0.43524504
   0.63941505  0.46915090  0.08465936
   0.53835859  0.56555076  0.05227192
   0.65915257  0.61336423  0.10259859
   0.48373705  0.46951624  0.14718871
   0.48761621  0.62038552  0.15422171
   0.65084572  0.47206070  0.21160646
   0.62884352  0.62203140  0.22010430
   0.44408846  0.55940159  0.25723148
   0.51599422  0.43129721  0.27187158
   0.64874157  0.57604848  0.32956945
   0.51322655  0.63939977  0.34083607
   0.45554053  0.46525038  0.37870206
   0.60488215  0.43435137  0.38370534
   0.48490910  0.60514804  0.45811950
   0.63356735  0.57911777  0.45206227
   0.61917528  0.79770228  0.08250340
   0.51314352  0.89033479  0.04983103
   0.63691199  0.94418476  0.09271600
   0.46850287  0.80124327  0.15134942
   0.46997371  0.95185758  0.15059990
   0.63271847  0.80267527  0.21118896
   0.62436494  0.95452400  0.21350133
   0.44475183  0.91153838  0.25664392
   0.49985843  0.77632305  0.27373871
   0.64091597  0.92809794  0.33424276
   0.50081189  0.97551474  0.34718004
   0.45059183  0.80675173  0.37820086
   0.59702911  0.76791470  0.38265409
   0.47206145  0.93375192  0.46106640
   0.62049579  0.91672620  0.46094192
   0.98283316  0.45821318  0.09328824
   0.87341124  0.53385095  0.04969122
   0.98029958  0.60656709  0.10160478
   0.81060173  0.45600291  0.14661137
   0.81807392  0.60566995  0.15291841
   0.97168959  0.44741668  0.21457536
   0.96449977  0.59756779  0.22108559
   0.77884924  0.56140713  0.26025429
   0.82603041  0.42172644  0.27281290
   0.98509885  0.53543487  0.32992708
   0.86676928  0.62520946  0.34226269
   0.77601062  0.46692921  0.38592811
   0.91344134  0.40510451  0.38401519
   0.82401473  0.57941615  0.47194931
   0.96977498  0.56669673  0.44898979
   0.88306704  0.76655321  0.07474175
   0.80034242  0.88601136  0.05317748
   0.92566886  0.90522149  0.10185935
   0.75777693  0.77692769  0.15684914
   0.77478092  0.92956663  0.15938550
   0.92037433  0.75569605  0.20766414
   0.94429942  0.90087893  0.21256888
   0.75474031  0.89660556  0.26319852
   0.79510575  0.75567918  0.28073871
   0.96031577  0.88290151  0.32987687
   0.83710610  0.96406088  0.34392220
   0.75947370  0.79066455  0.38287639
   0.90697683  0.75270407  0.38818462
   0.78545257  0.91764673  0.46746460
   0.93328509  0.89883401  0.45989548
   0.20817892  0.08261036  0.52263799
   0.35676170  0.07929733  0.51196017
   0.37590631  0.14640636  0.72363068
   0.19099635  0.28819576  0.71484868
   0.17817028  0.10019941  0.64935372
   0.34072958  0.27407487  0.61196337
   0.31223253  0.12780936  0.85862464
   0.16902937  0.28767920  0.85321642
   0.15519587  0.10912040  0.97119489
   0.32504208  0.28439638  0.96193314
   0.13667459  0.39564274  0.49749811
   0.28988246  0.39763656  0.50685840
   0.34395992  0.44642705  0.71037242
   0.17600204  0.60226014  0.70562389
   0.17237033  0.43622715  0.61269777
   0.33152453  0.61885654  0.59790081
   0.31747330  0.45525955  0.86711445
   0.15373735  0.60872831  0.85368260
   0.15627330  0.44048895  0.96199387
   0.32450602  0.61776701  0.96383433
   0.23045264  0.75920629  0.14554509
   0.11902016  0.94390216  0.14987420
   0.05370535  0.81210592  0.06131640
   0.25857307  0.86995299  0.03557504
   0.29007817  0.79350593  0.34210003
   0.18863218  0.94369724  0.35271745
   0.12020168  0.79145184  0.25463402
   0.28998188  0.91521438  0.22876309
   0.15366256  0.75471864  0.44225717
   0.11773553  0.94416339  0.49034993
   0.13422479  0.72372842  0.57092042
   0.29416799  0.83825254  0.52678878
   0.35164718  0.75798347  0.72023064
   0.25073810  0.97464388  0.76472402
   0.18869170  0.83163165  0.65041638
   0.34725775  0.95035549  0.63183938
   0.31422610  0.79490376  0.86029001
   0.14249464  0.93698458  0.87716067
   0.15403985  0.75356937  0.95435834
   0.33850756  0.97489623  0.95127298
   0.50948104  0.11193672  0.50153765
   0.65787232  0.10903356  0.49668227
   0.66171902  0.09432350  0.70135881
   0.52387944  0.27196091  0.70174362
   0.49992571  0.09213012  0.61440718
   0.65025688  0.27959573  0.59073014
   0.64093173  0.12417398  0.85386184
   0.47933707  0.29229132  0.85668641
   0.48702194  0.11939714  0.95564506
   0.64470511  0.28490173  0.96190289
   0.46327477  0.43203083  0.49838633
   0.61477942  0.42166048  0.50649012
   0.65918667  0.47196265  0.71356127
   0.49871800  0.60945062  0.70096841
   0.50290443  0.43806659  0.61232837
   0.66112395  0.60639372  0.60347738
   0.65074964  0.45099872  0.86872341
   0.47766641  0.61118734  0.86235179
   0.48432411  0.44466201  0.96171020
   0.66075702  0.61233528  0.96588339
   0.45233027  0.75788519  0.49461475
   0.60186182  0.74566412  0.50709770
   0.66294032  0.77768369  0.70682316
   0.51664329  0.92730178  0.70595821
   0.50136588  0.77256114  0.61154391
   0.67177854  0.93349870  0.59900328
   0.63416099  0.77309143  0.85765102
   0.48665503  0.96120098  0.85010122
   0.48381569  0.77874701  0.95691566
   0.65415724  0.93978123  0.95412175
   0.94014497  0.07537732  0.10640496
   0.84487969  0.27685477  0.13829139
   0.74177384  0.14485521  0.05253352
   0.91538793  0.21770162  0.02080202
   0.03210392  0.03027848  0.28460048
   0.91980390  0.26147231  0.33240880
   0.83170814  0.13044815  0.24238257
   0.00989181  0.20397177  0.20958125
   0.91743574  0.10526648  0.40152976
   0.81680351  0.23492848  0.47973722
   0.87667518  0.06110754  0.55413795
   0.01739398  0.17580131  0.51236415
   0.01250466  0.04765138  0.69784213
   0.94346033  0.20955021  0.76451384
   0.81063941  0.21370695  0.66321236
   0.01337944  0.26749092  0.63614155
   0.02033353  0.08805759  0.85348703
   0.79227718  0.28803101  0.83865260
   0.81667872  0.10747630  0.92792907
   0.01151424  0.27314709  0.92817479
   0.81716419  0.41051144  0.50923477
   0.96732684  0.40063823  0.51226810
   0.96863632  0.45544738  0.72669442
   0.81701555  0.62790917  0.70391661
   0.82777202  0.44594428  0.62781744
   0.99394750  0.58985531  0.61729901
   0.98457240  0.45065277  0.86712590
   0.81924513  0.60293407  0.86511978
   0.82240318  0.40402688  0.96704513
   0.99579428  0.60284278  0.96458512
   0.76669601  0.73636043  0.49541387
   0.91725570  0.73520571  0.51048979
   0.97694534  0.75973096  0.71610953
   0.82610118  0.94448066  0.69170821
   0.82498136  0.77396409  0.60859124
   0.00036822  0.89727363  0.60220325
   0.98533647  0.77859635  0.86576288
   0.80136441  0.92561886  0.84127102
   0.81288349  0.77739373  0.95205935
   0.95844865  0.96630542  0.97127257
   0.41556639  0.11141341  0.50176885
   0.34198239  0.42626033  0.48729423
   0.68855528  0.26327045  0.55905471
   0.66762011  0.44750949  0.48645525
   0.66361866  0.76180355  0.49067699
   0.02820864  0.42281080  0.50033924
   0.15975684  0.76870644  0.60579862
   0.25933356  0.12228423  0.76664086
   0.16974116  0.28132461  0.60884711
   0.34640428  0.29089218  0.71456435
   0.33982637  0.10394463  0.62910953
   0.15150654  0.11194371  0.87035646
   0.15499206  0.28771696  0.95555231
   0.32074372  0.28853448  0.86275619
   0.32912511  0.12265529  0.96015438
   0.18023225  0.44064408  0.71085954
   0.15856089  0.58505082  0.60797964
   0.34862534  0.59780691  0.70467240
   0.35070855  0.43266304  0.60878929
   0.16530743  0.45244535  0.86026849
   0.15170764  0.60487844  0.95381366
   0.31991163  0.61462049  0.86303159
   0.32500571  0.44503170  0.96788967
   0.08681577  0.79233513  0.16108677
   0.04798978  0.96382712  0.06458116
   0.26404583  0.90626403  0.12984533
   0.18508888  0.74927360  0.05079977
   0.13535675  0.80219176  0.34917224
   0.14425976  0.95159081  0.25127566
   0.32303118  0.92790454  0.32257612
   0.26877561  0.76604166  0.24177829
   0.05877362  0.81394037  0.50144136
   0.21084215  0.93081577  0.57520415
   0.23603281  0.88706122  0.44061536
   0.25396341  0.70634774  0.50718629
   0.19426744  0.74419862  0.72613025
   0.15255593  0.97098987  0.69583836
   0.36918671  0.91364741  0.72699172
   0.34844956  0.78154043  0.61617510
   0.15134890  0.79042362  0.86254943
   0.19355391  0.95616956  0.96828598
   0.32320391  0.95242697  0.85482959
   0.32855188  0.78990000  0.96113894
   0.51356899  0.10415670  0.71100211
   0.49928838  0.26614217  0.60460152
   0.67830447  0.24056206  0.69505736
   0.65222381  0.07776763  0.60091965
   0.49055039  0.12509018  0.85550616
   0.48544120  0.28683232  0.95754037
   0.64375370  0.29220771  0.86023351
   0.66095492  0.12389643  0.96279595
   0.51261485  0.42873625  0.71030839
   0.50342316  0.61420987  0.59930041
   0.64628862  0.62030221  0.70929172
   0.66968832  0.44392823  0.61417126
   0.48195849  0.45453846  0.86007839
   0.48038724  0.62317259  0.96236902
   0.65572628  0.60615279  0.86679592
   0.64450514  0.43954457  0.96751074
   0.50264503  0.76846802  0.70893539
   0.49265641  0.93457099  0.60476611
   0.66703425  0.93586041  0.70662825
   0.67175138  0.77891359  0.60579576
   0.48313204  0.77797988  0.85629661
   0.48887967  0.96366852  0.95328300
   0.64663979  0.94032089  0.85365355
   0.64515543  0.78152287  0.95759414
   0.79296192  0.13934325  0.14533667
   0.78898680  0.29332891  0.04653559
   0.98348233  0.21996561  0.10842334
   0.85728433  0.08055915  0.02401401
   0.81954454  0.15896181  0.33703940
   0.89459275  0.27761833  0.23329887
   0.02602624  0.16146486  0.31352596
   0.96109274  0.06339989  0.20542940
   0.80620519  0.09383299  0.47105165
   0.88357109  0.21860764  0.57134819
   0.94414457  0.24903122  0.43699371
   0.01584855  0.04877342  0.46425098
   0.86775615  0.09661588  0.70769864
   0.90471508  0.31133174  0.70196515
   0.07379617  0.18692715  0.71462449
   0.03255040  0.07617659  0.59621224
   0.78864442  0.13084820  0.83367987
   0.85755552  0.26191197  0.92944661
   0.02045526  0.30113443  0.83232630
   0.00139637  0.12448095  0.95242546
   0.81014663  0.49036113  0.72247704
   0.81685050  0.60939492  0.59643617
   0.98235290  0.60914639  0.71890811
   0.98720233  0.44380066  0.62655390
   0.81960508  0.44340030  0.86712943
   0.81547635  0.62979009  0.96464386
   0.99074703  0.61069314  0.86613258
   0.99092916  0.43864656  0.96390755
   0.81278047  0.77494828  0.70797528
   0.83686110  0.91687293  0.59015824
   0.96296328  0.91009589  0.70264246
   0.99405893  0.74673186  0.61751823
   0.83276908  0.77130706  0.85359246
   0.80824344  0.93868742  0.94007933
   0.99082190  0.94787055  0.86669123
   0.99732983  0.78159199  0.97057889
Direct configuration=   300
   0.27567173  0.21289546  0.09893181
   0.22219531  0.20734087  0.15856207
   0.27846873  0.21084469  0.21744790
   0.22199565  0.20225155  0.27665250
   0.25606638  0.23485972  0.34187683
   0.25517633  0.15986995  0.39107743
   0.27124636  0.19034959  0.45691930
   0.27954672  0.11171364  0.50030728
   0.26211253  0.53266516  0.09785830
   0.19984421  0.52298803  0.15346846
   0.25119300  0.52466966  0.21421787
   0.18913948  0.50961777  0.26972841
   0.22025052  0.55318145  0.33274962
   0.21006575  0.48586440  0.38500199
   0.21566843  0.51330915  0.45208040
   0.21008430  0.42749924  0.48814737
   0.56735331  0.20244268  0.09623450
   0.52349493  0.21431670  0.15688038
   0.59016856  0.20995083  0.20927521
   0.53945645  0.18697108  0.26697972
   0.58343636  0.22718793  0.32390810
   0.56726308  0.16841366  0.37889481
   0.58104258  0.21692005  0.44013284
   0.58599843  0.13941725  0.48479632
   0.59761464  0.54918974  0.09787658
   0.53684936  0.54475697  0.15387906
   0.58904065  0.54120546  0.21350464
   0.52674336  0.52383808  0.26835589
   0.55829558  0.56472434  0.33085031
   0.54143988  0.50027568  0.38348322
   0.54896328  0.53917404  0.44773996
   0.53577467  0.45802246  0.48864242
   0.57381764  0.87731530  0.09303159
   0.52039499  0.87683023  0.15276644
   0.57705019  0.87701788  0.21171965
   0.52052212  0.86693050  0.26997480
   0.55262197  0.90439846  0.33475223
   0.53723947  0.83654199  0.38567037
   0.53894811  0.87062091  0.45194282
   0.52457617  0.78378501  0.48745619
   0.92968916  0.53322558  0.09843355
   0.86627303  0.52854028  0.15342566
   0.91470539  0.51987428  0.21498222
   0.85166457  0.50936040  0.27069523
   0.89279950  0.53863089  0.33361948
   0.86531372  0.48286088  0.38932958
   0.88887690  0.51907525  0.45325821
   0.88377128  0.43937864  0.49699476
   0.85194117  0.84589151  0.09326779
   0.81154338  0.84307502  0.15680059
   0.87679165  0.83563414  0.21218191
   0.82458507  0.83919248  0.27353610
   0.86967727  0.87829258  0.33379117
   0.84399458  0.81957665  0.38894213
   0.84890634  0.85180315  0.45465559
   0.84069768  0.76266511  0.49270645
   0.32270059  0.13716019  0.08617711
   0.21129780  0.22169713  0.05645262
   0.33096051  0.28333176  0.09830957
   0.17430023  0.12924149  0.15763983
   0.16760495  0.28119486  0.15762594
   0.33397288  0.13792745  0.21779413
   0.32454195  0.29020791  0.21801517
   0.14354283  0.24773660  0.26636147
   0.20433046  0.11207354  0.28259512
   0.33711923  0.27659509  0.33728418
   0.19154410  0.29370624  0.36299289
   0.17071047  0.12387411  0.38831869
   0.31925578  0.09691748  0.37489397
   0.19506841  0.23485810  0.47365406
   0.34457851  0.24570412  0.45631270
   0.29517995  0.45113197  0.08156195
   0.20731995  0.56310788  0.05343513
   0.33025059  0.58898662  0.10520144
   0.15436724  0.44402327  0.14820852
   0.13960835  0.59184298  0.15136601
   0.31414885  0.45830386  0.21311329
   0.29322475  0.60625948  0.21844247
   0.10818279  0.54574296  0.25649550
   0.17811745  0.41870741  0.27402460
   0.30724472  0.58061932  0.33020331
   0.16552176  0.62457117  0.34353900
   0.12749751  0.44620163  0.37765033
   0.28123666  0.42727922  0.37644666
   0.14737837  0.57002434  0.46807415
   0.29718535  0.55713045  0.46041110
   0.58516221  0.11552916  0.08878317
   0.50801882  0.22675143  0.05377777
   0.63626787  0.26214385  0.09725804
   0.46392598  0.14587923  0.16183190
   0.48349126  0.29649974  0.15837631
   0.65133273  0.14172486  0.20110575
   0.63460383  0.28922706  0.21429918
   0.45626587  0.22298287  0.26349577
   0.53300126  0.09551890  0.27000399
   0.67461809  0.23709436  0.31597621
   0.54701841  0.30838615  0.33342144
   0.48111036  0.13816352  0.37573458
   0.62486899  0.09596395  0.37368546
   0.50557237  0.26943255  0.44814558
   0.65441390  0.27082727  0.43508422
   0.63924498  0.46943880  0.08630237
   0.53934493  0.56523477  0.05267798
   0.65927543  0.61368637  0.10266603
   0.48304485  0.47141777  0.14744677
   0.48717972  0.62182736  0.15405817
   0.65081756  0.47350319  0.20954197
   0.63001742  0.62254292  0.21976329
   0.44488462  0.56036965  0.25633269
   0.51660491  0.43314323  0.27214609
   0.64710306  0.58616214  0.32932162
   0.51025833  0.64040632  0.34201709
   0.45712592  0.46523653  0.37591090
   0.60680659  0.43555433  0.38111569
   0.48394932  0.60090510  0.45685334
   0.63237929  0.57778376  0.45275765
   0.61582281  0.79803365  0.08252526
   0.51136863  0.88921708  0.04970729
   0.63365202  0.94374031  0.09172981
   0.46676219  0.80272377  0.15256414
   0.47003722  0.95369828  0.15083402
   0.63072296  0.80306232  0.21069090
   0.62435942  0.95530017  0.21310686
   0.44236141  0.91174330  0.25666633
   0.50155669  0.77734826  0.27356251
   0.63733930  0.93704735  0.33403707
   0.49543974  0.97472263  0.34898763
   0.45230905  0.80552327  0.37526085
   0.59911316  0.76844186  0.38050302
   0.47014919  0.93017009  0.46028578
   0.61784737  0.91373905  0.46380799
   0.98363380  0.46009126  0.09368710
   0.87470768  0.53374021  0.04965649
   0.97972471  0.60779443  0.10099836
   0.80929924  0.45844240  0.14543781
   0.81994945  0.60800913  0.15303167
   0.96953194  0.44530763  0.21329972
   0.96444422  0.59590579  0.22152039
   0.77854873  0.56131217  0.26030785
   0.82464075  0.42134909  0.27299137
   0.98390906  0.53583684  0.33010161
   0.86403396  0.62383564  0.34216420
   0.77555304  0.46651273  0.38548397
   0.91337740  0.40440752  0.38457995
   0.82421087  0.57885864  0.47070634
   0.97081319  0.56056915  0.45034198
   0.87860387  0.76547673  0.07347117
   0.79233678  0.88326599  0.05377100
   0.91797328  0.90562285  0.10106978
   0.75590972  0.77110106  0.15848531
   0.76973589  0.92530283  0.16036462
   0.92150107  0.75560604  0.20737643
   0.93945285  0.90189601  0.21131020
   0.75144696  0.89173555  0.26498441
   0.79614059  0.75255815  0.28073387
   0.96033235  0.87941979  0.32911630
   0.83856224  0.96352546  0.34294437
   0.75802809  0.78980514  0.38193722
   0.90632033  0.75114836  0.38709055
   0.78333407  0.91435025  0.46778976
   0.93077769  0.89755541  0.46057948
   0.21395787  0.08444990  0.52520647
   0.35854134  0.07680641  0.51120353
   0.38286242  0.14082636  0.72286709
   0.19974558  0.28463149  0.71481056
   0.18117370  0.09520740  0.64847976
   0.34328623  0.27838452  0.60839420
   0.31483684  0.13521613  0.86060521
   0.16797160  0.28882162  0.85357002
   0.14829211  0.11107243  0.97302186
   0.32402816  0.28586238  0.96165731
   0.13749687  0.39033547  0.49578243
   0.28757926  0.39126046  0.50390119
   0.34626389  0.44424650  0.70664722
   0.18218977  0.59542533  0.70666228
   0.16613195  0.43440731  0.61351176
   0.32637957  0.61612465  0.59501290
   0.31675912  0.45607692  0.86550018
   0.15408904  0.61234593  0.85500313
   0.15833079  0.44007907  0.96194013
   0.32405111  0.61888957  0.96363594
   0.23068248  0.76379180  0.14668394
   0.11538085  0.94683320  0.14987781
   0.05118646  0.81343567  0.06266531
   0.26290633  0.86871693  0.03599176
   0.29110114  0.79774796  0.34227842
   0.18520751  0.94445938  0.35442643
   0.12348603  0.79268658  0.25480586
   0.28849152  0.92178659  0.22896473
   0.15051911  0.75888516  0.44455082
   0.11928161  0.94835368  0.49573171
   0.13478929  0.72891234  0.57408719
   0.29703564  0.83569821  0.52596278
   0.35135042  0.75123714  0.71782769
   0.25391400  0.98539812  0.76599616
   0.18996282  0.83465368  0.65228992
   0.35022306  0.95174514  0.62951114
   0.31520102  0.79156069  0.86026577
   0.14693811  0.93422281  0.87786408
   0.15291857  0.74880361  0.95605442
   0.33819717  0.97858860  0.95192876
   0.51295669  0.10697961  0.49821802
   0.66272031  0.10600470  0.49541896
   0.67086426  0.09341248  0.70237270
   0.52763789  0.27973199  0.69769895
   0.50725474  0.10087663  0.61325342
   0.65094434  0.27595940  0.58868862
   0.63753816  0.13149487  0.85179680
   0.47838567  0.29786057  0.85539192
   0.48781168  0.12416700  0.95557048
   0.64509739  0.28684715  0.96538348
   0.46355496  0.42763085  0.49624602
   0.61366243  0.41790786  0.50405265
   0.66326822  0.46705574  0.71365695
   0.50241813  0.61538649  0.69827847
   0.50600339  0.44303309  0.61159568
   0.66050620  0.60390240  0.60019651
   0.65099410  0.45337340  0.86973561
   0.47784845  0.61285839  0.86261891
   0.48279904  0.44452132  0.96409008
   0.66101092  0.61106371  0.96657370
   0.45163924  0.75128527  0.48903208
   0.59911306  0.74364299  0.50629919
   0.66503897  0.77260152  0.70491346
   0.51651900  0.92990956  0.70480868
   0.50189950  0.77943348  0.60700795
   0.67173205  0.93003788  0.59688547
   0.63757728  0.77113879  0.85836016
   0.48443729  0.95786953  0.85066903
   0.48418964  0.77676033  0.95667875
   0.65265649  0.94272952  0.95368905
   0.93791749  0.07417367  0.10542318
   0.84355993  0.27779755  0.13920082
   0.73399085  0.14250722  0.05497948
   0.90783307  0.21657727  0.01997127
   0.03052111  0.03078865  0.28604269
   0.91679409  0.26122542  0.33363420
   0.83406536  0.12840454  0.24315849
   0.00983320  0.20327023  0.20782938
   0.91828539  0.10519545  0.40075568
   0.81729765  0.22899798  0.48639516
   0.87267744  0.06081923  0.56290383
   0.01713194  0.17000825  0.51144557
   0.01105509  0.04648352  0.69382337
   0.94858370  0.20672043  0.76618864
   0.81341968  0.22152765  0.66465017
   0.01310816  0.26968343  0.63796425
   0.01222360  0.09006077  0.85933156
   0.78729289  0.29281121  0.83483664
   0.81078247  0.10802922  0.92621006
   0.00683744  0.28792209  0.93230589
   0.81238862  0.41044248  0.50997572
   0.96195149  0.40129592  0.51599487
   0.97475098  0.45292108  0.72724705
   0.82502861  0.62589355  0.70391123
   0.82897408  0.44595434  0.62999973
   0.99609757  0.58745572  0.61782446
   0.98305924  0.45869526  0.86524530
   0.81794896  0.60427938  0.86474976
   0.82082497  0.40667335  0.96824835
   0.99199502  0.60572403  0.96492882
   0.76424333  0.73217939  0.49413833
   0.91655178  0.73034821  0.50846096
   0.98037114  0.75958555  0.71695013
   0.82344136  0.94000597  0.69063501
   0.82399000  0.76422901  0.60916379
   0.99566348  0.88823305  0.60086107
   0.98569877  0.78030943  0.86607216
   0.79655330  0.92532121  0.84065941
   0.81387518  0.77779836  0.95203101
   0.95577684  0.96689618  0.97191558
   0.42235548  0.10370036  0.49827867
   0.34139360  0.41687891  0.48449898
   0.70268317  0.28157553  0.56105142
   0.66758604  0.44501527  0.48619236
   0.65969248  0.75522561  0.48740595
   0.01918750  0.42369429  0.49833507
   0.15573570  0.77617313  0.60965237
   0.26545967  0.13125690  0.76641515
   0.17531270  0.27989909  0.61198895
   0.35355982  0.29536581  0.70970975
   0.33936574  0.10382478  0.62916483
   0.15420729  0.10324603  0.87074161
   0.15449269  0.28638621  0.95500713
   0.31921502  0.29008793  0.86263880
   0.33060068  0.12646806  0.95950870
   0.18448983  0.44358956  0.71178565
   0.16033063  0.58762659  0.60891057
   0.35367586  0.59691534  0.70240795
   0.35042767  0.43431780  0.60395239
   0.16615818  0.45534161  0.86094988
   0.15092063  0.60113644  0.95589426
   0.31715680  0.62031563  0.86321894
   0.32387947  0.44547425  0.96755157
   0.08622636  0.79322913  0.16168217
   0.04005389  0.96823394  0.06579146
   0.26092781  0.91059512  0.13036926
   0.18474304  0.75130570  0.05238191
   0.13616051  0.80066998  0.34988489
   0.14109219  0.95208366  0.25175299
   0.32015762  0.93440941  0.32302274
   0.27206286  0.77080279  0.24208992
   0.05471943  0.81825891  0.50637789
   0.21950381  0.93096657  0.57744502
   0.23381260  0.88508424  0.44149636
   0.25118539  0.70309954  0.50734567
   0.19692522  0.73933008  0.72304744
   0.15157168  0.97053144  0.70143145
   0.36948017  0.91322154  0.72493485
   0.34903301  0.78149100  0.61343694
   0.15075337  0.78097075  0.86395594
   0.19375068  0.95561017  0.97143296
   0.32064804  0.95113324  0.85579514
   0.33158053  0.78975016  0.96243754
   0.52007995  0.10257399  0.71030660
   0.50056745  0.26647717  0.60165535
   0.67654508  0.24623805  0.69625971
   0.66593464  0.07916041  0.60202016
   0.49030475  0.12923301  0.85375713
   0.48505206  0.28866287  0.95878422
   0.64125134  0.29750690  0.86145632
   0.65892747  0.12456370  0.96222980
   0.51568133  0.43104672  0.70971122
   0.50846043  0.61380456  0.59613901
   0.64982981  0.62078404  0.70527737
   0.66935622  0.44158630  0.61349691
   0.47918666  0.45563156  0.86262209
   0.47958131  0.62500002  0.96243035
   0.65343636  0.60670781  0.86646370
   0.64548226  0.44549681  0.96915390
   0.50768092  0.76803323  0.70608721
   0.49769705  0.94241599  0.60313206
   0.66930001  0.93314847  0.70400824
   0.66826868  0.77823928  0.60335178
   0.48282508  0.77770362  0.85622907
   0.48907277  0.96920968  0.95261492
   0.64341855  0.93919585  0.85267125
   0.64652970  0.78120069  0.95752436
   0.79284017  0.14067038  0.14771832
   0.78481095  0.29192882  0.04668284
   0.97942753  0.22003030  0.10686450
   0.84994633  0.08024439  0.02324020
   0.81813565  0.15767018  0.33695233
   0.89668824  0.27799796  0.23416177
   0.02266016  0.15979926  0.31627813
   0.96519108  0.06265875  0.20411502
   0.81272369  0.08839637  0.47383699
   0.88714778  0.21596155  0.57663404
   0.94132085  0.24938390  0.44007184
   0.02170209  0.04655658  0.46055639
   0.86270226  0.10050271  0.69926049
   0.90531368  0.31229123  0.70784083
   0.07200721  0.18547338  0.71455867
   0.04042167  0.06565667  0.59397811
   0.78504016  0.13071988  0.83166657
   0.85115569  0.26690078  0.92726251
   0.02226481  0.30499788  0.83298612
   0.99919130  0.13010487  0.95551842
   0.81160424  0.48928392  0.72352544
   0.82023240  0.60707424  0.59921017
   0.98361658  0.60575649  0.71826255
   0.99234038  0.43683540  0.62776961
   0.81596032  0.44779242  0.86845788
   0.81741092  0.63118109  0.96479137
   0.98747030  0.60645346  0.86596154
   0.98999843  0.43400911  0.96219895
   0.81605774  0.77312094  0.70769634
   0.83898132  0.91312873  0.59017076
   0.96065505  0.91121163  0.70397035
   0.99122018  0.74541497  0.61843567
   0.83431981  0.77136615  0.85332372
   0.80633520  0.93684403  0.93942846
   0.99322248  0.94711054  0.87114394
   0.99534960  0.77685934  0.97128286
Direct configuration=   320
   0.27537548  0.21360302  0.10073555
   0.22137362  0.20663426  0.16152943
   0.27535503  0.21010967  0.22179862
   0.21867653  0.20329020  0.27925811
   0.25308713  0.23680065  0.34170793
   0.25838069  0.16066209  0.38915557
   0.27486843  0.18936975  0.45583156
   0.28464819  0.11149908  0.50215278
   0.26224017  0.53230520  0.09826416
   0.19971535  0.52343768  0.15443138
   0.25142630  0.52596974  0.21498484
   0.18937104  0.50980462  0.26953430
   0.21808890  0.55323800  0.33119893
   0.20798574  0.48542761  0.38244931
   0.21604851  0.50883241  0.45016752
   0.20844973  0.42241946  0.48619949
   0.56074877  0.20367338  0.09505919
   0.51983313  0.21623518  0.15716938
   0.58909815  0.21063215  0.20776370
   0.54121584  0.18707097  0.26732356
   0.58501877  0.22891629  0.32340718
   0.57033302  0.17035777  0.37819127
   0.58667353  0.21483243  0.43955544
   0.58974799  0.13567895  0.48253043
   0.59724911  0.54994250  0.09802585
   0.53606071  0.54663638  0.15434730
   0.58923984  0.54361976  0.21381061
   0.52703710  0.52704707  0.26846619
   0.55798129  0.56870714  0.33019370
   0.54336839  0.50116972  0.38125567
   0.54870087  0.53589726  0.44650681
   0.53488221  0.45332095  0.48823221
   0.57035248  0.87755158  0.09288856
   0.51778673  0.87842888  0.15385574
   0.57544216  0.87921560  0.21281170
   0.51939282  0.86862078  0.27028775
   0.55019555  0.90643378  0.33352024
   0.53728461  0.83657367  0.38339338
   0.53727307  0.86729452  0.45041168
   0.52215526  0.77910743  0.48662589
   0.93009227  0.53401836  0.09819803
   0.86642078  0.52917780  0.15388672
   0.91430827  0.51851070  0.21568461
   0.85045992  0.50843918  0.27085962
   0.89165451  0.53772385  0.33322684
   0.86525682  0.48140670  0.38850980
   0.88721880  0.51766422  0.45274763
   0.87834889  0.43959452  0.49827932
   0.84570334  0.84370583  0.09310018
   0.80725424  0.83823424  0.15738795
   0.87418355  0.83414228  0.21203057
   0.82304599  0.83548622  0.27360321
   0.86984003  0.87556055  0.33223081
   0.84368213  0.81789898  0.38770343
   0.84736588  0.84929519  0.45366472
   0.83961523  0.76109645  0.49266478
   0.32348471  0.13758099  0.08691035
   0.21060805  0.22207733  0.05663356
   0.33125540  0.28385623  0.10019242
   0.17512414  0.12812182  0.15706765
   0.16682577  0.28015253  0.15815595
   0.32913877  0.13616818  0.22104107
   0.32198401  0.28897273  0.22062210
   0.13967313  0.24675056  0.26859304
   0.20220343  0.11254569  0.28436960
   0.33231061  0.28083715  0.33733565
   0.18796151  0.29172290  0.36526808
   0.17437081  0.12160805  0.39109676
   0.32305371  0.09888104  0.37362556
   0.20005492  0.23414576  0.47448446
   0.34960983  0.24281081  0.45720342
   0.29643109  0.45062066  0.08244499
   0.20685122  0.56186164  0.05292116
   0.32990504  0.58976566  0.10555213
   0.15446116  0.44432957  0.14890461
   0.14008740  0.59235224  0.15112646
   0.31540521  0.46081356  0.21286274
   0.29181328  0.60810912  0.21829762
   0.10726713  0.54303446  0.25613641
   0.18303333  0.41797882  0.27289412
   0.30523809  0.58029102  0.33008975
   0.16336769  0.62460205  0.34309569
   0.12564931  0.44513424  0.37663625
   0.27934333  0.42716375  0.37339047
   0.14896524  0.56653830  0.47000919
   0.29845896  0.55096443  0.45935473
   0.57565632  0.11581371  0.08652802
   0.49793653  0.23028556  0.05445675
   0.63079466  0.26266251  0.09433701
   0.45938723  0.14836947  0.16420305
   0.48114692  0.29894614  0.16014873
   0.64760777  0.14125314  0.19584402
   0.63454619  0.28966266  0.21106000
   0.45593887  0.21902986  0.26541449
   0.53660359  0.09581329  0.27156007
   0.67621396  0.24159377  0.31349122
   0.54502249  0.30878878  0.33328437
   0.48359328  0.14106400  0.37552451
   0.62811216  0.09863877  0.37229313
   0.51473034  0.26928990  0.45029510
   0.66295588  0.26480389  0.43556825
   0.63932992  0.46914978  0.08813018
   0.53999752  0.56424637  0.05144748
   0.65927888  0.61441279  0.10264633
   0.48233284  0.47306537  0.14796766
   0.48586232  0.62352515  0.15328548
   0.65099384  0.47602682  0.20828834
   0.63080486  0.62471316  0.21927567
   0.44516820  0.56300436  0.25556795
   0.51657632  0.43628966  0.27155444
   0.64579117  0.59458151  0.32953548
   0.50567839  0.64103100  0.34210448
   0.45925877  0.46548786  0.37409212
   0.60913203  0.43698850  0.37722451
   0.48119333  0.59528544  0.45712253
   0.63109209  0.57644357  0.45371117
   0.61202166  0.79705067  0.08274115
   0.50805649  0.88958160  0.04826580
   0.63025600  0.94467304  0.09144932
   0.46386885  0.80410674  0.15357538
   0.46840191  0.95543973  0.15037269
   0.62842917  0.80514108  0.20927057
   0.62274604  0.95708930  0.21306621
   0.43981477  0.91114256  0.25668947
   0.50189213  0.77851750  0.27291136
   0.63283160  0.94342824  0.33372302
   0.49118463  0.97407695  0.35041371
   0.45234697  0.80445302  0.37477484
   0.59978834  0.76975090  0.37782206
   0.46705842  0.92481194  0.46092803
   0.61526216  0.90996361  0.46581143
   0.98539979  0.46147908  0.09352934
   0.87481932  0.53323799  0.04882857
   0.97999448  0.60936836  0.10029321
   0.80810935  0.46079400  0.14468115
   0.82169166  0.60951214  0.15309507
   0.96845803  0.44361583  0.21248355
   0.96460000  0.59423275  0.22243875
   0.77802332  0.56121775  0.26026838
   0.82259256  0.42064604  0.27333864
   0.98327989  0.53651482  0.33036577
   0.86135762  0.62195448  0.34269278
   0.77506351  0.46600212  0.38555859
   0.91327379  0.40303522  0.38525966
   0.82462720  0.57936547  0.46964259
   0.97179470  0.55443919  0.45215608
   0.87328868  0.76379171  0.07277519
   0.78380808  0.87826761  0.05427646
   0.91041358  0.90499693  0.09864681
   0.75434749  0.76403523  0.15904266
   0.76260429  0.91883594  0.16214197
   0.92286785  0.75647314  0.20741157
   0.93366233  0.90321408  0.21007197
   0.74808449  0.88613067  0.26754435
   0.79775831  0.74776764  0.28127467
   0.96053838  0.87408822  0.32769383
   0.84082181  0.96141882  0.34161440
   0.75715530  0.78913407  0.38147704
   0.90550225  0.74942800  0.38654968
   0.78119309  0.90989795  0.46802409
   0.92779598  0.89589827  0.46149148
   0.21804696  0.08666519  0.52785570
   0.36418721  0.07222942  0.50899235
   0.39080839  0.14013176  0.72097060
   0.21071928  0.27686643  0.71567155
   0.18516761  0.08938306  0.64730842
   0.34486262  0.27982472  0.60604959
   0.31470701  0.14013802  0.86124451
   0.16593389  0.29059145  0.85519484
   0.14598855  0.11120788  0.97246601
   0.32297157  0.28939357  0.96173683
   0.13445424  0.38751823  0.49475049
   0.28761316  0.38450182  0.50035638
   0.34920777  0.44407078  0.70215690
   0.19049466  0.59207075  0.70798994
   0.16232930  0.43388049  0.61644170
   0.32075421  0.61301264  0.59251537
   0.31700883  0.45785417  0.86392099
   0.15484409  0.61200770  0.85627301
   0.15777042  0.43981247  0.96101656
   0.32396906  0.61975263  0.96438869
   0.22935686  0.76831834  0.14737212
   0.11023888  0.95139385  0.15116470
   0.04980439  0.81377976  0.06367517
   0.26757343  0.86711691  0.03745106
   0.29028812  0.80146389  0.34323220
   0.18195074  0.94671403  0.35667160
   0.12438675  0.79423354  0.25559466
   0.28648349  0.92893051  0.23002988
   0.14714583  0.76418140  0.44756720
   0.12127608  0.95263300  0.50342372
   0.13514165  0.73349509  0.57818357
   0.29820311  0.83238218  0.52382356
   0.35003169  0.74999729  0.71512277
   0.25666023  0.99717885  0.76871909
   0.18894364  0.84473378  0.65739069
   0.35453351  0.95381479  0.62750398
   0.31621732  0.78523974  0.85986876
   0.15221302  0.93684560  0.87839801
   0.15170128  0.74485040  0.95845996
   0.33690924  0.98157262  0.95220274
   0.51689820  0.09967350  0.49413839
   0.66688329  0.10365553  0.49438797
   0.68536527  0.09222133  0.70464457
   0.53092635  0.28741567  0.69683199
   0.51610570  0.10967416  0.61257364
   0.65474692  0.27087444  0.58813890
   0.63728023  0.13865249  0.84967283
   0.47813581  0.30154106  0.85512719
   0.48880757  0.12791690  0.95331829
   0.64565621  0.29008910  0.96700901
   0.46266644  0.42139418  0.49483252
   0.61428515  0.41288456  0.50209093
   0.66681997  0.46045778  0.71341607
   0.50671266  0.61722572  0.69454060
   0.50647057  0.45081543  0.61028143
   0.66280699  0.60080051  0.60063012
   0.64774339  0.45714435  0.87022356
   0.47966276  0.61587705  0.86146312
   0.48136259  0.44657660  0.96589159
   0.66171767  0.61287112  0.96630933
   0.44899282  0.74588557  0.48518448
   0.59825084  0.73659077  0.50376036
   0.66484262  0.76948625  0.70311206
   0.51736975  0.93399797  0.70543792
   0.50267448  0.78618767  0.60481564
   0.66764312  0.92916652  0.59760035
   0.63914432  0.77010137  0.85830810
   0.48028080  0.95211668  0.85154632
   0.48652246  0.77490875  0.95597810
   0.65021383  0.94657154  0.95143693
   0.93526633  0.07591298  0.10511447
   0.84292949  0.27767619  0.14005372
   0.72916433  0.13892264  0.05731291
   0.89958675  0.21728182  0.01845759
   0.02890175  0.03042967  0.28731117
   0.91329924  0.26047554  0.33483754
   0.83654961  0.12603257  0.24404721
   0.00931321  0.20337963  0.20571135
   0.91876099  0.10240531  0.40141283
   0.82069470  0.22374787  0.49249780
   0.86552778  0.05970582  0.57456243
   0.01728273  0.16200977  0.51128696
   0.01140125  0.04455856  0.69082359
   0.95248580  0.20646075  0.76766860
   0.81128598  0.23003440  0.66160022
   0.01491454  0.27331009  0.64060784
   0.01010390  0.09446706  0.86565965
   0.78457446  0.29937318  0.83092306
   0.80397343  0.11054183  0.92596535
   0.00489404  0.29683343  0.93486300
   0.80686134  0.41210369  0.51202625
   0.95821788  0.40121450  0.51721582
   0.97896708  0.44890369  0.72727697
   0.82918256  0.62213223  0.70583213
   0.83030882  0.44968941  0.63078937
   0.99956299  0.58724056  0.61879532
   0.98356125  0.45914676  0.86314491
   0.81790156  0.60743167  0.86358439
   0.81980298  0.40968389  0.96785892
   0.98634949  0.61115592  0.96516478
   0.76320976  0.72983418  0.49371214
   0.91551535  0.72695593  0.50601446
   0.98513405  0.76036793  0.72001126
   0.82253575  0.93287972  0.68995710
   0.82345526  0.75630639  0.61081927
   0.98796523  0.89016755  0.59921556
   0.98761642  0.78347312  0.86794592
   0.79534555  0.92273095  0.84004540
   0.81331883  0.77799810  0.95232890
   0.95340583  0.96867023  0.97468813
   0.42713340  0.09912897  0.49654649
   0.33991438  0.41206637  0.48021293
   0.70188694  0.25420974  0.55620654
   0.66738854  0.44088848  0.48370905
   0.65834019  0.75370882  0.48615528
   0.01247763  0.42975874  0.49947305
   0.15694728  0.78270838  0.61046426
   0.26810216  0.13953714  0.76440386
   0.17926552  0.27841517  0.61467884
   0.36225899  0.29575114  0.70494993
   0.33964406  0.10416266  0.62867897
   0.15621227  0.09185607  0.87130146
   0.15573810  0.28560946  0.95504200
   0.31977575  0.29397756  0.86082788
   0.33393997  0.13047238  0.96064974
   0.18973173  0.44305814  0.71386850
   0.16012394  0.58718421  0.60977899
   0.35752214  0.59741283  0.69951969
   0.35062456  0.43774361  0.59931023
   0.16563375  0.45710725  0.86095455
   0.14864941  0.59888282  0.95743457
   0.31565693  0.62588444  0.86268338
   0.32333464  0.44669006  0.96631767
   0.08502345  0.79618402  0.16232951
   0.03474343  0.97247369  0.06641472
   0.25795991  0.91519323  0.13146730
   0.18465570  0.75439191  0.05350210
   0.13781185  0.79821016  0.35070182
   0.13749523  0.95208647  0.25369618
   0.31657979  0.94088094  0.32330634
   0.27351789  0.77619612  0.24241647
   0.05354744  0.82284546  0.51193801
   0.22840214  0.93313839  0.57853803
   0.23193601  0.88363422  0.44276322
   0.24881273  0.70138830  0.50562019
   0.20047341  0.73399148  0.72271909
   0.15059460  0.97106394  0.70609985
   0.36876083  0.91464984  0.72269667
   0.35021840  0.78107252  0.61037664
   0.14896022  0.77350362  0.86516573
   0.19421990  0.95435111  0.97508328
   0.31792036  0.94856180  0.85639029
   0.33497692  0.78915060  0.96405721
   0.52798372  0.09962880  0.71124397
   0.50089175  0.26654308  0.59777989
   0.67622693  0.25254248  0.69749004
   0.67944524  0.08220389  0.60250058
   0.48717474  0.13302187  0.85180487
   0.48474200  0.29067136  0.95956723
   0.63921292  0.30213489  0.86084604
   0.65584509  0.12607943  0.96094005
   0.51936095  0.43579981  0.70945422
   0.51197124  0.61268518  0.59333924
   0.65670742  0.61779574  0.70105221
   0.67038592  0.44025608  0.61215694
   0.47659756  0.45755511  0.86525856
   0.47777805  0.62467440  0.96213028
   0.65067989  0.60943482  0.86504374
   0.64740554  0.45036229  0.96961178
   0.51536648  0.76860172  0.70420491
   0.50269109  0.94971423  0.60206018
   0.67423171  0.93138036  0.70129688
   0.66349464  0.77546909  0.59941758
   0.48218860  0.77695460  0.85647757
   0.48933483  0.97347439  0.95220727
   0.63946124  0.93727935  0.85058917
   0.64864313  0.78075813  0.95719462
   0.79220588  0.14099995  0.14950143
   0.77983465  0.28994244  0.04690472
   0.97523336  0.22056510  0.10548834
   0.84489708  0.07972952  0.02217517
   0.81700021  0.15510911  0.33713519
   0.89801267  0.27813320  0.23462341
   0.01958426  0.15806260  0.31917693
   0.96905455  0.06274766  0.20303651
   0.81928766  0.08484049  0.47881846
   0.89406229  0.21546777  0.57952780
   0.93917178  0.24849451  0.44299484
   0.03084260  0.04520601  0.45477845
   0.85952878  0.09804450  0.69239810
   0.90426466  0.31277138  0.71411399
   0.06980705  0.18278833  0.71319521
   0.04599721  0.05475582  0.59084900
   0.78201542  0.12998851  0.82937873
   0.84713790  0.26990760  0.92558546
   0.01994897  0.30829793  0.83426946
   0.99663637  0.13531186  0.95603744
   0.81314767  0.48466864  0.72530634
   0.82422473  0.60518665  0.60324327
   0.98585835  0.60204714  0.71703209
   0.99733260  0.43102788  0.62748029
   0.81167922  0.45137255  0.86994539
   0.81889642  0.63138020  0.96444084
   0.98366348  0.60492103  0.86566280
   0.98844943  0.43149229  0.96082758
   0.81960335  0.76957988  0.70784370
   0.84020167  0.91504755  0.59169863
   0.96062909  0.91044385  0.70498587
   0.98588583  0.74131976  0.61876825
   0.83381377  0.77176790  0.85304600
   0.80430293  0.93545578  0.93825735
   0.99656289  0.94591375  0.87527099
   0.99355929  0.77055479  0.97235940
Direct configuration=   340
   0.27496671  0.21344226  0.10167702
   0.22064118  0.20616165  0.16062503
   0.27294897  0.20964573  0.22096665
   0.21461506  0.20280746  0.27907612
   0.25153026  0.23517907  0.34415710
   0.25970828  0.15915315  0.39224143
   0.28074321  0.18922829  0.45793617
   0.28933166  0.11117104  0.50110202
   0.26225229  0.53286468  0.09823521
   0.20037423  0.52442627  0.15379822
   0.25224104  0.52859085  0.21403178
   0.19023762  0.51019661  0.26885070
   0.21670239  0.55358163  0.33183660
   0.20554483  0.48413272  0.38248347
   0.21494544  0.50500613  0.45015806
   0.20712963  0.41988476  0.48378787
   0.55138929  0.20612470  0.09435193
   0.51526473  0.21749857  0.15795118
   0.58687356  0.21075173  0.20636776
   0.54166787  0.18744754  0.26737774
   0.58623409  0.23024678  0.32280158
   0.57348262  0.17143570  0.37780816
   0.59226243  0.21201062  0.44021756
   0.59533580  0.12894043  0.48149793
   0.59667917  0.55033039  0.09781478
   0.53545463  0.54882674  0.15340534
   0.58870096  0.54770759  0.21280367
   0.52686930  0.53047948  0.26760858
   0.55601603  0.57139886  0.33080818
   0.54406540  0.50128237  0.38091086
   0.54825988  0.53147833  0.44744603
   0.53565292  0.44795130  0.48716038
   0.56635842  0.87827282  0.09242241
   0.51421605  0.88073708  0.15273136
   0.57293109  0.88223724  0.21113640
   0.51631830  0.86951079  0.26940886
   0.54642777  0.90770028  0.33460600
   0.53545952  0.83600709  0.38407114
   0.53575506  0.86233944  0.45173933
   0.52120378  0.77313893  0.48415901
   0.93056941  0.53408219  0.09818177
   0.86717231  0.52921934  0.15343793
   0.91424153  0.51762675  0.21527387
   0.84975170  0.50730129  0.27061234
   0.89111190  0.53647732  0.33390387
   0.86479986  0.47986676  0.38935785
   0.88537176  0.51625818  0.45355482
   0.87405857  0.44014938  0.49841772
   0.83991940  0.84024922  0.09214846
   0.80379361  0.83367832  0.15740160
   0.87099440  0.83253344  0.21171814
   0.82175638  0.83167483  0.27419107
   0.87064095  0.87140301  0.33189275
   0.84366900  0.81568147  0.38794280
   0.84692501  0.84802195  0.45365435
   0.84032941  0.75981898  0.49125037
   0.32307763  0.13876643  0.08792371
   0.21157199  0.22194838  0.05850218
   0.32966347  0.28414391  0.10227301
   0.17488536  0.12730059  0.15726523
   0.16567403  0.27985650  0.15896971
   0.32618995  0.13495505  0.22451553
   0.32123790  0.28775040  0.22264521
   0.13549851  0.24771052  0.27082116
   0.19662428  0.11245516  0.28552061
   0.32829115  0.28267769  0.33731972
   0.18514165  0.28985386  0.36767085
   0.17594969  0.12006238  0.39420444
   0.32509733  0.09996556  0.37165641
   0.20680155  0.23692048  0.47528090
   0.35691344  0.23989814  0.45696260
   0.29719378  0.45204598  0.08310365
   0.20687413  0.56102508  0.05332729
   0.32860691  0.59160617  0.10597249
   0.15552293  0.44500893  0.14955418
   0.14022216  0.59328326  0.15178111
   0.31733586  0.46445500  0.21293136
   0.29096056  0.61145981  0.21889811
   0.10664941  0.54026640  0.25586010
   0.18803404  0.41842341  0.27278853
   0.30382075  0.58079633  0.33008144
   0.16190467  0.62573781  0.34262017
   0.12303908  0.44468295  0.37534988
   0.27639972  0.42612701  0.37102703
   0.14994245  0.56367208  0.47004898
   0.29928458  0.54395576  0.45692096
   0.56648023  0.12005047  0.08281677
   0.48616429  0.23602432  0.05598879
   0.62211502  0.26208071  0.09023082
   0.45450990  0.15081655  0.16628558
   0.47758207  0.30027366  0.16237649
   0.64323954  0.14141981  0.19116617
   0.63371277  0.28894117  0.20781454
   0.45542517  0.21778784  0.26841862
   0.54071383  0.09610105  0.27249347
   0.67646171  0.24455709  0.31283400
   0.54429925  0.30888697  0.33344281
   0.48631429  0.14358940  0.37606848
   0.63334899  0.09980761  0.37116965
   0.52287172  0.26990740  0.45420460
   0.67121536  0.25855571  0.43610004
   0.63894235  0.46986430  0.08975353
   0.54175932  0.56289697  0.05044883
   0.65825401  0.61481286  0.10217942
   0.48225306  0.47462161  0.14887343
   0.48497406  0.62526512  0.15183020
   0.65025678  0.47974841  0.20910151
   0.63076300  0.62840414  0.21852945
   0.44499645  0.56629410  0.25483855
   0.51715308  0.43947739  0.27048605
   0.64323299  0.59997168  0.32999155
   0.50002857  0.64157304  0.34226096
   0.46044624  0.46531964  0.37280842
   0.61147252  0.43935681  0.37239327
   0.47817136  0.58805409  0.45793842
   0.62883963  0.57422789  0.45561395
   0.60728552  0.79786719  0.08326385
   0.50486687  0.89050553  0.04855995
   0.62569782  0.94538142  0.09104595
   0.45991991  0.80687481  0.15530171
   0.46446044  0.95765781  0.14987278
   0.62730042  0.80886594  0.20766888
   0.62010352  0.96045045  0.21400766
   0.43594837  0.91037794  0.25672951
   0.50071911  0.77918799  0.27270151
   0.62922555  0.94437298  0.33288448
   0.48534120  0.97440740  0.35054695
   0.45093695  0.80297111  0.37470829
   0.59924129  0.77136203  0.37393332
   0.46441550  0.91789127  0.46187797
   0.61297752  0.90559766  0.46655280
   0.98667122  0.46273463  0.09305924
   0.87509904  0.53257401  0.04942709
   0.97959289  0.60964158  0.09998273
   0.80709363  0.46248825  0.14460784
   0.82375237  0.60978426  0.15361391
   0.96831395  0.44257598  0.21297342
   0.96451684  0.59307603  0.22344639
   0.77765656  0.56045413  0.25988613
   0.82023221  0.42010632  0.27332960
   0.98247098  0.53732808  0.33045361
   0.85939820  0.62000357  0.34389260
   0.77442844  0.46461328  0.38551301
   0.91276476  0.40155960  0.38521711
   0.82523408  0.58161069  0.46828815
   0.97177014  0.54865214  0.45376194
   0.87046436  0.76077020  0.07267889
   0.77395598  0.87161205  0.05493326
   0.90274638  0.90408311  0.09490553
   0.75324355  0.75809218  0.15941427
   0.75519890  0.91082300  0.16452055
   0.92358798  0.75732894  0.20758618
   0.92671831  0.90481971  0.20870185
   0.74517313  0.88047754  0.27081051
   0.79964197  0.74336569  0.28140195
   0.96094954  0.86946634  0.32494336
   0.84330908  0.95755566  0.33969783
   0.75688210  0.78764085  0.38047292
   0.90475449  0.74689736  0.38651354
   0.77818322  0.90670398  0.46759355
   0.92717785  0.89563471  0.46238529
   0.22510519  0.08991972  0.53059458
   0.36718925  0.06900714  0.50622205
   0.39678407  0.14452540  0.72022690
   0.21930523  0.26937655  0.71628778
   0.18778687  0.08519365  0.64621441
   0.34539831  0.27751717  0.60309221
   0.31483308  0.14389580  0.86082365
   0.16382829  0.29833521  0.85495739
   0.14809669  0.10860634  0.97255221
   0.32382194  0.29433894  0.96164729
   0.13224791  0.38763088  0.49455231
   0.28455863  0.37973933  0.49748852
   0.35201597  0.44675116  0.69767471
   0.19761893  0.59124772  0.70851719
   0.16236403  0.43288415  0.61926825
   0.31744463  0.61088272  0.58991813
   0.31752426  0.46071653  0.86320481
   0.15366317  0.61068617  0.85702426
   0.15489903  0.44196836  0.96072559
   0.32430523  0.62063332  0.96476268
   0.22768835  0.77306468  0.14934837
   0.10532544  0.95606473  0.15434942
   0.04977848  0.81539745  0.06430214
   0.27076992  0.86766392  0.03994571
   0.28812622  0.80541888  0.34459600
   0.17706476  0.95016217  0.36047480
   0.12257384  0.79638383  0.25691829
   0.28246964  0.93491359  0.23040171
   0.14110766  0.76637709  0.44938011
   0.12062128  0.95623272  0.51091698
   0.13590183  0.73637655  0.58484567
   0.29693010  0.82890656  0.52287122
   0.35229653  0.75465368  0.71197234
   0.25826762  0.00056017  0.77071019
   0.18796321  0.85422966  0.66278633
   0.36381923  0.95551868  0.62602238
   0.31469903  0.77955689  0.86034131
   0.15506724  0.93660056  0.88040430
   0.14987020  0.74478968  0.95940291
   0.33458130  0.98447296  0.95314047
   0.52181375  0.09060792  0.48979304
   0.67276250  0.09895523  0.49440007
   0.69986031  0.09189077  0.70742637
   0.53061943  0.29367299  0.69576954
   0.52619831  0.11299067  0.61287198
   0.65653650  0.26434341  0.58748237
   0.63379573  0.14487763  0.84651008
   0.47844784  0.30246711  0.85651721
   0.48965658  0.12938897  0.95019498
   0.64649296  0.29421475  0.96575322
   0.46378177  0.41580581  0.49305611
   0.61382057  0.40631418  0.50033588
   0.67000626  0.45521404  0.71190663
   0.51263107  0.61563991  0.69147999
   0.50675677  0.46044308  0.60500825
   0.66786576  0.59809594  0.60178743
   0.64267323  0.46045262  0.87026708
   0.48115573  0.61790379  0.85988872
   0.48056310  0.45102958  0.96648129
   0.66321084  0.61665752  0.96500394
   0.44711560  0.74210990  0.48516064
   0.59447421  0.72679616  0.49889098
   0.66695074  0.76809202  0.69983595
   0.52203052  0.93875991  0.70778159
   0.50525906  0.78798485  0.60353581
   0.66591190  0.93330568  0.59929720
   0.63798902  0.77219537  0.85667679
   0.47753600  0.94562418  0.85247957
   0.48825463  0.77399032  0.95694507
   0.64735923  0.94976633  0.94758884
   0.93127906  0.07927069  0.10481392
   0.84120988  0.27747121  0.14043941
   0.72756200  0.13645961  0.06016322
   0.89342744  0.21986610  0.01677111
   0.02604643  0.03063739  0.28932061
   0.91037835  0.25841024  0.33649814
   0.83837260  0.12481180  0.24488829
   0.00985013  0.20508972  0.20432380
   0.91803333  0.09871411  0.40405020
   0.82468031  0.22190941  0.49650097
   0.85168350  0.06563826  0.58737563
   0.01546508  0.15126581  0.51192841
   0.01145450  0.04411519  0.69054125
   0.95307986  0.20685174  0.76972966
   0.81205841  0.23352518  0.66089554
   0.01895345  0.27646804  0.64271194
   0.01599992  0.09256753  0.86575394
   0.78675264  0.30693208  0.82767915
   0.79819593  0.11451716  0.92532773
   0.00398806  0.29028766  0.93496958
   0.80228633  0.41512121  0.51423339
   0.95264467  0.39989698  0.51574160
   0.98156905  0.44602384  0.72748863
   0.82934286  0.61774641  0.71034005
   0.83234081  0.45565812  0.62987875
   0.00295936  0.58805477  0.61901647
   0.98388495  0.45524644  0.86305001
   0.81962136  0.60991653  0.86241319
   0.81756494  0.41273406  0.96581639
   0.98054777  0.61426055  0.96416135
   0.76284607  0.73057458  0.49502994
   0.91571248  0.72699402  0.50602842
   0.98795269  0.75755327  0.72041734
   0.82695334  0.92576854  0.69142567
   0.82528888  0.75677572  0.61125439
   0.98113349  0.89321767  0.59865603
   0.98945610  0.78689665  0.87080779
   0.79630952  0.91970280  0.83938108
   0.81177332  0.77866346  0.95213820
   0.94970307  0.97205729  0.97682725
   0.42963317  0.09420477  0.49305491
   0.33793651  0.40566123  0.47771934
   0.71681230  0.27403331  0.56407006
   0.66876967  0.43559628  0.48566834
   0.65675270  0.74145039  0.48318408
   0.01099241  0.42287563  0.49951121
   0.15922654  0.78547831  0.61449955
   0.26971875  0.14715061  0.76202651
   0.18177577  0.27738948  0.61683886
   0.37308557  0.29288382  0.70184250
   0.34194743  0.10553502  0.62856876
   0.15794693  0.08183579  0.87126051
   0.15830878  0.28524855  0.95488482
   0.32030786  0.29909237  0.85810010
   0.33653321  0.13404560  0.96195669
   0.19667510  0.43834115  0.71625322
   0.15872232  0.58395151  0.61066278
   0.36009673  0.59823391  0.69633223
   0.35187308  0.44267934  0.59614844
   0.16396962  0.45700544  0.86016645
   0.14521064  0.59830875  0.95840942
   0.31586073  0.62911224  0.86172977
   0.32245854  0.44881195  0.96504647
   0.08294653  0.80092838  0.16311896
   0.03105178  0.97506883  0.06613186
   0.25507422  0.91975813  0.13267362
   0.18500126  0.75653254  0.05451963
   0.13991870  0.79535802  0.35162504
   0.13407690  0.95148020  0.25673810
   0.31260700  0.94638616  0.32439353
   0.27306718  0.78142804  0.24253732
   0.05492425  0.82773715  0.51750759
   0.23548064  0.93704009  0.57965883
   0.23083126  0.88454820  0.44394578
   0.24654047  0.70096862  0.50332512
   0.20369486  0.73249679  0.72389715
   0.15097372  0.97361205  0.71025400
   0.36733434  0.91826726  0.72120346
   0.35412366  0.78015033  0.60827939
   0.14613609  0.77033379  0.86663036
   0.19563914  0.95360836  0.97824903
   0.31599802  0.94501316  0.85659452
   0.33829855  0.78780357  0.96529339
   0.53631492  0.09611042  0.71204525
   0.50332958  0.26517663  0.59495862
   0.67852215  0.25858829  0.69830247
   0.69074920  0.08770801  0.60258446
   0.48141815  0.13717218  0.84948945
   0.48505607  0.29366666  0.95920608
   0.63758767  0.30549671  0.85877239
   0.65256059  0.12842088  0.95923472
   0.52197345  0.44256027  0.70897141
   0.51427572  0.61012268  0.59102547
   0.66456543  0.61228871  0.69864207
   0.67399142  0.43872675  0.60985419
   0.47520941  0.46084606  0.86648937
   0.47602594  0.62242303  0.96184701
   0.64753194  0.61455917  0.86290192
   0.64910668  0.45351899  0.96935150
   0.52070144  0.77123897  0.70361818
   0.50818856  0.95523751  0.60140502
   0.67958202  0.92985486  0.69970466
   0.66197636  0.77266274  0.59578718
   0.48187394  0.77649323  0.85656004
   0.48919033  0.97559411  0.95184505
   0.63571878  0.93382797  0.84769387
   0.64996902  0.78010049  0.95670362
   0.79138497  0.13959002  0.15006551
   0.77352205  0.28797800  0.04720527
   0.97120613  0.22214217  0.10402278
   0.84187140  0.07970280  0.02111784
   0.81572795  0.15088212  0.33785404
   0.89814686  0.27744956  0.23462331
   0.01630801  0.15647972  0.32132497
   0.97247667  0.06344942  0.20198894
   0.82627948  0.08309441  0.48553851
   0.90378682  0.21747324  0.58106065
   0.93831983  0.24564452  0.44482473
   0.04403401  0.04407418  0.44627402
   0.85629147  0.09185029  0.68686978
   0.90105017  0.31181688  0.71915572
   0.06874932  0.17905153  0.71117170
   0.04938678  0.04316040  0.58727355
   0.77930279  0.12892263  0.82688438
   0.84472011  0.27028194  0.92458548
   0.01654158  0.30991054  0.83623276
   0.99504995  0.13991688  0.95559636
   0.81521676  0.47725310  0.72713635
   0.82794179  0.60164088  0.60621984
   0.98892370  0.59794732  0.71687105
   0.00177738  0.42706724  0.62701620
   0.80697506  0.45446967  0.87037906
   0.81877979  0.63081070  0.96375238
   0.97999305  0.60660407  0.86492030
   0.98619650  0.43343378  0.96096987
   0.82067123  0.76527599  0.70871879
   0.83814001  0.91629421  0.59364248
   0.96341423  0.90761229  0.70574602
   0.98025826  0.73767108  0.61900708
   0.83172477  0.77263186  0.85290719
   0.80236530  0.93570862  0.93687021
   0.99971386  0.94520584  0.87942630
   0.99224375  0.76486544  0.97447487
Direct configuration=   360
   0.27404672  0.21385129  0.10297159
   0.21898373  0.20582629  0.16328232
   0.27076898  0.20845738  0.22465115
   0.21081501  0.20292896  0.28152433
   0.24820888  0.23455018  0.34370336
   0.26132677  0.16177969  0.39151985
   0.28695385  0.19009421  0.45718391
   0.29560958  0.11250480  0.50266997
   0.26214806  0.53469283  0.09850868
   0.20081826  0.52606918  0.15505703
   0.25313853  0.53142181  0.21543296
   0.19094698  0.51063850  0.26918165
   0.21614599  0.55407666  0.33120330
   0.20311020  0.48378471  0.38075509
   0.21411934  0.50421050  0.44847365
   0.20459541  0.41767542  0.48428192
   0.54081724  0.20994944  0.09269674
   0.50918387  0.21948498  0.15820496
   0.58358497  0.21107468  0.20542047
   0.54282435  0.18800901  0.26821503
   0.58806354  0.23219463  0.32421749
   0.57736412  0.17122734  0.37939141
   0.59870771  0.20746582  0.44277812
   0.60130185  0.12196083  0.48166951
   0.59686866  0.55094982  0.09775215
   0.53503078  0.55111297  0.15357870
   0.58789005  0.55190153  0.21365590
   0.52521283  0.53361735  0.26750344
   0.55239760  0.57312843  0.33113011
   0.54321280  0.50100288  0.37994813
   0.54811242  0.52667851  0.44781599
   0.53561107  0.44186525  0.48814507
   0.56181159  0.88030319  0.09252713
   0.50966450  0.88408457  0.15403137
   0.56914092  0.88567606  0.21237533
   0.51239589  0.86971375  0.26985339
   0.54070670  0.90759312  0.33360832
   0.53152494  0.83504319  0.38222584
   0.53448273  0.85783360  0.45108137
   0.51897327  0.76596066  0.48444899
   0.93074237  0.53342619  0.09844205
   0.86763472  0.52824440  0.15456483
   0.91438683  0.51662075  0.21674493
   0.84921984  0.50632846  0.27118614
   0.89000735  0.53516623  0.33394890
   0.86379818  0.47839379  0.38882631
   0.88372843  0.51565112  0.45313288
   0.86959143  0.43877909  0.49956510
   0.83446095  0.83693031  0.09190325
   0.79988387  0.82902490  0.15785696
   0.86773727  0.83097987  0.21123942
   0.82083085  0.82735050  0.27414528
   0.87162700  0.86850913  0.33039037
   0.84529077  0.81388480  0.38763830
   0.84782308  0.84759603  0.45353068
   0.84123913  0.76131960  0.49395717
   0.32296666  0.13801100  0.08920835
   0.21090688  0.22236019  0.05786642
   0.32793123  0.28613078  0.10373792
   0.17324721  0.12693011  0.15760802
   0.16469034  0.27953172  0.15970092
   0.32512722  0.13490701  0.22726217
   0.32022847  0.28544143  0.22264224
   0.13424097  0.25019892  0.27188559
   0.18803003  0.11332634  0.28611875
   0.32672747  0.27958935  0.33790067
   0.18352034  0.28689640  0.37017327
   0.17949568  0.12085017  0.39792784
   0.32427104  0.10096492  0.37118362
   0.21414687  0.23829967  0.47734904
   0.36579550  0.23721354  0.45539297
   0.29837686  0.45387028  0.08297928
   0.20638500  0.56215747  0.05293330
   0.32770511  0.59471553  0.10604179
   0.15681986  0.44640654  0.15015906
   0.14021389  0.59450196  0.15226215
   0.32039443  0.46967047  0.21270766
   0.28969879  0.61557419  0.21938273
   0.10684186  0.53685589  0.25538361
   0.19027256  0.41887723  0.27308596
   0.30290027  0.58182010  0.33159582
   0.16105451  0.62538190  0.34233364
   0.12033825  0.44501706  0.37370307
   0.27317686  0.42444770  0.37018944
   0.14960495  0.56432690  0.46906386
   0.30003385  0.54075698  0.45531510
   0.55639723  0.12502472  0.07802748
   0.47221376  0.24204046  0.05802435
   0.61233974  0.26458233  0.08575944
   0.44918090  0.15166243  0.16703165
   0.47163243  0.30255370  0.16594900
   0.63828418  0.14088576  0.18845360
   0.63254682  0.28783779  0.20628276
   0.45626266  0.21706397  0.27092058
   0.54515409  0.09647234  0.27203358
   0.67736413  0.24882087  0.31298327
   0.54530313  0.31024266  0.33411218
   0.49023264  0.14271589  0.37714474
   0.63747828  0.10120458  0.36967636
   0.53246130  0.26569578  0.45893566
   0.67780847  0.25245510  0.43693086
   0.63922542  0.46940969  0.09120340
   0.54334625  0.56243913  0.04917045
   0.65831855  0.61638827  0.10117745
   0.48259657  0.47644407  0.14952088
   0.48445169  0.62717767  0.14919033
   0.65000583  0.48452267  0.21031419
   0.62901129  0.63320891  0.21754380
   0.44328859  0.56889955  0.25336017
   0.51735431  0.44229136  0.26917048
   0.63872984  0.60330104  0.33079660
   0.49612916  0.64184652  0.34393192
   0.46004075  0.46308597  0.37228878
   0.61211969  0.44215022  0.36889830
   0.47591838  0.58082772  0.45922741
   0.62763641  0.56995561  0.45858265
   0.60340081  0.79975255  0.08371365
   0.49897808  0.89178458  0.04816665
   0.62248989  0.94715484  0.08994287
   0.45442663  0.81103260  0.15685084
   0.45967147  0.96051196  0.14935117
   0.62537957  0.81446544  0.20590786
   0.61460115  0.96423379  0.21487580
   0.43116541  0.90923770  0.25641983
   0.49931811  0.77923452  0.27191106
   0.62445024  0.94165434  0.33333887
   0.48123158  0.97517694  0.34989803
   0.44788231  0.79992896  0.37486103
   0.59751513  0.77299425  0.37046723
   0.46274952  0.91208286  0.46389557
   0.61175574  0.90153537  0.46745871
   0.98801694  0.46273874  0.09276934
   0.87446887  0.53213426  0.04974998
   0.97916314  0.60974039  0.10018135
   0.80655078  0.46265342  0.14479853
   0.82602043  0.60998281  0.15447593
   0.96907945  0.44195564  0.21424251
   0.96388167  0.59294318  0.22385289
   0.77786113  0.56020587  0.25983565
   0.81859041  0.41949711  0.27267500
   0.98148051  0.53749574  0.33113998
   0.85767495  0.61788559  0.34506059
   0.77375414  0.46241220  0.38561759
   0.91168079  0.40029083  0.38541206
   0.82626726  0.58360799  0.46663796
   0.97214437  0.54507450  0.45499032
   0.86897500  0.75837795  0.07288254
   0.76502921  0.86390032  0.05623804
   0.89456121  0.90330749  0.09025609
   0.75175846  0.75148335  0.15996780
   0.74791877  0.90391369  0.16544957
   0.92378693  0.75809429  0.20728951
   0.91798373  0.90716946  0.20672427
   0.74245960  0.87325006  0.27341475
   0.80061991  0.73826325  0.28073066
   0.96185134  0.86417862  0.32210211
   0.84397402  0.95495306  0.33798400
   0.75835031  0.78475362  0.37997112
   0.90510065  0.74412427  0.38770475
   0.77824625  0.90594813  0.46626999
   0.92612232  0.89651875  0.46277243
   0.23103660  0.09190298  0.53263584
   0.37132666  0.06469295  0.50203279
   0.40171370  0.14656425  0.72158337
   0.22348732  0.27093088  0.71471981
   0.19072211  0.08376951  0.64595437
   0.34834364  0.27175401  0.60010070
   0.31585138  0.14969331  0.86020708
   0.16534910  0.31218345  0.85241132
   0.15098425  0.10688451  0.97485453
   0.32535315  0.29842109  0.96059978
   0.12894176  0.38752422  0.49538110
   0.28195365  0.37645132  0.49730084
   0.35733690  0.44724891  0.69547540
   0.20242843  0.58997884  0.70929139
   0.16692102  0.42969100  0.62137711
   0.31873408  0.60938534  0.58714486
   0.31774017  0.46348390  0.86249500
   0.14925898  0.61168025  0.85739069
   0.15058676  0.44448419  0.96186747
   0.32502522  0.62193798  0.96440573
   0.22445962  0.77807951  0.15061895
   0.09960342  0.95964569  0.15707461
   0.05061579  0.81910774  0.06469150
   0.27347055  0.86869777  0.04253510
   0.28604362  0.81066533  0.34580014
   0.17082160  0.95535139  0.36717158
   0.11986120  0.79855511  0.25801899
   0.27759325  0.93831943  0.23283748
   0.13649485  0.76589744  0.45025522
   0.12091370  0.95970109  0.51212853
   0.13722377  0.73629718  0.59175188
   0.29337975  0.83018365  0.52498818
   0.35905312  0.75983260  0.70950484
   0.26132327  0.99917493  0.77227140
   0.19033044  0.85837094  0.66564405
   0.37141690  0.95766251  0.62415205
   0.31170550  0.78006075  0.86186689
   0.15452919  0.92692273  0.88404959
   0.14757006  0.74572403  0.96178547
   0.33460423  0.98695375  0.95318113
   0.52852471  0.08132750  0.48644546
   0.67722494  0.09039855  0.49418740
   0.70578104  0.09186177  0.71096375
   0.53083818  0.30053486  0.69198255
   0.53404696  0.11077508  0.61396202
   0.65819714  0.26379598  0.58773506
   0.62759000  0.15010295  0.84118514
   0.47780087  0.30349722  0.85711004
   0.48913770  0.13049319  0.94874305
   0.64641050  0.29716903  0.96264029
   0.46320546  0.40860531  0.49015515
   0.61540162  0.39915526  0.49916369
   0.67233242  0.44949602  0.70856191
   0.51707249  0.61267814  0.69186693
   0.50955232  0.46538523  0.59766503
   0.67507215  0.59586473  0.59877784
   0.63812324  0.46450788  0.86848950
   0.48143557  0.61840309  0.85884948
   0.47980108  0.45636388  0.96563169
   0.66432000  0.62096682  0.96245940
   0.44350573  0.73665546  0.48768262
   0.59348333  0.71635277  0.49441741
   0.67186156  0.76704444  0.69602698
   0.52955368  0.94106622  0.71103978
   0.51080671  0.78483727  0.60227272
   0.67149902  0.93814088  0.59962270
   0.63541779  0.77581115  0.85404467
   0.47525828  0.93791914  0.85339048
   0.48864982  0.77234240  0.95882281
   0.64487482  0.95137759  0.94460848
   0.92711028  0.08039019  0.10445380
   0.83761809  0.27784650  0.14021775
   0.72319223  0.13650745  0.06166700
   0.88918975  0.22171865  0.01635087
   0.02067803  0.03047595  0.29097869
   0.90710642  0.25479270  0.33836448
   0.83843810  0.12586455  0.24485026
   0.01059746  0.20688875  0.20309387
   0.91793314  0.09522306  0.40720076
   0.82843545  0.22571131  0.49964458
   0.83641281  0.07226481  0.59101322
   0.01150931  0.13799751  0.51281714
   0.01152447  0.04303840  0.69132846
   0.95364184  0.20534445  0.77243962
   0.81723849  0.23558062  0.66252195
   0.02371109  0.27750647  0.64291660
   0.02312961  0.08507532  0.86084512
   0.79110074  0.31611835  0.82397488
   0.79554229  0.11865211  0.92247200
   0.00471269  0.28180424  0.93556246
   0.79665872  0.41923601  0.51582977
   0.94834841  0.39357366  0.51381797
   0.98093814  0.44465797  0.72716407
   0.82762827  0.61127336  0.71501789
   0.83482319  0.45662346  0.62858173
   0.00217880  0.58615917  0.61856614
   0.98169798  0.45685783  0.86624513
   0.82111182  0.61106395  0.86187281
   0.81414299  0.41680370  0.96425164
   0.97790409  0.60985254  0.96285939
   0.76280679  0.73266306  0.49734413
   0.91707110  0.72877478  0.50788167
   0.98697507  0.74925399  0.71815420
   0.83178942  0.91942530  0.69552149
   0.82726815  0.75981140  0.61149942
   0.98043733  0.89204713  0.59906326
   0.98827206  0.78767409  0.87384985
   0.79587260  0.91912041  0.83910719
   0.80939890  0.77963697  0.95157312
   0.94496930  0.97750345  0.97695005
   0.43651879  0.08821121  0.49013589
   0.33499230  0.40238334  0.47697468
   0.71525026  0.25294371  0.55940745
   0.66889074  0.42884506  0.48274449
   0.65351292  0.74008090  0.48095139
   0.00204121  0.42454850  0.49674793
   0.15613096  0.78643319  0.62144453
   0.27175635  0.14907041  0.76158410
   0.18389459  0.27675516  0.61815466
   0.38452580  0.29078478  0.70011307
   0.34647726  0.10849608  0.62896776
   0.16287911  0.07702862  0.87053959
   0.16111283  0.28570768  0.95349106
   0.31960771  0.30414922  0.85593942
   0.33657453  0.13619890  0.96161565
   0.20551167  0.43155616  0.71779256
   0.15782270  0.58098616  0.61189718
   0.36141627  0.60012742  0.69310105
   0.35337426  0.44736164  0.59442745
   0.16085174  0.45649941  0.85921533
   0.14169479  0.59919696  0.95821005
   0.31617614  0.62799503  0.86079879
   0.32071939  0.45218868  0.96451243
   0.08010860  0.80699599  0.16424610
   0.02810912  0.97560138  0.06562313
   0.25200171  0.92465114  0.13405461
   0.18609335  0.75738448  0.05574146
   0.14097099  0.79256402  0.35301628
   0.13033844  0.95097502  0.26058937
   0.30781179  0.94986007  0.32597541
   0.27105090  0.78594335  0.24277070
   0.05722703  0.83100607  0.52278517
   0.24027283  0.94118950  0.58229969
   0.22988281  0.88687840  0.44499116
   0.24365167  0.70070571  0.50212965
   0.20603796  0.73670075  0.72489374
   0.15124033  0.97894050  0.71391889
   0.36734168  0.92284216  0.72049801
   0.36082040  0.77897149  0.60686816
   0.14316157  0.77222888  0.86802361
   0.19812267  0.95412804  0.98031576
   0.31568466  0.94058661  0.85720576
   0.34018097  0.78616185  0.96631520
   0.54428987  0.09325833  0.71256188
   0.50898491  0.26189708  0.59348469
   0.68240164  0.26348046  0.69858182
   0.69697789  0.09647813  0.60295237
   0.47431737  0.14206225  0.84676050
   0.48621007  0.29774836  0.95777083
   0.63657637  0.30717029  0.85559895
   0.64953588  0.13103148  0.95667760
   0.52278829  0.45074004  0.70653855
   0.51737733  0.60791588  0.58927853
   0.67045714  0.60808786  0.69890312
   0.67988199  0.43762222  0.60706574
   0.47603003  0.46465438  0.86551977
   0.47551725  0.61952689  0.96175496
   0.64451076  0.62054906  0.86050398
   0.64968943  0.45528180  0.96834791
   0.52303164  0.77453183  0.70368947
   0.51589156  0.95854411  0.60096804
   0.68428433  0.92883600  0.69980644
   0.66554066  0.77139485  0.59371249
   0.48134938  0.77719692  0.85666308
   0.48837333  0.97523624  0.95087579
   0.63250685  0.92911496  0.84430339
   0.64932223  0.77980203  0.95617892
   0.79086547  0.13638797  0.15018288
   0.76687271  0.28606389  0.04767402
   0.96726452  0.22542412  0.10254168
   0.84033907  0.08108313  0.02001285
   0.81457155  0.14475088  0.33934304
   0.89663914  0.27535107  0.23480174
   0.01253089  0.15648492  0.32195408
   0.97578281  0.06465885  0.20099954
   0.83516496  0.08301581  0.49259355
   0.91396458  0.22048552  0.58319762
   0.93943816  0.24054074  0.44442930
   0.05904260  0.04131019  0.43644636
   0.85428108  0.08522659  0.68600361
   0.89758240  0.30816337  0.72271676
   0.06734519  0.17533011  0.71011911
   0.05041478  0.03263212  0.58520289
   0.77596181  0.12739655  0.82352262
   0.84279195  0.26942518  0.92405342
   0.01431800  0.30913245  0.83768029
   0.99648544  0.14164558  0.95391813
   0.81835044  0.47025102  0.72789739
   0.83105344  0.59797756  0.60716908
   0.99249192  0.59386677  0.71840170
   0.00496414  0.42564700  0.62763205
   0.80269227  0.45711665  0.86891655
   0.81650487  0.63053193  0.96301795
   0.97717939  0.60938409  0.86318457
   0.98371122  0.43602392  0.96164330
   0.81921836  0.76182699  0.71012067
   0.83209487  0.91429446  0.59558089
   0.96992289  0.90317097  0.70625354
   0.97688747  0.73702140  0.61870613
   0.82957135  0.77407765  0.85295154
   0.80016905  0.93788727  0.93519789
   0.00127665  0.94420526  0.88338927
   0.99139009  0.76267030  0.97704153
Direct configuration=    20
   0.26948732  0.21408632  0.10461143
   0.21540591  0.20456217  0.16442077
   0.26711426  0.20691149  0.22634112
   0.20692434  0.20644771  0.28256819
   0.24968482  0.23530123  0.34529057
   0.26724298  0.16266553  0.39323249
   0.29922139  0.19035771  0.45801955
   0.31095610  0.10967557  0.50039340
   0.26205094  0.53911540  0.09825909
   0.20146035  0.52893478  0.15529995
   0.25349941  0.53434312  0.21565948
   0.19199384  0.50957787  0.26902808
   0.21520274  0.55261573  0.33198397
   0.20088910  0.48238951  0.38114308
   0.21042021  0.50492872  0.44867355
   0.20038579  0.42121735  0.48691501
   0.52418169  0.21936094  0.09013501
   0.50323889  0.22238665  0.15836891
   0.58079444  0.21259818  0.20356536
   0.54491164  0.18966910  0.26815674
   0.59151187  0.23444146  0.32413322
   0.58412592  0.16981132  0.37807770
   0.60884340  0.19586957  0.44330440
   0.61347014  0.10522050  0.47850609
   0.59976675  0.55204458  0.09821357
   0.53586550  0.55518091  0.15339740
   0.58564804  0.55869601  0.21472634
   0.52186134  0.53786458  0.26824644
   0.54674771  0.57394566  0.33339179
   0.53982223  0.49709650  0.38112296
   0.54317039  0.51576236  0.45089718
   0.53186343  0.43371691  0.49443230
   0.55332868  0.88550185  0.09298948
   0.50059775  0.89145932  0.15398319
   0.55932656  0.89087193  0.21241507
   0.50444769  0.86923760  0.26966206
   0.53344893  0.90524135  0.33439144
   0.52375551  0.83042713  0.38228840
   0.52848813  0.84916691  0.45193230
   0.51660288  0.75781613  0.48540691
   0.93070600  0.53211258  0.09935380
   0.86901143  0.52597915  0.15586763
   0.91516256  0.51573910  0.21828001
   0.84869234  0.50574380  0.27176286
   0.88819619  0.53254754  0.33497974
   0.86263689  0.47389511  0.38896527
   0.88331089  0.51304231  0.45285486
   0.86720102  0.43731382  0.49903303
   0.82528560  0.83024507  0.09114221
   0.79365657  0.82390592  0.15798604
   0.86136899  0.82978124  0.21063007
   0.81720067  0.82076241  0.27416355
   0.87015656  0.86128270  0.32959036
   0.84864767  0.81004317  0.38891576
   0.85048903  0.85007842  0.45351738
   0.84534817  0.76482505  0.49616645
   0.32077991  0.13939150  0.09289291
   0.20910269  0.22201152  0.05870861
   0.31957800  0.28875321  0.10610455
   0.16872996  0.12608982  0.15871476
   0.16273717  0.27955520  0.16263421
   0.32065196  0.13267428  0.23283206
   0.31533267  0.28498240  0.22484475
   0.13466288  0.25952329  0.27227203
   0.17379429  0.12017983  0.28830036
   0.32797196  0.27997848  0.33687961
   0.18323125  0.28529223  0.37326713
   0.18398878  0.12685727  0.40315330
   0.32800968  0.10052353  0.36998308
   0.22655460  0.23759397  0.48076200
   0.37572478  0.23971411  0.45164286
   0.29955673  0.45928371  0.08282038
   0.20580779  0.56622602  0.05265986
   0.32749564  0.60001712  0.10577203
   0.15752566  0.44925183  0.15145565
   0.14039797  0.59741368  0.15290102
   0.32458386  0.47690812  0.21291964
   0.28317240  0.62136145  0.22116176
   0.10718037  0.53392811  0.25482611
   0.19225372  0.41784943  0.27102822
   0.30123190  0.58233926  0.33525733
   0.15803582  0.62329850  0.34169065
   0.11733194  0.44695715  0.37265194
   0.26931780  0.42094756  0.37128086
   0.14857757  0.56897497  0.46679126
   0.29535994  0.54244989  0.45570690
   0.53710871  0.13580802  0.07234793
   0.45316375  0.25280689  0.05907285
   0.59207365  0.27694606  0.07835019
   0.44570334  0.15232138  0.16700031
   0.46301566  0.30201902  0.17100689
   0.63230941  0.14141118  0.18512393
   0.62986414  0.28963535  0.20577230
   0.45764887  0.21490362  0.27249875
   0.54742065  0.09867968  0.27447153
   0.68097359  0.25310138  0.31480568
   0.54633937  0.31059268  0.33690014
   0.49847216  0.13724217  0.37864423
   0.64445527  0.10000721  0.36426621
   0.54303873  0.24846350  0.46821489
   0.68834055  0.24074660  0.43966846
   0.64145397  0.47055826  0.09279482
   0.54657813  0.56158858  0.04904748
   0.66127954  0.61774654  0.09969106
   0.48320023  0.48056886  0.14943417
   0.48517744  0.63042907  0.14506440
   0.65040996  0.49376301  0.21160740
   0.62279734  0.64172136  0.21870851
   0.44147859  0.57523383  0.25180194
   0.51321069  0.44661517  0.26750490
   0.63223121  0.60768724  0.33230381
   0.48936478  0.64114787  0.34775361
   0.45875674  0.45478131  0.37191597
   0.61162310  0.44377018  0.36642537
   0.47419790  0.57465713  0.46292552
   0.62767366  0.55358595  0.46035024
   0.59293314  0.80409283  0.08534085
   0.49030193  0.89458684  0.04905603
   0.61433058  0.95139939  0.08761522
   0.44567052  0.81819233  0.15634802
   0.45053947  0.96827284  0.15018182
   0.61722521  0.82055293  0.20536988
   0.60199652  0.97108177  0.21627591
   0.42029237  0.90486230  0.25752505
   0.49667757  0.77786716  0.27004248
   0.61903685  0.93594988  0.33508950
   0.47782816  0.97623521  0.34891810
   0.44169054  0.79186412  0.37542657
   0.59365186  0.77344304  0.36671446
   0.45870523  0.90427476  0.46834293
   0.60886862  0.88746226  0.46766280
   0.98793796  0.46125215  0.09319507
   0.87391937  0.53168985  0.05091767
   0.97888637  0.60864934  0.10131942
   0.80766204  0.46079866  0.14640073
   0.82724428  0.60759837  0.15625651
   0.97061000  0.44181644  0.21758303
   0.96319432  0.59308346  0.22549262
   0.77864785  0.56131743  0.26094109
   0.81770199  0.41908047  0.27181903
   0.97960671  0.53506165  0.33314155
   0.85540632  0.61532928  0.34654032
   0.77285829  0.45650331  0.38628853
   0.91106432  0.39582439  0.38554746
   0.82740582  0.58327606  0.46505171
   0.97134830  0.54329713  0.45582057
   0.86572702  0.75339108  0.07353287
   0.75125062  0.84560639  0.05756621
   0.87794883  0.90304004  0.08488793
   0.74659134  0.74636585  0.16252927
   0.74217148  0.89984191  0.16408491
   0.92393100  0.76257926  0.20471472
   0.90348723  0.90983450  0.20436353
   0.73655505  0.86351541  0.27443770
   0.80273881  0.73104778  0.27917185
   0.95983999  0.85471765  0.32006687
   0.84487140  0.94851725  0.33395486
   0.76277341  0.77755413  0.38190097
   0.91077750  0.74187798  0.39124514
   0.78096122  0.91010197  0.46231780
   0.92996194  0.89890938  0.46193926
   0.24497025  0.09284735  0.53431327
   0.37966847  0.05701861  0.49398350
   0.41116399  0.13882410  0.73027786
   0.23215549  0.27920371  0.71567305
   0.19941446  0.08598419  0.65319166
   0.36276150  0.25522364  0.60084592
   0.30988539  0.16023627  0.85850443
   0.16620554  0.31831893  0.84666160
   0.15346853  0.10839802  0.97349014
   0.32296475  0.30082658  0.95800832
   0.12691765  0.38787820  0.49725777
   0.28065474  0.38443151  0.50278793
   0.37318358  0.44578933  0.69519721
   0.20815519  0.59621225  0.71125641
   0.18218997  0.42877112  0.62064000
   0.32874955  0.60890775  0.58684751
   0.31447811  0.47065960  0.86094340
   0.13854785  0.62018764  0.85504680
   0.14855778  0.44237876  0.96327789
   0.32448845  0.62274159  0.96311451
   0.21584692  0.78838372  0.15291611
   0.09016233  0.96585799  0.15994103
   0.05071286  0.83013034  0.06483053
   0.27735678  0.87066174  0.04452018
   0.28042031  0.81684360  0.34849753
   0.16485848  0.96128164  0.37147098
   0.11664583  0.80028830  0.26189271
   0.26706850  0.94045611  0.23645483
   0.13913007  0.76437265  0.45332319
   0.13079190  0.95509184  0.50380455
   0.13809007  0.72980409  0.59545302
   0.28506113  0.83119846  0.53246855
   0.36808591  0.76410645  0.70833514
   0.26459653  0.00089954  0.77807238
   0.19398245  0.86624539  0.66941463
   0.38013799  0.96132492  0.62408086
   0.30937922  0.78198693  0.86314869
   0.15358405  0.92426473  0.88973514
   0.14086470  0.74471687  0.96636605
   0.33548978  0.99000870  0.94849276
   0.53682346  0.06756392  0.48575760
   0.68678720  0.07627763  0.49380820
   0.70154126  0.09102009  0.71600498
   0.54239027  0.30516392  0.68303259
   0.53677678  0.10799868  0.61496288
   0.67274245  0.26887266  0.58645776
   0.62133200  0.15793590  0.83076264
   0.47477708  0.31073753  0.85097821
   0.48558480  0.13412255  0.94700734
   0.64484871  0.29538959  0.95467859
   0.45862267  0.38785012  0.48501613
   0.61408071  0.39156783  0.49835318
   0.67566113  0.44313619  0.70308511
   0.51662124  0.60867877  0.69386733
   0.51746332  0.46087904  0.58118013
   0.68033437  0.59539512  0.59766016
   0.63810889  0.46862820  0.86265955
   0.47730624  0.62075541  0.85868534
   0.48005960  0.45819394  0.96223976
   0.65827501  0.62436740  0.95774248
   0.44270665  0.72774098  0.49367311
   0.59373129  0.71062342  0.49008573
   0.67109855  0.76370703  0.69679753
   0.53980158  0.93460281  0.71415098
   0.52401874  0.77871068  0.59948044
   0.68246974  0.93376087  0.60172737
   0.63070059  0.77661660  0.85072462
   0.47014044  0.92616289  0.85212825
   0.48815009  0.76893480  0.95882910
   0.64280608  0.95224045  0.94254205
   0.92141640  0.07942713  0.10527970
   0.82882409  0.27556726  0.14027172
   0.71374472  0.14049645  0.05619990
   0.88761797  0.22261379  0.01447179
   0.01030604  0.02821483  0.29231894
   0.89987183  0.25063630  0.33923058
   0.83470367  0.12779665  0.24458449
   0.00871756  0.21030691  0.20171357
   0.92572670  0.09464365  0.40174271
   0.83478786  0.23450480  0.50400740
   0.84347519  0.05917806  0.59385236
   0.00055180  0.12194350  0.51484115
   0.01181090  0.03652984  0.69033304
   0.95718602  0.19786745  0.77661316
   0.82105231  0.22448887  0.66538281
   0.03664052  0.27291619  0.64157681
   0.03818672  0.07511151  0.85559110
   0.79600365  0.32553673  0.81453403
   0.79503639  0.12433959  0.91573950
   0.01187526  0.28653154  0.93431963
   0.79117432  0.42378310  0.51621416
   0.93896053  0.38501899  0.51147577
   0.97526449  0.43864387  0.72872016
   0.82508036  0.60651635  0.71478185
   0.84295964  0.44344086  0.62773794
   0.99969069  0.57898452  0.61922364
   0.97638252  0.46158221  0.86523555
   0.81519644  0.61690537  0.86194486
   0.80583953  0.42248789  0.96349856
   0.98137347  0.60460377  0.96486383
   0.76404320  0.73733920  0.50183600
   0.91752963  0.73525285  0.51275737
   0.98261316  0.73979742  0.71817438
   0.83981591  0.91714444  0.70099219
   0.82570215  0.75589838  0.61559848
   0.98537311  0.88823768  0.60241726
   0.97968184  0.78420062  0.87615734
   0.78599057  0.92543449  0.83693988
   0.80445595  0.78314849  0.95164184
   0.94026349  0.99001605  0.97472023
   0.44800488  0.08226508  0.48401433
   0.33502462  0.40230900  0.47875639
   0.73615320  0.25457487  0.56058653
   0.66022454  0.43223471  0.48369627
   0.65060298  0.73986616  0.47675580
   0.99508811  0.41166188  0.49595707
   0.15930212  0.78359062  0.62045892
   0.27643569  0.14397353  0.76197264
   0.18883327  0.27468661  0.61682142
   0.39657881  0.29226935  0.69967444
   0.35764785  0.11493079  0.62968944
   0.17624383  0.07312990  0.87108722
   0.16417206  0.29165972  0.94930197
   0.31820576  0.31356162  0.85461597
   0.33377375  0.13873670  0.95853563
   0.22264700  0.42298462  0.71910928
   0.15998626  0.57971866  0.61632870
   0.36024094  0.60536567  0.69047502
   0.35528084  0.44956660  0.59246537
   0.15150021  0.46609179  0.85948923
   0.13541230  0.60161643  0.95553802
   0.31362556  0.62136385  0.85983058
   0.31733463  0.45905992  0.96445414
   0.07359409  0.81660616  0.16573581
   0.02228416  0.97392954  0.06557469
   0.24588702  0.93249743  0.13686875
   0.18862184  0.75830590  0.05887696
   0.13728466  0.78854367  0.35710976
   0.12121231  0.95183114  0.26784740
   0.30001538  0.95357352  0.32986659
   0.26492036  0.79054762  0.24395291
   0.06390184  0.83051482  0.52585214
   0.24318244  0.94709314  0.58877764
   0.23024746  0.88838400  0.44967714
   0.24088977  0.70272528  0.50620439
   0.21113525  0.74639187  0.72428939
   0.15230599  0.98760663  0.71644848
   0.37492423  0.92895661  0.72001443
   0.37444967  0.77954815  0.60250989
   0.14057930  0.77829293  0.87160645
   0.20353203  0.95631463  0.98225283
   0.31903042  0.92886108  0.85916562
   0.33910950  0.78237743  0.96791684
   0.55403599  0.09229616  0.71672317
   0.51998850  0.25536814  0.59091937
   0.68747098  0.27291695  0.69767452
   0.69227266  0.11372702  0.60508477
   0.46636930  0.15221586  0.84251151
   0.48674318  0.30442619  0.95475925
   0.63572008  0.30871775  0.84848858
   0.64458207  0.13408684  0.95090189
   0.52438002  0.46014804  0.69751631
   0.52961951  0.61186735  0.58745187
   0.67336693  0.60582170  0.69971540
   0.69198301  0.43599254  0.60165314
   0.48010122  0.46870247  0.85896659
   0.47782271  0.61767902  0.96160246
   0.64144350  0.62616232  0.85699461
   0.64892057  0.45698458  0.96327100
   0.52610252  0.77588503  0.70356999
   0.53170716  0.95831634  0.59998464
   0.69074983  0.92874750  0.70319729
   0.67910154  0.76921492  0.59331768
   0.47592636  0.77817602  0.85754847
   0.48742278  0.97279667  0.94799262
   0.62891738  0.92317206  0.83904137
   0.64428740  0.78223635  0.95559252
   0.78875249  0.12985713  0.14997493
   0.75763880  0.28286184  0.04928800
   0.96064443  0.23197395  0.10127697
   0.83663534  0.08809730  0.01812287
   0.81400878  0.13170149  0.34220063
   0.88847326  0.26955314  0.23588735
   0.00638054  0.15943243  0.31897056
   0.97992750  0.06679860  0.19866389
   0.85500545  0.08650454  0.49659169
   0.92185322  0.22262546  0.58652050
   0.94279027  0.23009548  0.44203796
   0.07068490  0.02826947  0.42557852
   0.85916808  0.07770310  0.69508106
   0.89858997  0.30081724  0.72881895
   0.06428991  0.17335906  0.71184086
   0.04678854  0.02678132  0.58520877
   0.76646328  0.12237402  0.81641386
   0.83961345  0.27091023  0.92373091
   0.01527282  0.30882313  0.83725754
   0.00457134  0.13256443  0.94724462
   0.82319974  0.46341911  0.72530855
   0.83603805  0.59469607  0.60543267
   0.99741538  0.58929181  0.72186945
   0.00555554  0.42663027  0.63127489
   0.80083163  0.46257749  0.86439548
   0.81104870  0.63052928  0.96150356
   0.97521708  0.61343437  0.86155007
   0.97964691  0.43924146  0.96316174
   0.81891212  0.75723006  0.71254558
   0.82518191  0.90989315  0.59951681
   0.98099760  0.89198012  0.70560582
   0.97809438  0.73559982  0.61740231
   0.82823333  0.77663667  0.85390609
   0.79397386  0.94477080  0.93273467
   0.99949193  0.94046405  0.88711789
   0.99059469  0.76345998  0.98028464
Direct configuration=    40
   0.26494441  0.21492165  0.10585804
   0.21226925  0.20474124  0.16492327
   0.26385119  0.20693584  0.22609322
   0.20486250  0.21043204  0.28341018
   0.25185000  0.23638791  0.34612491
   0.26989834  0.16319855  0.39378532
   0.30424547  0.19082470  0.45690541
   0.31971368  0.10881269  0.49762751
   0.26173944  0.54155146  0.09817122
   0.20120803  0.53105096  0.15449858
   0.25217543  0.53656780  0.21504059
   0.19195836  0.50880612  0.26860469
   0.21403014  0.55103977  0.33293045
   0.19878821  0.48245890  0.38316626
   0.20891805  0.50870095  0.45040148
   0.20106033  0.42489417  0.48887449
   0.51708690  0.22583227  0.08852466
   0.50009582  0.22477739  0.15859267
   0.57949843  0.21379468  0.20316610
   0.54447419  0.19043930  0.26846281
   0.59289750  0.23295742  0.32505618
   0.58775135  0.16548140  0.37750623
   0.61431369  0.18636367  0.44306544
   0.62108184  0.09644928  0.47753320
   0.60199973  0.55220917  0.09837644
   0.53671606  0.55790305  0.15265307
   0.58409219  0.56275305  0.21508008
   0.51997825  0.54044098  0.26870312
   0.54265314  0.57131542  0.33694418
   0.53645429  0.49215869  0.38459593
   0.53838246  0.50887429  0.45518035
   0.52345375  0.43185054  0.50625813
   0.54595437  0.88863041  0.09236814
   0.49453633  0.89497402  0.15323781
   0.55263076  0.89257507  0.21173673
   0.49884274  0.86848980  0.27011462
   0.52971937  0.90312105  0.33573421
   0.52043535  0.82727798  0.38357399
   0.52600001  0.84440274  0.45321406
   0.51589491  0.75572081  0.48724359
   0.93092245  0.53141047  0.10028218
   0.86919221  0.52529139  0.15654857
   0.91595840  0.51570166  0.21890784
   0.84855521  0.50539650  0.27216805
   0.88788531  0.53026315  0.33648396
   0.86241640  0.47077333  0.39009538
   0.88333410  0.51196182  0.45307991
   0.86783340  0.43618075  0.49781427
   0.81815387  0.82547539  0.09013609
   0.78946373  0.82417438  0.15757740
   0.85909578  0.83136454  0.20920321
   0.81542543  0.81731491  0.27325759
   0.86883326  0.85780936  0.32866797
   0.84966603  0.80795069  0.38920712
   0.85287641  0.85193017  0.45211616
   0.84747771  0.77105424  0.49692494
   0.31810247  0.14155604  0.09422941
   0.20497683  0.21983949  0.06004366
   0.31111467  0.29185967  0.10853145
   0.16649922  0.12594534  0.15961256
   0.15934939  0.27949093  0.16460498
   0.31623934  0.13257067  0.23381137
   0.31244359  0.28474153  0.22638495
   0.13602374  0.26866851  0.27453151
   0.16691189  0.12587944  0.29119490
   0.32731757  0.28470971  0.33604742
   0.18690499  0.28599494  0.37491402
   0.18665952  0.12604456  0.40617398
   0.32881904  0.10178899  0.36963312
   0.23632488  0.23849330  0.48218671
   0.37785231  0.24284485  0.45010855
   0.29966087  0.46261701  0.08249734
   0.20602109  0.56855774  0.05322254
   0.32609499  0.60340413  0.10579879
   0.15759767  0.45091505  0.15093575
   0.14084563  0.59966124  0.15346320
   0.32474586  0.48125104  0.21308685
   0.27867761  0.62419694  0.22274487
   0.10728809  0.53454958  0.25503861
   0.19460772  0.41755012  0.27046464
   0.29977366  0.58131342  0.33546345
   0.15599233  0.62158920  0.34149880
   0.11546516  0.44608568  0.37359243
   0.26735198  0.42228390  0.37379629
   0.14413606  0.57183338  0.46612756
   0.29292183  0.54683872  0.45678925
   0.52936718  0.14193869  0.06945310
   0.44393207  0.25874273  0.05807475
   0.58319198  0.28649174  0.07476639
   0.44594429  0.15146842  0.16850377
   0.45982707  0.30389677  0.17333634
   0.63180355  0.14341077  0.18313519
   0.62735875  0.29140600  0.20481433
   0.45646419  0.21660817  0.27245601
   0.54717701  0.09969900  0.27413912
   0.68183802  0.25207768  0.31420366
   0.54649271  0.30767588  0.33824358
   0.50195185  0.13501097  0.37845797
   0.64882636  0.09759105  0.36062469
   0.54826405  0.23328893  0.47190277
   0.69299680  0.23189552  0.44161365
   0.64383818  0.47174480  0.09343264
   0.54815412  0.56058908  0.04955100
   0.66373749  0.61760508  0.09962309
   0.48369703  0.48320674  0.14872659
   0.48641055  0.63347430  0.14426969
   0.65046762  0.49963987  0.21253312
   0.62009322  0.64631586  0.22122511
   0.44116426  0.58236785  0.25303259
   0.50980294  0.44941891  0.26613625
   0.62726782  0.60724365  0.33513953
   0.48337480  0.63751473  0.35050419
   0.45769721  0.44915715  0.37033789
   0.61103500  0.44360108  0.36721800
   0.47603355  0.57536047  0.46568978
   0.62495743  0.54549521  0.46137252
   0.58474357  0.80663963  0.08723353
   0.48294753  0.89790542  0.04853530
   0.60711603  0.95471069  0.08657198
   0.43939684  0.82152501  0.15429782
   0.44676237  0.97277938  0.15161667
   0.61061794  0.82399212  0.20463774
   0.59685142  0.97173712  0.21701369
   0.41393938  0.90230705  0.26051587
   0.49354512  0.77751560  0.27030379
   0.61554249  0.93306348  0.33527212
   0.47540626  0.97503602  0.34983679
   0.43880171  0.78861612  0.37516929
   0.59027174  0.77160470  0.36748201
   0.45713981  0.89969802  0.46980374
   0.60848956  0.87972031  0.46713295
   0.98660757  0.45931993  0.09359340
   0.87439676  0.53168771  0.05198228
   0.97980759  0.60701028  0.10225874
   0.81001606  0.45731571  0.14775676
   0.82525686  0.60623907  0.15685022
   0.97084047  0.44169008  0.21922692
   0.96359784  0.59311368  0.22764749
   0.77863580  0.56145085  0.26164736
   0.81658789  0.41880804  0.27195449
   0.97966759  0.53257823  0.33404646
   0.85611914  0.61331263  0.34909682
   0.77336096  0.45128613  0.38673322
   0.91147847  0.39397467  0.38548158
   0.82640217  0.58057600  0.46534858
   0.96999106  0.54218041  0.45527198
   0.86358696  0.74995605  0.07431703
   0.74276182  0.83326093  0.05747764
   0.86663535  0.90113912  0.08147782
   0.74057081  0.74829648  0.16569572
   0.73948781  0.90157788  0.16360514
   0.92331477  0.76542996  0.20284674
   0.89826213  0.91352836  0.20509069
   0.73354766  0.85713652  0.27466863
   0.80272977  0.72740093  0.27922876
   0.95884345  0.85106500  0.31886714
   0.84343255  0.94516178  0.33316642
   0.76461818  0.77292938  0.38541107
   0.91393341  0.74216799  0.39425845
   0.78457461  0.91163424  0.45931977
   0.93339798  0.89857627  0.45968770
   0.25796772  0.09089675  0.53461719
   0.38520945  0.05438555  0.48846631
   0.41754306  0.13852171  0.73619976
   0.24750512  0.27657799  0.71582128
   0.20870358  0.09377283  0.65846528
   0.37330993  0.25287183  0.60329946
   0.30833563  0.16588717  0.85922450
   0.16165139  0.32243109  0.84332628
   0.15638527  0.10835633  0.97028412
   0.32209190  0.30506465  0.95758309
   0.12899385  0.38880811  0.49807176
   0.28020809  0.39249018  0.50761213
   0.37943123  0.44661965  0.69346842
   0.21002305  0.60114095  0.71218926
   0.19487408  0.43250855  0.62041668
   0.33345934  0.60984402  0.59025592
   0.30857674  0.47350012  0.85977167
   0.13158080  0.62508310  0.85311954
   0.15116892  0.44643240  0.96134384
   0.32198321  0.62150317  0.96365193
   0.21127973  0.79291602  0.15403021
   0.08813152  0.96927253  0.16086871
   0.04986721  0.83229342  0.06509599
   0.27919449  0.87017954  0.04547118
   0.27653374  0.81505665  0.35122167
   0.16904746  0.95558554  0.36651897
   0.11114499  0.79963698  0.26335843
   0.26113879  0.94354322  0.23769482
   0.14267906  0.76345347  0.45498844
   0.12898561  0.95520854  0.50750925
   0.13831104  0.72735993  0.59383229
   0.28235609  0.83061982  0.53770266
   0.36685660  0.76565309  0.70643695
   0.26335540  0.99694840  0.78256731
   0.18915159  0.86996774  0.67045315
   0.38592025  0.95987614  0.62370056
   0.30677702  0.77277716  0.86418878
   0.15300450  0.92740330  0.89272408
   0.13811739  0.74401121  0.96798926
   0.33461264  0.99219248  0.94579354
   0.54553177  0.05727734  0.48658562
   0.69500316  0.06846103  0.49275520
   0.70470937  0.08640098  0.71448724
   0.54633882  0.30252139  0.68048789
   0.54011872  0.11053883  0.61561188
   0.68536806  0.26971468  0.58599983
   0.61803938  0.15985064  0.82608996
   0.47397649  0.31726045  0.84559603
   0.48421602  0.13673989  0.94312816
   0.64368923  0.29409853  0.94853097
   0.45425825  0.37890408  0.48548619
   0.61067681  0.38426525  0.49841483
   0.67749559  0.44432307  0.70024390
   0.51672707  0.60906189  0.68916335
   0.52060718  0.46038612  0.55997938
   0.68126548  0.59513456  0.60132356
   0.64116468  0.46842900  0.85835133
   0.47301896  0.62139479  0.85804531
   0.48185699  0.45624012  0.95814271
   0.65164885  0.62223610  0.95733114
   0.44353690  0.72269078  0.49663170
   0.59270042  0.70843794  0.48892944
   0.67303890  0.75976409  0.70211888
   0.54215189  0.93185080  0.71455778
   0.53044922  0.77792865  0.59585025
   0.67812162  0.92500657  0.60531002
   0.62755616  0.77439735  0.85152452
   0.47048900  0.92559956  0.85013970
   0.48502575  0.77136444  0.95931162
   0.63935803  0.95237835  0.94135456
   0.91645744  0.08085991  0.10562788
   0.82323190  0.26970010  0.14008397
   0.71015899  0.14361348  0.05282100
   0.88688666  0.22763119  0.01256437
   0.00499424  0.02960804  0.29226186
   0.89345824  0.24932145  0.33870565
   0.82877529  0.12494001  0.24432450
   0.00351024  0.21330739  0.20232256
   0.93234353  0.09397533  0.39767325
   0.84075686  0.22987877  0.50475201
   0.85476419  0.05152484  0.59843585
   0.99888229  0.12355192  0.51522513
   0.01671223  0.03617027  0.68948205
   0.95707903  0.19270878  0.77865931
   0.82473669  0.21355141  0.66905500
   0.04395280  0.27080603  0.63953954
   0.04469720  0.07134481  0.85356809
   0.79400173  0.32786032  0.80768472
   0.79126694  0.12514855  0.91310385
   0.01174288  0.28905115  0.93413920
   0.79145759  0.42372675  0.51336973
   0.93989498  0.38600164  0.51163863
   0.97642805  0.43470561  0.73078051
   0.82703514  0.60371933  0.71015827
   0.85019663  0.43755107  0.62590127
   0.00421713  0.57812355  0.62188995
   0.97505109  0.46492729  0.86296101
   0.81032310  0.62323697  0.86153119
   0.80292240  0.42590122  0.96088701
   0.98195548  0.60907599  0.96608782
   0.76703236  0.74090668  0.50147470
   0.91839030  0.73859698  0.51372582
   0.98279354  0.73796774  0.72062327
   0.84435829  0.91480633  0.70265608
   0.83026259  0.74586156  0.61832582
   0.99063390  0.88136391  0.60174605
   0.97794485  0.78410675  0.87645083
   0.77571682  0.93043244  0.83478435
   0.80193154  0.78477284  0.95263303
   0.94055051  0.99388486  0.97235389
   0.45709659  0.07284260  0.48236272
   0.34413210  0.39780809  0.48490581
   0.73526969  0.27015923  0.55148268
   0.64987760  0.42263198  0.47490643
   0.64907050  0.74037160  0.47858524
   0.99559072  0.41645706  0.49847835
   0.16496572  0.77972377  0.61586840
   0.27878690  0.14325008  0.76029373
   0.19353259  0.27239448  0.61605068
   0.40122920  0.29174713  0.70166440
   0.36678057  0.11446894  0.63121068
   0.18561960  0.07024599  0.87169528
   0.16353788  0.29597756  0.94683336
   0.31611240  0.31882740  0.85369474
   0.33216193  0.14198242  0.95628757
   0.23239795  0.42284490  0.72017590
   0.16382376  0.57923714  0.62008845
   0.36012665  0.60877518  0.69139617
   0.35590700  0.44876000  0.59137252
   0.14429172  0.47178500  0.85936116
   0.13226741  0.60230788  0.95512848
   0.31150725  0.62044466  0.85904741
   0.31661608  0.46173315  0.96371578
   0.06960709  0.82113304  0.16726667
   0.01680108  0.97502850  0.06585157
   0.24114598  0.93621846  0.13901727
   0.18896055  0.76051942  0.06095509
   0.13328252  0.78647617  0.35975683
   0.11581336  0.95164849  0.27084744
   0.29748855  0.95478368  0.33088431
   0.25933697  0.79160643  0.24594653
   0.06817976  0.82854476  0.52433649
   0.24400017  0.95045724  0.59274904
   0.23513972  0.88633188  0.45248457
   0.24289149  0.70163176  0.51228498
   0.21676258  0.75120235  0.72374805
   0.15472981  0.99011023  0.71821013
   0.38328083  0.93203071  0.72130824
   0.38291816  0.78237608  0.59951241
   0.14111758  0.77981981  0.87401273
   0.20609871  0.95910463  0.98332198
   0.32038295  0.92246825  0.85828202
   0.33726045  0.77849220  0.96874076
   0.55600446  0.09269787  0.72164191
   0.52603017  0.25397331  0.58717735
   0.69034249  0.28154662  0.69715470
   0.69588660  0.11864501  0.60749159
   0.46451324  0.15893146  0.83998709
   0.48449211  0.30634815  0.95236222
   0.63552001  0.31050570  0.84353238
   0.64198648  0.13563972  0.94752610
   0.52895628  0.45789877  0.69081643
   0.53854107  0.61751194  0.58626051
   0.67300846  0.60635086  0.69990686
   0.69852645  0.43345458  0.59846074
   0.48140196  0.47008186  0.85375208
   0.48045943  0.61877903  0.96057534
   0.64084229  0.62666156  0.85535451
   0.64792422  0.45733077  0.95859519
   0.52874227  0.77388163  0.70384757
   0.53877746  0.95500265  0.59999791
   0.69498277  0.92861127  0.70640150
   0.68620513  0.76673233  0.59568573
   0.47086439  0.77471849  0.85716144
   0.48707199  0.97293970  0.94558701
   0.62631207  0.92136002  0.83665571
   0.64031420  0.78509908  0.95475836
   0.78553578  0.12632357  0.14908035
   0.75326759  0.28161976  0.04977035
   0.95675631  0.23426847  0.10144629
   0.83464937  0.09357397  0.01582928
   0.81482195  0.12414938  0.34181066
   0.87941732  0.26678100  0.23658691
   0.00483931  0.16161637  0.31447619
   0.98064036  0.06788191  0.19673590
   0.86532223  0.08593710  0.49703946
   0.91927120  0.22074762  0.58857819
   0.94522687  0.22802512  0.44115387
   0.06341637  0.01959217  0.42418468
   0.86582360  0.07326791  0.69943580
   0.89917241  0.29648579  0.73167898
   0.06556972  0.17224448  0.71445919
   0.04122146  0.02826631  0.58610749
   0.75855606  0.11798484  0.81321220
   0.83836045  0.27339792  0.92301345
   0.01886965  0.31151943  0.83612144
   0.01051783  0.12818484  0.94182119
   0.82333708  0.46203555  0.72218103
   0.83876720  0.59263186  0.60475044
   0.99860830  0.58828836  0.72334295
   0.00354916  0.42497457  0.63349421
   0.80345388  0.46551391  0.86137748
   0.80688284  0.63140328  0.96093723
   0.97407680  0.61690985  0.86310276
   0.97764032  0.43976405  0.96237840
   0.82156696  0.75486384  0.71479471
   0.83104130  0.91069281  0.60192019
   0.98467765  0.88641862  0.70429808
   0.98031195  0.73137482  0.61801824
   0.82699953  0.77913060  0.85512940
   0.78848708  0.95031540  0.93141574
   0.99884893  0.93934905  0.88605423
   0.98964386  0.76372092  0.98168881
Direct configuration=    60
   0.25949783  0.21723170  0.10724562
   0.20723272  0.20561644  0.16727605
   0.26020332  0.20882681  0.22803706
   0.20351874  0.21405786  0.28645843
   0.25039138  0.23882100  0.34772954
   0.26941725  0.16358101  0.39435265
   0.30828213  0.19211321  0.45712896
   0.32977971  0.10790553  0.49605613
   0.26121614  0.54475984  0.09828217
   0.20036952  0.53360963  0.15524493
   0.25159448  0.53930517  0.21644516
   0.19129540  0.51017568  0.26977639
   0.21206924  0.55195753  0.33306328
   0.19777710  0.48374470  0.38439773
   0.20600398  0.51169882  0.45133532
   0.20583231  0.42394755  0.49311313
   0.51179140  0.23074605  0.08792721
   0.49755438  0.22833730  0.15824281
   0.57816415  0.21698253  0.20215703
   0.54357534  0.19052392  0.26740469
   0.59360636  0.22971456  0.32480515
   0.58993964  0.16033932  0.37723340
   0.61904388  0.17566437  0.44332290
   0.62907898  0.08333822  0.47717726
   0.60348423  0.55351621  0.09909453
   0.53755795  0.56100215  0.15400428
   0.58344537  0.56566418  0.21789258
   0.51709781  0.54235193  0.26986891
   0.53828789  0.56944134  0.33876579
   0.53263009  0.49015935  0.38270943
   0.53735996  0.50909391  0.45111949
   0.52288834  0.42778747  0.49615360
   0.53764672  0.89257422  0.09239193
   0.48715524  0.89721497  0.15426602
   0.54726063  0.89231733  0.21248660
   0.49430444  0.86750210  0.27146436
   0.52628469  0.90076105  0.33602619
   0.51842347  0.82431644  0.38382818
   0.52569370  0.84071442  0.45358412
   0.51548835  0.75256129  0.48997861
   0.93092328  0.53066433  0.10111765
   0.86975183  0.52483325  0.15802140
   0.91541163  0.51600126  0.22060413
   0.84825805  0.50527890  0.27343386
   0.88868012  0.52919091  0.33670332
   0.86318652  0.46853081  0.38940381
   0.88418694  0.51070191  0.45256233
   0.87107253  0.43618747  0.49803402
   0.81133772  0.82199649  0.09020878
   0.78440029  0.82608202  0.15870321
   0.85554106  0.83196875  0.20981459
   0.81417803  0.81535287  0.27389593
   0.86742704  0.85490170  0.32853223
   0.85031707  0.80519316  0.38912830
   0.85500747  0.85253549  0.45083020
   0.84983947  0.77128415  0.49584303
   0.31515060  0.14596444  0.09472739
   0.19852211  0.21845525  0.06109604
   0.30341856  0.29559249  0.10955084
   0.16307438  0.12545220  0.16115145
   0.15241103  0.27905555  0.16558823
   0.31134315  0.13338374  0.23305227
   0.31187905  0.28413972  0.22583430
   0.13729285  0.27529531  0.27828461
   0.16256099  0.13110576  0.29447523
   0.32694752  0.28612602  0.33654094
   0.18715637  0.28867472  0.37856832
   0.19045489  0.12209632  0.40745427
   0.32887426  0.10195618  0.36789510
   0.24223378  0.24028276  0.48488730
   0.38169600  0.24443484  0.44744028
   0.30006605  0.46579312  0.08197042
   0.20456210  0.57127856  0.05305560
   0.32457211  0.60789715  0.10672429
   0.15724130  0.45332305  0.14920615
   0.13988851  0.60220198  0.15331890
   0.32492030  0.48545181  0.21269329
   0.27731084  0.62688633  0.22360123
   0.10609077  0.53317135  0.25531255
   0.19751264  0.41936629  0.27157150
   0.29876016  0.57980822  0.33465967
   0.15478435  0.62245265  0.34175112
   0.11566273  0.44384750  0.37590083
   0.26718012  0.42471473  0.37724348
   0.14080977  0.57264177  0.46671823
   0.28904984  0.55454095  0.45740840
   0.52825258  0.14912830  0.06730372
   0.43745587  0.26375984  0.05858448
   0.57611494  0.29132611  0.07317776
   0.44657091  0.15370640  0.16871215
   0.45579206  0.30594827  0.17503273
   0.62969995  0.14739293  0.18230257
   0.62564459  0.29439440  0.20395601
   0.45714834  0.21906733  0.27296955
   0.54488660  0.09920564  0.27045437
   0.68102062  0.25050995  0.31208444
   0.54766471  0.30456001  0.34153135
   0.50325973  0.13154976  0.37826823
   0.65077165  0.09303534  0.35821688
   0.54997187  0.22169053  0.47250922
   0.69625611  0.22432137  0.44303165
   0.64530907  0.47214175  0.09457954
   0.54907276  0.56007138  0.04982782
   0.66627474  0.61817253  0.09942303
   0.48420878  0.48676106  0.14837237
   0.48813489  0.63686610  0.14390021
   0.65041397  0.50280224  0.21442752
   0.61847278  0.64949573  0.22347031
   0.44019060  0.58757087  0.25468714
   0.50518727  0.45181728  0.26333526
   0.62314925  0.60490165  0.34046545
   0.47783408  0.63222992  0.35571932
   0.45540189  0.44340471  0.37026986
   0.60907662  0.44064755  0.37107989
   0.47815491  0.57269840  0.46797889
   0.62148187  0.53997414  0.46452475
   0.57574265  0.81024755  0.08718630
   0.47589230  0.90255924  0.04786688
   0.60060555  0.95655490  0.08551202
   0.42966094  0.82564623  0.15335698
   0.44103906  0.97679382  0.15369306
   0.60611997  0.82442387  0.20280232
   0.59189574  0.97132557  0.21784819
   0.40864703  0.90073474  0.26234393
   0.48871782  0.77624527  0.27101339
   0.61166885  0.93114916  0.33449648
   0.47154010  0.97189341  0.35306287
   0.43566460  0.78684103  0.37558066
   0.58814262  0.76688960  0.36954963
   0.45755939  0.89671338  0.47064255
   0.60856003  0.87727763  0.46651084
   0.98475407  0.45690667  0.09414854
   0.87418328  0.53229693  0.05251768
   0.98196031  0.60507122  0.10359115
   0.81398049  0.45353558  0.14946190
   0.82292271  0.60392704  0.15685865
   0.97016538  0.44179575  0.21970145
   0.96330065  0.59322304  0.22928892
   0.77906697  0.56161091  0.26332871
   0.81492457  0.41888922  0.27241274
   0.97999592  0.53013350  0.33433708
   0.85811329  0.61168312  0.35260867
   0.77380870  0.44793292  0.38672850
   0.91404954  0.39242280  0.38619884
   0.82452270  0.57805890  0.46626008
   0.97023108  0.54303834  0.45389828
   0.86016238  0.74847916  0.07626687
   0.73445368  0.82067070  0.05813080
   0.85645190  0.89816962  0.07623844
   0.73336224  0.75176512  0.16906835
   0.73636716  0.90451078  0.16269669
   0.92055430  0.76797120  0.19985287
   0.89417890  0.91495699  0.20730481
   0.73133484  0.85317017  0.27479852
   0.80433742  0.72495863  0.27905596
   0.95712233  0.84874648  0.31656207
   0.84057581  0.94221868  0.33408487
   0.76672808  0.76664013  0.38709221
   0.91712953  0.74149873  0.39465814
   0.78819847  0.91531715  0.45693805
   0.93773527  0.89884051  0.45594809
   0.27021965  0.09089757  0.53491923
   0.39450006  0.05388371  0.48112462
   0.42091504  0.14036246  0.73817475
   0.26300169  0.27820537  0.71601178
   0.21972445  0.10141862  0.66371513
   0.38234276  0.25937379  0.60396540
   0.30984519  0.17196504  0.85761376
   0.16042153  0.33290559  0.84140352
   0.16129594  0.11032015  0.96921740
   0.32202352  0.31031562  0.95756712
   0.13037417  0.39152599  0.49853313
   0.28159897  0.39860412  0.50780696
   0.38352419  0.44894790  0.69168909
   0.21269661  0.60352379  0.71567719
   0.20862727  0.43371889  0.62372825
   0.33386019  0.61169355  0.59335689
   0.30312617  0.47140016  0.85670196
   0.12578046  0.62554390  0.85377181
   0.15177667  0.45392315  0.95811518
   0.32198413  0.61981822  0.96519106
   0.20776928  0.79585879  0.15670517
   0.08594387  0.97083845  0.15953994
   0.04601565  0.83054906  0.06689645
   0.27970707  0.86990742  0.04653703
   0.27623809  0.81127430  0.35274657
   0.16150495  0.95079805  0.36978706
   0.10390248  0.79824477  0.26446794
   0.25804057  0.94698142  0.23940462
   0.14962128  0.76109464  0.45543476
   0.12521070  0.96185188  0.51224545
   0.14008600  0.72578629  0.59166184
   0.28306040  0.83314971  0.54096501
   0.36833545  0.76936972  0.70420730
   0.26641683  0.99366600  0.78400994
   0.17937140  0.87117524  0.67107978
   0.38990956  0.95470406  0.62397720
   0.30348366  0.76756531  0.86445662
   0.15336596  0.92076013  0.89552727
   0.14022802  0.74443006  0.97031513
   0.33392707  0.99507785  0.94326421
   0.55461799  0.04470160  0.48764829
   0.70526107  0.06114022  0.49223788
   0.70957760  0.07655681  0.71131552
   0.55017236  0.30326697  0.67919016
   0.54820916  0.11149601  0.61729685
   0.69279715  0.27042963  0.58596837
   0.61351093  0.15801580  0.82149663
   0.47290650  0.32093100  0.84027367
   0.48446562  0.13973910  0.93895517
   0.64300531  0.29545194  0.94281230
   0.44845284  0.37290433  0.48982457
   0.60149066  0.37412358  0.49817313
   0.67869808  0.44542170  0.69554389
   0.52075832  0.60946175  0.68179850
   0.51597520  0.47489966  0.55800967
   0.68466499  0.59226666  0.60188508
   0.64317321  0.46998163  0.85252153
   0.47024866  0.62027721  0.85539935
   0.48402147  0.45800653  0.95238465
   0.64698895  0.62009270  0.95737188
   0.44223479  0.71933805  0.49920524
   0.59275861  0.70294917  0.48877983
   0.67766823  0.75630738  0.70790029
   0.54324050  0.93182572  0.71593785
   0.53726973  0.77886809  0.59260980
   0.68599460  0.91394957  0.60856577
   0.62238548  0.77342760  0.85372038
   0.46989559  0.92594030  0.84671300
   0.48109950  0.77506250  0.95873837
   0.63535601  0.95243056  0.93982947
   0.91283206  0.08253701  0.10342278
   0.81827644  0.26429765  0.13919664
   0.70753398  0.14310030  0.05091626
   0.88209547  0.23660460  0.01300982
   0.00040507  0.03099953  0.28986926
   0.88762287  0.24565402  0.33806586
   0.82126381  0.11977193  0.24244429
   0.99573370  0.21564275  0.20514618
   0.93653655  0.09204844  0.40091476
   0.84169400  0.22107579  0.50448451
   0.86562082  0.05506246  0.59460135
   0.00896257  0.13151917  0.51355458
   0.02337910  0.03719053  0.69025569
   0.95664757  0.18966651  0.78098176
   0.82695665  0.20923880  0.67336670
   0.04764746  0.26827060  0.63793319
   0.05102160  0.06888875  0.84953276
   0.78637350  0.33097554  0.80132917
   0.78505091  0.12353651  0.91310166
   0.00857896  0.29066582  0.93280202
   0.79368447  0.41700144  0.50912675
   0.94606408  0.38952503  0.51310538
   0.98033713  0.43187895  0.73258014
   0.83095841  0.59859675  0.70711860
   0.85188755  0.43510218  0.62315629
   0.01090806  0.57679755  0.62563412
   0.97406921  0.46957777  0.86542847
   0.80795386  0.62752937  0.85988404
   0.80505073  0.43000756  0.95483589
   0.97551899  0.61242186  0.96602907
   0.76779785  0.74676741  0.50174181
   0.92206120  0.74132546  0.51278726
   0.98450653  0.73703243  0.72330031
   0.84646540  0.90797683  0.70360087
   0.83605786  0.74029912  0.61901714
   0.99004595  0.87626183  0.60133405
   0.97849808  0.78775587  0.87689009
   0.76828135  0.93589192  0.83263739
   0.79883849  0.78608532  0.95290692
   0.94000993  0.99508942  0.97073703
   0.46810685  0.06688140  0.47963355
   0.37647613  0.41956279  0.49176002
   0.74048363  0.26561588  0.56045758
   0.64348043  0.37428052  0.46414177
   0.64841570  0.73576857  0.47878722
   0.00365337  0.41454872  0.49798819
   0.15649753  0.77927327  0.61637479
   0.28028156  0.14428891  0.75798261
   0.20025822  0.27015452  0.61683847
   0.40605690  0.28940837  0.70454706
   0.37764070  0.11093452  0.63303700
   0.19267257  0.06669536  0.87090953
   0.16140918  0.29927104  0.94500115
   0.31213049  0.32248637  0.85161253
   0.33159753  0.14635678  0.95483549
   0.23993231  0.42551445  0.72136124
   0.16824140  0.57812582  0.62333822
   0.36290397  0.61060709  0.69311484
   0.35381583  0.44847390  0.59184741
   0.13868590  0.47450338  0.85697423
   0.13146100  0.60328711  0.95665444
   0.30884530  0.62169909  0.85822180
   0.31694175  0.46314139  0.96206815
   0.06689767  0.82356817  0.16883559
   0.01013862  0.97720229  0.06546382
   0.23654525  0.93872621  0.14083023
   0.18705486  0.76379429  0.06211601
   0.13046712  0.78509767  0.36107827
   0.11225839  0.95014359  0.27150440
   0.29838079  0.95359880  0.32981617
   0.25234108  0.79183221  0.24868213
   0.06976402  0.82630223  0.52340041
   0.24443286  0.95300602  0.59559200
   0.24132065  0.88308262  0.45376504
   0.24662924  0.69687801  0.51906223
   0.22248612  0.75538208  0.72395398
   0.15743470  0.99090203  0.72100981
   0.39264385  0.93439471  0.72390315
   0.38954271  0.78698198  0.59832042
   0.14230591  0.77927067  0.87555391
   0.20757303  0.96215660  0.98501879
   0.31961283  0.91770759  0.85721013
   0.33395887  0.77370061  0.97013146
   0.55850289  0.09312366  0.72557804
   0.52989472  0.25370773  0.58288220
   0.69518272  0.28966728  0.69689530
   0.70777437  0.11683524  0.61165986
   0.46361447  0.16518313  0.83835504
   0.48145869  0.30621136  0.94915041
   0.63570406  0.31323885  0.83915555
   0.63933463  0.13798723  0.94494677
   0.53455067  0.45136594  0.68538525
   0.54360840  0.62359698  0.58387043
   0.67371290  0.60670894  0.70132144
   0.70523533  0.43043318  0.59448648
   0.48047701  0.47123676  0.84921683
   0.48272521  0.61952323  0.95910122
   0.64161800  0.62596294  0.85447656
   0.64645300  0.45641608  0.95391379
   0.53165438  0.77135234  0.70399256
   0.54171132  0.95204938  0.60090857
   0.69920764  0.92760138  0.70945882
   0.69131052  0.76479157  0.59984795
   0.46716562  0.76969517  0.85613639
   0.48517716  0.97542434  0.94282197
   0.62057077  0.91936185  0.83536477
   0.63635444  0.78816074  0.95363976
   0.78043888  0.12233989  0.14760479
   0.74971097  0.28237143  0.04939663
   0.95270589  0.23483093  0.10209449
   0.83524291  0.09888122  0.01236231
   0.81738974  0.11802450  0.33956293
   0.86763507  0.26527159  0.23676039
   0.00427665  0.16627620  0.30951579
   0.97906554  0.06918288  0.19508676
   0.86935312  0.07980911  0.49811873
   0.91546748  0.21812142  0.59163146
   0.94860015  0.23119351  0.44015959
   0.05277040  0.01317900  0.42488524
   0.87422813  0.06904275  0.70239990
   0.89755864  0.29253279  0.73344744
   0.06941490  0.17113277  0.71708442
   0.03408530  0.02962448  0.58718093
   0.75141328  0.11309515  0.81174400
   0.83735957  0.27504971  0.92115300
   0.02060514  0.31538236  0.83428443
   0.01537963  0.12909901  0.93662301
   0.82339442  0.46112288  0.71948770
   0.84133764  0.59076599  0.60516184
   0.99886967  0.58798748  0.72501765
   0.00247434  0.42053777  0.63467799
   0.80780773  0.46743007  0.85789082
   0.80161812  0.63316995  0.96124170
   0.97241441  0.62322443  0.86540380
   0.97587174  0.43914223  0.96006549
   0.82680662  0.75135106  0.71724283
   0.84118828  0.91046532  0.60392704
   0.98999497  0.88370041  0.70287862
   0.98417900  0.72526616  0.61968307
   0.82450813  0.78299510  0.85696839
   0.78322787  0.95620021  0.92965867
   0.00088203  0.94018562  0.88273786
   0.98835819  0.76425211  0.98264235
Direct configuration=    80
   0.25344281  0.21954790  0.10789787
   0.20151831  0.20759388  0.16868352
   0.25766935  0.21062441  0.22902026
   0.20222773  0.21652565  0.28934389
   0.24894626  0.23984109  0.35195071
   0.27072285  0.16242071  0.39592991
   0.31295056  0.19092346  0.45722347
   0.33842914  0.10698050  0.49424348
   0.26028476  0.54873857  0.09847543
   0.19962517  0.53668799  0.15458576
   0.25079021  0.54187305  0.21568966
   0.19092869  0.51189884  0.27035704
   0.21118945  0.55340744  0.33464089
   0.19798062  0.48417362  0.38663931
   0.20472142  0.51490561  0.45282071
   0.20416537  0.42823913  0.49192649
   0.51015445  0.23550716  0.08807325
   0.49547172  0.23207951  0.15832946
   0.57664087  0.22207135  0.20212646
   0.54224668  0.19208090  0.26718618
   0.59425888  0.22595382  0.32500000
   0.59248084  0.15316856  0.37555439
   0.62051306  0.16729852  0.44226453
   0.63481304  0.07814508  0.47749235
   0.60495748  0.55518944  0.09978404
   0.53932133  0.56381858  0.15358253
   0.58309325  0.56741277  0.21725838
   0.51459950  0.54514694  0.26805086
   0.53647703  0.56699574  0.33850497
   0.53198555  0.48505309  0.38420552
   0.53607003  0.50415201  0.45402992
   0.51893443  0.43350941  0.50120308
   0.52998290  0.89589177  0.09201341
   0.47956993  0.90055052  0.15448053
   0.54151177  0.89154978  0.21178858
   0.49098440  0.86511867  0.27161088
   0.52394662  0.89657194  0.33763760
   0.51797096  0.81989980  0.38600335
   0.52673628  0.83831359  0.45536246
   0.51746116  0.75152508  0.49266423
   0.93098442  0.52960861  0.10166622
   0.86988094  0.52376011  0.15794520
   0.91506742  0.51656645  0.22049183
   0.84789033  0.50585582  0.27433593
   0.89021044  0.52745446  0.33809927
   0.86461160  0.46696987  0.39104365
   0.88514955  0.51001259  0.45377685
   0.87658020  0.43240763  0.49810501
   0.80593033  0.81960336  0.09032645
   0.78032839  0.82880433  0.15867762
   0.85150428  0.83254718  0.20902901
   0.81207226  0.81345020  0.27343616
   0.86532416  0.85295958  0.32764269
   0.85200895  0.80185111  0.38788402
   0.85656343  0.85195038  0.44921773
   0.85105968  0.77538757  0.49643919
   0.31196429  0.15160266  0.09546148
   0.19167437  0.22051431  0.06313568
   0.29532080  0.29923635  0.10870507
   0.15833099  0.12660438  0.16466065
   0.14330289  0.27837766  0.16676592
   0.30843544  0.13423390  0.23210347
   0.31118563  0.28445789  0.22482844
   0.13564645  0.27883394  0.28172832
   0.16050836  0.13424865  0.29639436
   0.32573455  0.28498664  0.33913106
   0.18669495  0.28991538  0.38330982
   0.19270126  0.11934114  0.40782440
   0.32814857  0.10485945  0.36512054
   0.24793660  0.23820727  0.48745624
   0.38528149  0.24375748  0.44371244
   0.30000841  0.47139745  0.08196440
   0.20338219  0.57502974  0.05391205
   0.32290131  0.61184812  0.10755511
   0.15691231  0.45645397  0.14844146
   0.13828688  0.60482468  0.15376170
   0.32431218  0.48787408  0.21227532
   0.27821677  0.62912438  0.22387470
   0.10441920  0.53005040  0.25564428
   0.20181937  0.42156546  0.27346943
   0.29817475  0.58005834  0.33455260
   0.15539743  0.62561277  0.34238529
   0.11778007  0.44163721  0.37751314
   0.26974014  0.42676858  0.37936372
   0.13786400  0.57155465  0.46945720
   0.28373696  0.56366770  0.45724140
   0.52990946  0.15517097  0.06615350
   0.43400781  0.26645965  0.06066842
   0.57498790  0.29712661  0.07316807
   0.44408775  0.15695630  0.16738699
   0.45218347  0.30881508  0.17478998
   0.62680146  0.15210153  0.18036300
   0.62524691  0.29927112  0.20384417
   0.45633171  0.22048805  0.27398562
   0.54121764  0.10071800  0.26682372
   0.68020374  0.24929366  0.31052786
   0.54957150  0.29825971  0.34593140
   0.50522022  0.12503450  0.37730436
   0.64983258  0.08655947  0.35507938
   0.55067118  0.21010407  0.47040812
   0.69610385  0.21673496  0.44389642
   0.64458356  0.47338574  0.09669904
   0.55004856  0.56071205  0.05128472
   0.66800792  0.61960953  0.09888059
   0.48421518  0.49068024  0.14932829
   0.49089205  0.64013561  0.14470975
   0.64848426  0.50326071  0.21823167
   0.61785481  0.65081782  0.22655383
   0.43819286  0.59168769  0.25580606
   0.49848255  0.45484859  0.26220608
   0.62007617  0.60229582  0.34541828
   0.47379848  0.62566386  0.36009767
   0.45429073  0.43914990  0.37148516
   0.60776042  0.43510707  0.37311677
   0.47389454  0.57087832  0.46570573
   0.62361025  0.53586210  0.46512103
   0.56644275  0.81271629  0.08532689
   0.46848332  0.91024352  0.04840317
   0.59431665  0.95857019  0.08597155
   0.41929083  0.83140082  0.15445996
   0.43340962  0.97984841  0.15732217
   0.60013791  0.82397114  0.20119134
   0.58818723  0.96881189  0.21854741
   0.40656492  0.89996774  0.26178718
   0.48312633  0.77408405  0.27106270
   0.60840547  0.92948715  0.33345776
   0.46766295  0.96551877  0.35670449
   0.43486574  0.78477625  0.37762072
   0.58589464  0.76183421  0.37027727
   0.45822063  0.89460529  0.47150189
   0.60889254  0.87659460  0.46547625
   0.98289165  0.45481451  0.09459938
   0.87412244  0.53328253  0.05389278
   0.98367643  0.60261311  0.10468586
   0.81610747  0.45033111  0.15105866
   0.82044502  0.60104070  0.15682161
   0.96935840  0.44167978  0.21976673
   0.96186556  0.59418378  0.22989320
   0.77885588  0.56347142  0.26585755
   0.81382723  0.42025912  0.27323279
   0.98124438  0.52902876  0.33365497
   0.85969233  0.60988802  0.35411844
   0.77647930  0.44710697  0.38594357
   0.91766296  0.39115814  0.38667803
   0.82416140  0.57605722  0.46648738
   0.97043128  0.54667422  0.45163438
   0.85715084  0.74652698  0.07980457
   0.72677060  0.80921120  0.06172933
   0.84645762  0.89480522  0.06982161
   0.72951588  0.75439285  0.17127783
   0.73277184  0.90766722  0.16207287
   0.91556233  0.76862738  0.19658620
   0.88994266  0.91507654  0.20929269
   0.72872435  0.85128190  0.27543944
   0.80765765  0.72279935  0.27908575
   0.95387755  0.84792818  0.31352004
   0.83825881  0.93962615  0.33622316
   0.77016425  0.76034831  0.38569630
   0.92064309  0.74061205  0.39210488
   0.79406245  0.91806734  0.45571172
   0.93943611  0.89655222  0.45232267
   0.28456023  0.08956262  0.53696242
   0.40152287  0.05929387  0.47453793
   0.42217275  0.13737668  0.73360671
   0.26598852  0.28645135  0.71982928
   0.22742451  0.10173619  0.66775667
   0.38736736  0.26182416  0.60344598
   0.30878450  0.17430438  0.85520941
   0.16097207  0.33536911  0.84124052
   0.16431247  0.11629310  0.96808796
   0.32102205  0.31186958  0.95689712
   0.12929689  0.39281813  0.50148867
   0.28109252  0.40420969  0.50412478
   0.39008638  0.45278563  0.69434324
   0.21867091  0.60549864  0.72173588
   0.21401863  0.43128094  0.62771861
   0.32742749  0.61527441  0.59508000
   0.30232646  0.47350246  0.85273085
   0.12356554  0.62498107  0.85811715
   0.14823402  0.45443897  0.95680029
   0.32613396  0.61804674  0.96559407
   0.20562631  0.79753071  0.15888607
   0.08245590  0.97149781  0.15707160
   0.03898632  0.82942442  0.06973242
   0.27755247  0.87305951  0.04779317
   0.27753720  0.81272324  0.34987013
   0.15169720  0.94593137  0.37464977
   0.09920100  0.79718284  0.26635921
   0.25439981  0.94860009  0.24033029
   0.15889029  0.75851796  0.45715846
   0.12568243  0.96195150  0.51521167
   0.14007668  0.72452759  0.59290569
   0.28621841  0.83465445  0.54204739
   0.37710079  0.77452789  0.70428020
   0.27377940  0.99432187  0.78189735
   0.16707633  0.86948341  0.67275212
   0.39393268  0.95125576  0.62550116
   0.30114783  0.77086557  0.86280843
   0.15649726  0.91725310  0.89770464
   0.14455464  0.74461025  0.97182489
   0.33165458  0.00045958  0.94011953
   0.56262112  0.03174268  0.48929541
   0.71034926  0.05372038  0.49167233
   0.71506989  0.06761231  0.71201914
   0.55789823  0.30415731  0.67755034
   0.55578325  0.10697755  0.61817360
   0.69567971  0.26965731  0.58654896
   0.61102811  0.15528121  0.81721483
   0.47089134  0.31988600  0.83684004
   0.48396805  0.14385803  0.93822915
   0.64253209  0.29902736  0.93951825
   0.45352731  0.37257902  0.48968981
   0.59159366  0.37076858  0.50250553
   0.68393946  0.44433704  0.69133460
   0.52600917  0.61236398  0.67952763
   0.51496513  0.47653573  0.55532723
   0.69185648  0.59087930  0.59866027
   0.64200774  0.47349740  0.84723031
   0.46894164  0.61961786  0.85168530
   0.48547099  0.46124272  0.94767027
   0.64542565  0.61979219  0.95640410
   0.44299033  0.71934028  0.50013388
   0.59185140  0.69837191  0.48780552
   0.68014331  0.75435311  0.71240016
   0.54824300  0.93193719  0.71739987
   0.54181948  0.78416797  0.58932509
   0.70077634  0.90978556  0.60973111
   0.61722757  0.77348694  0.85461879
   0.46348022  0.92344120  0.84253571
   0.47691291  0.77575814  0.95627815
   0.63124838  0.95264146  0.93815011
   0.91180397  0.08411564  0.10012522
   0.81183855  0.26361559  0.13848943
   0.70673086  0.14051855  0.04886265
   0.87374331  0.24528481  0.01400297
   0.99858314  0.03407306  0.28563023
   0.88561259  0.24189598  0.33633921
   0.81390851  0.11534192  0.23893406
   0.98847101  0.21714269  0.20881235
   0.93062964  0.09488957  0.40424788
   0.83868616  0.21506066  0.50499684
   0.87532167  0.06028184  0.59534686
   0.01751718  0.13912931  0.51141478
   0.02636510  0.03674474  0.69168905
   0.95774457  0.19167792  0.78232102
   0.82356926  0.20611483  0.67487043
   0.04673483  0.26418845  0.64065584
   0.06095197  0.06782531  0.84430503
   0.77741982  0.33323413  0.79578283
   0.78019181  0.12289546  0.91327398
   0.00637044  0.28960716  0.92848130
   0.80107067  0.40473354  0.50380666
   0.95240737  0.39149177  0.51518664
   0.98161602  0.42709014  0.73443001
   0.83604263  0.59736515  0.70926715
   0.85072706  0.43412989  0.62119298
   0.01722074  0.57043767  0.62865754
   0.97197237  0.47253034  0.86562430
   0.80674049  0.62941356  0.85827204
   0.80894295  0.43261137  0.94821173
   0.96657860  0.61473259  0.96703544
   0.76988172  0.75098417  0.50448922
   0.92287576  0.74111566  0.51063885
   0.98715059  0.73620483  0.72492758
   0.85412601  0.90395316  0.70534597
   0.84093728  0.74063447  0.61982131
   0.98656969  0.87565773  0.60147651
   0.97725477  0.79325932  0.87755712
   0.76494260  0.94244490  0.83029174
   0.79398101  0.78852698  0.95260130
   0.93989268  0.99851838  0.96854420
   0.49307874  0.05136857  0.48142543
   0.38364525  0.40690405  0.47140313
   0.73920399  0.25275133  0.55321719
   0.58412064  0.35100041  0.46024281
   0.64916389  0.73124146  0.48442436
   0.01192408  0.41980580  0.50285047
   0.16023478  0.77838563  0.61614132
   0.28206197  0.14631794  0.75630053
   0.20891702  0.26845138  0.61939766
   0.41386971  0.28884853  0.70654265
   0.38891950  0.10914112  0.63364969
   0.19686440  0.06209745  0.86936329
   0.15939515  0.30296486  0.94393840
   0.30768206  0.32387950  0.84770662
   0.33146125  0.15082452  0.95409535
   0.24607025  0.42960449  0.72365398
   0.17244499  0.57631691  0.62653774
   0.36983622  0.60954150  0.69416349
   0.35105390  0.44877196  0.59482176
   0.13587128  0.47816476  0.85268610
   0.13130511  0.60392072  0.95912257
   0.30498526  0.62066096  0.85742379
   0.31741971  0.46404481  0.95924888
   0.06423350  0.82317832  0.16933610
   0.00355535  0.97723075  0.06403404
   0.23334123  0.93957791  0.14185318
   0.18239340  0.76747267  0.06385543
   0.12966558  0.78527718  0.36275507
   0.10949487  0.94927801  0.27187479
   0.29688901  0.95068899  0.33047094
   0.24574602  0.79071247  0.25122660
   0.07063767  0.82618965  0.52329474
   0.24320449  0.95405752  0.59633320
   0.24424076  0.88011394  0.45365630
   0.25148796  0.69294012  0.52443193
   0.22703958  0.75870137  0.72461088
   0.16051128  0.99125492  0.72401112
   0.40117514  0.93573107  0.72788458
   0.39233146  0.79333925  0.59938353
   0.14260124  0.77569028  0.87602527
   0.20859532  0.96418194  0.98652610
   0.31771332  0.91391375  0.85817349
   0.32957577  0.76932004  0.97201042
   0.56449719  0.09357364  0.72617956
   0.53275464  0.25345442  0.58135262
   0.69963325  0.29525494  0.69650936
   0.72263430  0.11150775  0.61661778
   0.46219442  0.16970607  0.83738549
   0.47885767  0.30620497  0.94513327
   0.63524994  0.31649908  0.83537752
   0.63658992  0.14090325  0.94402534
   0.53769168  0.44618852  0.68061200
   0.54452850  0.62538565  0.58052835
   0.67567551  0.60397142  0.70225267
   0.71087220  0.42967181  0.58971547
   0.47739394  0.47198229  0.84503961
   0.48395189  0.61883477  0.95742866
   0.64384853  0.62529351  0.85407459
   0.64533055  0.45473948  0.94913684
   0.53521252  0.76909562  0.70395835
   0.54534832  0.95049706  0.60310575
   0.70356559  0.92337994  0.71205069
   0.69714242  0.76347911  0.60411381
   0.46532221  0.76701694  0.85507482
   0.48113021  0.97924310  0.93993108
   0.61218412  0.91689745  0.83469020
   0.63223041  0.79123928  0.95319579
   0.77385476  0.11741108  0.14468656
   0.74611591  0.28410556  0.04877279
   0.94754578  0.23451236  0.10322810
   0.83745068  0.10388221  0.00895370
   0.82257390  0.11194649  0.33757920
   0.85427513  0.26385376  0.23624960
   0.00377856  0.17174505  0.30609563
   0.97442699  0.07003091  0.19353542
   0.87098747  0.07386132  0.49626097
   0.91460808  0.21603986  0.59284629
   0.95060320  0.23418312  0.44099057
   0.04658753  0.01085816  0.42797623
   0.88212108  0.06630053  0.70501802
   0.89576644  0.29031518  0.73515556
   0.07384163  0.17214082  0.71918126
   0.02911373  0.03100158  0.58610393
   0.74712585  0.10728538  0.81143312
   0.83606753  0.27581602  0.91889685
   0.01870076  0.32007925  0.83097393
   0.01939340  0.13316018  0.93152478
   0.82479252  0.45849673  0.71782550
   0.84308202  0.58949665  0.60589627
   0.99913288  0.58670201  0.72782384
   0.00435290  0.41479796  0.63480837
   0.81239279  0.46992624  0.85385616
   0.79707929  0.63484369  0.96177137
   0.97010873  0.63146102  0.86732535
   0.97348595  0.43901254  0.95854018
   0.83424202  0.74623414  0.71875996
   0.84923066  0.90671409  0.60512010
   0.99862699  0.88208386  0.70193820
   0.98957005  0.71987694  0.62143049
   0.82139350  0.78795127  0.85851656
   0.77912942  0.96172066  0.92754036
   0.00536269  0.94198214  0.87903196
   0.98707244  0.76599810  0.98309781
Direct configuration=   100
   0.24598984  0.22377553  0.10891819
   0.19600121  0.21019924  0.17055088
   0.25449345  0.21341034  0.22965703
   0.20102473  0.21799550  0.29028083
   0.24813997  0.24051256  0.35306188
   0.27021656  0.16199544  0.39507243
   0.31539335  0.18743459  0.45566156
   0.34582109  0.10416623  0.49332578
   0.25997981  0.55301815  0.09943697
   0.19849865  0.53979359  0.15617407
   0.25023740  0.54353256  0.21660082
   0.19199400  0.51222428  0.27053300
   0.21230115  0.55514108  0.33343080
   0.19859953  0.48734364  0.38508240
   0.19953910  0.51929803  0.45210032
   0.20223502  0.43334220  0.49107642
   0.51239610  0.24006834  0.08893872
   0.49409634  0.23687314  0.15856773
   0.57356124  0.22610841  0.20242735
   0.54039963  0.19392282  0.26702324
   0.59441846  0.22226517  0.32575501
   0.59439490  0.14367747  0.37302556
   0.62180254  0.15819543  0.44046063
   0.63638102  0.07002674  0.47701966
   0.60487032  0.55691477  0.10009183
   0.54045009  0.56680707  0.15593545
   0.58102855  0.56784706  0.22199950
   0.51118509  0.54491083  0.27307138
   0.53512805  0.56123905  0.34254423
   0.53371983  0.47917461  0.38604127
   0.53620059  0.50238912  0.45475845
   0.51649716  0.42953327  0.50775018
   0.52098436  0.89978344  0.09287927
   0.47257825  0.90245949  0.15662161
   0.53732839  0.88988321  0.21275359
   0.48727796  0.86185704  0.27205434
   0.52145564  0.89140244  0.33783897
   0.51797243  0.81607356  0.38669746
   0.52888466  0.83820033  0.45623153
   0.51986990  0.75393174  0.49721711
   0.93017649  0.52786821  0.10299939
   0.86789253  0.52187501  0.15942120
   0.91367426  0.51647638  0.22185157
   0.84777000  0.50634049  0.27553646
   0.89223561  0.52749242  0.33783318
   0.86773195  0.46633366  0.39038429
   0.88827312  0.50881023  0.45313907
   0.88350441  0.42789280  0.49765275
   0.80023605  0.81656225  0.09052817
   0.77751720  0.83099115  0.15874925
   0.84892434  0.83427982  0.20840985
   0.80976593  0.81297549  0.27275933
   0.86423648  0.85251228  0.32633782
   0.85310379  0.79934633  0.38614930
   0.85773483  0.84908232  0.44732575
   0.85150463  0.77293376  0.49586521
   0.30720551  0.15745072  0.09632851
   0.18251232  0.22237733  0.06479141
   0.28737205  0.30370911  0.10758060
   0.15353838  0.12904250  0.16912697
   0.13507550  0.27800161  0.16933399
   0.30480528  0.13724024  0.23117987
   0.30875566  0.28648101  0.22535009
   0.13367533  0.27958525  0.28424576
   0.15986511  0.13498326  0.29707504
   0.32475961  0.28588527  0.34272702
   0.18787343  0.28866528  0.38755576
   0.19307934  0.11645121  0.40935224
   0.32841958  0.10823924  0.36171994
   0.25500105  0.23539080  0.48942068
   0.38688250  0.24022003  0.44129676
   0.29997731  0.47588671  0.08171317
   0.20248556  0.58137022  0.05467920
   0.32246639  0.61665692  0.10785727
   0.15646700  0.45902523  0.14893727
   0.13718678  0.60769757  0.15543040
   0.32223855  0.48829207  0.21122301
   0.27946965  0.63022145  0.22345168
   0.10490392  0.52798742  0.25678078
   0.20639202  0.42235626  0.27493442
   0.29866888  0.58238404  0.33583112
   0.15702285  0.62677546  0.34314652
   0.12063129  0.44015072  0.37766019
   0.27126597  0.43153993  0.38065458
   0.13033026  0.57252538  0.47220023
   0.27884594  0.56835529  0.45730636
   0.53186937  0.15986739  0.06613945
   0.43529792  0.26808697  0.06224871
   0.57612788  0.30320484  0.07469764
   0.44109841  0.16204239  0.16569494
   0.45039145  0.31379120  0.17313749
   0.62432944  0.15862300  0.17732222
   0.62248684  0.30251137  0.20488025
   0.45385206  0.22275215  0.27495509
   0.53799864  0.10303116  0.26377708
   0.68054091  0.24754133  0.31073180
   0.54900818  0.29079643  0.35098821
   0.50781317  0.11569410  0.37487245
   0.65142614  0.07682106  0.35074698
   0.54778730  0.20281216  0.46906330
   0.69507214  0.21295763  0.44337373
   0.64434646  0.47430928  0.09923988
   0.54979744  0.56261645  0.05067773
   0.66858222  0.62102276  0.09810940
   0.48415435  0.49475656  0.14982173
   0.49430872  0.64460323  0.14571449
   0.64540738  0.50212276  0.22177531
   0.61874838  0.65022230  0.22992146
   0.43746633  0.59645849  0.25632244
   0.49166858  0.45665617  0.26254924
   0.61882429  0.59992934  0.34654897
   0.47103815  0.61980024  0.36031228
   0.45522067  0.43504330  0.37386018
   0.60785324  0.42963826  0.37263404
   0.47049706  0.56873365  0.46195655
   0.62266233  0.53377322  0.46378809
   0.55427906  0.81625417  0.08304496
   0.45962573  0.91842569  0.04886114
   0.58855532  0.96077190  0.08841962
   0.41018036  0.83496262  0.15590011
   0.42907467  0.98315499  0.16014745
   0.59241944  0.82120939  0.19789882
   0.58533220  0.96714773  0.21903016
   0.40447039  0.90124358  0.26207784
   0.47885304  0.77099100  0.27018487
   0.60532844  0.92576899  0.33367231
   0.46519215  0.95779403  0.35849724
   0.43495871  0.77928179  0.38107123
   0.58410013  0.75773871  0.36994416
   0.45929111  0.89349271  0.47246941
   0.61223812  0.87514964  0.46451153
   0.98187908  0.45275856  0.09457082
   0.87344800  0.53338250  0.05451007
   0.98449217  0.59979938  0.10531200
   0.81530133  0.44796974  0.15150539
   0.81686222  0.59801737  0.15676694
   0.96848673  0.44288135  0.22021921
   0.96007950  0.59503017  0.22889539
   0.77925855  0.56448500  0.26837187
   0.81271834  0.42114176  0.27368059
   0.98377667  0.52944655  0.33279338
   0.86081485  0.60930742  0.35441679
   0.77937809  0.44636286  0.38606541
   0.92048735  0.39063112  0.38733453
   0.82553825  0.57241511  0.46804647
   0.96935659  0.55075796  0.45016927
   0.85507151  0.74479299  0.08394904
   0.71898337  0.79916080  0.06557992
   0.83567396  0.89100138  0.06445982
   0.72886812  0.75569334  0.17222314
   0.72934051  0.90899071  0.16168392
   0.90970523  0.76770656  0.19404320
   0.88831532  0.91648876  0.20900780
   0.72459000  0.84644376  0.27621676
   0.81056993  0.72206205  0.27831857
   0.95224663  0.84948786  0.31010274
   0.83591196  0.93817640  0.33782654
   0.77262890  0.75463978  0.38461289
   0.92444636  0.74070654  0.38904547
   0.79875415  0.91835286  0.45403888
   0.94313023  0.89101644  0.44860234
   0.30109119  0.08714884  0.54083005
   0.41246886  0.06686786  0.46869239
   0.42665096  0.13399600  0.72841481
   0.26541743  0.29212076  0.72628506
   0.22675098  0.09801913  0.66650416
   0.38714684  0.26110970  0.60618486
   0.30790160  0.17319894  0.85438836
   0.15631327  0.33168368  0.84224175
   0.16322421  0.12395278  0.96486605
   0.31986118  0.31162058  0.95420738
   0.12827180  0.39670470  0.50513730
   0.28094921  0.40496489  0.50196777
   0.39760241  0.45522252  0.69931189
   0.22763911  0.60643318  0.72735766
   0.21003617  0.42809127  0.62918554
   0.32120630  0.61225265  0.59922227
   0.30460379  0.47699938  0.84922406
   0.12496735  0.62605494  0.86397212
   0.14189635  0.45161949  0.95645237
   0.32979778  0.61546204  0.96375330
   0.20294261  0.79713997  0.15854118
   0.07763600  0.97087216  0.15514944
   0.03026673  0.82729281  0.07029810
   0.27218804  0.87649737  0.04937816
   0.27663213  0.81552994  0.34670139
   0.14652454  0.93866350  0.37493852
   0.09657265  0.79724841  0.26830588
   0.24861211  0.94816749  0.24188421
   0.16389199  0.75714514  0.45915149
   0.12801204  0.95599278  0.51628605
   0.14012712  0.72306400  0.59713364
   0.28804860  0.83483651  0.54235557
   0.38556282  0.77669995  0.70787636
   0.28318136  0.99466114  0.78080887
   0.15939379  0.86531461  0.67611103
   0.39799481  0.95130719  0.62772498
   0.29739037  0.76804955  0.86041800
   0.15879830  0.91915131  0.89800084
   0.14731218  0.74366981  0.97197949
   0.32916505  0.00597179  0.93847833
   0.56551084  0.02497757  0.49173063
   0.71302371  0.04903697  0.49034825
   0.72147918  0.06381147  0.71739995
   0.56061751  0.30160951  0.67677068
   0.55951741  0.10188675  0.61633445
   0.69520009  0.26611417  0.58519391
   0.60935234  0.15649639  0.81624277
   0.46840487  0.31783055  0.83423180
   0.48178329  0.14828327  0.93930718
   0.64130964  0.30200394  0.93844224
   0.44247606  0.37757564  0.48655922
   0.60061202  0.37631850  0.50786227
   0.68737792  0.44623954  0.68689998
   0.53100420  0.61547483  0.67993892
   0.51260036  0.47050272  0.56167900
   0.69515712  0.59362789  0.59500336
   0.63737610  0.47552521  0.84333452
   0.46684344  0.61936975  0.84796810
   0.48392701  0.46069675  0.94501848
   0.64611508  0.62056640  0.95512923
   0.44452702  0.71945077  0.50163553
   0.59281575  0.69767737  0.48625739
   0.68479730  0.75054209  0.71410696
   0.55938198  0.93021826  0.71837236
   0.54502352  0.78820826  0.58316914
   0.70639097  0.91469955  0.60987558
   0.61499761  0.77383770  0.85338778
   0.45648714  0.92005985  0.83955670
   0.47143144  0.77310953  0.95509654
   0.62501638  0.95369443  0.93603162
   0.90932385  0.08611288  0.09744557
   0.80400927  0.26452763  0.13803113
   0.70729651  0.13884764  0.04551336
   0.87019322  0.25258049  0.01296296
   0.99793290  0.04006492  0.28490748
   0.88513361  0.24192972  0.33377596
   0.80698336  0.11176385  0.23534151
   0.97896450  0.21868445  0.20865599
   0.92331064  0.09436409  0.40551676
   0.83831666  0.21191972  0.50655987
   0.88151484  0.05849254  0.60023744
   0.01689390  0.14099001  0.50930251
   0.03032838  0.03658735  0.69237059
   0.96102398  0.19563372  0.78411713
   0.82130610  0.20355729  0.67434567
   0.04409164  0.26131368  0.64643615
   0.06988407  0.06732830  0.83719850
   0.77512302  0.33477141  0.79148991
   0.77966985  0.12577761  0.91173691
   0.00227733  0.28622174  0.92291260
   0.81144009  0.39052466  0.49915010
   0.96109894  0.38995528  0.51709476
   0.97888851  0.42020958  0.73575227
   0.84150555  0.59508804  0.71419454
   0.85484867  0.43488324  0.61941491
   0.02117166  0.56297395  0.63104905
   0.97111653  0.47650974  0.85978996
   0.80727628  0.63261166  0.85806935
   0.80992529  0.43258276  0.94357385
   0.96257591  0.62001564  0.96877939
   0.76994623  0.75439702  0.50838554
   0.92426806  0.73952072  0.50941228
   0.99374130  0.73092442  0.72594889
   0.86604380  0.90506035  0.70889280
   0.84721048  0.74017025  0.62217232
   0.99462006  0.87489887  0.59835501
   0.97440068  0.79665017  0.87890715
   0.76115519  0.94688986  0.82908215
   0.78873198  0.79209254  0.95336291
   0.94227423  0.00415577  0.96384873
   0.49588460  0.04228906  0.48539478
   0.38466754  0.38966278  0.48516733
   0.75209088  0.26249000  0.55237043
   0.59564401  0.31681141  0.48999041
   0.65049797  0.72952074  0.48383819
   0.02130341  0.41775682  0.50246289
   0.15103420  0.77670317  0.62478448
   0.28539648  0.14859406  0.75550999
   0.21867344  0.26669297  0.62386509
   0.42209645  0.28987242  0.70733798
   0.39840391  0.10768423  0.63192602
   0.20193798  0.05874670  0.86842180
   0.15788569  0.30609400  0.94332049
   0.30315454  0.32233761  0.84254428
   0.32908722  0.15507485  0.95357904
   0.25097356  0.43524985  0.72832183
   0.17594896  0.57483426  0.63114192
   0.37950564  0.60858217  0.69507266
   0.34941395  0.44796577  0.59764421
   0.13479419  0.48129627  0.84830624
   0.12941921  0.60202282  0.96229411
   0.30138374  0.61965807  0.85612201
   0.31777753  0.46420432  0.95565244
   0.06034646  0.82130967  0.16975557
   0.99812368  0.97469852  0.06180044
   0.23159026  0.93980531  0.14274055
   0.17562414  0.77206593  0.06671062
   0.13001060  0.78719630  0.36614709
   0.10600863  0.95043841  0.27311852
   0.29152563  0.94951665  0.33299166
   0.24122791  0.78810201  0.25221264
   0.07241919  0.82669859  0.52398430
   0.24132685  0.95442141  0.59560501
   0.24376549  0.87780826  0.45360225
   0.25629800  0.69448764  0.52689980
   0.23217411  0.76079351  0.72527351
   0.16377048  0.99183369  0.72644062
   0.40784042  0.93716099  0.73322133
   0.39292987  0.80206429  0.60241250
   0.14188590  0.77247732  0.87562718
   0.20912682  0.96756910  0.98673059
   0.31382186  0.91345095  0.86001517
   0.32516498  0.76632064  0.97338307
   0.57328514  0.09339428  0.72275331
   0.53713699  0.25117579  0.58331630
   0.70346812  0.29597457  0.69494496
   0.73574259  0.10598060  0.62110725
   0.46020862  0.16972391  0.83577256
   0.47687666  0.30825852  0.94113857
   0.63361662  0.31936013  0.83206472
   0.63451142  0.14406072  0.94514552
   0.54068345  0.44662062  0.67605843
   0.54484260  0.62307867  0.57782021
   0.67900728  0.59829829  0.70150876
   0.71498294  0.43025533  0.58380896
   0.47294098  0.47326046  0.84057668
   0.48419630  0.61688781  0.95505725
   0.64645300  0.62650591  0.85328373
   0.64519034  0.45378163  0.94425802
   0.53932086  0.76787048  0.70436372
   0.55326387  0.95014413  0.60676423
   0.71098608  0.91525189  0.71452916
   0.70335863  0.76273798  0.60736946
   0.46333563  0.76686617  0.85360913
   0.47527052  0.98349570  0.93706234
   0.60458385  0.91548839  0.83323668
   0.62802763  0.79408465  0.95377477
   0.76696731  0.11266026  0.13963614
   0.74087322  0.28582919  0.04884803
   0.94044821  0.23486825  0.10498830
   0.83985370  0.10862911  0.00610072
   0.82790924  0.10532927  0.33522965
   0.84107870  0.26099827  0.23559792
   0.00397726  0.17804512  0.30444518
   0.96713524  0.07033301  0.19186194
   0.87031142  0.07267422  0.49328464
   0.91661546  0.21497100  0.59168209
   0.94862949  0.23409773  0.44400278
   0.04796457  0.01461109  0.43270790
   0.88808499  0.06446758  0.70833966
   0.89326125  0.28850795  0.73515329
   0.07713201  0.17413380  0.72125192
   0.02973107  0.03303393  0.58469667
   0.74629816  0.10028819  0.81161542
   0.83427376  0.27668309  0.91682282
   0.01588975  0.32615650  0.82646970
   0.02405867  0.13767777  0.92562061
   0.82798969  0.45518220  0.71667241
   0.84473338  0.58978595  0.60665117
   0.99922055  0.58288216  0.73134829
   0.00886746  0.40924592  0.63511603
   0.81624352  0.47445718  0.84926012
   0.79453648  0.63608964  0.96191107
   0.96649239  0.63892424  0.86874979
   0.96998225  0.43983782  0.95788891
   0.84213309  0.74257245  0.72023641
   0.85211907  0.90159349  0.60681327
   0.00983804  0.88067524  0.70130518
   0.99527318  0.71680144  0.62274942
   0.81761741  0.79356509  0.85866986
   0.77583239  0.96652172  0.92560795
   0.01127249  0.94495932  0.87641743
   0.98518582  0.76914896  0.98321354
Direct configuration=   120
   0.23807133  0.22738496  0.10946779
   0.19131345  0.21425240  0.17213302
   0.25186183  0.21784503  0.23049962
   0.19990546  0.21948282  0.29182361
   0.24753652  0.24036814  0.35427846
   0.27084157  0.16013733  0.39501990
   0.31597483  0.18434215  0.45620566
   0.35424224  0.10496104  0.49135790
   0.26050906  0.55787213  0.09973445
   0.19881498  0.54236018  0.15582780
   0.25113393  0.54343789  0.21567883
   0.19464941  0.51285853  0.27145328
   0.21339122  0.55723595  0.33512784
   0.19661989  0.49057960  0.38701921
   0.19586810  0.51988103  0.45379507
   0.20449866  0.43623756  0.49234606
   0.51317096  0.24358365  0.08924858
   0.49263169  0.24224776  0.15821524
   0.57143782  0.22936615  0.20251121
   0.53873244  0.19400143  0.26620470
   0.59375951  0.21627129  0.32611733
   0.59597000  0.13668405  0.37111949
   0.61946209  0.15323348  0.43925904
   0.63635139  0.06640592  0.47728186
   0.60405321  0.55862086  0.10235511
   0.54055747  0.56961679  0.15737632
   0.58126315  0.56639267  0.22243168
   0.51009108  0.54271704  0.27165488
   0.53340306  0.55921186  0.34306653
   0.53269556  0.47514325  0.38629809
   0.53715853  0.50094998  0.45459639
   0.52040370  0.43042150  0.50735716
   0.51193822  0.90349804  0.09367406
   0.46661667  0.90391742  0.15710738
   0.53344470  0.88754513  0.21157001
   0.48432509  0.85980164  0.27222318
   0.51863993  0.88595140  0.33904450
   0.51685537  0.81008360  0.38866317
   0.53093896  0.83579061  0.45814913
   0.52304075  0.75811233  0.50566743
   0.92860287  0.52547166  0.10293353
   0.86516539  0.51981026  0.15849294
   0.91195574  0.51634803  0.22070664
   0.84767210  0.50600270  0.27556758
   0.89388973  0.52773755  0.33853304
   0.87017565  0.46534611  0.39132094
   0.89219085  0.50570739  0.45497037
   0.89279371  0.42261875  0.49658311
   0.79399818  0.81410194  0.09008199
   0.77373030  0.83147866  0.15826490
   0.84623704  0.83580747  0.20727388
   0.80787023  0.81352848  0.27198954
   0.86235471  0.85287864  0.32528824
   0.85389938  0.79688356  0.38444572
   0.86175238  0.84537733  0.44518264
   0.85325011  0.77096766  0.49484975
   0.29922210  0.16178257  0.09682759
   0.17303974  0.22232305  0.06608164
   0.27821179  0.30841139  0.10683894
   0.15153061  0.13076987  0.17172879
   0.12919866  0.28120866  0.17322673
   0.30080703  0.14029315  0.23026721
   0.30548846  0.29145591  0.22726296
   0.13089851  0.28059121  0.28613081
   0.16123501  0.13507816  0.29750217
   0.32314690  0.28927158  0.34390734
   0.18713709  0.28779399  0.38873386
   0.19466443  0.11295167  0.40932356
   0.32826958  0.10772119  0.35900035
   0.25815663  0.23287734  0.49065139
   0.38937609  0.23427909  0.44030449
   0.29877263  0.48085911  0.08162506
   0.20304066  0.58719235  0.05661167
   0.32288424  0.62150902  0.10819934
   0.15625009  0.46186298  0.15009435
   0.13689566  0.60973443  0.15800586
   0.32251413  0.48714944  0.20935353
   0.28047131  0.62999235  0.22374953
   0.10719541  0.52769191  0.25828354
   0.20875932  0.42244967  0.27554656
   0.30039734  0.58571947  0.33615985
   0.15631333  0.62857724  0.34194211
   0.12125897  0.44018965  0.37474449
   0.27209142  0.43782231  0.38262470
   0.12533827  0.57244129  0.47025898
   0.27445317  0.57063726  0.45851599
   0.53554296  0.16360681  0.06793131
   0.43695117  0.27201072  0.06106869
   0.57734818  0.30697242  0.07719879
   0.43782721  0.16914951  0.16512710
   0.44980469  0.32015666  0.17172720
   0.62252316  0.16374298  0.17581604
   0.61871733  0.30671800  0.20800015
   0.45399240  0.22624707  0.27543278
   0.53427763  0.10325231  0.26060787
   0.67836595  0.24582966  0.31304799
   0.54766162  0.28201708  0.35669657
   0.51142475  0.10411898  0.37108212
   0.65460378  0.07246290  0.34844295
   0.54919813  0.19773567  0.46634973
   0.69058315  0.20877042  0.44160626
   0.64346981  0.47699839  0.10135183
   0.55068049  0.56302007  0.05281207
   0.66722632  0.62175449  0.09740344
   0.48193404  0.49931896  0.15020222
   0.49800914  0.64950107  0.14817114
   0.64249526  0.49895676  0.22522516
   0.62046144  0.64728827  0.23436203
   0.44011516  0.59761947  0.25962523
   0.48403143  0.45511109  0.26461410
   0.61758464  0.59535531  0.34549608
   0.46910241  0.61851735  0.36142866
   0.45533594  0.42877137  0.37487946
   0.60888898  0.42597849  0.37163645
   0.47255312  0.56154189  0.46286772
   0.61856064  0.53504023  0.46457058
   0.54146126  0.82027991  0.08080692
   0.45187473  0.92881003  0.05128475
   0.58161392  0.96175625  0.09250618
   0.40387342  0.83746843  0.15721621
   0.42655528  0.98641209  0.16279472
   0.58649635  0.81774342  0.19424485
   0.58185819  0.96391285  0.21968331
   0.40233629  0.90220519  0.26513545
   0.47389134  0.76917301  0.26969136
   0.60286367  0.91914886  0.33440832
   0.46148416  0.95324508  0.35873919
   0.43470037  0.77261822  0.38495965
   0.58406025  0.75312591  0.36944991
   0.46291662  0.89565892  0.47211688
   0.61534382  0.87382731  0.46250206
   0.98021456  0.45099458  0.09484701
   0.87265031  0.53156865  0.05471302
   0.98334788  0.59661938  0.10629253
   0.81253425  0.44574443  0.15151920
   0.81227272  0.59465463  0.15715431
   0.96883186  0.44408049  0.22142438
   0.95802022  0.59511602  0.22779339
   0.77833827  0.56396538  0.26986601
   0.81260124  0.42068666  0.27405392
   0.98443915  0.53098160  0.33200873
   0.86282584  0.60971157  0.35497029
   0.78123157  0.44460736  0.38638833
   0.92325348  0.39007103  0.38627747
   0.82584019  0.56505104  0.47170818
   0.97013466  0.55241150  0.45022071
   0.85147302  0.74485259  0.08531996
   0.71307638  0.79037225  0.06692360
   0.82521818  0.88744054  0.06091982
   0.72784321  0.75514632  0.17456534
   0.72515182  0.90882552  0.16157595
   0.90568334  0.76796713  0.19330774
   0.88948468  0.91648957  0.20687536
   0.72094235  0.83868892  0.27707336
   0.81180946  0.72294533  0.27645778
   0.95035510  0.85377456  0.30788680
   0.83202482  0.93772803  0.33742665
   0.77550734  0.74939841  0.38517779
   0.92738195  0.74136558  0.38581519
   0.80142332  0.91356330  0.45160948
   0.94864070  0.88356899  0.44588468
   0.31874582  0.08278724  0.54076159
   0.41948664  0.07026408  0.46500317
   0.43335875  0.13406405  0.72906030
   0.27099573  0.29080047  0.73202125
   0.22162449  0.09755487  0.66280307
   0.38396521  0.26227827  0.61153888
   0.30941938  0.17096600  0.85253920
   0.15243214  0.33346136  0.84261053
   0.16197534  0.12942530  0.96012150
   0.31773890  0.31310078  0.94990915
   0.12728763  0.40257801  0.50758385
   0.27960740  0.40409116  0.50345208
   0.40125869  0.45366420  0.70202325
   0.23760406  0.60387082  0.73238857
   0.20601173  0.42454492  0.63219177
   0.32213118  0.59961265  0.60383217
   0.30402707  0.47007772  0.84459226
   0.12653693  0.62446614  0.86675782
   0.13423859  0.45301803  0.95560870
   0.32791164  0.61260314  0.96095653
   0.19900417  0.79632666  0.15994009
   0.07273682  0.96829367  0.15421562
   0.02283817  0.82608595  0.07018105
   0.26471393  0.87891333  0.05008916
   0.27494638  0.81160940  0.34898161
   0.14288107  0.93696436  0.37542539
   0.09479380  0.79786943  0.26900896
   0.24408190  0.94734594  0.24450514
   0.16481381  0.75448753  0.46058005
   0.13423281  0.95749601  0.51408681
   0.14601029  0.72251705  0.60140336
   0.28845299  0.83838640  0.54386124
   0.39055067  0.77513200  0.71205742
   0.28773007  0.99424510  0.78178062
   0.16585839  0.86186126  0.67979411
   0.40128985  0.95214922  0.63039393
   0.29267412  0.76565485  0.85739624
   0.15889071  0.91920150  0.89666687
   0.14855863  0.74334404  0.97281393
   0.32678020  0.00784040  0.93931687
   0.56583458  0.02508663  0.49513027
   0.71308247  0.04534092  0.48854439
   0.72699879  0.06064170  0.71883930
   0.56152038  0.29945287  0.67818412
   0.56063339  0.10180203  0.61369519
   0.69505212  0.26419903  0.58220625
   0.60971444  0.15953652  0.81711999
   0.46651140  0.31780296  0.83063492
   0.47881042  0.14991924  0.93924183
   0.63914510  0.30261812  0.93860271
   0.44685314  0.37844437  0.48957400
   0.59777690  0.37995130  0.51154613
   0.68711779  0.44795784  0.68059462
   0.53597327  0.61636268  0.67769258
   0.50370415  0.46264823  0.56662314
   0.69410832  0.59774684  0.59350113
   0.63259934  0.47593584  0.84004479
   0.46496421  0.62086829  0.84472143
   0.48048851  0.45816222  0.94319152
   0.64675659  0.62116202  0.95331476
   0.44551619  0.71843875  0.50612634
   0.59558404  0.69943839  0.48652831
   0.69415097  0.74713407  0.71211207
   0.56873707  0.92582508  0.71986863
   0.54791670  0.78706086  0.57085914
   0.70468229  0.92037277  0.61257047
   0.61550983  0.77491760  0.85144256
   0.45404687  0.91962273  0.83929916
   0.46669454  0.77001873  0.95513270
   0.61861053  0.95536663  0.93372786
   0.90369219  0.08557245  0.09590572
   0.79347680  0.26301051  0.13729391
   0.70664755  0.13964256  0.04088882
   0.87129390  0.25685735  0.01264806
   0.99502462  0.04893860  0.28761696
   0.88170235  0.24252213  0.33289896
   0.80121772  0.10749141  0.23188987
   0.96847484  0.21936413  0.20417211
   0.92634544  0.08698127  0.40605007
   0.83864624  0.21064703  0.50966327
   0.88276515  0.05068808  0.60033281
   0.01248232  0.13311694  0.50793551
   0.03627876  0.03648943  0.69104988
   0.96346300  0.19836032  0.78544678
   0.82458097  0.20335540  0.67144884
   0.04041519  0.26040886  0.64903883
   0.07730481  0.06425479  0.82686746
   0.77825733  0.33862422  0.78944797
   0.78147315  0.12927128  0.90981013
   0.99436358  0.28807436  0.91962561
   0.82194551  0.38201205  0.49750147
   0.96977233  0.38812232  0.51634653
   0.97485739  0.41590293  0.73462514
   0.84441436  0.59000660  0.71814555
   0.86059138  0.43699289  0.61570345
   0.02245851  0.56265392  0.63412166
   0.97266057  0.48575124  0.85462723
   0.80905257  0.63923237  0.85903610
   0.80859971  0.43400464  0.94000999
   0.96402651  0.62533247  0.96942144
   0.77269806  0.75614867  0.51055579
   0.92418557  0.73473384  0.50950637
   0.00372928  0.72476948  0.72630619
   0.87326987  0.90495574  0.71182423
   0.85119085  0.73842985  0.62545628
   0.00125293  0.87575500  0.59827632
   0.97146246  0.79840615  0.87926714
   0.75666888  0.94318280  0.82995623
   0.78350204  0.79668668  0.95365957
   0.94667868  0.00857538  0.95869775
   0.50262028  0.05185215  0.48391376
   0.38499762  0.42332400  0.49719328
   0.74455817  0.24568101  0.55263593
   0.62915593  0.36170685  0.47365444
   0.65392721  0.72940668  0.48849180
   0.03452645  0.41559568  0.50535947
   0.15806923  0.77900601  0.62561507
   0.29063381  0.14806018  0.75381421
   0.22800791  0.26479537  0.63013574
   0.42624086  0.29087549  0.70900753
   0.40440516  0.10450647  0.62881713
   0.20796991  0.06078267  0.86807410
   0.15565456  0.30635387  0.94268615
   0.29906037  0.31825871  0.83773248
   0.32432135  0.16035825  0.95358948
   0.25565458  0.44186776  0.73360806
   0.17766848  0.57487513  0.63682832
   0.38843691  0.60999347  0.69726916
   0.34780315  0.44603228  0.60052914
   0.13396280  0.48227022  0.84659884
   0.12476445  0.59865463  0.96546676
   0.29906610  0.62081299  0.85388202
   0.31853629  0.46300475  0.95194305
   0.05543311  0.81978909  0.17141712
   0.99400792  0.97161037  0.05941123
   0.23003368  0.94009096  0.14425614
   0.16740571  0.77615160  0.06683897
   0.12950489  0.78918036  0.36884887
   0.10058290  0.95287178  0.27459491
   0.28430015  0.95199509  0.33495740
   0.23883727  0.78572871  0.25124860
   0.07509547  0.82354592  0.52444168
   0.24003114  0.95524538  0.59511628
   0.24220964  0.87641404  0.45456682
   0.26023049  0.69983325  0.52746605
   0.23934020  0.75959667  0.72706806
   0.16690967  0.99330649  0.72820243
   0.41339492  0.93975807  0.73836773
   0.39433361  0.81234521  0.60625826
   0.14052221  0.77246497  0.87538890
   0.20813573  0.97344899  0.98602724
   0.30801888  0.91288537  0.86133191
   0.32081547  0.76345110  0.97363263
   0.58193148  0.09340280  0.71812055
   0.54289851  0.24593916  0.58789205
   0.70548703  0.29275152  0.69167606
   0.74352657  0.10049354  0.62310849
   0.46019455  0.16490521  0.83381210
   0.47557751  0.31163550  0.93810621
   0.63123786  0.32000245  0.82929320
   0.63364316  0.14730308  0.94698496
   0.54450876  0.45092823  0.67173775
   0.54639563  0.61910512  0.57608965
   0.68342136  0.59323669  0.69974758
   0.71907706  0.43115093  0.57824791
   0.46816556  0.47479036  0.83579234
   0.48319463  0.61444162  0.95184041
   0.64783126  0.62992959  0.85154749
   0.64584093  0.45459743  0.94012998
   0.54434295  0.76733006  0.70629539
   0.56419508  0.95086912  0.61043728
   0.72203923  0.90842157  0.71790856
   0.70734019  0.76196133  0.60829275
   0.45944624  0.76657302  0.85185525
   0.47048037  0.98831152  0.93499554
   0.60080451  0.91696593  0.83076844
   0.62394606  0.79655489  0.95457310
   0.76098541  0.10937719  0.13414255
   0.73587988  0.28712501  0.04849379
   0.93225054  0.23763012  0.10654369
   0.84310183  0.11390328  0.00311147
   0.83209685  0.09936972  0.33062015
   0.82993483  0.25610427  0.23532140
   0.00434270  0.18618108  0.30334283
   0.95847594  0.07036520  0.19160036
   0.86559388  0.07400454  0.49425312
   0.92131251  0.21420334  0.59052373
   0.94266845  0.23188142  0.44648607
   0.05524247  0.02365371  0.43690554
   0.89345151  0.06279282  0.71252708
   0.89196714  0.28461462  0.73305799
   0.07895223  0.17477715  0.72467179
   0.03589868  0.03488428  0.58568888
   0.74732042  0.09564634  0.81357433
   0.83270518  0.27818413  0.91478675
   0.01282279  0.33266877  0.82261909
   0.02799442  0.14160049  0.91804763
   0.83225824  0.45154827  0.71451479
   0.84810999  0.59035772  0.60744797
   0.99882485  0.57579369  0.73456470
   0.01587729  0.40588405  0.63632689
   0.81884532  0.48017280  0.84537704
   0.79446258  0.63792932  0.96179484
   0.96342870  0.64345400  0.86951131
   0.96588123  0.44063660  0.95538039
   0.85010654  0.74110914  0.72326434
   0.85523710  0.89787247  0.60952526
   0.01984049  0.87909133  0.70038995
   0.00031748  0.71418764  0.62388611
   0.81326921  0.79894047  0.85807767
   0.77224291  0.97008056  0.92493795
   0.01648945  0.94836385  0.87510451
   0.98216751  0.77244672  0.98241523
Direct configuration=   140
   0.23012218  0.23029080  0.11006788
   0.18752027  0.21892889  0.17401877
   0.24988419  0.22166255  0.23111980
   0.19941111  0.22047108  0.29307204
   0.24657610  0.24196274  0.35515368
   0.27323927  0.16041965  0.39452050
   0.32041257  0.18249440  0.45552264
   0.35905439  0.10011330  0.48972408
   0.26005796  0.56245169  0.10080122
   0.19953152  0.54428355  0.15813754
   0.25402906  0.54279548  0.21750973
   0.19661486  0.51318944  0.27271820
   0.21335562  0.55956368  0.33495139
   0.19852285  0.49162584  0.38687200
   0.19733638  0.52133671  0.45384741
   0.20307134  0.43829046  0.49561616
   0.51199149  0.24826636  0.08970330
   0.48987514  0.24742128  0.15861612
   0.56999617  0.23251965  0.20371428
   0.53750974  0.19337236  0.26650399
   0.59177265  0.21169328  0.32747584
   0.59645380  0.13018141  0.36944798
   0.61791836  0.15210748  0.43740248
   0.63466860  0.06547313  0.47717529
   0.60411717  0.55996396  0.10246286
   0.54083163  0.57137938  0.15899937
   0.58070320  0.56153329  0.22576298
   0.50652782  0.54066315  0.27310452
   0.53268745  0.55614135  0.34152423
   0.53135401  0.47287836  0.38622491
   0.53377944  0.49830485  0.45806438
   0.51298320  0.42984530  0.50917391
   0.50486718  0.90702689  0.09460594
   0.46130900  0.90513309  0.15950154
   0.52851986  0.88510878  0.21295475
   0.48076340  0.85645492  0.27431316
   0.51589898  0.88102651  0.34108714
   0.51534428  0.80458405  0.39118816
   0.53204189  0.83271652  0.45865386
   0.52422983  0.75903411  0.50668255
   0.92578861  0.52325721  0.10271606
   0.86274760  0.51700204  0.15939231
   0.91081077  0.51544311  0.22191603
   0.84662809  0.50519244  0.27660667
   0.89309409  0.52744114  0.33878637
   0.87143527  0.46388846  0.39109679
   0.89440099  0.50095120  0.45579567
   0.89986173  0.41992636  0.49741927
   0.78781807  0.81207159  0.08920533
   0.76918815  0.83027892  0.15810497
   0.84388543  0.83538391  0.20585886
   0.80544508  0.81190911  0.27105127
   0.85913965  0.85319175  0.32427319
   0.85766273  0.79481882  0.38307129
   0.86722685  0.84088134  0.44448342
   0.85822601  0.76831269  0.49535649
   0.29001003  0.16435969  0.09694801
   0.16370008  0.22272374  0.06808107
   0.26866073  0.31151833  0.10545477
   0.15090764  0.13474620  0.17280160
   0.12455945  0.28501296  0.17719460
   0.29897434  0.14414584  0.22963447
   0.30155194  0.29685195  0.22912568
   0.12979672  0.28138944  0.28825819
   0.16241270  0.13651455  0.29848448
   0.32010825  0.29263991  0.34347337
   0.18477435  0.28818887  0.38928019
   0.19897096  0.11043158  0.40711699
   0.32714344  0.10682025  0.35894913
   0.25922251  0.22927234  0.49017732
   0.39230993  0.23537720  0.43956427
   0.29861858  0.48585105  0.08100414
   0.20244436  0.59450163  0.05701869
   0.32338005  0.62543532  0.10927262
   0.15670305  0.46459016  0.14926477
   0.13767772  0.61088348  0.15971599
   0.32481894  0.48707032  0.20746057
   0.28345528  0.62934016  0.22492294
   0.10913244  0.52856789  0.25880560
   0.21030455  0.42272663  0.27662045
   0.29905745  0.58971498  0.33699059
   0.15557755  0.63089051  0.33950544
   0.12189545  0.44379829  0.37251260
   0.27435503  0.43778881  0.38524093
   0.12405187  0.57067822  0.46707212
   0.27254183  0.57472162  0.46051459
   0.53745089  0.16739774  0.07128833
   0.43847322  0.27660449  0.05758062
   0.57833612  0.31062944  0.07938634
   0.43278950  0.17636634  0.16575226
   0.44976219  0.32745635  0.17107676
   0.62186631  0.16837050  0.17646638
   0.61479827  0.31150351  0.21182442
   0.45420825  0.23019392  0.27558878
   0.52875738  0.10321037  0.25722061
   0.67548593  0.24507061  0.31500668
   0.54565291  0.27316619  0.36067354
   0.51329930  0.09161217  0.36701417
   0.66096817  0.07215381  0.34765897
   0.54747781  0.19614305  0.46372721
   0.69101045  0.20506716  0.43826534
   0.64419906  0.47740635  0.10424456
   0.54715860  0.56231251  0.05374278
   0.66680942  0.62508047  0.09824935
   0.47827627  0.50494203  0.15115024
   0.50144297  0.65368825  0.15206989
   0.64242982  0.49342643  0.22612459
   0.62196732  0.64082156  0.23790511
   0.43756015  0.59775860  0.26006029
   0.47943334  0.45400338  0.26499802
   0.61691379  0.59012142  0.34484245
   0.47326699  0.61483476  0.36360573
   0.45658482  0.42201798  0.37505692
   0.60670489  0.42511432  0.37142971
   0.46747246  0.56295788  0.46697938
   0.62344938  0.53884189  0.46574816
   0.53040810  0.82320368  0.07779000
   0.44459166  0.94011759  0.05338440
   0.57600075  0.96353795  0.09653136
   0.39712617  0.83960778  0.15779263
   0.42261011  0.98784055  0.16689820
   0.57994852  0.81604571  0.19212434
   0.57937420  0.95909997  0.22001970
   0.40006681  0.90118428  0.26745418
   0.46574775  0.76677787  0.26941164
   0.60071848  0.91383339  0.33588074
   0.45875450  0.94902245  0.35951023
   0.43383404  0.76486447  0.38836782
   0.58245135  0.74914560  0.37023290
   0.46856453  0.90016934  0.47013691
   0.61530947  0.87360248  0.45934798
   0.97769804  0.44812776  0.09553367
   0.87159962  0.52927499  0.05262958
   0.98081572  0.59432340  0.10718154
   0.81085241  0.44264539  0.15136766
   0.80952672  0.59171971  0.15704657
   0.96960972  0.44460257  0.22165040
   0.95550911  0.59543233  0.22646624
   0.77670976  0.56219993  0.27006881
   0.81409263  0.41940158  0.27435074
   0.98378320  0.53172674  0.33165357
   0.86322318  0.60901571  0.35596751
   0.78373594  0.44182784  0.38746014
   0.92580950  0.38949167  0.38379623
   0.82538257  0.55495662  0.47714466
   0.97084967  0.55148998  0.45155262
   0.84662314  0.74412221  0.08260286
   0.70780753  0.78427070  0.06620506
   0.81605396  0.88687202  0.06045403
   0.72446468  0.75460046  0.17753193
   0.71893584  0.90707389  0.16179504
   0.90480816  0.76858426  0.19318085
   0.88935808  0.91425359  0.20413443
   0.71786002  0.83554392  0.27781279
   0.81274583  0.72100878  0.27486436
   0.94627413  0.86052928  0.30720620
   0.82490694  0.93682057  0.33542721
   0.77971905  0.74658358  0.38533185
   0.93215536  0.73984157  0.38146694
   0.80455645  0.90698624  0.44961285
   0.95368404  0.87784980  0.44537977
   0.32674603  0.07776358  0.54009948
   0.42434863  0.07007695  0.45894967
   0.44034512  0.13075764  0.73133247
   0.27769863  0.28781931  0.73437884
   0.21950669  0.10236362  0.66159869
   0.38216612  0.26210096  0.61628301
   0.31260627  0.16831232  0.85016161
   0.14949133  0.33689468  0.84205460
   0.16257644  0.13408297  0.95468616
   0.31259398  0.31369323  0.94699234
   0.12750391  0.40283433  0.51090767
   0.27768430  0.40723766  0.50652517
   0.40484768  0.45264676  0.70322550
   0.24583165  0.59961972  0.73752497
   0.20321991  0.42305423  0.64067043
   0.32615357  0.58857097  0.60521562
   0.30058797  0.46591902  0.83985660
   0.12786958  0.62380510  0.86605123
   0.12647565  0.45240608  0.95492698
   0.32329332  0.61107981  0.95774617
   0.19413216  0.79600677  0.15925932
   0.06826936  0.96731321  0.15505539
   0.01625648  0.82694452  0.07090218
   0.25750607  0.88340108  0.04941931
   0.27213958  0.81144517  0.35373240
   0.14219676  0.94317871  0.37660537
   0.09328203  0.79987298  0.26961410
   0.24018566  0.94854808  0.24548898
   0.16374469  0.75023579  0.46315357
   0.14335512  0.96134782  0.51354065
   0.15713790  0.72360107  0.60362570
   0.29068318  0.84431124  0.54780519
   0.39680333  0.77266965  0.71378426
   0.28716723  0.99517292  0.78284834
   0.18447916  0.86415926  0.68103513
   0.40673447  0.95473838  0.63516632
   0.29023550  0.76943868  0.85287348
   0.15925587  0.91935862  0.89697946
   0.14812438  0.74297611  0.97233217
   0.32375498  0.00804001  0.94048985
   0.56689386  0.02669165  0.50088484
   0.71207989  0.04350703  0.48693045
   0.73365276  0.05826240  0.71712552
   0.56729638  0.30028747  0.68212152
   0.56222845  0.10212507  0.61476228
   0.69731180  0.26496111  0.58056853
   0.61600768  0.15849448  0.81584723
   0.46739535  0.31678324  0.82715929
   0.47586986  0.14865242  0.93796993
   0.63746995  0.30293847  0.93938798
   0.45314804  0.36820205  0.49070801
   0.59869678  0.36934376  0.51043048
   0.69205141  0.44218335  0.67316891
   0.54063662  0.61724404  0.67449407
   0.50397167  0.46912330  0.56334578
   0.69589366  0.59949899  0.59432882
   0.62968322  0.47804481  0.83689997
   0.46228506  0.62215239  0.84170727
   0.47743165  0.46015809  0.94109489
   0.64556990  0.62093644  0.95067760
   0.44673559  0.71662659  0.51420067
   0.59773572  0.69757922  0.48769741
   0.70078699  0.74723922  0.70885004
   0.57042359  0.92023759  0.72145789
   0.55393979  0.79612046  0.56605688
   0.71052297  0.91781821  0.61795905
   0.61376630  0.77742846  0.84900296
   0.45352844  0.92265582  0.84207141
   0.46481903  0.76729677  0.95442991
   0.61695501  0.95733653  0.93260663
   0.89844985  0.08058013  0.09475451
   0.78167098  0.25920118  0.13676207
   0.70562210  0.14156523  0.03582959
   0.86942696  0.26132950  0.01386457
   0.98831209  0.05709451  0.28747944
   0.87571507  0.23851178  0.33334209
   0.79647261  0.10245225  0.22803079
   0.96099505  0.21922760  0.20219520
   0.92854530  0.08154904  0.40677616
   0.83183808  0.21025214  0.51365938
   0.88212393  0.04204475  0.59720224
   0.01048554  0.12617082  0.51106229
   0.03689055  0.03521318  0.68876414
   0.96297091  0.19713445  0.78840514
   0.82939461  0.20009400  0.66640977
   0.03666753  0.25826087  0.64915589
   0.08877147  0.05960803  0.81599102
   0.78227532  0.34472474  0.78903896
   0.78273166  0.13010160  0.90880162
   0.98698033  0.29572513  0.91684506
   0.82850892  0.38043226  0.49821777
   0.97792765  0.38453860  0.51329224
   0.97372943  0.41561220  0.73174132
   0.84341648  0.58750175  0.72080123
   0.86337011  0.44014077  0.61037855
   0.02254987  0.56780795  0.63724081
   0.97374334  0.49602654  0.85225568
   0.80862984  0.64605621  0.85975012
   0.80664745  0.43964433  0.93564847
   0.96502046  0.62670998  0.96940955
   0.77673186  0.75860155  0.51016602
   0.92759625  0.72823090  0.51038279
   0.01119792  0.72148144  0.72648498
   0.87816766  0.90054325  0.71476483
   0.85398808  0.73802523  0.62838044
   0.00192434  0.87539899  0.60248109
   0.96978479  0.80248608  0.87739995
   0.75376086  0.93556804  0.83120325
   0.77890928  0.80100404  0.95310232
   0.95260343  0.01388026  0.95612806
   0.49886036  0.04300210  0.48265396
   0.38372545  0.40187395  0.48129576
   0.75303200  0.24340090  0.54946034
   0.63268513  0.38816564  0.47459615
   0.65576099  0.72820043  0.48829331
   0.03971092  0.41770166  0.50560020
   0.16913035  0.77875839  0.62914312
   0.29676653  0.14253483  0.75034478
   0.23539587  0.26308856  0.63693297
   0.42666419  0.29253976  0.71312263
   0.40693534  0.10135879  0.62747379
   0.21195678  0.06748154  0.86681577
   0.15185338  0.30606035  0.94163447
   0.29656960  0.31267484  0.83489909
   0.32051612  0.16609181  0.95351361
   0.26210535  0.44668280  0.73789629
   0.17918954  0.57564866  0.64234869
   0.39383250  0.61174350  0.70012249
   0.34518828  0.44278670  0.60351204
   0.13352670  0.48260252  0.84896350
   0.11807589  0.59765740  0.96690045
   0.29639088  0.62006001  0.85062129
   0.31917086  0.46106522  0.94836282
   0.05127131  0.81945321  0.17391623
   0.99068860  0.97015424  0.05826274
   0.22678976  0.93952805  0.14650855
   0.15857912  0.77958435  0.06471932
   0.12736686  0.78967686  0.36862992
   0.09327392  0.95553009  0.27588878
   0.27723663  0.95280539  0.33620565
   0.23812045  0.78546175  0.25140372
   0.07775823  0.81981339  0.52469006
   0.23955494  0.95819222  0.59586368
   0.24215728  0.87669093  0.45574796
   0.26619199  0.70260245  0.52869216
   0.24783591  0.75490710  0.73118266
   0.16934074  0.99514490  0.72976865
   0.41764556  0.94362232  0.74144699
   0.39716972  0.82034107  0.60894973
   0.13777566  0.77299457  0.87595297
   0.20434103  0.97944541  0.98580150
   0.30318864  0.90979090  0.86188662
   0.31621032  0.75989132  0.97317603
   0.58755559  0.09512792  0.71580619
   0.54848759  0.24152134  0.59074635
   0.70570800  0.28958529  0.68704699
   0.74662036  0.09489978  0.62093653
   0.46353681  0.15915502  0.83262275
   0.47492348  0.31333431  0.93525047
   0.62874664  0.31828231  0.82674308
   0.63272190  0.15010871  0.94776082
   0.54605398  0.45391907  0.66879460
   0.54788926  0.61456490  0.57371572
   0.68854930  0.59163152  0.69760462
   0.72572403  0.43154364  0.57514799
   0.46413774  0.47430527  0.83065481
   0.48097848  0.61223354  0.94870023
   0.64756969  0.63420811  0.84909528
   0.64667214  0.45702123  0.93714935
   0.55152838  0.76639015  0.71126684
   0.57328679  0.95255322  0.61207894
   0.73250242  0.90609422  0.72256240
   0.70991287  0.75985907  0.60649043
   0.45495287  0.76674030  0.85067635
   0.46874331  0.99348901  0.93433435
   0.60127782  0.92034684  0.82874800
   0.61982908  0.79863571  0.95414438
   0.75609191  0.10732736  0.12961762
   0.73328327  0.28778671  0.04625885
   0.92394054  0.24217931  0.10699662
   0.84811142  0.11938457  0.00001755
   0.83859722  0.09394977  0.32594910
   0.82128402  0.25031797  0.23516494
   0.00249415  0.19597996  0.30152436
   0.94990795  0.07023505  0.19299326
   0.86033543  0.07184503  0.49769808
   0.92807305  0.21265902  0.59080726
   0.93474991  0.22802183  0.44579310
   0.06378610  0.03438644  0.43951703
   0.90018532  0.06061373  0.71574464
   0.89417937  0.27963192  0.73021543
   0.08017481  0.17296275  0.72878431
   0.04400347  0.03519376  0.58864090
   0.74731754  0.09548998  0.81638854
   0.83162762  0.28108358  0.91277183
   0.00933745  0.33857259  0.82061541
   0.02839384  0.14540194  0.90802058
   0.83441369  0.44646989  0.70993354
   0.85335592  0.59011444  0.60789480
   0.99807110  0.56744895  0.73733972
   0.02546803  0.40578213  0.63748692
   0.81948559  0.48596508  0.84236494
   0.79549695  0.64131498  0.96146301
   0.96358322  0.64553044  0.86896870
   0.96229735  0.44077346  0.95093364
   0.85853668  0.73918737  0.72747133
   0.86078777  0.89677096  0.61183273
   0.02649229  0.87687740  0.69944704
   0.00522267  0.71096017  0.62537633
   0.80887024  0.80267663  0.85813571
   0.76756719  0.97085092  0.92679869
   0.01954072  0.95002176  0.87384099
   0.97831907  0.77490172  0.98053847
Direct configuration=   160
   0.22293892  0.23366222  0.11007260
   0.18445167  0.22201747  0.17557677
   0.24845615  0.22442089  0.23175691
   0.19838326  0.22129090  0.29396320
   0.24743960  0.24383259  0.35556582
   0.27702216  0.16163256  0.39331011
   0.32286409  0.18290684  0.45348202
   0.35993489  0.09959047  0.48560632
   0.25977871  0.56622133  0.10024818
   0.20053461  0.54691114  0.15650993
   0.25503131  0.54410087  0.21598769
   0.19810544  0.51308236  0.27180647
   0.21661649  0.56081540  0.33515358
   0.20357464  0.49214805  0.38758064
   0.19801841  0.52280921  0.45390405
   0.20612429  0.43735416  0.49654689
   0.51155977  0.25384921  0.09118223
   0.48694296  0.25365377  0.15965306
   0.56632692  0.23636706  0.20484136
   0.53327287  0.19504955  0.26578034
   0.58920670  0.21036992  0.32728169
   0.59798984  0.12517514  0.36815775
   0.61720224  0.14669136  0.43595769
   0.63286602  0.06607520  0.47849781
   0.60145381  0.55983456  0.10431180
   0.54053437  0.57147668  0.16012518
   0.58050713  0.55794402  0.22536008
   0.50611043  0.53723996  0.27457515
   0.53235874  0.55155559  0.34405841
   0.53009886  0.47213740  0.38790070
   0.53295297  0.49738703  0.45516907
   0.52259463  0.42145942  0.50400685
   0.49845664  0.91226080  0.09650042
   0.45485336  0.90570679  0.16117312
   0.52345512  0.88256509  0.21329865
   0.47534870  0.85278931  0.27401304
   0.51128260  0.87665122  0.33972659
   0.51229987  0.80188694  0.38913833
   0.52982286  0.83424355  0.45625030
   0.52863512  0.76610745  0.51414110
   0.92354023  0.52055992  0.10233415
   0.86160503  0.51464475  0.15849678
   0.91021588  0.51464718  0.22054186
   0.84650645  0.50360189  0.27633296
   0.89176497  0.52630636  0.33972689
   0.87282568  0.46145376  0.39242714
   0.89595451  0.49778439  0.45778061
   0.90116080  0.41608739  0.49864402
   0.78082216  0.80954398  0.08847277
   0.76456336  0.82592691  0.15806201
   0.84103325  0.83252938  0.20500989
   0.80507379  0.80871243  0.27095575
   0.85742754  0.85237077  0.32438606
   0.86298213  0.79286718  0.38214617
   0.87458500  0.83623114  0.44446931
   0.86393049  0.76373617  0.49456849
   0.28282284  0.16670687  0.09673546
   0.15246223  0.22446655  0.07120467
   0.26096531  0.31482034  0.10267038
   0.14619206  0.13887353  0.17466620
   0.12165131  0.28768450  0.18019061
   0.30014073  0.14962256  0.22949784
   0.29836272  0.30085824  0.22909018
   0.13033014  0.28377998  0.29053717
   0.16032797  0.13768210  0.29957622
   0.31797977  0.29627762  0.34332168
   0.18451926  0.28772789  0.39093478
   0.20260374  0.11098020  0.40650640
   0.33121684  0.10827226  0.35717825
   0.26168374  0.22471405  0.48951075
   0.39004754  0.23887711  0.43938034
   0.29801883  0.49059140  0.07949259
   0.20241012  0.60108667  0.05852307
   0.32342046  0.62774927  0.11139497
   0.15811923  0.46659838  0.14756149
   0.13832119  0.61275184  0.16189539
   0.32586589  0.48797938  0.20812321
   0.28625335  0.62943672  0.22745753
   0.11056995  0.52877786  0.25751504
   0.21175712  0.42338575  0.27862897
   0.29920982  0.59567962  0.33865606
   0.15586708  0.62984414  0.33783836
   0.12485187  0.44876456  0.37421746
   0.27475204  0.43583082  0.38527097
   0.12247947  0.57059537  0.46508276
   0.27265020  0.57705911  0.46202572
   0.53608595  0.17160162  0.07439888
   0.44209515  0.28091963  0.05513304
   0.57770776  0.31526205  0.08153454
   0.42730548  0.18481826  0.16650584
   0.44904785  0.33440970  0.17169411
   0.62213157  0.17501676  0.17847222
   0.60981981  0.31430026  0.21534112
   0.45174407  0.23401442  0.27663652
   0.52345594  0.10579505  0.25464868
   0.67224905  0.24447669  0.31515707
   0.54247385  0.26844178  0.36228553
   0.51980695  0.08196861  0.36337743
   0.66759668  0.07202389  0.34764957
   0.54639403  0.19594745  0.46123035
   0.69189323  0.20064673  0.43386611
   0.64470069  0.48089407  0.10568537
   0.54642043  0.56119263  0.05553067
   0.66232317  0.62449617  0.09923895
   0.47405015  0.51000288  0.15226979
   0.50540346  0.65537662  0.15774247
   0.63860261  0.48723126  0.22578081
   0.62444231  0.63495172  0.24074915
   0.43625972  0.59442418  0.25952920
   0.47682918  0.45194220  0.26361759
   0.61929912  0.58438009  0.34481027
   0.47454528  0.61375285  0.36625532
   0.45824450  0.41966128  0.37714418
   0.60613240  0.42253089  0.37459566
   0.46879077  0.56221805  0.46963686
   0.61459449  0.53248227  0.46626358
   0.52028052  0.83062127  0.07492400
   0.44028388  0.94940570  0.05699845
   0.57334979  0.96500880  0.09852421
   0.38822585  0.84200607  0.15805147
   0.41716852  0.98766723  0.17187128
   0.57232213  0.81233133  0.19211649
   0.57809240  0.95543913  0.22236044
   0.39517166  0.89853523  0.26923324
   0.45726418  0.76304363  0.27013597
   0.59673485  0.91012784  0.33782502
   0.45623732  0.94209274  0.36233481
   0.43258149  0.75847913  0.39097782
   0.58067276  0.74562151  0.37229855
   0.47048787  0.90149454  0.46859062
   0.61548220  0.87143976  0.45555626
   0.97354010  0.44481398  0.09632441
   0.87193409  0.52719912  0.05212170
   0.97719002  0.59258510  0.10688286
   0.81138556  0.43820406  0.15255825
   0.80888151  0.58960745  0.15691818
   0.96950796  0.44509550  0.22152093
   0.95302782  0.59542793  0.22600924
   0.77557553  0.55927171  0.27003237
   0.81535041  0.41667977  0.27534772
   0.98288604  0.53122858  0.33115155
   0.85916998  0.60733127  0.35709313
   0.78495965  0.43686331  0.38892123
   0.92811208  0.38818815  0.38132198
   0.82575897  0.54694227  0.48161267
   0.96984753  0.55073645  0.45271712
   0.84117339  0.74329593  0.07857046
   0.70109003  0.78118965  0.06524643
   0.80691808  0.88843454  0.06296461
   0.71746075  0.75307952  0.17763936
   0.71455403  0.90252114  0.16212215
   0.90283241  0.76641170  0.19161662
   0.88512351  0.91177302  0.20152604
   0.71764973  0.83346508  0.27756224
   0.81163990  0.71811953  0.27405457
   0.94286812  0.86782793  0.30621914
   0.81429254  0.93242757  0.33451376
   0.78409656  0.74565057  0.38454991
   0.93808132  0.73880570  0.37491262
   0.81061448  0.90249833  0.44970720
   0.95919645  0.87605206  0.44653245
   0.32961042  0.07314973  0.53452917
   0.42423065  0.06416505  0.45539062
   0.44494310  0.12134387  0.73114232
   0.28213474  0.28462805  0.73510368
   0.22240160  0.10969433  0.66359169
   0.38675432  0.25988233  0.61828702
   0.31954538  0.16903428  0.84806331
   0.14529486  0.33375764  0.84044097
   0.15927248  0.14464180  0.94881669
   0.30677951  0.31353006  0.94605573
   0.13326643  0.40321849  0.51470562
   0.28062068  0.41205942  0.51058232
   0.41150817  0.45365331  0.70597813
   0.25226346  0.59930247  0.74134304
   0.19938942  0.42549440  0.65076056
   0.32680111  0.58647385  0.60512760
   0.29880930  0.46909350  0.84053647
   0.12828352  0.62766000  0.86461326
   0.11928895  0.45006206  0.95529533
   0.31849655  0.61054616  0.95382679
   0.18996943  0.79372679  0.15866337
   0.06355262  0.96918807  0.15885849
   0.00863703  0.82657162  0.06996964
   0.24892115  0.88909119  0.04970783
   0.26790150  0.81581969  0.35555852
   0.14104405  0.94916122  0.37618946
   0.09240662  0.80297136  0.27215364
   0.23301575  0.94970226  0.24593928
   0.16440210  0.74976389  0.46396320
   0.14603295  0.96207402  0.51692556
   0.16596630  0.72499393  0.60537699
   0.29555505  0.84593850  0.54809566
   0.40362503  0.76905889  0.71392739
   0.28860626  0.99734378  0.78415727
   0.20133878  0.86951782  0.68060833
   0.41350575  0.96109639  0.64027703
   0.28798552  0.76586269  0.84594142
   0.15707747  0.92172916  0.89919461
   0.14432581  0.74093889  0.97008260
   0.32126481  0.01078910  0.94060557
   0.56610741  0.03043569  0.50521397
   0.71142748  0.04297711  0.48551467
   0.74029649  0.05933540  0.71873716
   0.56538454  0.29987264  0.68672154
   0.56671335  0.10095970  0.61844524
   0.70069233  0.26617533  0.58142229
   0.62056278  0.15634728  0.81400092
   0.47026180  0.31320135  0.82583779
   0.47570396  0.15038937  0.93711934
   0.63631971  0.30530170  0.93952861
   0.45315601  0.35844516  0.49142327
   0.59952040  0.37212645  0.51023433
   0.69730096  0.43444430  0.66822807
   0.54344835  0.61590784  0.67429817
   0.50737096  0.46732096  0.55694631
   0.70378144  0.59738462  0.59429003
   0.62780396  0.48128464  0.83336812
   0.45733105  0.62040445  0.83786366
   0.47398595  0.46151207  0.93703658
   0.64391849  0.62036653  0.94801276
   0.45339302  0.71972098  0.52077824
   0.59422575  0.69844681  0.48903488
   0.70360397  0.74636137  0.71003812
   0.57005728  0.91965786  0.72368193
   0.55961065  0.80945007  0.56617414
   0.72222376  0.91100025  0.62179282
   0.60734102  0.78021450  0.84557057
   0.45369048  0.92751949  0.84578910
   0.46218515  0.76435858  0.95286817
   0.61937185  0.95980860  0.93421673
   0.89275157  0.07675932  0.09291694
   0.77395636  0.25542656  0.13656937
   0.70768215  0.14203398  0.03209166
   0.86532954  0.26961177  0.01401643
   0.98120021  0.06360806  0.28529197
   0.87019785  0.23222258  0.33382278
   0.79442642  0.09625063  0.22471918
   0.95600449  0.22167637  0.20494014
   0.92438389  0.08160676  0.41089352
   0.82294362  0.20575528  0.51688348
   0.88433288  0.03892453  0.59463185
   0.00993122  0.13094585  0.51701348
   0.03668373  0.03356882  0.68881252
   0.96090239  0.19096652  0.79524831
   0.83375338  0.19486370  0.66409886
   0.03651867  0.25593979  0.65447881
   0.09747376  0.05925002  0.80814781
   0.78786193  0.34706116  0.78867078
   0.78374822  0.13021815  0.91011881
   0.98180896  0.30078314  0.91387077
   0.82916218  0.37684746  0.49846656
   0.97849772  0.37610546  0.50932828
   0.97785388  0.41404821  0.72925996
   0.84267089  0.58171021  0.72369493
   0.87153254  0.44327300  0.60462648
   0.02553154  0.56616411  0.63830800
   0.97324466  0.49950265  0.84953382
   0.80814132  0.64962271  0.85920516
   0.80460939  0.44553609  0.93211188
   0.96144591  0.62722832  0.96832476
   0.78212952  0.75869066  0.50923380
   0.93295889  0.72401535  0.51151652
   0.01604726  0.71991013  0.72861257
   0.88830535  0.89506159  0.72070197
   0.86128766  0.73561357  0.63001054
   0.01279083  0.86917624  0.60304788
   0.97078250  0.80783821  0.87587151
   0.75417411  0.93798686  0.83279015
   0.77750574  0.80498421  0.95393953
   0.96056784  0.02155153  0.95556110
   0.49118052  0.04188786  0.48462198
   0.38684449  0.38720005  0.49911630
   0.77363325  0.24310763  0.54433520
   0.59255536  0.32423756  0.47973130
   0.65377224  0.72483347  0.48394391
   0.04593656  0.40272720  0.50169763
   0.18214922  0.78048077  0.62998904
   0.30382913  0.13352482  0.74641439
   0.23847559  0.26155145  0.64266312
   0.42893299  0.29466783  0.71851701
   0.40802409  0.10090951  0.62905033
   0.21483499  0.07308308  0.86480786
   0.14648530  0.30671826  0.94063713
   0.29459532  0.30715039  0.83510567
   0.32000679  0.16849240  0.95288070
   0.26923258  0.44742465  0.74082519
   0.18251388  0.57730667  0.64691757
   0.39807769  0.61265980  0.70180131
   0.34257485  0.43878871  0.60630980
   0.13418195  0.48293171  0.85434839
   0.11163665  0.59940228  0.96629763
   0.29247051  0.61753693  0.84693710
   0.31897444  0.46066227  0.94512550
   0.04921468  0.82061422  0.17549086
   0.98808049  0.97192687  0.05933625
   0.22090660  0.93830264  0.14802782
   0.15100528  0.78439858  0.06286333
   0.12408515  0.78975493  0.36814321
   0.08527880  0.95928911  0.27692394
   0.27243201  0.95234469  0.33675843
   0.23742669  0.78864487  0.25266935
   0.07956908  0.81968460  0.52673445
   0.24115054  0.96246202  0.59856996
   0.24390080  0.87767069  0.45769838
   0.27540526  0.70221389  0.53173939
   0.25636230  0.75154496  0.73729579
   0.17035869  0.99527526  0.73045406
   0.42029330  0.94769535  0.74237205
   0.40287351  0.82406576  0.61119349
   0.13424458  0.77316574  0.87614974
   0.19812105  0.98486992  0.98594249
   0.30134038  0.90968920  0.86228151
   0.31211031  0.75615691  0.97236389
   0.59076507  0.09781394  0.71715310
   0.55352116  0.24157209  0.59105994
   0.70827408  0.28755453  0.68143922
   0.74817412  0.08981587  0.61614433
   0.46926403  0.15426194  0.83264540
   0.47514218  0.31258053  0.93213988
   0.62770711  0.31644459  0.82354732
   0.63150782  0.15148391  0.94658107
   0.54768077  0.45350821  0.66777843
   0.54993857  0.61328559  0.57163036
   0.69397542  0.59325572  0.69487508
   0.73257711  0.43052945  0.57305648
   0.46250572  0.47246078  0.82526588
   0.47801841  0.61141115  0.94575949
   0.64590535  0.63743619  0.84632573
   0.64711183  0.46116941  0.93437346
   0.56095788  0.76520688  0.71895472
   0.57912997  0.95179623  0.61223697
   0.73828312  0.90702994  0.72663660
   0.71255885  0.75754860  0.60407708
   0.45147256  0.76917203  0.84989129
   0.46842412  0.99737977  0.93532091
   0.60277396  0.92412901  0.82827368
   0.61494241  0.80011417  0.95174569
   0.75161563  0.10543702  0.12601721
   0.73090977  0.28837776  0.04231967
   0.91596740  0.24654609  0.10702325
   0.85447901  0.12351149  0.99752363
   0.84783790  0.08711637  0.32386622
   0.81338314  0.24424014  0.23475504
   0.99731698  0.20571924  0.29797175
   0.94150776  0.07022423  0.19272318
   0.85899787  0.06544262  0.50039299
   0.93432606  0.20896356  0.59010822
   0.92366188  0.22179005  0.44294339
   0.06977649  0.04414682  0.44171929
   0.90447905  0.05722683  0.71678176
   0.89923976  0.27428600  0.72733903
   0.08162914  0.16924098  0.73203750
   0.05005646  0.03356489  0.59084120
   0.74780520  0.09700930  0.81662658
   0.82958378  0.28604103  0.91045512
   0.00535929  0.34390324  0.81944189
   0.02489188  0.14997262  0.89528936
   0.83291107  0.44174432  0.70324892
   0.85970316  0.59069826  0.60761620
   0.99659287  0.56155793  0.73976331
   0.03759367  0.40764996  0.63753043
   0.81690073  0.49222762  0.83822097
   0.79499826  0.64566306  0.96059622
   0.96670045  0.64750380  0.86670269
   0.95941647  0.44165278  0.94666180
   0.86548134  0.73610513  0.73048467
   0.86641291  0.89577445  0.61376479
   0.03192999  0.87340448  0.69967393
   0.01064599  0.70967309  0.62739097
   0.80572917  0.80333594  0.85864157
   0.76170486  0.96838643  0.93116993
   0.02068678  0.94982984  0.87165747
   0.97368583  0.77668492  0.97827327
Direct configuration=   180
   0.21674953  0.23592586  0.11021834
   0.18063839  0.22370093  0.17624187
   0.24679116  0.22643084  0.23170305
   0.19708200  0.22348515  0.29420663
   0.24810706  0.24384091  0.35472251
   0.27966862  0.16252780  0.39099180
   0.32305314  0.18172999  0.45240673
   0.36253758  0.09417781  0.48292864
   0.25978074  0.56999788  0.10044908
   0.20096661  0.54882914  0.15764142
   0.25552236  0.54488781  0.21750030
   0.19990789  0.51404264  0.27268293
   0.21902327  0.56292046  0.33545918
   0.20408599  0.49417735  0.38806005
   0.20103122  0.52295250  0.45489641
   0.21081757  0.43967056  0.50055676
   0.51113958  0.25862204  0.09157768
   0.48452318  0.25997077  0.15996149
   0.56286249  0.24098189  0.20629498
   0.52796017  0.19756943  0.26655278
   0.58738300  0.20872413  0.32596171
   0.60018023  0.12271833  0.36634085
   0.61708431  0.14486324  0.43388152
   0.63172556  0.06572223  0.47725110
   0.59898028  0.55952784  0.10638365
   0.53786758  0.57087970  0.16380509
   0.58066800  0.55396628  0.22650345
   0.50697268  0.53457378  0.27363701
   0.53359604  0.54859074  0.34270397
   0.53052531  0.46696117  0.38737607
   0.53105745  0.49180793  0.45536593
   0.52048419  0.41611638  0.50613195
   0.49374778  0.91768075  0.09742986
   0.45058572  0.90790801  0.16202947
   0.51709371  0.87905545  0.21413565
   0.46834817  0.85019746  0.27518673
   0.50758610  0.87110332  0.34322577
   0.51064372  0.79635072  0.39369810
   0.53026285  0.83709152  0.45763194
   0.53080555  0.77055296  0.51245583
   0.92192358  0.51816717  0.10214714
   0.86087950  0.51303298  0.15948715
   0.90965102  0.51333371  0.22174683
   0.84598504  0.50019912  0.27747901
   0.89028869  0.52407189  0.34030046
   0.87357244  0.45827231  0.39328893
   0.89577011  0.49330538  0.46019440
   0.89959951  0.40826964  0.50396651
   0.77549898  0.80803756  0.08836648
   0.75881237  0.81948110  0.15790328
   0.83683469  0.82588652  0.20310380
   0.80481132  0.80503480  0.26939506
   0.85635353  0.85203624  0.32238390
   0.86724132  0.79297363  0.37951510
   0.88175207  0.83450121  0.44337909
   0.86985334  0.76169056  0.49419821
   0.27645498  0.17062312  0.09527717
   0.14231825  0.22786862  0.07472405
   0.25530242  0.31540211  0.09956302
   0.13781490  0.14176628  0.17780977
   0.12033210  0.29208645  0.18195686
   0.30151054  0.15345003  0.23003981
   0.29594617  0.30291326  0.22763840
   0.13040582  0.28755168  0.29265774
   0.15580505  0.14109514  0.29996426
   0.31805339  0.29825102  0.34288697
   0.18820274  0.28424810  0.39360941
   0.20534788  0.11253096  0.40646663
   0.33650129  0.11296176  0.35358442
   0.26157835  0.22064309  0.49038112
   0.38989484  0.24216042  0.43818888
   0.29669574  0.49480598  0.07641333
   0.20234506  0.60750115  0.05810876
   0.32504039  0.62934583  0.11369938
   0.15961253  0.46869932  0.14597614
   0.13877306  0.61489548  0.16313288
   0.32550201  0.48805312  0.20912883
   0.28519869  0.63056535  0.22862328
   0.11248226  0.52726704  0.25723440
   0.21344925  0.42530562  0.27906916
   0.30238332  0.59941577  0.34008535
   0.15520286  0.62827752  0.33808177
   0.12428176  0.45077903  0.37750875
   0.27578500  0.43736923  0.38403474
   0.12522007  0.56878602  0.46482109
   0.27479138  0.57778619  0.46407396
   0.53438220  0.17450429  0.07593868
   0.44237131  0.28492125  0.05531342
   0.57878518  0.32008268  0.08396617
   0.42143382  0.19394076  0.16573722
   0.44797553  0.34094926  0.17336458
   0.62146456  0.18108132  0.18040073
   0.60618892  0.31908705  0.21872501
   0.44664535  0.23622121  0.27875649
   0.51643339  0.10946398  0.25255499
   0.66942281  0.24537403  0.31323383
   0.54078911  0.26761573  0.36128839
   0.52607233  0.07245544  0.36099163
   0.67380593  0.07338893  0.34707879
   0.54951524  0.19492404  0.45902977
   0.69136972  0.19812395  0.43159433
   0.64525620  0.48006040  0.10594086
   0.54446170  0.55998021  0.05555319
   0.65845502  0.62757933  0.10054434
   0.46751747  0.51310625  0.15330638
   0.50798118  0.65804865  0.16198466
   0.63475185  0.48063957  0.22496130
   0.62685856  0.63061591  0.24088672
   0.43846091  0.59060730  0.26149062
   0.47737241  0.44870409  0.26435142
   0.62054107  0.57827081  0.34642014
   0.47534576  0.61189684  0.36500319
   0.45211451  0.41851342  0.37711670
   0.60801582  0.41821165  0.37839795
   0.47012808  0.55635630  0.46763823
   0.61330010  0.52876719  0.46708133
   0.51229596  0.83623825  0.07323644
   0.43450516  0.96108588  0.06082086
   0.57098573  0.96655482  0.10052856
   0.38342892  0.84550456  0.15764722
   0.41206510  0.98843897  0.17675388
   0.56473633  0.80798583  0.19290410
   0.57293341  0.94910213  0.22514581
   0.38708394  0.89471060  0.26965223
   0.45049949  0.76148025  0.27067665
   0.59159740  0.90642020  0.33677768
   0.44918790  0.93549086  0.36365882
   0.42916797  0.75547763  0.39251092
   0.58018718  0.74188004  0.37341982
   0.46722260  0.90122625  0.46892658
   0.61655713  0.87124867  0.45143026
   0.97066595  0.44053222  0.09680085
   0.86973669  0.52533777  0.05144727
   0.97582933  0.59116103  0.10568725
   0.81248314  0.43537443  0.15461237
   0.80724323  0.58746389  0.15613359
   0.97045079  0.44459275  0.22067248
   0.95168493  0.59477371  0.22627206
   0.77398586  0.55485111  0.26945902
   0.81594453  0.41337762  0.27664265
   0.98059209  0.53215226  0.33169037
   0.85435745  0.60327069  0.35778062
   0.78608829  0.43288922  0.39053923
   0.92995274  0.38722658  0.38108947
   0.82535166  0.54564915  0.48208740
   0.96724531  0.54940474  0.45462831
   0.83568182  0.74372080  0.07484037
   0.69456957  0.78329939  0.06496467
   0.79872236  0.88922542  0.06620643
   0.70955289  0.74672959  0.17586276
   0.71274745  0.89881255  0.16293174
   0.89949855  0.76145523  0.18823670
   0.87659725  0.90825318  0.19862020
   0.71766053  0.82941430  0.27625333
   0.80976752  0.71461196  0.27421608
   0.94009891  0.87727297  0.30459710
   0.80410936  0.92532595  0.33709796
   0.78907066  0.74523852  0.38479086
   0.94072489  0.73932161  0.36809777
   0.81943211  0.90112923  0.45186816
   0.96556888  0.87578189  0.44756773
   0.32556850  0.07299021  0.53122782
   0.42517625  0.05968246  0.45209173
   0.44820776  0.10988321  0.73104688
   0.28372132  0.28249057  0.73709391
   0.22595896  0.10944860  0.66453744
   0.39327091  0.25930616  0.61860780
   0.32869606  0.16792177  0.84660754
   0.14240177  0.32858366  0.83809492
   0.15563766  0.15615080  0.94223820
   0.30418280  0.31411896  0.94656031
   0.13834501  0.40571585  0.51658080
   0.28850669  0.41777488  0.51196175
   0.41647380  0.45404616  0.71114471
   0.25656761  0.60276643  0.74088583
   0.20006270  0.42865127  0.65547256
   0.32542721  0.58869497  0.60566116
   0.29845623  0.46620868  0.84563563
   0.12411085  0.62799027  0.86389995
   0.11374429  0.45507678  0.95672868
   0.31481125  0.61213049  0.95159704
   0.18707331  0.79011621  0.15902480
   0.05825697  0.97023812  0.16324126
   0.00197137  0.82791984  0.06877186
   0.23903936  0.89550357  0.05076569
   0.26512191  0.81730046  0.35306813
   0.13386360  0.95391077  0.37686788
   0.08956316  0.80619272  0.27283909
   0.22609197  0.94960890  0.24662778
   0.17066593  0.75477094  0.46309942
   0.13970827  0.96471907  0.52056311
   0.16945614  0.72478332  0.60765882
   0.30403933  0.84627546  0.54717261
   0.41058479  0.76684289  0.71412572
   0.29235961  0.99618339  0.78590084
   0.20893567  0.87195533  0.68116396
   0.41774753  0.96049660  0.63948959
   0.28436071  0.76651417  0.83960664
   0.15559074  0.92271089  0.89970151
   0.13928742  0.74074117  0.97149977
   0.31861675  0.01604620  0.94075857
   0.56161166  0.03493970  0.50596744
   0.70932979  0.04100524  0.48668160
   0.74361183  0.05908119  0.71897019
   0.56669714  0.29718837  0.68988605
   0.57563013  0.10062605  0.61951490
   0.69913482  0.26698596  0.58172153
   0.61737269  0.15843674  0.81537213
   0.47344493  0.30978353  0.82676745
   0.47956643  0.15451179  0.93807994
   0.63592786  0.30908592  0.93813906
   0.45389821  0.35479044  0.49228140
   0.60573144  0.37109291  0.50533914
   0.69654190  0.43506584  0.66716257
   0.54887915  0.61194109  0.67476463
   0.51024765  0.46207415  0.56145812
   0.71289566  0.59560530  0.59156226
   0.62854759  0.48411931  0.82961265
   0.45224276  0.62127925  0.83383385
   0.47081889  0.45940773  0.93236993
   0.64193698  0.62327973  0.94514247
   0.45596044  0.72886633  0.52993239
   0.59764967  0.70513126  0.49344381
   0.70922692  0.74300316  0.71536233
   0.57661307  0.92376413  0.72626429
   0.56621970  0.81933419  0.56495032
   0.72612245  0.90654607  0.62184616
   0.60029499  0.78119548  0.84128007
   0.45458807  0.93139536  0.84837202
   0.45744947  0.76426528  0.95092173
   0.61498753  0.96042632  0.93820469
   0.88786792  0.07871116  0.09164039
   0.77216019  0.25424180  0.13530630
   0.71036135  0.14025735  0.03046264
   0.86305717  0.27825173  0.01307108
   0.98249534  0.06799012  0.28469827
   0.86546263  0.22781214  0.33529032
   0.79493146  0.09039262  0.22408934
   0.94829488  0.22804586  0.20402543
   0.92185393  0.07981622  0.41675375
   0.81878697  0.19243083  0.51933408
   0.89234463  0.03575218  0.59673737
   0.01275031  0.14058304  0.51810989
   0.04245351  0.02930056  0.68985941
   0.95550238  0.18400252  0.79860759
   0.83666197  0.18970626  0.66529989
   0.03828685  0.25434608  0.66299549
   0.09783527  0.06289363  0.80933562
   0.79496941  0.34355643  0.78740735
   0.78208292  0.13157822  0.91079597
   0.97807071  0.30001578  0.91222420
   0.82836939  0.36636326  0.49419382
   0.97820562  0.36012328  0.50519980
   0.97983724  0.41079015  0.72688115
   0.84473338  0.57359002  0.72645107
   0.88617697  0.44324338  0.59575931
   0.03278703  0.56107661  0.63827316
   0.97350972  0.49751343  0.84553607
   0.80888214  0.65300441  0.85659795
   0.80145727  0.45108284  0.92931861
   0.95351785  0.63026951  0.96436132
   0.78857999  0.75260736  0.50879072
   0.93803905  0.72102783  0.51160927
   0.01807904  0.71817404  0.73285845
   0.89555791  0.89183019  0.72641890
   0.86836373  0.73411014  0.63118904
   0.02010682  0.86596244  0.60684104
   0.97218368  0.80819753  0.87604096
   0.75590782  0.94662444  0.83556471
   0.77853668  0.80725850  0.95480771
   0.97077808  0.02666482  0.95647615
   0.49571064  0.04789332  0.48401996
   0.39400988  0.37553117  0.48560486
   0.76743559  0.22567664  0.54173839
   0.61769424  0.31047084  0.49127280
   0.65563151  0.73291172  0.48443767
   0.03509375  0.39649744  0.50704129
   0.18783391  0.78186988  0.62875667
   0.31084201  0.12798475  0.74561170
   0.23686459  0.26061097  0.64577329
   0.43327502  0.29515766  0.72316768
   0.41068022  0.10558262  0.63079056
   0.21634861  0.07625415  0.86346505
   0.14034138  0.30576820  0.94047174
   0.29123755  0.30441646  0.83792284
   0.32200980  0.16731804  0.95192739
   0.27381980  0.44426052  0.74318375
   0.18709731  0.58096460  0.65033543
   0.40287036  0.61310995  0.70167009
   0.34199848  0.43640535  0.60960464
   0.13572335  0.48131206  0.85978355
   0.10743320  0.60158106  0.96524784
   0.28886551  0.61528621  0.84429938
   0.31866614  0.46163355  0.94323870
   0.04815074  0.82218012  0.17625140
   0.98629025  0.97617622  0.06172981
   0.21306339  0.93820370  0.14834788
   0.14530041  0.78990239  0.06152638
   0.12109035  0.79039726  0.37050555
   0.07975427  0.96380025  0.27766282
   0.27054781  0.95476759  0.33653046
   0.23507147  0.79437591  0.25386921
   0.08422549  0.82099445  0.52774228
   0.24720371  0.96403297  0.60147038
   0.24587434  0.87786975  0.46021089
   0.28491834  0.70010199  0.53577095
   0.26349744  0.75403032  0.74254748
   0.17186512  0.99293473  0.72999447
   0.42242067  0.95049029  0.74181711
   0.40929299  0.82481285  0.61402174
   0.13188751  0.77498225  0.87455627
   0.19100592  0.99141449  0.98499198
   0.30198105  0.91276090  0.86325157
   0.30860338  0.75235741  0.97116804
   0.59384379  0.10016622  0.72055170
   0.55648790  0.24513443  0.59153815
   0.71200431  0.28441594  0.67639463
   0.74929813  0.08817757  0.61322294
   0.47410984  0.15074074  0.83336613
   0.47620701  0.31141775  0.92957962
   0.62945028  0.31624410  0.81917819
   0.63263205  0.15119389  0.94385075
   0.55254834  0.44952774  0.66762155
   0.55240697  0.61229675  0.57104927
   0.69792899  0.59536998  0.69218401
   0.73593736  0.42746218  0.56891791
   0.46436483  0.47121576  0.82116643
   0.47444128  0.61101223  0.94233309
   0.64292831  0.63781810  0.84365257
   0.64654495  0.46539908  0.93117092
   0.56795324  0.76441454  0.72841206
   0.58294158  0.94937210  0.61325277
   0.74043345  0.91001971  0.72820342
   0.71728488  0.75624398  0.60309646
   0.44846467  0.77169129  0.84849233
   0.46757639  0.99903929  0.93829837
   0.60250452  0.92898439  0.82976997
   0.60966852  0.80045685  0.94825061
   0.74675491  0.10314714  0.12310554
   0.72652311  0.28882210  0.03803036
   0.90914345  0.25015761  0.10753129
   0.86141332  0.12708622  0.99507504
   0.85472903  0.07846814  0.32486357
   0.80483002  0.23812703  0.23442982
   0.99169277  0.21459796  0.29305934
   0.93474360  0.07104077  0.18926806
   0.86209181  0.05609343  0.50080611
   0.93921927  0.20565717  0.58910800
   0.90963828  0.21753029  0.43897772
   0.07138547  0.05034870  0.44481708
   0.90309571  0.05368005  0.71637683
   0.90782654  0.26851080  0.72620450
   0.08363545  0.16567377  0.73452149
   0.05190978  0.03095582  0.59067815
   0.75353624  0.09883480  0.81559076
   0.82564246  0.29201087  0.90755902
   0.00104048  0.34797342  0.81775793
   0.01847887  0.15519505  0.88180141
   0.83388687  0.43717531  0.69734940
   0.86743903  0.59203140  0.60565236
   0.99534854  0.55770611  0.74107340
   0.05003755  0.40892561  0.63730045
   0.81171810  0.49759670  0.83246490
   0.79241542  0.64851566  0.95898683
   0.97037786  0.64967525  0.86310214
   0.95619197  0.44411774  0.94451361
   0.86910706  0.73244094  0.73142770
   0.87421789  0.89192528  0.61630640
   0.03848997  0.86872805  0.70228956
   0.01812104  0.70934146  0.62979172
   0.80558951  0.80323605  0.85883087
   0.75785217  0.96578106  0.93705853
   0.01959376  0.95098599  0.86944493
   0.96808230  0.77855008  0.97651467
Direct configuration=   200
   0.21049825  0.23598581  0.11008755
   0.17695761  0.22613258  0.17705078
   0.24403393  0.22803442  0.23165891
   0.19583633  0.22686467  0.29483888
   0.24908052  0.24367439  0.35524515
   0.28201275  0.16221542  0.39008321
   0.32540922  0.18211124  0.45138012
   0.35959909  0.09645922  0.48192555
   0.25986788  0.57412351  0.10063872
   0.20114729  0.55046352  0.15740267
   0.25587463  0.54670935  0.21762383
   0.20067227  0.51527166  0.27413901
   0.21600859  0.56300443  0.33776693
   0.20465671  0.49493617  0.38993264
   0.20537348  0.52471758  0.45679202
   0.21432309  0.44215817  0.49975995
   0.50964240  0.26271084  0.09316187
   0.48250342  0.26568916  0.16065896
   0.55864956  0.24558190  0.20725107
   0.52332246  0.19896182  0.26584674
   0.58463378  0.20753921  0.32404818
   0.60207591  0.12233162  0.36370524
   0.62042039  0.14541964  0.43212860
   0.63243527  0.06346317  0.47615996
   0.59668014  0.55887475  0.10485019
   0.53711684  0.56972179  0.16210240
   0.57892961  0.55005231  0.22634654
   0.50786291  0.53006055  0.27611360
   0.53647242  0.54316640  0.34585000
   0.52922856  0.46132937  0.39033921
   0.53157979  0.48788020  0.45964463
   0.52342961  0.41777994  0.51043442
   0.48988355  0.92307350  0.10018138
   0.44608656  0.90950271  0.16515368
   0.51098610  0.87710794  0.21780068
   0.46131665  0.84486426  0.27625302
   0.50032438  0.86975383  0.34026020
   0.50694148  0.79524546  0.39196454
   0.52987973  0.83152428  0.45817755
   0.53559931  0.77742759  0.51864825
   0.92029344  0.51567569  0.10229407
   0.86046304  0.51174886  0.15988849
   0.90960134  0.51170223  0.22213404
   0.84556900  0.49540798  0.27826172
   0.88870827  0.52177287  0.34307690
   0.87344542  0.45434980  0.39700952
   0.89495909  0.48622033  0.46430395
   0.89836758  0.40473318  0.51241839
   0.76843574  0.80853632  0.08726585
   0.75283004  0.81385494  0.15725912
   0.83250555  0.81842616  0.20082670
   0.80290449  0.80028555  0.26826262
   0.85327184  0.85170472  0.32204309
   0.87053755  0.79359567  0.37889582
   0.88740262  0.83344366  0.44324733
   0.87599490  0.75649273  0.49247814
   0.26996210  0.17139321  0.09245902
   0.13378195  0.23179499  0.07562200
   0.24879139  0.31549442  0.09866832
   0.13143609  0.14671385  0.18017897
   0.12066359  0.29809462  0.18374446
   0.29814831  0.15417507  0.23065983
   0.29364868  0.30392139  0.22575330
   0.12971423  0.29269490  0.29395617
   0.15222075  0.14669280  0.29952604
   0.31949947  0.29811257  0.34096283
   0.19028054  0.28220905  0.39566575
   0.20910433  0.11017158  0.40321285
   0.33825447  0.11656325  0.35147811
   0.26308454  0.21683035  0.48965266
   0.39124739  0.24138320  0.43807678
   0.29446383  0.50071029  0.07367257
   0.20492762  0.61443539  0.05948421
   0.32682968  0.63040095  0.11433834
   0.15978230  0.47064989  0.14584076
   0.13898370  0.61560045  0.16374365
   0.32514758  0.48850535  0.20967517
   0.28376080  0.63325749  0.22831700
   0.11274854  0.52647916  0.26024644
   0.21688102  0.42533217  0.27966333
   0.29991425  0.59736221  0.34122915
   0.15447320  0.63125808  0.34059716
   0.12472161  0.45126963  0.37957178
   0.27826451  0.43896065  0.38306961
   0.12786970  0.56804962  0.46780920
   0.27975169  0.57949643  0.46542258
   0.53341046  0.18016327  0.07688194
   0.44008536  0.28828310  0.05715143
   0.57851622  0.32237778  0.08511317
   0.41769604  0.20177598  0.16409173
   0.44818265  0.34729266  0.17405795
   0.61842650  0.18726989  0.18262212
   0.60251655  0.32309948  0.22078268
   0.44282257  0.23616636  0.28043912
   0.50780180  0.11099786  0.25078157
   0.66613356  0.24556495  0.31017439
   0.54147551  0.26838148  0.36026127
   0.53131715  0.06353583  0.35884791
   0.67721759  0.07825402  0.34462934
   0.54998501  0.19438911  0.45767033
   0.69374754  0.19911543  0.43094663
   0.64273073  0.48142051  0.10595147
   0.54265020  0.55911586  0.05605548
   0.65320844  0.62822315  0.10238386
   0.46381887  0.51696633  0.15495201
   0.50948159  0.65685402  0.16415647
   0.63532591  0.47731731  0.22341002
   0.62823154  0.62392830  0.23992401
   0.43932884  0.58941397  0.26307474
   0.48083530  0.44422668  0.26652577
   0.62136451  0.57407835  0.34819105
   0.47932550  0.60600300  0.36220631
   0.45099165  0.41873180  0.37521238
   0.60417570  0.41176848  0.37777673
   0.46424028  0.55185209  0.46599291
   0.61858449  0.53061643  0.46775159
   0.50479217  0.84329175  0.07260875
   0.43140568  0.97258010  0.06459959
   0.56703655  0.96918949  0.10260076
   0.38027941  0.84634743  0.15564645
   0.40871143  0.99034904  0.18006851
   0.55601365  0.80579543  0.19430289
   0.56839555  0.94614811  0.22809377
   0.38096799  0.89004913  0.27059984
   0.44477926  0.75579466  0.27146937
   0.58439349  0.90316320  0.33488710
   0.44178677  0.93311913  0.36457725
   0.42766213  0.75242923  0.39634639
   0.57605427  0.73956360  0.37658824
   0.46713820  0.89912490  0.47047287
   0.61313793  0.87519944  0.44846104
   0.96920023  0.43918087  0.09664834
   0.86679244  0.52198138  0.05268964
   0.97567097  0.58674708  0.10370019
   0.81149767  0.43472107  0.15674296
   0.80449464  0.58417514  0.15593225
   0.97143292  0.44363170  0.22029303
   0.95154834  0.59301260  0.22807160
   0.77231957  0.54807857  0.26932346
   0.81662253  0.40835479  0.27799609
   0.97855430  0.53423425  0.33372461
   0.85039787  0.60081973  0.35887276
   0.78585947  0.43096010  0.39144947
   0.93232922  0.38464851  0.38283021
   0.82447708  0.54392249  0.47988764
   0.96732144  0.54408577  0.45923541
   0.82843006  0.74467022  0.07190642
   0.68664578  0.78657213  0.06388623
   0.79395121  0.89113586  0.06776020
   0.70298936  0.74162672  0.17380844
   0.70850014  0.89356543  0.16580210
   0.89568238  0.75625981  0.18413437
   0.86679654  0.90273652  0.19570242
   0.71455087  0.82431688  0.27322529
   0.81066370  0.71020021  0.27510466
   0.93220708  0.88834461  0.30276545
   0.79687641  0.91966366  0.34077364
   0.79352613  0.74555635  0.38618865
   0.94141832  0.73856715  0.36326034
   0.82661186  0.90164407  0.45459527
   0.97237841  0.87260488  0.44650232
   0.32495707  0.07251956  0.53008990
   0.41965460  0.06058708  0.45058021
   0.45306911  0.10249411  0.73250772
   0.28557401  0.28200510  0.73813059
   0.23148426  0.10129147  0.66367039
   0.39461703  0.26217863  0.62109914
   0.33232055  0.16375864  0.84628932
   0.13851099  0.32798598  0.83600876
   0.15921247  0.15955886  0.93659937
   0.30476244  0.31395444  0.94770687
   0.14386618  0.40825388  0.52020261
   0.29450547  0.42195570  0.51183680
   0.41902238  0.45146619  0.71640453
   0.26158109  0.60446566  0.73939852
   0.21010468  0.42750896  0.65378863
   0.32921592  0.58911265  0.60768284
   0.29519234  0.45984527  0.84537313
   0.12088543  0.62370477  0.86359748
   0.10903304  0.45904412  0.95848144
   0.31376489  0.61326288  0.94997067
   0.18497913  0.79014222  0.15747902
   0.05171844  0.97040911  0.16417655
   0.99737577  0.83426340  0.06932725
   0.22868708  0.90781979  0.05139212
   0.26395947  0.81873532  0.35057008
   0.12877580  0.95430579  0.37896954
   0.08264829  0.80841377  0.27311278
   0.22352635  0.95247981  0.24677356
   0.17830287  0.75898712  0.46495667
   0.13733727  0.96478045  0.52169579
   0.17128543  0.72533786  0.60876480
   0.30989759  0.84755822  0.54930198
   0.41792018  0.76889983  0.71663536
   0.29328576  0.99222886  0.78458571
   0.20731922  0.86776387  0.68324015
   0.41953644  0.96147071  0.63450626
   0.28179347  0.77484227  0.84236969
   0.15726958  0.92136206  0.89585209
   0.13704353  0.74498550  0.97095709
   0.31531196  0.01971533  0.94269975
   0.56071774  0.03520713  0.50441873
   0.70745805  0.03630202  0.48991724
   0.74337360  0.05691226  0.71664402
   0.57815699  0.29253210  0.69268115
   0.58684884  0.10475589  0.61875760
   0.69781612  0.26981383  0.57708477
   0.62258441  0.15930312  0.81937784
   0.47739879  0.31143783  0.82597921
   0.48376450  0.15397807  0.94045607
   0.63877483  0.31181596  0.93554352
   0.45952724  0.35514816  0.49567266
   0.61020507  0.37329160  0.50441250
   0.70101236  0.43935774  0.66450263
   0.55599689  0.60789507  0.67266928
   0.51495366  0.45112487  0.56486534
   0.72027263  0.59587466  0.58843555
   0.63249778  0.48582140  0.82506666
   0.45020095  0.62427556  0.83101035
   0.47089026  0.46109324  0.92857218
   0.63631553  0.63032647  0.94117365
   0.46009573  0.73193986  0.53303574
   0.60647064  0.70822698  0.49748808
   0.71643968  0.74013430  0.72102853
   0.58618946  0.92690491  0.72898857
   0.57218355  0.82289343  0.56211803
   0.72784693  0.90534151  0.61971306
   0.59645307  0.78138918  0.83708641
   0.45531440  0.93361246  0.84839243
   0.45235987  0.76656769  0.94851364
   0.60692640  0.95592212  0.94194272
   0.88732765  0.08480009  0.09050119
   0.76667707  0.25424332  0.13383094
   0.71072015  0.13764462  0.02833608
   0.86061458  0.28501631  0.01087238
   0.98765014  0.07864600  0.28282095
   0.86067828  0.22215746  0.33596856
   0.79443428  0.08646249  0.22560239
   0.93810753  0.23499144  0.19868302
   0.92408042  0.07043887  0.41583330
   0.81517865  0.17364039  0.52437627
   0.90106897  0.03039302  0.60186026
   0.01954192  0.14484729  0.51407562
   0.04728711  0.02479232  0.69200381
   0.94331918  0.17634167  0.78958299
   0.83769447  0.18865428  0.66562071
   0.04135968  0.25321041  0.66555733
   0.09286239  0.06483913  0.81566644
   0.80072513  0.34006514  0.78422739
   0.78121765  0.13463511  0.90969915
   0.97412548  0.29931709  0.90992367
   0.82923102  0.35466445  0.49099153
   0.97463131  0.34722145  0.50216202
   0.97625254  0.40933807  0.72147085
   0.84699987  0.56672118  0.72611082
   0.89764290  0.43379535  0.57173420
   0.03869377  0.56295822  0.63919516
   0.97385949  0.49456096  0.84240809
   0.80690262  0.65674220  0.85183556
   0.79684963  0.45747201  0.92470629
   0.94658248  0.63397917  0.95887515
   0.79545494  0.74574474  0.50736487
   0.94704416  0.72060726  0.51059360
   0.01908120  0.71364940  0.73711448
   0.89335758  0.89117559  0.72885650
   0.87175510  0.73227423  0.63200711
   0.02005607  0.86295533  0.61191775
   0.97246508  0.80522464  0.87567691
   0.75609024  0.95121288  0.84003079
   0.77884578  0.80836509  0.95343687
   0.97912845  0.02698268  0.95867990
   0.49501409  0.04187634  0.47968050
   0.40391176  0.37538090  0.50027405
   0.76229598  0.21237936  0.53750946
   0.60546439  0.34625742  0.46409126
   0.66405768  0.73500292  0.48668135
   0.03079912  0.38406971  0.50216227
   0.18633054  0.78054515  0.63348856
   0.31478937  0.12943164  0.74938368
   0.23279520  0.25943786  0.64664898
   0.43687725  0.29350608  0.72624378
   0.41667476  0.11107129  0.63027899
   0.21554890  0.07857165  0.86386747
   0.13357560  0.30303707  0.94162119
   0.28662888  0.30327000  0.84252134
   0.32517121  0.16644375  0.95125823
   0.27402797  0.43975932  0.74578770
   0.19240317  0.58586073  0.65255500
   0.40802050  0.61342537  0.70057764
   0.34481854  0.43654798  0.61244456
   0.13662119  0.47661737  0.86255050
   0.10411279  0.60471412  0.96566577
   0.28676126  0.61491066  0.84316026
   0.31939893  0.46170510  0.94516361
   0.04575475  0.82191772  0.17707751
   0.98575132  0.97995719  0.06399082
   0.20477014  0.94017684  0.14817857
   0.14068715  0.79461837  0.06140946
   0.11950870  0.79320878  0.37338122
   0.07909327  0.96659387  0.27844586
   0.26796097  0.95990698  0.33644694
   0.23012788  0.79981230  0.25401170
   0.09136477  0.82256712  0.52806897
   0.25744355  0.96191552  0.60259615
   0.24903806  0.87902777  0.46183219
   0.29263235  0.69838954  0.53933445
   0.26886564  0.76193349  0.74268456
   0.17574683  0.99063293  0.73040800
   0.42617121  0.95058831  0.74046717
   0.41507126  0.82250019  0.61678649
   0.13112907  0.77792422  0.87275806
   0.18325941  0.99874280  0.98242751
   0.30413154  0.91632748  0.86612405
   0.30462103  0.74982712  0.97005605
   0.59854845  0.10116751  0.72282370
   0.55486491  0.24815006  0.59295002
   0.71655463  0.27948854  0.67474287
   0.75091426  0.08956088  0.61303063
   0.47579331  0.14864220  0.83549969
   0.47799444  0.31108558  0.92848745
   0.63349104  0.31748295  0.81421942
   0.63693599  0.15019882  0.94041715
   0.55815673  0.44376653  0.66894046
   0.55561232  0.60967324  0.57204326
   0.70072192  0.59516751  0.69024577
   0.73507320  0.42364926  0.56292941
   0.46887544  0.47136529  0.81970515
   0.47055798  0.61052151  0.93849962
   0.63980096  0.63627980  0.84084240
   0.64497934  0.46755257  0.92825558
   0.57184041  0.76536248  0.73787414
   0.58516948  0.94961942  0.61643607
   0.74071666  0.91292295  0.72742047
   0.72366362  0.75686116  0.60387309
   0.44417650  0.77325930  0.84616131
   0.46494396  0.99915705  0.94328245
   0.60128443  0.93495576  0.83312351
   0.60418269  0.79905205  0.94502193
   0.74204447  0.10142422  0.12077431
   0.72195071  0.28779964  0.03446108
   0.90422813  0.25442020  0.10695066
   0.86821369  0.13275496  0.99206991
   0.85787014  0.07031633  0.32794408
   0.79566748  0.23235897  0.23437322
   0.98698786  0.22207338  0.28823491
   0.93200502  0.07294294  0.18643540
   0.86658263  0.04383660  0.50169726
   0.94257161  0.20491747  0.58909227
   0.89439833  0.21919264  0.43544181
   0.06967904  0.05319469  0.44773343
   0.90072707  0.05029880  0.71374934
   0.91669186  0.26465832  0.72554513
   0.08688648  0.16164063  0.73631004
   0.04959706  0.02903401  0.59023193
   0.76302577  0.10258410  0.81560654
   0.82024905  0.29785926  0.90477021
   0.99690176  0.35169000  0.81606907
   0.01353776  0.15909272  0.87408641
   0.84040263  0.43147874  0.69396577
   0.87571281  0.59355274  0.60109696
   0.99645760  0.55373306  0.74113576
   0.06030027  0.40808435  0.63759650
   0.80627720  0.50085305  0.82631517
   0.78948628  0.64812117  0.95621132
   0.97158597  0.65083946  0.85862150
   0.95096485  0.44762433  0.94458318
   0.86848338  0.72930381  0.73176561
   0.88212483  0.88600053  0.62033689
   0.04503980  0.86441499  0.70792015
   0.02711515  0.70794080  0.63269178
   0.80916229  0.80593271  0.85767923
   0.75626556  0.96537921  0.94315558
   0.01680126  0.95486161  0.86888684
   0.96166567  0.78104421  0.97615932
Direct configuration=   220
   0.20497224  0.23763304  0.10901044
   0.17446407  0.22859438  0.17707887
   0.24176346  0.22970726  0.23125045
   0.19315535  0.23117125  0.29472193
   0.24761298  0.24622840  0.35422202
   0.28194037  0.16298067  0.38800577
   0.32390574  0.18283212  0.45150400
   0.35867800  0.09554149  0.48247019
   0.26078586  0.57746386  0.10050334
   0.20064216  0.55218362  0.15799314
   0.25347929  0.54895106  0.21853771
   0.19826522  0.51704754  0.27495625
   0.21466928  0.56357531  0.33814710
   0.20569102  0.49572917  0.39053183
   0.20713015  0.52403651  0.45813033
   0.21915822  0.44346547  0.50223478
   0.50835521  0.26763551  0.09388461
   0.48012525  0.26942322  0.16123105
   0.55415170  0.24649899  0.20847145
   0.51810162  0.19812539  0.26576410
   0.58156824  0.20637063  0.32429621
   0.60378438  0.12149364  0.36400205
   0.62154143  0.14255401  0.43310438
   0.63364954  0.06217829  0.47815827
   0.59314627  0.55850850  0.10554499
   0.53342264  0.56853841  0.16355007
   0.58220558  0.54640790  0.22618524
[truncated: 19,792,547 more chars]
