# Supplementary material for: Electrothermal mineralization of per- and polyfluoroalkyl substances for soil remediation
Source: Nat Commun. 2024 Jul 20;15:6117. doi: 10.1038/s41467-024-49809-6 (PMC11271446; doi:10.1038/s41467-024-49809-6)
Supplement: Supplementary file 5 — Source Data [file 41467_2024_49809_MOESM5_ESM.xlsx]

## Sheet: Fig. 1c
Time (s)	Current (A)
0	-0.40474
5e-05	-0.5958
0.0001	-1.5511
0.00015	-0.78686
0.0002	-0.78686
0.00025	-0.97792
0.0003	-1.36004
0.00035	-0.97792
0.0004	-0.40474
0.00045	-0.78686
0.0005	-1.16898
0.00055	-1.36004
0.0006	-0.78686
0.00065	-0.5958
0.0007	-0.78686
0.00075	-0.97792
0.0008	-0.78686
0.00085	0.35951
0.0009	-0.5958
0.00095	-0.21368
0.001	-0.5958
0.00105	0.35951
0.0011	0.16844
0.00115	0.55057
0.0012	-1.93322
0.00125	-1.16898
0.0013	-0.5958
0.00135	-0.97792
0.0014	-0.5958
0.00145	-0.97792
0.0015	-0.5958
0.00155	-0.5958
0.0016	-0.21368
0.00165	-0.97792
0.0017	0.16844
0.00175	-0.97792
0.0018	-0.5958
0.00185	-1.16898
0.0019	0.74163
0.00195	-0.78686
0.002	-0.78686
0.00205	-0.5958
0.0021	-0.5958
0.00215	-0.78686
0.0022	-1.74216
0.00225	-0.78686
0.0023	-0.40474
0.00235	-0.97792
0.0024	-1.16898
0.00245	-0.02262
0.0025	-0.97792
0.00255	0.74163
0.0026	-0.5958
0.00265	-1.5511
0.0027	-0.5958
0.00275	-0.5958
0.0028	-0.78686
0.00285	-1.16898
0.0029	-1.36004
0.00295	-0.21368
0.003	-1.74216
0.00305	-0.21368
0.0031	-0.5958
0.00315	-0.02262
0.0032	-0.97792
0.00325	-1.16898
0.0033	-1.93322
0.00335	-0.5958
0.0034	-0.78686
0.00345	-1.16898
0.0035	-1.16898
0.00355	-0.97792
0.0036	0.16844
0.00365	-1.16898
0.0037	-1.93322
0.00375	-1.16898
0.0038	-0.97792
0.00385	-1.36004
0.0039	-1.16898
0.00395	-0.78686
0.004	-1.36004
0.00405	-0.78686
0.0041	-1.93322
0.00415	-1.5511
0.0042	-0.40474
0.00425	0.35951
0.0043	-0.97792
0.00435	-1.5511
0.0044	-0.97792
0.00445	0.16844
0.0045	-2.12428
0.00455	-1.36004
0.0046	-1.5511
0.00465	-0.40474
0.0047	-0.78686
0.00475	-0.97792
0.0048	-0.97792
0.00485	0.35951
0.0049	0.55057
0.00495	-2.12428
0.005	-0.97792
0.00505	-0.97792
0.0051	-0.97792
0.00515	-0.40474
0.0052	-1.16898
0.00525	-1.36004
0.0053	-0.5958
0.00535	-1.36004
0.0054	-1.5511
0.00545	-1.5511
0.0055	-0.5958
0.00555	-1.36004
0.0056	-0.97792
0.00565	-0.40474
0.0057	-0.5958
0.00575	-1.36004
0.0058	-0.97792
0.00585	-2.31535
0.0059	-1.16898
0.00595	-0.40474
0.006	-0.97792
0.00605	-1.5511
0.0061	-0.5958
0.00615	-0.5958
0.0062	-1.36004
0.00625	-1.5511
0.0063	-1.5511
0.00635	-0.5958
0.0064	-1.36004
0.00645	-1.5511
0.0065	-1.16898
0.00655	-0.5958
0.0066	-0.5958
0.00665	-1.16898
0.0067	-0.78686
0.00675	-0.40474
0.0068	-0.97792
0.00685	-1.5511
0.0069	-0.78686
0.00695	-1.16898
0.007	-0.97792
0.00705	-1.36004
0.0071	-1.5511
0.00715	-0.97792
0.0072	-0.40474
0.00725	-1.16898
0.0073	-0.97792
0.00735	-0.40474
0.0074	-1.36004
0.00745	-1.16898
0.0075	-0.97792
0.00755	-1.16898
0.0076	-0.5958
0.00765	-1.16898
0.0077	-1.36004
0.00775	-0.5958
0.0078	-0.21368
0.00785	-1.36004
0.0079	-1.93322
0.00795	-1.5511
0.008	-0.5958
0.00805	-1.16898
0.0081	-1.16898
0.00815	-0.78686
0.0082	-0.5958
0.00825	-0.97792
0.0083	-1.74216
0.00835	-0.97792
0.0084	-0.5958
0.00845	-0.78686
0.0085	-1.36004
0.00855	-1.5511
0.0086	-1.36004
0.00865	-0.02262
0.0087	-0.78686
0.00875	-1.74216
0.0088	-0.78686
0.00885	-0.78686
0.0089	-0.40474
0.00895	-1.5511
0.009	-0.78686
0.00905	-0.5958
0.0091	-0.78686
0.00915	-1.74216
0.0092	-0.5958
0.00925	-0.02262
0.0093	-1.5511
0.00935	-1.93322
0.0094	-1.74216
0.00945	-1.36004
0.0095	-0.78686
0.00955	-0.78686
0.0096	-1.16898
0.00965	-0.78686
0.0097	-0.5958
0.00975	-1.93322
0.0098	-1.36004
0.00985	-0.97792
0.0099	-0.5958
0.00995	-0.78686
0.01	-1.36004
0.01005	-0.78686
0.0101	-0.40474
0.01015	-0.97792
0.0102	-1.36004
0.01025	-2.12428
0.0103	-0.5958
0.01035	-0.21368
0.0104	-1.5511
0.01045	-0.97792
0.0105	-0.21368
0.01055	-1.36004
0.0106	-0.97792
0.01065	-0.40474
0.0107	-0.97792
0.01075	-0.78686
0.0108	-1.16898
0.01085	-2.50641
0.0109	-0.5958
0.01095	-1.74216
0.011	-0.78686
0.01105	-2.31535
0.0111	-1.16898
0.01115	0.16844
0.0112	-1.36004
0.01125	-1.16898
0.0113	-0.78686
0.01135	-0.02262
0.0114	-0.5958
0.01145	-1.5511
0.0115	-0.78686
0.01155	-1.5511
0.0116	0.55057
0.01165	0.16844
0.0117	-2.50641
0.01175	-1.36004
0.0118	-0.5958
0.01185	-0.97792
0.0119	-1.93322
0.01195	-0.5958
0.012	-0.02262
0.01205	-0.02262
0.0121	-1.16898
0.01215	-0.21368
0.0122	-0.78686
0.01225	-0.78686
0.0123	-0.5958
0.01235	-1.16898
0.0124	-1.5511
0.01245	-1.36004
0.0125	-1.5511
0.01255	-1.5511
0.0126	-0.5958
0.01265	-0.78686
0.0127	-0.40474
0.01275	-1.16898
0.0128	-0.97792
0.01285	-0.21368
0.0129	-0.97792
0.01295	-0.21368
0.013	0.35951
0.01305	-0.5958
0.0131	-1.5511
0.01315	-2.12428
0.0132	-1.16898
0.01325	-1.16898
0.0133	-0.40474
0.01335	-0.21368
0.0134	-2.50641
0.01345	-0.5958
0.0135	-0.78686
0.01355	-1.36004
0.0136	-0.5958
0.01365	-1.36004
0.0137	-0.40474
0.01375	-0.21368
0.0138	-1.5511
0.01385	-1.36004
0.0139	-0.40474
0.01395	-1.5511
0.014	-1.16898
0.01405	-0.5958
0.0141	-0.78686
0.01415	-1.36004
0.0142	-1.5511
0.01425	-0.97792
0.0143	0.35951
0.01435	-0.78686
0.0144	-1.5511
0.01445	-0.5958
0.0145	-0.5958
0.01455	-0.78686
0.0146	-1.5511
0.01465	-1.36004
0.0147	-1.16898
0.01475	-0.5958
0.0148	-0.5958
0.01485	-1.36004
0.0149	-0.78686
0.01495	-0.21368
0.015	-1.16898
0.01505	-1.74216
0.0151	-0.21368
0.01515	-0.78686
0.0152	-0.5958
0.01525	-0.78686
0.0153	-1.5511
0.01535	-1.5511
0.0154	-0.5958
0.01545	-1.16898
0.0155	-1.5511
0.01555	-1.16898
0.0156	-0.5958
0.01565	-1.36004
0.0157	-1.36004
0.01575	-1.36004
0.0158	-0.40474
0.01585	-0.78686
0.0159	-0.78686
0.01595	-0.5958
0.016	-0.5958
0.01605	-0.78686
0.0161	-0.40474
0.01615	-1.16898
0.0162	-0.5958
0.01625	-0.5958
0.0163	-1.36004
0.01635	-1.5511
0.0164	-0.5958
0.01645	-0.40474
0.0165	-0.97792
0.01655	-0.78686
0.0166	-0.97792
0.01665	-0.21368
0.0167	-1.5511
0.01675	-1.16898
0.0168	-0.78686
0.01685	-0.97792
0.0169	-0.78686
0.01695	-0.97792
0.017	-0.78686
0.01705	-0.5958
0.0171	-0.02262
0.01715	-1.5511
0.0172	-0.97792
0.01725	-0.78686
0.0173	-0.40474
0.01735	-0.97792
0.0174	-1.5511
0.01745	-0.5958
0.0175	0.74163
0.01755	-0.78686
0.0176	-2.31535
0.01765	-1.74216
0.0177	0.16844
0.01775	-0.40474
0.0178	-0.02262
0.01785	0.16844
0.0179	0.16844
0.01795	-0.97792
0.018	-0.5958
0.01805	-0.78686
0.0181	0.74163
0.01815	-1.36004
0.0182	-0.97792
0.01825	-0.97792
0.0183	-0.40474
0.01835	-1.5511
0.0184	0.16844
0.01845	-1.5511
0.0185	-2.12428
0.01855	-0.5958
0.0186	-1.16898
0.01865	-1.36004
0.0187	-0.97792
0.01875	-0.5958
0.0188	-0.21368
0.01885	-0.97792
0.0189	-1.74216
0.01895	-0.40474
0.019	-1.16898
0.01905	-0.5958
0.0191	-1.36004
0.01915	-0.40474
0.0192	-0.5958
0.01925	-1.36004
0.0193	-1.16898
0.01935	-0.21368
0.0194	-1.36004
0.01945	-0.97792
0.0195	-1.16898
0.01955	-0.78686
0.0196	-1.16898
0.01965	-0.5958
0.0197	-1.5511
0.01975	-0.78686
0.0198	0.55057
0.01985	-1.36004
0.0199	-1.5511
0.01995	-0.78686
0.02	-1.5511
0.02005	-0.5958
0.0201	-2.50641
0.02015	-0.5958
0.0202	-1.74216
0.02025	-0.5958
0.0203	-2.12428
0.02035	-1.36004
0.0204	-0.5958
0.02045	-0.40474
0.0205	-1.16898
0.02055	-1.36004
0.0206	-1.16898
0.02065	-0.40474
0.0207	-1.74216
0.02075	-1.5511
0.0208	-0.21368
0.02085	-1.5511
0.0209	-0.40474
0.02095	-1.36004
0.021	-0.97792
0.02105	-0.21368
0.0211	-0.5958
0.02115	-0.02262
0.0212	-2.50641
0.02125	-0.97792
0.0213	-0.78686
0.02135	-0.78686
0.0214	-0.97792
0.02145	-1.93322
0.0215	-0.21368
0.02155	-0.5958
0.0216	-0.5958
0.02165	-1.36004
0.0217	-0.40474
0.02175	-0.97792
0.0218	-0.40474
0.02185	-0.21368
0.0219	-0.40474
0.02195	-0.97792
0.022	-0.97792
0.02205	-1.36004
0.0221	-1.36004
0.02215	-2.31535
0.0222	-1.5511
0.02225	-0.97792
0.0223	-0.5958
0.02235	-0.97792
0.0224	-1.74216
0.02245	-1.36004
0.0225	-1.36004
0.02255	-0.78686
0.0226	-0.5958
0.02265	-1.93322
0.0227	-0.5958
0.02275	-0.78686
0.0228	-0.78686
0.02285	-0.97792
0.0229	-1.5511
0.02295	-0.5958
0.023	-0.5958
0.02305	-1.36004
0.0231	-1.36004
0.02315	-0.97792
0.0232	-0.40474
0.02325	-0.5958
0.0233	-0.78686
0.02335	-1.36004
0.0234	-0.5958
0.02345	-1.36004
0.0235	-1.36004
0.02355	-0.5958
0.0236	-0.78686
0.02365	-0.5958
0.0237	-1.5511
0.02375	-0.5958
0.0238	-0.5958
0.02385	-0.5958
0.0239	-1.5511
0.02395	-0.97792
0.024	-0.40474
0.02405	-1.36004
0.0241	-1.5511
0.02415	-0.78686
0.0242	-0.02262
0.02425	-0.97792
0.0243	-1.16898
0.02435	-1.16898
0.0244	-0.78686
0.02445	-0.5958
0.0245	-0.78686
0.02455	-1.36004
0.0246	-0.5958
0.02465	-0.5958
0.0247	-0.97792
0.02475	-1.36004
0.0248	-0.5958
0.02485	-0.40474
0.0249	-0.78686
0.02495	-1.5511
0.025	-1.36004
0.02505	-0.5958
0.0251	-0.78686
0.02515	-0.97792
0.0252	-0.78686
0.02525	-0.78686
0.0253	-0.78686
0.02535	-1.93322
0.0254	-0.97792
0.02545	-0.5958
0.0255	-0.78686
0.02555	-1.36004
0.0256	-1.74216
0.02565	-0.97792
0.0257	-0.5958
0.02575	-0.78686
0.0258	-1.16898
0.02585	-1.16898
0.0259	-0.02262
0.02595	-0.02262
0.026	-1.93322
0.02605	-1.93322
0.0261	0.35951
0.02615	-0.78686
0.0262	-0.40474
0.02625	-0.5958
0.0263	0.55057
0.02635	0.16844
0.0264	-0.97792
0.02645	-1.16898
0.0265	-1.16898
0.02655	-1.16898
0.0266	-2.31535
0.02665	-2.31535
0.0267	-0.5958
0.02675	-0.02262
0.0268	0.74163
0.02685	-1.16898
0.0269	-0.5958
0.02695	-0.5958
0.027	-0.97792
0.02705	-2.50641
0.0271	-0.78686
0.02715	-1.16898
0.0272	-0.5958
0.02725	-1.16898
0.0273	-2.88853
0.02735	-0.78686
0.0274	-0.02262
0.02745	-1.16898
0.0275	-2.31535
0.02755	-0.78686
0.0276	0.93269
0.02765	-1.93322
0.0277	-0.78686
0.02775	0.55057
0.0278	-0.40474
0.02785	-0.5958
0.0279	-1.16898
0.02795	-1.5511
0.028	-0.5958
0.02805	-0.5958
0.0281	-1.36004
0.02815	-2.12428
0.0282	-0.5958
0.02825	-1.93322
0.0283	-1.5511
0.02835	-1.74216
0.0284	-0.5958
0.02845	-2.12428
0.0285	-1.5511
0.02855	-1.36004
0.0286	-0.40474
0.02865	-0.5958
0.0287	-1.36004
0.02875	-0.40474
0.0288	-0.5958
0.02885	-1.36004
0.0289	-0.78686
0.02895	-0.5958
0.029	-1.5511
0.02905	-1.5511
0.0291	-0.5958
0.02915	-2.88853
0.0292	-0.97792
0.02925	-2.31535
0.0293	-1.36004
0.02935	-2.88853
0.0294	-1.16898
0.02945	-1.93322
0.0295	-0.78686
0.02955	-1.16898
0.0296	-1.36004
0.02965	-0.40474
0.0297	-1.16898
0.02975	-0.5958
0.0298	-1.5511
0.02985	-0.78686
0.0299	-0.78686
0.02995	-0.97792
0.03	-0.78686
0.03005	-1.74216
0.0301	0.93269
0.03015	-0.97792
0.0302	-1.93322
0.03025	-0.78686
0.0303	-0.5958
0.03035	-2.12428
0.0304	-1.16898
0.03045	-0.78686
0.0305	-0.5958
0.03055	-0.97792
0.0306	-2.12428
0.03065	-1.16898
0.0307	-0.78686
0.03075	-0.97792
0.0308	-1.16898
0.03085	-1.74216
0.0309	-0.78686
0.03095	-0.5958
0.031	-0.97792
0.03105	-1.5511
0.0311	-1.36004
0.03115	-0.97792
0.0312	-0.97792
0.03125	-1.5511
0.0313	-1.36004
0.03135	-0.5958
0.0314	-1.16898
0.03145	-0.97792
0.0315	-0.5958
0.03155	-0.78686
0.0316	-0.40474
0.03165	-1.36004
0.0317	-0.40474
0.03175	-0.97792
0.0318	-0.78686
0.03185	-1.5511
0.0319	-0.5958
0.03195	-0.40474
0.032	-0.40474
0.03205	-0.78686
0.0321	-1.74216
0.03215	-0.97792
0.0322	-0.40474
0.03225	-0.5958
0.0323	-1.5511
0.03235	-0.97792
0.0324	-0.40474
0.03245	-0.5958
0.0325	-1.74216
0.03255	-0.97792
0.0326	-0.40474
0.03265	-0.5958
0.0327	-0.5958
0.03275	-1.36004
0.0328	-0.78686
0.03285	-0.5958
0.0329	-0.97792
0.03295	-1.36004
0.033	-0.5958
0.03305	-0.5958
0.0331	-0.78686
0.03315	-1.5511
0.0332	-0.78686
0.03325	-0.40474
0.0333	-1.36004
0.03335	-1.36004
0.0334	-0.40474
0.03345	-0.40474
0.0335	-0.40474
0.03355	-0.97792
0.0336	-1.5511
0.03365	-0.97792
0.0337	-0.97792
0.03375	-0.5958
0.0338	-1.16898
0.03385	-0.5958
0.0339	-0.02262
0.03395	-0.5958
0.034	-1.36004
0.03405	-1.16898
0.0341	-0.5958
0.03415	-1.16898
0.0342	-1.16898
0.03425	-0.97792
0.0343	1.12375
0.03435	-0.21368
0.0344	-1.93322
0.03445	-0.02262
0.0345	0.74163
0.03455	-0.5958
0.0346	-2.12428
0.03465	-0.78686
0.0347	-0.97792
0.03475	1.12375
0.0348	-1.74216
0.03485	-0.40474
0.0349	-0.97792
0.03495	0.35951
0.035	-0.78686
0.03505	-0.40474
0.0351	-0.02262
0.03515	-0.5958
0.0352	-0.5958
0.03525	-0.02262
0.0353	-1.16898
0.03535	-0.40474
0.0354	-0.97792
0.03545	-0.97792
0.0355	-0.21368
0.03555	-0.5958
0.0356	-1.74216
0.03565	-2.69747
0.0357	-0.5958
0.03575	-0.78686
0.0358	-1.36004
0.03585	-1.74216
0.0359	-1.36004
0.03595	-0.21368
0.036	-1.5511
0.03605	-1.93322
0.0361	-0.78686
0.03615	-0.5958
0.0362	-2.12428
0.03625	-0.97792
0.0363	-0.78686
0.03635	-0.97792
0.0364	-0.40474
0.03645	-1.74216
0.0365	-0.97792
0.03655	-1.5511
0.0366	-0.40474
0.03665	-0.40474
0.0367	-1.36004
0.03675	-0.5958
0.0368	-0.5958
0.03685	-1.5511
0.0369	-1.5511
0.03695	-0.78686
0.037	-1.16898
0.03705	-1.36004
0.0371	-1.5511
0.03715	-0.78686
0.0372	-0.40474
0.03725	-0.5958
0.0373	-1.36004
0.03735	-1.36004
0.0374	-2.12428
0.03745	-0.5958
0.0375	-2.12428
0.03755	-1.5511
0.0376	-1.93322
0.03765	-0.5958
0.0377	-0.78686
0.03775	-1.16898
0.0378	-1.5511
0.03785	-0.5958
0.0379	-0.40474
0.03795	-1.5511
0.038	-0.78686
0.03805	-0.40474
0.0381	-1.5511
0.03815	-1.16898
0.0382	-2.50641
0.03825	-0.97792
0.0383	-1.74216
0.03835	-1.74216
0.0384	-2.12428
0.03845	-1.93322
0.0385	-1.93322
0.03855	-1.5511
0.0386	-2.88853
0.03865	-0.78686
0.0387	-1.5511
0.03875	-1.36004
0.0388	-0.5958
0.03885	-0.5958
0.0389	-0.5958
0.03895	-0.78686
0.039	-1.36004
0.03905	-0.78686
0.0391	-0.40474
0.03915	-0.40474
0.0392	-1.16898
0.03925	-1.36004
0.0393	-0.5958
0.03935	-0.40474
0.0394	-0.97792
0.03945	-1.36004
0.0395	-1.16898
0.03955	-0.40474
0.0396	-1.5511
0.03965	-1.36004
0.0397	-1.16898
0.03975	-0.78686
0.0398	-0.5958
0.03985	-0.97792
0.0399	-0.78686
0.03995	-0.02262
0.04	-0.78686
0.04005	-1.5511
0.0401	-0.97792
0.04015	-0.97792
0.0402	-0.5958
0.04025	-1.36004
0.0403	-1.36004
0.04035	-0.5958
0.0404	-0.02262
0.04045	-0.5958
0.0405	-0.97792
0.04055	-0.5958
0.0406	-0.40474
0.04065	-0.78686
0.0407	-1.5511
0.04075	-0.97792
0.0408	-0.02262
0.04085	-0.97792
0.0409	-1.16898
0.04095	-0.5958
0.041	-0.40474
0.04105	-1.16898
0.0411	-1.36004
0.04115	-0.5958
0.0412	-0.78686
0.04125	-0.5958
0.0413	-1.36004
0.04135	-1.74216
0.0414	-0.97792
0.04145	-0.40474
0.0415	-1.36004
0.04155	-1.36004
0.0416	-0.78686
0.04165	-0.21368
0.0417	-0.78686
0.04175	-1.36004
0.0418	-0.78686
0.04185	-0.97792
0.0419	-0.40474
0.04195	-0.78686
0.042	-1.5511
0.04205	-0.5958
0.0421	-0.78686
0.04215	-0.78686
0.0422	-1.74216
0.04225	-0.78686
0.0423	-0.02262
0.04235	-0.78686
0.0424	-1.74216
0.04245	-0.78686
0.0425	0.16844
0.04255	-0.97792
0.0426	-1.36004
0.04265	-1.16898
0.0427	-0.97792
0.04275	-1.74216
0.0428	-2.12428
0.04285	-1.5511
0.0429	-0.78686
0.04295	-0.02262
0.043	-1.36004
0.04305	-1.5511
0.0431	-1.74216
0.04315	-0.5958
0.0432	-0.5958
0.04325	-1.16898
0.0433	-0.78686
0.04335	-0.5958
0.0434	-1.5511
0.04345	-1.16898
0.0435	-0.40474
0.04355	-0.5958
0.0436	-1.36004
0.04365	-1.5511
0.0437	-0.78686
0.04375	-0.21368
0.0438	-0.40474
0.04385	-1.5511
0.0439	-0.97792
0.04395	1.12375
0.044	-1.36004
0.04405	-0.78686
0.0441	-1.74216
0.04415	-0.5958
0.0442	-0.40474
0.04425	-2.31535
0.0443	-1.36004
0.04435	-1.5511
0.0444	-0.40474
0.04445	0.16844
0.0445	-0.21368
0.04455	-0.97792
0.0446	-1.36004
0.04465	-2.12428
0.0447	-0.5958
0.04475	-0.97792
0.0448	-0.02262
0.04485	-0.78686
0.0449	-0.5958
0.04495	0.16844
0.045	-0.5958
0.04505	-0.21368
0.0451	-0.78686
0.04515	-0.02262
0.0452	0.35951
0.04525	-0.5958
0.0453	-1.74216
0.04535	-0.40474
0.0454	-0.40474
0.04545	-0.5958
0.0455	-0.5958
0.04555	-2.50641
0.0456	0.35951
0.04565	-1.36004
0.0457	0.16844
0.04575	-1.5511
0.0458	-1.36004
0.04585	-0.02262
0.0459	-0.97792
0.04595	0.35951
0.046	-2.12428
0.04605	-2.12428
0.0461	-1.16898
0.04615	-0.97792
0.0462	-0.78686
0.04625	0.16844
0.0463	-0.5958
0.04635	-1.74216
0.0464	-1.16898
0.04645	-0.5958
0.0465	-0.40474
0.04655	-1.36004
0.0466	-1.5511
0.04665	-1.5511
0.0467	-0.5958
0.04675	-0.97792
0.0468	-1.16898
0.04685	-0.40474
0.0469	-0.40474
0.04695	-1.5511
0.047	-1.5511
0.04705	-0.40474
0.0471	-0.78686
0.04715	-0.97792
0.0472	-1.16898
0.04725	-0.5958
0.0473	-0.40474
0.04735	-0.5958
0.0474	-0.78686
0.04745	-1.74216
0.0475	-1.36004
0.04755	-1.16898
0.0476	-1.74216
0.04765	-2.12428
0.0477	-1.36004
0.04775	-0.78686
0.0478	-0.5958
0.04785	-1.5511
0.0479	-0.97792
0.04795	0.16844
0.048	-0.78686
0.04805	-1.36004
0.0481	-0.78686
0.04815	-0.5958
0.0482	-0.5958
0.04825	-1.74216
0.0483	-0.97792
0.04835	-0.78686
0.0484	-0.5958
0.04845	-0.97792
0.0485	-0.97792
0.04855	-0.78686
0.0486	-0.97792
0.04865	-0.21368
0.0487	-1.74216
0.04875	-0.97792
0.0488	-0.5958
0.04885	-1.16898
0.0489	-0.5958
0.04895	-0.97792
0.049	-0.78686
0.04905	-0.97792
0.0491	-1.5511
0.04915	-0.78686
0.0492	-0.5958
0.04925	-0.97792
0.0493	-1.74216
0.04935	-1.74216
0.0494	-0.78686
0.04945	0.16844
0.0495	-0.78686
0.04955	-1.5511
0.0496	-0.97792
0.04965	-0.78686
0.0497	-0.40474
0.04975	-1.5511
0.0498	-1.36004
0.04985	-0.5958
0.0499	-0.5958
0.04995	-1.36004
0.05	-1.36004
0.05005	-0.5958
0.0501	-0.5958
0.05015	-0.5958
0.0502	-1.74216
0.05025	-0.97792
0.0503	-0.40474
0.05035	-1.16898
0.0504	-1.36004
0.05045	-0.40474
0.0505	-0.40474
0.05055	-0.97792
0.0506	-1.5511
0.05065	-0.97792
0.0507	-0.5958
0.05075	-0.5958
0.0508	-0.21368
0.05085	-0.5958
0.0509	-1.5511
0.05095	-2.12428
0.051	-2.12428
0.05105	0.16844
0.0511	-0.78686
0.05115	0.55057
0.0512	-1.5511
0.05125	-1.5511
0.0513	-1.93322
0.05135	-0.02262
0.0514	-2.12428
0.05145	-1.16898
0.0515	-2.12428
0.05155	-0.5958
0.0516	0.93269
0.05165	-0.40474
0.0517	-0.78686
0.05175	-0.97792
0.0518	-0.97792
0.05185	-0.78686
0.0519	-0.5958
0.05195	-0.5958
0.052	-0.97792
0.05205	-1.5511
0.0521	-0.5958
0.05215	-0.40474
0.0522	-0.5958
0.05225	-1.16898
0.0523	-1.5511
0.05235	-1.36004
0.0524	-0.5958
0.05245	-0.21368
0.0525	-1.16898
0.05255	-1.93322
0.0526	-0.21368
0.05265	-0.78686
0.0527	-0.5958
0.05275	-1.5511
0.0528	-1.5511
0.05285	-0.97792
0.0529	-1.5511
0.05295	-0.5958
0.053	-0.02262
0.05305	-0.97792
0.0531	-0.40474
0.05315	-2.12428
0.0532	-1.16898
0.05325	0.16844
0.0533	-0.97792
0.05335	-0.97792
0.0534	-2.12428
0.05345	-0.5958
0.0535	-0.5958
0.05355	-1.16898
0.0536	0.16844
0.05365	-0.21368
0.0537	-1.16898
0.05375	-2.12428
0.0538	-1.5511
0.05385	-0.5958
0.0539	-0.97792
0.05395	0.16844
0.054	-0.5958
0.05405	-0.5958
0.0541	-0.21368
0.05415	-1.5511
0.0542	-1.16898
0.05425	-1.16898
0.0543	0.16844
0.05435	-0.78686
0.0544	-1.5511
0.05445	-0.5958
0.0545	0.74163
0.05455	-1.5511
0.0546	-1.36004
0.05465	-0.78686
0.0547	-1.36004
0.05475	-0.02262
0.0548	-1.74216
0.05485	0.16844
0.0549	-0.21368
0.05495	-0.97792
0.055	-0.78686
0.05505	-0.97792
0.0551	0.16844
0.05515	0.35951
0.0552	-2.31535
0.05525	-1.5511
0.0553	-0.40474
0.05535	-0.40474
0.0554	-0.40474
0.05545	-1.16898
0.0555	-1.16898
0.05555	-0.5958
0.0556	-0.78686
0.05565	-1.16898
0.0557	-0.78686
0.05575	-0.5958
0.0558	-1.36004
0.05585	-1.36004
0.0559	-1.74216
0.05595	-0.78686
0.056	-0.21368
0.05605	-0.78686
0.0561	-1.5511
0.05615	-0.97792
0.0562	-0.21368
0.05625	-0.97792
0.0563	-1.5511
0.05635	-0.40474
0.0564	-0.40474
0.05645	-0.5958
0.0565	-1.74216
0.05655	-1.16898
0.0566	-0.78686
0.05665	-1.36004
0.0567	-1.93322
0.05675	-0.97792
0.0568	-0.97792
0.05685	-0.78686
0.0569	-1.74216
0.05695	-1.36004
0.057	-1.16898
0.05705	-0.21368
0.0571	-0.5958
0.05715	-1.36004
0.0572	-1.16898
0.05725	-0.5958
0.0573	-1.16898
0.05735	-1.36004
0.0574	-1.16898
0.05745	-0.78686
0.0575	0.16844
0.05755	-1.16898
0.0576	-1.5511
0.05765	-0.78686
0.0577	-0.40474
0.05775	-0.97792
0.0578	-1.36004
0.05785	-0.97792
0.0579	-0.02262
0.05795	-1.16898
0.058	-0.78686
0.05805	-0.78686
0.0581	-0.97792
0.05815	-1.16898
0.0582	-1.16898
0.05825	-0.5958
0.0583	-0.78686
0.05835	-0.02262
0.0584	-0.5958
0.05845	-0.40474
0.0585	0.16844
0.05855	-0.5958
0.0586	-0.97792
0.05865	-0.78686
0.0587	-0.02262
0.05875	0.35951
0.0588	-0.02262
0.05885	-0.78686
0.0589	0.16844
0.05895	0.55057
0.059	-0.5958
0.05905	-0.5958
0.0591	0.16844
0.05915	0.74163
0.0592	0.55057
0.05925	-0.97792
0.0593	0.35951
0.05935	0.93269
0.0594	-0.40474
0.05945	-0.97792
0.0595	2.46117
0.05955	0.93269
0.0596	3.03436
0.05965	1.50587
0.0597	0.93269
0.05975	0.93269
0.0598	1.50587
0.05985	0.93269
0.0599	0.93269
0.05995	2.46117
0.06	3.22542
0.06005	0.93269
0.0601	0.55057
0.06015	0.16844
0.0602	2.46117
0.06025	0.93269
0.0603	1.50587
0.06035	1.50587
0.0604	1.50587
0.06045	2.46117
0.0605	2.07905
0.06055	1.12375
0.0606	2.65223
0.06065	1.50587
0.0607	1.88799
0.06075	2.46117
0.0608	3.98966
0.06085	3.22542
0.0609	3.03436
0.06095	2.65223
0.061	2.27011
0.06105	3.60754
0.0611	3.60754
0.06115	2.8433
0.0612	2.65223
0.06125	3.41648
0.0613	3.22542
0.06135	3.41648
0.0614	2.46117
0.06145	3.60754
0.0615	3.98966
0.06155	3.7986
0.0616	3.98966
0.06165	4.18072
0.0617	3.22542
0.06175	4.37178
0.0618	3.98966
0.06185	6.09133
0.0619	4.7539
0.06195	3.03436
0.062	3.7986
0.06205	3.98966
0.0621	5.32709
0.06215	5.90027
0.0622	4.56284
0.06225	4.7539
0.0623	3.7986
0.06235	4.7539
0.0624	5.70921
0.06245	4.7539
0.0625	4.7539
0.06255	5.90027
0.0626	5.70921
0.06265	5.51815
0.0627	5.70921
0.06275	6.28239
0.0628	4.56284
0.06285	5.70921
0.0629	6.66451
0.06295	7.81088
0.063	6.85557
0.06305	6.09133
0.0631	5.70921
0.06315	5.70921
0.0632	7.42875
0.06325	6.66451
0.0633	7.42875
0.06335	6.85557
0.0634	6.85557
0.06345	6.85557
0.0635	5.90027
0.06355	7.04663
0.0636	7.42875
0.06365	7.61982
0.0637	7.23769
0.06375	8.193
0.0638	7.42875
0.06385	8.57512
0.0639	7.61982
0.06395	7.61982
0.064	7.61982
0.06405	8.193
0.0641	8.38406
0.06415	7.61982
0.0642	7.61982
0.06425	8.38406
0.0643	8.95724
0.06435	8.38406
0.0644	8.38406
0.06445	9.33936
0.0645	9.33936
0.06455	9.1483
0.0646	8.76618
0.06465	8.95724
0.0647	9.72148
0.06475	9.72148
0.0648	9.1483
0.06485	9.91254
0.0649	10.2947
0.06495	9.91254
0.065	9.53042
0.06505	10.2947
0.0651	10.8679
0.06515	10.6768
0.0652	10.2947
0.06525	10.6768
0.0653	11.441
0.06535	11.441
0.0654	10.6768
0.06545	11.8232
0.0655	12.0142
0.06555	11.8232
0.0656	12.3963
0.06565	11.8232
0.0657	12.3963
0.06575	12.7785
0.0658	12.9695
0.06585	13.1606
0.0659	13.9248
0.06595	14.8801
0.066	14.3069
0.06605	13.7338
0.0661	14.3069
0.06615	15.0712
0.0662	15.2622
0.06625	14.8801
0.0663	15.8354
0.06635	16.5997
0.0664	16.7907
0.06645	16.7907
0.0665	17.1729
0.06655	18.1282
0.0666	17.746
0.06665	18.1282
0.0667	17.3639
0.06675	19.0835
0.0668	19.6566
0.06685	19.6566
0.0669	19.8477
0.06695	20.612
0.067	21.5673
0.06705	21.3762
0.0671	21.5673
0.06715	22.1404
0.0672	23.0957
0.06725	23.4779
0.0673	23.4779
0.06735	24.051
0.0674	25.1974
0.06745	25.5795
0.0675	25.9616
0.06755	25.9616
0.0676	26.9169
0.06765	27.8723
0.0677	29.5918
0.06775	30.165
0.0678	32.0756
0.06785	4.94496
0.0679	31.5024
0.06795	32.2666
0.068	33.2219
0.06805	35.8968
0.0681	36.0879
0.06815	37.9985
0.0682	37.8074
0.06825	38.9538
0.0683	39.718
0.06835	39.718
0.0684	40.6733
0.06845	42.9661
0.0685	43.9213
0.06855	44.8767
0.0686	44.4945
0.06865	46.9783
0.0687	49.2711
0.06875	47.3605
0.0688	49.08
0.06885	50.6085
0.0689	52.1369
0.06895	52.9012
0.069	53.6654
0.06905	54.2386
0.0691	56.5314
0.06915	58.2509
0.0692	58.8241
0.06925	58.4419
0.0693	59.0151
0.06935	61.1168
0.0694	60.5436
0.06945	62.6453
0.0695	62.6453
0.06955	65.3201
0.0696	64.3649
0.06965	66.4665
0.0697	66.0844
0.06975	68.5682
0.0698	68.7592
0.06985	69.9056
0.0699	72.0073
0.06995	73.5357
0.07	73.1536
0.07005	72.7715
0.0701	74.6821
0.07015	76.5927
0.0702	76.5927
0.07025	76.5927
0.0703	78.1212
0.07035	78.6944
0.0704	80.4139
0.07045	80.9871
0.0705	81.1782
0.07055	82.8978
0.0706	83.853
0.07065	83.853
0.0707	84.0441
0.07075	84.8084
0.0708	85.9547
0.07085	86.3368
0.0709	86.3368
0.07095	87.1011
0.071	88.8206
0.07105	89.967
0.0711	87.4832
0.07115	89.7759
0.0712	91.8776
0.07125	91.1133
0.0713	90.7313
0.07135	91.8776
0.0714	92.6419
0.07145	93.5971
0.0715	93.5971
0.07155	93.5971
0.0716	94.7435
0.07165	95.5078
0.0717	96.6541
0.07175	94.9346
0.0718	97.2273
0.07185	97.8005
0.0719	96.8452
0.07195	97.2273
0.072	98.5647
0.07205	99.1379
0.0721	100.093
0.07215	99.52
0.0722	100.093
0.07225	101.049
0.0723	103.341
0.07235	101.622
0.0724	102.004
0.07245	103.15
0.0725	104.297
0.07255	103.723
0.0726	103.532
0.07265	104.106
0.0727	105.061
0.07275	105.825
0.0728	106.398
0.07285	107.353
0.0729	107.545
0.07295	108.309
0.073	108.309
0.07305	108.309
0.0731	109.837
0.07315	109.837
0.0732	110.219
0.07325	110.602
0.0733	110.984
0.07335	111.939
0.0734	112.13
0.07345	112.321
0.0735	112.13
0.07355	113.659
0.0736	114.232
0.07365	114.423
0.0737	114.232
0.07375	115.187
0.0738	115.76
0.07385	115.951
0.0739	115.951
0.07395	116.907
0.074	117.671
0.07405	117.671
0.0741	117.48
0.07415	118.244
0.0742	119.008
0.07425	119.008
0.0743	119.199
0.07435	119.581
0.0744	120.155
0.07445	120.346
0.0745	120.919
0.07455	121.11
0.0746	120.919
0.07465	122.065
0.0747	122.065
0.07475	121.683
0.0748	122.256
0.07485	123.403
0.0749	122.638
0.07495	122.829
0.075	123.785
0.07505	124.549
0.0751	124.549
0.07515	124.167
0.0752	124.549
0.07525	125.313
0.0753	124.931
0.07535	125.886
0.0754	125.504
0.07545	126.077
0.0755	126.651
0.07555	126.651
0.0756	126.842
0.07565	127.033
0.0757	127.797
0.07575	127.415
0.0758	127.606
0.07585	127.988
0.0759	128.179
0.07595	129.708
0.076	127.988
0.07605	127.606
0.0761	128.943
0.07615	129.326
0.0762	127.797
0.07625	129.708
0.0763	130.281
0.07635	130.663
0.0764	130.663
0.07645	128.943
0.0765	130.663
0.07655	131.618
0.0766	132
0.07665	130.472
0.0767	131.618
0.07675	131.809
0.0768	132.956
0.07685	131.427
0.0769	131.618
0.07695	132.765
0.077	133.338
0.07705	131.809
0.0771	131.618
0.07715	130.854
0.0772	132.574
0.07725	132.382
0.0773	132.956
0.07735	132.956
0.0774	133.72
0.07745	132.574
0.0775	131.427
0.07755	135.248
0.0776	133.338
0.07765	133.72
0.0777	133.147
0.07775	134.484
0.0778	134.102
0.07785	134.675
0.0779	132.191
0.07795	134.102
0.078	133.529
0.07805	134.484
0.0781	133.529
0.07815	133.911
0.0782	133.529
0.07825	134.866
0.0783	134.675
0.07835	135.248
0.0784	136.013
0.07845	134.675
0.0785	133.72
0.07855	132.765
0.0786	134.102
0.07865	133.338
0.0787	134.866
0.07875	132.765
0.0788	134.675
0.07885	133.911
0.0789	133.911
0.07895	134.102
0.079	136.013
0.07905	136.204
0.0791	135.631
0.07915	134.866
0.0792	134.102
0.07925	135.822
0.0793	136.204
0.07935	135.057
0.0794	133.911
0.07945	135.248
0.0795	136.013
0.07955	135.057
0.0796	135.057
0.07965	135.057
0.0797	136.013
0.07975	135.248
0.0798	135.057
0.07985	135.439
0.0799	135.057
0.07995	134.866
0.08	135.057
0.08005	134.866
0.0801	134.102
0.08015	135.439
0.0802	135.631
0.08025	133.911
0.0803	134.293
0.08035	136.586
0.0804	135.057
0.08045	134.484
0.0805	134.484
0.08055	133.911
0.0806	136.013
0.08065	133.72
0.0807	135.631
0.08075	134.293
0.0808	135.439
0.08085	134.102
0.0809	133.529
0.08095	135.057
0.081	134.102
0.08105	133.72
0.0811	134.484
0.08115	134.293
0.0812	134.675
0.08125	133.72
0.0813	133.338
0.08135	132.574
0.0814	133.529
0.08145	133.338
0.0815	133.338
0.08155	132.956
0.0816	133.147
0.08165	133.529
0.0817	132.956
0.08175	132.191
0.0818	133.72
0.08185	133.147
0.0819	132.956
0.08195	132
0.082	132.382
0.08205	132.765
0.0821	132.191
0.08215	131.236
0.0822	131.618
0.08225	132.191
0.0823	131.427
0.08235	131.236
0.0824	130.854
0.08245	131.618
0.0825	131.618
0.08255	130.663
0.0826	131.045
0.08265	132
0.0827	130.854
0.08275	130.663
0.0828	129.899
0.08285	130.09
0.0829	130.663
0.08295	130.472
0.083	129.517
0.08305	129.708
0.0831	130.09
0.08315	130.472
0.0832	129.134
0.08325	129.326
0.0833	129.708
0.08335	130.09
0.0834	129.134
0.08345	128.561
0.0835	128.752
0.08355	128.561
0.0836	128.37
0.08365	128.37
0.0837	128.179
0.08375	128.179
0.0838	127.797
0.08385	127.415
0.0839	127.797
0.08395	127.224
0.084	126.842
0.08405	126.46
0.0841	127.224
0.08415	127.415
0.0842	128.37
0.08425	127.988
0.0843	126.651
0.08435	128.37
0.0844	128.561
0.08445	127.606
0.0845	34.9415
0.08455	121.492
0.0846	125.695
0.08465	126.269
0.0847	124.74
0.08475	124.549
0.0848	125.313
0.08485	124.358
0.0849	124.358
0.08495	123.403
0.085	125.313
0.08505	124.74
0.0851	122.256
0.08515	123.403
0.0852	124.549
0.08525	123.212
0.0853	122.065
0.08535	123.976
0.0854	123.212
0.08545	123.02
0.0855	122.638
0.08555	121.301
0.0856	121.11
0.08565	122.065
0.0857	121.683
0.08575	121.301
0.0858	122.638
0.08585	122.256
0.0859	121.492
0.08595	120.537
0.086	120.728
0.08605	121.11
0.0861	119.963
0.08615	118.626
0.0862	120.346
0.08625	120.537
0.0863	120.537
0.08635	119.772
0.0864	118.817
0.08645	119.581
0.0865	120.728
0.08655	119.772
0.0866	118.244
0.08665	118.817
0.0867	119.39
0.08675	118.244
0.0868	118.626
0.08685	117.862
0.0869	118.053
0.08695	117.48
0.087	116.907
0.08705	116.333
0.0871	117.289
0.08715	117.862
0.0872	115.951
0.08725	115.569
0.0873	116.524
0.08735	116.333
0.0874	115.76
0.08745	115.378
0.0875	115.951
0.08755	116.907
0.0876	115.569
0.08765	114.041
0.0877	113.467
0.08775	114.232
0.0878	113.276
0.08785	114.232
0.0879	111.939
0.08795	114.041
0.088	111.939
0.08805	112.321
0.0881	112.894
0.08815	114.232
0.0882	115.378
0.08825	113.659
0.0883	111.939
0.08835	112.13
0.0884	112.703
0.08845	112.321
0.0885	111.557
0.08855	110.984
0.0886	111.748
0.08865	111.557
0.0887	110.793
0.08875	111.557
0.0888	111.175
0.08885	111.557
0.0889	110.602
0.08895	109.837
0.089	110.028
0.08905	109.646
0.0891	109.455
0.08915	109.073
0.0892	109.264
0.08925	108.882
0.0893	108.882
0.08935	108.691
0.0894	108.118
0.08945	108.118
0.0895	108.118
0.08955	107.545
0.0896	107.927
0.08965	107.545
0.0897	107.162
0.08975	107.545
0.0898	106.207
0.08985	107.162
0.0899	106.78
0.08995	106.207
0.09	105.634
0.09005	106.398
0.0901	106.016
0.09015	105.443
0.0902	105.061
0.09025	105.443
0.0903	105.443
0.09035	105.443
0.0904	104.488
0.09045	104.106
0.0905	104.488
0.09055	104.106
0.0906	103.723
0.09065	102.959
0.0907	103.341
0.09075	103.15
0.0908	102.195
0.09085	102.195
0.0909	102.577
0.09095	102.768
0.091	101.813
0.09105	101.049
0.0911	101.622
0.09115	101.622
0.0912	101.24
0.09125	100.666
0.0913	101.24
0.09135	101.24
0.0914	101.24
0.09145	100.284
0.0915	99.7111
0.09155	99.9022
0.0916	99.9022
0.09165	99.329
0.0917	99.1379
0.09175	98.9468
0.0918	99.7111
0.09185	98.7558
0.0919	97.8005
0.09195	98.5647
0.092	98.7558
0.09205	98.3736
0.0921	97.0362
0.09215	96.8452
0.0922	97.8005
0.09225	97.4184
0.0923	96.463
0.09235	96.081
0.0924	96.081
0.09245	96.272
0.0925	95.5078
0.09255	94.9346
0.0926	94.9346
0.09265	95.6988
0.0927	95.3167
0.09275	93.4061
0.0928	93.215
0.09285	94.9346
0.0929	95.6988
0.09295	93.9792
0.093	92.4508
0.09305	93.215
0.0931	94.1703
0.09315	93.9792
0.0932	93.9792
0.09325	93.7882
0.0933	93.4061
0.09335	92.8329
0.0934	91.6865
0.09345	92.2597
0.0935	92.6419
0.09355	92.2597
0.0936	92.6419
0.09365	92.6419
0.0937	90.7313
0.09375	90.1581
0.0938	88.6295
0.09385	90.1581
0.0939	91.3044
0.09395	90.1581
0.094	89.5849
0.09405	89.3938
0.0941	89.3938
0.09415	89.2027
0.0942	89.2027
0.09425	87.2922
0.0943	88.8206
0.09435	87.6743
0.0944	87.8653
0.09445	87.2922
0.0945	89.0117
0.09455	86.719
0.0946	87.8653
0.09465	86.719
0.0947	85.9547
0.09475	88.2475
0.0948	86.91
0.09485	86.3368
0.0949	86.3368
0.09495	86.91
0.095	86.5279
0.09505	84.8084
0.0951	84.2352
0.09515	83.662
0.0952	85.3816
0.09525	83.853
0.0953	83.4709
0.09535	84.4262
0.0954	84.2352
0.09545	84.4262
0.0955	83.4709
0.09555	83.4709
0.0956	82.7067
0.09565	83.2798
0.0957	80.9871
0.09575	83.4709
0.0958	82.5156
0.09585	82.3246
0.0959	83.2798
0.09595	80.9871
0.096	82.5156
0.09605	81.7514
0.0961	80.9871
0.09615	80.796
0.0962	82.3246
0.09625	80.4139
0.0963	81.1782
0.09635	80.4139
0.0964	80.605
0.09645	80.4139
0.0965	80.4139
0.09655	79.2676
0.0966	78.6944
0.09665	80.0319
0.0967	79.2676
0.09675	79.4587
0.0968	80.2229
0.09685	79.6497
0.0969	78.6944
0.09695	77.1659
0.097	76.9749
0.09705	76.5927
0.0971	77.357
0.09715	76.9749
0.0972	76.9749
0.09725	78.6944
0.0973	78.1212
0.09735	76.9749
0.0974	76.0195
0.09745	76.5927
0.0975	75.6375
0.09755	76.0195
0.0976	75.6375
0.09765	75.6375
0.0977	76.0195
0.09775	75.4463
0.0978	75.4463
0.09785	74.8732
0.0979	74.8732
0.09795	74.8732
0.098	74.3
0.09805	73.5357
0.0981	74.1089
0.09815	74.1089
0.0982	73.9179
0.09825	73.1536
0.0983	72.9626
0.09835	73.7268
0.0984	73.3447
0.09845	72.3894
0.0985	72.9626
0.09855	73.5357
0.0986	72.5804
0.09865	71.4341
0.0987	72.0073
0.09875	71.8162
0.0988	71.8162
0.09885	71.4341
0.0989	71.4341
0.09895	71.8162
0.099	71.243
0.09905	70.2878
0.0991	71.4341
0.09915	70.8609
0.0992	70.8609
0.09925	69.9056
0.0993	69.5235
0.09935	69.7146
0.0994	70.4788
0.09945	69.9056
0.0995	69.3324
0.09955	69.5235
0.0996	69.3324
0.09965	68.7592
0.0997	68.3772
0.09975	68.7592
0.0998	68.3772
0.09985	68.186
0.0999	67.804
[truncated: 18,919 more rows]

## Sheet: Fig. 1d
Time (s)	Temperature (℃)
0	200
0.001	200
0.002	200
0.003	200
0.004	200
0.005	200
0.006	200
0.007	200
0.008	200
0.009	200
0.01	200
0.011	200
0.012	200
0.013	200
0.014	200
0.015	200
0.016	200
0.017	200
0.018	200
0.019	200
0.02	200
0.021	200
0.022	200
0.023	200
0.024	200
0.025	200
0.026	200
0.027	200
0.028	200
0.029	200
0.03	200
0.031	200
0.032	200
0.033	200
0.034	200
0.035	200
0.036	200
0.037	200
0.038	200
0.039	200
0.04	200
0.041	200
0.042	200
0.043	200
0.044	200
0.045	200
0.046	200
0.047	200
0.048	200
0.049	200
0.05	200
0.051	200
0.052	200
0.053	200
0.054	200
0.055	200
0.056	200
0.057	200
0.058	200
0.059	200
0.06	200
0.061	200
0.062	200
0.063	200
0.064	200
0.065	200
0.066	200
0.067	200
0.068	200
0.069	200
0.07	200
0.071	200
0.072	200
0.073	200
0.074	200
0.075	200
0.076	200
0.077	200
0.078	200
0.079	200
0.08	200
0.081	200
0.082	200
0.083	200
0.084	200
0.085	200
0.086	200
0.087	200
0.088	200
0.089	200
0.09	200
0.091	200
0.092	200
0.093	200
0.094	200
0.095	200
0.096	200
0.097	200
0.098	200
0.099	200
0.1	200
0.101	200
0.102	200
0.103	200
0.104	200
0.105	200
0.106	200
0.107	200
0.108	200
0.109	200
0.11	200
0.111	200
0.112	200
0.113	200
0.114	200
0.115	200
0.116	200
0.117	200
0.118	200
0.119	200
0.12	200
0.121	200
0.122	200
0.123	200
0.124	200
0.125	200
0.126	200
0.127	200
0.128	200
0.129	200
0.13	200
0.131	200
0.132	200
0.133	200
0.134	200
0.135	200
0.136	200
0.137	200
0.138	200
0.139	200
0.14	200
0.141	200
0.142	200
0.143	200
0.144	200
0.145	200
0.146	200
0.147	200
0.148	200
0.149	200
0.15	200
0.151	200
0.152	200
0.153	200
0.154	200
0.155	200
0.156	200
0.157	200
0.158	200
0.159	200
0.16	200
0.161	233.9
0.162	267.7
0.163	316.9
0.164	366.1
0.165	400.4
0.166	434.7
0.167	469
0.168	567
0.169	615
0.17	663
0.171	695.3
0.172	727.6
0.173	744.2
0.174	760.7
0.175	771.7
0.176	782.7
0.177	793.7
0.178	809.7
0.179	825.7
0.18	841.4
0.181	857.1
0.182	871.5
0.183	885.9
0.184	898.7
0.185	911.4
0.186	923.7
0.187	935.9
0.188	948.1
0.189	960.3
0.19	972.3
0.191	984.3
0.192	996.2
0.193	1008
0.194	1020.5
0.195	1033
0.196	1062.6
0.197	1078.2
0.198	1093.8
0.199	1110.4
0.2	1127.1
0.201	1135
0.202	1143
0.203	1161
0.204	1179
0.205	1191.2
0.206	1203.3
0.207	1215.1
0.208	1227
0.209	1238
0.21	1249
0.211	1258.7
0.212	1268.3
0.213	1273
0.214	1277.8
0.215	1289.5
0.216	1301.1
0.217	1307.2
0.218	1333.4
0.219	1367.8
0.22	1382.2
0.221	1372.6
0.222	1363
0.223	1352.2
0.224	1361.3
0.225	1351.3
0.226	1351.3
0.227	1352.2
0.228	1353
0.229	1327.9
0.23	1332.7
0.231	1335.8
0.232	1338.8
0.233	1342.2
0.234	1345.6
0.235	1349.4
0.236	1353.3
0.237	1355
0.238	1356.7
0.239	1359.3
0.24	1361.8
0.241	1363.9
0.242	1366.1
0.243	1367.8
0.244	1369.5
0.245	1370.8
0.246	1372
0.247	1370.3
0.248	1368.6
0.249	1367.4
0.25	1366.1
0.251	1364.4
0.252	1362.7
0.253	1361.8
0.254	1360.9
0.255	1360.9
0.256	1360.9
0.257	1360.1
0.258	1359.2
0.259	1358.3
0.26	1357.5
0.261	1357.1
0.262	1356.7
0.263	1357.1
0.264	1357.5
0.265	1356.3
0.266	1355
0.267	1355
0.268	1355
0.269	1354.6
0.27	1354.1
0.271	1353.7
0.272	1353.3
0.273	1352.4
0.274	1351.6
0.275	1350.8
0.276	1349.9
0.277	1348.6
0.278	1347.3
0.279	1345.6
0.28	1343.9
0.281	1342.6
0.282	1341.3
0.283	1340.1
0.284	1338.8
0.285	1337.5
0.286	1336.2
0.287	1334.9
0.288	1333.6
0.289	1332.2
0.29	1330.9
0.291	1329.1
0.292	1327.4
0.293	1326.1
0.294	1324.8
0.295	1323.1
0.296	1321.3
0.297	1319.6
0.298	1317.8
0.299	1316.4
0.3	1315.1
0.301	1314.2
0.302	1313.4
0.303	1312
0.304	1310.7
0.305	1309.4
0.306	1308.1
0.307	1306.4
0.308	1304.6
0.309	1303.3
0.31	1302
0.311	1300.7
0.312	1299.3
0.313	1298
0.314	1296.7
0.315	1294.8
0.316	1293
0.317	1292.1
0.318	1291.1
0.319	1290.2
0.32	1289.2
0.321	1287.3
0.322	1285.4
0.323	1284
0.324	1282.6
0.325	1281.1
0.326	1279.7
0.327	1278.3
0.328	1276.8
0.329	1275.4
0.33	1274
0.331	1273.1
0.332	1272.1
0.333	1270.6
0.334	1269.2
0.335	1267.8
0.336	1266.3
0.337	1265.4
0.338	1264.4
0.339	1263.5
0.34	1262.5
0.341	1261.1
0.342	1259.7
0.343	1258.8
0.344	1257.8
0.345	1256.4
0.346	1254.9
0.347	1254
0.348	1253
0.349	1251.5
0.35	1250
0.351	1248.5
0.352	1247
0.353	1246
0.354	1245
0.355	1243.5
0.356	1242
0.357	1241.5
0.358	1241
0.359	1240
0.36	1239
0.361	1237.5
0.362	1236
0.363	1235
0.364	1234
0.365	1233
0.366	1232
0.367	1231
0.368	1230
0.369	1229
0.37	1228
0.371	1227
0.372	1226
0.373	1224.5
0.374	1223
0.375	1222
0.376	1221
0.377	1220
0.378	1219
0.379	1218
0.38	1217
0.381	1215.4
0.382	1213.9
0.383	1213.9
0.384	1213.9
0.385	1212.9
0.386	1211.8
0.387	1210.8
0.388	1209.7
0.389	1208.6
0.39	1207.5
0.391	1206.4
0.392	1205.4
0.393	1204.4
0.394	1203.3
0.395	1202.8
0.396	1202.3
0.397	1201.2
0.398	1200.1
0.399	1199.1
0.4	1198
0.401	1197
0.402	1195.9
0.403	1195.4
0.404	1194.9
0.405	1193.3
0.406	1191.7
0.407	1191.1
0.408	1190.6
0.409	1189.6
0.41	1188.5
0.411	1187.4
0.412	1186.4
0.413	1186.4
0.414	1186.4
0.415	1184.8
0.416	1183.2
0.417	1183.2
0.418	1183.2
0.419	1182.1
0.42	1181.1
0.421	1180.1
0.422	1179
0.423	1177.9
0.424	1176.8
0.425	1176.3
0.426	1175.7
0.427	1175.1
0.428	1174.6
0.429	1173.4
0.43	1172.3
0.431	1171.8
0.432	1171.2
0.433	1170.1
0.434	1168.9
0.435	1168.4
0.436	1167.8
0.437	1166.7
0.438	1165.5
0.439	1164.9
0.44	1164.4
0.441	1163.3
0.442	1162.1
0.443	1161.5
0.444	1161
0.445	1159.9
0.446	1158.8
0.447	1158.2
0.448	1157.6
0.449	1157.1
0.45	1156.5
0.451	1156.5
0.452	1156.5
0.453	1155.3
0.454	1154.2
0.455	1153.6
0.456	1153.1
0.457	1152
0.458	1150.9
0.459	1150.3
0.46	1149.7
0.461	1148.6
0.462	1147.5
0.463	1146.3
0.464	1145.2
0.465	1144.6
0.466	1144.1
0.467	1143
0.468	1142.3
0.469	1141.7
0.47	1140.9
0.471	1140.1
0.472	1139.3
0.473	1138.7
0.474	1138.1
0.475	1136.8
0.476	1136
0.477	1135.2
0.478	1134.4
0.479	1133.8
0.48	1133.2
0.481	1131.9
0.482	1131.3
0.483	1130.7
0.484	1130.1
0.485	1129.5
0.486	1128.7
0.487	1127.9
0.488	1127.1
0.489	1127.1
0.49	1126.7
0.491	1126.2
0.492	1125.8
0.493	1124.6
0.494	1123.4
0.495	1122.2
0.496	1122.2
0.497	1122.2
0.498	1122.2
0.499	1119.7
0.5	1119.1
0.501	1118.5
0.502	1118.1
0.503	1117.7
0.504	1117.3
0.505	1116.7
0.506	1116.1
0.507	1115.4
0.508	1114.8
0.509	1114.2
0.51	1113.6
0.511	1113
0.512	1112.4
0.513	1111.2
0.514	1110
0.515	1110
0.516	1110
0.517	1109.3
0.518	1108.7
0.519	1108.1
0.52	1107.5
0.521	1106.3
0.522	1105
0.523	1104.3
0.524	1103.7
0.525	1103.1
0.526	1102.5
0.527	1101.9
0.528	1101.3
0.529	1100
0.53	1099.4
0.531	1098.8
0.532	1098.2
0.533	1097.5
0.534	1097.1
0.535	1096.7
0.536	1096.3
0.537	1095.7
0.538	1095.1
0.539	1095.1
0.54	1095.1
0.541	1093.8
0.542	1093.2
0.543	1092.6
0.544	1092.6
0.545	1092.6
0.546	1092.6
0.547	1091.4
0.548	1090.1
0.549	1088.9
0.55	1088.5
0.551	1088
0.552	1087.6
0.553	1086.4
0.554	1086.4
0.555	1086.4
0.556	1085.1
0.557	1083.9
0.558	1083.3
0.559	1082.7
0.56	1082.7
0.561	1082.7
0.562	1082.3
0.563	1081.8
0.564	1081.4
0.565	1080.2
0.566	1079.6
0.567	1079
0.568	1078.3
0.569	1077.6
0.57	1076.9
0.571	1076.2
0.572	1075.5
0.573	1074.9
0.574	1074.2
0.575	1073.5
0.576	1072.8
0.577	1072.1
0.578	1071.4
0.579	1070.8
0.58	1070.8
0.581	1070.8
0.582	1070.1
0.583	1069.4
0.584	1068.7
0.585	1068
0.586	1067.4
0.587	1066.7
0.588	1066.2
0.589	1065.8
0.59	1065.3
0.591	1064.6
0.592	1063.9
0.593	1062.6
0.594	1062.6
0.595	1062.6
0.596	1062.1
0.597	1061.7
0.598	1061.2
0.599	1061.9
0.6	1062.6
0.601	1061.2
0.602	1059.9
0.603	1059.9
0.604	1059.9
0.605	1058.5
0.606	1057.8
0.607	1057.1
0.608	1056.7
0.609	1056.2
0.61	1055.8
0.611	1055.1
0.612	1054.4
0.613	1053.7
0.614	1053
0.615	1052.3
0.616	1051.7
0.617	1051.7
0.618	1051.7
0.619	1051
0.62	1050.3
0.621	1050.3
0.622	1050.3
0.623	1049.7
0.624	1049
0.625	1048.3
0.626	1047.5
0.627	1046.8
0.628	1046.1
0.629	1045.4
0.63	1044.6
0.631	1043.9
0.632	1043.2
0.633	1043.2
0.634	1043.2
0.635	1043.2
0.636	1043.2
0.637	1042.4
0.638	1041.7
0.639	1040.3
0.64	1039.8
0.641	1039.3
0.642	1038.8
0.643	1038.8
0.644	1038.1
0.645	1037.4
0.646	1036.6
0.647	1035.9
0.648	1035.2
0.649	1034.5
0.65	1034.5
0.651	1034.5
0.652	1033.8
0.653	1033
0.654	1032.3
0.655	1031.6
0.656	1031.6
0.657	1031.6
0.658	1031.6
0.659	1030.1
0.66	1029.4
0.661	1028.7
0.662	1027.9
0.663	1027.2
0.664	1027.2
0.665	1027.2
0.666	1026.5
0.667	1025.8
0.668	1025.1
0.669	1024.3
0.67	1024.3
0.671	1024.3
0.672	1024.3
0.673	1024.3
0.674	1024.3
0.675	1024.3
0.676	1023.6
0.677	1022.9
0.678	1022.1
0.679	1021.4
0.68	1020.7
0.681	1020
0.682	1020
0.683	1020
0.684	1019.3
0.685	1018.5
0.686	1017.8
0.687	1017
0.688	1017
0.689	1017
0.69	1016.5
0.691	1016
0.692	1015.5
0.693	1014
0.694	1014
0.695	1014
0.696	1014
0.697	1014
0.698	1013.3
0.699	1012.5
0.7	1011.8
0.701	1011
0.702	1010.3
0.703	1009.5
0.704	1009.5
0.705	1009.5
0.706	1008.8
0.707	1008
0.708	1008
0.709	1008
0.71	1007.3
0.711	1006.5
0.712	1006
0.713	1005.5
0.714	1005
0.715	1005
0.716	1004.3
0.717	1003.5
0.718	1003.5
0.719	1003.5
0.72	1003.5
0.721	1003.5
0.722	1003.5
0.723	1002.8
0.724	1002
0.725	1001.3
0.726	1000.5
0.727	999.8
0.728	999
0.729	999
0.73	999
0.731	998.3
0.732	997.5
0.733	997.5
0.734	997.5
0.735	996.8
0.736	996
0.737	996
0.738	996
0.739	994.5
0.74	994
0.741	993.5
0.742	993
0.743	993
0.744	992.1
0.745	991.2
0.746	991.2
0.747	991.2
0.748	990.3
0.749	989.5
0.75	989.5
0.751	989.5
0.752	988.6
0.753	987.7
0.754	987.7
0.755	987.7
0.756	986.8
0.757	986
0.758	986
0.759	986
0.76	985.2
0.761	984.3
0.762	984.3
0.763	984.3
0.764	984.3
0.765	984.3
0.766	983.4
0.767	982.5
0.768	982.5
0.769	982.5
0.77	981.9
0.771	981.4
0.772	980.8
0.773	980.8
0.774	979.9
0.775	979.1
0.776	979.1
0.777	979.1
0.778	978.2
0.779	977.3
0.78	977.3
0.781	977.3
0.782	976.4
0.783	975.6
0.784	975.6
0.785	975.6
0.786	974.8
0.787	973.9
0.788	973.9
0.789	973.9
0.79	973
0.791	972.1
0.792	971.3
0.793	970.4
0.794	970.4
0.795	970.4
0.796	970.4
0.797	970.4
0.798	969.6
0.799	968.7
0.8	968.7
0.801	968.7
0.802	967.8
0.803	967
0.804	966.1
0.805	965.3
0.806	965.3
0.807	965.3
0.808	965.3
0.809	965.3
0.81	964.5
0.811	963.6
0.812	962.8
0.813	961.9
0.814	961.9
0.815	961.9
0.816	961.1
0.817	960.3
0.818	960.3
0.819	960.3
0.82	960.3
0.821	960.3
0.822	959.4
0.823	958.6
0.824	957.8
0.825	956.9
0.826	957.8
0.827	958.6
0.828	957.9
0.829	957.3
0.83	956.6
0.831	956
0.832	955.3
0.833	955.3
0.834	955.3
0.835	955.3
0.836	955.3
0.837	954.4
0.838	953.6
0.839	952.8
0.84	951.9
0.841	952.8
0.842	953.6
0.843	952.8
0.844	951.9
0.845	951.1
0.846	950.3
0.847	950.3
0.848	950.3
0.849	948.6
0.85	948.6
0.851	948.6
0.852	948.6
0.853	948.6
0.854	947.8
0.855	946.9
0.856	946.9
0.857	946.9
0.858	946.1
0.859	945.3
0.86	945.3
0.861	945.3
0.862	944.4
0.863	943.6
0.864	943.6
0.865	943.6
0.866	942.8
0.867	942
0.868	942
0.869	942
0.87	941.6
0.871	941.2
0.872	941
0.873	940.8
0.874	940.4
0.875	940
0.876	939.6
0.877	939.3
0.878	938.9
0.879	938.5
0.88	938.1
0.881	937.8
0.882	937.2
0.883	936.6
0.884	936.4
0.885	936.2
0.886	935.8
0.887	935.5
0.888	935.1
0.889	934.7
0.89	934.3
0.891	933.9
0.892	933.5
0.893	933.2
0.894	932.6
0.895	932
0.896	931.9
0.897	931.7
0.898	931.3
0.899	930.9
0.9	930.5
0.901	930.1
0.902	929.8
0.903	929.4
0.904	929
0.905	928.6
0.906	928.3
0.907	927.9
0.908	927.5
0.909	927.1
0.91	926.7
0.911	926.3
0.912	926
0.913	925.6
0.914	925.2
0.915	924.8
0.916	924.6
0.917	924.4
0.918	924.1
0.919	923.7
0.92	923.3
0.921	922.9
0.922	922.7
0.923	922.5
0.924	922
0.925	921.4
0.926	921
0.927	920.6
0.928	920.3
0.929	919.9
0.93	919.5
0.931	919.1
0.932	918.7
0.933	918.3
0.934	918.2
0.935	918
0.936	917.5
0.937	917.1
0.938	916.7
0.939	916.3
0.94	915.9
0.941	915.5
0.942	915.1
0.943	914.7
0.944	914.3
0.945	913.8
0.946	913.6
0.947	913.4
0.948	913
0.949	912.6
0.95	912.4
0.951	912.2
0.952	911.8
0.953	911.4
0.954	911
0.955	910.6
0.956	910.3
0.957	910
0.958	909.7
0.959	909.1
0.96	908.5
0.961	908.1
0.962	907.7
0.963	907.3
0.964	906.9
0.965	906.4
0.966	906.2
0.967	906
0.968	905.8
0.969	905.6
0.97	905.2
0.971	904.8
0.972	904.6
0.973	904.4
0.974	904
0.975	903.6
0.976	903
0.977	902.3
0.978	902.1
0.979	901.9
0.98	901.5
0.981	901.1
0.982	900.7
0.983	900.3
0.984	900.1
0.985	899.9
0.986	899.5
0.987	899.1
0.988	898.6
0.989	898.2
0.99	898
0.991	897.8
0.992	897.6
0.993	897.4
0.994	896.8
0.995	896.2
0.996	895.8
0.997	895.4
0.998	895.4
0.999	895.4
1	895
1.001	894.5
1.002	894.1
1.003	893.7
1.004	893.4
1.005	893.2
1.006	892.6
1.007	891.9
1.008	891.7
1.009	891.5
1.01	891.1
1.011	890.6
1.012	890.6
1.013	890.6
1.014	889.9
1.015	889.3
1.016	888.9
1.017	888.5
1.018	888.3
1.019	888
1.02	887.6
1.021	887.2
1.022	887
1.023	886.8
1.024	886.4
1.025	885.9
1.026	885.7
1.027	885.5
1.028	885
1.029	884.6
1.03	884.4
1.031	884.2
1.032	883.8
1.033	883.3
1.034	883.1
1.035	882.9
1.036	882.7
1.037	882.4
1.038	882
1.039	881.6
1.04	881.1
1.041	880.7
1.042	880.5
1.043	880.3
1.044	879.9
1.045	879.4
1.046	879
1.047	878.6
1.048	878.3
1.049	878.1
1.05	877.7
1.051	877.3
1.052	877.1
1.053	876.8
1.054	876.4
1.055	876
1.056	875.8
1.057	875.5
1.058	875.2
1.059	875
1.06	874.7
1.061	874.7
1.062	874.7
1.063	874.2
1.064	873.8
1.065	873.4
1.066	873
1.067	872
1.068	871.8
1.069	871.5
1.07	871.3
1.071	871.1
1.072	870.6
1.073	870.1
1.074	869.7
1.075	869.2
1.076	868.9
1.077	868.7
1.078	868.5
1.079	868.3
1.08	867.8
1.081	867.3
1.082	867.1
1.083	866.9
1.084	866.7
1.085	866.4
1.086	865.9
1.087	865.5
1.088	865.5
1.089	865.2
1.09	864.8
1.091	864.5
1.092	864
1.093	863.6
1.094	863.3
1.095	863.1
1.096	862.6
1.097	862.2
1.098	861.9
1.099	861.7
1.1	860.8
1.101	860.6
1.102	860.3
1.103	860.2
1.104	860
1.105	859.9
1.106	859.4
1.107	858.9
1.108	858.7
1.109	858.5
1.11	858.3
1.111	858
1.112	857.5
1.113	857.2
1.114	856.9
1.115	856.6
1.116	856.1
1.117	855.8
1.118	855.5
1.119	855.2
1.12	854.9
1.121	854.7
1.122	853.8
1.123	853.6
1.124	853.5
1.125	853.3
1.126	852.9
1.127	852.5
1.128	852
1.129	851.8
1.13	851.5
1.131	851.3
1.132	851.2
1.133	851
1.134	850
1.135	849.8
1.136	849.5
1.137	849.5
1.138	849.5
1.139	849.5
1.14	848.5
1.141	848.3
1.142	848
1.143	847.8
1.144	847.6
1.145	847.1
1.146	846.6
1.147	846.3
1.148	846.1
1.149	845.8
1.15	845.6
1.151	845.1
1.152	844.6
1.153	844.3
1.154	844.1
1.155	843.7
1.156	843.2
1.157	843
1.158	842.9
1.159	842.7
1.16	842.4
1.161	842.2
1.162	841.9
1.163	841.7
1.164	841.2
1.165	840.7
1.166	840.4
1.167	840.2
1.168	840.2
1.169	840.2
1.17	839.8
1.171	839.3
1.172	839.1
1.173	838.8
1.174	838.5
1.175	838.1
1.176	837.8
1.177	837.3
1.178	836.8
1.179	836.3
1.18	835.8
1.181	835.6
1.182	835.3
1.183	835.1
1.184	834.9
1.185	834.7
1.186	834.4
1.187	833.9
1.188	833.4
1.189	833.4
1.19	833.4
1.191	833.4
1.192	832.9
1.193	832.4
1.194	831.9
1.195	831.7
1.196	831.4
1.197	831.4
1.198	831.4
1.199	831.1
1.2	830.7
1.201	830.4
1.202	830.2
1.203	829.9
1.204	829.4
1.205	829.1
1.206	828.8
1.207	828.5
1.208	828.1
1.209	827.8
1.21	827.3
1.211	827
1.212	826.7
1.213	826.4
1.214	826.2
1.215	825.9
1.216	825.7
1.217	825.2
1.218	824.6
1.219	824.3
1.22	824.1
1.221	823.6
1.222	823.1
1.223	822.8
1.224	822.5
1.225	822.8
1.226	823.1
1.227	822.5
1.228	822
1.229	821.8
1.23	821.5
1.231	821.2
1.232	820.9
1.233	820.7
1.234	820.4
1.235	820.2
1.236	819.9
1.237	819.7
1.238	819.4
1.239	819
1.24	818.7
1.241	818.3
1.242	817.8
1.243	817.3
1.244	816.7
1.245	816.7
1.246	816.7
1.247	816.4
1.248	816.2
1.249	815.7
1.25	815.2
1.251	815.2
1.252	815.2
1.253	815.2
1.254	814.1
1.255	813.8
1.256	813.6
1.257	813.3
1.258	813.1
1.259	812.8
1.26	812.5
1.261	812.3
1.262	812
1.263	812
1.264	812
1.265	811.8
1.266	811.5
1.267	811
1.268	810.4
1.269	810.4
1.27	810.4
1.271	810.4
1.272	809.8
1.273	809.2
1.274	808.9
1.275	808.6
1.276	808.1
1.277	807.8
1.278	807.5
1.279	807.2
1.28	806.9
1.281	806.6
1.282	806.3
1.283	806.1
1.284	805.8
1.285	805.5
1.286	805.2
1.287	804.6
1.288	804
1.289	804
1.29	804
1.291	803.5
1.292	802.9
1.293	802.6
1.294	802.3
1.295	802
1.296	801.7
1.297	801.7
1.298	801.7
1.299	801.4
1.3	801.2
1.301	801.2
1.302	801.2
1.303	800.9
1.304	800.6
1.305	800
1.306	799.4
1.307	799.2
1.308	798.9
1.309	798.9
1.31	798.9
1.311	798.5
1.312	798.1
1.313	797.7
1.314	797.4
1.315	797.1
1.316	796.8
1.317	796.6
1.318	796.3
1.319	796
1.32	795.7
1.321	795.4
1.322	794.8
1.323	794.6
1.324	794.5
1.325	794.3
1.326	793.7
1.327	793.4
1.328	793.1
1.329	793.1
1.33	793.1
1.331	792.5
1.332	792
1.333	791.7
1.334	791.3
1.335	791.3
1.336	791.3
1.337	791
1.338	790.7
1.339	790.4
1.34	790.1
1.341	789.8
1.342	789.5
1.343	789.2
1.344	788.9
1.345	788.6
1.346	788.3
1.347	788.3
1.348	788.3
1.349	787.7
1.35	787
1.351	787
1.352	787
1.353	786.7
1.354	786.4
1.355	785.8
1.356	785.2
1.357	785.2
1.358	785.2
1.359	784.8
1.36	784.4
1.361	784
1.362	784
1.363	784
1.364	784
1.365	783.4
1.366	782.8
1.367	782.5
1.368	782.1
1.369	781.8
1.37	781.5
1.371	781.2
1.372	780.9
1.373	780.9
1.374	780.9
1.375	780.6
1.376	780.3
1.377	780.3
1.378	780.3
1.379	780
1.38	779.7
1.381	779.4
1.382	779.1
1.383	778.8
1.384	778.5
1.385	778.2
1.386	777.9
1.387	777.6
1.388	777.2
1.389	776.9
1.39	776.6
1.391	776.3
1.392	776
1.393	775.7
1.394	775.4
1.395	775.1
1.396	774.8
1.397	774.5
1.398	774.2
1.399	773.9
1.4	773.6
1.401	773.6
1.402	773.6
1.403	773.2
1.404	772.7
1.405	772.3
1.406	772.3
1.407	772
1.408	771.7
1.409	771.3
1.41	771
1.411	771
1.412	771
1.413	770.3
1.414	769.7
1.415	769.4
1.416	769.1
1.417	769.1
1.418	769.1
1.419	768.4
1.42	767.8
1.421	768.1
1.422	768.4
1.423	768.1
1.424	767.8
1.425	767.5
1.426	767.2
1.427	766.9
1.428	766.5
1.429	766.2
1.43	765.9
1.431	765.6
1.432	765.2
1.433	765.2
1.434	765.2
1.435	764.9
1.436	764.6
1.437	764.3
1.438	763.9
1.439	763.6
1.44	763.3
1.441	763
1.442	762.7
1.443	762.7
1.444	762.7
1.445	762.3
1.446	762
1.447	761.7
1.448	761.4
1.449	761.4
1.45	761.4
1.451	761.1
1.452	760.7
1.453	760.4
1.454	760.1
1.455	759.8
1.456	759.4
1.457	759.1
1.458	758.8
1.459	758.8
1.46	758.8
1.461	758.5
1.462	758.2
1.463	758
1.464	757.7
1.465	757.5
1.466	756.9
1.467	756.6
1.468	756.2
1.469	756.2
1.47	756.2
1.471	756.2
1.472	756.2
1.473	755.9
1.474	755.6
1.475	755.3
1.476	755
1.477	754.6
1.478	754.2
1.479	754.2
1.48	754.2
1.481	753.8
1.482	753.5
1.483	753.2
1.484	752.8
1.485	752.4
1.486	752.1
1.487	751.8
1.488	751.4
1.489	751.4
1.49	751.4
1.491	751.1
1.492	750.7
1.493	750.3
1.494	750
1.495	750
1.496	750
1.497	749.6
1.498	749.3
1.499	748.9
1.5	748.6
1.501	748.3
1.502	747.9
1.503	747.6
1.504	747.2
1.505	746.8
1.506	746.4
1.507	746.4
1.508	746.4
1.509	746
1.51	745.7
1.511	745.7
1.512	745.7
1.513	745.3
1.514	745
1.515	744.8
1.516	744.5
1.517	744.3
1.518	744.3
1.519	744.3
1.52	743.6
1.521	743.3
1.522	742.9
1.523	742.9
1.524	742.9
1.525	742.9
1.526	742.9
1.527	742.6
1.528	742.2
1.529	741.8
1.53	741.5
1.531	741.2
1.532	740.8
1.533	740.8
1.534	740.8
1.535	740.5
1.536	740.1
1.537	740.1
1.538	740.1
1.539	739.8
1.54	739.4
1.541	739
1.542	738.7
1.543	738.7
1.544	738.7
1.545	738.3
1.546	738
1.547	737.6
1.548	737.2
1.549	737.2
1.55	737.2
1.551	736.8
1.552	736.5
1.553	736.1
1.554	735.7
1.555	735.4
1.556	735
1.557	735
1.558	735
1.559	734.7
1.56	734.3
1.561	734.3
1.562	734.3
1.563	733.9
1.564	733.5
1.565	733.2
1.566	732.8
1.567	732.4
1.568	732
1.569	732
1.57	732
1.571	731.7
1.572	731.3
1.573	730.9
1.574	730.6
1.575	730.6
1.576	730.6
1.577	730.6
1.578	730.6
1.579	730.2
1.58	729.8
1.581	729.4
1.582	729.1
1.583	729.1
1.584	729.1
1.585	728.7
1.586	728.3
1.587	728.3
1.588	728.3
1.589	727.9
1.59	727.6
1.591	727.6
1.592	727.6
1.593	727.3
1.594	726.9
1.595	726.5
1.596	726.1
1.597	726.1
1.598	726.1
1.599	725.8
1.6	725.4
1.601	725
1.602	724.6
1.603	724.6
1.604	724.6
1.605	724.3
1.606	723.9
1.607	723.6
1.608	723.2
1.609	722.8
1.61	722.4
1.611	722.8
1.612	723.2
1.613	722.4
1.614	721.7
1.615	721.7
1.616	721.7
1.617	721.7
1.618	721.7
1.619	721.4
1.62	721
1.621	720.5
1.622	720.1
1.623	720.1
1.624	720.1
1.625	719.7
1.626	719.3
1.627	719.3
1.628	719.3
1.629	718.8
1.63	718.4
1.631	718
1.632	717.6
1.633	717.6
1.634	717.6
1.635	717.2
1.636	716.7
1.637	716.3
1.638	715.9
1.639	716.3
1.64	716.7
1.641	716.7
1.642	716.7
1.643	716.3
1.644	715.9
1.645	715.5
1.646	715.1
1.647	715.1
1.648	715.1
1.649	714.7
1.65	714.2
1.651	713.8
1.652	713.4
1.653	713.4
1.654	713.4
1.655	713
1.656	712.5
1.657	712.5
1.658	712.5
1.659	712.1
1.66	711.7
1.661	711.7
1.662	711.7
1.663	711.2
1.664	710.8
1.665	710.8
1.666	710.8
1.667	710.4
1.668	710
1.669	709.6
1.67	709.2
1.671	709.2
1.672	709.2
1.673	709.2
1.674	709.2
1.675	708.4
1.676	707.5
1.677	707.5
1.678	707.5
1.679	707.5
1.68	707.5
1.681	707
1.682	706.6
1.683	706.2
1.684	705.8
1.685	705.8
1.686	705.8
1.687	705.8
1.688	705.8
1.689	705.4
1.69	705
1.691	705
1.692	705
1.693	704.5
1.694	704.1
1.695	704.1
1.696	704.1
1.697	703.2
1.698	702.4
1.699	702.4
1.7	702.4
1.701	702.4
1.702	702.4
1.703	702
1.704	701.6
1.705	701.1
1.706	700.7
1.707	700.7
1.708	700.7
1.709	700.7
1.71	700.7
1.711	700.7
1.712	700.7
1.713	700.3
1.714	699.9
1.715	699.9
1.716	699.9
1.717	699.9
1.718	699.9
1.719	699.5
1.72	699.1
1.721	698.7
1.722	698.2
1.723	698.2
1.724	698.2
1.725	697.8
1.726	697.4
1.727	697.4
1.728	697.4
1.729	697.4
1.73	697.4
1.731	697
1.732	696.5
1.733	696.5
1.734	696.5
1.735	696.1
1.736	695.7
1.737	695.3
1.738	694.8
1.739	694.8
1.74	694.8
1.741	694.8
1.742	694.8
1.743	694.4
1.744	694
1.745	694
1.746	694
1.747	693.6
1.748	693.2
1.749	693.2
1.75	693.2
1.751	692.7
1.752	692.3
1.753	692.3
1.754	692.3
1.755	691.9
1.756	691.5
1.757	691
1.758	690.6
1.759	690.6
1.76	690.6
1.761	690.2
1.762	689.8
1.763	690.2
1.764	690.6
1.765	690.2
1.766	689.8
1.767	689.8
1.768	689.8
1.769	689.4
1.77	689
1.771	689
1.772	689
1.773	688.5
1.774	688
1.775	687.5
1.776	687.1
1.777	686.6
1.778	686.1
1.779	686.6
1.78	687.1
1.781	686.6
1.782	686.1
1.783	686.1
1.784	686.1
1.785	685.7
1.786	685.2
1.787	685.2
1.788	685.2
1.789	685.7
1.79	686.1
1.791	685.7
1.792	685.2
1.793	684.8
1.794	684.3
1.795	684.3
1.796	684.3
1.797	683.8
1.798	683.3
1.799	683.3
1.8	683.3
1.801	683.3
1.802	683.3
1.803	682.8
1.804	682.4
1.805	682.4
1.806	682.1
1.807	681.8
1.808	681.5
1.809	681.5
1.81	681.5
1.811	681
1.812	680.5
1.813	680.5
1.814	680.5
1.815	680.5
1.816	680.5
1.817	680
1.818	679.6
1.819	679.6
1.82	679.6
1.821	679.6
1.822	679.6
1.823	679.1
1.824	678.6
1.825	678.2
1.826	677.7
1.827	677.7
1.828	677.7
1.829	677.7
1.83	677.7
1.831	677.2
1.832	676.8
1.833	676.8
1.834	676.8
1.835	676.5
1.836	676.1
1.837	675.8
1.838	675.8
1.839	675.8
1.84	675.8
1.841	675.3
1.842	674.9
1.843	674
1.844	674.3
1.845	674.6
1.846	674.9
1.847	674
1.848	673.5
1.849	673
1.85	673
1.851	673
1.852	673
1.853	673
1.854	672.7
1.855	672.3
1.856	672
1.857	671
1.858	671
1.859	671
1.86	671
1.861	671
1.862	670.5
1.863	670
1.864	670
1.865	670
1.866	670
1.867	670
1.868	669.5
1.869	669
1.87	669
1.871	669
1.872	669
1.873	668
1.874	668
1.875	668
1.876	668
1.877	668
1.878	668
1.879	667
1.88	667.5
1.881	668
1.882	667.5
1.883	667
1.884	667
1.885	667
1.886	667
1.887	667
1.888	666.5
1.889	666
1.89	666
1.891	666
1.892	666.5
1.893	667
1.894	666
1.895	665
1.896	665
1.897	665
1.898	665
1.899	664
1.9	664
1.901	664
1.902	664
1.903	664
1.904	664
1.905	664
1.906	663.7
1.907	663.3
1.908	663
1.909	663
1.91	663
1.911	662
1.912	661.5
1.913	661
1.914	661.5
1.915	662
1.916	662
1.917	662
1.918	662
1.919	660
1.92	660
1.921	660
1.922	660
1.923	660
1.924	659.5
1.925	659
1.926	659
1.927	659
1.928	659
1.929	659
1.93	659
1.931	659
1.932	658.5
1.933	657.9
1.934	657.9
1.935	657.9
1.936	657.9
1.937	657.9
1.938	657.3
1.939	656.8
1.94	656.8
1.941	656.8
1.942	656.8
1.943	656.8
1.944	656.4
1.945	656.1
1.946	655.7
1.947	655.7
1.948	655.2
1.949	654.7
1.95	654.7
1.951	654.7
1.952	654.7
1.953	654.7
1.954	654.7
1.955	654.7
1.956	654.7
1.957	653.6
1.958	653.6
1.959	653.6
1.96	653.6
1.961	653.6
1.962	653.6
1.963	652.5
1.964	652.5
1.965	652.5
1.966	652.5
1.967	651.4
1.968	651.4
1.969	651.4
1.97	651.4
1.971	651.4
1.972	651.4
1.973	651.4
1.974	651.4
1.975	650.4
1.976	650.4
1.977	650.4
1.978	650.4
1.979	650.4
1.98	649.9
1.981	649.3
1.982	649.3
1.983	649.3
1.984	649.3
1.985	649.3
1.986	648.8
1.987	648.2
1.988	648.2
1.989	648.2
1.99	648.2
1.991	648.2
1.992	648.2
1.993	648.2
1.994	648.2
1.995	648.2
1.996	647.9
1.997	647.5
1.998	647.2
[truncated: 14,867 more rows]

## Sheet: Fig. 1e
Input voltage (V)	Organic F content (ppm)		F- content (ppm)		SUM (ppm)
	Mean	SD	Mean	SD
0	100.82	5.808	0.001	0	100.823
20	91.574	6.059	3.673	1.972	95.247
40	65.457	11.692	20.111	6.173	85.568
60	41.651	11.441	48.018	9.296	89.669
80	12.231	4.476	73.215	8.414	85.446
100	0.098	0.03	95.185	5.933	95.283
120	0.063	0.012	91.948	5.855	92.011
150	0.026	0.014	85.73	5.128	85.756

## Sheet: Fig. 1f
Pulses	PFOA content (ppb)
	Mean	SD
0	146479	8437.76
1	142.3	4.81
2	8.83	1.18
3	2.67	0.74
4	1.63	0.42

## Sheet: Fig. 1g
δ (ppm)	Before REM	After REM
-190.594	-71.8071	-411.278
-190.592	-172.991	-427.067
-190.59	-274.175	-364.324
-190.589	-1814.42	-243.694
-190.587	482.831	-174.755
-190.585	-397.844	-260.979
-190.583	-1278.52	-185.419
-190.581	-3518.31	-221.66
-190.58	-1920.6	-247.358
-190.578	836.351	-233.229
-190.576	-2802.53	-273.75
-190.574	-3803.12	-183.675
-190.572	-966.224	-209.097
-190.571	-1427.17	-177.522
-190.569	-1888.12	-161.541
-190.567	-4107.93	-266.68
-190.565	68.1016	-164.387
-190.564	-665.17	-87.5595
-190.562	-1398.44	-129.708
-190.56	-1492.13	-116.89
-190.558	-1585.82	-84.9765
-190.556	-3478.34	-55.1399
-190.555	-1533.35	-80.9402
-190.553	-787.59	-167.009
-190.551	-41.8267	-96.3852
-190.549	-979.965	16.8329
-190.548	-1918.1	68.9184
-190.546	741.413	121.572
-190.544	-2994.9	44.2872
-190.542	-2194.17	23.3472
-190.54	-1393.45	27.7391
-190.539	-4590.11	-51.3859
-190.537	-1390.95	-18.6938
-190.535	-2019.29	91.5475
-190.533	-2647.63	55.4922
-190.532	-477.792	114.766
-190.53	-2145.46	134.706
-190.528	-3093.59	261.347
-190.526	-204.221	224.305
-190.524	846.345	150.008
-190.523	-1940.59	196.723
-190.521	-2464	226.379
-190.519	-2987.41	214.598
-190.517	-872.535	262.118
-190.516	-2595.16	240.542
-190.514	-500.278	254.02
-190.512	-2242.89	231.33
-190.51	-148.007	319.425
-190.508	-1890.62	388.308
-190.507	-476.543	325.586
-190.505	-2899.96	176.735
-190.503	-3324.69	49.2852
-190.501	88.0889	-8.0975
-190.5	-1535.85	-47.8381
-190.498	-3159.79	-12.0767
-190.496	-3184.78	122.625
-190.494	-3209.76	130.123
-190.492	-696.4	124.223
-190.491	-2020.54	158.691
-190.489	-1186.08	177.424
-190.487	-351.625	148.7
-190.485	-1236.05	89.9762
-190.484	-2120.47	19.5755
-190.482	113.072	45.9064
-190.48	-1490.88	56.6015
-190.478	-1138.61	52.8358
-190.476	-786.341	141.575
-190.475	-673.915	82.6346
-190.473	-561.488	6.38242
-190.471	-788.839	-8.13119
-190.469	-1016.19	-62.1191
-190.468	-2442.76	-150.818
-190.466	-31.833	-298.947
-190.464	-534.006	-403.773
-190.462	-1036.18	-377.189
-190.46	940.033	-383.193
-190.459	2916.25	-280.916
-190.457	35.623	-292.812
-190.455	-2845	-227.947
-190.453	-449.061	-262.295
-190.452	-1890.62	-360.011
-190.45	2088.04	-344.659
-190.448	-329.139	-336.31
-190.446	851.341	-427.799
-190.444	2031.82	-386.758
-190.443	-1604.56	-316.533
-190.441	-1403.44	-348.376
-190.439	-882.528	-326.149
-190.437	-361.618	-264.108
-190.436	-1619.55	-291.315
-190.434	960.021	-368.018
-190.432	1940.63	-470.885
-190.43	-916.256	-357.801
-190.428	-295.411	-308.968
-190.427	325.434	-252.462
-190.425	-892.522	-193.14
-190.423	-2110.48	-121.805
-190.421	-1252.29	-17.9947
-190.42	-394.097	20.1299
-190.418	-495.281	52.5181
-190.416	-596.465	48.744
-190.414	-197.975	-63.0952
-190.412	200.516	-59.8298
-190.411	-360.369	-73.7578
-190.409	-921.253	-77.9438
-190.407	-762.607	-13.9163
-190.405	-603.96	-96.1314
-190.404	-445.313	-99.8184
-190.402	-286.667	-49.2933
-190.4	-907.512	-107.212
-190.398	-1528.36	-228.383
-190.396	9.39014	-342.556
-190.395	-2290.36	-290.69
-190.393	-2391.54	-413.257
-190.391	-2492.73	-350.657
-190.389	763.898	-257.691
-190.387	-2375.31	-224.53
-190.386	-1437.17	-272.884
-190.384	-499.028	-266.376
-190.382	39.3706	-223.944
-190.38	577.77	-172.252
-190.379	816.364	-302.235
-190.377	1054.96	-332.63
-190.375	-865.04	-296.662
-190.373	1052.46	-412.406
-190.371	-587.721	-301.713
-190.37	-2227.9	-216.639
-190.368	-110.532	-135.62
-190.366	2006.84	-101.595
-190.364	-8.09863	-72.9498
-190.363	-2023.04	-93.3275
-190.361	-2439.01	-32.9431
-190.359	-2854.99	-56.4511
-190.357	-2071.75	-96.1403
-190.355	-1288.51	-52.4675
-190.354	-1464.65	-85.2618
-190.352	-1640.78	105.537
-190.35	-727.629	202.358
-190.348	185.525	218.135
-190.347	-500.278	264.38
-190.345	-1186.08	276.471
-190.343	-252.939	284.26
-190.341	680.203	370.725
-190.339	-625.196	321.764
-190.338	-1930.6	221.841
-190.336	-1789.44	270.726
-190.334	-1648.28	350.06
-190.332	-3665.71	360.125
-190.331	-1845.65	296.838
-190.329	-1084.9	319.571
-190.327	-324.143	300.018
-190.325	-2841.25	257.646
-190.323	-1520.86	218.036
-190.322	-3648.23	204.744
-190.32	-1938.09	133.265
-190.318	-307.903	-5.27506
-190.316	1322.28	-38.8231
-190.315	-2543.95	-10.6303
-190.313	-2572.68	29.8024
-190.311	-1002.45	-1.38619
-190.309	-3269.72	55.6056
-190.307	-2124.22	33.0954
-190.306	-978.716	-78.4723
-190.304	166.787	-50.6655
-190.302	1312.29	-114.007
-190.3	-2399.04	-76.6038
-190.299	-2272.87	5.32294
-190.297	-3345.92	-5.13531
-190.295	-4418.97	75.5179
-190.293	-2284.11	20.5398
-190.291	-149.256	-63.5971
-190.29	-892.522	-32.0407
-190.288	-1635.79	84.4514
-190.286	-1259.78	150.259
-190.284	-883.778	178.334
-190.283	-2666.37	267.17
-190.281	-611.455	281.011
-190.279	-552.744	250.027
-190.277	-494.032	220.955
-190.275	-2354.07	255.755
-190.274	-376.608	341.966
-190.272	-497.779	387.849
-190.27	-618.95	480.417
-190.268	59.3574	480.335
-190.267	737.665	522.509
-190.265	-3770.65	526.498
-190.263	675.206	514.659
-190.261	-875.033	464.575
-190.259	1412.23	350.295
-190.258	-1137.36	348.569
-190.256	150.548	202.978
-190.254	-2079.25	50.7771
-190.252	-4309.04	-69.3388
-190.251	-3378.4	-73.5309
-190.249	-2447.76	-5.76685
-190.247	-1277.27	-78.2633
-190.245	-106.784	-172.225
-190.243	-1714.49	-304.255
-190.242	515.311	-326.7
-190.24	-2531.45	-315.067
-190.238	-1740.72	-416.753
-190.236	-470.297	-480.259
-190.235	800.125	-346.274
-190.233	-567.734	-184.906
-190.231	-1935.59	-105.958
-190.229	-2384.05	-67.5548
-190.227	-2832.51	-91.4189
-190.226	-162.998	-235.29
-190.224	-1330.99	-222.163
-190.222	-2124.22	-314.877
-190.22	-2917.45	-295.928
-190.219	-1711.99	-323.275
-190.217	-506.523	-262.098
-190.215	-1459.65	-195.554
-190.213	-2412.78	-115.381
-190.211	631.484	-32.219
-190.21	-161.749	-63.466
-190.208	-3203.52	-52.0117
-190.206	-2407.78	-120.289
-190.204	-892.522	-187.438
-190.202	622.74	-240.729
-190.201	-2019.29	-133.748
-190.199	-823.817	-56.9367
-190.197	-187.981	33.2861
-190.195	447.854	25.4936
-190.194	-1590.82	28.5306
-190.192	-3629.49	140.056
-190.19	-391.599	67.1517
-190.188	-991.208	-53.373
-190.186	-2170.44	-94.0171
-190.185	487.828	-200.321
-190.183	-1410.93	-125.925
-190.181	527.802	23.7276
-190.179	-1705.74	45.6103
-190.178	-3939.29	-1.93728
-190.176	-2415.28	40.7582
-190.174	-891.273	49.6213
-190.172	-1765.7	85.7144
-190.17	-2640.13	194.711
-190.169	-2315.34	165.41
-190.167	-1990.56	172.339
-190.165	1569.94	251.399
-190.163	-1265.4	461.31
-190.162	-1582.38	507.323
-190.16	19.3838	702.846
-190.158	-797.271	842.409
-190.156	-1613.93	761.171
-190.154	-2470.56	735.078
-190.153	510.313	616.031
-190.151	-1935.28	582.13
-190.149	2014.96	512.717
-190.147	129	560.358
-190.146	-1756.96	544.665
-190.144	514.373	544.887
-190.142	-1051.79	609.685
-190.14	-59.6274	690.451
-190.138	932.538	639.444
-190.137	-2651.06	621.227
-190.135	161.166	640.998
-190.133	455.037	703.165
-190.131	-1169.84	722.901
-190.13	-536.192	759.961
-190.128	97.4575	667.144
-190.126	-148.32	442.777
-190.124	-2312.85	427.823
-190.122	54.6729	371.734
-190.121	-1415.31	386.62
-190.119	-1086.46	281.751
-190.117	-757.61	270.214
-190.115	110.886	189.174
-190.114	-2858.12	133.807
-190.112	-2709.15	154.877
-190.11	1277.31	96.8355
-190.108	-1913.11	191.701
-190.106	-1266.03	256.936
-190.105	-1338.48	342.139
-190.103	-1410.93	275.906
-190.101	1454.7	175.86
-190.099	-2075.5	157.87
-190.098	-928.749	112.64
-190.096	-1700.75	143.426
-190.094	-1063.66	192.804
-190.092	-426.576	129.657
-190.09	-868.788	152.626
-190.089	-1311	162.21
-190.087	-913.758	88.3448
-190.085	-516.517	75.9315
-190.083	-1078.65	146.412
-190.082	-1640.78	276.162
-190.08	-1572.08	167.542
-190.078	-1503.37	181.017
-190.076	-1434.67	120.138
-190.074	-1365.96	43.4729
-190.073	-337.884	-9.10188
-190.071	690.196	17.5039
-190.069	-1399.69	-30.8009
-190.067	347.919	-82.7034
-190.066	116.82	-72.0157
-190.064	-114.279	-26.3056
-190.062	-105.535	16.0692
-190.06	-96.7905	-8.72113
-190.058	-407.838	3.01589
-190.057	-718.885	99.4379
-190.055	-1709.49	122.569
-190.053	-781.344	61.6514
-190.051	-2917.76	10.7113
-190.05	1341.65	-64.7516
-190.048	-1194.51	13.6389
-190.046	-1811.92	-3.6672
-190.044	-970.284	-87.5902
-190.042	-128.645	-177.503
-190.041	-2285.05	-123.127
-190.039	-603.96	-97.2702
-190.037	-616.764	-173.188
-190.035	-629.568	-132.562
-190.034	556.846	-76.9926
-190.032	-4652.57	-119.43
-190.03	-168.307	-112.083
-190.028	-2079.87	-60.1117
-190.026	-1632.98	-11.3306
-190.025	732.669	50.7869
-190.023	-2700.41	112.596
-190.021	-2295.98	74.0756
-190.019	-1931.53	-29.7343
-190.017	-1567.08	-73.9832
-190.016	296.391	-100.897
-190.014	-1677.64	-99.5538
-190.012	-1253.22	-42.6584
-190.01	-2747.56	-102.878
-190.009	-2298.17	-113.963
-190.007	69.9756	-75.4061
-190.005	-1039.61	-44.1353
-190.003	-230.454	-72.4001
-190.001	1138.34	-73.9964
-190	-1330.36	34.1611
-189.998	638.043	233.065
-189.996	687.698	160.206
-189.994	-1695.75	187.339
-189.993	-2160.45	272.876
-189.991	-1266.03	284.354
-189.989	-2290.36	195.759
-189.987	-756.361	243.204
-189.985	-1141.11	183.092
-189.984	1432.21	112.402
-189.982	-2390.3	110.585
-189.98	-1151.1	169.092
-189.978	88.0889	274.834
-189.977	-671.416	323.287
-189.975	-1430.92	272.543
-189.973	-1330.99	312.634
-189.971	-1231.05	211.204
-189.969	-1131.12	183.381
-189.968	-1031.18	79.3797
-189.966	-2001.8	51.2181
-189.964	-2972.42	61.109
-189.962	-2983.66	-2.95192
-189.961	-2994.9	41.5018
-189.959	-3385.9	-22.3328
-189.957	-3776.89	-79.5469
-189.955	-3968.02	-7.10449
-189.953	-321.644	-146.487
-189.952	-2536.45	-84.475
-189.95	-2832.51	-87.693
-189.948	-1489.63	-110.863
-189.946	-146.758	-43.4071
-189.945	-982.463	29.4637
-189.943	2019.33	159.942
-189.941	-455.307	396.898
-189.939	-1011.19	510.847
-189.937	-1449.97	553.906
-189.936	-1888.75	440.945
-189.934	-2207.6	311.744
-189.932	-2526.46	321.719
-189.93	-2345.64	303.458
-189.929	-2164.82	206.27
-189.927	174.595	306.585
-189.925	-1323.49	324.52
-189.923	-1052.73	297.491
-189.921	-781.969	422.328
-189.92	-751.052	551.212
-189.918	-720.134	620.408
-189.916	-1348.79	656.427
-189.914	-1977.44	704.107
-189.913	-2606.09	737.022
-189.911	-3234.75	553.133
-189.909	-1584.88	583.569
-189.907	64.979	533.887
-189.905	1155.21	428.618
-189.904	-4150.4	456.916
-189.902	-1621.11	538.188
-189.9	908.179	516.741
-189.898	-1359.41	419.191
-189.897	210.509	258.841
-189.895	-488.098	187.766
-189.893	-1186.71	137.244
-189.891	-1645.47	292.229
-189.889	-2104.23	511.528
-189.888	-304.468	556.481
-189.886	1495.3	631.842
-189.884	-1741.66	668.196
-189.882	-1141.11	721.223
-189.881	-2030.53	684.108
-189.879	-2919.95	721.746
-189.877	-3489.58	649.548
-189.875	-221.709	559.084
-189.873	-791.338	500.858
-189.872	-1360.97	481.626
-189.87	-1930.6	370.965
-189.868	-2500.22	353.623
-189.866	-491.533	401.06
-189.865	-2320.34	410.78
-189.863	-2230.4	462.805
-189.861	-2140.46	532.686
-189.859	747.659	559.982
-189.857	-201.722	458.281
-189.856	-191.729	437.858
-189.854	-181.735	474.031
-189.852	1132.41	471.616
-189.85	-1390.95	475.941
-189.849	-3994.25	510.723
-189.847	-201.722	384.613
-189.845	472.838	258.505
-189.843	-2690.1	43.7976
-189.841	462.845	139.934
-189.84	-221.709	88.6104
-189.838	-1316	83.7195
-189.836	-2410.28	194.613
-189.834	-2145.46	205.939
-189.832	-1880.63	208.89
-189.831	-2055.51	180.54
-189.829	-2230.4	204.483
-189.827	-806.328	158.686
-189.825	617.743	297.289
-189.824	1007.8	323.073
-189.822	1397.86	303.316
-189.82	-210.779	254.066
-189.818	-1819.42	273.852
-189.816	1288.87	242.699
-189.815	-1998.68	210.923
-189.813	-89.6079	188.144
-189.811	1819.46	157.88
-189.809	-9.03565	119.812
-189.808	-1837.53	164.834
-189.806	-1667.33	219.615
-189.804	-1497.13	165.349
-189.802	112.136	163.264
-189.8	-2116.1	85.345
-189.799	-986.523	145.37
-189.797	143.053	51.6625
-189.795	-2939.62	29.583
-189.793	-2184.8	110.586
-189.792	-70.8701	61.4934
-189.79	-1794.43	57.9108
-189.788	-1199.51	107.042
-189.786	-4442.08	144.83
-189.784	709.871	117.248
-189.783	-534.006	141.183
-189.781	115.883	117.331
-189.779	765.772	134.075
-189.777	-3940.85	252.226
-189.776	-2251.64	352.685
-189.774	-3280.65	426.265
-189.772	-472.171	439.379
-189.77	-1261.34	482.473
-189.768	-2050.52	539.277
-189.767	681.14	588.763
-189.765	-424.702	586.607
-189.763	-1610.49	571.81
-189.761	-2796.28	479.963
-189.76	-1863.45	461.59
-189.758	-930.622	521.652
-189.756	-2236.33	529.74
-189.754	-3542.04	538.831
-189.752	-2564.24	621.483
-189.751	-1586.44	700.346
-189.749	-1568.02	594.702
-189.747	-1549.59	531.104
-189.745	-1131.43	496.39
-189.744	-713.264	516.294
-189.742	-2453.69	526.293
-189.74	-356.622	479.181
-189.738	-1653.59	401.883
-189.736	-2950.56	368.638
-189.735	-170.18	391.933
-189.733	-3785.64	298.195
-189.731	-4183.19	182.661
-189.729	-743.244	111.324
-189.728	-1700.43	21.8811
-189.726	-2657.62	-9.59726
-189.724	-546.81	-41.9796
-189.722	-2273.5	-125.789
-189.72	1516.22	-166.635
-189.719	-1089.89	-159.967
-189.717	561.218	-163.338
-189.715	-1625.17	-342.337
-189.713	345.733	-507.324
-189.712	-1520.86	-476.086
-189.71	-3793.13	-329.679
-189.708	-2227.9	-370.026
-189.706	-2221.66	-410.324
-189.704	-296.661	-400.858
-189.703	-270.428	-378.255
-189.701	-244.195	-272.165
-189.699	-1057.41	-281.666
-189.697	-1870.63	-253.283
-189.696	-700.147	-218.392
-189.694	470.34	-203.032
-189.692	-38.0791	-219.294
-189.69	-546.498	-229.401
-189.688	-3093.59	-221.98
-189.687	-1803.18	-188.439
-189.685	-2911.21	-274.852
-189.683	-181.735	-201.574
-189.681	-216.712	-205.156
-189.68	-251.69	-292.378
-189.678	312.942	-344.116
-189.676	-1041.18	-270.051
-189.674	-2235.4	-266.511
-189.672	407.88	-225.212
-189.671	-1385.95	7.64793
-189.669	657.718	131.223
-189.667	597.757	55.9659
-189.665	537.796	-99.2964
-189.664	-121.774	-110.429
-189.662	-781.344	-153.207
-189.66	-1940.59	-212.915
-189.658	-1181.08	-202.862
-189.656	-3179.78	-338.449
-189.655	1217.35	-300.894
-189.653	215.818	-378.527
-189.651	-785.717	-410.88
-189.649	-548.059	-335.977
-189.647	-2229.15	-287.295
-189.646	-592.405	-216.276
-189.644	-2793.16	-199.827
-189.642	-2355.63	-184.633
-189.64	0.646	-153.239
-189.639	33.437	-173.405
-189.637	-3771.27	-155.804
-189.635	-2099.55	-144.353
-189.633	-427.825	-81.0367
-189.631	-1154.54	-162.068
-189.63	-1881.25	-150.001
-189.628	-1648.59	-148.934
-189.626	-1415.93	-233.056
-189.624	-1730.41	-275.073
-189.623	-2044.9	-333.927
-189.621	-1400	-221.591
-189.619	-755.112	-172.122
-189.617	-989.646	-24.8141
-189.615	-1224.18	59.6144
-189.614	-1818.48	20.2805
-189.612	1424.72	19.7485
-189.61	40.9321	-7.67065
-189.608	-3261.6	40.7717
-189.607	-2886.53	68.9972
-189.605	-592.717	22.1954
-189.603	-3575.46	-2.01641
-189.601	-2720.71	-76.4393
-189.599	-1506.18	-115.386
-189.598	-4129.16	-158.543
-189.596	-4954.87	-162.194
-189.594	-1943.09	-201.738
-189.592	-2169.19	-164.439
-189.591	-476.543	-83.4845
-189.589	-2041.77	-8.14668
-189.587	230.496	34.1452
-189.585	-1574.58	26.3225
-189.583	457.848	4.71051
-189.582	-1452.16	1.78437
-189.58	-1443.41	-13.3882
-189.578	604.003	160.381
-189.576	-1186.08	187.859
-189.575	81.8428	116.313
-189.573	-2487.73	77.4956
-189.571	-2179.18	-19.0755
-189.569	48.1147	65.2511
-189.567	-1810.67	151.787
-189.566	-1750.71	135.977
-189.564	-1570.83	132.172
-189.562	527.802	103.23
-189.56	-1450.91	47.2931
-189.559	407.88	82.8098
-189.557	-971.221	81.6286
-189.555	-431.572	146.041
-189.553	797.626	132.667
-189.551	108.076	317.233
-189.55	1097.43	414.929
-189.548	-1750.71	436.125
-189.546	-3179.78	382.313
-189.544	-771.351	301.238
-189.543	-641.436	203.319
-189.541	1407.23	92.8627
-189.539	-1217.62	206.94
-189.537	-4.97559	251.259
-189.535	-1070.84	356
-189.534	-2136.71	309.21
-189.532	-244.507	229.369
-189.53	-2189.8	280.105
-189.528	-297.597	317.738
-189.527	-4801.22	313.915
-189.525	-2958.99	259.291
-189.523	-1116.75	391.002
-189.521	-2312.53	456.34
-189.519	2887.51	402.052
-189.518	732.356	505.728
-189.516	-1422.8	590.845
-189.514	-899.705	578.666
-189.512	-2295.36	681.989
-189.511	-2751.62	629.469
-189.509	629.61	647.215
-189.507	-186.42	521.198
-189.505	-1002.45	315.476
-189.503	-1798.49	154.879
-189.502	-2594.54	170.964
-189.5	-1471.83	124.072
-189.498	-349.126	135.308
-189.496	-975.281	193.627
-189.495	-1601.44	57.4508
-189.493	-308.84	61.5855
-189.491	983.755	-28.7393
-189.489	437.549	-68.7741
-189.487	-108.658	-106.034
-189.486	-1374.4	-152.55
-189.484	-2640.13	-211.8
-189.482	-3066.1	-233.87
-189.48	345.421	-198.95
-189.478	-1519.61	-226.909
-189.477	452.851	-289.5
-189.475	-1092.39	-341.725
-189.473	-2637.63	-360.125
-189.471	-1784.44	-327.82
-189.47	-931.247	-288.322
-189.468	-2046.77	-372.454
-189.466	675.206	-244.168
-189.464	-2838.75	-282.048
-189.462	-2515.21	-359.096
-189.461	-1672.01	-320.62
-189.459	-828.813	-148.398
-189.457	1933.14	-45.0794
-189.455	-1700.75	98.0762
-189.454	-931.247	176.063
-189.452	-161.749	262.26
-189.45	-1950.58	314.097
-189.448	98.082	299.322
-189.446	247.984	356.683
-189.445	397.887	289.621
-189.443	787.633	284.134
-189.441	-2660.12	383.617
-189.439	-501.527	416.073
-189.438	-2180.43	505.93
-189.436	-501.527	464.754
-189.434	-2660.12	437.343
-189.432	-2959.92	481.681
-189.43	577.77	592.002
-189.429	-201.722	620.35
-189.427	-981.214	499.775
-189.425	222.063	360.929
-189.423	1425.34	402.31
-189.422	709.871	399.792
-189.42	-5.6001	387.751
-189.418	378.212	445.292
-189.416	762.024	502.918
-189.414	186.462	478.148
-189.413	-389.1	453.847
-189.411	-1099.57	382.883
-189.409	-1810.05	322.395
-189.407	-361.93	270.619
-189.406	-2751.31	282.803
-189.404	-2002.74	296.966
-189.402	-1254.16	323.808
-189.4	-505.587	455.941
-189.398	242.987	494.201
-189.397	-1914.04	451.352
-189.395	-233.577	289.493
-189.393	1446.89	188.511
-189.391	-710.141	123.545
-189.39	-1368.15	128.982
-189.388	-2026.16	105.465
-189.386	-3163.85	90.3154
-189.384	-464.051	-90.7451
-189.382	-227.643	53.6811
-189.381	8.76562	140.038
-189.379	-74.6177	103.627
-189.377	-158.001	9.81395
-189.375	-2759.74	129.68
-189.374	1034.35	99.3873
-189.372	271.407	89.7218
-189.37	-491.533	63.0412
-189.368	-1502.12	10.9941
-189.366	-2512.72	74.9437
-189.365	793.879	196.547
-189.363	262.975	158.811
-189.361	-1806.93	12.5856
-189.359	-39.3281	-72.6943
-189.358	-430.323	-83.4939
-189.356	-821.318	-179.734
-189.354	-2841.25	-239.732
-189.352	-1023.69	-273.427
-189.35	-3523.31	-237.208
-189.349	-2185.43	-172.583
-189.347	-1107.38	-208.823
-189.345	-29.3345	-228.226
-189.343	-2309.1	-144.72
-189.342	1806.97	-122.188
-189.34	587.763	-31.1719
-189.338	-631.442	-17.5254
-189.336	-491.533	58.6048
-189.334	-351.625	-2.06241
-189.333	-1271.03	-36.9785
-189.331	-2190.43	-101.412
-189.329	-1430.92	-19.4146
-189.327	-671.416	106.361
-189.326	657.718	163.335
-189.324	-1850.65	119.882
-189.322	-281.67	79.812
-189.32	-2550.19	-2.63905
-189.318	-221.709	51.9704
-189.317	-1730.73	156.856
-189.315	-1320.99	254.543
-189.313	-911.26	327.391
-189.311	-1349.72	539.761
-189.31	-1788.19	621.936
-189.308	-68.0596	607.188
-189.306	-2185.43	766.196
-189.304	-545.249	790.297
-189.302	1094.93	858.415
-189.301	-3260.98	861.405
-189.299	-1221.06	706.081
-189.297	948.777	670.303
-189.295	-718.885	640.998
-189.293	-1746.96	608.238
-189.292	-2775.04	640.665
-189.29	-765.105	657.262
-189.288	1244.83	697.813
-189.286	56.8589	674.923
-189.285	-1131.12	594.957
-189.283	-226.706	479.178
-189.281	677.704	515.609
-189.279	-1615.8	585.953
-189.277	-3909.31	529.903
-189.276	-2245.39	487.571
-189.274	-581.475	495.013
-189.272	-3234.75	453.387
-189.27	-2050.52	416.493
-189.269	-11.8462	377.874
-189.267	-1810.67	229.096
-189.265	-971.221	89.5001
-189.263	-131.768	92.6183
-189.261	-1710.74	21.8903
-189.26	547.789	88.7841
-189.258	-4628.84	30.088
-189.256	-851.299	-29.9971
-189.254	1329.78	44.5834
-189.253	-326.641	71.5271
-189.251	-1303.5	172.158
-189.249	-361.618	171.559
-189.247	-1398.44	125.565
-189.245	-2435.27	131.21
-189.244	-5990.45	54.5388
-189.242	-3149.8	137.656
-189.24	-3112.33	214.206
-189.238	-3074.85	126.373
-189.237	-1918.1	12.0021
-189.235	-761.357	2.20277
-189.233	635.232	120.053
-189.231	-1805.68	183.694
-189.229	-2327.84	111.689
-189.228	-2850	116.802
-189.226	-618.95	194.048
-189.224	-2225.4	201.456
-189.222	-1673.26	154.386
-189.221	-1121.12	182.176
-189.219	-329.139	222.733
-189.217	462.845	123.825
-189.215	295.453	130
-189.213	128.062	286.03
-189.212	40.6196	388.698
-189.21	-46.8232	293.886
-189.208	-853.797	283.486
-189.206	-1660.77	205.591
-189.205	-3207.26	63.7628
-189.203	-916.256	-88.5053
-189.201	1614.59	-15.3573
-189.199	307.945	43.2956
-189.197	-1857.52	84.0515
-189.196	-185.483	0.79874
-189.194	47.4902	81.499
-189.192	280.463	120.942
-189.19	-226.082	91.149
-189.189	-732.626	167.407
-189.187	-279.796	140.037
-189.185	173.033	177.642
-189.183	-503.401	197.669
-189.181	-1179.83	162.963
-189.18	-497.155	68.8987
-189.178	185.525	42.4796
-189.176	1168.01	161.639
-189.174	-1687	136.177
-189.173	-1064.29	209.458
-189.171	-2360.31	175.418
-189.169	-2714.46	91.1905
-189.167	768.895	-21.0579
-189.165	1693.92	64.932
-189.164	700.189	63.6599
-189.162	-793.212	67.1976
-189.16	1550.88	84.328
-189.158	1936.26	61.7074
-189.157	-1515.87	17.3574
-189.155	1237.96	-39.5082
-189.153	154.296	-146.354
-189.151	-609.582	-75.4085
-189.149	-1373.46	-42.6647
-189.148	-1817.54	-29.5597
-189.146	-2261.63	-73.3658
-189.144	-667.044	-295.725
-189.142	-2909.96	-285.321
-189.141	-1189.83	-303.952
-189.139	-1388.45	-324.457
-189.137	-747.617	-367.171
-189.135	-106.784	-242.863
-189.133	-1624.54	-157.494
-189.132	-3142.31	-146.582
-189.13	-1781.94	-165.283
-189.128	-421.579	-169.544
-189.126	-1309.75	-177.794
-189.125	-2197.92	-121.374
-189.123	-2126.72	-83.0458
-189.121	-2055.51	-200.255
-189.119	-1944.34	-210.321
-189.117	-1833.16	-222.071
-189.116	-762.607	-152.544
-189.114	307.945	-37.7498
-189.112	-828.813	-127.788
-189.11	-1965.57	-81.8844
-189.108	-2782.54	-63.2963
-189.107	237.991	-58.2252
-189.105	-2437.76	-111.474
-189.103	-1276.02	-147.878
-189.101	-2992.4	-52.4696
-189.1	-871.286	-63.2353
-189.098	2234.19	-182.549
-189.096	-1056.17	-138.54
-189.094	-1588.32	-140.133
-189.092	-201.722	-64.1642
-189.091	125.564	-75.4672
-189.089	452.851	-163.348
-189.087	1699.54	-144.356
-189.085	-891.273	-123.61
-189.084	-2357.19	-207.549
-189.082	14.3867	-186.985
-189.08	-1611.43	-186.916
-189.078	-3237.24	-249.942
-189.076	-3503.94	-199.027
-189.075	-3770.65	-208.68
-189.073	-2038.65	-115.735
-189.071	-306.654	-117.557
-189.069	-4605.73	-190.561
-189.068	-2508.97	-107.253
-189.066	-132.393	-72.5976
-189.064	-1593.31	-36.3114
-189.062	-2194.8	-15.3735
-189.06	-877.532	-78.1782
-189.059	-1718.86	-108.318
-189.057	-641.436	-175.197
-189.055	-2810.65	-131.761
-189.053	-1142.36	-26.2606
-189.052	1845.07	-56.9294
-189.05	994.998	-84.2283
-189.048	-1713.86	-76.3021
-189.046	-585.222	-157.638
-189.044	-775.723	-48.7212
-189.043	-2884.97	-161.477
-189.041	-2046.15	-160.474
-189.039	-1207.32	-58.542
-189.037	-728.254	-109.845
-189.036	-249.191	-192.981
-189.034	2108.65	-181.594
-189.032	628.986	-178.182
-189.03	-1170.47	-180.261
-189.028	-2969.92	-249.441
-189.027	379.149	-250.086
-189.025	-109.283	-285.553
-189.023	201.765	-366.908
-189.021	512.812	-374.278
-189.02	-1894.37	-396.611
-189.018	-464.051	-420.007
-189.016	-232.952	-317.889
-189.014	-1.85254	-309.658
-189.012	-550.245	-302.632
-189.011	-1098.64	-315.082
-189.009	751.406	-341.327
-189.007	-3794.38	-301.61
-189.005	-705.144	-235.78
-189.004	-1453.41	-391.33
-189.002	-2041.77	-365.529
-189	-2630.14	-499.755
-188.998	-1711.99	-483.534
-188.996	-793.836	-422.063
-188.995	2362.86	-479.661
-188.993	-876.283	-484.924
-188.991	-2236.65	-510.888
-188.989	240.489	-425.728
-188.988	-800.082	-424.968
-188.986	-1840.65	-419.046
-188.984	-1407.19	-391.458
-188.982	-973.719	-429.26
-188.98	19.3838	-388.401
-188.979	-2825.01	-288.676
-188.977	-2111.73	-345.438
-188.975	-1398.44	-399.242
-188.973	274.218	-401.513
-188.972	-1890.62	-369.073
-188.97	139.305	-380.59
-188.968	2169.23	-384.94
-188.966	-1477.14	-256.027
-188.964	-1286.02	-218.498
-188.963	-2573.93	-248.677
-188.961	-24.3379	-245.982
-188.959	-1632.04	-162.704
-188.957	-3239.74	-157.402
-188.956	-2404.04	-53.0022
-188.954	-1568.33	-12.6466
-188.952	-172.991	-2.25326
-188.95	-2615.15	62.9341
-188.948	-2079.25	44.5046
-188.947	-1543.35	73.071
-188.945	-2206.67	-0.77406
-188.943	-2869.98	16.3837
-188.941	-1971.82	-65.9067
-188.94	-1073.65	-95.6848
-188.938	-175.489	-48.7552
-188.936	722.675	194.791
-188.934	-797.584	244.828
-188.932	-2317.84	192.395
-188.931	-80.5513	250.325
-188.929	-1680.76	286.299
-188.927	-342.88	244.68
-188.925	994.998	308.285
-188.923	-1664.52	314.811
-188.922	-486.537	256.961
-188.92	-1267.28	223.979
-188.918	-2048.02	327.593
-188.916	-2588.92	267.996
-188.915	-3129.81	177.353
-188.913	-1462.15	132.417
-188.911	205.513	190.96
-188.909	-285.418	212.118
-188.907	3061.15	165.741
-188.906	1251.08	95.17
-188.904	-558.989	133.508
-188.902	-1169.84	79.5882
-188.9	-1780.69	81.552
-188.899	-1292.26	79.6723
-188.897	-803.83	220.944
-188.895	-1274.77	283.815
-188.893	-1745.72	315.184
-188.891	-1756.96	165.042
-188.89	-1768.2	89.776
-188.888	379.149	137.986
-188.886	-1311	78.2944
-188.884	-1859.39	79.0699
-188.883	-2407.78	90.3121
-188.881	-1597.06	109.176
-188.879	-786.341	117.321
-188.877	-695.151	127.189
-188.875	-603.96	88.0545
-188.874	-2911.21	22.9267
-188.872	-1380.95	97.187
-188.87	973.762	152.204
-188.868	-509.022	162.956
-188.867	-153.004	63.2464
-188.865	203.014	63.5308
-188.863	-2558.94	42.1349
-188.861	1074.95	105.011
-188.859	1670.81	107.003
-188.858	-1570.83	183.164
-188.856	-1505.56	222.997
-188.854	-1440.29	334.704
-188.852	2222.63	327.872
-188.851	-510.271	265.803
-188.849	-2563.62	226.632
-188.847	-779.471	131.149
-188.845	285.147	80.0839
-188.843	1349.77	69.3725
-188.842	-1208.25	35.2967
-188.84	71.2246	-65.0073
-188.838	-807.89	-123.665
-188.836	-1687	-194.2
-188.835	-1207	-136.44
-188.833	-727.005	-153.43
-188.831	-1206.38	-30.9603
-188.829	-1685.75	-27.2151
-188.827	-1716.67	36.6671
-188.826	-1747.59	26.7208
-188.824	380.086	11.3932
-188.822	-1329.74	62.8473
-188.82	198.329	-46.6523
-188.819	1726.4	-103.269
-188.817	136.495	-188.904
-188.815	-1453.41	-189.642
-188.813	-1084.58	-99.7838
-188.811	-715.762	-39.482
-188.81	2211.39	-36.1552
-188.808	1301.05	-11.7876
-188.806	-2687.29	-63.2078
-188.804	-279.796	-136.347
-188.803	-510.583	-90.4549
-188.801	-741.371	-61.8395
-188.799	-1124.87	23.0633
-188.797	2329.13	146.335
-188.795	-1891.87	198.186
-188.794	282.962	162.056
-188.792	-360.369	127.867
-188.79	-1003.7	48.4864
-188.788	-1247.29	9.31938
-188.787	-1490.88	-142.218
-188.785	-225.457	-167.769
-188.783	1039.97	-232.402
-188.781	386.645	-191.032
-188.779	-266.68	-223.273
-188.778	-959.978	-275.437
-188.776	-1653.28	-149.818
-188.774	-187.981	-76.5062
-188.772	1277.31	-7.23172
-188.771	-2455.25	25.5933
-188.769	-2350.32	-29.852
-188.767	-1206.07	-126.538
-188.765	-61.8135	-139.016
-188.763	-1535.85	-216.738
-188.762	-3009.89	-151.209
-188.76	632.733	-128.613
-188.758	-2120.47	-88.4156
-188.756	772.643	-153.721
-188.755	-2730.07	-192.111
-188.753	1762	-254.776
-188.751	-141.761	-267.64
-188.749	-746.367	-198.165
-188.747	2486.53	-152.348
-188.746	-2355.32	-162.626
-188.744	-801.332	-189.35
-188.742	-550.558	-97.1124
-188.74	-299.783	-44.8978
-188.738	-1807.86	-99.7764
-188.737	521.557	-66.0166
-188.735	152.734	-6.74189
-188.733	-216.088	-27.5249
-188.731	-105.223	-112.915
-188.73	5.64257	-64.3598
-188.728	-2501.79	-173.583
-188.726	-1171.71	-244.582
-188.724	-2959.61	-261.664
-188.722	-910.011	-251.512
-188.721	-2997.71	-365.352
-188.719	-1247.92	-365.867
-188.717	501.882	-428.045
-188.715	2251.68	-350.33
-188.714	697.379	-407.707
-188.712	-856.92	-356.39
-188.71	1666.12	-368.557
-188.708	351.667	-364.648
-188.706	-722.945	-446.327
-188.705	-1797.56	-436.688
-188.703	-1832.85	-406.615
-188.701	1969.36	-383.485
-188.699	-1483.7	-330.67
-188.698	-1099.26	-359.4
-188.696	-714.825	-440.748
-188.694	-330.389	-432.395
-188.692	-45.8862	-506.431
-188.69	238.615	-469.969
-188.689	-436.257	-487.708
-188.687	-1111.13	-476.476
-188.685	-1111.75	-482.336
-188.683	-1112.38	-333.719
-188.682	-1113	-292.851
-188.68	-1113.63	-214.845
-188.678	-1294.14	-105.641
-188.676	-1474.64	-0.31458
-188.674	-1415.31	-31.2621
-188.673	-1355.97	-65.0917
-188.671	-1931.22	-33.6233
-188.669	1331.03	39.6604
-188.667	515.935	126.614
-188.666	-299.159	167.523
-188.664	-34.9561	166.143
-188.662	229.247	281.214
-188.66	493.449	224.001
-188.658	757.652	202.22
-188.657	473.463	235.023
-188.655	189.272	279.211
-188.653	-94.917	335.833
-188.651	-379.106	372.871
-188.65	-1862.51	382.246
-188.648	-3345.92	380.809
-188.646	-1231.68	366.739
-188.644	882.571	428.724
-188.642	-3379.03	480.738
-188.641	-1244.79	437.447
-188.639	-789.464	370.446
-188.637	-334.136	335.532
-188.635	-1018.06	199.097
-188.634	-1701.99	49.2456
-188.632	-1026.81	46.7279
-188.63	-351.625	69.4554
-188.628	-3704.44	119.781
-188.626	-661.423	-38.7757
-188.625	143.053	48.6621
-188.623	947.528	-10.9108
-188.621	4190.41	-95.1301
-188.619	-1520.86	-87.112
-188.618	-1236.05	29.2922
-188.616	-951.234	62.5742
-188.614	-261.683	43.8457
-188.612	427.867	-17.1767
-188.61	-1041.18	-54.2908
-188.609	1327.28	-75.7973
-188.607	477.835	-148.613
-188.605	-371.611	-169.856
-188.603	-981.214	-119.422
-188.602	-1590.82	-40.7565
-188.6	-1805.68	-96.3874
-188.598	-2020.54	-189.925
-188.596	-316.647	-137.484
-188.594	-2450.26	-126.102
-188.593	-506.523	-24.5144
-188.591	-2400.29	69.7256
-188.589	-216.712	84.3701
-188.587	-1870.63	27.1613
-188.586	-1176.09	44.0134
-188.584	-481.54	50.2916
-188.582	-26.8364	196.41
-188.58	427.867	155.998
-188.578	83.0918	176.222
-188.577	-261.683	147.689
-188.575	-606.458	171.617
-188.573	-951.234	140.712
-188.571	-946.237	187.861
-188.57	-941.24	290.843
-188.568	-936.244	398.809
-188.566	-931.247	495.157
-188.564	-526.511	490.605
-188.562	-121.774	616.781
-188.561	-2675.11	622.817
-188.559	-5228.45	641.416
-188.557	-3874.33	570.371
-188.555	1317.29	608.64
-188.553	-126.771	624.892
-188.552	-1570.83	657.607
-188.55	-916.256	718.066
-188.548	-261.683	679.292
-188.546	-806.328	576.02
-188.545	-1350.97	628.866
-188.543	140.555	661.056
-188.541	-2205.42	816.836
-188.539	-2632.64	841.837
-188.537	777.64	792.959
-188.536	-369.113	772.009
-188.534	-1515.87	828.447
-188.532	-504.025	944.078
-188.53	507.815	952.479
-188.529	-349.126	939.76
-188.527	-1206.07	1011.89
-188.525	-1343.48	916.982
-188.523	-1480.89	826.242
-188.521	1439.71	680.959
-188.52	522.806	651.025
-188.518	-1353.47	587.828
-188.516	607.75	600.596
-188.514	-615.203	494.367
-188.513	-1838.16	472.769
-188.511	-2101.73	467.075
-188.509	-2365.31	499.31
-188.507	-490.284	415.454
-188.505	-2452.75	358.786
-188.504	-1057.41	312.796
-188.502	-3499.57	289.17
-188.5	-1004.95	219.074
-188.498	1489.67	161.757
-188.497	546.54	86.6104
-188.495	-396.595	-25.254
-188.493	-1219.81	-20.8503
-188.491	-2043.02	43.3394
-188.489	-947.486	41.4869
-188.488	148.05	-7.72559
-188.486	476.586	-20.9193
-188.484	805.121	-139.826
-188.482	-1984.31	-207.459
-188.481	-936.244	-181.998
-188.479	-907.512	-175.304
-188.477	-878.781	-155.017
-188.475	-610.206	-196.006
-188.473	-341.631	-316.627
-188.472	-547.747	-274.788
-188.47	-753.862	-163.449
-188.468	-2718.83	-130.949
-188.466	-846.302	-101.334
-188.465	-2911.21	-77.0236
-188.463	1419.72	4.66607
-188.461	474.087	26.2599
-188.459	-471.546	47.9118
-188.457	-34.9561	20.7843
-188.456	401.635	56.257
-188.454	-121.15	55.2611
-188.452	-643.934	50.8411
-188.45	-1706.37	69.4652
-188.449	-2768.8	114.74
-188.447	485.954	69.1899
-188.445	-96.7905	14.2663
-188.443	-3292.83	65.0665
-188.441	-2651.38	95.7604
-188.44	-570.856	111.639
-188.438	-2327.84	81.3399
-188.436	-287.292	21.2281
-188.434	-2084.25	39.0599
-188.433	-2202.29	75.8629
-188.431	-2320.34	228.233
-188.429	1698.91	391.518
-188.427	1880.67	375.659
-188.425	-256.062	432.119
-188.424	-2392.79	431.533
-188.422	-1831.29	366.878
-188.42	-1269.78	361.861
-188.418	-1667.64	276.785
-188.417	-2065.51	303.965
-188.415	-1124.25	345.944
-188.413	-182.984	488.731
-188.411	998.12	509.96
-188.409	-1658.27	397.474
-188.408	-1616.43	371.287
-188.406	-1574.58	445.55
-188.404	-813.199	459.657
-188.402	-51.8198	446.243
-188.401	-881.279	557.248
-188.399	-1710.74	463.685
-188.397	-1340.98	428.188
-188.395	-971.221	486.007
-188.393	-1380.95	553.183
-188.392	2046.81	572.616
-188.39	-761.357	553.773
-188.388	267.972	596.638
-188.386	-441.566	467.299
-188.385	-1151.1	348.616
-188.383	-661.423	269.5
-188.381	-171.742	159.723
-188.379	-341.631	114.59
-188.377	-511.521	170.31
-188.376	-441.566	201.996
-188.374	-371.611	241.659
-188.372	-1873.13	188.572
-188.37	462.845	153.35
-188.368	-1758.21	181.321
-188.367	-141.761	191.018
-188.365	1354.76	270.922
-188.363	-986.211	306.553
-188.361	-928.749	273.961
-188.36	-871.286	189.898
-188.358	-1203.57	191.381
-188.356	-1535.85	36.8764
-188.354	290.457	138.102
-188.352	2116.77	181.152
-188.351	-1413.43	183.631
-188.349	-1106.13	180.194
-188.347	1119.92	240.123
-188.345	-491.533	244.661
-188.344	29.377	210.283
-188.342	550.287	294.914
-188.34	591.511	368.851
-188.338	632.733	447.967
-188.336	853.84	503.058
-188.335	-2762.55	631.161
-188.333	-1222.31	654.884
-188.331	317.938	497.434
-188.329	-1289.76	381.355
-188.328	-978.716	397.886
-188.326	1450.95	284.539
-188.324	-2515.21	254.698
-188.322	1313.54	252.375
-188.32	-1253.54	282.589
-188.319	576.521	241.261
-188.317	-1430.92	227.945
-188.315	-1482.14	224.05
-188.313	-1533.35	194.653
-188.312	-865.04	266.132
-188.31	-2115.47	188.104
-188.308	-607.708	175.423
-188.306	-1018.69	72.7492
-188.304	-2628.89	79.6049
-188.303	-401.592	-3.31507
-188.301	476.586	-19.8412
-188.299	1354.76	-184.673
-188.297	-885.027	-249.773
-188.296	712.682	-135.05
-188.294	1530.9	-192.231
-188.292	-1488.38	-193.85
-188.29	-2349.07	-303.937
-188.288	-1291.01	-371.467
-188.287	395.389	-321.754
-188.285	163.04	-151.341
-188.283	-2627.64	-173.804
-188.281	-1580.82	-27.549
-188.28	-54.3184	-134.885
-188.278	1472.19	-131.194
-188.276	-758.859	-39.9355
-188.274	847.594	44.6298
-188.272	855.089	106.476
-188.271	-2974.91	112.703
-188.269	-1528.36	142.204
-188.267	-81.8003	141.753
-188.265	-593.967	167.363
-188.264	-1106.13	162.046
-188.262	-1978.06	134.011
-188.26	-931.247	115.42
-188.258	1089.94	239.788
-188.256	-726.38	197.762
-188.255	-1103.63	351.785
-188.253	-1480.89	437.182
-188.251	-2697.6	388.485
-188.249	-1995.55	450.645
-188.248	-2932.44	463.209
-188.246	-31.833	498.945
-188.244	-978.716	648.045
-188.242	-1925.6	690.476
-188.24	-993.706	628.594
-188.239	-1980.56	632.524
-188.237	2289.15	649.746
-188.235	163.04	707.917
-188.233	-1163.6	699.691
-188.232	-571.481	703.944
-188.23	-801.332	755.016
-188.228	-1031.18	688.495
-188.226	-901.266	636.07
-188.224	-771.351	669.118
-188.223	-2000.55	669.014
-188.221	607.75	709.667
-188.219	1177.38	749.654
-188.217	-171.742	758.896
-188.216	-651.429	753.308
-188.214	-1131.12	669.507
-188.212	-1730.73	753.942
-188.21	-2330.33	729.532
-188.208	-1291.01	667.712
-188.207	-251.69	572.14
-188.205	-811.325	522.926
-188.203	-1370.96	430.154
-188.201	-856.295	429.362
-188.199	-341.631	279.76
-188.198	-786.341	270.948
-188.196	687.698	261.063
-188.194	-116.778	359.337
-188.192	997.496	306.093
-188.191	-2085.49	246.359
-188.189	-1330.99	181.134
-188.187	-216.712	183.734
-188.185	-1021.19	-63.92
-188.183	-2904.96	-73.9829
-188.182	-951.234	0.53525
-188.18	2021.83	-5.54336
-188.178	1157.39	65.1931
-188.176	772.643	28.1029
-188.175	2306.64	-82.5197
-188.173	-454.058	-24.3116
-188.171	-1296.01	-20.441
-188.169	-1298.51	5.24017
-188.167	-3219.75	-21.3557
-188.166	-943.739	-69.2752
-188.164	-2505.22	-36.1217
-188.162	-1788.19	112.002
-188.16	-1071.16	125.893
-188.159	-2852.49	159.632
-188.157	-796.334	114.359
-188.155	60.6064	184.21
-188.153	-1001.2	199.881
-188.151	-444.064	241.386
-188.15	-1805.68	183.914
-188.148	190.522	129.335
-188.146	-1650.78	215.782
-188.144	-2750.06	364.699
-188.143	-11.8462	261.888
-188.141	-3989.25	380.704
-188.139	-1570.83	308.663
-188.137	-2869.98	320.799
-188.135	-331.638	246.686
-188.134	-191.729	151.291
-188.132	-1970.57	87.2797
-188.13	-761.357	55.2638
-188.128	-1470.9	27.3373
-188.127	-381.605	60.842
-188.125	-1211.06	81.571
-188.123	437.86	67.8385
-188.121	-1750.71	18.9598
-188.119	-941.24	-24.1286
-188.118	-131.768	-42.0117
-188.116	-1403.44	-48.9408
-188.114	-2675.11	-53.7967
-188.112	-1788.19	13.6795
-188.111	-4738.76	35.0481
-188.109	-2272.87	42.2461
-188.107	193.021	46.9544
-188.105	1699.54	66.3934
-188.103	-631.442	235.75
-188.102	-1268.53	172.819
-188.1	-1905.61	61.8921
-188.098	-1823.17	58.1513
-188.096	-1740.72	42.0792
-188.095	-1718.23	133.446
-188.093	-1695.75	209.749
-188.091	-1913.11	221.915
-188.089	-2130.46	273.919
-188.087	1012.49	436.487
-188.086	317.938	475.482
-188.084	-456.556	592.922
-188.082	-1231.05	573.167
-188.08	-686.406	544.776
-188.079	-141.761	623.169
-188.077	402.884	704.184
-188.075	947.528	762.288
-188.073	213.008	778.284
-188.071	-521.514	705.822
-188.07	-3894.32	691.574
-188.068	-871.286	679.399
-188.066	-1645.78	552.096
-188.064	-2420.28	459.781
-188.063	83.0918	344.776
-188.061	-1251.04	315.843
-188.059	622.74	233.343
-188.057	-1340.98	313.76
-188.055	213.008	416.32
-188.054	-2070.5	504.983
-188.052	2141.75	600.912
-188.05	-2600.16	519.609
-188.048	-1186.08	410.489
-188.047	227.997	470.672
-188.045	517.809	474.117
-188.043	-3029.88	347.998
-188.041	1816.96	269.947
-188.039	267.972	148.088
-188.038	-1660.77	198.655
-188.036	2806.32	184.035
-188.034	-1121.12	127.21
-188.032	-1211.06	73.447
-188.031	-946.237	-40.1128
-188.029	-681.41	-77.9526
-188.027	-176.739	-7.61742
-188.025	327.933	128.273
-188.023	1212.36	84.7408
-188.022	2096.78	132.467
-188.02	1382.25	259.95
-188.018	667.711	302.229
-188.016	-151.755	240.68
-188.014	-971.221	87.4566
-188.013	48.1147	-65.1669
-188.011	1067.45	-251.848
-188.009	-1091.14	-328.679
-188.007	587.763	-386.751
-188.006	-4928.64	-366.013
-188.004	-1490.88	-423.255
-188.002	-1273.21	-490.283
-188	-1055.54	-536.989
-187.998	281.4	-601.2
-187.997	-2219.16	-562.05
-187.995	-1581.76	-635.061
-187.993	-944.363	-728.243
-187.991	-1506.18	-648.706
-187.99	-2068.01	-579.985
-187.988	-491.221	-593.861
-187.986	1085.56	-552.515
-187.984	1303.23	-685.148
-187.982	-2316.59	-704.017
-187.981	-1399.38	-854.102
-187.979	-482.165	-844.094
-187.977	-2043.33	-826.31
-187.975	-3604.5	-767.014
-187.974	-2902.15	-744.34
-187.972	-2199.79	-627.116
-187.97	-1097.7	-472.781
-187.968	4.39355	-365.972
-187.966	-2271.31	-341.368
-187.965	1848.82	-337.79
-187.963	1411.91	-281.797
-187.961	975.011	-235.211
-187.959	-546.185	-260.043
-187.958	-2067.38	-311.069
-187.956	968.452	-251.506
-187.954	-2391.54	-94.4534
-187.952	-2353.76	-111.093
-187.95	-2315.97	-71.8427
-187.949	-1478.7	-18.7059
-187.947	-641.436	-58.0674
-187.945	-1247.29	-127.12
-187.943	1984.35	-10.0152
-187.942	419.123	55.5552
-187.94	-1146.11	219.954
-187.938	-1871.88	254.978
-187.936	1239.84	372.142
-187.934	594.009	401.024
-187.933	-51.8198	365.521
-187.931	-1227.3	206.166
-187.929	-2402.79	231.565
-187.927	-4057.96	313.239
-187.926	682.701	298.98
-187.924	-2611.4	354.697
-187.922	-2068.01	392.8
-187.92	-1444.66	504.8
-187.918	-821.318	411.218
-187.917	-1602.06	378.743
-187.915	1454.7	483.678
-187.913	-1804.43	620.242
-187.911	-1226.05	544.828
-187.91	-1926.85	517.131
-187.908	1209.86	507.885
-187.906	828.855	494.933
-187.904	447.854	555.017
-187.902	-262.933	501.776
-187.901	-973.719	557.266
-187.899	-725.131	460.962
-187.897	-476.543	388.867
-187.895	-1267.28	350.124
-187.894	-2058.01	343.175
-187.892	868.83	369.779
-187.89	-2600.16	369.854
-187.888	-2755.37	343.938
-187.886	-991.832	424.785
-187.885	-2985.84	367.77
-187.883	-1142.36	242.909
-187.881	1300.74	126.038
-187.879	1825.08	55.0705
-187.878	-2087.68	82.4691
-187.876	-2162.94	-8.86933
-187.874	779.825	70.9162
-187.872	-2673.24	30.8004
-187.87	-1089.58	91.3257
-187.869	-1424.68	-1.55498
-187.867	-1699.81	-19.2658
-187.865	-56.1924	-79.5772
-187.863	-2489.92	-47.7964
-187.862	-1086.15	56.2563
-187.86	-1900.93	8.15989
-187.858	1121.79	61.8409
-187.856	1386.3	74.4921
-187.854	-267.929	30.2143
-187.853	256.417	5.39402
-187.851	780.763	4.24101
-187.849	-1133.3	49.9006
-187.847	-3047.37	-33.8638
-187.846	914.737	-67.1882
-187.844	-1518.99	14.0648
-187.842	-2513.65	34.8407
-187.84	-3508.32	78.4531
-187.838	-1424.99	114.942
-187.837	-3179.16	137.983
-187.835	-616.14	91.2859
-187.833	-1890.62	84.3191
-187.831	-2255.38	45.0279
-187.829	-2620.15	14.6144
-187.828	-3464.6	47.6619
-187.826	-471.546	-69.0659
-187.824	-2435.27	-53.9188
-187.822	-4398.99	14.7121
-187.821	-1605.81	-27.3558
-187.819	-731.377	30.414
-187.817	-3714.43	-58.6693
-187.815	-2859.99	-65.8515
-187.813	-2045.52	-76.6803
-187.812	687.698	-69.2362
-187.81	-2255.38	57.3548
-187.808	-3279.72	122.065
-187.806	93.0854	203.497
-187.805	-371.611	127.301
-187.803	148.05	157.872
-187.801	667.711	210.854
-187.799	-971.221	233.735
-187.797	-2610.15	118.075
-187.796	-1850.65	83.9459
-187.794	-1091.14	94.2717
-187.792	-1650.78	30.1499
-187.79	-291.664	62.2526
-187.789	2421.57	43.6792
-187.787	1297.3	70.0764
-187.785	-2025.53	72.6394
-187.783	-1510.87	95.4529
-187.781	1442.21	100.809
-187.78	-2000.55	63.2097
-187.778	-1845.65	27.5766
-187.776	2146.75	99.5646
-187.774	2449.05	133.543
-187.773	2751.35	168.875
-187.771	55.6099	120.145
-187.769	-721.384	140.901
-187.767	600.255	154.761
-187.765	-1915.6	125.883
-187.764	-1193.58	103.079
-187.762	-471.546	-8.8073
-187.76	-1053.67	-56.9392
-187.758	-1635.79	-129.954
-187.757	-539.002	-273.46
-187.755	557.782	-387.899
-187.753	1574.62	-326.363
-187.751	-1246.04	-404.106
-187.749	-3107.33	-446.48
-187.748	-1131.12	-335.644
-187.746	-324.143	-281.932
-187.744	482.831	-283.035
-187.742	-2667.61	-261.795
-187.741	-1980.56	-185.704
-187.739	725.174	-146.319
-187.737	1512.16	-86.943
-187.735	-1898.12	-108.071
-187.733	1087.44	-85.315
-187.732	130.561	-37.9535
-187.73	-826.315	-12.2851
-187.728	2454.05	23.7309
-187.726	-661.423	2.46182
-187.725	-2457.75	49.7457
-187.723	-416.582	21.8447
-187.721	985.004	20.324
-187.719	-1450.91	-50.4763
-187.717	411.628	-95.2351
-187.716	-1563.33	-61.0012
-187.714	-2698.84	-42.6647
-187.712	-1915.6	-35.2045
-187.71	-1292.26	63.0278
-187.709	-668.918	109.544
-187.707	1513.41	192.323
-187.705	-2700.09	216.966
-187.703	11.8887	116.486
-187.701	-1113.63	107.28
-187.7	-2758.81	67.6291
-187.698	-566.484	62.5466
-187.696	-372.861	-134.278
-187.694	-2097.99	-206.067
-187.693	-585.222	-333.055
-187.691	927.542	-302.86
-187.689	-1327.24	-288.719
-187.687	-3582.02	-393.837
-187.685	-1359.72	-510.541
-187.684	862.584	-529.76
-187.682	266.723	-471.796
-187.68	-329.139	-544.581
-187.678	34.3735	-588.526
-187.677	397.887	-580.401
-187.675	-742.62	-437.443
-187.673	-1883.13	-316.042
-187.671	-1104.88	-350.694
-187.669	-326.641	-215.572
-187.668	-447.812	-189.881
-187.666	-568.983	-218.757
-187.664	-1529.61	-213.782
-187.662	-2490.23	-238.693
-187.661	-3087.34	-320.091
-187.659	-1765.7	-337.543
-187.657	-4161.64	-315.546
-187.655	-161.749	-221.633
-187.653	20.6328	-233.964
-187.652	203.014	-129.786
-187.65	-3771.9	-72.6176
-187.648	-1350.97	-7.95041
-187.646	10.6392	-26.769
-187.644	1372.25	-42.0475
-187.643	-64.312	23.9812
-187.641	-1500.88	115.047
-187.639	-1558.34	158.424
-187.637	-1615.8	147.623
-187.636	-1673.26	169.755
-187.634	-1730.73	126.085
-187.632	-2025.53	52.9755
-187.63	-2320.34	-132.797
-187.628	-576.478	-133.329
-187.627	1167.38	-115.018
-187.625	-926.25	-143.887
-187.623	-1101.14	-36.8741
-187.621	-1395.94	9.45395
-187.62	-3609.5	-8.30124
-187.618	-1520.86	11.5213
-187.616	-1350.97	54.6285
-187.614	-821.318	102.901
-187.612	-2210.41	66.4309
-187.611	-3959.27	-33.4602
-187.609	-1870.63	-146.947
-187.607	-2899.96	-200.352
-187.605	-2010.54	-247.919
-187.604	-2973.67	-207.658
-187.602	-99.2891	-223.335
-187.6	-942.489	-286.337
-187.598	-1785.69	-348.89
-187.596	-2049.27	-341.474
-187.595	1524.65	-316.729
-187.593	-1617.05	-349.921
-187.591	1637.08	-327.021
-187.589	988.752	-326.394
-187.588	340.424	-272.733
-187.586	-2186.68	-99.9963
-187.584	-876.283	-97.5243
-187.582	-405.339	-79.4852
-187.58	-1853.15	-149.447
-187.579	-782.594	-293.557
-187.577	-1630.79	-343.799
-187.575	-1663.27	-386.288
-187.573	223.001	-436.821
-187.572	1149.9	-414.698
-187.57	158.043	-360.039
-187.568	-1753.21	-305.423
-187.566	-1745.72	-303.749
-187.564	-1138.61	-198.036
-187.563	-2450.26	-117.042
-187.561	985.004	-75.1806
-187.559	582.767	-88.6254
-187.557	-778.846	24.6891
-187.556	-221.709	94.8991
-187.554	-1543.35	26.5097
-187.552	-2864.99	-101.981
-187.55	-948.735	-167.744
-187.548	-2869.98	-69.0734
-187.547	-1565.83	-77.9899
-187.545	-261.683	-106.559
-187.543	-1116.13	-55.2398
-187.541	-1970.57	-134.751
-187.54	-1805.68	-119.246
-187.538	-1640.78	-256.477
-187.536	-1475.89	-311.019
-187.534	-1311	-293.704
-187.532	-901.266	-278.754
-187.531	-491.533	-237.3
-187.529	-3759.4	-230.049
-187.527	-3189.77	-199.655
-187.525	-4259.08	-263.965
-187.524	1067.45	-279.796
-187.522	-2200.42	-211.812
-187.52	-1630.79	-313.849
-187.518	-1544.6	-265.11
-187.516	460.346	-278.823
-187.515	1865.68	-224.816
-187.513	-566.484	-234.593
-187.511	-800.082	-215.895
-187.509	-1033.68	-83.5341
-187.508	-1627.04	32.4644
-187.506	1617.09	-51.5079
-187.504	-1149.85	-93.4135
-187.502	-1998.05	-166.485
-187.5	-4045.47	-202.396
-187.499	-2255.38	-358.048
-187.497	-905.014	-278.318
-187.495	-1473.39	-353.98
-187.493	236.742	-222.546
-187.492	-1890.62	-79.3805
-187.49	-424.077	-30.8151
-187.488	-2795.03	-9.10654
-187.486	-129.27	7.73007
-187.484	-1301.01	-2.21719
-187.483	-1513.37	-65.5675
-187.481	-1725.73	-65.0388
-187.479	820.111	-62.9786
-187.477	-471.546	10.8937
-187.476	65.6035	141.171
-187.474	-1316	94.3157
-187.472	660.216	95.9807
-187.47	-3759.4	73.2444
-187.468	-1183.58	148.925
-187.467	-526.511	-21.0224
-187.465	1049.96	-100.264
-187.463	-1211.06	-240.169
-187.461	-104.286	-142.489
-187.459	1002.49	-59.8194
-187.458	790.131	59.4694
-187.456	-1340.98	104.759
-187.454	725.174	195.59
-187.452	-1046.17	175.234
-187.451	-778.846	282.849
-187.449	-511.521	224.336
-187.447	-1103.63	157.425
-187.445	-1695.75	150.717
-187.443	1189.87	177.616
-187.442	-2320.34	97.9916
-187.44	-1153.6	181.832
-187.438	-1905.61	153.368
-187.436	-1738.22	93.9883
-187.435	-1570.83	36.1961
-187.433	-3079.53	8.9207
-187.431	-750.739	-32.7052
-187.429	-580.538	-118.331
-187.427	-410.336	-87.0804
-187.426	279.526	-142.386
-187.424	969.39	-194.36
-187.422	-259.497	-95.895
-187.42	-1488.38	-69.5826
-187.419	-948.423	39.5193
-187.417	-408.462	-40.573
-187.415	131.498	-144.276
-187.413	671.458	-227.744
-187.411	-787.278	-113.316
-187.41	-2246.01	-143.839
-187.408	-1786	-265.861
-187.406	-1325.99	-341.444
-187.404	-1040.86	-161.282
-187.403	-755.736	-150.838
-187.401	1687.98	-167.804
-187.399	294.204	-240.1
-187.397	-60.252	-212.072
-187.395	-414.708	-312.659
-187.394	1149.58	-320.245
-187.392	-1123.62	-208.182
-187.39	105.89	-155.547
-187.388	1335.4	-119.435
-187.387	1045.9	-125.471
-187.385	-3081.1	-112.033
-187.383	107.139	-156.276
-187.381	-542.125	-113.197
-187.379	-1191.39	-161.684
-187.378	-1840.65	-152.974
-187.376	-915.007	-63.9792
-187.374	10.6392	-75.5937
-187.372	4054.25	-18.575
-187.371	-856.295	-16.2478
-187.369	-490.284	-40.7299
-187.367	-124.273	-89.9474
-187.365	2800.07	-7.24096
-187.363	1886.92	93.8226
-187.362	249.233	159.97
-187.36	-1388.45	28.29
-187.358	1291.05	-27.5669
-187.356	-2425.27	82.0171
-187.355	-625.196	65.9588
-187.353	1174.88	45.2473
-187.351	-622.698	94.6872
-187.349	-2420.28	98.0464
-187.347	-790.089	20.8057
-187.346	840.099	88.0146
-187.344	-1127.37	59.3139
-187.342	-3094.84	89.9107
-187.34	1153.64	69.7325
-187.339	-993.706	215.396
-187.337	-502.776	212.544
-187.335	-11.8462	223.131
-187.333	289.208	203.409
-187.331	590.262	219.558
-187.33	1131.16	154.298
-187.328	1672.06	182.649
-187.326	-565.235	222.817
-187.324	1034.97	235.219
-187.323	-1682.01	244.019
-187.321	-561.488	201.869
-187.319	-894.083	267.535
-187.317	-1226.68	226.962
-187.315	-1559.27	352.139
-187.314	-1891.87	356.387
-187.312	114.009	339.658
-187.31	-1717.61	363.153
-187.308	-3549.23	358.569
-187.307	-1543.35	333.213
-187.305	-891.585	364.889
-187.303	-239.822	461.144
-187.301	-307.591	506.685
-187.299	-375.359	429.677
-187.298	216.442	323.425
-187.296	808.244	480.12
-187.294	680.515	385.449
-187.292	552.786	354.574
-187.291	-1783.5	326.198
-187.289	-282.295	400.813
-187.287	19.6958	273.775
-187.285	321.687	279
-187.283	-875.346	232.28
-187.282	-2072.38	244.784
-187.28	-151.442	244.722
-187.278	-2068.01	250.121
-187.276	-1381.27	186.974
-187.274	-694.526	150.547
-187.273	-7.78615	131.89
-187.271	-3158.54	103.055
-187.269	-613.017	137.916
-187.267	1932.51	-19.1237
-187.266	-1118.31	-42.8078
-187.264	-331.638	57.778
-187.262	-330.389	103.65
-187.26	-329.139	3.87176
-187.258	151.797	-48.0713
-187.257	-3204.76	-140
-187.255	-2084.25	-161.753
-187.253	-963.726	-73.0775
-187.251	-322.894	-168.145
-187.25	317.938	-240.446
-187.248	1863.18	-194.112
-187.246	-429.074	-69.4281
-187.244	-322.894	-117.946
-187.242	-216.712	-93.7066
-187.241	-3328.43	25.4831
-187.239	-2602.66	-27.711
-187.237	-2996.15	-66.8906
-187.235	447.854	-91.9805
-187.234	9.39013	-119.581
-187.232	-429.074	-30.5599
-187.23	-1826.91	-35.8719
-187.228	-3224.75	37.5198
-187.226	-365.366	-9.23522
-187.225	-1343.48	-78.1025
-187.223	-4240.34	73.9456
-187.221	-3299.7	121.22
-187.219	-1744.47	47.4917
-187.218	-189.23	-40.771
-187.216	566.527	103.169
-187.214	-2515.21	98.3835
-187.212	-1159.85	177.154
-187.21	195.519	337.911
-187.209	1311.04	389.992
-187.207	2426.56	481.826
-187.205	626.487	577.79
-187.203	-1173.59	628.202
-187.202	-1054.92	463.615
-187.2	-936.244	422.314
-187.198	-1117.38	453.121
-187.196	-1298.51	469.829
-187.194	-520.265	496.501
-187.193	-3579.52	576.506
-187.191	-1217.31	542.168
-187.189	-2692.6	568.033
-187.187	-90.5449	528.09
-187.186	-1325.99	538.346
-187.184	-822.567	508.155
-187.182	-319.146	514.221
-187.18	184.276	483.534
-187.178	687.698	494.402
-187.177	-2372.81	439.028
-187.175	-1595.81	402.112
-187.173	-1058.66	512.401
-187.171	-521.514	581.32
-187.17	-104.286	612.004
-187.168	312.942	594.308
-187.166	-1428.42	499.111
-187.164	667.711	453.831
-187.162	-159.25	275.115
-187.161	-986.211	225.829
-187.159	-1573.33	163.984
-187.157	-2160.45	145.209
-187.155	-1408.44	178.12
-187.154	-656.426	186.263
-187.152	-1103.63	187.195
-187.15	2286.66	298.242
-187.148	-375.359	254.159
-187.146	-3037.37	369.397
-187.145	-2021.79	426.645
-187.143	-1006.2	379.792
-187.141	-4367.76	323.76
-187.139	-3891.82	336.536
-187.138	-2376.55	371.578
-187.136	-861.292	429.33
-187.134	49.3638	411.867
-187.132	960.021	482.699
-187.13	-48.0723	589.306
-187.129	-1056.17	492.251
-187.127	-1504.62	423.884
-187.125	-1953.08	361.28
-187.123	-1442.16	420.935
-187.122	-931.247	571.431
-187.12	-1148.6	546.077
-187.118	-1365.96	589.587
-187.116	-3022.38	507.648
-187.114	-841.305	632.741
-187.113	-279.172	782.644
-187.111	-3554.54	864.236
-187.109	-2752.56	861.251
-187.107	-1950.58	817.297
-187.105	460.346	695.612
-187.104	-966.224	649.673
-187.102	-1193.58	582.378
-187.1	-1420.93	490.135
-187.098	-1228.55	573.217
-187.097	-1036.18	481.306
-187.095	-843.804	468
-187.093	-651.429	405.607
-187.091	-648.931	370.09
-187.089	-646.433	434.01
-187.088	-404.09	534.4
-187.086	-161.749	521.163
-187.084	-2317.84	561.658
-187.082	-636.439	494.605
-187.081	-1113.63	482.428
-187.079	-1590.82	384.253
-187.077	-1193.58	290.923
-187.075	-796.334	217.815
-187.073	-399.094	258.955
-187.072	-1.85254	336.653
-187.07	-84.2988	132.042
-187.068	-166.745	-132.202
-187.066	-9.34766	-176.743
-187.065	148.05	-35.9652
-187.063	-1800.68	-25.4518
-187.061	88.0889	-18.1256
-187.059	1976.86	46.5807
-187.057	28.1279	53.3509
-187.056	-321.644	94.2457
-187.054	-671.416	51.2291
-187.052	-1261.03	165.439
-187.05	-1850.65	82.193
-187.049	-1670.76	109.593
-187.047	-1490.88	161.441
-187.045	-1071.16	-41.4842
-187.043	-651.429	-52.8159
-187.041	-2390.3	-22.2195
-187.04	-291.664	40.944
[truncated: 77,050 more rows]

## Sheet: Fig. 2a
Input voltage (V)	Organic F content (ppm)		F- content (ppm)		SUM (ppm)
	Mean	SD	Mean	SD
0	97.306	2.151	0.08	0.012	97.306
60	55.015	1.724	30.506	4.845	85.521
80	13.409	1.265	72.126	2.509	85.535
100	2.005	0.373	86.637	1.329	88.642
120	0.174	0.042	91.552	6.508	91.726
150	0.083	0.024	88.679	2.053	88.762

## Sheet: Fig. 2b
Input voltage (V)	Organic F content (ppm)		F- content (ppm)		SUM (ppm)
	Mean	SD	Mean	SD
0	87.433	0.762	0	0	87.433
60	48.057	2.402	31.864	5.252	79.921
80	15.528	0.816	61.595	3.418	77.123
100	2.727	0.276	77.767	3.265	80.494
120	0.068	0.015	79.812	2.872	79.88
150	0.045	0.022	76.798	4.07	76.843

## Sheet: Fig. 2c
Input voltage (V)	Organic F content (ppm)		F- content (ppm)		SUM (ppm)
	Mean	SD	Mean	SD
0	60.3	5.67	0	0	60.3
60	21.674	0.783	29.609	3.79	51.283
80	6.076	0.375	48.996	4.567	55.072
100	1.246	0.122	53.308	3.739	54.554
120	0.072	0.008	54.793	3.682	54.865
150	0.05	0.009	52.293	4.028	52.343

## Sheet: Fig. 2d
δ (ppm)	Before REM	After REM
-190.806	606.262	495.041
-190.804	845.851	395.398
-190.802	561.149	524.145
-190.8	-814.539	534.194
-190.798	1803.9	524.605
-190.797	448.117	476.105
-190.795	203.825	330.039
-190.793	3630.81	262.73
-190.791	748.57	213.871
-190.79	-2109.67	128.32
-190.788	824.454	66.6359
-190.786	-974.785	111.571
-190.784	-87.7893	53.922
-190.782	582.231	91.1562
-190.781	173.239	58.0718
-190.779	998.509	-36.5399
-190.777	567.222	-127.036
-190.775	-626.664	-155.929
-190.774	648.451	-246.65
-190.772	885.6	-252.175
-190.77	731.13	-241.632
-190.768	-1074.49	-245.66
-190.766	-1799.45	-268.795
-190.765	-727.014	-179.518
-190.763	430.895	-187.288
-190.761	-912.15	-228.73
-190.759	389.717	-259.9
-190.758	95.6619	-277.117
-190.756	-1588.23	-209.489
-190.754	-2706.77	-189.857
-190.752	409.525	-149.279
-190.75	-1238.05	-100.814
-190.749	-1456.7	-162.268
-190.747	-409.309	-179.33
-190.745	-2336.81	-55.1623
-190.743	617.87	7.06969
-190.741	33.9024	22.72
-190.74	-242.131	-38.3406
-190.738	716.416	-93.1767
-190.736	213.183	-128.932
-190.734	463.549	-149.268
-190.733	-1896.91	-44.4734
-190.731	-1868.26	30.0846
-190.729	378.724	48.0737
-190.727	-139.522	86.5531
-190.725	-1022.49	24.0491
-190.724	1147.76	106.053
-190.722	2366.6	62.9055
-190.72	1499.58	9.84365
-190.718	1140.46	-27.6766
-190.717	-96.1905	47.6679
-190.715	-656.322	162.927
-190.713	709.311	183.399
-190.711	107.248	116.616
-190.709	-1246.3	232.864
-190.708	-1334.9	226.879
-190.706	361.613	217.955
-190.704	-2251.71	265.382
-190.702	-1565.19	216.345
-190.701	-919.219	120.617
-190.699	-143.91	135.182
-190.697	1141.04	159.834
-190.695	495.995	227.153
-190.693	195.522	162.79
-190.692	2257.84	214.718
-190.69	528.447	333.452
-190.688	328.956	238.54
-190.686	485.235	127.258
-190.685	751.82	128.998
-190.683	-1166.74	176.336
-190.681	-1326.66	112.657
-190.679	-97.4154	-47.1242
-190.677	-1705.26	-100.568
-190.676	-1170.43	-93.7383
-190.674	1920.3	-3.42627
-190.672	-354.359	64.2258
-190.67	44.0227	59.3031
-190.669	-612.252	-13.8532
-190.667	1415.83	-47.8073
-190.665	-1622.7	-225.157
-190.663	148.378	-237.645
-190.661	1200.29	-289.595
-190.66	192.848	-199.365
-190.658	734.679	-215.043
-190.656	-317.971	-149.006
-190.654	131.96	-86.4689
-190.653	1578.69	9.42016
-190.651	-346.566	69.0985
-190.649	-2611.71	48.7363
-190.647	2750.8	14.9113
-190.645	1749.01	72.8317
-190.644	79.9747	72.0511
-190.642	78.7665	110.427
-190.64	37.2606	184.726
-190.638	73.5373	107.784
-190.637	-3504.92	178.637
-190.635	344.172	298.662
-190.633	-1644.36	324.11
-190.631	-42.7239	322.568
-190.629	1718.54	396.204
-190.628	-227.28	216.919
-190.626	1610.51	176.471
-190.624	597.945	228.963
-190.622	-1930.27	236.671
-190.621	937.817	371.103
-190.619	2054.61	366.686
-190.617	1226.61	378.876
-190.615	1860.35	379.715
-190.613	545.95	406.781
-190.612	1468.59	375.892
-190.61	2256.67	261.022
-190.608	1199.46	131.678
-190.606	566.083	95.0681
-190.605	1162.33	48.2315
-190.603	394.272	146.593
-190.601	496.133	69.9995
-190.599	977.834	43.5309
-190.597	1705.16	-11.5128
-190.596	1065.82	-117.871
-190.594	610.692	-59.88
-190.592	673.279	-34.3573
-190.59	-1363.56	-44.2475
-190.589	782.453	-51.6055
-190.587	27.9775	-131.394
-190.585	-1106.67	-219.924
-190.583	601.249	-145.434
-190.581	276.065	-136.067
-190.58	309.451	-77.7806
-190.578	48.4449	-59.6123
-190.576	1353.88	-128.172
-190.574	-1206.39	-138.359
-190.572	-1988.21	-105.438
-190.571	1388.13	-180.195
-190.569	-107.005	-127.151
-190.567	-932.767	-199.799
-190.565	-667.788	-157.716
-190.564	298.05	-169.351
-190.562	1510.28	-160.217
-190.56	-1970.54	-129.731
-190.558	-1416.46	-207.059
-190.556	-2770.48	-154.597
-190.555	139.404	-84.2275
-190.553	1476.34	-55.9526
-190.551	744.907	-62.5135
-190.549	-2341.9	-165.195
-190.548	289.911	-228.847
-190.546	1935.21	-334.532
-190.544	1231.92	-383.447
-190.542	-1121.97	-302.551
-190.54	1720.55	-179.567
-190.539	1992.59	-50.091
-190.537	-1173.87	-3.61599
-190.535	-2001.36	-39.4281
-190.533	1675.54	-11.221
-190.532	573.659	66.0217
-190.53	903.971	146.593
-190.528	137.133	9.73116
-190.526	-131.668	43.5825
-190.524	-706.566	121.222
-190.523	645.17	197.585
-190.521	2183.44	182.48
-190.519	433.032	265.399
-190.517	222.311	189.426
-190.516	1468.45	298.195
-190.514	-713.505	288.061
-190.512	994.581	314.97
-190.51	-742.147	350.275
-190.508	-205.404	271.986
-190.507	2014.85	372.246
-190.505	2543.39	438.425
-190.503	613.293	519.67
-190.501	1564.03	517.517
-190.5	794.19	647.686
-190.498	925.331	683.407
-190.496	615.707	591.444
-190.494	-292.389	438.001
-190.492	1449.19	353.545
-190.491	93.0099	359.54
-190.489	598.633	321.025
-190.487	1293.47	295.666
-190.485	-1020.46	278.034
-190.484	-240.989	457.568
-190.482	2961.58	506.75
-190.48	2464.51	456.282
-190.478	-2228.72	509.935
-190.476	-258.435	541.36
-190.475	-60.6475	530.968
-190.473	1905.25	575.648
-190.471	897.614	480.162
-190.469	554.063	462.91
-190.468	53.4753	388.631
-190.466	-1631.43	330.114
-190.464	405.71	409.397
-190.462	-53.4434	305.265
-190.46	-777.917	215.271
-190.459	-428.74	159.833
-190.457	-1254.07	211.971
-190.455	-1663.12	197.805
-190.453	825.676	154.955
-190.452	630.879	176.73
-190.45	-2948.39	171.717
-190.448	-1696.12	169.696
-190.446	-716.178	64.1907
-190.444	-1133.53	21.01
-190.443	37.4806	13.5073
-190.441	-237.815	110.867
-190.439	-269.456	58.6212
-190.437	-2029.86	7.56314
-190.436	-633.297	-64.7566
-190.434	-355.307	-102.708
-190.432	-1117.05	-199.352
-190.43	1563.88	-294.147
-190.428	-132.349	-305.351
-190.427	-285.306	-254.02
-190.425	267.697	-233.161
-190.423	2827.18	-224.281
-190.421	-94.7835	-260.42
-190.42	-1639.99	-192.59
-190.418	-2291.18	-60.1024
-190.416	-361.954	-35.1279
-190.414	-1259.01	8.24935
-190.412	-1617.85	122.963
-190.411	650.22	77.8483
-190.409	1784.43	-1.96225
-190.407	847.766	-33.3683
-190.405	277.09	31.4055
-190.404	1003.08	54.569
-190.402	-401.679	-24.2449
-190.4	1515.08	51.1071
-190.398	866.408	138.553
-190.396	267.073	33.8394
-190.395	1056.97	24.0629
-190.393	-171.376	35.9028
-190.391	-1347.51	73.7951
-190.389	-386.164	45.7623
-190.387	-23.5501	68.7527
-190.386	428.368	98.832
-190.384	-136.273	144.194
-190.382	583.265	35.2196
-190.38	700.481	98.0007
-190.379	109.117	92.9003
-190.377	829.175	94.1757
-190.375	1140.5	71.4189
-190.373	-1424.5	-86.2053
-190.371	-76.0374	-183.702
-190.37	-692.678	-240.629
-190.368	-639.08	-317.099
-190.366	-213.483	-367.393
-190.364	66.4614	-314.928
-190.363	-379.979	-286.468
-190.361	220.622	-213.415
-190.359	2136.56	-167.715
-190.357	396.802	14.1005
-190.355	1790.59	-43.3684
-190.354	-303.06	-107.276
-190.352	2192.26	-97.5004
-190.35	-835.036	-82.6588
-190.348	-1617.46	-56.2371
-190.347	-1393.92	37.9916
-190.345	273.156	110.426
-190.343	804.932	59.2741
-190.341	-381.579	165.59
-190.339	-760.314	193.513
-190.338	44.9387	213.316
-190.336	930.708	45.061
-190.334	-42.1059	56.7894
-190.332	-661.268	41.0242
-190.331	-362.383	-72.7777
-190.329	-353.544	55.6557
-190.327	-123.405	180.348
-190.325	1080.41	121.823
-190.323	1340.42	170.389
-190.322	297.57	224.9
-190.32	-527.267	297.62
-190.318	-52.8995	255.896
-190.316	-817.018	171.965
-190.315	620.183	176.888
-190.313	1321.77	161.251
-190.311	-1410.38	239.353
-190.309	-178.384	115.018
-190.307	560.87	67.3132
-190.306	-721.403	57.3508
-190.304	1334.92	20.5511
-190.302	-912.093	2.08133
-190.3	-1102.49	-143.451
-190.299	-2018.72	-79.2024
-190.297	-123.711	-87.4647
-190.295	1335.83	-226.911
-190.293	975.888	-240.219
-190.291	-1534.45	-160.921
-190.29	-277.124	-223.794
-190.288	957.496	-167.187
-190.286	749.482	-51.1937
-190.284	234.215	-116.323
-190.283	-2128.99	-132.265
-190.281	-619.354	-55.1312
-190.279	-1533.98	-27.1848
-190.277	-1028.81	-75.714
-190.275	476.515	-266.278
-190.274	-271.057	-316.119
-190.272	1592.64	-273.4
-190.27	1064.48	-266.482
-190.268	335.559	-323.891
-190.267	1331.36	-386.098
-190.265	301.083	-297.706
-190.263	1151.3	-242.461
-190.261	1038.24	-168.114
-190.259	-376.584	-120.123
-190.258	-439.572	-117.719
-190.256	2349.99	-9.59363
-190.254	-1698.1	28.2121
-190.252	-805.739	-1.27677
-190.251	-338.914	85.618
-190.249	1294.98	27.0825
-190.247	1024.79	-25.2304
-190.245	878.362	85.0193
-190.243	35.8628	106.201
-190.242	3412.81	16.1834
-190.24	-628.163	46.0375
-190.238	645.061	86.4989
-190.236	-477.358	176.169
-190.235	-1114.77	165.58
-190.233	1345.56	128.384
-190.231	-345.682	237.89
-190.229	1341.98	215.33
-190.227	-80.3942	160.455
-190.226	-2202.32	133.04
-190.224	-1342.92	190.258
-190.222	2161.67	228.298
-190.22	547.862	273.903
-190.219	-2204.03	123.244
-190.217	78.4445	29.4812
-190.215	-70.9859	85.9589
-190.213	216.522	-28.4832
-190.211	436.029	-111.562
-190.21	-932.87	-118.173
-190.208	-528.67	-146.837
-190.206	663.433	-78.6456
-190.204	-891.935	106.472
-190.202	-794.678	279.044
-190.201	-402.656	333.493
-190.199	3315.06	319.794
-190.197	1105.17	398.455
-190.195	845.565	478.5
-190.194	1353.01	483.525
-190.192	143.514	447.65
-190.19	-134.637	405.147
-190.188	-823.755	482.634
-190.186	-923.085	555.577
-190.185	-586.9	669.788
-190.183	-2539.84	702.803
-190.181	-898.002	615.63
-190.179	-1471.97	585.941
-190.178	-2540.43	487.904
-190.176	-1162.77	458.627
-190.174	-1740.1	573.4
-190.172	705.517	563.383
-190.17	1755.74	507.18
-190.169	125.513	558.842
-190.167	669.296	648.74
-190.165	126.434	621.67
-190.163	-213.817	580.76
-190.162	1492.01	502.664
-190.16	102.3	449.218
-190.158	-2034.12	350.634
-190.156	164.942	146.437
-190.154	-1204.79	133.191
-190.153	1029.42	192.494
-190.151	487.033	149.745
-190.149	511.881	105.883
-190.147	-1453.17	-1.03218
-190.146	-1533.65	-100.464
-190.144	817.076	-220.347
-190.142	207.049	-291.118
-190.14	-622.736	-340.877
-190.138	1132.63	-466.689
-190.137	-413.569	-524.489
-190.135	-525.966	-571.257
-190.133	-79.6707	-508.745
-190.131	-1895.93	-524.79
-190.13	-328.427	-617.851
-190.128	-105.913	-603.099
-190.126	298.615	-625.108
-190.124	1947.16	-616.506
-190.122	679.363	-601.137
-190.121	-1284.55	-596.224
-190.119	783.923	-558.677
-190.117	-670.692	-526.342
-190.115	-783.344	-559.752
-190.114	-318.909	-503.799
-190.112	586.854	-398.162
-190.11	1117.32	-484.794
-190.108	1955.79	-538.412
-190.106	-435.984	-622.534
-190.105	1463.31	-567.752
-190.103	-2239.29	-579.455
-190.101	-1536.37	-534.763
-190.099	178.56	-489.24
-190.098	1675.6	-503.058
-190.096	606.473	-436.012
-190.094	-1691.05	-379.055
-190.092	1534.48	-284.462
-190.09	275.41	-266.09
-190.089	-204.484	-279.575
-190.087	-288.979	-303.914
-190.085	1736.03	-223.994
-190.083	-187.109	-162.835
-190.082	498.853	-92.7529
-190.08	1344.34	-169.653
-190.078	-1514.73	-139.792
-190.076	-1304.09	-200.448
-190.074	1943.3	-161.014
-190.073	-1786.18	-157.222
-190.071	-368.659	-199.964
-190.069	-2298.15	-245.106
-190.067	-728.454	-193.242
-190.066	268.585	-37.3668
-190.064	1186.1	20.5759
-190.062	889.641	57.2033
-190.06	486.81	79.5145
-190.058	-324.335	149.896
-190.057	-592.775	172.88
-190.055	392.001	266.852
-190.053	-446.799	390.432
-190.051	-1273.55	284.26
-190.05	-1476.47	274.438
-190.048	462.39	350.421
-190.046	-143.089	452.829
-190.044	988.845	483.794
-190.042	-480.098	518.026
-190.041	-1400.52	525.045
-190.039	1064.55	576.216
-190.037	407.739	514.154
-190.035	213.332	544.491
-190.034	-1155.89	476.891
-190.032	97.2993	553.856
-190.03	167.141	617.319
-190.028	-1997.6	593.236
-190.026	-1260.27	548.896
-190.025	1123.09	605.445
-190.023	1124.19	555.393
-190.021	-233.976	475.291
-190.019	-35.0177	455.972
-190.017	-1393.04	481.277
-190.016	-1979.5	457.321
-190.014	344.603	389.656
-190.012	-1995.01	334.576
-190.01	-2553.57	255.519
-190.009	27.7549	137.77
-190.007	0.14619	191.804
-190.005	-442.937	178.112
-190.003	1379.58	57.3203
-190.001	-1351.38	-35.3736
-190	-1241.79	-161.591
-189.998	-781.475	-127.618
-189.996	40.4498	-146.449
-189.994	-966.165	-247.082
-189.993	1687.87	-218.903
-189.991	-457.952	-186.179
-189.989	-861.354	-182.113
-189.987	-305.85	-129.421
-189.985	-495.732	-156.641
-189.984	-2154.77	-163.006
-189.982	-61.7543	-89.4688
-189.98	-1168.27	-183.883
-189.978	-325.538	-148.838
-189.977	-826.058	-127.863
-189.975	-1258.38	-122.358
-189.973	-109.887	-258.389
-189.971	2.32025	-353.829
-189.969	-2739.15	-201.964
-189.968	-1935.34	-50.359
-189.966	293.095	-51.6968
-189.964	-1372.75	19.467
-189.962	2344.94	-100.301
-189.961	1855.39	-6.78696
-189.959	1536.66	22.076
-189.957	519.538	-81.2316
-189.955	388.601	-22.2589
-189.953	-225.888	5.34512
-189.952	-400.389	25.2339
-189.95	2777.11	26.2398
-189.948	363.591	-80.5468
-189.946	1337.94	-176.388
-189.945	434.826	-242.824
-189.943	-539.354	-305.186
-189.941	-1297.35	-269.812
-189.939	1434.54	-212.533
-189.937	1723.83	-123.753
-189.936	1128.46	-90.9791
-189.934	623.6	-162.01
-189.932	-252.457	-136.878
-189.93	-2571.24	-88.0019
-189.929	279.617	-34.9119
-189.927	576.101	-88.7644
-189.925	-461.245	-169.747
-189.923	-934.473	-190.245
-189.921	40.2276	-171.068
-189.92	1118.95	-209.395
-189.918	907.34	-165.187
-189.916	1577.62	-164.112
-189.914	-75.4688	-166.201
-189.913	-715.159	20.7078
-189.911	-1737.87	98.1172
-189.909	43.0581	31.9531
-189.907	-1352.47	-51.3695
-189.905	1335.29	-43.3347
-189.904	1839.92	58.2108
-189.902	795.266	168.189
-189.9	823.934	293.476
-189.898	1386.57	356.982
-189.897	-1793.33	327.133
-189.895	459.055	272.064
-189.893	1272	264.056
-189.891	1297.28	325.033
-189.889	334.528	361.839
-189.888	-670.868	361
-189.886	481.474	293.942
-189.884	1276.41	244.949
-189.882	195.794	391.212
-189.881	-2293.17	374.045
-189.879	1225.97	314.282
-189.877	107.801	298.395
-189.875	242.296	289.678
-189.873	162.854	334.342
-189.872	1567	313.215
-189.87	-495.253	280.117
-189.868	632.891	180.331
-189.866	2728.37	207.548
-189.865	2757.42	187.343
-189.863	2441.07	250.591
-189.861	1447.35	245.791
-189.859	669.35	173.528
-189.857	-335.52	188.844
-189.856	1207.28	184.834
-189.854	1211.34	104.876
-189.852	2104.36	119.875
-189.85	-742.493	157.009
-189.849	-1940.39	132.682
-189.847	251.953	125.658
-189.845	1113.08	108.424
-189.843	-1552.02	43.7555
-189.841	-280.935	19.1302
-189.84	-1765.05	120.563
-189.838	-1277.78	135.238
-189.836	-877.055	183.079
-189.834	667.905	215.378
-189.832	669.052	198.162
-189.831	4997.27	322.281
-189.829	1011.48	263.595
-189.827	384.193	220.753
-189.825	329.74	345.88
-189.824	91.5798	452.625
-189.822	-797.406	340.794
-189.82	-640.507	336.369
-189.818	-1824.72	359.251
-189.816	-1967.92	401.597
-189.815	-1378.5	456.021
-189.813	-1363.56	351.337
-189.811	-1496.02	234.407
-189.809	-549.618	190.575
-189.808	-3113.77	71.7939
-189.806	314.022	22.9785
-189.804	-522.842	-0.14134
-189.802	22.6672	-100.972
-189.8	-852.937	-216.733
-189.799	-842.851	-155.056
-189.797	-1751.14	-130.297
-189.795	948.802	-180.4
-189.793	858.778	-292.472
-189.792	1127.35	-321.738
-189.79	-927.545	-237.121
-189.788	1324.78	-187.38
-189.786	375.949	-359.649
-189.784	317.047	-205.34
-189.783	1754.08	-84.5917
-189.781	469.441	-131.31
-189.779	1559.45	-195.148
-189.777	-728.62	-103.095
-189.776	-2251.74	53.8824
-189.774	253.646	26.7631
-189.772	-2290.21	-47.7349
-189.77	-2394.57	-105.514
-189.768	-1052.72	-69.6748
-189.767	-666.335	-76.0964
-189.765	-1539.96	-30.1765
-189.763	-1991.35	84.0187
-189.761	1234.89	49.8988
-189.76	263.19	0.52552
-189.758	-625.948	44.099
-189.756	-1091.6	112.184
-189.754	599.58	107.994
-189.752	2060.6	-20.9581
-189.751	1510.89	18.004
-189.749	361.147	134.1
-189.747	1477.72	68.9821
-189.745	-301.744	75.5328
-189.744	1021.84	28.9406
-189.742	1120.16	78.2368
-189.74	-311.993	-26.0258
-189.738	1617.07	-133.044
-189.736	-789.143	-132.153
-189.735	-1241.38	-41.9778
-189.733	1845.56	-144.496
-189.731	-36.4181	-240.636
-189.729	965.161	-266.651
-189.728	-1070.76	-293.369
-189.726	-2934.32	-279.84
-189.724	-1559.28	-251.44
-189.722	-1314.6	-248.109
-189.72	-1438.23	-243.15
-189.719	1433.61	-161.657
-189.717	-1949.14	-74.0101
-189.715	-1081.17	22.6
-189.713	-606.308	40.2563
-189.712	-632.269	76.6198
-189.71	126.057	-28.675
-189.708	300.774	1.51422
-189.706	236.857	12.9865
-189.704	-515.732	57.1105
-189.703	145.958	127.57
-189.701	1125.65	-38.5246
-189.699	17.0646	-118.334
-189.697	-1814	-163.823
-189.696	1574.85	-140.732
-189.694	-1978.99	-105.288
-189.692	423.748	-183.499
-189.69	-502.071	-246.004
-189.688	298.735	-206.79
-189.687	-891.953	-253.745
-189.685	223.456	-234.064
-189.683	-93.1273	-92.568
-189.681	1061.12	65.9965
-189.68	545.334	91.8359
-189.678	2259.12	140.086
-189.676	-519.772	52.3263
-189.674	-611.81	-63.4873
-189.672	-1533.29	-73.5647
-189.671	688.515	-26.6406
-189.669	823.92	40.3036
-189.667	645.769	3.8227
-189.665	-2311.74	85.0737
-189.664	-653.218	70.0511
-189.662	-253.855	21.3409
-189.66	-976.376	-64.8756
-189.658	1413.49	-63.3882
-189.656	-1700.82	57.3151
-189.655	-671.79	191.548
-189.653	1088.34	258.205
-189.651	517.062	215.277
-189.649	-87.4683	289.506
-189.647	2651.78	346.445
-189.646	-1389.87	392.289
-189.644	-872.52	405.328
-189.642	-467.525	404.551
-189.64	-1146.11	376.757
-189.639	895.64	251.52
-189.637	453.129	204.142
-189.635	1324.68	212.949
-189.633	434.839	207.443
-189.631	-646.665	332.459
-189.63	-524.523	379.743
-189.628	1788.18	423.385
-189.626	-111.701	382.734
-189.624	396.571	284.337
-189.623	1317.25	354.378
-189.621	-9.44847	322.315
-189.619	-315.795	368.458
-189.617	2650.79	344.343
-189.615	-1542.72	292.208
-189.614	-2119.14	279.886
-189.612	-2769.32	322.771
-189.61	-1020.67	303.448
-189.608	-1441.45	280.309
-189.607	769.211	303.222
-189.605	66.1314	320.685
-189.603	-666.929	396.291
-189.601	987.206	363.206
-189.599	-258.499	402.191
-189.598	-466.577	479.073
-189.596	-445.223	473.992
-189.594	-2412.1	436.538
-189.592	-1644.25	370.737
-189.591	-281.845	332.291
-189.589	-384.66	349.342
-189.587	-848.998	328.778
-189.585	-384.864	252.316
-189.583	-1275.13	232.055
-189.582	1068.83	188.81
-189.58	-205.898	243.098
-189.578	-538.623	171.607
-189.576	1813.43	135.223
-189.575	965.343	251.701
-189.573	2758.78	250.769
-189.571	-813.933	262.749
-189.569	830.266	298.959
-189.567	1659.39	188.734
-189.566	1875.87	158.772
-189.564	405.976	174.415
-189.562	-552.778	143.293
-189.56	-986.995	36.493
-189.559	-819.286	-96.1872
-189.557	300.379	-67.8811
-189.555	-1057.55	-72.8029
-189.553	1254.33	-136.668
-189.551	1431.03	-37.1634
-189.55	-87.2228	102.955
-189.548	-320.604	109.544
-189.546	-1393.96	163.627
-189.544	-984.905	122.497
-189.543	1530.5	125.552
-189.541	-90.7165	168.634
-189.539	-78.7841	124.479
-189.537	-346.082	248.189
-189.535	272.626	185.255
-189.534	-603.581	116.408
-189.532	1674.72	226.268
-189.53	769.417	168.95
-189.528	2030.48	235.239
-189.527	-1378.98	295.853
-189.525	-1827.05	273.524
-189.523	-1547.75	308.043
-189.521	-490.873	378.532
-189.519	1141.3	329.812
-189.518	-546.464	293.106
-189.516	491.331	279.922
-189.514	-751.31	365.291
-189.512	3017.84	238.309
-189.511	761.174	280.652
-189.509	-23.6107	325.84
-189.507	-819.086	214.848
-189.505	-237.128	162.836
-189.503	-1602.6	69.5844
-189.502	-484.052	-47.8897
-189.5	940.363	-46.4859
-189.498	1644.69	-77.026
-189.496	869.943	-52.6188
-189.495	-133.986	-70.8653
-189.493	536.573	-82.7755
-189.491	-518.942	-25.7475
-189.489	843.777	69.4072
-189.487	1270.95	16.2005
-189.486	3125.55	18.9335
-189.484	-393.448	14.1644
-189.482	-2103.16	95.9595
-189.48	-1443.25	40.7599
-189.478	974.623	74.6978
-189.477	-995.208	27.4652
-189.475	-489.851	78.1963
-189.473	71.6326	137.087
-189.471	-1325.82	259.146
-189.47	399.637	315.999
-189.468	-974.189	447.544
-189.466	76.9159	311.228
-189.464	1510.99	291.856
-189.462	-743.795	268.18
-189.461	291.312	217.332
-189.459	1448.87	334.26
-189.457	-372.294	350.941
-189.455	-1534.26	338.394
-189.454	-1851.24	331.786
-189.452	1047.5	386.525
-189.45	394.041	411.125
-189.448	66.463	360.423
-189.446	295.461	428.673
-189.445	-2077.46	391.642
-189.443	-912.332	441.107
-189.441	1887.37	359.219
-189.439	-377.962	403.622
-189.438	6.77345	411.218
-189.436	783.286	360.674
-189.434	-324.365	347.755
-189.432	-2250.13	351.842
-189.43	629.423	326.368
-189.429	-303.43	265.922
-189.427	-2937.97	168.316
-189.425	-1255.7	-43.0826
-189.423	-3476.72	-123.904
-189.422	-2956.22	-38.5123
-189.42	559.509	-55.9529
-189.418	-612.873	49.029
-189.416	-2669.31	43.9814
-189.414	348.679	40.9284
-189.413	-751.303	101.299
-189.411	-1261.43	158.746
-189.409	156.588	201.488
-189.407	2198.48	110.007
-189.406	2292.38	34.0628
-189.404	-264.649	55.3453
-189.402	2714.83	18.2389
-189.4	1776.46	136.075
-189.398	400.86	57.4916
-189.397	-1816.5	58.1377
-189.395	-326.288	-1.20692
-189.393	-726.914	-139.16
-189.391	-29.2089	-14.3937
-189.39	106.769	4.46698
-189.388	412.644	107.368
-189.386	-302.259	86.9128
-189.384	-1748.87	155.033
-189.382	-60.5703	155.688
-189.381	713.68	258.178
-189.379	1468.2	365.418
-189.377	1414.99	336.767
-189.375	2066.52	396.761
-189.374	-1017.56	370.284
-189.372	1124.82	391.946
-189.37	-1753.21	295.53
-189.368	1576.72	331.45
-189.366	-560.516	370.864
-189.365	1104.73	285.592
-189.363	-1910.91	268.354
-189.361	-683.797	352.37
-189.359	861.565	272.555
-189.358	-497.11	225.365
-189.356	107.335	163.979
-189.354	-1042.82	204.013
-189.352	-1014.47	212.848
-189.35	-531.9	232.707
-189.349	152.92	262.757
-189.347	1510.72	238.247
-189.345	-704.61	206.272
-189.343	-1495	117.964
-189.342	-1422.45	221.245
-189.34	-475.585	214.74
-189.338	664.168	261.885
-189.336	319.484	371.163
-189.334	1637.28	267.82
-189.333	867.536	208.901
-189.331	378.978	226.916
-189.329	-762.821	222.37
-189.327	-1720.7	229.662
-189.326	-411.149	306.46
-189.324	-457.094	235.327
-189.322	-1551.22	189.327
-189.32	-1655.99	286.042
-189.318	-924.698	319.594
-189.317	-656.347	349.851
-189.315	979.626	372.351
-189.313	280.113	305.593
-189.311	698.643	307.633
-189.31	-346.022	316.189
-189.308	-1131.57	391.611
-189.306	-403.576	424.139
-189.304	-3114.34	378.48
-189.302	-2450.53	275.261
-189.301	-1491.58	259.251
-189.299	-340.699	372.357
-189.297	11.7152	269.066
-189.295	52.1366	381.786
-189.293	719.788	364.493
-189.292	1503.51	276.355
-189.29	151.68	254.41
-189.288	-249.079	236.143
-189.286	-324.764	116.802
-189.285	-1634.17	89.5521
-189.283	1479.23	153.933
-189.281	1891.02	215.15
-189.279	27.7087	190.543
-189.277	478.398	105.814
-189.276	1185.12	10.616
-189.274	-1060.25	-42.3929
-189.272	475.212	-148.071
-189.27	884.503	-153.887
-189.269	168.753	-43.724
-189.267	603.12	-65.9406
-189.265	2210.4	-34.1465
-189.263	-700.857	-43.4189
-189.261	-1012.81	-91.7417
-189.26	-1120.5	-52.8219
-189.258	-476.617	-95.2664
-189.256	1598.84	-108.758
-189.254	2352.69	-230.94
-189.253	-27.2293	-278.697
-189.251	301.626	-438.691
-189.249	964.089	-484.438
-189.247	1192.4	-583.185
-189.245	120.724	-571.842
-189.244	-2245.88	-541.14
-189.242	-74.5103	-476.418
-189.24	-1545.9	-403.825
-189.238	-665.136	-513.191
-189.237	1602.14	-529.376
-189.235	1002.69	-673.65
-189.233	2324.76	-639.903
-189.231	221.92	-660.461
-189.229	465.231	-614.97
-189.228	-175.208	-484.539
-189.226	-1207.86	-488.89
-189.224	1069.41	-596.911
-189.222	-842.45	-631.599
-189.221	721.014	-646.486
-189.219	756.725	-733.476
-189.217	733.702	-740.789
-189.215	-5.67653	-619.947
-189.213	150.07	-416.118
-189.212	-33.0275	-418.783
-189.21	-1184.14	-448.972
-189.208	-100.566	-378.078
-189.206	344.832	-316.739
-189.205	-640.839	-275.314
-189.203	-296.583	-137.783
-189.201	-996.711	-119.81
-189.199	331.857	-59.8272
-189.197	-1430.81	-40.9066
-189.196	2785.66	-143.215
-189.194	1228.08	-136.263
-189.192	2171.99	-192.326
-189.19	1891.65	-116.309
-189.189	-1262.13	-29.434
-189.187	-6.6366	-31.5497
-189.185	1886.35	-103.281
-189.183	1532	-303.565
-189.181	1614.77	-300.839
-189.18	1068.04	-302.881
-189.178	761.79	-274.855
-189.176	2728.26	-350.023
-189.174	1112.93	-314.044
-189.173	-256.372	-296.621
-189.171	620.853	-450.913
-189.169	202.215	-516.89
-189.167	-552.927	-482.648
-189.165	-328.782	-468.142
-189.164	-904.178	-474.232
-189.162	276.337	-451.546
-189.16	-1046.09	-365.891
-189.158	-2065.36	-385.161
-189.157	-1135.88	-395.717
-189.155	-1633.98	-332.593
-189.153	22.1348	-396.125
-189.151	-1156.11	-303.31
-189.149	-1662.03	-244.593
-189.148	841.493	-223.467
-189.146	-1565.27	-65.6604
-189.144	-2188.81	-154.757
-189.142	-802.057	-151.979
-189.141	-916.846	-131.904
-189.139	-993.791	-39.8801
-189.137	547.908	-7.47183
-189.135	903.862	-41.1926
-189.133	1553.13	25.0924
-189.132	1348.48	42.7121
-189.13	-1358.28	-93.0643
-189.128	-149.328	-153.341
-189.126	969.548	-67.752
-189.125	400.166	-81.8356
-189.123	-1367.53	-168.903
-189.121	52.3266	-134.001
-189.119	-659.287	-82.9452
-189.117	1346.5	-140.683
-189.116	538.336	-272.208
-189.114	548.179	-248.439
-189.112	1720.04	-322.151
-189.11	143.579	-450.137
-189.108	60.7018	-444.1
-189.107	-98.5625	-445.116
-189.105	-1574.94	-493.871
-189.103	-751.522	-573.974
-189.101	-1312.81	-662.132
-189.1	-397.629	-627.534
-189.098	-1057.32	-541.259
-189.096	1456.82	-495.698
-189.094	-817.932	-489.119
-189.092	-3021.2	-452.574
-189.091	-66.6967	-392.121
-189.089	2649.41	-495.227
-189.087	-1030.64	-511.492
-189.085	683.534	-416.172
-189.084	2491.52	-355.229
-189.082	-440.472	-429.597
-189.08	-412.912	-439.129
-189.078	655.875	-353.13
-189.076	321.381	-374.291
-189.075	1713.76	-424.61
-189.073	2225.2	-335.713
-189.071	997.567	-316.939
-189.069	134.093	-322.509
-189.068	-2456.38	-194.576
-189.066	-1366.72	-118.277
-189.064	-1579.76	-119.91
-189.062	-798.538	-67.3077
-189.06	-936.129	-61.8067
-189.059	1230.2	28.6977
-189.057	692.926	35.7801
-189.055	-1555.91	89.2761
-189.053	853.754	95.2984
-189.052	426.551	199.106
-189.05	34.9373	205.766
-189.048	-1644.85	115.361
-189.046	-2742.4	207.186
-189.044	890.445	297.142
-189.043	1179.77	341.734
-189.041	562.757	338.076
-189.039	-1259.22	276.923
-189.037	-291.47	335.617
-189.036	-54.8957	284.184
-189.034	-1058.86	260.483
-189.032	393.739	275.567
-189.03	-969.965	296.15
-189.028	960.479	218.158
-189.027	-2006.32	321.377
-189.025	274.422	331.12
-189.023	-1424.88	237.16
-189.021	1866.44	219.734
-189.02	688.547	247.966
-189.018	971.363	186.945
-189.016	-1517.16	262.441
-189.014	1171.42	357.436
-189.012	994.94	407.696
-189.011	-615.223	346.197
-189.009	-1536.91	293.953
-189.007	994.297	243.473
-189.005	-102.478	307.807
-189.004	-75.7543	266.882
-189.002	1153.76	156.118
-189	1011.41	108.042
-188.998	915.887	68.1401
-188.996	-281.029	113.027
-188.995	1095.43	155.65
-188.993	-2003.87	242.38
-188.991	-521.139	308.737
-188.989	-215.187	377.928
-188.988	-1335.63	373.22
-188.986	-9.81073	328.007
-188.984	-175.193	345.435
-188.982	948.295	247.875
-188.98	1411.4	260.41
-188.979	-53.9892	328.939
-188.977	-597.674	341.443
-188.975	1760.5	352.12
-188.973	27.3345	432.085
-188.972	258.907	490.774
-188.97	2033.49	457.801
-188.968	-2414.97	396.75
-188.966	-1301.97	305.887
-188.964	1707.4	405.24
-188.963	1332.6	413.838
-188.961	419.383	371.219
-188.959	2221.39	409.526
-188.957	-214.545	464.645
-188.956	-3066.37	510.29
-188.954	-19.1781	595.293
-188.952	1244.21	493.693
-188.95	-828.334	487.01
-188.948	-1450.19	372.436
-188.947	2190.47	373.852
-188.945	663.61	327.674
-188.943	-523.419	300.473
-188.941	2810.21	287.643
-188.94	1593.43	312.864
-188.938	207.548	299.128
-188.936	-987.154	396.456
-188.934	-897.514	386.335
-188.932	2092.19	326.952
-188.931	1260.82	243.823
-188.929	-218.687	131.38
-188.927	530.558	84.3395
-188.925	-106.173	-6.20547
-188.923	219.854	-43.6093
-188.922	-1695.91	50.0553
-188.92	-1125.09	30.1374
-188.918	939.861	-0.7742
-188.916	272.715	-3.56706
-188.915	-107.13	56.1888
-188.913	610.798	63.0834
-188.911	-360.762	97.9941
-188.909	770.337	134.547
-188.907	175.21	232.648
-188.906	-1508.35	248.077
-188.904	-501.669	295.759
-188.902	-1452.33	254.076
-188.9	-411	234.181
-188.899	81.5353	299.585
-188.897	11.735	214.676
-188.895	268.691	99.9129
-188.893	321.64	154.694
-188.891	837.887	162.171
-188.89	1737.65	146.047
-188.888	858.294	94.6321
-188.886	-385.421	111.919
-188.884	-2301.67	139.773
-188.883	1248.26	49.4301
-188.881	636.024	-4.99449
-188.879	1491.91	32.8475
-188.877	2652.16	-35.8637
-188.875	553.703	-87.1093
-188.874	40.4308	-96.2105
-188.872	1113.67	-72.1651
-188.87	1252.4	-190.986
-188.868	-1280.14	-110.575
-188.867	-1119.28	-241.601
-188.865	657.842	-367.597
-188.863	-2011.82	-358.609
-188.861	-1467.69	-413.289
-188.859	649.034	-449.436
-188.858	179.176	-396.489
-188.856	-1663.44	-475.464
-188.854	-2395.28	-510.008
-188.852	868.21	-451.629
-188.851	-1067.98	-343.285
-188.849	-806.883	-289.428
-188.847	1096.97	-384.099
-188.845	221.216	-284.296
-188.843	-212.157	-185.094
-188.842	902.779	-149.24
-188.84	1790.1	-160.184
-188.838	536.46	-114.269
-188.836	-1123.67	-15.1887
-188.835	562.434	89.783
-188.833	-1674.81	108.153
-188.831	-1613.95	124.706
-188.829	-1157.86	113.6
-188.827	-245.103	188.639
-188.826	829.615	193.506
-188.824	-2599.48	32.2826
-188.822	-375.121	79.0054
-188.82	1339.88	175.696
-188.819	2363.24	159.921
-188.817	1830.38	214.222
-188.815	3.7467	220.316
-188.813	2269.64	267.662
-188.811	-2860.24	294.08
-188.81	-1237.64	262.788
-188.808	177.395	282.466
-188.806	2429.39	246.557
-188.804	-740.059	188.867
-188.803	996.92	152.897
-188.801	427.884	78.5023
-188.799	-2186.82	123.937
-188.797	-12.0082	22.459
-188.795	854.438	-51.2018
-188.794	1095.89	-76.0841
-188.792	1285.03	-62.3508
-188.79	-571.664	-134.248
-188.788	-1911.92	-67.4112
-188.787	422.473	-39.8293
-188.785	1313.94	-19.6976
-188.783	192.421	-166.561
-188.781	3148.66	-138.841
-188.779	870.579	-135.86
-188.778	169.337	-157.62
-188.776	61.4716	-255.778
-188.774	316.906	-289.608
-188.772	305.48	-229.011
-188.771	-183.89	-227.217
-188.769	-153.107	-232.47
-188.767	721.35	-247.631
-188.765	-1600.96	-213.902
-188.763	925.758	-229.134
-188.762	-1346.94	-160.459
-188.76	-425.943	-179.09
-188.758	-1050.04	-148.173
-188.756	-44.0331	-57.4778
-188.755	-1137.3	-46.6745
-188.753	-1846.02	90.9973
-188.751	-114.343	55.4607
-188.749	2556.09	113.252
-188.747	-24.6565	107.286
-188.746	-952.886	18.9879
-188.744	21.1758	-104.84
-188.742	-864.045	-176.461
-188.74	-184.675	-112.383
-188.738	-454.174	-40.5276
-188.737	314.241	71.0972
-188.735	1298.36	147.411
-188.733	150.717	181.64
-188.731	-2657.13	258.962
-188.73	-897.129	434.187
-188.728	-889.928	345.151
-188.726	902.497	302.829
-188.724	-414.222	295.589
-188.722	420.699	362.193
-188.721	2375.07	400.091
-188.719	1590.24	481.411
-188.717	3984.25	447.785
-188.715	396.431	430.742
-188.714	1688.21	356.368
-188.712	-1798.81	183.435
-188.71	94.4743	175.097
-188.708	720.05	177.052
-188.706	-1281.21	295.562
-188.705	-487.174	270.222
-188.703	0.58002	234.3
-188.701	-1207.68	342.794
-188.699	-1053.25	421.459
-188.698	-216.436	486.381
-188.696	1544.19	372.065
-188.694	1854.65	338.728
-188.692	471.131	159.276
-188.69	-779.599	54.6322
-188.689	773.719	25.663
-188.687	-1182.59	41.4946
-188.685	-823.504	-146.465
-188.683	-1560.78	-195.425
-188.682	-734.056	-29.7227
-188.68	-65.291	-51.9839
-188.678	-2075.54	-85.4947
-188.676	586.421	-64.5048
-188.674	2069.61	-201.647
-188.673	-1634.97	-178.133
-188.671	-774.859	-111.975
-188.669	1548.03	-140.256
-188.667	194.534	-76.4594
-188.666	1701.26	-172.882
-188.664	498.105	-227.862
-188.662	-1733.58	-239.184
-188.66	-39.328	-266.922
-188.658	2193.57	-322.239
-188.657	-238.303	-216.468
-188.655	687.914	-198.754
-188.653	-459.326	-246.715
-188.651	1986.88	-180.061
-188.65	-368.184	-72.8272
-188.648	-1098.74	29.3387
-188.646	425.451	97.8499
-188.644	-117.935	91.3245
-188.642	1211.97	114.445
-188.641	-347.923	274.031
-188.639	-1414.24	254.891
-188.637	211.78	54.1777
-188.635	1857.69	32.5845
-188.634	1410.35	-20.9516
-188.632	552.259	-114.864
-188.63	-1357.63	7.95447
-188.628	217.549	-168.032
-188.626	2561.34	-331.431
-188.625	1176.2	-264.876
-188.623	-1267.16	-105.924
-188.621	-586.894	51.162
-188.619	-1366.02	63.1963
-188.618	-956.059	120.721
-188.616	-504.793	208.331
-188.614	471.102	362.357
-188.612	-676.548	333.469
-188.61	743.055	373.979
-188.609	1661.72	406.178
-188.607	-33.9608	391.544
-188.605	-1781.41	385.792
-188.603	-1934.61	314.818
-188.602	-112.635	259.26
-188.6	-1192.68	371.982
-188.598	218.26	354.691
-188.596	1966	395.847
-188.594	2958.29	506.85
-188.593	397.384	532.487
-188.591	1026.77	462.822
-188.589	65.6749	587.102
-188.587	-602.112	651.777
-188.586	1365.7	570.955
-188.584	1893.8	631.575
-188.582	-984.247	799.939
-188.58	-1716.94	817.191
-188.578	-226.061	636.163
-188.577	-363.646	512.461
-188.575	683.768	506.06
-188.573	1857.43	457.608
-188.571	593.233	395.942
-188.57	376.556	383.523
-188.568	-1493.88	368.62
-188.566	421.072	342.455
-188.564	-605.948	387.526
-188.562	-1433.41	348.916
-188.561	360.455	267.909
-188.559	-229.359	298.174
-188.557	1369.62	378.926
-188.555	-449.346	303.34
-188.553	-1569.2	281.574
-188.552	-2709.84	231.593
-188.55	544.759	174.607
-188.548	-483.268	167.169
-188.546	-6.03231	246.812
-188.545	-501.413	256.046
-188.543	-402.831	220.574
-188.541	-2338.74	295.242
-188.539	-19.3724	261.553
-188.537	573.086	191.786
-188.536	918.477	185.393
-188.534	-1245.57	268.887
-188.532	650.998	279.856
-188.53	-698.428	334.867
-188.529	636.871	296.531
-188.527	-1619.44	402.652
-188.525	-2594.31	320.033
-188.523	1302.98	237.745
-188.521	-1746.66	223.622
-188.52	1962.48	256.708
-188.518	723.424	276.49
-188.516	-517.799	354.503
-188.514	-124.102	412.192
-188.513	394.399	507.637
-188.511	-691.426	602.084
-188.509	164.883	525.433
-188.507	-1439.92	547.745
-188.505	-1225	640.124
-188.504	576.3	600.969
-188.502	-417.053	529.317
-188.5	1981.69	498.048
-188.498	-457.513	457.763
-188.497	-844.583	404.582
-188.495	-2080.67	482.442
-188.493	37.7059	600.297
-188.491	-94.2328	587.278
-188.489	1429.39	592.858
-188.488	1551.88	638.1
-188.486	466.462	662.156
-188.484	-666.967	687.677
-188.482	-1118.82	570.436
-188.481	-607.519	602.035
-188.479	-265.537	638.345
-188.477	-886.032	646.747
-188.475	-166.436	535.548
-188.473	-1285.33	560.463
-188.472	-1275.25	630.544
-188.47	-158.202	546.495
-188.468	1413.23	373.297
-188.466	400.002	253.335
-188.465	-319.747	264.629
-188.463	-590.86	184.611
-188.461	-496.54	197.051
-188.459	-2113.37	274.021
-188.457	2128.15	384.968
-188.456	12.2605	427.637
-188.454	2211.42	495.198
-188.452	-476.274	517.693
-188.45	-1573.66	511.317
-188.449	-128.286	407.945
-188.447	1630.27	421.317
-188.445	-173.103	406.878
-188.443	-4208.52	397.689
-188.441	-473.008	245.633
-188.44	-123.919	255.874
-188.438	1429.23	300.097
-188.436	2665.2	290.184
-188.434	309.371	253.306
-188.433	105.463	238.854
-188.431	-1679.43	311.62
-188.429	1171	261.832
-188.427	1378.01	207.653
-188.425	12.8986	271.542
-188.424	-539.059	251.146
-188.422	1120.48	269.413
-188.42	-962.594	239.168
-188.418	411.172	277.322
-188.417	213.744	229.758
-188.415	-956.304	227.865
-188.413	-760.594	250.905
-188.411	-570.739	241.178
-188.409	-516.565	272.132
-188.408	417.034	295.278
-188.406	1021.41	361.108
-188.404	961.437	406.229
-188.402	-871.92	390.629
-188.401	-606.379	389.73
-188.399	1225.03	458.874
-188.397	-139.475	482.131
-188.395	-549.805	497.12
-188.393	-179.038	510.369
-188.392	803.594	545.131
-188.39	-257.57	593.404
-188.388	-350.477	643.748
-188.386	-1102.5	510.319
-188.385	1127.09	492.978
-188.383	1054.52	462.132
-188.381	1050.75	492.154
-188.379	541.699	613.768
-188.377	-541.601	673.154
-188.376	401.901	666.751
-188.374	1506.37	651.102
-188.372	20.7868	627.287
-188.37	884.686	634.985
-188.368	-579.976	465.875
-188.367	472.972	299.962
-188.365	1562.39	374.463
-188.363	1601.4	351.715
-188.361	255.934	250.822
-188.36	-608.158	204.26
-188.358	314.149	148.249
-188.356	-2645.38	174.516
-188.354	-181.487	48.2374
-188.352	190.508	70.7352
-188.351	-733.132	-69.0157
-188.349	1208.96	-122.431
-188.347	240.124	-164.796
-188.345	1388.62	-214.701
-188.344	1186.68	-307.431
-188.342	1269.41	-187.226
-188.34	69.1115	-176.789
-188.338	-1137.3	-121.2
-188.336	1091.58	-83.2026
-188.335	1191.81	-147.421
-188.333	-2663.07	-281.226
-188.331	-2901.42	-238.74
-188.329	-1990.97	-209.986
-188.328	2161.35	-198.505
-188.326	2230.42	-130.711
-188.324	178.346	-41.5256
-188.322	2048.22	45.1943
-188.32	-1782.91	-60.227
-188.319	1705.92	-56.1235
-188.317	705.051	-74.3647
-188.315	570.899	-69.3065
-188.313	-481.005	13.4948
-188.312	1902.66	26.3042
-188.31	1679.53	-125.111
-188.308	2229.55	-235.306
-188.306	1998.28	-150.912
-188.304	-2149.41	-123.379
-188.303	-101.144	-164.613
-188.301	-124.308	-131.689
-188.299	361.452	-137.51
-188.297	950.56	-186.426
-188.296	970.267	-59.2985
-188.294	1126.73	-148.318
-188.292	-65.4642	-189.842
-188.29	-639.956	-212.561
-188.288	-204.174	-203.069
-188.287	-292.614	-163.852
-188.285	633.885	-243.558
-188.283	-986.605	-175.2
-188.281	1160.53	-278.799
-188.28	959.182	-368.807
-188.278	750.47	-245.735
-188.276	-401.807	-204.385
-188.274	1685.75	-135.404
-188.272	-606.093	-43.7368
-188.271	-1479.23	-32.9367
-188.269	-268.83	-136.142
-188.267	-1611.51	-102.392
-188.265	-344.674	75.2867
-188.264	1377.98	171.666
-188.262	1621.08	188.355
-188.26	1896.61	104.724
-188.258	64.2888	74.3066
-188.256	513.764	37.297
-188.255	-687.772	36.9698
-188.253	-12.9855	27.451
-188.251	-4224.52	-76.2076
-188.249	-2324.56	-67.3897
-188.248	-1076.37	10.9573
-188.246	1505.62	92.7546
-188.244	-3218.4	187.631
-188.242	-56.4405	241.228
-188.24	-1204.76	317.694
-188.239	234.977	194.455
-188.237	-977.131	167
-188.235	-677.507	236.938
-188.233	-197.772	73.894
-188.232	611.117	65.6679
-188.23	-1978.34	38.8197
-188.228	-2207.64	60.8501
-188.226	-2171.33	96.5984
-188.224	-1186.11	212.195
-188.223	-1318.78	233.134
-188.221	2241.1	217.439
-188.219	-82.3997	256.763
-188.217	167.343	321.468
-188.216	-1142.83	444.96
-188.214	1711.34	492.439
-188.212	-1760.62	546.479
-188.21	8.22231	562.787
-188.208	-2338.82	584.756
-188.207	1152.72	544.623
-188.205	372.805	504.895
-188.203	1815.33	399.215
-188.201	784.273	360.835
-188.199	-1946.64	341.936
-188.198	408.403	271.444
-188.196	3804.74	279.747
-188.194	1471.19	250.7
-188.192	-669.44	377.26
-188.191	528.675	293.108
-188.189	-684.896	359.179
-188.187	1039.46	358.63
-188.185	1361.41	335.547
-188.183	393.226	193.8
-188.182	-1066.84	-15.6225
-188.18	-1678.45	-162.541
-188.178	-1913.23	-178.613
-188.176	874.295	-143.631
-188.175	-1359.75	-137.54
-188.173	-2243.84	-227.669
-188.171	281.336	-240.377
-188.169	135.313	-226.385
-188.167	1346.86	-151.734
-188.166	-228.8	-157.211
-188.164	2018.44	-270.392
-188.162	-48.8845	-274.993
-188.16	621.395	-83.5748
-188.159	-850.413	42.7274
-188.157	-937.093	87.8426
-188.155	-491.675	107.122
-188.153	-1175.24	53.0224
-188.151	1488.21	15.381
-188.15	927.716	118.427
-188.148	892.722	45.6871
-188.146	-1130.79	224.175
-188.144	-662.171	278.99
-188.143	-2078.46	291.835
-188.141	-4001.72	314.812
-188.139	-1627.37	295.746
-188.137	-153.58	405.994
-188.135	-424.582	545.362
-188.134	-85.887	426.844
-188.132	775.085	438.349
-188.13	-924.021	394.616
-188.128	502.672	378.045
-188.127	-1512.86	483.587
-188.125	-3195.58	367.501
-188.123	-591.53	426.321
-188.121	488.292	507.78
-188.119	535.533	588.684
-188.118	32.9319	603.478
-188.116	-499.416	481.013
-188.114	-530.377	373.752
-188.112	471.613	285.36
-188.111	-1143.05	208.78
-188.109	202.496	215.708
-188.107	1810.82	203.852
-188.105	-824.612	225.542
-188.103	-131.194	228.892
-188.102	1589.44	234.087
-188.1	1238.86	165.759
-188.098	2740.99	265.803
-188.096	1128.65	301.569
-188.095	-497.944	408.954
-188.093	-1487.16	484.865
-188.091	-276.957	456.115
-188.089	2184.74	487.451
-188.087	-31.6518	528.651
-188.086	164.269	568.917
-188.084	2770.45	609.302
-188.082	3250.88	481.957
-188.08	-216.608	559.483
-188.079	-752.316	376.139
-188.077	598.837	257.246
-188.075	289.985	180.495
-188.073	-585.516	179.128
-188.071	-973.801	212.215
-188.07	-271.152	134.51
-188.068	2556.09	161.508
-188.066	-755.758	195.61
-188.064	1562.7	208.997
-188.063	341.634	149.4
-188.061	894.533	-18.597
-188.059	-477.14	20.6411
-188.057	1843.03	-11.3984
-188.055	2262.08	35.0671
-188.054	1191.92	-76.1817
-188.052	-106.635	-62.8515
-188.05	-1310.51	2.85951
-188.048	-275.098	89.0831
-188.047	527.875	166.129
-188.045	69.0842	300.238
-188.043	-47.1591	239.103
-188.041	1.17383	198.916
-188.039	797.165	260.462
-188.038	-3277.52	315.246
-188.036	-651.994	423.948
-188.034	997.92	438.614
-188.032	712.626	506.969
-188.031	-1174.04	627.379
-188.029	-1408.34	718.903
-188.027	-1474.87	712.989
-188.025	944.467	853.338
-188.023	613.679	962.428
-188.022	-289.918	966.77
-188.02	-1314.79	894.849
-188.018	110.605	1007.24
-188.016	1290.64	1223.53
-188.014	-957.137	1224.81
-188.013	719.671	1188.93
-188.011	-212.863	1155.02
-188.009	-1355.99	1090.45
-188.007	-2006.58	1020.95
-188.006	-989.716	971.756
-188.004	-2508.84	860.334
-188.002	-1270.16	830.061
-188	-2256.23	770.635
-187.998	-248.031	715.661
-187.997	531.114	727.037
-187.995	133.494	716.66
-187.993	556.297	737.598
-187.991	-1593.13	715.796
-187.99	83.6994	660.87
-187.988	-1472.32	564.161
-187.986	-2216.88	555.881
-187.984	66.9137	431.967
-187.982	1567.61	355.979
-187.981	-1571.07	322.786
-187.979	-881.4	315.962
-187.977	-551.271	311.941
-187.975	2674.53	436.084
-187.974	1511.18	373.606
-187.972	1112.41	259.713
-187.97	639.174	262.749
-187.968	915.225	231.504
-187.966	71.1592	226.318
-187.965	-933.798	239.054
-187.963	752.324	269.056
-187.961	-203.993	189.663
-187.959	678.736	239.364
-187.958	-1129.32	128.451
-187.956	-1745.96	70.3868
-187.954	822.098	47.403
-187.952	-196.048	-47.0655
-187.95	-87.6162	-121.994
-187.949	2071.52	-120.58
-187.947	599.209	-187.907
-187.945	-267.445	-103.141
-187.943	-1634.72	-60.9468
-187.942	568.518	-81.1758
-187.94	-974.409	-80.7706
-187.938	1679.12	-68.6577
-187.936	534.603	-108.763
-187.934	-215.362	-121.569
-187.933	374.808	-205.607
-187.931	147.343	-205.259
-187.929	726.498	-154.102
-187.927	702.217	-159.414
-187.926	-893.144	-82.1229
-187.924	-410.065	-74.3587
-187.922	1027.14	-97.8368
-187.92	2137.67	-84.2053
-187.918	-892.957	-121.937
-187.917	2236.15	-157.564
-187.915	1716.89	-203.702
-187.913	1069.27	-81.1135
-187.911	953.935	37.2015
-187.91	2229.48	-0.48265
-187.908	1542.3	-29.1703
-187.906	1718.2	13.4755
-187.904	-159.658	-22.4442
-187.902	-565.036	-53.7502
-187.901	-242.954	-82.7043
-187.899	-1787.66	-42.9493
-187.897	-2088.88	-43.7116
-187.895	-1817.8	-34.2063
-187.894	204.194	-96.2289
-187.892	3708.5	-117.327
-187.89	1674.61	-54.3521
-187.888	1107.43	-60.1063
-187.886	375.748	-65.4349
-187.885	687.428	-156.71
-187.883	-3133.16	-66.8872
-187.881	-1061.85	-201.59
-187.879	1500.73	-207.398
-187.878	1390.26	-254.691
-187.876	3029.7	-173.372
-187.874	566.038	-120.394
-187.872	-1030.64	-113.782
-187.87	13.9321	-100.144
-187.869	1500.4	-144.712
-187.867	504.27	-163.32
-187.865	696.883	-101.104
-187.863	-471.948	36.2941
-187.862	20.643	152.526
-187.86	773.635	228.985
-187.858	-438.351	315.976
-187.856	-1041.96	317.418
-187.854	-541.431	303.861
-187.853	-1275.97	370.408
-187.851	-1182.24	372.175
-187.849	-470.752	416.835
-187.847	343.576	489.36
-187.846	185.749	400.795
-187.844	-1668.81	452.38
-187.842	-851.278	413.571
-187.84	-371.72	454.419
-187.838	-2.889	349.987
-187.837	1958.21	289.218
-187.835	614.778	342.859
-187.833	745.526	413.294
-187.831	1246.06	408.618
-187.829	249.797	471.013
-187.828	413.053	492.642
-187.826	-366.216	531.118
-187.824	-2326.08	537.395
-187.822	634.551	490.596
-187.821	-2383.18	495.695
-187.819	-1778.86	426.989
-187.817	1182.43	287.075
-187.815	276.451	237.903
-187.813	393.252	252.332
-187.812	1698.09	321.299
-187.81	1630.86	354.208
-187.808	-1413.83	321.668
-187.806	-1125.74	351.448
-187.805	-1544.99	368.177
-187.803	1202.33	359.722
-187.801	-39.1117	405.507
-187.799	242.686	391.891
-187.797	-1536.92	407.199
-187.796	-1261.38	497.67
-187.794	-838.246	561.325
-187.792	-233.745	578.014
-187.79	813.546	509.259
-187.789	2562.5	536.455
-187.787	89.046	450.268
-187.785	-522.806	265.924
-187.783	-1902.73	226.698
-187.781	-1428.63	167.681
-187.78	1342.87	244.955
-187.778	267.352	253.394
-187.776	-637.017	253.616
-187.774	2553.5	248.505
-187.773	-382.44	273.924
-187.771	-561.816	145.795
-187.769	1692.86	-4.89303
-187.767	-206.776	-99.9685
-187.765	48.3893	-139.034
-187.764	-998.739	-95.2263
-187.762	1653.79	-102.139
-187.76	706.373	-95.5133
-187.758	-273.641	-94.5515
-187.757	907.462	-144.747
-187.755	826.657	-127.746
-187.753	1400.63	-202.009
-187.751	958.097	-292.104
-187.749	190.553	-384.115
-187.748	-2253.87	-309.434
-187.746	74.3472	-308.069
-187.744	1272.8	-324.681
-187.742	-491.016	-222.108
-187.741	-42.8274	-140.678
-187.739	876.495	-125.945
-187.737	1807.42	-112.196
-187.735	317.457	-109.495
-187.733	-508.971	-166.353
-187.732	918.04	-182.299
-187.73	118.27	-84.7595
-187.728	-1386.82	-65.114
-187.726	-2410.48	86.0086
-187.725	-489.058	221.535
-187.723	-1067.22	280.334
-187.721	2120.14	246.467
-187.719	1414.92	336.019
-187.717	-140.83	363.807
-187.716	329.953	400.33
-187.714	-1478.35	432.213
-187.712	-1194.57	467.561
-187.71	107.412	516.197
-187.709	-1938.06	618.11
-187.707	582.791	686.177
-187.705	1696.44	703.054
-187.703	1100.97	679.786
-187.701	36.8969	649.706
-187.7	-1827.19	644.187
-187.698	-1473.95	608.41
-187.696	1632.29	649.099
-187.694	580.549	700.252
-187.693	269.775	666.008
-187.691	1475.42	454.67
-187.689	-197.541	545.888
-187.687	-664.661	483.485
-187.685	170.587	275.419
-187.684	-533.189	192.278
-187.682	-1526.02	158.079
-187.68	173.402	160.03
-187.678	583.873	140.859
-187.677	-2727.47	179.009
-187.675	-148.036	165.134
-187.673	-557.453	232.287
-187.671	-43.8656	133.493
-187.669	-352.442	36.5056
-187.668	-1023.41	141.8
-187.666	-2284.19	172.896
-187.664	1273.77	68.3291
-187.662	315.114	50.49
-187.661	-993.848	33.4237
-187.659	1195.18	127.319
-187.657	-225.894	62.2726
-187.655	715.405	-14.2824
-187.653	1351.51	37.6731
-187.652	-1165.98	122.924
-187.65	199.478	-27.3297
-187.648	190.254	-27.8675
-187.646	1059.2	85.0154
-187.644	1285.64	60.5707
-187.643	419.009	60.6344
-187.641	-1300.39	176.309
-187.639	-181.37	158.104
-187.637	209.02	209.436
-187.636	383.174	154.9
-187.634	-836.366	111.838
-187.632	130.954	115.997
-187.63	-341.107	14.6164
-187.628	-847.517	21.2738
-187.627	-389.459	161.272
-187.625	-1715.73	303.371
-187.623	-589.716	162.749
-187.621	-376.009	184.86
-187.62	-1880.17	201.903
-187.618	-714.43	235.289
-187.616	-768.998	206.406
-187.614	-573.737	126.36
-187.612	-244.748	230.837
-187.611	-460.15	243.832
-187.609	-408.077	181.243
-187.607	168.587	162.773
-187.605	215.874	443.222
-187.604	-3204.76	481.889
-187.602	-1537.1	540.579
-187.6	-1399.89	554.932
-187.598	1437.5	584.448
-187.596	-2252.98	617.697
-187.595	-146.996	754.866
-187.593	1054.4	702.096
-187.591	-765.517	801.394
-187.589	1452.06	804.549
-187.588	-593.046	879.65
-187.586	-1249.5	842.881
-187.584	646.311	824.979
-187.582	-1523.27	627.316
-187.58	-1284.21	352.317
-187.579	-2137.35	266.088
-187.577	-2360.88	168.388
-187.575	-1124.8	269.24
-187.573	1285.76	180.043
-187.572	882.486	218.459
-187.57	1082.31	267.836
-187.568	-323.741	390.896
-187.566	-822.896	504.098
-187.564	53.5315	461.558
-187.563	1143.69	361.026
-187.561	1056.92	217.125
-187.559	680.024	102.327
-187.557	-3250.78	-39.7983
-187.556	-3356.49	-109.661
-187.554	1208.57	-152.178
-187.552	197.263	-153.771
-187.55	530.789	-309.289
-187.548	-796.259	-383.471
-187.547	-140.596	-547.752
-187.545	89.2598	-520.534
-187.543	-1384	-566.353
-187.541	208.249	-546.416
-187.54	1851.61	-571.438
-187.538	106.143	-538.003
-187.536	-1372.42	-405.122
-187.534	-510.035	-248.908
-187.532	313.13	-227.13
-187.531	240.746	-329.181
-187.529	-548.602	-359.802
-187.527	-798.626	-383.802
-187.525	-719.606	-400.433
-187.524	243.002	-480.424
-187.522	-208.236	-546.46
-187.52	1762.6	-453.564
-187.518	836.658	-506.59
-187.516	235.479	-601.732
-187.515	-694.155	-546.688
-187.513	921.118	-438.471
-187.511	480.133	-363.683
-187.509	1582.75	-387.613
-187.508	-977.981	-462.416
-187.506	-926.987	-384.621
-187.504	-1829.45	-299.936
-187.502	-534.908	-143.68
-187.5	2197.96	-209.247
-187.499	1883.06	-344.214
-187.497	-809.046	-305.049
-187.495	1400.78	-268.507
-187.493	-252.967	-192.142
-187.492	181.554	-277.333
-187.49	-52.4142	-371.923
-187.488	-882.327	-321.506
-187.486	548.721	-252.509
-187.484	-143.016	-90.4685
-187.483	867.348	-47.8241
-187.481	1571.57	-55.1354
-187.479	2017.49	-128.753
-187.477	-80.1546	-172.479
-187.476	-289.33	-216.215
-187.474	69.6624	-163.528
-187.472	-378.397	-114.051
-187.47	386.1	-52.6452
-187.468	2079.43	-49.8673
-187.467	2026.27	-48.5301
-187.465	1016.23	100.432
-187.463	-258.991	96.4002
-187.461	1321.49	136.592
-187.459	45.4816	105.733
-187.458	2178.77	100.222
-187.456	2307.41	107.444
-187.454	1989.4	166.524
-187.452	459.509	6.85895
-187.451	35.3228	-85.8679
-187.449	1508.36	-152.283
-187.447	-1557.45	-35.1228
-187.445	-11.7449	98.7109
-187.443	961.323	133.16
-187.442	804.858	133.793
-187.44	-134.344	70.3313
-187.438	1104.94	78.9642
-187.436	1260.71	115.358
-187.435	-2193.6	209.256
-187.433	-107.113	328.514
-187.431	424.34	388.756
-187.429	-2585.84	480.669
-187.427	299.431	515.699
-187.426	2502.73	467.244
-187.424	1360.21	409.573
-187.422	-2158.2	427.515
-187.42	-1174.76	354.105
-187.419	-275.453	459.888
-187.417	952.536	403.648
-187.415	1599.48	342.531
-187.413	-1189.54	374.33
-187.411	219.901	385.515
-187.41	593.404	308.377
-187.408	-2091.19	508.194
-187.406	342.559	584.482
-187.404	1166.58	681.736
-187.403	-155.389	677.949
-187.401	1859.76	506.898
-187.399	388.145	434.364
-187.397	-1098.89	398.085
-187.395	-136.965	329.436
-187.394	1052.47	250.356
-187.392	1477.08	277.922
-187.39	-692.859	255.091
-187.388	223.452	253.94
-187.387	-176.878	166.073
-187.385	-1485.7	132.302
-187.383	-739.681	120.489
-187.381	-1480.61	54.0838
-187.379	-1215.59	66.04
-187.378	-1529.37	15.5023
-187.376	1228.14	55.2261
-187.374	1853.47	-45.7053
-187.372	199.222	-11.4056
-187.371	1621.12	-28.4403
-187.369	-1129.88	-43.6955
-187.367	48.165	0.19763
-187.365	-1092.46	115.459
-187.363	149.342	115.892
-187.362	-2391.63	152.544
-187.36	495.694	126.142
-187.358	177.696	15.844
-187.356	857.959	43.979
-187.355	1632.14	100.38
-187.353	172.093	112.791
-187.351	392.651	191.055
-187.349	-900.037	229.147
-187.347	810.117	155.542
-187.346	-1126.41	88.3136
-187.344	-1010.38	10.2914
-187.342	399.555	-95.6435
-187.34	-716.553	-94.7022
-187.339	-96.3182	-184.222
-187.337	3249.99	-189.558
-187.335	135.906	-137.348
-187.333	3225.89	-124.229
-187.331	-58.29	-132.796
-187.33	-141.162	18.058
-187.328	-1406.86	55.0258
-187.326	431.607	96.6683
-187.324	1376.78	74.1713
-187.323	903.958	85.1111
-187.321	121.814	138.889
-187.319	409.094	102.641
-187.317	322.877	88.3785
-187.315	-1781.54	187.843
-187.314	-959.524	266.048
-187.312	690.616	375.87
-187.31	34.381	452.382
-187.308	636.281	455.969
-187.307	-846.273	440.539
-187.305	-976.813	450.697
-187.303	1522.11	473.614
-187.301	-1204.53	503.569
-187.299	773.383	555.556
-187.298	-48.3395	700.288
-187.296	680.859	678.889
-187.294	2363.43	756.057
-187.292	-2773.2	845.382
-187.291	295.396	808.87
-187.289	902.038	758.559
-187.287	1673.3	765.087
-187.285	-1867.93	625.195
-187.283	-1248.27	537.883
-187.282	-1160.1	551.323
-187.28	-177.743	503.529
-187.278	-2592.72	562.818
-187.276	-1201.73	501.343
-187.274	67.2069	410.279
-187.273	822.741	340.451
-187.271	-528.175	224.494
-187.269	-277.325	286.894
-187.267	-405.955	253.395
-187.266	1064.57	72.8703
-187.264	380.582	112.832
-187.262	-616.923	127.571
-187.26	765.24	65.9993
-187.258	1889.36	81.8909
-187.257	-961.841	126.761
-187.255	-969.008	96.4693
-187.253	-957.328	72.6175
-187.251	-2326.83	64.7142
[truncated: 77,157 more rows]

## Sheet: Fig. 2e
δ (ppm)	Before REM	After REM
-190.8	-783.409	-168.166
-190.798	-456.663	-117.081
-190.797	1360.18	-13.8201
-190.795	199.08	26.2806
-190.793	-1375.87	53.1344
-190.791	17.3527	125.348
-190.79	-1331.58	173.399
-190.788	969.419	191.014
-190.786	2180.76	139.666
-190.784	816.492	70.9325
-190.782	-538.279	118.391
-190.781	-450.445	15.6249
-190.779	-1257.26	38.2487
-190.777	-513.045	48.4742
-190.775	939.748	-51.5477
-190.774	832.766	-111.08
-190.772	-901.357	-40.4779
-190.77	204.122	-178.015
-190.768	1369.77	-267.173
-190.766	1331.58	-246.244
-190.765	754.918	-211.638
-190.763	1252.62	-160.57
-190.761	-313.473	-238.588
-190.759	-287.794	-134.678
-190.758	-355.325	7.97484
-190.756	891.322	-11.5791
-190.754	-932.408	-85.2161
-190.752	-587.944	-44.4367
-190.75	-824.734	-60.6871
-190.749	-1931.61	-11.7281
-190.747	-331.933	-130.056
-190.745	-361.812	-112.083
-190.743	685.478	-158.386
-190.741	-26.9348	-139.837
-190.74	2273.25	45.5064
-190.738	550.284	9.36679
-190.736	139.411	-46.9509
-190.734	-2182.88	-66.3556
-190.733	-802.262	-85.767
-190.731	427.362	-61.7317
-190.729	513.874	-55.4048
-190.727	-147.753	-8.07141
-190.725	-596.783	66.3315
-190.724	-1690.74	160.441
-190.722	761.763	112.559
-190.72	-1503.55	133.754
-190.718	-3456.25	68.3964
-190.717	-452.002	59.8735
-190.715	-163.098	-49.3944
-190.713	-1046.66	-190.324
-190.711	-1357.57	-230.172
-190.709	1248.61	-284.585
-190.708	-216.145	-447.595
-190.706	-510.23	-422.629
-190.704	1492.22	-452.698
-190.702	147.941	-480.622
-190.701	-936.933	-510.095
-190.699	-1608.41	-385.594
-190.697	1353.74	-301.592
-190.695	-207.135	-359.029
-190.693	-842.142	-345.626
-190.692	-1103.54	-355.78
-190.69	211.168	-385.262
-190.688	-1104.44	-427.554
-190.686	-478.072	-462.305
-190.685	-570.148	-409.127
-190.683	-367.365	-508.344
-190.681	-742.974	-490.472
-190.679	-19.1028	-534.494
-190.677	1332.02	-550.873
-190.676	424.171	-526.598
-190.674	-653.975	-491.074
-190.672	-498.827	-447.4
-190.67	-567.71	-328.556
-190.669	-3667.88	-222.369
-190.667	-2946.54	-198.909
-190.665	1214.88	-189.162
-190.663	1587.85	-8.09816
-190.661	2656.47	-4.99354
-190.66	1633.35	-6.62109
-190.658	1187.56	70.4655
-190.656	-451.16	108.192
-190.654	-134.994	-8.33657
-190.653	1139.72	-113.232
-190.651	492.15	-131.7
-190.649	2143.94	-145.298
-190.647	65.1262	-39.1783
-190.645	-2784.96	-29.6706
-190.644	-501.126	-25.8261
-190.642	426.741	1.51394
-190.64	2005.17	83.0469
-190.638	196.46	93.3063
-190.637	1388.92	-25.4608
-190.635	2253.58	42.8982
-190.633	1426.57	118.8
-190.631	1224.6	103.253
-190.629	-1111.06	92.1242
-190.628	199.688	107.904
-190.626	194.285	152.075
-190.624	-1053.2	149.059
-190.622	-2263.5	119.322
-190.621	2500.32	183.872
-190.619	-1634.53	227.082
-190.617	-1636.34	325.767
-190.615	-2159.18	355.795
-190.613	-1493.93	483.691
-190.612	329.966	413.175
-190.61	-419.96	481.516
-190.608	-412.676	458.211
-190.606	830.807	427.072
-190.605	1700.62	429.114
-190.603	-318.621	423.067
-190.601	-155.773	304.181
-190.599	679.962	238.556
-190.597	1354.63	200.833
-190.596	1692.97	49.5383
-190.594	2230.62	162.791
-190.592	2623.86	200.572
-190.59	-979.963	75.4764
-190.589	-813.989	-62.7264
-190.587	1145.2	-38.976
-190.585	-532.732	-73.9165
-190.583	-2632.41	-190.6
-190.581	-1235.64	-271.242
-190.58	149.512	-372.162
-190.578	-246.99	-422.265
-190.576	806.327	-562.837
-190.574	-755.21	-848.23
-190.572	-3300.41	-841.4
-190.571	570.225	-903.023
-190.569	-966.044	-972.685
-190.567	299.701	-979.352
-190.565	-791.579	-949.069
-190.564	1116.34	-820.247
-190.562	2277.7	-779.194
-190.56	-1597.31	-738.841
-190.558	-602.63	-722.082
-190.556	178.042	-680.551
-190.555	1413.91	-629.553
-190.553	-1867.93	-612.241
-190.551	726.612	-524.648
-190.549	1076.46	-600.836
-190.548	1549.23	-574.015
-190.546	-1690.84	-573.105
-190.544	407.618	-409.457
-190.542	2125.69	-411.185
-190.54	285.613	-395.259
-190.539	476.175	-419.425
-190.537	1628.65	-399.743
-190.535	988.87	-328.556
-190.533	1385.81	-233.204
-190.532	1623.4	-151.639
-190.53	638.863	-29.2282
-190.528	-2392.13	-154.545
-190.526	-196.692	-80.1693
-190.524	95.3486	-105.528
-190.523	-1241.46	-87.1755
-190.521	-834.267	-135.473
-190.519	-428.39	-145.9
-190.517	-1211.02	-141.439
-190.516	-1182.22	-161.589
-190.514	-1378.42	-178.709
-190.512	1030.79	-18.9636
-190.51	1266.45	25.5103
-190.508	-615.315	79.5035
-190.507	-2580.15	23.0548
-190.505	1099.5	127.264
-190.503	107.561	168.278
-190.501	601.897	202.397
-190.5	1321.57	85.0191
-190.498	-708.628	64.0812
-190.496	-727.54	-52.4587
-190.494	-287.655	-110.961
-190.492	-905.652	-160.047
-190.491	-28.1633	-113.742
-190.489	554.181	-181.565
-190.487	-132.613	-210.829
-190.485	-554.187	-136.693
-190.484	-317.782	-107.523
-190.482	671.849	-123.154
-190.48	401.076	-219.262
-190.478	-556.376	-329.091
-190.476	743.319	-292.329
-190.475	-334.781	-298.314
-190.473	-503.405	-374.919
-190.471	-872.21	-371.127
-190.469	976.093	-417.845
-190.468	1099.52	-420.502
-190.466	-458.717	-396.782
-190.464	42.2143	-481.212
-190.462	-442.468	-408.364
-190.46	-1330.02	-507.282
-190.459	-1250.51	-545.646
-190.457	-1096.36	-542.462
-190.455	-1563.64	-448.127
-190.453	-436.601	-392.506
-190.452	-506.987	-269.725
-190.45	-1713.72	-179.983
-190.448	1888.24	-69.4483
-190.446	-219.662	-53.5924
-190.444	-1731.97	53.7732
-190.443	108.428	133.962
-190.441	-1826.96	12.9361
-190.439	-1188.28	22.6899
-190.437	1828.46	-0.46266
-190.436	539.207	151.028
-190.434	-768.306	296.674
-190.432	863.009	325.637
-190.43	963.149	308.626
-190.428	-698.679	372.465
-190.427	1790.55	388.658
-190.425	627.012	351.51
-190.423	1180.4	296.685
-190.421	8.90425	316.801
-190.42	165.469	323.743
-190.418	1990.18	205.57
-190.416	-1782.49	208.838
-190.414	1199.95	154.916
-190.412	660.109	216.02
-190.411	-436.143	136.649
-190.409	-277.612	19.9387
-190.407	89.7488	-14.054
-190.405	-716.415	-18.9595
-190.404	727.688	-53.0001
-190.402	2045.34	-99.0894
-190.4	252.676	-115.085
-190.398	-420.364	-199.345
-190.396	-325.19	-141.192
-190.395	-755.859	-73.4117
-190.393	-155.043	-42.6224
-190.391	-43.6278	-2.45372
-190.389	-207.836	-93.5378
-190.387	631.081	-95.3197
-190.386	-65.2356	-15.3766
-190.384	1313.42	-62.5459
-190.382	2066.24	-17.4316
-190.38	1195.68	101.931
-190.379	-1961.49	131.637
-190.377	-357.695	37.6323
-190.375	999.238	34.5913
-190.373	-1303.89	92.8086
-190.371	-848.878	104.035
-190.37	-680.961	55.8668
-190.368	-1133.18	36.4307
-190.366	-1118.46	127.949
-190.364	-376.767	324.518
-190.363	1072.19	324.81
-190.361	-1161.65	296.331
-190.359	-2158.08	210.59
-190.357	353.576	160.991
-190.355	86.0143	93.8924
-190.354	-1221.29	181.891
-190.352	481.308	141.853
-190.35	-567.362	143.828
-190.348	-1271.2	146.863
-190.347	1772.52	121.644
-190.345	-931.192	229.328
-190.343	1703.28	226.119
-190.341	2566.2	178.991
-190.339	367.369	219.751
-190.338	-1980.06	139.895
-190.336	-154.911	132.226
-190.334	1150.15	103.564
-190.332	-611.388	62.047
-190.331	310.466	61.4996
-190.329	125.535	117.55
-190.327	-476.239	175.811
-190.325	-794.176	252.503
-190.323	-1393.97	313.789
-190.322	2014.07	286.116
-190.32	1070.24	183.606
-190.318	1942.42	181.641
-190.316	-945.922	186.746
-190.315	2341.23	238.615
-190.313	1719.77	321.986
-190.311	1708.7	343.484
-190.309	1306.73	284.38
-190.307	899.907	236.339
-190.306	-871.537	123.43
-190.304	-240.95	101.026
-190.302	-2309.23	31.4698
-190.3	-2483.89	-20.9054
-190.299	1844.93	-93.0735
-190.297	319.859	-168.776
-190.295	-267.435	-233.786
-190.293	2089.67	-177.24
-190.291	1206.82	-189.031
-190.29	-1808.89	-237.28
-190.288	-110.378	-154.373
-190.286	62.7138	-103.539
-190.284	348.016	-94.8161
-190.283	-326.774	-149.11
-190.281	-169.526	-138.575
-190.279	-1225.95	-223.507
-190.277	-792.379	-268.46
-190.275	297.707	-227.665
-190.274	316.032	-183.782
-190.272	676.807	-159.584
-190.27	-718.25	-75.4363
-190.268	-867.767	11.9486
-190.267	-321.317	34.4438
-190.265	-1424.74	44.0664
-190.263	-2712.17	104.012
-190.261	-1123.85	260.237
-190.259	1196.77	395.986
-190.258	242.541	354.064
-190.256	-1786.62	275.74
-190.254	2066.16	264.51
-190.252	-590.417	312.983
-190.251	449.9	328.444
-190.249	-224.714	261.154
-190.247	146.004	255.513
-190.245	-1929.87	288.471
-190.243	1865.03	284.808
-190.242	478.045	291.141
-190.24	283.375	289.256
-190.238	903.517	282.385
-190.236	-1378.02	263.275
-190.235	-151.012	299.742
-190.233	1441	344.791
-190.231	-360.413	356.795
-190.229	585.866	381.613
-190.227	783.379	360.566
-190.226	709.772	237.367
-190.224	266.389	159.571
-190.222	-286.653	185.965
-190.22	1928.98	128.319
-190.219	202.735	73.1784
-190.217	734.414	-39.7976
-190.215	2162.19	-274.794
-190.213	-476.247	-251.808
-190.211	-1639.64	-151.568
-190.21	-2316.22	-0.01609
-190.208	-454.319	45.003
-190.206	-780.783	154.302
-190.204	-1364.8	186.908
-190.202	-1127.65	240.228
-190.201	1670.58	201.281
-190.199	702.511	195.408
-190.197	550.947	113.709
-190.195	159.345	89.2266
-190.194	0.24947	165.039
-190.192	-2026.48	86.8559
-190.19	949.587	96.3483
-190.188	555.59	67.1317
-190.186	650.026	72.946
-190.185	-74.338	20.4434
-190.183	-2401.78	22.0844
-190.181	-45.2648	103.419
-190.179	-1774.25	79.0919
-190.178	-641.795	57.5633
-190.176	-15.7118	53.9955
-190.174	531.215	68.9409
-190.172	604.623	153.541
-190.17	1322.53	291.082
-190.169	-120.126	276.683
-190.167	2628.4	231.195
-190.165	175.794	156.192
-190.163	114.977	147.974
-190.162	1449.18	102.89
-190.16	2184.19	136.199
-190.158	501.155	69.7296
-190.156	-3110.21	127.033
-190.154	-3205.49	61.5556
-190.153	-2990.96	88.3851
-190.151	-948.879	86.0236
-190.149	822.197	-36.209
-190.147	3192.06	-26.7839
-190.146	1498.88	-133.293
-190.144	-134.871	-119.659
-190.142	436.53	-176.437
-190.14	-1798.44	-135.825
-190.138	-563.438	-80.8764
-190.137	1765.67	-42.4509
-190.135	729.263	-5.94251
-190.133	1705.28	30.0271
-190.131	1265.05	-33.5872
-190.13	-2287.8	-87.1661
-190.128	381.642	-131.481
-190.126	1047.46	-114.534
-190.124	550.699	34.3392
-190.122	-1395.29	56.2727
-190.121	792.875	39.6076
-190.119	1430.33	36.9146
-190.117	992.97	-4.97099
-190.115	483.316	-50.8368
-190.114	-840.973	2.97573
-190.112	669.289	48.0062
-190.11	682.094	179.575
-190.108	125.949	229.459
-190.106	947.472	256.529
-190.105	-1539.8	277.489
-190.103	2192.39	358.673
-190.101	1302.59	382.129
-190.099	443.168	349.233
-190.098	-687.828	389.973
-190.096	-1176.95	310.516
-190.094	-811.17	155.108
-190.092	-1342.35	79.8856
-190.09	0.36607	52.2072
-190.089	167.146	109.537
-190.087	-418.826	200.441
-190.085	2009.38	332.625
-190.083	-262.36	206.353
-190.082	-193.034	147.492
-190.08	78.4134	46.2507
-190.078	3418.38	35.2888
-190.076	-834.973	67.936
-190.074	1097.17	160.788
-190.073	-884.535	121.658
-190.071	-132.771	171.515
-190.069	1190.57	170.401
-190.067	1530.46	112.591
-190.066	2241.32	-70.8075
-190.064	871.8	-81.0331
-190.062	71.6368	-78.4742
-190.06	-504.644	15.8555
-190.058	2171.92	-113.307
-190.057	1002.48	-139.856
-190.055	-984.936	-102.748
-190.053	-1373.7	-128.154
-190.051	942.83	-130.327
-190.05	1663.04	-35.3407
-190.048	201.914	-76.024
-190.046	582.127	-41.6784
-190.044	109.947	-132.706
-190.042	508.994	-126.368
-190.041	1634.62	-322.981
-190.039	-1012.08	-227.609
-190.037	-993.008	-188.883
-190.035	2951.69	-221.937
-190.034	-924.254	-144.293
-190.032	-216.412	-106.751
-190.03	-428.237	-191.32
-190.028	-1047.08	-144.663
-190.026	-286.134	-200.108
-190.025	-445.801	-267.772
-190.023	438.161	-321.769
-190.021	156.134	-288.853
-190.019	127.031	-268.802
-190.017	-863.554	-211.819
-190.016	-1262.19	-279.411
-190.014	910.855	-152.841
-190.012	-1529.07	-87.2856
-190.01	1484.56	-176.582
-190.009	486.429	-208.467
-190.007	1884.1	-147.939
-190.005	1982.44	-134.306
-190.003	-337.398	-65.5513
-190.001	708.984	-19.2608
-190	-1144.63	3.63342
-189.998	-1189.84	-41.1103
-189.996	855.156	80.371
-189.994	1108.16	78.8106
-189.993	-2740.25	35.8689
-189.991	392.543	59.7039
-189.989	-1002.35	-21.3856
-189.987	-734.916	-71.241
-189.985	-1188.15	-142.764
-189.984	-111.655	-246.637
-189.982	-2059	-300.26
-189.98	-919.267	-263.935
-189.978	-393.535	-258.659
-189.977	483.785	-157.327
-189.975	-53.0932	-166.55
-189.973	-411.067	-266.249
-189.971	2876.73	-264.162
-189.969	773.544	-276.663
-189.968	-2164.99	-267.548
-189.966	-1475.46	-158.499
-189.964	-1727.36	-164.311
-189.962	-528.177	-255.017
-189.961	-284.99	-250.326
-189.959	-1583.32	-190.418
-189.957	-391.81	-229.744
-189.955	-2679.41	-268.884
-189.953	-536.402	-218.649
-189.952	-1323.64	-252.926
-189.95	-1121.69	-198.998
-189.948	-260.31	-172.467
-189.946	-2111.12	-154.975
-189.945	557.696	-130.117
-189.943	284.391	-137.351
-189.941	-407.89	63.0938
-189.939	382.795	218.652
-189.937	-357.502	247.923
-189.936	-610.933	256.269
-189.934	-838.794	346.894
-189.932	-1638.32	367.494
-189.93	-199.886	457.681
-189.929	-1023.01	510.208
-189.927	524.337	469.956
-189.925	3298.75	494.288
-189.923	2529.42	427.666
-189.921	1286.87	370.616
-189.92	-863.388	366.68
-189.918	1328.23	436.295
-189.916	1654.16	387.045
-189.914	-1877.63	295.648
-189.913	-3037.62	260.703
-189.911	-419.93	247.82
-189.909	175.028	179.24
-189.907	-381.925	168.996
-189.905	181.909	146.422
-189.904	-806.958	132.322
-189.902	-466.455	209.03
-189.9	-603.513	197.175
-189.898	2564.81	214.858
-189.897	844.675	58.3758
-189.895	-849.192	-38.5171
-189.893	-873.683	-57.1985
-189.891	282.312	-35.0399
-189.889	-963.475	-110.663
-189.888	1883.08	-152.569
-189.886	1851.24	-195.369
-189.884	3057.86	-202.556
-189.882	-539.148	-218.044
-189.881	492.618	-244.212
-189.879	549.569	-226.748
-189.877	2609.06	-186.922
-189.875	166.7	-128.978
-189.873	-724.436	-125.538
-189.872	402.181	-44.9627
-189.87	1034.57	-39.9079
-189.868	524.645	-24.4281
-189.866	1297.37	-1.078
-189.865	1084.02	47.2856
-189.863	-882.537	14.8275
-189.861	1574.77	-0.62058
-189.859	869.458	66.2838
-189.857	-935.902	-41.7383
-189.856	1168.7	-90.3386
-189.854	1993.4	-154.796
-189.852	-9.37758	-108.791
-189.85	107.721	-47.8783
-189.849	-1228.69	56.1634
-189.847	-473.115	-18.6099
-189.845	-1580.76	53.4994
-189.843	-142.493	-12.0689
-189.841	-1243.15	-48.1099
-189.84	318.271	-6.33973
-189.838	-879.736	18.4332
-189.836	411.891	-91.0227
-189.834	1867.34	-117.553
-189.832	2728.69	-158.278
-189.831	3431.79	-138.509
-189.829	915.603	-136
-189.827	-955.908	-205.751
-189.825	-434.596	-286.541
-189.824	-531.202	-379.131
-189.822	-566.474	-348.471
-189.82	1080.75	-303.146
-189.818	-1581.96	-248.243
-189.816	-309.571	-254.673
-189.815	-1491.18	-285.888
-189.813	-448.502	-126.799
-189.811	-416.995	-42.6338
-189.809	-1757.55	-8.98724
-189.808	551.033	-72.3087
-189.806	-947.067	-60.8064
-189.804	-1663.12	-113.284
-189.802	-255.528	-44.2111
-189.8	-671.463	-50.5736
-189.799	-1091.85	8.7357
-189.797	-1558.15	-20.3591
-189.795	-321.87	-97.8031
-189.793	316.615	-119.555
-189.792	54.4595	-61.0181
-189.79	535.855	-0.81921
-189.788	-1307.1	68.1099
-189.786	787.892	24.5269
-189.784	1893.93	-77.0122
-189.783	-468.36	-28.896
-189.781	1389.74	52.0294
-189.779	-718.233	143.518
-189.777	-457.445	104.724
-189.776	-338.183	-43.1213
-189.774	587.424	20.1819
-189.772	1014.56	40.9552
-189.77	-305.718	74.2984
-189.768	-49.9027	17.5323
-189.767	-283.586	-32.6962
-189.765	-136.067	-70.6958
-189.763	-2023.01	-20.4356
-189.761	-532.898	-50.3294
-189.76	896.048	-105.055
-189.758	-45.148	-106.118
-189.756	2778.83	-63.6501
-189.754	238.953	-121.656
-189.752	726.272	-97.0364
-189.751	268.422	-144.856
-189.749	-1304.4	-125.99
-189.747	1057.47	-131.095
-189.745	-1054.15	-221.789
-189.744	-2397.41	-267.118
-189.742	-3007.87	-300.828
-189.74	540.72	-138.162
-189.738	-1329.8	-192.566
-189.736	1018.11	-205.396
-189.735	-2215.13	-211.294
-189.733	-1728.45	-201.402
-189.731	944.441	-67.8887
-189.729	-693.629	-124.728
-189.728	611.056	-25.9342
-189.726	-1333.5	-14.7279
-189.724	-677.07	-35.7306
-189.722	360.924	-15.1624
-189.72	-1007.36	31.2445
-189.719	-562.814	85.4297
-189.717	-1052.62	166.729
-189.715	1492.86	211.641
-189.713	87.1859	107.587
-189.712	-584.456	31.6524
-189.71	-508.493	18.0233
-189.708	-308.423	56.2675
-189.706	596.415	77.8608
-189.704	-45.5595	73.1844
-189.703	1423.6	169.435
-189.701	1217.7	287.441
-189.699	-1212.4	304.541
-189.697	281.983	395.531
-189.696	917.49	278.948
-189.694	1443.16	345.762
-189.692	72.453	361.717
-189.69	722.808	381.591
-189.688	-141.827	492.846
-189.687	1161.15	437.444
-189.685	84.2747	461.672
-189.683	-1197.92	354.643
-189.681	1287.19	324.463
-189.68	1710.86	293.518
-189.678	-334.092	281.455
-189.676	-504.197	263
-189.674	265.071	174.603
-189.672	-746.743	140.5
-189.671	188.504	138.275
-189.669	-1271.32	155.236
-189.667	302.354	116.037
-189.665	349.251	179.304
-189.664	340.993	124.95
-189.662	-2692.07	149.001
-189.66	-70.2691	178.084
-189.658	1005.36	103.41
-189.656	1342.1	38.8688
-189.655	-1573.14	-18.0005
-189.653	-81.9718	-51.2671
-189.651	-1814.82	-19.999
-189.649	610.66	-116.38
-189.647	230.278	-183.558
-189.646	689.691	-158.155
-189.644	849.396	-263.073
-189.642	1532.74	-330.04
-189.64	-1274.85	-408.316
-189.639	1100.51	-439.729
-189.637	824.626	-473.13
-189.635	-1324.4	-576.311
-189.633	-782.982	-681.495
-189.631	-1228.96	-701.985
-189.63	-1318.77	-625.545
-189.628	135.391	-628.386
-189.626	-324.274	-618.645
-189.624	1248.11	-538.796
-189.623	-12.6765	-491.903
-189.621	978.775	-460.459
-189.619	1217.42	-446.213
-189.617	-659.564	-327.004
-189.615	-24.011	-356.603
-189.614	-1284.67	-282.084
-189.612	199.86	-197.726
-189.61	-452.197	-183.056
-189.608	885.288	-100.529
-189.607	-635.878	-111.424
-189.605	-478.717	-119.852
-189.603	716.614	-39.7719
-189.601	2014.51	-81.5805
-189.599	1359.31	-69.0571
-189.598	16.4785	90.1274
-189.596	-1576.64	230.835
-189.594	1286.39	267.757
-189.592	-800.442	296.17
-189.591	-733.669	388.826
-189.589	1695.37	433.601
-189.587	1150.1	471.775
-189.585	2248.38	395.564
-189.583	2116.91	412.475
-189.582	-1153.89	452.515
-189.58	-1411.46	375.605
-189.578	-1918.07	339.878
-189.576	503.914	332.517
-189.575	-2299.52	374.423
-189.573	-1043.7	351.883
-189.571	-301.122	391.863
-189.569	-732.761	272.131
-189.567	881.365	169.487
-189.566	482.292	297.007
-189.564	882.568	356.2
-189.562	-776.896	486.894
-189.56	2250.8	542.725
-189.559	2263.02	522.46
-189.557	909.174	572.555
-189.555	12.4636	572.048
-189.553	560.011	367.365
-189.551	-1304.81	347.05
-189.55	442.124	480.404
-189.548	-597.792	516.23
-189.546	1089.19	517.35
-189.544	1268.6	548.741
-189.543	-1547.49	426.245
-189.541	912.344	406.659
-189.539	1021.26	434.147
-189.537	817.483	420.428
-189.535	-487.69	391.199
-189.534	-1155.75	481.221
-189.532	-2460.06	422.901
-189.53	-1898.57	381.832
-189.528	25.45	261.096
-189.527	1750.94	149.355
-189.525	-282.774	286.112
-189.523	-2136.74	323.295
-189.521	89.0451	216.762
-189.519	-248.211	101.684
-189.518	308.771	62.9294
-189.516	0.53507	82.2084
-189.514	-350.517	136.417
-189.512	2522.23	186.084
-189.511	-1656.92	203.691
-189.509	-1751.61	275.768
-189.507	-634.916	231.392
-189.505	498.171	111.932
-189.503	1738.6	76.572
-189.502	484.613	76.4228
-189.5	853.155	55.5969
-189.498	-329.126	213.754
-189.496	1779.21	291.953
-189.495	-2221.22	245.088
-189.493	839.363	251.913
-189.491	559.337	297.292
-189.489	2332.88	323.42
-189.487	772.081	319.44
-189.486	1933.33	384
-189.484	-325.397	465.006
-189.482	-133.463	519.136
-189.48	993.985	475.76
-189.478	-945.374	454.792
-189.477	-251.937	460.829
-189.475	977.353	410.565
-189.473	184.182	449.505
-189.471	115.245	412.922
-189.47	-1856.23	353.651
-189.468	531.62	283.246
-189.466	-1049.13	348.929
-189.464	-2144.03	319.337
-189.462	-555.57	379.377
-189.461	-1605.08	341.516
-189.459	-1594.53	306.72
-189.457	-947.987	214.244
-189.455	612.154	187.921
-189.454	667.267	151.543
-189.452	-778.133	143.937
-189.45	-1242.75	89.8204
-189.448	-43.3696	118.548
-189.446	239.655	224.608
-189.445	905.422	203.306
-189.443	-109.443	203.225
-189.441	-207.375	197.003
-189.439	-1046.09	197.345
-189.438	2112.76	180.559
-189.436	569.785	70.8091
-189.434	-1613.55	64.0313
-189.432	1461.82	105.606
-189.43	-592.627	205.234
-189.429	62.2514	29.3344
-189.427	657.87	-8.06005
-189.425	2528.63	41.9593
-189.423	1075.37	58.0654
-189.422	-3.97295	-36.9168
-189.42	398.715	18.494
-189.418	201.308	-78.8329
-189.416	-1856.07	-60.6471
-189.414	-1777.26	-4.55135
-189.413	-581.234	85.8078
-189.411	-309.075	49.425
-189.409	159.505	80.9569
-189.407	1562.86	237.003
-189.406	-380.832	405.88
-189.404	17.7884	391.601
-189.402	-1325.52	404.122
-189.4	-349.598	415.003
-189.398	1545.58	432.807
-189.397	884.457	291.779
-189.395	1106.4	267.523
-189.393	-1632.08	361.393
-189.391	-973.995	400.356
-189.39	1371.72	387.429
-189.388	440.185	404.738
-189.386	-2641.08	473.924
-189.384	-524.449	534.968
-189.382	1146.7	532.972
-189.381	-2739.1	459.053
-189.379	-846.536	565.363
-189.377	2288.94	559.756
-189.375	225.016	486.996
-189.374	337.727	510.187
-189.372	-257.786	525.349
-189.37	1092.91	546.156
-189.368	1122.74	577.62
-189.366	-1059.12	546.255
-189.365	53.6077	607.108
-189.363	488.183	460.254
-189.361	596.823	308.305
-189.359	-1606.28	148.333
-189.358	-226.078	7.92551
-189.356	-3137.81	-88.9287
-189.354	1546.63	-149.202
-189.352	-2276.26	-109.16
-189.35	-1228.83	-112.436
-189.349	570.942	-131.215
-189.347	1531.55	-68.9131
-189.345	-1196.07	-145.763
-189.343	-205.922	-194.845
-189.342	1789.25	-275.391
-189.34	1211.31	-203.429
-189.338	674.091	-155.425
-189.336	41.2266	-97.847
-189.334	-1959.89	-219.56
-189.333	-1007.76	-170.256
-189.331	-1784.64	-203.475
-189.329	-375.101	-253.605
-189.327	-1016.06	-319.997
-189.326	-2780.13	-336.251
-189.324	-3191.97	-376.974
-189.322	-495.239	-361.196
-189.32	403.866	-443.118
-189.318	-225.635	-417.801
-189.317	583.638	-397.837
-189.315	-203.133	-289.433
-189.313	638.104	-274.521
-189.311	433.831	-180.382
-189.31	84.5609	-206.324
-189.308	-1302.94	-162.153
-189.306	-510.14	-147.774
-189.304	-940.856	-149.088
-189.302	-366.916	-172.456
-189.301	-1513.21	-68.8782
-189.299	1599.44	-21.6375
-189.297	735.541	-76.0706
-189.295	1.96303	-86.2091
-189.293	1646.87	-1.87125
-189.292	1268.99	-68.79
-189.29	338.396	-12.952
-189.288	124.566	-81.1539
-189.286	-566.898	17.3131
-189.285	9.02473	142.581
-189.283	-122.505	245.208
-189.281	-1695.75	151.317
-189.279	-356.963	116.921
-189.277	47.2614	234.997
-189.276	-3071.55	252.122
-189.274	-1311.51	167.4
-189.272	-3527.59	191.542
-189.27	388.12	65.468
-189.269	1003.25	52.1092
-189.267	271.381	47.7588
-189.265	-443.896	77.7559
-189.263	1259.04	124.531
-189.261	-226.708	119.966
-189.26	-1696.38	48.9096
-189.258	-1356.86	17.5641
-189.256	-779.232	-16.0131
-189.254	-45.6843	2.23215
-189.253	-235.286	-2.23947
-189.251	-616.041	-24.3358
-189.249	1212.74	-199.558
-189.247	464.639	-214.832
-189.245	-1847.64	-308.524
-189.244	-2060.95	-285.118
-189.242	-113.127	-330.635
-189.24	-428.197	-389.609
-189.238	-537.083	-421.613
-189.237	-1494.74	-278.488
-189.235	380.588	-303.195
-189.233	1154.38	-392.101
-189.231	-466.32	-406.582
-189.229	1185.85	-441.028
-189.228	2772.58	-487.797
-189.226	1.86695	-399.623
-189.224	-134.23	-328.232
-189.222	1593.76	-319.757
-189.221	621.919	-298.559
-189.219	1191.62	-352.276
-189.217	172.254	-309.272
-189.215	2105.55	-256.869
-189.213	-424.351	-225.015
-189.212	213.98	-234.503
-189.21	956.98	-297.031
-189.208	-1764.75	-263.221
-189.206	682.353	-256.119
-189.205	68.9155	-220.15
-189.203	2211.12	-185.218
-189.201	879.457	-164.735
-189.199	807.525	-105.255
-189.197	570.948	-77.4107
-189.196	-1157.97	-167.723
-189.194	-2310.38	-183.401
-189.192	-310.82	-276.176
-189.19	252.109	-183.451
-189.189	-1238.63	-114.658
-189.187	-2080.96	-102.71
-189.185	-1094.35	-3.20077
-189.183	1958.36	-9.56179
-189.181	1431.94	-20.4117
-189.18	1243.8	-49.5894
-189.178	-1337.89	-64.5102
-189.176	1403.76	-51.4739
-189.174	629.328	-103.279
-189.173	965.312	-199.592
-189.171	2251.17	-236.938
-189.169	29.2531	-233.758
-189.167	1382.1	-174.405
-189.165	-103.381	-154.849
-189.164	-945.749	-118.901
-189.162	-564.841	-52.1288
-189.16	2535.86	-64.0627
-189.158	248.515	-114.998
-189.157	-201.371	-153.489
-189.155	171.961	-144.371
-189.153	773.809	-106.217
-189.151	318.411	40.8267
-189.149	-3223.08	59.1014
-189.148	-795.059	123.602
-189.146	234.106	139.346
-189.144	2104.32	169.381
-189.142	692.524	102.256
-189.141	-1831.71	145.394
-189.139	1052.39	48.7637
-189.137	-354.48	-7.08419
-189.135	-230.555	8.38273
-189.133	-924.885	-7.22365
-189.132	60.3999	55.4585
-189.13	654.064	133.799
-189.128	463.858	219.993
-189.126	1217.38	345.758
-189.125	1913.08	348.24
-189.123	-491.057	231.054
-189.121	-2768.07	248.208
-189.119	-2016.55	164.643
-189.117	-3648.68	68.3978
-189.116	-256.91	86.5952
-189.114	550.917	75.8407
-189.112	-671.792	69.4318
-189.11	1164.96	16.0679
-189.108	778.784	-29.9189
-189.107	363.89	-76.2859
-189.105	-314.675	-150.839
-189.103	251.648	-186.033
-189.101	-1290.01	-174.048
-189.1	239.243	-199.081
-189.098	220.647	-1.45013
-189.096	814.617	-94.5691
-189.094	1570.4	75.1343
-189.092	1613.11	78.6147
-189.091	502.894	65.6048
-189.089	697.3	104.051
-189.087	-45.5801	74.924
-189.085	-901.698	74.4572
-189.084	-1514.34	40.6208
-189.082	-442.177	-93.8699
-189.08	-302.12	-116.127
-189.078	-1036.8	-41.6133
-189.076	-163.153	-87.7245
-189.075	-1905.02	-141.501
-189.073	-1326.35	-52.7988
-189.071	1284.01	-18.1755
-189.069	-722.017	6.32992
-189.068	-623.325	124.04
-189.066	2760.2	122.907
-189.064	1480.54	133.308
-189.062	449.515	182.911
-189.06	-494.506	160.571
-189.059	-1114.12	184.435
-189.057	25.21	85.391
-189.055	-1872.17	12.866
-189.053	23.1687	-163.072
-189.052	-2560.05	-145.271
-189.05	-1476.86	-143.627
-189.048	-788.646	-72.1842
-189.046	1742.32	-50.1303
-189.044	1473.51	-6.31414
-189.043	3432.1	-1.25491
-189.041	1173.86	-72.6312
-189.039	-109.003	-99.5248
-189.037	-539.442	-72.968
-189.036	-437.739	-141.024
-189.034	2563.6	-164.718
-189.032	3855.7	-156.242
-189.03	612.191	-104.063
-189.028	2758.9	-74.701
-189.027	1078.48	-69.0509
-189.025	115.516	-80.3752
-189.023	-866.478	-206.398
-189.021	-468.523	-165.592
-189.02	-1179.46	-99.2429
-189.018	-208.369	-152.078
-189.016	79.5727	-181.572
-189.014	-1022.7	-189.235
-189.012	-220.175	-37.7999
-189.011	2266.57	-38.7856
-189.009	121.449	-14.4441
-189.007	-736.034	29.4487
-189.005	1704.28	-0.62856
-189.004	618.553	33.8506
-189.002	544.515	35.6749
-189	1750.97	72.6451
-188.998	1444.68	102.445
-188.996	373.301	29.461
-188.995	659.287	-37.874
-188.993	2068.96	19.1427
-188.991	836.176	65.3066
-188.989	-2095.79	-0.43872
-188.988	-632.226	-68.656
-188.986	112.667	2.42568
-188.984	582.359	-85.2699
-188.982	-1036.4	-82.8901
-188.98	1448.1	-67.2824
-188.979	1759.13	36.5268
-188.977	327.769	39.3953
-188.975	-184.049	37.8765
-188.973	-1941.17	80.4198
-188.972	-841.863	159.979
-188.97	-2425.55	123.397
-188.968	-2802.12	-24.5361
-188.966	-974.977	-5.86265
-188.964	-110.241	-30.1535
-188.963	347.679	4.42318
-188.961	-1050.42	14.7074
-188.959	-156.121	-16.24
-188.957	537.756	-70.0753
-188.956	-168.309	-134.924
-188.954	968.653	-191.985
-188.952	85.3763	-51.2363
-188.95	416.581	12.4008
-188.948	1064.84	-52.1569
-188.947	24.1118	-34.2582
-188.945	724.733	14.9985
-188.943	1052.69	135.703
-188.941	-1635.14	152.761
-188.94	-987.809	172.447
-188.938	2074.54	97.7637
-188.936	1186.88	128.58
-188.934	1733.83	138.537
-188.932	-1003.41	93.3711
-188.931	1200.07	11.9019
-188.929	100.848	-35.3615
-188.927	-872.484	-55.9064
-188.925	-346.981	28.7654
-188.923	190.086	-1.4044
-188.922	-2118.82	-2.26644
-188.92	112.218	8.68773
-188.918	-129.855	-43.5011
-188.916	-276.674	-147.07
-188.915	-1094.1	-147.058
-188.913	-26.7316	-83.1059
-188.911	-525.499	-97.7658
-188.909	-1502.96	-187.907
-188.907	1474.44	-214.072
-188.906	-2674.6	-163.201
-188.904	-2990.91	-67.3208
-188.902	366.484	-6.35211
-188.9	-1981.89	47.4059
-188.899	-787.654	-105.117
-188.897	-1.29163	-172.674
-188.895	-92.8017	-224.578
-188.893	1106.32	-197.981
-188.891	-61.8949	-262.908
-188.89	1274.84	-275.925
-188.888	-1508.09	-203.978
-188.886	-601.726	-210.676
-188.884	-2308.9	-147.288
-188.883	-1498.49	-60.9795
-188.881	693.805	-101.902
-188.879	-2556.89	-12.4165
-188.877	1260.37	44.5099
-188.875	-26.6044	179.954
-188.874	-671.783	212.198
-188.872	554.846	368.901
-188.87	-227.144	421.02
-188.868	-269.328	425.929
-188.867	-1781.12	449.568
-188.865	1286.81	467.671
-188.863	99.1524	434.493
-188.861	2855.89	406.883
-188.859	669.112	379.014
-188.858	1279.28	324.024
-188.856	2455.69	328.671
-188.854	2961.74	431.074
-188.852	366.554	463.852
-188.851	-483.663	540.258
-188.849	-1028.93	609.423
-188.847	1019.92	705.791
-188.845	856.462	693.98
-188.843	808.766	641.121
-188.842	771.346	676.425
-188.84	1930.38	675.657
-188.838	2207.61	579.187
-188.836	-458.596	621.118
-188.835	-64.3397	537.38
-188.833	-50.4968	515.149
-188.831	-1527.76	347.749
-188.829	1553.87	265.329
-188.827	856.442	172.91
-188.826	101.427	84.0513
-188.824	2153.49	71.4671
-188.822	1264.51	58.3536
-188.82	-1348.68	-8.23329
-188.819	3.50134	28.3671
-188.817	960.065	69.1849
-188.815	615.172	1.10462
-188.813	801.638	23.7697
-188.811	-263.426	-16.5234
-188.81	65.9754	95.3276
-188.808	2046.58	161.284
-188.806	939.123	132.09
-188.804	2175.64	63.7013
-188.803	1364.18	-37.3744
-188.801	-547.741	7.3568
-188.799	1739.16	64.5151
-188.797	-1778.77	82.9215
-188.795	-542.294	81.3417
-188.794	1188.01	142.37
-188.792	-777.228	95.3044
-188.79	325.222	99.7079
-188.788	-616.719	127.882
-188.787	617.143	131.767
-188.785	-920.728	128.183
-188.783	-448.837	76.1333
-188.781	557.229	100.457
-188.779	1190.22	-6.52525
-188.778	1558.98	-38.7995
-188.776	-2059.91	-8.95263
-188.774	-510.293	-17.648
-188.772	1334.8	-69.497
-188.771	929.353	-4.10051
-188.769	806.105	-13.4958
-188.767	464.313	-19.9585
-188.765	-615.162	-183.789
-188.763	1551.58	-279.817
-188.762	993.165	-362.683
-188.76	-1052.94	-254.537
-188.758	-821.866	-231.152
-188.756	-1535.2	-281.549
-188.755	704.629	-351.92
-188.753	-461.22	-337.369
-188.751	639.782	-311.271
-188.749	-1076.13	-303.32
-188.747	-2137.45	-229.341
-188.746	-1238.15	-150.116
-188.744	718.447	-201.837
-188.742	582.734	-231.515
-188.74	-1304.42	-245.001
-188.738	-1371.63	-157.983
-188.737	-180.583	-236.998
-188.735	87.6499	-144.548
-188.733	-886.927	-147.455
-188.731	-2128.62	-221.972
-188.73	-1156.87	-252.745
-188.728	-1387.33	-179.621
-188.726	-448.499	-116.833
-188.724	1319.25	-131.303
-188.722	1395.22	-83.3617
-188.721	621.056	-53.9712
-188.719	1265.08	-138.467
-188.717	1764.64	-139.299
-188.715	-86.0689	-159.886
-188.714	-705.712	-153.847
-188.712	230.444	-178.065
-188.71	633.835	-174.91
-188.708	-90.0406	-137.82
-188.706	-805.504	-159.509
-188.705	-1007.61	-216.214
-188.703	601.938	-139.66
-188.701	-620.675	-202.436
-188.699	1287.43	-228.851
-188.698	-651.475	-125.964
-188.696	35.5481	-102.142
-188.694	-609.615	-40.9993
-188.692	214.853	61.0864
-188.69	-1111.24	181.913
-188.689	1600.01	197.652
-188.687	1653.81	342.675
-188.685	-1467.16	369.277
-188.683	-176.957	370.491
-188.682	268.471	438.49
-188.68	-940.585	322.059
-188.678	10.7288	213.777
-188.676	2447.16	266.039
-188.674	-105.652	314.71
-188.673	962.481	389.894
-188.671	1911.07	336.763
-188.669	17.0887	331.22
-188.667	979.579	344.123
-188.666	1654.82	292.912
-188.664	616.579	210.465
-188.662	-564.847	204.956
-188.66	-1398.81	158.396
-188.658	-460.706	56.6851
-188.657	686.717	-27.388
-188.655	1637.41	-56.3491
-188.653	491.897	-77.477
-188.651	-818.665	-161.692
-188.65	-904.158	-250.86
-188.648	-1488.37	-233.059
-188.646	2793.28	-357.925
-188.644	-858.829	-382.04
-188.642	447.828	-342.634
-188.641	875.53	-329.415
-188.639	-3227	-320.027
-188.637	-6.10631	-448.9
-188.635	847.739	-383.429
-188.634	1984.71	-281.254
-188.632	-186.236	-389.64
-188.63	387.039	-355.317
-188.628	-2635.79	-307.73
-188.626	-782.561	-226.559
-188.625	-1733.62	-246.073
-188.623	-809.659	-176.273
-188.621	-150.705	-99.5385
-188.619	1292.97	-3.79449
-188.618	626.972	-149.827
-188.616	1046.13	-113.53
-188.614	1094.03	-121.076
-188.612	294.031	-39.015
-188.61	720.401	24.1756
-188.609	-1827.31	-6.71089
-188.607	-21.8976	-75.7486
-188.605	650.796	-94.6309
-188.603	-502.022	-141.279
-188.602	-2348.13	-119.956
-188.6	297.132	-36.9698
-188.598	1229.21	-54.216
-188.596	2373.49	-69.418
-188.594	1261.21	-188.203
-188.593	-1145.18	-274.284
-188.591	682.366	-259.124
-188.589	-102.879	-306.401
-188.587	-1077.15	-294.194
-188.586	2009.04	-223.379
-188.584	560.601	-209.54
-188.582	1350.38	-234.89
-188.58	-994.613	-219.857
-188.578	-1988.96	-305.589
-188.577	656.756	-335.586
-188.575	-21.8458	-287.062
-188.573	-1579.98	-172.277
-188.571	-968.248	-217.513
-188.57	-96.6431	-272.708
-188.568	762.796	-279.092
-188.566	-157.384	-220.809
-188.564	795.802	-134.197
-188.562	910.08	16.9996
-188.561	-559.5	41.2087
-188.559	-34.9322	64.8942
-188.557	-1620.08	49.1094
-188.555	-2908.81	-44.8431
-188.553	-1081.48	-63.691
-188.552	-36.7767	-113.014
-188.55	-724.686	-96.8585
-188.548	386.633	-47.4769
-188.546	-2.80025	-32.4419
-188.545	-1150.68	-49.4541
-188.543	1404.13	-13.8155
-188.541	216.991	-52.5038
-188.539	242.643	-32.2934
-188.537	516.672	-63.4568
-188.536	-1271.96	-20.6354
-188.534	-2117.92	133.316
-188.532	244.164	56.9168
-188.53	396.128	-50.3272
-188.529	-300.54	-215.609
-188.527	2796.32	-296.622
-188.525	231.044	-190.198
-188.523	-771.424	-53.9656
-188.521	-716.841	-106.017
-188.52	-18.2208	-149.915
-188.518	702.972	-138.273
-188.516	-759.397	-66.421
-188.514	-1174.87	-88.6332
-188.513	315.88	-15.5573
-188.511	-1811.21	45.5514
-188.509	-613.392	108.154
-188.507	-1812.29	90.9189
-188.505	-1750.85	85.0842
-188.504	589.915	149.198
-188.502	516.252	231.449
-188.5	262.129	259.965
-188.498	1673.79	263.394
-188.497	1875.34	184.233
-188.495	-463.118	130.948
-188.493	1759.2	175.006
-188.491	1215.42	191.436
-188.489	-848.723	105.944
-188.488	2272.52	158.757
-188.486	2243.03	156.166
-188.484	2270.83	213.829
-188.482	-279.027	355.164
-188.481	360.188	325.981
-188.479	-661.759	252.547
-188.477	148.079	289.341
-188.475	1001.25	369.572
-188.473	1103.16	390.894
-188.472	-2058.97	333.359
-188.47	-462.033	412.786
-188.468	-1397.66	307.112
-188.466	1166.13	253.768
-188.465	358.31	144.525
-188.463	-418.268	90.3789
-188.461	-292.903	156.917
-188.459	-475.988	59.7419
-188.457	-504.355	-69.6046
-188.456	2335.68	-46.7836
-188.454	2115.62	-3.26373
-188.452	-892.547	31.4833
-188.45	-524.345	14.2524
-188.449	1868.27	-92.9136
-188.447	-665.469	-100.943
-188.445	-159.216	-169.524
-188.443	900.344	-94.5739
-188.441	-1710.59	-31.8873
-188.44	-481.523	182.42
-188.438	-1423.83	117.979
-188.436	1002.73	74.2275
-188.434	-672.341	79.9692
-188.433	1734.58	76.3087
-188.431	1707.72	-5.55107
-188.429	1180.61	39.7005
-188.427	727.057	163.874
-188.425	915.4	204.921
-188.424	-1151.69	244.987
-188.422	-1008.88	257.429
-188.42	648.515	225.033
-188.418	626.093	259.425
-188.417	442.369	307.567
-188.415	899.044	346.577
-188.413	-214.394	450.102
-188.411	-875.603	462.664
-188.409	1058.29	422.244
-188.408	623.242	356.681
-188.406	2492.79	446.522
-188.404	807.207	618.053
-188.402	-1219.26	529.631
-188.401	-568.601	603.817
-188.399	1176.17	550.183
-188.397	329.375	431.294
-188.395	-1720.96	261.281
-188.393	553.556	250.536
-188.392	-851.2	299.277
-188.39	626.673	357.12
-188.388	-2358.55	327.296
-188.386	-1705.89	346.849
-188.385	-1509.9	291.876
-188.383	-2608.02	177.105
-188.381	351.638	150.462
-188.379	-654.934	45.2754
-188.377	-652.208	60.3107
-188.376	-291.08	149.131
-188.374	-1006.18	296.653
-188.372	611.68	278.569
-188.37	1791.79	282.868
-188.368	-178.508	133.203
-188.367	-748.658	185.853
-188.365	822.795	308.809
-188.363	-2321.12	429.004
-188.361	909.191	262.532
-188.36	1577.63	125.618
-188.358	-843.939	62.3255
-188.356	413.613	37.7244
-188.354	-291.372	39.5844
-188.352	862.729	155.449
-188.351	107.744	137.096
-188.349	637.584	67.8898
-188.347	2108.24	38.628
-188.345	617.927	55.4988
-188.344	1775.92	93.4048
-188.342	1074.45	93.3861
-188.34	2015.06	92.6115
-188.338	651.821	122.072
-188.336	-562.073	129.204
-188.335	331.766	158.107
-188.333	-1696.19	145.779
-188.331	-1650.09	137.294
-188.329	-1901.68	-23.0251
-188.328	-47.6719	-105.373
-188.326	506.246	-83.0195
-188.324	-548.087	64.1825
-188.322	-450.783	143.719
-188.32	1333.92	2.51534
-188.319	2204.48	-95.5323
-188.317	-501.027	49.2727
-188.315	121.195	74.2479
-188.313	-1163.21	211.2
-188.312	596.308	115.183
-188.31	-695.945	134.56
-188.308	373.222	71.9986
-188.306	2122.84	114.683
-188.304	326.142	276.663
-188.303	-824.817	275.103
-188.301	-662.358	198.35
-188.299	-762.123	212.403
-188.297	518.06	212.825
-188.296	-1067.63	222.897
-188.294	-2247.89	152.753
-188.292	-1300.04	158.917
-188.29	-762.52	122.802
-188.288	-1100.07	145.202
-188.287	148.055	137.835
-188.285	-339.193	297.753
-188.283	2727.24	333.07
-188.281	-1036.44	253.264
-188.28	345.383	224.628
-188.278	966.92	192.966
-188.276	-987.556	305.534
-188.274	-1368.25	310.871
-188.272	-515.362	205.468
-188.271	-1563.92	224.563
-188.269	-1128.51	254.08
-188.267	-716.132	359.776
-188.265	-1302.75	417.513
-188.264	-2744.43	377.385
-188.262	-1737.62	408.439
-188.26	229.443	360.79
-188.258	269.693	339.417
-188.256	1612.86	330.636
-188.255	200.831	284.463
-188.253	532.457	213.639
-188.251	-733.063	192.017
-188.249	-702.046	225.091
-188.248	776.441	279.976
-188.246	366.973	343.052
-188.244	-1507.22	339.365
-188.242	-594.207	303.401
-188.24	-139.671	156.379
-188.239	-919.028	118.911
-188.237	1209.73	234.749
-188.235	2954.26	212.237
-188.233	536.943	111.705
-188.232	-1764.01	52.0706
-188.23	1064.17	154.372
-188.228	1869.88	252.408
-188.226	858.977	279.415
-188.224	1105.7	265.667
-188.223	-1083.26	167.526
-188.221	-887.872	89.2063
-188.219	1685.43	36.6609
-188.217	958.777	45.7373
-188.216	-1867.99	-0.51271
-188.214	-2155.92	2.35235
-188.212	-941.927	9.91025
-188.21	-568.557	0.09146
-188.208	-256.509	2.99189
-188.207	-234.999	-35.1635
-188.205	-1154.32	28.2808
-188.203	1151.03	-104.054
-188.201	1018.06	-103.319
-188.199	286.325	12.416
-188.198	-2.48599	104.856
-188.196	-527.711	188.177
-188.194	-927.247	294.812
-188.192	1193.27	194.523
-188.191	-8.74221	156.82
-188.189	215.569	139.935
-188.187	1843.04	155.243
-188.185	144.931	123.024
-188.183	1873.05	84.2779
-188.182	-159.865	-66.8235
-188.18	764.221	-102.858
-188.178	-332.198	25.754
-188.176	1610.48	63.1817
-188.175	1045.36	172.614
-188.173	-832.389	81.2387
-188.171	918.92	75.5501
-188.169	1657.52	167.343
-188.167	1149.62	178.805
-188.166	791.879	159.966
-188.164	104.408	201.513
-188.162	710.089	197.435
-188.16	1542.29	167.269
-188.159	80.8675	252.089
-188.157	560.765	195.185
-188.155	-1549.44	126.084
-188.153	1128.23	135.621
-188.151	603.207	183.635
-188.15	-391.733	142.478
-188.148	-394.959	113.527
-188.146	-920.875	85.1926
-188.144	-1354.21	106.834
-188.143	94.2925	129.325
-188.141	1192.6	97.0215
-188.139	504.416	105.138
-188.137	588.074	120.268
-188.135	53.2993	74.9857
-188.134	-1086.28	34.1387
-188.132	-2608.83	-59.1134
-188.13	-483.822	-76.0509
-188.128	-308.85	2.11387
-188.127	335.319	-44.8421
-188.125	-505.7	-123.777
-188.123	-76.8715	-149.693
-188.121	79.1497	-191.934
-188.119	-865.718	-259.49
-188.118	-496.212	-323.406
-188.116	2446.98	-393.33
-188.114	320.978	-475.658
-188.112	-685.6	-536.903
-188.111	-575.502	-515.153
-188.109	-1121.07	-514.969
-188.107	-2959.29	-543.042
-188.105	-2101.86	-499.359
-188.103	-678.782	-374.491
-188.102	-958.053	-300.293
-188.1	-779.175	-270.927
-188.098	360.63	-270.634
-188.096	991.499	-232.757
-188.095	-1141.42	-243.859
-188.093	-1800.29	-201.252
-188.091	1492.34	-74.1962
-188.089	683.28	-43.605
-188.087	1133.76	16.5983
-188.086	581.754	-25.1842
-188.084	-1922.55	-30.4017
-188.082	1091.09	30.2226
-188.08	961.249	44.237
-188.079	282.41	113.681
-188.077	-1863.09	147.828
-188.075	-153.924	218.696
-188.073	89.702	298.504
-188.071	-863.605	269.783
-188.07	798.966	324.563
-188.068	-248.811	437.248
-188.066	1806.29	283.308
-188.064	412.023	196.277
-188.063	1049.1	119.655
-188.061	2155.45	99.6269
-188.059	244.558	12.6077
-188.057	688.403	-13.0014
-188.055	2260.08	-110.668
-188.054	-620.83	-189.244
-188.052	-464.999	-248.85
-188.05	330.155	-198.062
-188.048	1225.72	-214.867
-188.047	-1105.76	-213.584
-188.045	-1891.59	-201.497
-188.043	-136.532	-200.299
-188.041	-2125.16	-207.915
-188.039	1055.02	-135.243
-188.038	1974.77	-149.596
-188.036	297.06	-153.14
-188.034	1307.1	-212.956
-188.032	-864.246	-231.232
-188.031	-693.713	-217.468
-188.029	470.605	-146.751
-188.027	2544.12	-93.0449
-188.025	-159.215	-117.04
-188.023	80.5168	-106.617
-188.022	-575.531	-31.2248
-188.02	-813.242	-1.30152
-188.018	408.256	-74.8445
-188.016	-474.129	-64.0846
-188.014	-1619.95	-154.257
-188.013	-663.679	-85.9135
-188.011	-2118.74	-65.1305
-188.009	-682.833	-44.0927
-188.007	-3060.32	5.14645
-188.006	-3741.86	-87.0727
-188.004	-1721.82	-78.5962
-188.002	172.702	-134.758
-188	331.419	-142.895
-187.998	-2724.45	-97.7533
-187.997	184.175	-123.207
-187.995	-344.173	-196.656
-187.993	1736.01	-54.7395
-187.991	857.164	-34.0528
-187.99	611.618	-26.4328
-187.988	625.39	20.3096
-187.986	510.868	68.3587
-187.984	-1108.53	86.5649
-187.982	-1050.67	93.441
-187.981	-755.325	92.8301
-187.979	-1093.76	115.565
-187.977	-1057.9	174.402
-187.975	261.74	82.8649
-187.974	-93.7796	223.131
-187.972	3186.36	217.752
-187.97	846.738	363.058
-187.968	-1272.61	356.65
-187.966	605.716	331.836
-187.965	-99.8343	351.558
-187.963	-2103.96	273.011
-187.961	-954.221	408.864
-187.959	896.4	482.97
-187.958	32.9799	478.333
-187.956	281.158	452.793
-187.954	-1295.73	454.54
-187.952	1272.53	575.2
-187.95	2181.12	567.653
-187.949	-934.041	459.216
-187.947	1986.58	509.741
-187.945	-680.891	562.086
-187.943	914.929	593.317
-187.942	-1002.63	571.913
-187.94	86.4012	458.773
-187.938	837.484	459.819
-187.936	166.778	391.082
-187.934	-494.064	267.483
-187.933	-1262.44	141.619
-187.931	-80.9288	173.311
-187.929	-1140.68	179.391
-187.927	-55.1798	189.205
-187.926	-1156.69	243.524
-187.924	-939.753	246.823
-187.922	-232.893	259.115
-187.92	1044.21	314.431
-187.918	559.305	412.58
-187.917	908.563	339.609
-187.915	-1864.3	277.641
-187.913	-295.198	259.028
-187.911	818.537	264.547
-187.91	631.268	238.693
-187.908	401.663	138.275
-187.906	-447.495	144.276
-187.904	-1529.57	213.952
-187.902	-889.907	81.75
-187.901	-1443.36	61.1612
-187.899	-967.758	-125.432
-187.897	-322.196	-280.172
-187.895	-987.503	-349.649
-187.894	-2424.53	-367.51
-187.892	-114.961	-327.096
-187.89	490.807	-320.313
-187.888	3107.39	-289.757
-187.886	1168.01	-327.242
-187.885	861.235	-353.237
-187.883	-996.655	-467.815
-187.881	1.69327	-582.304
-187.879	-1082.47	-670.564
-187.878	657.125	-612.102
-187.876	-85.5332	-604.319
-187.874	851.508	-617.526
-187.872	-1246.04	-625.316
-187.87	613.523	-601.611
-187.869	-404.166	-553.456
-187.867	985.898	-633.609
-187.865	747.126	-667.774
-187.863	-2588.64	-548.008
-187.862	-664.213	-429.469
-187.86	-2872.62	-526.316
-187.858	-174.839	-405.551
-187.856	242.111	-407.635
-187.854	1048.52	-245.863
-187.853	-906.292	-101.036
-187.851	1638.51	-29.0154
-187.849	641.877	-3.75506
-187.847	403.195	74.3465
-187.846	1184.23	127.756
-187.844	301.097	28.1558
-187.842	449.884	75.666
-187.84	406.304	95.0891
-187.838	1617.99	112.239
-187.837	525.398	195.715
-187.835	1481.64	247.699
-187.833	128.576	219.52
-187.831	293.325	184.862
-187.829	1274.41	98.454
-187.828	973.994	113.82
-187.826	425.539	171.659
-187.824	1315.14	148.941
-187.822	2566.03	214.638
-187.821	1128.46	270.317
-187.819	-263.519	196.451
-187.817	-537.192	136.783
-187.815	123.193	225.564
-187.813	-1373.92	187.302
-187.812	61.9615	196.253
-187.81	382.951	206.693
-187.808	-2492.91	221.804
-187.806	-2746.51	272.032
-187.805	-46.4906	316.673
-187.803	857.822	311.162
-187.801	-1716.19	409.614
-187.799	-989.846	465.858
-187.797	-1775.6	476.233
-187.796	533.266	447.955
-187.794	-325.75	518.265
-187.792	186.746	494.633
-187.79	1260.12	542.796
-187.789	-1498.93	667.375
-187.787	-2875.94	692.301
-187.785	-499.649	802.076
-187.783	-1158.31	809.521
-187.781	-27.874	746.421
-187.78	403.796	741.799
-187.778	1119.91	713.632
-187.776	1876.63	725.991
-187.774	565.301	727.136
-187.773	2074.94	753.382
-187.771	977.566	632.099
-187.769	-513.883	633.005
-187.767	-1564.71	570.668
-187.765	43.5027	438.23
-187.764	-1284.57	382.241
-187.762	2350.75	254.728
-187.76	-930.777	132.36
-187.758	-1480.83	52.087
-187.757	1662.9	2.92641
-187.755	1011.02	188.295
-187.753	3286.63	254.837
-187.751	1904.21	322.605
-187.749	884.394	276.04
-187.748	1383.68	265.081
-187.746	-366.818	239.269
-187.744	205.884	165.925
-187.742	2096.95	100.026
-187.741	226.009	124.682
-187.739	-707.442	135.891
-187.737	-519.718	88.9933
-187.735	109.595	122.732
-187.733	393.224	77.8776
-187.732	-2176.49	28.698
-187.73	-1454.71	-52.0827
-187.728	-1120.73	-121.532
-187.726	207.091	-121.881
-187.725	1727.44	-171.551
-187.723	1858.23	-184.639
-187.721	-1285.83	-147.513
-187.719	-328.067	-117.349
-187.717	-945.077	-62.9826
-187.716	-881.364	19.5556
-187.714	-589.587	-51.7667
-187.712	-1067.78	-144.186
-187.71	649.631	-222.89
-187.709	-1190.09	-278.358
-187.707	342.13	-295.377
-187.705	-1702.6	-254.519
-187.703	-1597.63	-272.168
-187.701	246.123	-189.987
-187.7	-1235.23	-199.797
-187.698	613.379	-141.522
-187.696	-373.904	-154.772
-187.694	855.473	-59.0288
-187.693	-481.794	78.1904
-187.691	-598.359	-8.02846
-187.689	301.969	46.2001
-187.687	543.56	6.95684
-187.685	567.725	142.447
-187.684	554.424	129.706
-187.682	-1461.49	105.607
-187.68	-793.29	190.495
-187.678	-1811.58	313.408
-187.677	-465.51	391.794
-187.675	1291.58	330.027
-187.673	763.151	317.862
-187.671	702.927	339.85
-187.669	1038.4	383.801
-187.668	-1139.28	414.613
-187.666	-420.38	433.746
-187.664	-669.994	504.02
-187.662	-173.819	627.333
-187.661	-1931.26	587.749
-187.659	51.9197	480.522
-187.657	47.0747	358.718
-187.655	-793.447	215.653
-187.653	-624.375	137.159
-187.652	2671.08	4.98319
-187.65	1794.56	-80.3782
-187.648	-526.698	-186.909
-187.646	452.063	-256.215
-187.644	208.838	-180.949
-187.643	1752.05	-80.3851
-187.641	-365.459	-96.3317
-187.639	862.528	43.8474
-187.637	1280.85	139.777
-187.636	1580.58	162.484
-187.634	-714.434	54.5384
-187.632	1186.47	-3.16957
-187.63	-465.091	43.3646
-187.628	1058.98	48.3322
-187.627	1206.7	29.9977
-187.625	-691.332	106.8
-187.623	-462.297	126.365
-187.621	-1469.95	100.973
-187.62	-3048.9	-90.7808
-187.618	-1387.86	-237.631
-187.616	287.739	-220.434
-187.614	-410.783	-46.2472
-187.612	582.868	-44.7339
-187.611	-2228.24	96.1779
-187.609	-2683.15	122.193
-187.607	-87.6435	200.592
-187.605	-347.649	177.456
-187.604	-1316.24	238.931
-187.602	1044.33	370.548
-187.6	702.293	480.063
-187.598	-732.374	477.317
-187.596	466.265	406.608
-187.595	-1341.47	318.46
-187.593	-496.858	295.156
-187.591	-1401.74	306.594
-187.589	693.77	266.447
-187.588	-864.634	240.754
-187.586	-423.398	299.657
-187.584	114.661	350.255
-187.582	-395.39	453.598
-187.58	-3807.32	443.213
-187.579	-433.59	496.572
-187.577	104.056	493.991
-187.575	-987.549	500.656
-187.573	-330.438	461.145
-187.572	1127.15	433.026
-187.57	-551.027	357.007
-187.568	-508.34	384.85
-187.566	2180.08	311.503
-187.564	-1416.08	370.828
-187.563	1756.72	347.939
-187.561	-395.167	310.526
-187.559	717.312	191.502
-187.557	875.319	20.7678
-187.556	1588.82	-240.22
-187.554	-40.3038	-249.693
-187.552	-154.367	-231.974
-187.55	-179.075	-203.071
-187.548	-332.802	-200.561
-187.547	283.059	-249.994
-187.545	18.4152	-169.036
-187.543	304.429	-120.32
-187.541	972.59	-263.963
-187.54	571.409	-224.849
-187.538	-2409.38	-309.059
-187.536	-18.2482	-266.257
-187.534	-7.50282	-265.079
-187.532	-836.026	-227.556
-187.531	-1368.73	-147.166
-187.529	146.804	-164.835
-187.527	-2192.75	-76.2717
-187.525	-386.463	-17.7924
-187.524	622.369	-46.5751
-187.522	459.588	-85.1794
-187.52	-558.444	-122.225
-187.518	-1063.53	-11.4118
-187.516	-423.913	68.1504
-187.515	-1746.97	107.889
-187.513	-111.435	180.804
-187.511	-2224.62	219.555
-187.509	851.375	155.082
-187.508	3.68765	212.611
-187.506	691.857	205.561
-187.504	1039.69	160.054
-187.502	-1897.56	203.348
-187.5	328.381	165.27
-187.499	-396.931	188.756
-187.497	-380.739	203.04
-187.495	496.16	211.055
-187.493	1245.17	221.033
-187.492	-600.224	88.2793
-187.49	-421.156	107.967
-187.488	-62.6385	112.827
-187.486	-612.257	60.5315
-187.484	-462.545	121.707
-187.483	-1402.21	-1.39183
-187.481	-164.257	19.8945
-187.479	1251.84	88.3394
-187.477	899.469	141.954
-187.476	-588.821	192.447
-187.474	1308.1	172.122
-187.472	2038.06	183.319
-187.47	2785.29	191.133
-187.468	-939.152	178.549
-187.467	458.137	158.443
-187.465	1005.19	173.25
-187.463	1189.88	120.598
-187.461	-1059.34	39.7627
-187.459	-151.913	-71.5661
-187.458	-724.009	-96.4313
-187.456	-1482.95	-100.949
-187.454	-569.274	-84.1311
-187.452	183.843	-48.3535
-187.451	1841.96	-111.258
-187.449	333.225	-43.3266
-187.447	-139.613	16.9482
-187.445	660.867	-34.1619
-187.443	1584.77	90.5399
-187.442	-40.655	101.19
-187.44	-581.572	154.455
-187.438	521.064	217.271
-187.436	56.0971	197.22
-187.435	-79.5182	76.4995
-187.433	116.466	-21.7749
-187.431	1669.7	-86.1401
-187.429	500.352	-118.505
-187.427	-1969.63	-51.3348
-187.426	-371.064	-21.6729
-187.424	-1180.85	152.876
-187.422	769.402	201.868
-187.42	-487.163	210.262
-187.419	-1650.19	342.663
-187.417	770.568	367.367
-187.415	1299.77	369.68
-187.413	493.068	437.672
-187.411	-131.382	342.724
-187.41	-2517.53	347.194
-187.408	2556.15	344.787
-187.406	784.406	337.045
-187.404	41.0456	299.878
-187.403	1612.26	278.359
-187.401	1991.89	147.289
-187.399	2365.98	-8.93532
-187.397	213.386	-39.3114
-187.395	-1315.66	-91.8738
-187.394	235.803	-121.707
-187.392	-1278.06	-97.7623
-187.39	-2297.72	-132.485
-187.388	1197.05	-82.5752
-187.387	-185.668	-124.482
-187.385	323.89	-129.034
-187.383	-687.557	-211.136
-187.381	-2134.99	-212.848
-187.379	2467.72	-335.151
-187.378	1026.36	-298.28
-187.376	-804.192	-261.637
-187.374	-2437.7	-350.438
-187.372	-1818.78	-393.701
-187.371	587.397	-294.733
-187.369	-1293.32	-365.511
-187.367	-150.293	-258.63
-187.365	1050.59	-209.263
-187.363	894.561	-193.721
-187.362	1071.17	-235.152
-187.36	1139.59	-289.689
-187.358	-420.992	-296.509
-187.356	1993.25	-239.719
-187.355	482.043	-245.504
-187.353	770.427	-294.388
-187.351	-915.158	-214.04
-187.349	-1500.08	-208.849
-187.347	572.242	-203.531
-187.346	-401.52	-126.098
-187.344	915.924	-105.152
-187.342	-1368.06	-40.9673
-187.34	-35.1289	20.8996
-187.339	178.348	35.9957
-187.337	1125.29	-56.785
-187.335	687.055	-90.1265
-187.333	27.803	-51.5526
-187.331	272.377	-76.9229
-187.33	-1557.81	-157.139
-187.328	-926.344	-154.126
-187.326	193.131	-217.077
-187.324	-1167.54	-259.425
-187.323	-2295.4	-245.1
-187.321	-1475.49	-354.908
-187.319	-770.545	-396.599
-187.317	-684.211	-516.479
-187.315	-2927.95	-516.779
-187.314	-4147.13	-468.967
-187.312	-612.974	-296.082
-187.31	3845.05	-219.859
-187.308	-305.322	-192.306
-187.307	2205.99	-257.616
-187.305	503.662	-212.694
-187.303	-310.278	-213.77
-187.301	-324.286	-173.405
-187.299	971.686	-173.645
-187.298	1280.31	-240.454
-187.296	-1429.86	-347.871
-187.294	-1514.86	-334.45
-187.292	-440.287	-306.482
-187.291	-505.153	-280.078
-187.289	1701.38	-313.111
-187.287	-687.18	-309.394
-187.285	-1384.82	-210.349
-187.283	466.953	-138.184
-187.282	-1588.25	-51.2612
-187.28	-1511.07	-71.6388
-187.278	302.173	-69.3722
-187.276	141.304	-6.09546
-187.274	3030.52	28.0497
-187.273	2183.62	151.938
-187.271	490.921	141.534
-187.269	752.865	72.0134
-187.267	1692.51	-140.742
-187.266	3138.15	-226.26
-187.264	1412.34	-169.235
-187.262	322.463	-167.215
-187.26	-213.753	-213.811
-187.258	-702.23	-234.049
-187.257	1108.1	-247.657
-187.255	1513.59	-209.521
-187.253	2450.37	-152.193
-187.251	-259.637	-85.2976
-187.25	1206.72	-70.4584
-187.248	-64.8477	-6.33841
-187.246	-564.341	-0.42206
[truncated: 77,158 more rows]

[truncated: 21 more sheets: Fig. 2f, Fig. 2g, Fig. 2h, Fig. 3a, Fig. 3b, Fig. 3c, Fig. 3d, Fig. 3e, Fig. 3f, Fig. 3h, Fig. 4b, Fig. 4c, Fig. 4d, Fig. 4e, Fig. 4f, Fig. 4h, Fig. 4i, Fig. 5c, Fig. 5f, Fig. 5g …]
